# Supplementary material for: Mouse embryo CoCoPUTs: novel murine transcriptomic-weighted usage website featuring multiple strains, tissues, and stages
Source: BMC Bioinformatics. 2024 Sep 6;25:294. doi: 10.1186/s12859-024-05906-3 (PMC11380194; doi:10.1186/s12859-024-05906-3)
Supplement: Supplementary file 2 — Additional file 2. [file 12859_2024_5906_MOESM2_ESM.xlsx]

## Sheet: Sheet1
SRA Accession	Age	Structure	Strain	BioSample	Sequencer	Read Length	Library Prep	Project ID	Reference
DRR009845	E11	TS18: heart	C57BL/6J	SAMD00005670	Helicos HeliScope	30	TRANSCRIPTOMIC	DRP001032	Hon CC, Ramilowski JA, Harshbarger J, Bertin N, Rackham OJ, Gough J, Denisenko E, Schmeier S, Poulsen TM, Severin J, Lizio M, Kawaji H, Kasukawa T, Itoh M, Burroughs AM, Noma S, Djebali S, Alam T, Medvedeva YA, Testa AC, Lipovich L, Yip CW, Abugessaisa I, Mendez M, Hasegawa A, Tang D, Lassmann T, Heutink P, Babina M, Wells CA, Kojima S, Nakamura Y, Suzuki H, Daub CO, de Hoon MJ, Arner E, Hayashiz…
DRR009846	E12.0	TS20: heart	C57BL/6J	SAMD00005925	Helicos HeliScope	30	TRANSCRIPTOMIC	DRP001032	Hon CC, Ramilowski JA, Harshbarger J, Bertin N, Rackham OJ, Gough J, Denisenko E, Schmeier S, Poulsen TM, Severin J, Lizio M, Kawaji H, Kasukawa T, Itoh M, Burroughs AM, Noma S, Djebali S, Alam T, Medvedeva YA, Testa AC, Lipovich L, Yip CW, Abugessaisa I, Mendez M, Hasegawa A, Tang D, Lassmann T, Heutink P, Babina M, Wells CA, Kojima S, Nakamura Y, Suzuki H, Daub CO, de Hoon MJ, Arner E, Hayashiz…
DRR009847	E13.0	TS21: heart	C57BL/6J	SAMD00005990	Helicos HeliScope	23	TRANSCRIPTOMIC	DRP001032	Hon CC, Ramilowski JA, Harshbarger J, Bertin N, Rackham OJ, Gough J, Denisenko E, Schmeier S, Poulsen TM, Severin J, Lizio M, Kawaji H, Kasukawa T, Itoh M, Burroughs AM, Noma S, Djebali S, Alam T, Medvedeva YA, Testa AC, Lipovich L, Yip CW, Abugessaisa I, Mendez M, Hasegawa A, Tang D, Lassmann T, Heutink P, Babina M, Wells CA, Kojima S, Nakamura Y, Suzuki H, Daub CO, de Hoon MJ, Arner E, Hayashiz…
DRR009848	E14.0	TS22: heart	C57BL/6J	SAMD00004723	Helicos HeliScope	32	TRANSCRIPTOMIC	DRP001032	Hon CC, Ramilowski JA, Harshbarger J, Bertin N, Rackham OJ, Gough J, Denisenko E, Schmeier S, Poulsen TM, Severin J, Lizio M, Kawaji H, Kasukawa T, Itoh M, Burroughs AM, Noma S, Djebali S, Alam T, Medvedeva YA, Testa AC, Lipovich L, Yip CW, Abugessaisa I, Mendez M, Hasegawa A, Tang D, Lassmann T, Heutink P, Babina M, Wells CA, Kojima S, Nakamura Y, Suzuki H, Daub CO, de Hoon MJ, Arner E, Hayashiz…
DRR009849	E15.0	TS23: heart	C57BL/6J	SAMD00005258	Helicos HeliScope	23	TRANSCRIPTOMIC	DRP001032	Hon CC, Ramilowski JA, Harshbarger J, Bertin N, Rackham OJ, Gough J, Denisenko E, Schmeier S, Poulsen TM, Severin J, Lizio M, Kawaji H, Kasukawa T, Itoh M, Burroughs AM, Noma S, Djebali S, Alam T, Medvedeva YA, Testa AC, Lipovich L, Yip CW, Abugessaisa I, Mendez M, Hasegawa A, Tang D, Lassmann T, Heutink P, Babina M, Wells CA, Kojima S, Nakamura Y, Suzuki H, Daub CO, de Hoon MJ, Arner E, Hayashiz…
DRR009850	E16.0	TS24: heart	C57BL/6J	SAMD00005268	Helicos HeliScope	26	TRANSCRIPTOMIC	DRP001032	Hon CC, Ramilowski JA, Harshbarger J, Bertin N, Rackham OJ, Gough J, Denisenko E, Schmeier S, Poulsen TM, Severin J, Lizio M, Kawaji H, Kasukawa T, Itoh M, Burroughs AM, Noma S, Djebali S, Alam T, Medvedeva YA, Testa AC, Lipovich L, Yip CW, Abugessaisa I, Mendez M, Hasegawa A, Tang D, Lassmann T, Heutink P, Babina M, Wells CA, Kojima S, Nakamura Y, Suzuki H, Daub CO, de Hoon MJ, Arner E, Hayashiz…
DRR009851	E17.0	TS25: heart	C57BL/6J	SAMD00005239	Helicos HeliScope	24	TRANSCRIPTOMIC	DRP001032	Hon CC, Ramilowski JA, Harshbarger J, Bertin N, Rackham OJ, Gough J, Denisenko E, Schmeier S, Poulsen TM, Severin J, Lizio M, Kawaji H, Kasukawa T, Itoh M, Burroughs AM, Noma S, Djebali S, Alam T, Medvedeva YA, Testa AC, Lipovich L, Yip CW, Abugessaisa I, Mendez M, Hasegawa A, Tang D, Lassmann T, Heutink P, Babina M, Wells CA, Kojima S, Nakamura Y, Suzuki H, Daub CO, de Hoon MJ, Arner E, Hayashiz…
DRR009852	E18.0	TS26: heart	C57BL/6J	SAMD00004713	Helicos HeliScope	20	TRANSCRIPTOMIC	DRP001032	Hon CC, Ramilowski JA, Harshbarger J, Bertin N, Rackham OJ, Gough J, Denisenko E, Schmeier S, Poulsen TM, Severin J, Lizio M, Kawaji H, Kasukawa T, Itoh M, Burroughs AM, Noma S, Djebali S, Alam T, Medvedeva YA, Testa AC, Lipovich L, Yip CW, Abugessaisa I, Mendez M, Hasegawa A, Tang D, Lassmann T, Heutink P, Babina M, Wells CA, Kojima S, Nakamura Y, Suzuki H, Daub CO, de Hoon MJ, Arner E, Hayashiz…
DRR009837	E11	TS18: forelimb bud	C57BL/6J	SAMD00005527	Helicos HeliScope	31	TRANSCRIPTOMIC	DRP001032	Hon CC, Ramilowski JA, Harshbarger J, Bertin N, Rackham OJ, Gough J, Denisenko E, Schmeier S, Poulsen TM, Severin J, Lizio M, Kawaji H, Kasukawa T, Itoh M, Burroughs AM, Noma S, Djebali S, Alam T, Medvedeva YA, Testa AC, Lipovich L, Yip CW, Abugessaisa I, Mendez M, Hasegawa A, Tang D, Lassmann T, Heutink P, Babina M, Wells CA, Kojima S, Nakamura Y, Suzuki H, Daub CO, de Hoon MJ, Arner E, Hayashiz…
DRR010016	E18.0	TS18: embryo	C57BL/6J	SAMD00004694	Helicos HeliScope	28	TRANSCRIPTOMIC	DRP001032	Hon CC, Ramilowski JA, Harshbarger J, Bertin N, Rackham OJ, Gough J, Denisenko E, Schmeier S, Poulsen TM, Severin J, Lizio M, Kawaji H, Kasukawa T, Itoh M, Burroughs AM, Noma S, Djebali S, Alam T, Medvedeva YA, Testa AC, Lipovich L, Yip CW, Abugessaisa I, Mendez M, Hasegawa A, Tang D, Lassmann T, Heutink P, Babina M, Wells CA, Kojima S, Nakamura Y, Suzuki H, Daub CO, de Hoon MJ, Arner E, Hayashiz…
DRR009838	E12	TS20: forelimb	C57BL/6J	SAMD00005383	Helicos HeliScope	32	TRANSCRIPTOMIC	DRP001032	Hon CC, Ramilowski JA, Harshbarger J, Bertin N, Rackham OJ, Gough J, Denisenko E, Schmeier S, Poulsen TM, Severin J, Lizio M, Kawaji H, Kasukawa T, Itoh M, Burroughs AM, Noma S, Djebali S, Alam T, Medvedeva YA, Testa AC, Lipovich L, Yip CW, Abugessaisa I, Mendez M, Hasegawa A, Tang D, Lassmann T, Heutink P, Babina M, Wells CA, Kojima S, Nakamura Y, Suzuki H, Daub CO, de Hoon MJ, Arner E, Hayashiz…
DRR009941	E18.0	TS20: pituitary gland	C57BL/6J	SAMD00005702	Helicos HeliScope	24	TRANSCRIPTOMIC	DRP001032	Hon CC, Ramilowski JA, Harshbarger J, Bertin N, Rackham OJ, Gough J, Denisenko E, Schmeier S, Poulsen TM, Severin J, Lizio M, Kawaji H, Kasukawa T, Itoh M, Burroughs AM, Noma S, Djebali S, Alam T, Medvedeva YA, Testa AC, Lipovich L, Yip CW, Abugessaisa I, Mendez M, Hasegawa A, Tang D, Lassmann T, Heutink P, Babina M, Wells CA, Kojima S, Nakamura Y, Suzuki H, Daub CO, de Hoon MJ, Arner E, Hayashiz…
DRR009829	E12	TS20: eye	C57BL/6J	SAMD00005612	Helicos HeliScope	29	TRANSCRIPTOMIC	DRP001032	Hon CC, Ramilowski JA, Harshbarger J, Bertin N, Rackham OJ, Gough J, Denisenko E, Schmeier S, Poulsen TM, Severin J, Lizio M, Kawaji H, Kasukawa T, Itoh M, Burroughs AM, Noma S, Djebali S, Alam T, Medvedeva YA, Testa AC, Lipovich L, Yip CW, Abugessaisa I, Mendez M, Hasegawa A, Tang D, Lassmann T, Heutink P, Babina M, Wells CA, Kojima S, Nakamura Y, Suzuki H, Daub CO, de Hoon MJ, Arner E, Hayashiz…
DRR010017	E18.0	TS20: embryo	C57BL/6J	SAMD00005965	Helicos HeliScope	30	TRANSCRIPTOMIC	DRP001032	Hon CC, Ramilowski JA, Harshbarger J, Bertin N, Rackham OJ, Gough J, Denisenko E, Schmeier S, Poulsen TM, Severin J, Lizio M, Kawaji H, Kasukawa T, Itoh M, Burroughs AM, Noma S, Djebali S, Alam T, Medvedeva YA, Testa AC, Lipovich L, Yip CW, Abugessaisa I, Mendez M, Hasegawa A, Tang D, Lassmann T, Heutink P, Babina M, Wells CA, Kojima S, Nakamura Y, Suzuki H, Daub CO, de Hoon MJ, Arner E, Hayashiz…
DRR009889	E15.0	TS20: liver	C57BL/6J	SAMD00005264	Helicos HeliScope	32	TRANSCRIPTOMIC	DRP001032	Hon CC, Ramilowski JA, Harshbarger J, Bertin N, Rackham OJ, Gough J, Denisenko E, Schmeier S, Poulsen TM, Severin J, Lizio M, Kawaji H, Kasukawa T, Itoh M, Burroughs AM, Noma S, Djebali S, Alam T, Medvedeva YA, Testa AC, Lipovich L, Yip CW, Abugessaisa I, Mendez M, Hasegawa A, Tang D, Lassmann T, Heutink P, Babina M, Wells CA, Kojima S, Nakamura Y, Suzuki H, Daub CO, de Hoon MJ, Arner E, Hayashiz…
DRR009905	E15.0	TS20: lung	C57BL/6J	SAMD00004946	Helicos HeliScope	33	TRANSCRIPTOMIC	DRP001032	Hon CC, Ramilowski JA, Harshbarger J, Bertin N, Rackham OJ, Gough J, Denisenko E, Schmeier S, Poulsen TM, Severin J, Lizio M, Kawaji H, Kasukawa T, Itoh M, Burroughs AM, Noma S, Djebali S, Alam T, Medvedeva YA, Testa AC, Lipovich L, Yip CW, Abugessaisa I, Mendez M, Hasegawa A, Tang D, Lassmann T, Heutink P, Babina M, Wells CA, Kojima S, Nakamura Y, Suzuki H, Daub CO, de Hoon MJ, Arner E, Hayashiz…
DRR009965	E18.0	TS20: stomach	C57BL/6J	SAMD00005153	Helicos HeliScope	32	TRANSCRIPTOMIC	DRP001032	Hon CC, Ramilowski JA, Harshbarger J, Bertin N, Rackham OJ, Gough J, Denisenko E, Schmeier S, Poulsen TM, Severin J, Lizio M, Kawaji H, Kasukawa T, Itoh M, Burroughs AM, Noma S, Djebali S, Alam T, Medvedeva YA, Testa AC, Lipovich L, Yip CW, Abugessaisa I, Mendez M, Hasegawa A, Tang D, Lassmann T, Heutink P, Babina M, Wells CA, Kojima S, Nakamura Y, Suzuki H, Daub CO, de Hoon MJ, Arner E, Hayashiz…
DRR009864	E12.0	TS20: intestine	C57BL/6J	SAMD00004885	Helicos HeliScope	24	TRANSCRIPTOMIC	DRP001032	Hon CC, Ramilowski JA, Harshbarger J, Bertin N, Rackham OJ, Gough J, Denisenko E, Schmeier S, Poulsen TM, Severin J, Lizio M, Kawaji H, Kasukawa T, Itoh M, Burroughs AM, Noma S, Djebali S, Alam T, Medvedeva YA, Testa AC, Lipovich L, Yip CW, Abugessaisa I, Mendez M, Hasegawa A, Tang D, Lassmann T, Heutink P, Babina M, Wells CA, Kojima S, Nakamura Y, Suzuki H, Daub CO, de Hoon MJ, Arner E, Hayashiz…
DRR009839	E13	TS21: forelimb	C57BL/6J	SAMD00005279	Helicos HeliScope	32	TRANSCRIPTOMIC	DRP001032	Hon CC, Ramilowski JA, Harshbarger J, Bertin N, Rackham OJ, Gough J, Denisenko E, Schmeier S, Poulsen TM, Severin J, Lizio M, Kawaji H, Kasukawa T, Itoh M, Burroughs AM, Noma S, Djebali S, Alam T, Medvedeva YA, Testa AC, Lipovich L, Yip CW, Abugessaisa I, Mendez M, Hasegawa A, Tang D, Lassmann T, Heutink P, Babina M, Wells CA, Kojima S, Nakamura Y, Suzuki H, Daub CO, de Hoon MJ, Arner E, Hayashiz…
DRR009942	E18.0	TS21: pituitary gland	C57BL/6J	SAMD00005549	Helicos HeliScope	27	TRANSCRIPTOMIC	DRP001032	Hon CC, Ramilowski JA, Harshbarger J, Bertin N, Rackham OJ, Gough J, Denisenko E, Schmeier S, Poulsen TM, Severin J, Lizio M, Kawaji H, Kasukawa T, Itoh M, Burroughs AM, Noma S, Djebali S, Alam T, Medvedeva YA, Testa AC, Lipovich L, Yip CW, Abugessaisa I, Mendez M, Hasegawa A, Tang D, Lassmann T, Heutink P, Babina M, Wells CA, Kojima S, Nakamura Y, Suzuki H, Daub CO, de Hoon MJ, Arner E, Hayashiz…
DRR010018	E18.0	TS21: embryo	C57BL/6J	SAMD00006017	Helicos HeliScope	34	TRANSCRIPTOMIC	DRP001032	Hon CC, Ramilowski JA, Harshbarger J, Bertin N, Rackham OJ, Gough J, Denisenko E, Schmeier S, Poulsen TM, Severin J, Lizio M, Kawaji H, Kasukawa T, Itoh M, Burroughs AM, Noma S, Djebali S, Alam T, Medvedeva YA, Testa AC, Lipovich L, Yip CW, Abugessaisa I, Mendez M, Hasegawa A, Tang D, Lassmann T, Heutink P, Babina M, Wells CA, Kojima S, Nakamura Y, Suzuki H, Daub CO, de Hoon MJ, Arner E, Hayashiz…
DRR009890	E15.0	TS21: liver	C57BL/6J	SAMD00004746	Helicos HeliScope	33	TRANSCRIPTOMIC	DRP001032	Hon CC, Ramilowski JA, Harshbarger J, Bertin N, Rackham OJ, Gough J, Denisenko E, Schmeier S, Poulsen TM, Severin J, Lizio M, Kawaji H, Kasukawa T, Itoh M, Burroughs AM, Noma S, Djebali S, Alam T, Medvedeva YA, Testa AC, Lipovich L, Yip CW, Abugessaisa I, Mendez M, Hasegawa A, Tang D, Lassmann T, Heutink P, Babina M, Wells CA, Kojima S, Nakamura Y, Suzuki H, Daub CO, de Hoon MJ, Arner E, Hayashiz…
DRR009976	E18.0	TS21: testis	C57BL/6J	SAMD00005814	Helicos HeliScope	21	TRANSCRIPTOMIC	DRP001032	Hon CC, Ramilowski JA, Harshbarger J, Bertin N, Rackham OJ, Gough J, Denisenko E, Schmeier S, Poulsen TM, Severin J, Lizio M, Kawaji H, Kasukawa T, Itoh M, Burroughs AM, Noma S, Djebali S, Alam T, Medvedeva YA, Testa AC, Lipovich L, Yip CW, Abugessaisa I, Mendez M, Hasegawa A, Tang D, Lassmann T, Heutink P, Babina M, Wells CA, Kojima S, Nakamura Y, Suzuki H, Daub CO, de Hoon MJ, Arner E, Hayashiz…
DRR009865	E13.0	TS21: intestine	C57BL/6J	SAMD00005002	Helicos HeliScope	24	TRANSCRIPTOMIC	DRP001032	Hon CC, Ramilowski JA, Harshbarger J, Bertin N, Rackham OJ, Gough J, Denisenko E, Schmeier S, Poulsen TM, Severin J, Lizio M, Kawaji H, Kasukawa T, Itoh M, Burroughs AM, Noma S, Djebali S, Alam T, Medvedeva YA, Testa AC, Lipovich L, Yip CW, Abugessaisa I, Mendez M, Hasegawa A, Tang D, Lassmann T, Heutink P, Babina M, Wells CA, Kojima S, Nakamura Y, Suzuki H, Daub CO, de Hoon MJ, Arner E, Hayashiz…
DRR009840	E14	TS22: forelimb	C57BL/6J	SAMD00005821	Helicos HeliScope	30	TRANSCRIPTOMIC	DRP001032	Hon CC, Ramilowski JA, Harshbarger J, Bertin N, Rackham OJ, Gough J, Denisenko E, Schmeier S, Poulsen TM, Severin J, Lizio M, Kawaji H, Kasukawa T, Itoh M, Burroughs AM, Noma S, Djebali S, Alam T, Medvedeva YA, Testa AC, Lipovich L, Yip CW, Abugessaisa I, Mendez M, Hasegawa A, Tang D, Lassmann T, Heutink P, Babina M, Wells CA, Kojima S, Nakamura Y, Suzuki H, Daub CO, de Hoon MJ, Arner E, Hayashiz…
DRR009943	E18.0	TS22: pituitary gland	C57BL/6J	SAMD00005442	Helicos HeliScope	21	TRANSCRIPTOMIC	DRP001032	Hon CC, Ramilowski JA, Harshbarger J, Bertin N, Rackham OJ, Gough J, Denisenko E, Schmeier S, Poulsen TM, Severin J, Lizio M, Kawaji H, Kasukawa T, Itoh M, Burroughs AM, Noma S, Djebali S, Alam T, Medvedeva YA, Testa AC, Lipovich L, Yip CW, Abugessaisa I, Mendez M, Hasegawa A, Tang D, Lassmann T, Heutink P, Babina M, Wells CA, Kojima S, Nakamura Y, Suzuki H, Daub CO, de Hoon MJ, Arner E, Hayashiz…
DRR009830	E14	TS22: eye	C57BL/6J	SAMD00005492	Helicos HeliScope	32	TRANSCRIPTOMIC	DRP001032	Hon CC, Ramilowski JA, Harshbarger J, Bertin N, Rackham OJ, Gough J, Denisenko E, Schmeier S, Poulsen TM, Severin J, Lizio M, Kawaji H, Kasukawa T, Itoh M, Burroughs AM, Noma S, Djebali S, Alam T, Medvedeva YA, Testa AC, Lipovich L, Yip CW, Abugessaisa I, Mendez M, Hasegawa A, Tang D, Lassmann T, Heutink P, Babina M, Wells CA, Kojima S, Nakamura Y, Suzuki H, Daub CO, de Hoon MJ, Arner E, Hayashiz…
DRR010020	E18.0	TS22: embryo	C57BL/6J	SAMD00005034	Helicos HeliScope	37	TRANSCRIPTOMIC	DRP001032	Hon CC, Ramilowski JA, Harshbarger J, Bertin N, Rackham OJ, Gough J, Denisenko E, Schmeier S, Poulsen TM, Severin J, Lizio M, Kawaji H, Kasukawa T, Itoh M, Burroughs AM, Noma S, Djebali S, Alam T, Medvedeva YA, Testa AC, Lipovich L, Yip CW, Abugessaisa I, Mendez M, Hasegawa A, Tang D, Lassmann T, Heutink P, Babina M, Wells CA, Kojima S, Nakamura Y, Suzuki H, Daub CO, de Hoon MJ, Arner E, Hayashiz…
DRR009987	E18.0	TS22: gland	C57BL/6J	SAMD00005455	Helicos HeliScope	20	TRANSCRIPTOMIC	DRP001032	Hon CC, Ramilowski JA, Harshbarger J, Bertin N, Rackham OJ, Gough J, Denisenko E, Schmeier S, Poulsen TM, Severin J, Lizio M, Kawaji H, Kasukawa T, Itoh M, Burroughs AM, Noma S, Djebali S, Alam T, Medvedeva YA, Testa AC, Lipovich L, Yip CW, Abugessaisa I, Mendez M, Hasegawa A, Tang D, Lassmann T, Heutink P, Babina M, Wells CA, Kojima S, Nakamura Y, Suzuki H, Daub CO, de Hoon MJ, Arner E, Hayashiz…
DRR009802	E14	TS22: adrenal gland	C57BL/6J	SAMD00005504	Helicos HeliScope	22	TRANSCRIPTOMIC	DRP001032	Hon CC, Ramilowski JA, Harshbarger J, Bertin N, Rackham OJ, Gough J, Denisenko E, Schmeier S, Poulsen TM, Severin J, Lizio M, Kawaji H, Kasukawa T, Itoh M, Burroughs AM, Noma S, Djebali S, Alam T, Medvedeva YA, Testa AC, Lipovich L, Yip CW, Abugessaisa I, Mendez M, Hasegawa A, Tang D, Lassmann T, Heutink P, Babina M, Wells CA, Kojima S, Nakamura Y, Suzuki H, Daub CO, de Hoon MJ, Arner E, Hayashiz…
DRR009929	E16.0	TS22: pancreas	C57BL/6J	SAMD00004683	Helicos HeliScope	29	TRANSCRIPTOMIC	DRP001032	Hon CC, Ramilowski JA, Harshbarger J, Bertin N, Rackham OJ, Gough J, Denisenko E, Schmeier S, Poulsen TM, Severin J, Lizio M, Kawaji H, Kasukawa T, Itoh M, Burroughs AM, Noma S, Djebali S, Alam T, Medvedeva YA, Testa AC, Lipovich L, Yip CW, Abugessaisa I, Mendez M, Hasegawa A, Tang D, Lassmann T, Heutink P, Babina M, Wells CA, Kojima S, Nakamura Y, Suzuki H, Daub CO, de Hoon MJ, Arner E, Hayashiz…
DRR009891	E15.0	TS22: liver	C57BL/6J	SAMD00005338	Helicos HeliScope	31	TRANSCRIPTOMIC	DRP001032	Hon CC, Ramilowski JA, Harshbarger J, Bertin N, Rackham OJ, Gough J, Denisenko E, Schmeier S, Poulsen TM, Severin J, Lizio M, Kawaji H, Kasukawa T, Itoh M, Burroughs AM, Noma S, Djebali S, Alam T, Medvedeva YA, Testa AC, Lipovich L, Yip CW, Abugessaisa I, Mendez M, Hasegawa A, Tang D, Lassmann T, Heutink P, Babina M, Wells CA, Kojima S, Nakamura Y, Suzuki H, Daub CO, de Hoon MJ, Arner E, Hayashiz…
DRR009906	E15.0	TS22: lung	C57BL/6J	SAMD00006008	Helicos HeliScope	31	TRANSCRIPTOMIC	DRP001032	Hon CC, Ramilowski JA, Harshbarger J, Bertin N, Rackham OJ, Gough J, Denisenko E, Schmeier S, Poulsen TM, Severin J, Lizio M, Kawaji H, Kasukawa T, Itoh M, Burroughs AM, Noma S, Djebali S, Alam T, Medvedeva YA, Testa AC, Lipovich L, Yip CW, Abugessaisa I, Mendez M, Hasegawa A, Tang D, Lassmann T, Heutink P, Babina M, Wells CA, Kojima S, Nakamura Y, Suzuki H, Daub CO, de Hoon MJ, Arner E, Hayashiz…
DRR009878	E14.0	TS22: metanephros	C57BL/6J	SAMD00005957	Helicos HeliScope	32	TRANSCRIPTOMIC	DRP001032	Hon CC, Ramilowski JA, Harshbarger J, Bertin N, Rackham OJ, Gough J, Denisenko E, Schmeier S, Poulsen TM, Severin J, Lizio M, Kawaji H, Kasukawa T, Itoh M, Burroughs AM, Noma S, Djebali S, Alam T, Medvedeva YA, Testa AC, Lipovich L, Yip CW, Abugessaisa I, Mendez M, Hasegawa A, Tang D, Lassmann T, Heutink P, Babina M, Wells CA, Kojima S, Nakamura Y, Suzuki H, Daub CO, de Hoon MJ, Arner E, Hayashiz…
DRR010019	E18.0	TS22: embryo	C57BL/6J	SAMD00005313	Helicos HeliScope	32	TRANSCRIPTOMIC	DRP001032	Hon CC, Ramilowski JA, Harshbarger J, Bertin N, Rackham OJ, Gough J, Denisenko E, Schmeier S, Poulsen TM, Severin J, Lizio M, Kawaji H, Kasukawa T, Itoh M, Burroughs AM, Noma S, Djebali S, Alam T, Medvedeva YA, Testa AC, Lipovich L, Yip CW, Abugessaisa I, Mendez M, Hasegawa A, Tang D, Lassmann T, Heutink P, Babina M, Wells CA, Kojima S, Nakamura Y, Suzuki H, Daub CO, de Hoon MJ, Arner E, Hayashiz…
DRR009841	E15	TS23: forelimb	C57BL/6J	SAMD00005428	Helicos HeliScope	30	TRANSCRIPTOMIC	DRP001032	Hon CC, Ramilowski JA, Harshbarger J, Bertin N, Rackham OJ, Gough J, Denisenko E, Schmeier S, Poulsen TM, Severin J, Lizio M, Kawaji H, Kasukawa T, Itoh M, Burroughs AM, Noma S, Djebali S, Alam T, Medvedeva YA, Testa AC, Lipovich L, Yip CW, Abugessaisa I, Mendez M, Hasegawa A, Tang D, Lassmann T, Heutink P, Babina M, Wells CA, Kojima S, Nakamura Y, Suzuki H, Daub CO, de Hoon MJ, Arner E, Hayashiz…
DRR009944	E18.0	TS23: pituitary gland	C57BL/6J	SAMD00005651	Helicos HeliScope	32	TRANSCRIPTOMIC	DRP001032	Hon CC, Ramilowski JA, Harshbarger J, Bertin N, Rackham OJ, Gough J, Denisenko E, Schmeier S, Poulsen TM, Severin J, Lizio M, Kawaji H, Kasukawa T, Itoh M, Burroughs AM, Noma S, Djebali S, Alam T, Medvedeva YA, Testa AC, Lipovich L, Yip CW, Abugessaisa I, Mendez M, Hasegawa A, Tang D, Lassmann T, Heutink P, Babina M, Wells CA, Kojima S, Nakamura Y, Suzuki H, Daub CO, de Hoon MJ, Arner E, Hayashiz…
DRR009831	E15	TS23: eye	C57BL/6J	SAMD00004677	Helicos HeliScope	31	TRANSCRIPTOMIC	DRP001032	Hon CC, Ramilowski JA, Harshbarger J, Bertin N, Rackham OJ, Gough J, Denisenko E, Schmeier S, Poulsen TM, Severin J, Lizio M, Kawaji H, Kasukawa T, Itoh M, Burroughs AM, Noma S, Djebali S, Alam T, Medvedeva YA, Testa AC, Lipovich L, Yip CW, Abugessaisa I, Mendez M, Hasegawa A, Tang D, Lassmann T, Heutink P, Babina M, Wells CA, Kojima S, Nakamura Y, Suzuki H, Daub CO, de Hoon MJ, Arner E, Hayashiz…
DRR009988	E18.0	TS23: gland	C57BL/6J	SAMD00005419	Helicos HeliScope	31	TRANSCRIPTOMIC	DRP001032	Hon CC, Ramilowski JA, Harshbarger J, Bertin N, Rackham OJ, Gough J, Denisenko E, Schmeier S, Poulsen TM, Severin J, Lizio M, Kawaji H, Kasukawa T, Itoh M, Burroughs AM, Noma S, Djebali S, Alam T, Medvedeva YA, Testa AC, Lipovich L, Yip CW, Abugessaisa I, Mendez M, Hasegawa A, Tang D, Lassmann T, Heutink P, Babina M, Wells CA, Kojima S, Nakamura Y, Suzuki H, Daub CO, de Hoon MJ, Arner E, Hayashiz…
DRR009892	E15.0	TS23: liver	C57BL/6J	SAMD00005020	Helicos HeliScope	34	TRANSCRIPTOMIC	DRP001032	Hon CC, Ramilowski JA, Harshbarger J, Bertin N, Rackham OJ, Gough J, Denisenko E, Schmeier S, Poulsen TM, Severin J, Lizio M, Kawaji H, Kasukawa T, Itoh M, Burroughs AM, Noma S, Djebali S, Alam T, Medvedeva YA, Testa AC, Lipovich L, Yip CW, Abugessaisa I, Mendez M, Hasegawa A, Tang D, Lassmann T, Heutink P, Babina M, Wells CA, Kojima S, Nakamura Y, Suzuki H, Daub CO, de Hoon MJ, Arner E, Hayashiz…
DRR009907	E15.0	TS23: lung	C57BL/6J	SAMD00005866	Helicos HeliScope	31	TRANSCRIPTOMIC	DRP001032	Hon CC, Ramilowski JA, Harshbarger J, Bertin N, Rackham OJ, Gough J, Denisenko E, Schmeier S, Poulsen TM, Severin J, Lizio M, Kawaji H, Kasukawa T, Itoh M, Burroughs AM, Noma S, Djebali S, Alam T, Medvedeva YA, Testa AC, Lipovich L, Yip CW, Abugessaisa I, Mendez M, Hasegawa A, Tang D, Lassmann T, Heutink P, Babina M, Wells CA, Kojima S, Nakamura Y, Suzuki H, Daub CO, de Hoon MJ, Arner E, Hayashiz…
DRR009879	E15.0	TS23: metanephros	C57BL/6J	SAMD00005060	Helicos HeliScope	27	TRANSCRIPTOMIC	DRP001032	Hon CC, Ramilowski JA, Harshbarger J, Bertin N, Rackham OJ, Gough J, Denisenko E, Schmeier S, Poulsen TM, Severin J, Lizio M, Kawaji H, Kasukawa T, Itoh M, Burroughs AM, Noma S, Djebali S, Alam T, Medvedeva YA, Testa AC, Lipovich L, Yip CW, Abugessaisa I, Mendez M, Hasegawa A, Tang D, Lassmann T, Heutink P, Babina M, Wells CA, Kojima S, Nakamura Y, Suzuki H, Daub CO, de Hoon MJ, Arner E, Hayashiz…
DRR009977	E18.0	TS23: testis	C57BL/6J	SAMD00005707	Helicos HeliScope	23	TRANSCRIPTOMIC	DRP001032	Hon CC, Ramilowski JA, Harshbarger J, Bertin N, Rackham OJ, Gough J, Denisenko E, Schmeier S, Poulsen TM, Severin J, Lizio M, Kawaji H, Kasukawa T, Itoh M, Burroughs AM, Noma S, Djebali S, Alam T, Medvedeva YA, Testa AC, Lipovich L, Yip CW, Abugessaisa I, Mendez M, Hasegawa A, Tang D, Lassmann T, Heutink P, Babina M, Wells CA, Kojima S, Nakamura Y, Suzuki H, Daub CO, de Hoon MJ, Arner E, Hayashiz…
DRR009966	E18.0	TS23: stomach	C57BL/6J	SAMD00004695	Helicos HeliScope	30	TRANSCRIPTOMIC	DRP001032	Hon CC, Ramilowski JA, Harshbarger J, Bertin N, Rackham OJ, Gough J, Denisenko E, Schmeier S, Poulsen TM, Severin J, Lizio M, Kawaji H, Kasukawa T, Itoh M, Burroughs AM, Noma S, Djebali S, Alam T, Medvedeva YA, Testa AC, Lipovich L, Yip CW, Abugessaisa I, Mendez M, Hasegawa A, Tang D, Lassmann T, Heutink P, Babina M, Wells CA, Kojima S, Nakamura Y, Suzuki H, Daub CO, de Hoon MJ, Arner E, Hayashiz…
DRR009866	E13.0	TS23: intestine	C57BL/6J	SAMD00005725	Helicos HeliScope	32	TRANSCRIPTOMIC	DRP001032	Hon CC, Ramilowski JA, Harshbarger J, Bertin N, Rackham OJ, Gough J, Denisenko E, Schmeier S, Poulsen TM, Severin J, Lizio M, Kawaji H, Kasukawa T, Itoh M, Burroughs AM, Noma S, Djebali S, Alam T, Medvedeva YA, Testa AC, Lipovich L, Yip CW, Abugessaisa I, Mendez M, Hasegawa A, Tang D, Lassmann T, Heutink P, Babina M, Wells CA, Kojima S, Nakamura Y, Suzuki H, Daub CO, de Hoon MJ, Arner E, Hayashiz…
DRR009844	E13	TS23: gonad	C57BL/6J	SAMD00004837	Helicos HeliScope	22	TRANSCRIPTOMIC	DRP001032	Hon CC, Ramilowski JA, Harshbarger J, Bertin N, Rackham OJ, Gough J, Denisenko E, Schmeier S, Poulsen TM, Severin J, Lizio M, Kawaji H, Kasukawa T, Itoh M, Burroughs AM, Noma S, Djebali S, Alam T, Medvedeva YA, Testa AC, Lipovich L, Yip CW, Abugessaisa I, Mendez M, Hasegawa A, Tang D, Lassmann T, Heutink P, Babina M, Wells CA, Kojima S, Nakamura Y, Suzuki H, Daub CO, de Hoon MJ, Arner E, Hayashiz…
DRR009812	E16	TS24: femur	C57BL/6J	SAMD00005320	Helicos HeliScope	30	TRANSCRIPTOMIC	DRP001032	Hon CC, Ramilowski JA, Harshbarger J, Bertin N, Rackham OJ, Gough J, Denisenko E, Schmeier S, Poulsen TM, Severin J, Lizio M, Kawaji H, Kasukawa T, Itoh M, Burroughs AM, Noma S, Djebali S, Alam T, Medvedeva YA, Testa AC, Lipovich L, Yip CW, Abugessaisa I, Mendez M, Hasegawa A, Tang D, Lassmann T, Heutink P, Babina M, Wells CA, Kojima S, Nakamura Y, Suzuki H, Daub CO, de Hoon MJ, Arner E, Hayashiz…
DRR009945	E18.0	TS24: pituitary gland	C57BL/6J	SAMD00004899	Helicos HeliScope	23	TRANSCRIPTOMIC	DRP001032	Hon CC, Ramilowski JA, Harshbarger J, Bertin N, Rackham OJ, Gough J, Denisenko E, Schmeier S, Poulsen TM, Severin J, Lizio M, Kawaji H, Kasukawa T, Itoh M, Burroughs AM, Noma S, Djebali S, Alam T, Medvedeva YA, Testa AC, Lipovich L, Yip CW, Abugessaisa I, Mendez M, Hasegawa A, Tang D, Lassmann T, Heutink P, Babina M, Wells CA, Kojima S, Nakamura Y, Suzuki H, Daub CO, de Hoon MJ, Arner E, Hayashiz…
DRR010021	E18.0	TS24: embryo	C57BL/6J	SAMD00005851	Helicos HeliScope	33	TRANSCRIPTOMIC	DRP001032	Hon CC, Ramilowski JA, Harshbarger J, Bertin N, Rackham OJ, Gough J, Denisenko E, Schmeier S, Poulsen TM, Severin J, Lizio M, Kawaji H, Kasukawa T, Itoh M, Burroughs AM, Noma S, Djebali S, Alam T, Medvedeva YA, Testa AC, Lipovich L, Yip CW, Abugessaisa I, Mendez M, Hasegawa A, Tang D, Lassmann T, Heutink P, Babina M, Wells CA, Kojima S, Nakamura Y, Suzuki H, Daub CO, de Hoon MJ, Arner E, Hayashiz…
DRR009803	E16	TS24: adrenal gland	C57BL/6J	SAMD00005675	Helicos HeliScope	37	TRANSCRIPTOMIC	DRP001032	Hon CC, Ramilowski JA, Harshbarger J, Bertin N, Rackham OJ, Gough J, Denisenko E, Schmeier S, Poulsen TM, Severin J, Lizio M, Kawaji H, Kasukawa T, Itoh M, Burroughs AM, Noma S, Djebali S, Alam T, Medvedeva YA, Testa AC, Lipovich L, Yip CW, Abugessaisa I, Mendez M, Hasegawa A, Tang D, Lassmann T, Heutink P, Babina M, Wells CA, Kojima S, Nakamura Y, Suzuki H, Daub CO, de Hoon MJ, Arner E, Hayashiz…
DRR009931	E16.0	TS24: pancreas	C57BL/6J	SAMD00005291	Helicos HeliScope	31	TRANSCRIPTOMIC	DRP001032	Hon CC, Ramilowski JA, Harshbarger J, Bertin N, Rackham OJ, Gough J, Denisenko E, Schmeier S, Poulsen TM, Severin J, Lizio M, Kawaji H, Kasukawa T, Itoh M, Burroughs AM, Noma S, Djebali S, Alam T, Medvedeva YA, Testa AC, Lipovich L, Yip CW, Abugessaisa I, Mendez M, Hasegawa A, Tang D, Lassmann T, Heutink P, Babina M, Wells CA, Kojima S, Nakamura Y, Suzuki H, Daub CO, de Hoon MJ, Arner E, Hayashiz…
DRR009959	E18.0	TS24: spleen	C57BL/6J	SAMD00005309	Helicos HeliScope	22	TRANSCRIPTOMIC	DRP001032	Hon CC, Ramilowski JA, Harshbarger J, Bertin N, Rackham OJ, Gough J, Denisenko E, Schmeier S, Poulsen TM, Severin J, Lizio M, Kawaji H, Kasukawa T, Itoh M, Burroughs AM, Noma S, Djebali S, Alam T, Medvedeva YA, Testa AC, Lipovich L, Yip CW, Abugessaisa I, Mendez M, Hasegawa A, Tang D, Lassmann T, Heutink P, Babina M, Wells CA, Kojima S, Nakamura Y, Suzuki H, Daub CO, de Hoon MJ, Arner E, Hayashiz…
DRR009989	E18.0	TS24: thymus	C57BL/6J	SAMD00005771	Helicos HeliScope	28	TRANSCRIPTOMIC	DRP001032	Hon CC, Ramilowski JA, Harshbarger J, Bertin N, Rackham OJ, Gough J, Denisenko E, Schmeier S, Poulsen TM, Severin J, Lizio M, Kawaji H, Kasukawa T, Itoh M, Burroughs AM, Noma S, Djebali S, Alam T, Medvedeva YA, Testa AC, Lipovich L, Yip CW, Abugessaisa I, Mendez M, Hasegawa A, Tang D, Lassmann T, Heutink P, Babina M, Wells CA, Kojima S, Nakamura Y, Suzuki H, Daub CO, de Hoon MJ, Arner E, Hayashiz…
DRR009893	E15.0	TS24: liver	C57BL/6J	SAMD00005920	Helicos HeliScope	33	TRANSCRIPTOMIC	DRP001032	Hon CC, Ramilowski JA, Harshbarger J, Bertin N, Rackham OJ, Gough J, Denisenko E, Schmeier S, Poulsen TM, Severin J, Lizio M, Kawaji H, Kasukawa T, Itoh M, Burroughs AM, Noma S, Djebali S, Alam T, Medvedeva YA, Testa AC, Lipovich L, Yip CW, Abugessaisa I, Mendez M, Hasegawa A, Tang D, Lassmann T, Heutink P, Babina M, Wells CA, Kojima S, Nakamura Y, Suzuki H, Daub CO, de Hoon MJ, Arner E, Hayashiz…
DRR009908	E16.0	TS24: lung	C57BL/6J	SAMD00005297	Helicos HeliScope	27	TRANSCRIPTOMIC	DRP001032	Hon CC, Ramilowski JA, Harshbarger J, Bertin N, Rackham OJ, Gough J, Denisenko E, Schmeier S, Poulsen TM, Severin J, Lizio M, Kawaji H, Kasukawa T, Itoh M, Burroughs AM, Noma S, Djebali S, Alam T, Medvedeva YA, Testa AC, Lipovich L, Yip CW, Abugessaisa I, Mendez M, Hasegawa A, Tang D, Lassmann T, Heutink P, Babina M, Wells CA, Kojima S, Nakamura Y, Suzuki H, Daub CO, de Hoon MJ, Arner E, Hayashiz…
DRR009880	E15.0	TS24: metanephros	C57BL/6J	SAMD00005783	Helicos HeliScope	32	TRANSCRIPTOMIC	DRP001032	Hon CC, Ramilowski JA, Harshbarger J, Bertin N, Rackham OJ, Gough J, Denisenko E, Schmeier S, Poulsen TM, Severin J, Lizio M, Kawaji H, Kasukawa T, Itoh M, Burroughs AM, Noma S, Djebali S, Alam T, Medvedeva YA, Testa AC, Lipovich L, Yip CW, Abugessaisa I, Mendez M, Hasegawa A, Tang D, Lassmann T, Heutink P, Babina M, Wells CA, Kojima S, Nakamura Y, Suzuki H, Daub CO, de Hoon MJ, Arner E, Hayashiz…
DRR009978	E18.0	TS24: testis	C57BL/6J	SAMD00005676	Helicos HeliScope	20	TRANSCRIPTOMIC	DRP001032	Hon CC, Ramilowski JA, Harshbarger J, Bertin N, Rackham OJ, Gough J, Denisenko E, Schmeier S, Poulsen TM, Severin J, Lizio M, Kawaji H, Kasukawa T, Itoh M, Burroughs AM, Noma S, Djebali S, Alam T, Medvedeva YA, Testa AC, Lipovich L, Yip CW, Abugessaisa I, Mendez M, Hasegawa A, Tang D, Lassmann T, Heutink P, Babina M, Wells CA, Kojima S, Nakamura Y, Suzuki H, Daub CO, de Hoon MJ, Arner E, Hayashiz…
DRR009967	E18.0	TS24: stomach	C57BL/6J	SAMD00005650	Helicos HeliScope	27	TRANSCRIPTOMIC	DRP001032	Hon CC, Ramilowski JA, Harshbarger J, Bertin N, Rackham OJ, Gough J, Denisenko E, Schmeier S, Poulsen TM, Severin J, Lizio M, Kawaji H, Kasukawa T, Itoh M, Burroughs AM, Noma S, Djebali S, Alam T, Medvedeva YA, Testa AC, Lipovich L, Yip CW, Abugessaisa I, Mendez M, Hasegawa A, Tang D, Lassmann T, Heutink P, Babina M, Wells CA, Kojima S, Nakamura Y, Suzuki H, Daub CO, de Hoon MJ, Arner E, Hayashiz…
DRR009867	E13.0	TS24: intestine	C57BL/6J	SAMD00005161	Helicos HeliScope	31	TRANSCRIPTOMIC	DRP001032	Hon CC, Ramilowski JA, Harshbarger J, Bertin N, Rackham OJ, Gough J, Denisenko E, Schmeier S, Poulsen TM, Severin J, Lizio M, Kawaji H, Kasukawa T, Itoh M, Burroughs AM, Noma S, Djebali S, Alam T, Medvedeva YA, Testa AC, Lipovich L, Yip CW, Abugessaisa I, Mendez M, Hasegawa A, Tang D, Lassmann T, Heutink P, Babina M, Wells CA, Kojima S, Nakamura Y, Suzuki H, Daub CO, de Hoon MJ, Arner E, Hayashiz…
DRR009842	E17	TS25: forelimb	C57BL/6J	SAMD00005953	Helicos HeliScope	31	TRANSCRIPTOMIC	DRP001032	Hon CC, Ramilowski JA, Harshbarger J, Bertin N, Rackham OJ, Gough J, Denisenko E, Schmeier S, Poulsen TM, Severin J, Lizio M, Kawaji H, Kasukawa T, Itoh M, Burroughs AM, Noma S, Djebali S, Alam T, Medvedeva YA, Testa AC, Lipovich L, Yip CW, Abugessaisa I, Mendez M, Hasegawa A, Tang D, Lassmann T, Heutink P, Babina M, Wells CA, Kojima S, Nakamura Y, Suzuki H, Daub CO, de Hoon MJ, Arner E, Hayashiz…
DRR009946	E18.0	TS25: pituitary gland	C57BL/6J	SAMD00005078	Helicos HeliScope	23	TRANSCRIPTOMIC	DRP001032	Hon CC, Ramilowski JA, Harshbarger J, Bertin N, Rackham OJ, Gough J, Denisenko E, Schmeier S, Poulsen TM, Severin J, Lizio M, Kawaji H, Kasukawa T, Itoh M, Burroughs AM, Noma S, Djebali S, Alam T, Medvedeva YA, Testa AC, Lipovich L, Yip CW, Abugessaisa I, Mendez M, Hasegawa A, Tang D, Lassmann T, Heutink P, Babina M, Wells CA, Kojima S, Nakamura Y, Suzuki H, Daub CO, de Hoon MJ, Arner E, Hayashiz…
DRR009832	E17	TS25: eye	C57BL/6J	SAMD00005445	Helicos HeliScope	25	TRANSCRIPTOMIC	DRP001032	Hon CC, Ramilowski JA, Harshbarger J, Bertin N, Rackham OJ, Gough J, Denisenko E, Schmeier S, Poulsen TM, Severin J, Lizio M, Kawaji H, Kasukawa T, Itoh M, Burroughs AM, Noma S, Djebali S, Alam T, Medvedeva YA, Testa AC, Lipovich L, Yip CW, Abugessaisa I, Mendez M, Hasegawa A, Tang D, Lassmann T, Heutink P, Babina M, Wells CA, Kojima S, Nakamura Y, Suzuki H, Daub CO, de Hoon MJ, Arner E, Hayashiz…
DRR010023	E18.0	TS25: embryo	C57BL/6J	SAMD00004691	Helicos HeliScope	34	TRANSCRIPTOMIC	DRP001032	Hon CC, Ramilowski JA, Harshbarger J, Bertin N, Rackham OJ, Gough J, Denisenko E, Schmeier S, Poulsen TM, Severin J, Lizio M, Kawaji H, Kasukawa T, Itoh M, Burroughs AM, Noma S, Djebali S, Alam T, Medvedeva YA, Testa AC, Lipovich L, Yip CW, Abugessaisa I, Mendez M, Hasegawa A, Tang D, Lassmann T, Heutink P, Babina M, Wells CA, Kojima S, Nakamura Y, Suzuki H, Daub CO, de Hoon MJ, Arner E, Hayashiz…
DRR009804	E17	TS25: adrenal gland	C57BL/6J	SAMD00004758	Helicos HeliScope	22	TRANSCRIPTOMIC	DRP001032	Hon CC, Ramilowski JA, Harshbarger J, Bertin N, Rackham OJ, Gough J, Denisenko E, Schmeier S, Poulsen TM, Severin J, Lizio M, Kawaji H, Kasukawa T, Itoh M, Burroughs AM, Noma S, Djebali S, Alam T, Medvedeva YA, Testa AC, Lipovich L, Yip CW, Abugessaisa I, Mendez M, Hasegawa A, Tang D, Lassmann T, Heutink P, Babina M, Wells CA, Kojima S, Nakamura Y, Suzuki H, Daub CO, de Hoon MJ, Arner E, Hayashiz…
DRR009932	E17.0	TS25: pancreas	C57BL/6J	SAMD00004945	Helicos HeliScope	35	TRANSCRIPTOMIC	DRP001032	Hon CC, Ramilowski JA, Harshbarger J, Bertin N, Rackham OJ, Gough J, Denisenko E, Schmeier S, Poulsen TM, Severin J, Lizio M, Kawaji H, Kasukawa T, Itoh M, Burroughs AM, Noma S, Djebali S, Alam T, Medvedeva YA, Testa AC, Lipovich L, Yip CW, Abugessaisa I, Mendez M, Hasegawa A, Tang D, Lassmann T, Heutink P, Babina M, Wells CA, Kojima S, Nakamura Y, Suzuki H, Daub CO, de Hoon MJ, Arner E, Hayashiz…
DRR009990	E18.0	TS25: thymus	C57BL/6J	SAMD00004685	Helicos HeliScope	32	TRANSCRIPTOMIC	DRP001032	Hon CC, Ramilowski JA, Harshbarger J, Bertin N, Rackham OJ, Gough J, Denisenko E, Schmeier S, Poulsen TM, Severin J, Lizio M, Kawaji H, Kasukawa T, Itoh M, Burroughs AM, Noma S, Djebali S, Alam T, Medvedeva YA, Testa AC, Lipovich L, Yip CW, Abugessaisa I, Mendez M, Hasegawa A, Tang D, Lassmann T, Heutink P, Babina M, Wells CA, Kojima S, Nakamura Y, Suzuki H, Daub CO, de Hoon MJ, Arner E, Hayashiz…
DRR009894	E15.0	TS25: liver	C57BL/6J	SAMD00005008	Helicos HeliScope	37	TRANSCRIPTOMIC	DRP001032	Hon CC, Ramilowski JA, Harshbarger J, Bertin N, Rackham OJ, Gough J, Denisenko E, Schmeier S, Poulsen TM, Severin J, Lizio M, Kawaji H, Kasukawa T, Itoh M, Burroughs AM, Noma S, Djebali S, Alam T, Medvedeva YA, Testa AC, Lipovich L, Yip CW, Abugessaisa I, Mendez M, Hasegawa A, Tang D, Lassmann T, Heutink P, Babina M, Wells CA, Kojima S, Nakamura Y, Suzuki H, Daub CO, de Hoon MJ, Arner E, Hayashiz…
DRR009909	E16.0	TS25: lung	C57BL/6J	SAMD00004965	Helicos HeliScope	32	TRANSCRIPTOMIC	DRP001032	Hon CC, Ramilowski JA, Harshbarger J, Bertin N, Rackham OJ, Gough J, Denisenko E, Schmeier S, Poulsen TM, Severin J, Lizio M, Kawaji H, Kasukawa T, Itoh M, Burroughs AM, Noma S, Djebali S, Alam T, Medvedeva YA, Testa AC, Lipovich L, Yip CW, Abugessaisa I, Mendez M, Hasegawa A, Tang D, Lassmann T, Heutink P, Babina M, Wells CA, Kojima S, Nakamura Y, Suzuki H, Daub CO, de Hoon MJ, Arner E, Hayashiz…
DRR009881	E15.0	TS25: metanephros	C57BL/6J	SAMD00005742	Helicos HeliScope	29	TRANSCRIPTOMIC	DRP001032	Hon CC, Ramilowski JA, Harshbarger J, Bertin N, Rackham OJ, Gough J, Denisenko E, Schmeier S, Poulsen TM, Severin J, Lizio M, Kawaji H, Kasukawa T, Itoh M, Burroughs AM, Noma S, Djebali S, Alam T, Medvedeva YA, Testa AC, Lipovich L, Yip CW, Abugessaisa I, Mendez M, Hasegawa A, Tang D, Lassmann T, Heutink P, Babina M, Wells CA, Kojima S, Nakamura Y, Suzuki H, Daub CO, de Hoon MJ, Arner E, Hayashiz…
DRR009979	E18.0	TS25: testis	C57BL/6J	SAMD00005862	Helicos HeliScope	24	TRANSCRIPTOMIC	DRP001032	Hon CC, Ramilowski JA, Harshbarger J, Bertin N, Rackham OJ, Gough J, Denisenko E, Schmeier S, Poulsen TM, Severin J, Lizio M, Kawaji H, Kasukawa T, Itoh M, Burroughs AM, Noma S, Djebali S, Alam T, Medvedeva YA, Testa AC, Lipovich L, Yip CW, Abugessaisa I, Mendez M, Hasegawa A, Tang D, Lassmann T, Heutink P, Babina M, Wells CA, Kojima S, Nakamura Y, Suzuki H, Daub CO, de Hoon MJ, Arner E, Hayashiz…
DRR009968	E18.0	TS25: stomach	C57BL/6J	SAMD00005724	Helicos HeliScope	25	TRANSCRIPTOMIC	DRP001032	Hon CC, Ramilowski JA, Harshbarger J, Bertin N, Rackham OJ, Gough J, Denisenko E, Schmeier S, Poulsen TM, Severin J, Lizio M, Kawaji H, Kasukawa T, Itoh M, Burroughs AM, Noma S, Djebali S, Alam T, Medvedeva YA, Testa AC, Lipovich L, Yip CW, Abugessaisa I, Mendez M, Hasegawa A, Tang D, Lassmann T, Heutink P, Babina M, Wells CA, Kojima S, Nakamura Y, Suzuki H, Daub CO, de Hoon MJ, Arner E, Hayashiz…
DRR009868	E13.0	TS25: intestine	C57BL/6J	SAMD00005044	Helicos HeliScope	32	TRANSCRIPTOMIC	DRP001032	Hon CC, Ramilowski JA, Harshbarger J, Bertin N, Rackham OJ, Gough J, Denisenko E, Schmeier S, Poulsen TM, Severin J, Lizio M, Kawaji H, Kasukawa T, Itoh M, Burroughs AM, Noma S, Djebali S, Alam T, Medvedeva YA, Testa AC, Lipovich L, Yip CW, Abugessaisa I, Mendez M, Hasegawa A, Tang D, Lassmann T, Heutink P, Babina M, Wells CA, Kojima S, Nakamura Y, Suzuki H, Daub CO, de Hoon MJ, Arner E, Hayashiz…
DRR009808	E17.5	TS25: amnion	C57BL/6J	SAMD00004853	Helicos HeliScope	32	TRANSCRIPTOMIC	DRP001032	Hon CC, Ramilowski JA, Harshbarger J, Bertin N, Rackham OJ, Gough J, Denisenko E, Schmeier S, Poulsen TM, Severin J, Lizio M, Kawaji H, Kasukawa T, Itoh M, Burroughs AM, Noma S, Djebali S, Alam T, Medvedeva YA, Testa AC, Lipovich L, Yip CW, Abugessaisa I, Mendez M, Hasegawa A, Tang D, Lassmann T, Heutink P, Babina M, Wells CA, Kojima S, Nakamura Y, Suzuki H, Daub CO, de Hoon MJ, Arner E, Hayashiz…
DRR010022	E18.0	TS25: embryo	C57BL/6J	SAMD00004978	Helicos HeliScope	34	TRANSCRIPTOMIC	DRP001032	Hon CC, Ramilowski JA, Harshbarger J, Bertin N, Rackham OJ, Gough J, Denisenko E, Schmeier S, Poulsen TM, Severin J, Lizio M, Kawaji H, Kasukawa T, Itoh M, Burroughs AM, Noma S, Djebali S, Alam T, Medvedeva YA, Testa AC, Lipovich L, Yip CW, Abugessaisa I, Mendez M, Hasegawa A, Tang D, Lassmann T, Heutink P, Babina M, Wells CA, Kojima S, Nakamura Y, Suzuki H, Daub CO, de Hoon MJ, Arner E, Hayashiz…
DRR009743	E17.5	TS25: embryo	C57BL/6J	SAMD00005832	Helicos HeliScope	37	TRANSCRIPTOMIC	DRP001032	Hon CC, Ramilowski JA, Harshbarger J, Bertin N, Rackham OJ, Gough J, Denisenko E, Schmeier S, Poulsen TM, Severin J, Lizio M, Kawaji H, Kasukawa T, Itoh M, Burroughs AM, Noma S, Djebali S, Alam T, Medvedeva YA, Testa AC, Lipovich L, Yip CW, Abugessaisa I, Mendez M, Hasegawa A, Tang D, Lassmann T, Heutink P, Babina M, Wells CA, Kojima S, Nakamura Y, Suzuki H, Daub CO, de Hoon MJ, Arner E, Hayashiz…
DRR009843	E18	TS26: forelimb	C57BL/6J	SAMD00005639	Helicos HeliScope	26	TRANSCRIPTOMIC	DRP001032	Hon CC, Ramilowski JA, Harshbarger J, Bertin N, Rackham OJ, Gough J, Denisenko E, Schmeier S, Poulsen TM, Severin J, Lizio M, Kawaji H, Kasukawa T, Itoh M, Burroughs AM, Noma S, Djebali S, Alam T, Medvedeva YA, Testa AC, Lipovich L, Yip CW, Abugessaisa I, Mendez M, Hasegawa A, Tang D, Lassmann T, Heutink P, Babina M, Wells CA, Kojima S, Nakamura Y, Suzuki H, Daub CO, de Hoon MJ, Arner E, Hayashiz…
DRR010024	E18.0	TS26: embryo	C57BL/6J	SAMD00005377	Helicos HeliScope	33	TRANSCRIPTOMIC	DRP001032	Hon CC, Ramilowski JA, Harshbarger J, Bertin N, Rackham OJ, Gough J, Denisenko E, Schmeier S, Poulsen TM, Severin J, Lizio M, Kawaji H, Kasukawa T, Itoh M, Burroughs AM, Noma S, Djebali S, Alam T, Medvedeva YA, Testa AC, Lipovich L, Yip CW, Abugessaisa I, Mendez M, Hasegawa A, Tang D, Lassmann T, Heutink P, Babina M, Wells CA, Kojima S, Nakamura Y, Suzuki H, Daub CO, de Hoon MJ, Arner E, Hayashiz…
DRR009805	E18	TS26: adrenal gland	C57BL/6J	SAMD00005611	Helicos HeliScope	26	TRANSCRIPTOMIC	DRP001032	Hon CC, Ramilowski JA, Harshbarger J, Bertin N, Rackham OJ, Gough J, Denisenko E, Schmeier S, Poulsen TM, Severin J, Lizio M, Kawaji H, Kasukawa T, Itoh M, Burroughs AM, Noma S, Djebali S, Alam T, Medvedeva YA, Testa AC, Lipovich L, Yip CW, Abugessaisa I, Mendez M, Hasegawa A, Tang D, Lassmann T, Heutink P, Babina M, Wells CA, Kojima S, Nakamura Y, Suzuki H, Daub CO, de Hoon MJ, Arner E, Hayashiz…
DRR009933	E18.0	TS26: pancreas	C57BL/6J	SAMD00005870	Helicos HeliScope	32	TRANSCRIPTOMIC	DRP001032	Hon CC, Ramilowski JA, Harshbarger J, Bertin N, Rackham OJ, Gough J, Denisenko E, Schmeier S, Poulsen TM, Severin J, Lizio M, Kawaji H, Kasukawa T, Itoh M, Burroughs AM, Noma S, Djebali S, Alam T, Medvedeva YA, Testa AC, Lipovich L, Yip CW, Abugessaisa I, Mendez M, Hasegawa A, Tang D, Lassmann T, Heutink P, Babina M, Wells CA, Kojima S, Nakamura Y, Suzuki H, Daub CO, de Hoon MJ, Arner E, Hayashiz…
DRR009960	E18.0	TS26: spleen	C57BL/6J	SAMD00004920	Helicos HeliScope	28	TRANSCRIPTOMIC	DRP001032	Hon CC, Ramilowski JA, Harshbarger J, Bertin N, Rackham OJ, Gough J, Denisenko E, Schmeier S, Poulsen TM, Severin J, Lizio M, Kawaji H, Kasukawa T, Itoh M, Burroughs AM, Noma S, Djebali S, Alam T, Medvedeva YA, Testa AC, Lipovich L, Yip CW, Abugessaisa I, Mendez M, Hasegawa A, Tang D, Lassmann T, Heutink P, Babina M, Wells CA, Kojima S, Nakamura Y, Suzuki H, Daub CO, de Hoon MJ, Arner E, Hayashiz…
DRR009991	E18.0	TS26: thymus	C57BL/6J	SAMD00004709	Helicos HeliScope	30	TRANSCRIPTOMIC	DRP001032	Hon CC, Ramilowski JA, Harshbarger J, Bertin N, Rackham OJ, Gough J, Denisenko E, Schmeier S, Poulsen TM, Severin J, Lizio M, Kawaji H, Kasukawa T, Itoh M, Burroughs AM, Noma S, Djebali S, Alam T, Medvedeva YA, Testa AC, Lipovich L, Yip CW, Abugessaisa I, Mendez M, Hasegawa A, Tang D, Lassmann T, Heutink P, Babina M, Wells CA, Kojima S, Nakamura Y, Suzuki H, Daub CO, de Hoon MJ, Arner E, Hayashiz…
DRR009895	E15.0	TS26: liver	C57BL/6J	SAMD00005697	Helicos HeliScope	32	TRANSCRIPTOMIC	DRP001032	Hon CC, Ramilowski JA, Harshbarger J, Bertin N, Rackham OJ, Gough J, Denisenko E, Schmeier S, Poulsen TM, Severin J, Lizio M, Kawaji H, Kasukawa T, Itoh M, Burroughs AM, Noma S, Djebali S, Alam T, Medvedeva YA, Testa AC, Lipovich L, Yip CW, Abugessaisa I, Mendez M, Hasegawa A, Tang D, Lassmann T, Heutink P, Babina M, Wells CA, Kojima S, Nakamura Y, Suzuki H, Daub CO, de Hoon MJ, Arner E, Hayashiz…
DRR009910	E16.0	TS26: lung	C57BL/6J	SAMD00005648	Helicos HeliScope	33	TRANSCRIPTOMIC	DRP001032	Hon CC, Ramilowski JA, Harshbarger J, Bertin N, Rackham OJ, Gough J, Denisenko E, Schmeier S, Poulsen TM, Severin J, Lizio M, Kawaji H, Kasukawa T, Itoh M, Burroughs AM, Noma S, Djebali S, Alam T, Medvedeva YA, Testa AC, Lipovich L, Yip CW, Abugessaisa I, Mendez M, Hasegawa A, Tang D, Lassmann T, Heutink P, Babina M, Wells CA, Kojima S, Nakamura Y, Suzuki H, Daub CO, de Hoon MJ, Arner E, Hayashiz…
DRR009882	E15.0	TS26: metanephros	C57BL/6J	SAMD00005277	Helicos HeliScope	24	TRANSCRIPTOMIC	DRP001032	Hon CC, Ramilowski JA, Harshbarger J, Bertin N, Rackham OJ, Gough J, Denisenko E, Schmeier S, Poulsen TM, Severin J, Lizio M, Kawaji H, Kasukawa T, Itoh M, Burroughs AM, Noma S, Djebali S, Alam T, Medvedeva YA, Testa AC, Lipovich L, Yip CW, Abugessaisa I, Mendez M, Hasegawa A, Tang D, Lassmann T, Heutink P, Babina M, Wells CA, Kojima S, Nakamura Y, Suzuki H, Daub CO, de Hoon MJ, Arner E, Hayashiz…
DRR009925	E16.0	TS26: ovary	C57BL/6J	SAMD00005985	Helicos HeliScope	22	TRANSCRIPTOMIC	DRP001032	Hon CC, Ramilowski JA, Harshbarger J, Bertin N, Rackham OJ, Gough J, Denisenko E, Schmeier S, Poulsen TM, Severin J, Lizio M, Kawaji H, Kasukawa T, Itoh M, Burroughs AM, Noma S, Djebali S, Alam T, Medvedeva YA, Testa AC, Lipovich L, Yip CW, Abugessaisa I, Mendez M, Hasegawa A, Tang D, Lassmann T, Heutink P, Babina M, Wells CA, Kojima S, Nakamura Y, Suzuki H, Daub CO, de Hoon MJ, Arner E, Hayashiz…
DRR009980	E18.0	TS26: testis	C57BL/6J	SAMD00005973	Helicos HeliScope	25	TRANSCRIPTOMIC	DRP001032	Hon CC, Ramilowski JA, Harshbarger J, Bertin N, Rackham OJ, Gough J, Denisenko E, Schmeier S, Poulsen TM, Severin J, Lizio M, Kawaji H, Kasukawa T, Itoh M, Burroughs AM, Noma S, Djebali S, Alam T, Medvedeva YA, Testa AC, Lipovich L, Yip CW, Abugessaisa I, Mendez M, Hasegawa A, Tang D, Lassmann T, Heutink P, Babina M, Wells CA, Kojima S, Nakamura Y, Suzuki H, Daub CO, de Hoon MJ, Arner E, Hayashiz…
DRR009969	E18.0	TS26: stomach	C57BL/6J	SAMD00005926	Helicos HeliScope	28	TRANSCRIPTOMIC	DRP001032	Hon CC, Ramilowski JA, Harshbarger J, Bertin N, Rackham OJ, Gough J, Denisenko E, Schmeier S, Poulsen TM, Severin J, Lizio M, Kawaji H, Kasukawa T, Itoh M, Burroughs AM, Noma S, Djebali S, Alam T, Medvedeva YA, Testa AC, Lipovich L, Yip CW, Abugessaisa I, Mendez M, Hasegawa A, Tang D, Lassmann T, Heutink P, Babina M, Wells CA, Kojima S, Nakamura Y, Suzuki H, Daub CO, de Hoon MJ, Arner E, Hayashiz…
DRR009869	E13.0	TS26: intestine	C57BL/6J	SAMD00005646	Helicos HeliScope	35	TRANSCRIPTOMIC	DRP001032	Hon CC, Ramilowski JA, Harshbarger J, Bertin N, Rackham OJ, Gough J, Denisenko E, Schmeier S, Poulsen TM, Severin J, Lizio M, Kawaji H, Kasukawa T, Itoh M, Burroughs AM, Noma S, Djebali S, Alam T, Medvedeva YA, Testa AC, Lipovich L, Yip CW, Abugessaisa I, Mendez M, Hasegawa A, Tang D, Lassmann T, Heutink P, Babina M, Wells CA, Kojima S, Nakamura Y, Suzuki H, Daub CO, de Hoon MJ, Arner E, Hayashiz…
ERR1795290	E11.5	TS19: outflow tract	CD-1	SAMEA49442668	Illumina HiSeq 2500	51	PolyA	PRJEB18968	Losa M, Latorre V, Andrabi M, Ladam F, Sagerström C, Novoa A, Zarrineh P, Bridoux L, Hanley NA, Mallo M, Bobola N. A tissue-specific, Gata6-driven transcriptional program instructs remodeling of the mature arterial tree. Elife. 2017 Sep 27;6:e31362. doi: 10.7554/eLife.31362. PMID: 28952437; PMCID: PMC5630260.
ERR1795291	E10.5	TS19: outflow tract	CD-1	SAMEA49443418	Illumina HiSeq 2500	51	PolyA	PRJEB18968	Losa M, Latorre V, Andrabi M, Ladam F, Sagerström C, Novoa A, Zarrineh P, Bridoux L, Hanley NA, Mallo M, Bobola N. A tissue-specific, Gata6-driven transcriptional program instructs remodeling of the mature arterial tree. Elife. 2017 Sep 27;6:e31362. doi: 10.7554/eLife.31362. PMID: 28952437; PMCID: PMC5630260.
ERR1795288	E18.0	TS17: 6th branchial arch	CD-1	SAMEA49441168	Illumina HiSeq 2500	51	PolyA	PRJEB18968	Losa M, Latorre V, Andrabi M, Ladam F, Sagerström C, Novoa A, Zarrineh P, Bridoux L, Hanley NA, Mallo M, Bobola N. A tissue-specific, Gata6-driven transcriptional program instructs remodeling of the mature arterial tree. Elife. 2017 Sep 27;6:e31362. doi: 10.7554/eLife.31362. PMID: 28952437; PMCID: PMC5630260.
ERR1795289	E18.0	TS17: 6th branchial arch	CD-1	SAMEA49441918	Illumina HiSeq 2500	51	PolyA	PRJEB18968	Losa M, Latorre V, Andrabi M, Ladam F, Sagerström C, Novoa A, Zarrineh P, Bridoux L, Hanley NA, Mallo M, Bobola N. A tissue-specific, Gata6-driven transcriptional program instructs remodeling of the mature arterial tree. Elife. 2017 Sep 27;6:e31362. doi: 10.7554/eLife.31362. PMID: 28952437; PMCID: PMC5630260.
ERR1795292	E10.5	TS17: 2nd branchial arch	CD-1	SAMEA49438168	Illumina HiSeq 2500	202	PolyA	PRJEB18968	Losa M, Latorre V, Andrabi M, Ladam F, Sagerström C, Novoa A, Zarrineh P, Bridoux L, Hanley NA, Mallo M, Bobola N. A tissue-specific, Gata6-driven transcriptional program instructs remodeling of the mature arterial tree. Elife. 2017 Sep 27;6:e31362. doi: 10.7554/eLife.31362. PMID: 28952437; PMCID: PMC5630260.
ERR1795293	E10.5	TS17: 2nd branchial arch	CD-1	SAMEA49438918	Illumina HiSeq 2500	202	PolyA	PRJEB18968	Losa M, Latorre V, Andrabi M, Ladam F, Sagerström C, Novoa A, Zarrineh P, Bridoux L, Hanley NA, Mallo M, Bobola N. A tissue-specific, Gata6-driven transcriptional program instructs remodeling of the mature arterial tree. Elife. 2017 Sep 27;6:e31362. doi: 10.7554/eLife.31362. PMID: 28952437; PMCID: PMC5630260.
ERR1795295	E11.5	TS19: 2nd branchial arch	CD-1	SAMEA49440418	Illumina HiSeq 2500	202	PolyA	PRJEB18968	Losa M, Latorre V, Andrabi M, Ladam F, Sagerström C, Novoa A, Zarrineh P, Bridoux L, Hanley NA, Mallo M, Bobola N. A tissue-specific, Gata6-driven transcriptional program instructs remodeling of the mature arterial tree. Elife. 2017 Sep 27;6:e31362. doi: 10.7554/eLife.31362. PMID: 28952437; PMCID: PMC5630260.
ERR2179999	E8.25	TS12: somite	C57BL/6	SAMEA104357678	Illumina HiSeq 4000	50	Oligo-dT	PRJEB23157	Ibarra-Soria X, Jawaid W, Pijuan-Sala B, Ladopoulos V, Scialdone A, Jörg DJ, Tyser RCV, Calero-Nieto FJ, Mulas C, Nichols J, Vallier L, Srinivas S, Simons BD, Göttgens B, Marioni JC. Defining murine organogenesis at single-cell resolution reveals a role for the leukotriene pathway in regulating blood progenitor formation. Nat Cell Biol. 2018 Feb;20(2):127-134. doi: 10.1038/s41556-017-0013-z. Epub…
ERR2179979	E8.25	TS12: unsegmented mesenchyme	C57BL/6	SAMEA104357658	Illumina HiSeq 4000	50	Oligo-dT	PRJEB23157	Ibarra-Soria X, Jawaid W, Pijuan-Sala B, Ladopoulos V, Scialdone A, Jörg DJ, Tyser RCV, Calero-Nieto FJ, Mulas C, Nichols J, Vallier L, Srinivas S, Simons BD, Göttgens B, Marioni JC. Defining murine organogenesis at single-cell resolution reveals a role for the leukotriene pathway in regulating blood progenitor formation. Nat Cell Biol. 2018 Feb;20(2):127-134. doi: 10.1038/s41556-017-0013-z. Epub…
ERR2179980	E8.25	TS12: unsegmented mesenchyme	C57BL/6	SAMEA104357659	Illumina HiSeq 4000	50	Oligo-dT	PRJEB23157	Ibarra-Soria X, Jawaid W, Pijuan-Sala B, Ladopoulos V, Scialdone A, Jörg DJ, Tyser RCV, Calero-Nieto FJ, Mulas C, Nichols J, Vallier L, Srinivas S, Simons BD, Göttgens B, Marioni JC. Defining murine organogenesis at single-cell resolution reveals a role for the leukotriene pathway in regulating blood progenitor formation. Nat Cell Biol. 2018 Feb;20(2):127-134. doi: 10.1038/s41556-017-0013-z. Epub…
ERR2179981	E8.25	TS12: unsegmented mesenchyme	C57BL/6	SAMEA104357660	Illumina HiSeq 4000	50	Oligo-dT	PRJEB23157	Ibarra-Soria X, Jawaid W, Pijuan-Sala B, Ladopoulos V, Scialdone A, Jörg DJ, Tyser RCV, Calero-Nieto FJ, Mulas C, Nichols J, Vallier L, Srinivas S, Simons BD, Göttgens B, Marioni JC. Defining murine organogenesis at single-cell resolution reveals a role for the leukotriene pathway in regulating blood progenitor formation. Nat Cell Biol. 2018 Feb;20(2):127-134. doi: 10.1038/s41556-017-0013-z. Epub…
ERR2179982	E8.25	TS12: unsegmented mesenchyme	C57BL/6	SAMEA104357661	Illumina HiSeq 4000	50	Oligo-dT	PRJEB23157	Ibarra-Soria X, Jawaid W, Pijuan-Sala B, Ladopoulos V, Scialdone A, Jörg DJ, Tyser RCV, Calero-Nieto FJ, Mulas C, Nichols J, Vallier L, Srinivas S, Simons BD, Göttgens B, Marioni JC. Defining murine organogenesis at single-cell resolution reveals a role for the leukotriene pathway in regulating blood progenitor formation. Nat Cell Biol. 2018 Feb;20(2):127-134. doi: 10.1038/s41556-017-0013-z. Epub…
ERR2179983	E8.25	TS12: unsegmented mesenchyme	C57BL/6	SAMEA104357662	Illumina HiSeq 4000	50	Oligo-dT	PRJEB23157	Ibarra-Soria X, Jawaid W, Pijuan-Sala B, Ladopoulos V, Scialdone A, Jörg DJ, Tyser RCV, Calero-Nieto FJ, Mulas C, Nichols J, Vallier L, Srinivas S, Simons BD, Göttgens B, Marioni JC. Defining murine organogenesis at single-cell resolution reveals a role for the leukotriene pathway in regulating blood progenitor formation. Nat Cell Biol. 2018 Feb;20(2):127-134. doi: 10.1038/s41556-017-0013-z. Epub…
ERR2179984	E8.25	TS12: unsegmented mesenchyme	C57BL/6	SAMEA104357663	Illumina HiSeq 4000	50	Oligo-dT	PRJEB23157	Ibarra-Soria X, Jawaid W, Pijuan-Sala B, Ladopoulos V, Scialdone A, Jörg DJ, Tyser RCV, Calero-Nieto FJ, Mulas C, Nichols J, Vallier L, Srinivas S, Simons BD, Göttgens B, Marioni JC. Defining murine organogenesis at single-cell resolution reveals a role for the leukotriene pathway in regulating blood progenitor formation. Nat Cell Biol. 2018 Feb;20(2):127-134. doi: 10.1038/s41556-017-0013-z. Epub…
ERR2179985	E8.25	TS12: unsegmented mesenchyme	C57BL/6	SAMEA104357664	Illumina HiSeq 4000	50	Oligo-dT	PRJEB23157	Ibarra-Soria X, Jawaid W, Pijuan-Sala B, Ladopoulos V, Scialdone A, Jörg DJ, Tyser RCV, Calero-Nieto FJ, Mulas C, Nichols J, Vallier L, Srinivas S, Simons BD, Göttgens B, Marioni JC. Defining murine organogenesis at single-cell resolution reveals a role for the leukotriene pathway in regulating blood progenitor formation. Nat Cell Biol. 2018 Feb;20(2):127-134. doi: 10.1038/s41556-017-0013-z. Epub…
ERR2179986	E8.25	TS12: unsegmented mesenchyme	C57BL/6	SAMEA104357665	Illumina HiSeq 4000	50	Oligo-dT	PRJEB23157	Ibarra-Soria X, Jawaid W, Pijuan-Sala B, Ladopoulos V, Scialdone A, Jörg DJ, Tyser RCV, Calero-Nieto FJ, Mulas C, Nichols J, Vallier L, Srinivas S, Simons BD, Göttgens B, Marioni JC. Defining murine organogenesis at single-cell resolution reveals a role for the leukotriene pathway in regulating blood progenitor formation. Nat Cell Biol. 2018 Feb;20(2):127-134. doi: 10.1038/s41556-017-0013-z. Epub…
ERR2179987	E8.25	TS12: unsegmented mesenchyme	C57BL/6	SAMEA104357666	Illumina HiSeq 4000	50	Oligo-dT	PRJEB23157	Ibarra-Soria X, Jawaid W, Pijuan-Sala B, Ladopoulos V, Scialdone A, Jörg DJ, Tyser RCV, Calero-Nieto FJ, Mulas C, Nichols J, Vallier L, Srinivas S, Simons BD, Göttgens B, Marioni JC. Defining murine organogenesis at single-cell resolution reveals a role for the leukotriene pathway in regulating blood progenitor formation. Nat Cell Biol. 2018 Feb;20(2):127-134. doi: 10.1038/s41556-017-0013-z. Epub…
ERR2179988	E8.25	TS12: unsegmented mesenchyme	C57BL/6	SAMEA104357667	Illumina HiSeq 4000	50	Oligo-dT	PRJEB23157	Ibarra-Soria X, Jawaid W, Pijuan-Sala B, Ladopoulos V, Scialdone A, Jörg DJ, Tyser RCV, Calero-Nieto FJ, Mulas C, Nichols J, Vallier L, Srinivas S, Simons BD, Göttgens B, Marioni JC. Defining murine organogenesis at single-cell resolution reveals a role for the leukotriene pathway in regulating blood progenitor formation. Nat Cell Biol. 2018 Feb;20(2):127-134. doi: 10.1038/s41556-017-0013-z. Epub…
ERR2179989	E8.25	TS12: unsegmented mesenchyme	C57BL/6	SAMEA104357668	Illumina HiSeq 4000	50	Oligo-dT	PRJEB23157	Ibarra-Soria X, Jawaid W, Pijuan-Sala B, Ladopoulos V, Scialdone A, Jörg DJ, Tyser RCV, Calero-Nieto FJ, Mulas C, Nichols J, Vallier L, Srinivas S, Simons BD, Göttgens B, Marioni JC. Defining murine organogenesis at single-cell resolution reveals a role for the leukotriene pathway in regulating blood progenitor formation. Nat Cell Biol. 2018 Feb;20(2):127-134. doi: 10.1038/s41556-017-0013-z. Epub…
ERR2179990	E8.25	TS12: unsegmented mesenchyme	C57BL/6	SAMEA104357669	Illumina HiSeq 4000	50	Oligo-dT	PRJEB23157	Ibarra-Soria X, Jawaid W, Pijuan-Sala B, Ladopoulos V, Scialdone A, Jörg DJ, Tyser RCV, Calero-Nieto FJ, Mulas C, Nichols J, Vallier L, Srinivas S, Simons BD, Göttgens B, Marioni JC. Defining murine organogenesis at single-cell resolution reveals a role for the leukotriene pathway in regulating blood progenitor formation. Nat Cell Biol. 2018 Feb;20(2):127-134. doi: 10.1038/s41556-017-0013-z. Epub…
ERR2179991	E8.25	TS12: unsegmented mesenchyme	C57BL/6	SAMEA104357670	Illumina HiSeq 4000	50	Oligo-dT	PRJEB23157	Ibarra-Soria X, Jawaid W, Pijuan-Sala B, Ladopoulos V, Scialdone A, Jörg DJ, Tyser RCV, Calero-Nieto FJ, Mulas C, Nichols J, Vallier L, Srinivas S, Simons BD, Göttgens B, Marioni JC. Defining murine organogenesis at single-cell resolution reveals a role for the leukotriene pathway in regulating blood progenitor formation. Nat Cell Biol. 2018 Feb;20(2):127-134. doi: 10.1038/s41556-017-0013-z. Epub…
ERR2179992	E8.25	TS12: unsegmented mesenchyme	C57BL/6	SAMEA104357671	Illumina HiSeq 4000	50	Oligo-dT	PRJEB23157	Ibarra-Soria X, Jawaid W, Pijuan-Sala B, Ladopoulos V, Scialdone A, Jörg DJ, Tyser RCV, Calero-Nieto FJ, Mulas C, Nichols J, Vallier L, Srinivas S, Simons BD, Göttgens B, Marioni JC. Defining murine organogenesis at single-cell resolution reveals a role for the leukotriene pathway in regulating blood progenitor formation. Nat Cell Biol. 2018 Feb;20(2):127-134. doi: 10.1038/s41556-017-0013-z. Epub…
ERR2179993	E8.25	TS12: unsegmented mesenchyme	C57BL/6	SAMEA104357672	Illumina HiSeq 4000	50	Oligo-dT	PRJEB23157	Ibarra-Soria X, Jawaid W, Pijuan-Sala B, Ladopoulos V, Scialdone A, Jörg DJ, Tyser RCV, Calero-Nieto FJ, Mulas C, Nichols J, Vallier L, Srinivas S, Simons BD, Göttgens B, Marioni JC. Defining murine organogenesis at single-cell resolution reveals a role for the leukotriene pathway in regulating blood progenitor formation. Nat Cell Biol. 2018 Feb;20(2):127-134. doi: 10.1038/s41556-017-0013-z. Epub…
ERR2179994	E8.25	TS12: unsegmented mesenchyme	C57BL/6	SAMEA104357673	Illumina HiSeq 4000	50	Oligo-dT	PRJEB23157	Ibarra-Soria X, Jawaid W, Pijuan-Sala B, Ladopoulos V, Scialdone A, Jörg DJ, Tyser RCV, Calero-Nieto FJ, Mulas C, Nichols J, Vallier L, Srinivas S, Simons BD, Göttgens B, Marioni JC. Defining murine organogenesis at single-cell resolution reveals a role for the leukotriene pathway in regulating blood progenitor formation. Nat Cell Biol. 2018 Feb;20(2):127-134. doi: 10.1038/s41556-017-0013-z. Epub…
ERR2179995	E8.25	TS12: unsegmented mesenchyme	C57BL/6	SAMEA104357674	Illumina HiSeq 4000	50	Oligo-dT	PRJEB23157	Ibarra-Soria X, Jawaid W, Pijuan-Sala B, Ladopoulos V, Scialdone A, Jörg DJ, Tyser RCV, Calero-Nieto FJ, Mulas C, Nichols J, Vallier L, Srinivas S, Simons BD, Göttgens B, Marioni JC. Defining murine organogenesis at single-cell resolution reveals a role for the leukotriene pathway in regulating blood progenitor formation. Nat Cell Biol. 2018 Feb;20(2):127-134. doi: 10.1038/s41556-017-0013-z. Epub…
ERR2179996	E8.25	TS12: unsegmented mesenchyme	C57BL/6	SAMEA104357675	Illumina HiSeq 4000	50	Oligo-dT	PRJEB23157	Ibarra-Soria X, Jawaid W, Pijuan-Sala B, Ladopoulos V, Scialdone A, Jörg DJ, Tyser RCV, Calero-Nieto FJ, Mulas C, Nichols J, Vallier L, Srinivas S, Simons BD, Göttgens B, Marioni JC. Defining murine organogenesis at single-cell resolution reveals a role for the leukotriene pathway in regulating blood progenitor formation. Nat Cell Biol. 2018 Feb;20(2):127-134. doi: 10.1038/s41556-017-0013-z. Epub…
ERR2179997	E8.25	TS12: unsegmented mesenchyme	C57BL/6	SAMEA104357676	Illumina HiSeq 4000	50	Oligo-dT	PRJEB23157	Ibarra-Soria X, Jawaid W, Pijuan-Sala B, Ladopoulos V, Scialdone A, Jörg DJ, Tyser RCV, Calero-Nieto FJ, Mulas C, Nichols J, Vallier L, Srinivas S, Simons BD, Göttgens B, Marioni JC. Defining murine organogenesis at single-cell resolution reveals a role for the leukotriene pathway in regulating blood progenitor formation. Nat Cell Biol. 2018 Feb;20(2):127-134. doi: 10.1038/s41556-017-0013-z. Epub…
ERR2180000	E8.25	TS12: unsegmented mesenchyme	C57BL/6	SAMEA104357679	Illumina HiSeq 4000	50	Oligo-dT	PRJEB23157	Ibarra-Soria X, Jawaid W, Pijuan-Sala B, Ladopoulos V, Scialdone A, Jörg DJ, Tyser RCV, Calero-Nieto FJ, Mulas C, Nichols J, Vallier L, Srinivas S, Simons BD, Göttgens B, Marioni JC. Defining murine organogenesis at single-cell resolution reveals a role for the leukotriene pathway in regulating blood progenitor formation. Nat Cell Biol. 2018 Feb;20(2):127-134. doi: 10.1038/s41556-017-0013-z. Epub…
ERR2180002	E8.25	TS12: unsegmented mesenchyme	C57BL/6	SAMEA104357681	Illumina HiSeq 4000	50	Oligo-dT	PRJEB23157	Ibarra-Soria X, Jawaid W, Pijuan-Sala B, Ladopoulos V, Scialdone A, Jörg DJ, Tyser RCV, Calero-Nieto FJ, Mulas C, Nichols J, Vallier L, Srinivas S, Simons BD, Göttgens B, Marioni JC. Defining murine organogenesis at single-cell resolution reveals a role for the leukotriene pathway in regulating blood progenitor formation. Nat Cell Biol. 2018 Feb;20(2):127-134. doi: 10.1038/s41556-017-0013-z. Epub…
ERR2180003	E8.25	TS12: unsegmented mesenchyme	C57BL/6	SAMEA104357682	Illumina HiSeq 4000	50	Oligo-dT	PRJEB23157	Ibarra-Soria X, Jawaid W, Pijuan-Sala B, Ladopoulos V, Scialdone A, Jörg DJ, Tyser RCV, Calero-Nieto FJ, Mulas C, Nichols J, Vallier L, Srinivas S, Simons BD, Göttgens B, Marioni JC. Defining murine organogenesis at single-cell resolution reveals a role for the leukotriene pathway in regulating blood progenitor formation. Nat Cell Biol. 2018 Feb;20(2):127-134. doi: 10.1038/s41556-017-0013-z. Epub…
ERR2180004	E8.25	TS12: unsegmented mesenchyme	C57BL/6	SAMEA104357683	Illumina HiSeq 4000	50	Oligo-dT	PRJEB23157	Ibarra-Soria X, Jawaid W, Pijuan-Sala B, Ladopoulos V, Scialdone A, Jörg DJ, Tyser RCV, Calero-Nieto FJ, Mulas C, Nichols J, Vallier L, Srinivas S, Simons BD, Göttgens B, Marioni JC. Defining murine organogenesis at single-cell resolution reveals a role for the leukotriene pathway in regulating blood progenitor formation. Nat Cell Biol. 2018 Feb;20(2):127-134. doi: 10.1038/s41556-017-0013-z. Epub…
ERR2180005	E8.25	TS12: unsegmented mesenchyme	C57BL/6	SAMEA104357684	Illumina HiSeq 4000	50	Oligo-dT	PRJEB23157	Ibarra-Soria X, Jawaid W, Pijuan-Sala B, Ladopoulos V, Scialdone A, Jörg DJ, Tyser RCV, Calero-Nieto FJ, Mulas C, Nichols J, Vallier L, Srinivas S, Simons BD, Göttgens B, Marioni JC. Defining murine organogenesis at single-cell resolution reveals a role for the leukotriene pathway in regulating blood progenitor formation. Nat Cell Biol. 2018 Feb;20(2):127-134. doi: 10.1038/s41556-017-0013-z. Epub…
ERR2180006	E8.25	TS12: unsegmented mesenchyme	C57BL/6	SAMEA104357685	Illumina HiSeq 4000	50	Oligo-dT	PRJEB23157	Ibarra-Soria X, Jawaid W, Pijuan-Sala B, Ladopoulos V, Scialdone A, Jörg DJ, Tyser RCV, Calero-Nieto FJ, Mulas C, Nichols J, Vallier L, Srinivas S, Simons BD, Göttgens B, Marioni JC. Defining murine organogenesis at single-cell resolution reveals a role for the leukotriene pathway in regulating blood progenitor formation. Nat Cell Biol. 2018 Feb;20(2):127-134. doi: 10.1038/s41556-017-0013-z. Epub…
ERR2180007	E8.25	TS12: unsegmented mesenchyme	C57BL/6	SAMEA104357686	Illumina HiSeq 4000	50	Oligo-dT	PRJEB23157	Ibarra-Soria X, Jawaid W, Pijuan-Sala B, Ladopoulos V, Scialdone A, Jörg DJ, Tyser RCV, Calero-Nieto FJ, Mulas C, Nichols J, Vallier L, Srinivas S, Simons BD, Göttgens B, Marioni JC. Defining murine organogenesis at single-cell resolution reveals a role for the leukotriene pathway in regulating blood progenitor formation. Nat Cell Biol. 2018 Feb;20(2):127-134. doi: 10.1038/s41556-017-0013-z. Epub…
ERR2180008	E8.25	TS12: unsegmented mesenchyme	C57BL/6	SAMEA104357687	Illumina HiSeq 4000	50	Oligo-dT	PRJEB23157	Ibarra-Soria X, Jawaid W, Pijuan-Sala B, Ladopoulos V, Scialdone A, Jörg DJ, Tyser RCV, Calero-Nieto FJ, Mulas C, Nichols J, Vallier L, Srinivas S, Simons BD, Göttgens B, Marioni JC. Defining murine organogenesis at single-cell resolution reveals a role for the leukotriene pathway in regulating blood progenitor formation. Nat Cell Biol. 2018 Feb;20(2):127-134. doi: 10.1038/s41556-017-0013-z. Epub…
ERR2180009	E8.25	TS12: unsegmented mesenchyme	C57BL/6	SAMEA104357688	Illumina HiSeq 4000	50	Oligo-dT	PRJEB23157	Ibarra-Soria X, Jawaid W, Pijuan-Sala B, Ladopoulos V, Scialdone A, Jörg DJ, Tyser RCV, Calero-Nieto FJ, Mulas C, Nichols J, Vallier L, Srinivas S, Simons BD, Göttgens B, Marioni JC. Defining murine organogenesis at single-cell resolution reveals a role for the leukotriene pathway in regulating blood progenitor formation. Nat Cell Biol. 2018 Feb;20(2):127-134. doi: 10.1038/s41556-017-0013-z. Epub…
ERR2588370	E10.5	TS17: heart	CD-1	SAMEA4671620	Illumina HiSeq 2500	101	PolyA	PRJEB26869	Cardoso-Moreira, M., Halbert, J., Valloton, D. et al. Gene expression across mammalian organ development. Nature 571, 505–509 (2019). https://doi.org/10.1038/s41586-019-1338-5
ERR2588371	E10.5	TS17: heart	CD-1	SAMEA4671621	Illumina HiSeq 2500	101	PolyA	PRJEB26869	Cardoso-Moreira, M., Halbert, J., Valloton, D. et al. Gene expression across mammalian organ development. Nature 571, 505–509 (2019). https://doi.org/10.1038/s41586-019-1338-5
ERR2588372	E10.5	TS17: heart	CD-1	SAMEA4671622	Illumina HiSeq 2500	101	PolyA	PRJEB26869	Cardoso-Moreira, M., Halbert, J., Valloton, D. et al. Gene expression across mammalian organ development. Nature 571, 505–509 (2019). https://doi.org/10.1038/s41586-019-1338-5
ERR2588373	E10.5	TS17: heart	CD-1	SAMEA4671623	Illumina HiSeq 2500	101	PolyA	PRJEB26869	Cardoso-Moreira, M., Halbert, J., Valloton, D. et al. Gene expression across mammalian organ development. Nature 571, 505–509 (2019). https://doi.org/10.1038/s41586-019-1338-5
ERR2588385	E11.5	TS19: heart	CD-1	SAMEA4671635	Illumina HiSeq 2500	101	PolyA	PRJEB26869	Cardoso-Moreira, M., Halbert, J., Valloton, D. et al. Gene expression across mammalian organ development. Nature 571, 505–509 (2019). https://doi.org/10.1038/s41586-019-1338-5
ERR2588386	E11.5	TS19: heart	CD-1	SAMEA4671636	Illumina HiSeq 2500	101	PolyA	PRJEB26869	Cardoso-Moreira, M., Halbert, J., Valloton, D. et al. Gene expression across mammalian organ development. Nature 571, 505–509 (2019). https://doi.org/10.1038/s41586-019-1338-5
ERR2588387	E11.5	TS19: heart	CD-1	SAMEA4671637	Illumina HiSeq 2500	101	PolyA	PRJEB26869	Cardoso-Moreira, M., Halbert, J., Valloton, D. et al. Gene expression across mammalian organ development. Nature 571, 505–509 (2019). https://doi.org/10.1038/s41586-019-1338-5
ERR2588388	E11.5	TS19: heart	CD-1	SAMEA4671638	Illumina HiSeq 2500	101	PolyA	PRJEB26869	Cardoso-Moreira, M., Halbert, J., Valloton, D. et al. Gene expression across mammalian organ development. Nature 571, 505–509 (2019). https://doi.org/10.1038/s41586-019-1338-5
ERR2588406	E12.5	TS20: heart	CD-1	SAMEA4671656	Illumina HiSeq 2500	101	PolyA	PRJEB26869	Cardoso-Moreira, M., Halbert, J., Valloton, D. et al. Gene expression across mammalian organ development. Nature 571, 505–509 (2019). https://doi.org/10.1038/s41586-019-1338-5
ERR2588407	E12.5	TS20: heart	CD-1	SAMEA4671657	Illumina HiSeq 2500	101	PolyA	PRJEB26869	Cardoso-Moreira, M., Halbert, J., Valloton, D. et al. Gene expression across mammalian organ development. Nature 571, 505–509 (2019). https://doi.org/10.1038/s41586-019-1338-5
ERR2588408	E12.5	TS20: heart	CD-1	SAMEA4671658	Illumina HiSeq 2500	101	PolyA	PRJEB26869	Cardoso-Moreira, M., Halbert, J., Valloton, D. et al. Gene expression across mammalian organ development. Nature 571, 505–509 (2019). https://doi.org/10.1038/s41586-019-1338-5
ERR2588409	E12.5	TS20: heart	CD-1	SAMEA4671659	Illumina HiSeq 2500	101	PolyA	PRJEB26869	Cardoso-Moreira, M., Halbert, J., Valloton, D. et al. Gene expression across mammalian organ development. Nature 571, 505–509 (2019). https://doi.org/10.1038/s41586-019-1338-5
ERR2588430	E13.5	TS21: heart	CD-1	SAMEA4671680	Illumina HiSeq 2500	101	PolyA	PRJEB26869	Cardoso-Moreira, M., Halbert, J., Valloton, D. et al. Gene expression across mammalian organ development. Nature 571, 505–509 (2019). https://doi.org/10.1038/s41586-019-1338-5
ERR2588431	E13.5	TS21: heart	CD-1	SAMEA4671681	Illumina HiSeq 2500	101	PolyA	PRJEB26869	Cardoso-Moreira, M., Halbert, J., Valloton, D. et al. Gene expression across mammalian organ development. Nature 571, 505–509 (2019). https://doi.org/10.1038/s41586-019-1338-5
ERR2588432	E13.5	TS21: heart	CD-1	SAMEA4671682	Illumina HiSeq 2500	101	PolyA	PRJEB26869	Cardoso-Moreira, M., Halbert, J., Valloton, D. et al. Gene expression across mammalian organ development. Nature 571, 505–509 (2019). https://doi.org/10.1038/s41586-019-1338-5
ERR2588433	E13.5	TS21: heart	CD-1	SAMEA4671683	Illumina HiSeq 2500	101	PolyA	PRJEB26869	Cardoso-Moreira, M., Halbert, J., Valloton, D. et al. Gene expression across mammalian organ development. Nature 571, 505–509 (2019). https://doi.org/10.1038/s41586-019-1338-5
ERR2588455	E14.5	TS22: heart	CD-1	SAMEA4671705	Illumina HiSeq 2500	101	PolyA	PRJEB26869	Cardoso-Moreira, M., Halbert, J., Valloton, D. et al. Gene expression across mammalian organ development. Nature 571, 505–509 (2019). https://doi.org/10.1038/s41586-019-1338-5
ERR2588456	E14.5	TS22: heart	CD-1	SAMEA4671706	Illumina HiSeq 2500	101	PolyA	PRJEB26869	Cardoso-Moreira, M., Halbert, J., Valloton, D. et al. Gene expression across mammalian organ development. Nature 571, 505–509 (2019). https://doi.org/10.1038/s41586-019-1338-5
ERR2588457	E14.5	TS22: heart	CD-1	SAMEA4671707	Illumina HiSeq 2500	101	PolyA	PRJEB26869	Cardoso-Moreira, M., Halbert, J., Valloton, D. et al. Gene expression across mammalian organ development. Nature 571, 505–509 (2019). https://doi.org/10.1038/s41586-019-1338-5
ERR2588477	E15.5	TS23: heart	CD-1	SAMEA4671727	Illumina HiSeq 2500	101	PolyA	PRJEB26869	Cardoso-Moreira, M., Halbert, J., Valloton, D. et al. Gene expression across mammalian organ development. Nature 571, 505–509 (2019). https://doi.org/10.1038/s41586-019-1338-5
ERR2588478	E15.5	TS23: heart	CD-1	SAMEA4671728	Illumina HiSeq 2500	101	PolyA	PRJEB26869	Cardoso-Moreira, M., Halbert, J., Valloton, D. et al. Gene expression across mammalian organ development. Nature 571, 505–509 (2019). https://doi.org/10.1038/s41586-019-1338-5
ERR2588479	E15.5	TS23: heart	CD-1	SAMEA4671729	Illumina HiSeq 2500	101	PolyA	PRJEB26869	Cardoso-Moreira, M., Halbert, J., Valloton, D. et al. Gene expression across mammalian organ development. Nature 571, 505–509 (2019). https://doi.org/10.1038/s41586-019-1338-5
ERR2588480	E15.5	TS23: heart	CD-1	SAMEA4671730	Illumina HiSeq 2500	101	PolyA	PRJEB26869	Cardoso-Moreira, M., Halbert, J., Valloton, D. et al. Gene expression across mammalian organ development. Nature 571, 505–509 (2019). https://doi.org/10.1038/s41586-019-1338-5
ERR2588501	E16.5	TS24: heart	CD-1	SAMEA4671751	Illumina HiSeq 2500	101	PolyA	PRJEB26869	Cardoso-Moreira, M., Halbert, J., Valloton, D. et al. Gene expression across mammalian organ development. Nature 571, 505–509 (2019). https://doi.org/10.1038/s41586-019-1338-5
ERR2588502	E16.5	TS24: heart	CD-1	SAMEA4671752	Illumina HiSeq 2500	101	PolyA	PRJEB26869	Cardoso-Moreira, M., Halbert, J., Valloton, D. et al. Gene expression across mammalian organ development. Nature 571, 505–509 (2019). https://doi.org/10.1038/s41586-019-1338-5
ERR2588503	E16.5	TS24: heart	CD-1	SAMEA4671753	Illumina HiSeq 2500	101	PolyA	PRJEB26869	Cardoso-Moreira, M., Halbert, J., Valloton, D. et al. Gene expression across mammalian organ development. Nature 571, 505–509 (2019). https://doi.org/10.1038/s41586-019-1338-5
ERR2588504	E16.5	TS24: heart	CD-1	SAMEA4671754	Illumina HiSeq 2500	101	PolyA	PRJEB26869	Cardoso-Moreira, M., Halbert, J., Valloton, D. et al. Gene expression across mammalian organ development. Nature 571, 505–509 (2019). https://doi.org/10.1038/s41586-019-1338-5
ERR2588525	E17.5	TS25: heart	CD-1	SAMEA4671775	Illumina HiSeq 2500	101	PolyA	PRJEB26869	Cardoso-Moreira, M., Halbert, J., Valloton, D. et al. Gene expression across mammalian organ development. Nature 571, 505–509 (2019). https://doi.org/10.1038/s41586-019-1338-5
ERR2588526	E17.5	TS25: heart	CD-1	SAMEA4671776	Illumina HiSeq 2500	101	PolyA	PRJEB26869	Cardoso-Moreira, M., Halbert, J., Valloton, D. et al. Gene expression across mammalian organ development. Nature 571, 505–509 (2019). https://doi.org/10.1038/s41586-019-1338-5
ERR2588527	E17.5	TS25: heart	CD-1	SAMEA4671777	Illumina HiSeq 2500	101	PolyA	PRJEB26869	Cardoso-Moreira, M., Halbert, J., Valloton, D. et al. Gene expression across mammalian organ development. Nature 571, 505–509 (2019). https://doi.org/10.1038/s41586-019-1338-5
ERR2588528	E12.5	TS25: heart	CD-1	SAMEA4671778	Illumina HiSeq 2500	101	PolyA	PRJEB26869	Cardoso-Moreira, M., Halbert, J., Valloton, D. et al. Gene expression across mammalian organ development. Nature 571, 505–509 (2019). https://doi.org/10.1038/s41586-019-1338-5
ERR2588549	E12.5	TS26: heart	CD-1	SAMEA4671799	Illumina HiSeq 2500	101	PolyA	PRJEB26869	Cardoso-Moreira, M., Halbert, J., Valloton, D. et al. Gene expression across mammalian organ development. Nature 571, 505–509 (2019). https://doi.org/10.1038/s41586-019-1338-5
ERR2588550	E12.5	TS26: heart	CD-1	SAMEA4671800	Illumina HiSeq 2500	101	PolyA	PRJEB26869	Cardoso-Moreira, M., Halbert, J., Valloton, D. et al. Gene expression across mammalian organ development. Nature 571, 505–509 (2019). https://doi.org/10.1038/s41586-019-1338-5
ERR2588551	E12.5	TS26: heart	CD-1	SAMEA4671801	Illumina HiSeq 2500	101	PolyA	PRJEB26869	Cardoso-Moreira, M., Halbert, J., Valloton, D. et al. Gene expression across mammalian organ development. Nature 571, 505–509 (2019). https://doi.org/10.1038/s41586-019-1338-5
ERR2588552	E12.5	TS26: heart	CD-1	SAMEA4671802	Illumina HiSeq 2500	101	PolyA	PRJEB26869	Cardoso-Moreira, M., Halbert, J., Valloton, D. et al. Gene expression across mammalian organ development. Nature 571, 505–509 (2019). https://doi.org/10.1038/s41586-019-1338-5
ERR2588382	E10.5	TS17: brain	CD-1	SAMEA4671632	Illumina HiSeq 2500	101	PolyA	PRJEB26869	Cardoso-Moreira, M., Halbert, J., Valloton, D. et al. Gene expression across mammalian organ development. Nature 571, 505–509 (2019). https://doi.org/10.1038/s41586-019-1338-5
ERR2588383	E10.5	TS17: brain	CD-1	SAMEA4671633	Illumina HiSeq 2500	101	PolyA	PRJEB26869	Cardoso-Moreira, M., Halbert, J., Valloton, D. et al. Gene expression across mammalian organ development. Nature 571, 505–509 (2019). https://doi.org/10.1038/s41586-019-1338-5
ERR2588384	E10.5	TS17: brain	CD-1	SAMEA4671634	Illumina HiSeq 2500	101	PolyA	PRJEB26869	Cardoso-Moreira, M., Halbert, J., Valloton, D. et al. Gene expression across mammalian organ development. Nature 571, 505–509 (2019). https://doi.org/10.1038/s41586-019-1338-5
ERR2588374	E10.5	TS17: liver	CD-1	SAMEA4671624	Illumina HiSeq 2500	101	PolyA	PRJEB26869	Cardoso-Moreira, M., Halbert, J., Valloton, D. et al. Gene expression across mammalian organ development. Nature 571, 505–509 (2019). https://doi.org/10.1038/s41586-019-1338-5
ERR2588375	E10.5	TS17: liver	CD-1	SAMEA4671625	Illumina HiSeq 2500	101	PolyA	PRJEB26869	Cardoso-Moreira, M., Halbert, J., Valloton, D. et al. Gene expression across mammalian organ development. Nature 571, 505–509 (2019). https://doi.org/10.1038/s41586-019-1338-5
ERR2588376	E10.5	TS17: liver	CD-1	SAMEA4671626	Illumina HiSeq 2500	101	PolyA	PRJEB26869	Cardoso-Moreira, M., Halbert, J., Valloton, D. et al. Gene expression across mammalian organ development. Nature 571, 505–509 (2019). https://doi.org/10.1038/s41586-019-1338-5
ERR2588377	E10.5	TS17: liver	CD-1	SAMEA4671627	Illumina HiSeq 2500	101	PolyA	PRJEB26869	Cardoso-Moreira, M., Halbert, J., Valloton, D. et al. Gene expression across mammalian organ development. Nature 571, 505–509 (2019). https://doi.org/10.1038/s41586-019-1338-5
ERR2588378	E10.5	TS17: gonad primordium	CD-1	SAMEA4671628	Illumina HiSeq 2500	101	PolyA	PRJEB26869	Cardoso-Moreira, M., Halbert, J., Valloton, D. et al. Gene expression across mammalian organ development. Nature 571, 505–509 (2019). https://doi.org/10.1038/s41586-019-1338-5
ERR2588379	E10.5	TS17: gonad primordium	CD-1	SAMEA4671629	Illumina HiSeq 2500	101	PolyA	PRJEB26869	Cardoso-Moreira, M., Halbert, J., Valloton, D. et al. Gene expression across mammalian organ development. Nature 571, 505–509 (2019). https://doi.org/10.1038/s41586-019-1338-5
ERR2588380	E10.5	TS17: gonad primordium	CD-1	SAMEA4671630	Illumina HiSeq 2500	101	PolyA	PRJEB26869	Cardoso-Moreira, M., Halbert, J., Valloton, D. et al. Gene expression across mammalian organ development. Nature 571, 505–509 (2019). https://doi.org/10.1038/s41586-019-1338-5
ERR2588381	E10.5	TS17: gonad primordium	CD-1	SAMEA4671631	Illumina HiSeq 2500	101	PolyA	PRJEB26869	Cardoso-Moreira, M., Halbert, J., Valloton, D. et al. Gene expression across mammalian organ development. Nature 571, 505–509 (2019). https://doi.org/10.1038/s41586-019-1338-5
ERR2588402	E11.5	TS19: brain	CD-1	SAMEA4671652	Illumina HiSeq 2500	101	PolyA	PRJEB26869	Cardoso-Moreira, M., Halbert, J., Valloton, D. et al. Gene expression across mammalian organ development. Nature 571, 505–509 (2019). https://doi.org/10.1038/s41586-019-1338-5
ERR2588403	E11.5	TS19: brain	CD-1	SAMEA4671653	Illumina HiSeq 2500	101	PolyA	PRJEB26869	Cardoso-Moreira, M., Halbert, J., Valloton, D. et al. Gene expression across mammalian organ development. Nature 571, 505–509 (2019). https://doi.org/10.1038/s41586-019-1338-5
ERR2588404	E11.5	TS19: brain	CD-1	SAMEA4671654	Illumina HiSeq 2500	101	PolyA	PRJEB26869	Cardoso-Moreira, M., Halbert, J., Valloton, D. et al. Gene expression across mammalian organ development. Nature 571, 505–509 (2019). https://doi.org/10.1038/s41586-019-1338-5
ERR2588405	E11.5	TS19: brain	CD-1	SAMEA4671655	Illumina HiSeq 2500	101	PolyA	PRJEB26869	Cardoso-Moreira, M., Halbert, J., Valloton, D. et al. Gene expression across mammalian organ development. Nature 571, 505–509 (2019). https://doi.org/10.1038/s41586-019-1338-5
ERR2588393	E11.5	TS19: liver	CD-1	SAMEA4671643	Illumina HiSeq 2500	101	PolyA	PRJEB26869	Cardoso-Moreira, M., Halbert, J., Valloton, D. et al. Gene expression across mammalian organ development. Nature 571, 505–509 (2019). https://doi.org/10.1038/s41586-019-1338-5
ERR2588394	E11.5	TS19: liver	CD-1	SAMEA4671644	Illumina HiSeq 2500	101	PolyA	PRJEB26869	Cardoso-Moreira, M., Halbert, J., Valloton, D. et al. Gene expression across mammalian organ development. Nature 571, 505–509 (2019). https://doi.org/10.1038/s41586-019-1338-5
ERR2588395	E11.5	TS19: liver	CD-1	SAMEA4671645	Illumina HiSeq 2500	101	PolyA	PRJEB26869	Cardoso-Moreira, M., Halbert, J., Valloton, D. et al. Gene expression across mammalian organ development. Nature 571, 505–509 (2019). https://doi.org/10.1038/s41586-019-1338-5
ERR2588396	E11.5	TS19: liver	CD-1	SAMEA4671646	Illumina HiSeq 2500	101	PolyA	PRJEB26869	Cardoso-Moreira, M., Halbert, J., Valloton, D. et al. Gene expression across mammalian organ development. Nature 571, 505–509 (2019). https://doi.org/10.1038/s41586-019-1338-5
ERR2588397	E11.5	TS19: liver	CD-1	SAMEA4671647	Illumina HiSeq 2500	101	PolyA	PRJEB26869	Cardoso-Moreira, M., Halbert, J., Valloton, D. et al. Gene expression across mammalian organ development. Nature 571, 505–509 (2019). https://doi.org/10.1038/s41586-019-1338-5
ERR2588389	E11.5	TS19: metanephros	CD-1	SAMEA4671639	Illumina HiSeq 2500	101	PolyA	PRJEB26869	Cardoso-Moreira, M., Halbert, J., Valloton, D. et al. Gene expression across mammalian organ development. Nature 571, 505–509 (2019). https://doi.org/10.1038/s41586-019-1338-5
ERR2588390	E11.5	TS19: metanephros	CD-1	SAMEA4671640	Illumina HiSeq 2500	101	PolyA	PRJEB26869	Cardoso-Moreira, M., Halbert, J., Valloton, D. et al. Gene expression across mammalian organ development. Nature 571, 505–509 (2019). https://doi.org/10.1038/s41586-019-1338-5
ERR2588391	E11.5	TS19: metanephros	CD-1	SAMEA4671641	Illumina HiSeq 2500	101	PolyA	PRJEB26869	Cardoso-Moreira, M., Halbert, J., Valloton, D. et al. Gene expression across mammalian organ development. Nature 571, 505–509 (2019). https://doi.org/10.1038/s41586-019-1338-5
ERR2588392	E11.5	TS19: metanephros	CD-1	SAMEA4671642	Illumina HiSeq 2500	101	PolyA	PRJEB26869	Cardoso-Moreira, M., Halbert, J., Valloton, D. et al. Gene expression across mammalian organ development. Nature 571, 505–509 (2019). https://doi.org/10.1038/s41586-019-1338-5
ERR2588400	E11.5	TS19: gonad	CD-1	SAMEA4671650	Illumina HiSeq 2500	101	PolyA	PRJEB26869	Cardoso-Moreira, M., Halbert, J., Valloton, D. et al. Gene expression across mammalian organ development. Nature 571, 505–509 (2019). https://doi.org/10.1038/s41586-019-1338-5
ERR2588399	E11.5	TS19: gonad	CD-1	SAMEA4671649	Illumina HiSeq 2500	101	PolyA	PRJEB26869	Cardoso-Moreira, M., Halbert, J., Valloton, D. et al. Gene expression across mammalian organ development. Nature 571, 505–509 (2019). https://doi.org/10.1038/s41586-019-1338-5
ERR2588422	E12.5	TS20: brain	CD-1	SAMEA4671672	Illumina HiSeq 2500	101	PolyA	PRJEB26869	Cardoso-Moreira, M., Halbert, J., Valloton, D. et al. Gene expression across mammalian organ development. Nature 571, 505–509 (2019). https://doi.org/10.1038/s41586-019-1338-5
ERR2588423	E12.5	TS20: brain	CD-1	SAMEA4671673	Illumina HiSeq 2500	101	PolyA	PRJEB26869	Cardoso-Moreira, M., Halbert, J., Valloton, D. et al. Gene expression across mammalian organ development. Nature 571, 505–509 (2019). https://doi.org/10.1038/s41586-019-1338-5
ERR2588424	E12.5	TS20: brain	CD-1	SAMEA4671674	Illumina HiSeq 2500	101	PolyA	PRJEB26869	Cardoso-Moreira, M., Halbert, J., Valloton, D. et al. Gene expression across mammalian organ development. Nature 571, 505–509 (2019). https://doi.org/10.1038/s41586-019-1338-5
ERR2588425	E12.5	TS20: brain	CD-1	SAMEA4671675	Illumina HiSeq 2500	101	PolyA	PRJEB26869	Cardoso-Moreira, M., Halbert, J., Valloton, D. et al. Gene expression across mammalian organ development. Nature 571, 505–509 (2019). https://doi.org/10.1038/s41586-019-1338-5
ERR2588414	E12.5	TS20: liver	CD-1	SAMEA4671664	Illumina HiSeq 2500	101	PolyA	PRJEB26869	Cardoso-Moreira, M., Halbert, J., Valloton, D. et al. Gene expression across mammalian organ development. Nature 571, 505–509 (2019). https://doi.org/10.1038/s41586-019-1338-5
ERR2588415	E12.5	TS20: liver	CD-1	SAMEA4671665	Illumina HiSeq 2500	101	PolyA	PRJEB26869	Cardoso-Moreira, M., Halbert, J., Valloton, D. et al. Gene expression across mammalian organ development. Nature 571, 505–509 (2019). https://doi.org/10.1038/s41586-019-1338-5
ERR2588416	E12.5	TS20: liver	CD-1	SAMEA4671666	Illumina HiSeq 2500	101	PolyA	PRJEB26869	Cardoso-Moreira, M., Halbert, J., Valloton, D. et al. Gene expression across mammalian organ development. Nature 571, 505–509 (2019). https://doi.org/10.1038/s41586-019-1338-5
ERR2588417	E12.5	TS20: liver	CD-1	SAMEA4671667	Illumina HiSeq 2500	101	PolyA	PRJEB26869	Cardoso-Moreira, M., Halbert, J., Valloton, D. et al. Gene expression across mammalian organ development. Nature 571, 505–509 (2019). https://doi.org/10.1038/s41586-019-1338-5
ERR2588410	E12.5	TS20: metanephros	CD-1	SAMEA4671660	Illumina HiSeq 2500	101	PolyA	PRJEB26869	Cardoso-Moreira, M., Halbert, J., Valloton, D. et al. Gene expression across mammalian organ development. Nature 571, 505–509 (2019). https://doi.org/10.1038/s41586-019-1338-5
ERR2588411	E12.5	TS20: metanephros	CD-1	SAMEA4671661	Illumina HiSeq 2500	101	PolyA	PRJEB26869	Cardoso-Moreira, M., Halbert, J., Valloton, D. et al. Gene expression across mammalian organ development. Nature 571, 505–509 (2019). https://doi.org/10.1038/s41586-019-1338-5
ERR2588412	E12.5	TS20: metanephros	CD-1	SAMEA4671662	Illumina HiSeq 2500	101	PolyA	PRJEB26869	Cardoso-Moreira, M., Halbert, J., Valloton, D. et al. Gene expression across mammalian organ development. Nature 571, 505–509 (2019). https://doi.org/10.1038/s41586-019-1338-5
ERR2588413	E12.5	TS20: metanephros	CD-1	SAMEA4671663	Illumina HiSeq 2500	101	PolyA	PRJEB26869	Cardoso-Moreira, M., Halbert, J., Valloton, D. et al. Gene expression across mammalian organ development. Nature 571, 505–509 (2019). https://doi.org/10.1038/s41586-019-1338-5
ERR2588418	E12.5	TS20: ovary	CD-1	SAMEA4671668	Illumina HiSeq 2500	101	PolyA	PRJEB26869	Cardoso-Moreira, M., Halbert, J., Valloton, D. et al. Gene expression across mammalian organ development. Nature 571, 505–509 (2019). https://doi.org/10.1038/s41586-019-1338-5
ERR2588419	E12.5	TS20: ovary	CD-1	SAMEA4671669	Illumina HiSeq 2500	101	PolyA	PRJEB26869	Cardoso-Moreira, M., Halbert, J., Valloton, D. et al. Gene expression across mammalian organ development. Nature 571, 505–509 (2019). https://doi.org/10.1038/s41586-019-1338-5
ERR2588420	E12.5	TS20: testis	CD-1	SAMEA4671670	Illumina HiSeq 2500	101	PolyA	PRJEB26869	Cardoso-Moreira, M., Halbert, J., Valloton, D. et al. Gene expression across mammalian organ development. Nature 571, 505–509 (2019). https://doi.org/10.1038/s41586-019-1338-5
ERR2588421	E12.5	TS20: testis	CD-1	SAMEA4671671	Illumina HiSeq 2500	101	PolyA	PRJEB26869	Cardoso-Moreira, M., Halbert, J., Valloton, D. et al. Gene expression across mammalian organ development. Nature 571, 505–509 (2019). https://doi.org/10.1038/s41586-019-1338-5
ERR2588426	E12.5	TS21: telencephalon	CD-1	SAMEA4671676	Illumina HiSeq 2500	101	PolyA	PRJEB26869	Cardoso-Moreira, M., Halbert, J., Valloton, D. et al. Gene expression across mammalian organ development. Nature 571, 505–509 (2019). https://doi.org/10.1038/s41586-019-1338-5
ERR2588427	E12.5	TS21: telencephalon	CD-1	SAMEA4671677	Illumina HiSeq 2500	101	PolyA	PRJEB26869	Cardoso-Moreira, M., Halbert, J., Valloton, D. et al. Gene expression across mammalian organ development. Nature 571, 505–509 (2019). https://doi.org/10.1038/s41586-019-1338-5
ERR2588428	E12.5	TS21: telencephalon	CD-1	SAMEA4671678	Illumina HiSeq 2500	101	PolyA	PRJEB26869	Cardoso-Moreira, M., Halbert, J., Valloton, D. et al. Gene expression across mammalian organ development. Nature 571, 505–509 (2019). https://doi.org/10.1038/s41586-019-1338-5
ERR2588429	E12.5	TS21: telencephalon	CD-1	SAMEA4671679	Illumina HiSeq 2500	101	PolyA	PRJEB26869	Cardoso-Moreira, M., Halbert, J., Valloton, D. et al. Gene expression across mammalian organ development. Nature 571, 505–509 (2019). https://doi.org/10.1038/s41586-019-1338-5
ERR2588434	E13.5	TS21: hindbrain	CD-1	SAMEA4671684	Illumina HiSeq 2500	101	PolyA	PRJEB26869	Cardoso-Moreira, M., Halbert, J., Valloton, D. et al. Gene expression across mammalian organ development. Nature 571, 505–509 (2019). https://doi.org/10.1038/s41586-019-1338-5
ERR2588435	E13.5	TS21: hindbrain	CD-1	SAMEA4671685	Illumina HiSeq 2500	101	PolyA	PRJEB26869	Cardoso-Moreira, M., Halbert, J., Valloton, D. et al. Gene expression across mammalian organ development. Nature 571, 505–509 (2019). https://doi.org/10.1038/s41586-019-1338-5
ERR2588436	E13.5	TS21: hindbrain	CD-1	SAMEA4671686	Illumina HiSeq 2500	101	PolyA	PRJEB26869	Cardoso-Moreira, M., Halbert, J., Valloton, D. et al. Gene expression across mammalian organ development. Nature 571, 505–509 (2019). https://doi.org/10.1038/s41586-019-1338-5
ERR2588437	E13.5	TS21: hindbrain	CD-1	SAMEA4671687	Illumina HiSeq 2500	101	PolyA	PRJEB26869	Cardoso-Moreira, M., Halbert, J., Valloton, D. et al. Gene expression across mammalian organ development. Nature 571, 505–509 (2019). https://doi.org/10.1038/s41586-019-1338-5
ERR2588442	E13.5	TS21: liver	CD-1	SAMEA4671692	Illumina HiSeq 2500	101	PolyA	PRJEB26869	Cardoso-Moreira, M., Halbert, J., Valloton, D. et al. Gene expression across mammalian organ development. Nature 571, 505–509 (2019). https://doi.org/10.1038/s41586-019-1338-5
ERR2588443	E13.5	TS21: liver	CD-1	SAMEA4671693	Illumina HiSeq 2500	101	PolyA	PRJEB26869	Cardoso-Moreira, M., Halbert, J., Valloton, D. et al. Gene expression across mammalian organ development. Nature 571, 505–509 (2019). https://doi.org/10.1038/s41586-019-1338-5
ERR2588444	E13.5	TS21: liver	CD-1	SAMEA4671694	Illumina HiSeq 2500	101	PolyA	PRJEB26869	Cardoso-Moreira, M., Halbert, J., Valloton, D. et al. Gene expression across mammalian organ development. Nature 571, 505–509 (2019). https://doi.org/10.1038/s41586-019-1338-5
ERR2588445	E13.5	TS21: liver	CD-1	SAMEA4671695	Illumina HiSeq 2500	101	PolyA	PRJEB26869	Cardoso-Moreira, M., Halbert, J., Valloton, D. et al. Gene expression across mammalian organ development. Nature 571, 505–509 (2019). https://doi.org/10.1038/s41586-019-1338-5
ERR2588446	E13.5	TS21: liver	CD-1	SAMEA4671696	Illumina HiSeq 2500	101	PolyA	PRJEB26869	Cardoso-Moreira, M., Halbert, J., Valloton, D. et al. Gene expression across mammalian organ development. Nature 571, 505–509 (2019). https://doi.org/10.1038/s41586-019-1338-5
ERR2588438	E13.5	TS21: metanephros	CD-1	SAMEA4671688	Illumina HiSeq 2500	101	PolyA	PRJEB26869	Cardoso-Moreira, M., Halbert, J., Valloton, D. et al. Gene expression across mammalian organ development. Nature 571, 505–509 (2019). https://doi.org/10.1038/s41586-019-1338-5
ERR2588439	E13.5	TS21: metanephros	CD-1	SAMEA4671689	Illumina HiSeq 2500	101	PolyA	PRJEB26869	Cardoso-Moreira, M., Halbert, J., Valloton, D. et al. Gene expression across mammalian organ development. Nature 571, 505–509 (2019). https://doi.org/10.1038/s41586-019-1338-5
ERR2588440	E13.5	TS21: metanephros	CD-1	SAMEA4671690	Illumina HiSeq 2500	101	PolyA	PRJEB26869	Cardoso-Moreira, M., Halbert, J., Valloton, D. et al. Gene expression across mammalian organ development. Nature 571, 505–509 (2019). https://doi.org/10.1038/s41586-019-1338-5
ERR2588441	E13.5	TS21: metanephros	CD-1	SAMEA4671691	Illumina HiSeq 2500	101	PolyA	PRJEB26869	Cardoso-Moreira, M., Halbert, J., Valloton, D. et al. Gene expression across mammalian organ development. Nature 571, 505–509 (2019). https://doi.org/10.1038/s41586-019-1338-5
ERR2588447	E13.5	TS21: ovary	CD-1	SAMEA4671697	Illumina HiSeq 2500	101	PolyA	PRJEB26869	Cardoso-Moreira, M., Halbert, J., Valloton, D. et al. Gene expression across mammalian organ development. Nature 571, 505–509 (2019). https://doi.org/10.1038/s41586-019-1338-5
ERR2588448	E13.5	TS21: ovary	CD-1	SAMEA4671698	Illumina HiSeq 2500	101	PolyA	PRJEB26869	Cardoso-Moreira, M., Halbert, J., Valloton, D. et al. Gene expression across mammalian organ development. Nature 571, 505–509 (2019). https://doi.org/10.1038/s41586-019-1338-5
ERR2588449	E13.5	TS21: testis	CD-1	SAMEA4671699	Illumina HiSeq 2500	101	PolyA	PRJEB26869	Cardoso-Moreira, M., Halbert, J., Valloton, D. et al. Gene expression across mammalian organ development. Nature 571, 505–509 (2019). https://doi.org/10.1038/s41586-019-1338-5
ERR2588450	E13.5	TS21: testis	CD-1	SAMEA4671700	Illumina HiSeq 2500	101	PolyA	PRJEB26869	Cardoso-Moreira, M., Halbert, J., Valloton, D. et al. Gene expression across mammalian organ development. Nature 571, 505–509 (2019). https://doi.org/10.1038/s41586-019-1338-5
ERR2588451	E14.5	TS22: cerebral hemisphere	CD-1	SAMEA4671701	Illumina HiSeq 2500	101	PolyA	PRJEB26869	Cardoso-Moreira, M., Halbert, J., Valloton, D. et al. Gene expression across mammalian organ development. Nature 571, 505–509 (2019). https://doi.org/10.1038/s41586-019-1338-5
ERR2588452	E14.5	TS22: cerebral hemisphere	CD-1	SAMEA4671702	Illumina HiSeq 2500	101	PolyA	PRJEB26869	Cardoso-Moreira, M., Halbert, J., Valloton, D. et al. Gene expression across mammalian organ development. Nature 571, 505–509 (2019). https://doi.org/10.1038/s41586-019-1338-5
ERR2588453	E14.5	TS22: cerebral hemisphere	CD-1	SAMEA4671703	Illumina HiSeq 2500	101	PolyA	PRJEB26869	Cardoso-Moreira, M., Halbert, J., Valloton, D. et al. Gene expression across mammalian organ development. Nature 571, 505–509 (2019). https://doi.org/10.1038/s41586-019-1338-5
ERR2588459	E14.5	TS22: hindbrain	CD-1	SAMEA4671709	Illumina HiSeq 2500	101	PolyA	PRJEB26869	Cardoso-Moreira, M., Halbert, J., Valloton, D. et al. Gene expression across mammalian organ development. Nature 571, 505–509 (2019). https://doi.org/10.1038/s41586-019-1338-5
ERR2588460	E14.5	TS22: hindbrain	CD-1	SAMEA4671710	Illumina HiSeq 2500	101	PolyA	PRJEB26869	Cardoso-Moreira, M., Halbert, J., Valloton, D. et al. Gene expression across mammalian organ development. Nature 571, 505–509 (2019). https://doi.org/10.1038/s41586-019-1338-5
ERR2588461	E14.5	TS22: hindbrain	CD-1	SAMEA4671711	Illumina HiSeq 2500	101	PolyA	PRJEB26869	Cardoso-Moreira, M., Halbert, J., Valloton, D. et al. Gene expression across mammalian organ development. Nature 571, 505–509 (2019). https://doi.org/10.1038/s41586-019-1338-5
ERR2588465	E14.5	TS22: liver	CD-1	SAMEA4671715	Illumina HiSeq 2500	101	PolyA	PRJEB26869	Cardoso-Moreira, M., Halbert, J., Valloton, D. et al. Gene expression across mammalian organ development. Nature 571, 505–509 (2019). https://doi.org/10.1038/s41586-019-1338-5
ERR2588466	E14.5	TS22: liver	CD-1	SAMEA4671716	Illumina HiSeq 2500	101	PolyA	PRJEB26869	Cardoso-Moreira, M., Halbert, J., Valloton, D. et al. Gene expression across mammalian organ development. Nature 571, 505–509 (2019). https://doi.org/10.1038/s41586-019-1338-5
ERR2588467	E14.5	TS22: liver	CD-1	SAMEA4671717	Illumina HiSeq 2500	101	PolyA	PRJEB26869	Cardoso-Moreira, M., Halbert, J., Valloton, D. et al. Gene expression across mammalian organ development. Nature 571, 505–509 (2019). https://doi.org/10.1038/s41586-019-1338-5
ERR2588468	E14.5	TS22: liver	CD-1	SAMEA4671718	Illumina HiSeq 2500	101	PolyA	PRJEB26869	Cardoso-Moreira, M., Halbert, J., Valloton, D. et al. Gene expression across mammalian organ development. Nature 571, 505–509 (2019). https://doi.org/10.1038/s41586-019-1338-5
ERR2588462	E14.5	TS22: metanephros	CD-1	SAMEA4671712	Illumina HiSeq 2500	101	PolyA	PRJEB26869	Cardoso-Moreira, M., Halbert, J., Valloton, D. et al. Gene expression across mammalian organ development. Nature 571, 505–509 (2019). https://doi.org/10.1038/s41586-019-1338-5
ERR2588463	E14.5	TS22: metanephros	CD-1	SAMEA4671713	Illumina HiSeq 2500	101	PolyA	PRJEB26869	Cardoso-Moreira, M., Halbert, J., Valloton, D. et al. Gene expression across mammalian organ development. Nature 571, 505–509 (2019). https://doi.org/10.1038/s41586-019-1338-5
ERR2588464	E14.5	TS22: metanephros	CD-1	SAMEA4671714	Illumina HiSeq 2500	101	PolyA	PRJEB26869	Cardoso-Moreira, M., Halbert, J., Valloton, D. et al. Gene expression across mammalian organ development. Nature 571, 505–509 (2019). https://doi.org/10.1038/s41586-019-1338-5
ERR2588469	E14.5	TS22: ovary	CD-1	SAMEA4671719	Illumina HiSeq 2500	101	PolyA	PRJEB26869	Cardoso-Moreira, M., Halbert, J., Valloton, D. et al. Gene expression across mammalian organ development. Nature 571, 505–509 (2019). https://doi.org/10.1038/s41586-019-1338-5
ERR2588470	E14.5	TS22: ovary	CD-1	SAMEA4671720	Illumina HiSeq 2500	101	PolyA	PRJEB26869	Cardoso-Moreira, M., Halbert, J., Valloton, D. et al. Gene expression across mammalian organ development. Nature 571, 505–509 (2019). https://doi.org/10.1038/s41586-019-1338-5
ERR2588471	E14.5	TS22: testis	CD-1	SAMEA4671721	Illumina HiSeq 2500	101	PolyA	PRJEB26869	Cardoso-Moreira, M., Halbert, J., Valloton, D. et al. Gene expression across mammalian organ development. Nature 571, 505–509 (2019). https://doi.org/10.1038/s41586-019-1338-5
ERR2588472	E14.5	TS22: testis	CD-1	SAMEA4671722	Illumina HiSeq 2500	101	PolyA	PRJEB26869	Cardoso-Moreira, M., Halbert, J., Valloton, D. et al. Gene expression across mammalian organ development. Nature 571, 505–509 (2019). https://doi.org/10.1038/s41586-019-1338-5
ERR2588473	E14.5	forebrain	CD-1	SAMEA4671723	Illumina HiSeq 2500	101	PolyA	PRJEB26869	Cardoso-Moreira, M., Halbert, J., Valloton, D. et al. Gene expression across mammalian organ development. Nature 571, 505–509 (2019). https://doi.org/10.1038/s41586-019-1338-5
ERR2588474	E14.5	forebrain	CD-1	SAMEA4671724	Illumina HiSeq 2500	101	PolyA	PRJEB26869	Cardoso-Moreira, M., Halbert, J., Valloton, D. et al. Gene expression across mammalian organ development. Nature 571, 505–509 (2019). https://doi.org/10.1038/s41586-019-1338-5
ERR2588475	E14.5	forebrain	CD-1	SAMEA4671725	Illumina HiSeq 2500	101	PolyA	PRJEB26869	Cardoso-Moreira, M., Halbert, J., Valloton, D. et al. Gene expression across mammalian organ development. Nature 571, 505–509 (2019). https://doi.org/10.1038/s41586-019-1338-5
ERR2588476	E14.5	forebrain	CD-1	SAMEA4671726	Illumina HiSeq 2500	101	PolyA	PRJEB26869	Cardoso-Moreira, M., Halbert, J., Valloton, D. et al. Gene expression across mammalian organ development. Nature 571, 505–509 (2019). https://doi.org/10.1038/s41586-019-1338-5
ERR2588481	E15.5	hindbrain	CD-1	SAMEA4671731	Illumina HiSeq 2500	101	PolyA	PRJEB26869	Cardoso-Moreira, M., Halbert, J., Valloton, D. et al. Gene expression across mammalian organ development. Nature 571, 505–509 (2019). https://doi.org/10.1038/s41586-019-1338-5
ERR2588482	E15.5	hindbrain	CD-1	SAMEA4671732	Illumina HiSeq 2500	101	PolyA	PRJEB26869	Cardoso-Moreira, M., Halbert, J., Valloton, D. et al. Gene expression across mammalian organ development. Nature 571, 505–509 (2019). https://doi.org/10.1038/s41586-019-1338-5
ERR2588483	E15.5	hindbrain	CD-1	SAMEA4671733	Illumina HiSeq 2500	101	PolyA	PRJEB26869	Cardoso-Moreira, M., Halbert, J., Valloton, D. et al. Gene expression across mammalian organ development. Nature 571, 505–509 (2019). https://doi.org/10.1038/s41586-019-1338-5
ERR2588484	E15.5	hindbrain	CD-1	SAMEA4671734	Illumina HiSeq 2500	101	PolyA	PRJEB26869	Cardoso-Moreira, M., Halbert, J., Valloton, D. et al. Gene expression across mammalian organ development. Nature 571, 505–509 (2019). https://doi.org/10.1038/s41586-019-1338-5
ERR2588485	E15.5	kidney	CD-1	SAMEA4671735	Illumina HiSeq 2500	101	PolyA	PRJEB26869	Cardoso-Moreira, M., Halbert, J., Valloton, D. et al. Gene expression across mammalian organ development. Nature 571, 505–509 (2019). https://doi.org/10.1038/s41586-019-1338-5
ERR2588486	E15.5	kidney	CD-1	SAMEA4671736	Illumina HiSeq 2500	101	PolyA	PRJEB26869	Cardoso-Moreira, M., Halbert, J., Valloton, D. et al. Gene expression across mammalian organ development. Nature 571, 505–509 (2019). https://doi.org/10.1038/s41586-019-1338-5
ERR2588487	E15.5	kidney	CD-1	SAMEA4671737	Illumina HiSeq 2500	101	PolyA	PRJEB26869	Cardoso-Moreira, M., Halbert, J., Valloton, D. et al. Gene expression across mammalian organ development. Nature 571, 505–509 (2019). https://doi.org/10.1038/s41586-019-1338-5
ERR2588488	E15.5	kidney	CD-1	SAMEA4671738	Illumina HiSeq 2500	101	PolyA	PRJEB26869	Cardoso-Moreira, M., Halbert, J., Valloton, D. et al. Gene expression across mammalian organ development. Nature 571, 505–509 (2019). https://doi.org/10.1038/s41586-019-1338-5
ERR2588489	E15.5	liver	CD-1	SAMEA4671739	Illumina HiSeq 2500	101	PolyA	PRJEB26869	Cardoso-Moreira, M., Halbert, J., Valloton, D. et al. Gene expression across mammalian organ development. Nature 571, 505–509 (2019). https://doi.org/10.1038/s41586-019-1338-5
ERR2588490	E15.5	liver	CD-1	SAMEA4671740	Illumina HiSeq 2500	101	PolyA	PRJEB26869	Cardoso-Moreira, M., Halbert, J., Valloton, D. et al. Gene expression across mammalian organ development. Nature 571, 505–509 (2019). https://doi.org/10.1038/s41586-019-1338-5
ERR2588491	E15.5	liver	CD-1	SAMEA4671741	Illumina HiSeq 2500	101	PolyA	PRJEB26869	Cardoso-Moreira, M., Halbert, J., Valloton, D. et al. Gene expression across mammalian organ development. Nature 571, 505–509 (2019). https://doi.org/10.1038/s41586-019-1338-5
ERR2588492	E15.5	liver	CD-1	SAMEA4671742	Illumina HiSeq 2500	101	PolyA	PRJEB26869	Cardoso-Moreira, M., Halbert, J., Valloton, D. et al. Gene expression across mammalian organ development. Nature 571, 505–509 (2019). https://doi.org/10.1038/s41586-019-1338-5
ERR2588493	E15.5	ovary	CD-1	SAMEA4671743	Illumina HiSeq 2500	101	PolyA	PRJEB26869	Cardoso-Moreira, M., Halbert, J., Valloton, D. et al. Gene expression across mammalian organ development. Nature 571, 505–509 (2019). https://doi.org/10.1038/s41586-019-1338-5
ERR2588494	E15.5	ovary	CD-1	SAMEA4671744	Illumina HiSeq 2500	101	PolyA	PRJEB26869	Cardoso-Moreira, M., Halbert, J., Valloton, D. et al. Gene expression across mammalian organ development. Nature 571, 505–509 (2019). https://doi.org/10.1038/s41586-019-1338-5
ERR2588495	E15.5	testis	CD-1	SAMEA4671745	Illumina HiSeq 2500	101	PolyA	PRJEB26869	Cardoso-Moreira, M., Halbert, J., Valloton, D. et al. Gene expression across mammalian organ development. Nature 571, 505–509 (2019). https://doi.org/10.1038/s41586-019-1338-5
ERR2588496	E15.5	testis	CD-1	SAMEA4671746	Illumina HiSeq 2500	101	PolyA	PRJEB26869	Cardoso-Moreira, M., Halbert, J., Valloton, D. et al. Gene expression across mammalian organ development. Nature 571, 505–509 (2019). https://doi.org/10.1038/s41586-019-1338-5
ERR2588497	E15.5	forebrain	CD-1	SAMEA4671747	Illumina HiSeq 2500	101	PolyA	PRJEB26869	Cardoso-Moreira, M., Halbert, J., Valloton, D. et al. Gene expression across mammalian organ development. Nature 571, 505–509 (2019). https://doi.org/10.1038/s41586-019-1338-5
ERR2588498	E15.5	forebrain	CD-1	SAMEA4671748	Illumina HiSeq 2500	101	PolyA	PRJEB26869	Cardoso-Moreira, M., Halbert, J., Valloton, D. et al. Gene expression across mammalian organ development. Nature 571, 505–509 (2019). https://doi.org/10.1038/s41586-019-1338-5
ERR2588499	E15.5	forebrain	CD-1	SAMEA4671749	Illumina HiSeq 2500	101	PolyA	PRJEB26869	Cardoso-Moreira, M., Halbert, J., Valloton, D. et al. Gene expression across mammalian organ development. Nature 571, 505–509 (2019). https://doi.org/10.1038/s41586-019-1338-5
ERR2588500	E15.5	forebrain	CD-1	SAMEA4671750	Illumina HiSeq 2500	101	PolyA	PRJEB26869	Cardoso-Moreira, M., Halbert, J., Valloton, D. et al. Gene expression across mammalian organ development. Nature 571, 505–509 (2019). https://doi.org/10.1038/s41586-019-1338-5
ERR2588505	E16.5	hindbrain	CD-1	SAMEA4671755	Illumina HiSeq 2500	101	PolyA	PRJEB26869	Cardoso-Moreira, M., Halbert, J., Valloton, D. et al. Gene expression across mammalian organ development. Nature 571, 505–509 (2019). https://doi.org/10.1038/s41586-019-1338-5
ERR2588506	E16.5	hindbrain	CD-1	SAMEA4671756	Illumina HiSeq 2500	101	PolyA	PRJEB26869	Cardoso-Moreira, M., Halbert, J., Valloton, D. et al. Gene expression across mammalian organ development. Nature 571, 505–509 (2019). https://doi.org/10.1038/s41586-019-1338-5
ERR2588507	E16.5	hindbrain	CD-1	SAMEA4671757	Illumina HiSeq 2500	101	PolyA	PRJEB26869	Cardoso-Moreira, M., Halbert, J., Valloton, D. et al. Gene expression across mammalian organ development. Nature 571, 505–509 (2019). https://doi.org/10.1038/s41586-019-1338-5
ERR2588508	E16.5	hindbrain	CD-1	SAMEA4671758	Illumina HiSeq 2500	101	PolyA	PRJEB26869	Cardoso-Moreira, M., Halbert, J., Valloton, D. et al. Gene expression across mammalian organ development. Nature 571, 505–509 (2019). https://doi.org/10.1038/s41586-019-1338-5
ERR2588509	E16.5	kidney	CD-1	SAMEA4671759	Illumina HiSeq 2500	101	PolyA	PRJEB26869	Cardoso-Moreira, M., Halbert, J., Valloton, D. et al. Gene expression across mammalian organ development. Nature 571, 505–509 (2019). https://doi.org/10.1038/s41586-019-1338-5
ERR2588510	E16.5	kidney	CD-1	SAMEA4671760	Illumina HiSeq 2500	101	PolyA	PRJEB26869	Cardoso-Moreira, M., Halbert, J., Valloton, D. et al. Gene expression across mammalian organ development. Nature 571, 505–509 (2019). https://doi.org/10.1038/s41586-019-1338-5
ERR2588511	E16.5	kidney	CD-1	SAMEA4671761	Illumina HiSeq 2500	101	PolyA	PRJEB26869	Cardoso-Moreira, M., Halbert, J., Valloton, D. et al. Gene expression across mammalian organ development. Nature 571, 505–509 (2019). https://doi.org/10.1038/s41586-019-1338-5
ERR2588512	E16.5	kidney	CD-1	SAMEA4671762	Illumina HiSeq 2500	101	PolyA	PRJEB26869	Cardoso-Moreira, M., Halbert, J., Valloton, D. et al. Gene expression across mammalian organ development. Nature 571, 505–509 (2019). https://doi.org/10.1038/s41586-019-1338-5
ERR2588513	E16.5	liver	CD-1	SAMEA4671763	Illumina HiSeq 2500	101	PolyA	PRJEB26869	Cardoso-Moreira, M., Halbert, J., Valloton, D. et al. Gene expression across mammalian organ development. Nature 571, 505–509 (2019). https://doi.org/10.1038/s41586-019-1338-5
ERR2588514	E16.5	liver	CD-1	SAMEA4671764	Illumina HiSeq 2500	101	PolyA	PRJEB26869	Cardoso-Moreira, M., Halbert, J., Valloton, D. et al. Gene expression across mammalian organ development. Nature 571, 505–509 (2019). https://doi.org/10.1038/s41586-019-1338-5
ERR2588515	E16.5	liver	CD-1	SAMEA4671765	Illumina HiSeq 2500	101	PolyA	PRJEB26869	Cardoso-Moreira, M., Halbert, J., Valloton, D. et al. Gene expression across mammalian organ development. Nature 571, 505–509 (2019). https://doi.org/10.1038/s41586-019-1338-5
ERR2588516	E16.5	liver	CD-1	SAMEA4671766	Illumina HiSeq 2500	101	PolyA	PRJEB26869	Cardoso-Moreira, M., Halbert, J., Valloton, D. et al. Gene expression across mammalian organ development. Nature 571, 505–509 (2019). https://doi.org/10.1038/s41586-019-1338-5
ERR2588517	E16.5	ovary	CD-1	SAMEA4671767	Illumina HiSeq 2500	101	PolyA	PRJEB26869	Cardoso-Moreira, M., Halbert, J., Valloton, D. et al. Gene expression across mammalian organ development. Nature 571, 505–509 (2019). https://doi.org/10.1038/s41586-019-1338-5
ERR2588518	E16.5	ovary	CD-1	SAMEA4671768	Illumina HiSeq 2500	101	PolyA	PRJEB26869	Cardoso-Moreira, M., Halbert, J., Valloton, D. et al. Gene expression across mammalian organ development. Nature 571, 505–509 (2019). https://doi.org/10.1038/s41586-019-1338-5
ERR2588519	E16.5	testis	CD-1	SAMEA4671769	Illumina HiSeq 2500	101	PolyA	PRJEB26869	Cardoso-Moreira, M., Halbert, J., Valloton, D. et al. Gene expression across mammalian organ development. Nature 571, 505–509 (2019). https://doi.org/10.1038/s41586-019-1338-5
ERR2588520	E16.5	testis	CD-1	SAMEA4671770	Illumina HiSeq 2500	101	PolyA	PRJEB26869	Cardoso-Moreira, M., Halbert, J., Valloton, D. et al. Gene expression across mammalian organ development. Nature 571, 505–509 (2019). https://doi.org/10.1038/s41586-019-1338-5
ERR2588521	17.5	forebrain	CD-1	SAMEA4671771	Illumina HiSeq 2500	101	PolyA	PRJEB26869	Cardoso-Moreira, M., Halbert, J., Valloton, D. et al. Gene expression across mammalian organ development. Nature 571, 505–509 (2019). https://doi.org/10.1038/s41586-019-1338-5
ERR2588522	17.5	forebrain	CD-1	SAMEA4671772	Illumina HiSeq 2500	101	PolyA	PRJEB26869	Cardoso-Moreira, M., Halbert, J., Valloton, D. et al. Gene expression across mammalian organ development. Nature 571, 505–509 (2019). https://doi.org/10.1038/s41586-019-1338-5
ERR2588523	17.5	forebrain	CD-1	SAMEA4671773	Illumina HiSeq 2500	101	PolyA	PRJEB26869	Cardoso-Moreira, M., Halbert, J., Valloton, D. et al. Gene expression across mammalian organ development. Nature 571, 505–509 (2019). https://doi.org/10.1038/s41586-019-1338-5
ERR2588524	17.5	forebrain	CD-1	SAMEA4671774	Illumina HiSeq 2500	101	PolyA	PRJEB26869	Cardoso-Moreira, M., Halbert, J., Valloton, D. et al. Gene expression across mammalian organ development. Nature 571, 505–509 (2019). https://doi.org/10.1038/s41586-019-1338-5
ERR2588529	17.5	hindbrain	CD-1	SAMEA4671779	Illumina HiSeq 2500	101	PolyA	PRJEB26869	Cardoso-Moreira, M., Halbert, J., Valloton, D. et al. Gene expression across mammalian organ development. Nature 571, 505–509 (2019). https://doi.org/10.1038/s41586-019-1338-5
ERR2588530	17.5	hindbrain	CD-1	SAMEA4671780	Illumina HiSeq 2500	101	PolyA	PRJEB26869	Cardoso-Moreira, M., Halbert, J., Valloton, D. et al. Gene expression across mammalian organ development. Nature 571, 505–509 (2019). https://doi.org/10.1038/s41586-019-1338-5
ERR2588531	17.5	hindbrain	CD-1	SAMEA4671781	Illumina HiSeq 2500	101	PolyA	PRJEB26869	Cardoso-Moreira, M., Halbert, J., Valloton, D. et al. Gene expression across mammalian organ development. Nature 571, 505–509 (2019). https://doi.org/10.1038/s41586-019-1338-5
ERR2588532	17.5	hindbrain	CD-1	SAMEA4671782	Illumina HiSeq 2500	101	PolyA	PRJEB26869	Cardoso-Moreira, M., Halbert, J., Valloton, D. et al. Gene expression across mammalian organ development. Nature 571, 505–509 (2019). https://doi.org/10.1038/s41586-019-1338-5
ERR2588533	17.5	kidney	CD-1	SAMEA4671783	Illumina HiSeq 2500	101	PolyA	PRJEB26869	Cardoso-Moreira, M., Halbert, J., Valloton, D. et al. Gene expression across mammalian organ development. Nature 571, 505–509 (2019). https://doi.org/10.1038/s41586-019-1338-5
ERR2588534	17.5	kidney	CD-1	SAMEA4671784	Illumina HiSeq 2500	101	PolyA	PRJEB26869	Cardoso-Moreira, M., Halbert, J., Valloton, D. et al. Gene expression across mammalian organ development. Nature 571, 505–509 (2019). https://doi.org/10.1038/s41586-019-1338-5
ERR2588535	17.5	kidney	CD-1	SAMEA4671785	Illumina HiSeq 2500	101	PolyA	PRJEB26869	Cardoso-Moreira, M., Halbert, J., Valloton, D. et al. Gene expression across mammalian organ development. Nature 571, 505–509 (2019). https://doi.org/10.1038/s41586-019-1338-5
ERR2588536	17.5	kidney	CD-1	SAMEA4671786	Illumina HiSeq 2500	101	PolyA	PRJEB26869	Cardoso-Moreira, M., Halbert, J., Valloton, D. et al. Gene expression across mammalian organ development. Nature 571, 505–509 (2019). https://doi.org/10.1038/s41586-019-1338-5
ERR2588537	17.5	liver	CD-1	SAMEA4671787	Illumina HiSeq 2500	101	PolyA	PRJEB26869	Cardoso-Moreira, M., Halbert, J., Valloton, D. et al. Gene expression across mammalian organ development. Nature 571, 505–509 (2019). https://doi.org/10.1038/s41586-019-1338-5
ERR2588538	17.5	liver	CD-1	SAMEA4671788	Illumina HiSeq 2500	101	PolyA	PRJEB26869	Cardoso-Moreira, M., Halbert, J., Valloton, D. et al. Gene expression across mammalian organ development. Nature 571, 505–509 (2019). https://doi.org/10.1038/s41586-019-1338-5
ERR2588539	17.5	liver	CD-1	SAMEA4671789	Illumina HiSeq 2500	101	PolyA	PRJEB26869	Cardoso-Moreira, M., Halbert, J., Valloton, D. et al. Gene expression across mammalian organ development. Nature 571, 505–509 (2019). https://doi.org/10.1038/s41586-019-1338-5
ERR2588540	17.5	liver	CD-1	SAMEA4671790	Illumina HiSeq 2500	101	PolyA	PRJEB26869	Cardoso-Moreira, M., Halbert, J., Valloton, D. et al. Gene expression across mammalian organ development. Nature 571, 505–509 (2019). https://doi.org/10.1038/s41586-019-1338-5
ERR2588541	17.5	ovary	CD-1	SAMEA4671791	Illumina HiSeq 2500	101	PolyA	PRJEB26869	Cardoso-Moreira, M., Halbert, J., Valloton, D. et al. Gene expression across mammalian organ development. Nature 571, 505–509 (2019). https://doi.org/10.1038/s41586-019-1338-5
ERR2588542	17.5	ovary	CD-1	SAMEA4671792	Illumina HiSeq 2500	101	PolyA	PRJEB26869	Cardoso-Moreira, M., Halbert, J., Valloton, D. et al. Gene expression across mammalian organ development. Nature 571, 505–509 (2019). https://doi.org/10.1038/s41586-019-1338-5
ERR2588543	17.5	testis	CD-1	SAMEA4671793	Illumina HiSeq 2500	101	PolyA	PRJEB26869	Cardoso-Moreira, M., Halbert, J., Valloton, D. et al. Gene expression across mammalian organ development. Nature 571, 505–509 (2019). https://doi.org/10.1038/s41586-019-1338-5
ERR2588544	17.5	testis	CD-1	SAMEA4671794	Illumina HiSeq 2500	101	PolyA	PRJEB26869	Cardoso-Moreira, M., Halbert, J., Valloton, D. et al. Gene expression across mammalian organ development. Nature 571, 505–509 (2019). https://doi.org/10.1038/s41586-019-1338-5
ERR2588545	18.5	forebrain	CD-1	SAMEA4671795	Illumina HiSeq 2500	101	PolyA	PRJEB26869	Cardoso-Moreira, M., Halbert, J., Valloton, D. et al. Gene expression across mammalian organ development. Nature 571, 505–509 (2019). https://doi.org/10.1038/s41586-019-1338-5
ERR2588546	18.5	forebrain	CD-1	SAMEA4671796	Illumina HiSeq 2500	101	PolyA	PRJEB26869	Cardoso-Moreira, M., Halbert, J., Valloton, D. et al. Gene expression across mammalian organ development. Nature 571, 505–509 (2019). https://doi.org/10.1038/s41586-019-1338-5
ERR2588547	18.5	forebrain	CD-1	SAMEA4671797	Illumina HiSeq 2500	101	PolyA	PRJEB26869	Cardoso-Moreira, M., Halbert, J., Valloton, D. et al. Gene expression across mammalian organ development. Nature 571, 505–509 (2019). https://doi.org/10.1038/s41586-019-1338-5
ERR2588548	18.5	forebrain	CD-1	SAMEA4671798	Illumina HiSeq 2500	101	PolyA	PRJEB26869	Cardoso-Moreira, M., Halbert, J., Valloton, D. et al. Gene expression across mammalian organ development. Nature 571, 505–509 (2019). https://doi.org/10.1038/s41586-019-1338-5
ERR2588553	18.5	hindbrain	CD-1	SAMEA4671803	Illumina HiSeq 2500	101	PolyA	PRJEB26869	Cardoso-Moreira, M., Halbert, J., Valloton, D. et al. Gene expression across mammalian organ development. Nature 571, 505–509 (2019). https://doi.org/10.1038/s41586-019-1338-5
ERR2588554	18.5	hindbrain	CD-1	SAMEA4671804	Illumina HiSeq 2500	101	PolyA	PRJEB26869	Cardoso-Moreira, M., Halbert, J., Valloton, D. et al. Gene expression across mammalian organ development. Nature 571, 505–509 (2019). https://doi.org/10.1038/s41586-019-1338-5
ERR2588555	18.5	hindbrain	CD-1	SAMEA4671805	Illumina HiSeq 2500	101	PolyA	PRJEB26869	Cardoso-Moreira, M., Halbert, J., Valloton, D. et al. Gene expression across mammalian organ development. Nature 571, 505–509 (2019). https://doi.org/10.1038/s41586-019-1338-5
ERR2588556	18.5	hindbrain	CD-1	SAMEA4671806	Illumina HiSeq 2500	101	PolyA	PRJEB26869	Cardoso-Moreira, M., Halbert, J., Valloton, D. et al. Gene expression across mammalian organ development. Nature 571, 505–509 (2019). https://doi.org/10.1038/s41586-019-1338-5
ERR2588557	18.5	kidney	CD-1	SAMEA4671807	Illumina HiSeq 2500	101	PolyA	PRJEB26869	Cardoso-Moreira, M., Halbert, J., Valloton, D. et al. Gene expression across mammalian organ development. Nature 571, 505–509 (2019). https://doi.org/10.1038/s41586-019-1338-5
ERR2588558	18.5	kidney	CD-1	SAMEA4671808	Illumina HiSeq 2500	101	PolyA	PRJEB26869	Cardoso-Moreira, M., Halbert, J., Valloton, D. et al. Gene expression across mammalian organ development. Nature 571, 505–509 (2019). https://doi.org/10.1038/s41586-019-1338-5
ERR2588559	18.5	kidney	CD-1	SAMEA4671809	Illumina HiSeq 2500	101	PolyA	PRJEB26869	Cardoso-Moreira, M., Halbert, J., Valloton, D. et al. Gene expression across mammalian organ development. Nature 571, 505–509 (2019). https://doi.org/10.1038/s41586-019-1338-5
ERR2588560	18.5	kidney	CD-1	SAMEA4671810	Illumina HiSeq 2500	101	PolyA	PRJEB26869	Cardoso-Moreira, M., Halbert, J., Valloton, D. et al. Gene expression across mammalian organ development. Nature 571, 505–509 (2019). https://doi.org/10.1038/s41586-019-1338-5
ERR2588561	18.5	liver	CD-1	SAMEA4671811	Illumina HiSeq 2500	101	PolyA	PRJEB26869	Cardoso-Moreira, M., Halbert, J., Valloton, D. et al. Gene expression across mammalian organ development. Nature 571, 505–509 (2019). https://doi.org/10.1038/s41586-019-1338-5
ERR2588562	18.5	liver	CD-1	SAMEA4671812	Illumina HiSeq 2500	101	PolyA	PRJEB26869	Cardoso-Moreira, M., Halbert, J., Valloton, D. et al. Gene expression across mammalian organ development. Nature 571, 505–509 (2019). https://doi.org/10.1038/s41586-019-1338-5
ERR2588563	18.5	liver	CD-1	SAMEA4671813	Illumina HiSeq 2500	101	PolyA	PRJEB26869	Cardoso-Moreira, M., Halbert, J., Valloton, D. et al. Gene expression across mammalian organ development. Nature 571, 505–509 (2019). https://doi.org/10.1038/s41586-019-1338-5
ERR2588564	18.5	liver	CD-1	SAMEA4671814	Illumina HiSeq 2500	101	PolyA	PRJEB26869	Cardoso-Moreira, M., Halbert, J., Valloton, D. et al. Gene expression across mammalian organ development. Nature 571, 505–509 (2019). https://doi.org/10.1038/s41586-019-1338-5
ERR2588565	18.5	ovary	CD-1	SAMEA4671815	Illumina HiSeq 2500	101	PolyA	PRJEB26869	Cardoso-Moreira, M., Halbert, J., Valloton, D. et al. Gene expression across mammalian organ development. Nature 571, 505–509 (2019). https://doi.org/10.1038/s41586-019-1338-5
ERR2588566	18.5	ovary	CD-1	SAMEA4671816	Illumina HiSeq 2500	101	PolyA	PRJEB26869	Cardoso-Moreira, M., Halbert, J., Valloton, D. et al. Gene expression across mammalian organ development. Nature 571, 505–509 (2019). https://doi.org/10.1038/s41586-019-1338-5
ERR2588567	18.5	testis	CD-1	SAMEA4671817	Illumina HiSeq 2500	101	PolyA	PRJEB26869	Cardoso-Moreira, M., Halbert, J., Valloton, D. et al. Gene expression across mammalian organ development. Nature 571, 505–509 (2019). https://doi.org/10.1038/s41586-019-1338-5
ERR2588398	E11.5	TS19: gonad	CD-1	SAMEA4671648	Illumina HiSeq 2500	101	PolyA	PRJEB26869	Cardoso-Moreira, M., Halbert, J., Valloton, D. et al. Gene expression across mammalian organ development. Nature 571, 505–509 (2019). https://doi.org/10.1038/s41586-019-1338-5
ERR2588401	E11.5	TS19: gonad	CD-1	SAMEA4671651	Illumina HiSeq 2500	101	PolyA	PRJEB26869	Cardoso-Moreira, M., Halbert, J., Valloton, D. et al. Gene expression across mammalian organ development. Nature 571, 505–509 (2019). https://doi.org/10.1038/s41586-019-1338-5
ERR2588458	E14.5	TS22: hindbrain	CD-1	SAMEA4671708	Illumina HiSeq 2500	101	PolyA	PRJEB26869	Cardoso-Moreira, M., Halbert, J., Valloton, D. et al. Gene expression across mammalian organ development. Nature 571, 505–509 (2019). https://doi.org/10.1038/s41586-019-1338-5
ERR2588454	E14.5	TS22: cerebral hemisphere	CD-1	SAMEA4671704	Illumina HiSeq 2500	101	PolyA	PRJEB26869	Cardoso-Moreira, M., Halbert, J., Valloton, D. et al. Gene expression across mammalian organ development. Nature 571, 505–509 (2019). https://doi.org/10.1038/s41586-019-1338-5
ERR2617183	E12.5	TS20: mammary bud	C57BL/6	SAMEA4712214	Illumina HiSeq 2500	100	PolyA	PRJEB27170	Kogata N, Bland P, Tsang M, Oliemuller E, Lowe A, Howard BA. Sox9 regulates cell state and activity of embryonic mouse mammary progenitor cells. Commun Biol. 2018 Dec 13;1:228. doi: 10.1038/s42003-018-0215-3. PMID: 30564749; PMCID: PMC6292906.
ERR2617184	E12.5	TS20: mammary bud	C57BL/6	SAMEA4712214	Illumina HiSeq 2500	100	PolyA	PRJEB27170	Kogata N, Bland P, Tsang M, Oliemuller E, Lowe A, Howard BA. Sox9 regulates cell state and activity of embryonic mouse mammary progenitor cells. Commun Biol. 2018 Dec 13;1:228. doi: 10.1038/s42003-018-0215-3. PMID: 30564749; PMCID: PMC6292906.
ERR2617185	E12.5	TS20: mammary bud	C57BL/6	SAMEA4712214	Illumina HiSeq 2500	100	PolyA	PRJEB27170	Kogata N, Bland P, Tsang M, Oliemuller E, Lowe A, Howard BA. Sox9 regulates cell state and activity of embryonic mouse mammary progenitor cells. Commun Biol. 2018 Dec 13;1:228. doi: 10.1038/s42003-018-0215-3. PMID: 30564749; PMCID: PMC6292906.
ERR2617186	E12.5	TS20: mammary bud	C57BL/6	SAMEA4712214	Illumina HiSeq 2500	100	PolyA	PRJEB27170	Kogata N, Bland P, Tsang M, Oliemuller E, Lowe A, Howard BA. Sox9 regulates cell state and activity of embryonic mouse mammary progenitor cells. Commun Biol. 2018 Dec 13;1:228. doi: 10.1038/s42003-018-0215-3. PMID: 30564749; PMCID: PMC6292906.
ERR2617187	E12.5	TS20: mammary bud	C57BL/6	SAMEA4712215	Illumina HiSeq 2500	100	PolyA	PRJEB27170	Kogata N, Bland P, Tsang M, Oliemuller E, Lowe A, Howard BA. Sox9 regulates cell state and activity of embryonic mouse mammary progenitor cells. Commun Biol. 2018 Dec 13;1:228. doi: 10.1038/s42003-018-0215-3. PMID: 30564749; PMCID: PMC6292906.
ERR2617188	E12.5	TS20: mammary bud	C57BL/6	SAMEA4712215	Illumina HiSeq 2500	100	PolyA	PRJEB27170	Kogata N, Bland P, Tsang M, Oliemuller E, Lowe A, Howard BA. Sox9 regulates cell state and activity of embryonic mouse mammary progenitor cells. Commun Biol. 2018 Dec 13;1:228. doi: 10.1038/s42003-018-0215-3. PMID: 30564749; PMCID: PMC6292906.
ERR2617189	E12.5	TS20: mammary bud	C57BL/6	SAMEA4712215	Illumina HiSeq 2500	100	PolyA	PRJEB27170	Kogata N, Bland P, Tsang M, Oliemuller E, Lowe A, Howard BA. Sox9 regulates cell state and activity of embryonic mouse mammary progenitor cells. Commun Biol. 2018 Dec 13;1:228. doi: 10.1038/s42003-018-0215-3. PMID: 30564749; PMCID: PMC6292906.
ERR2617190	E12.5	TS20: mammary bud	C57BL/6	SAMEA4712215	Illumina HiSeq 2500	100	PolyA	PRJEB27170	Kogata N, Bland P, Tsang M, Oliemuller E, Lowe A, Howard BA. Sox9 regulates cell state and activity of embryonic mouse mammary progenitor cells. Commun Biol. 2018 Dec 13;1:228. doi: 10.1038/s42003-018-0215-3. PMID: 30564749; PMCID: PMC6292906.
ERR2617191	E12.5	TS20: mammary bud	C57BL/6	SAMEA4712216	Illumina HiSeq 2500	100	PolyA	PRJEB27170	Kogata N, Bland P, Tsang M, Oliemuller E, Lowe A, Howard BA. Sox9 regulates cell state and activity of embryonic mouse mammary progenitor cells. Commun Biol. 2018 Dec 13;1:228. doi: 10.1038/s42003-018-0215-3. PMID: 30564749; PMCID: PMC6292906.
ERR2617192	E12.5	TS20: mammary bud	C57BL/6	SAMEA4712216	Illumina HiSeq 2500	100	PolyA	PRJEB27170	Kogata N, Bland P, Tsang M, Oliemuller E, Lowe A, Howard BA. Sox9 regulates cell state and activity of embryonic mouse mammary progenitor cells. Commun Biol. 2018 Dec 13;1:228. doi: 10.1038/s42003-018-0215-3. PMID: 30564749; PMCID: PMC6292906.
ERR2617193	E12.5	TS20: mammary bud	C57BL/6	SAMEA4712216	Illumina HiSeq 2500	100	PolyA	PRJEB27170	Kogata N, Bland P, Tsang M, Oliemuller E, Lowe A, Howard BA. Sox9 regulates cell state and activity of embryonic mouse mammary progenitor cells. Commun Biol. 2018 Dec 13;1:228. doi: 10.1038/s42003-018-0215-3. PMID: 30564749; PMCID: PMC6292906.
ERR2617194	E12.5	TS20: mammary bud	C57BL/6	SAMEA4712216	Illumina HiSeq 2500	100	PolyA	PRJEB27170	Kogata N, Bland P, Tsang M, Oliemuller E, Lowe A, Howard BA. Sox9 regulates cell state and activity of embryonic mouse mammary progenitor cells. Commun Biol. 2018 Dec 13;1:228. doi: 10.1038/s42003-018-0215-3. PMID: 30564749; PMCID: PMC6292906.
ERR2617195	E12.5	TS20: mammary bud	C57BL/6	SAMEA4712217	Illumina HiSeq 2500	100	PolyA	PRJEB27170	Kogata N, Bland P, Tsang M, Oliemuller E, Lowe A, Howard BA. Sox9 regulates cell state and activity of embryonic mouse mammary progenitor cells. Commun Biol. 2018 Dec 13;1:228. doi: 10.1038/s42003-018-0215-3. PMID: 30564749; PMCID: PMC6292906.
ERR2617196	E12.5	TS20: mammary bud	C57BL/6	SAMEA4712217	Illumina HiSeq 2500	100	PolyA	PRJEB27170	Kogata N, Bland P, Tsang M, Oliemuller E, Lowe A, Howard BA. Sox9 regulates cell state and activity of embryonic mouse mammary progenitor cells. Commun Biol. 2018 Dec 13;1:228. doi: 10.1038/s42003-018-0215-3. PMID: 30564749; PMCID: PMC6292906.
ERR2617197	E12.5	TS20: mammary bud	C57BL/6	SAMEA4712217	Illumina HiSeq 2500	100	PolyA	PRJEB27170	Kogata N, Bland P, Tsang M, Oliemuller E, Lowe A, Howard BA. Sox9 regulates cell state and activity of embryonic mouse mammary progenitor cells. Commun Biol. 2018 Dec 13;1:228. doi: 10.1038/s42003-018-0215-3. PMID: 30564749; PMCID: PMC6292906.
ERR2617198	E12.5	TS20: mammary bud	C57BL/6	SAMEA4712217	Illumina HiSeq 2500	100	PolyA	PRJEB27170	Kogata N, Bland P, Tsang M, Oliemuller E, Lowe A, Howard BA. Sox9 regulates cell state and activity of embryonic mouse mammary progenitor cells. Commun Biol. 2018 Dec 13;1:228. doi: 10.1038/s42003-018-0215-3. PMID: 30564749; PMCID: PMC6292906.
ERR2617199	E12.5	TS20: mammary bud	C57BL/6	SAMEA4712218	Illumina HiSeq 2500	100	PolyA	PRJEB27170	Kogata N, Bland P, Tsang M, Oliemuller E, Lowe A, Howard BA. Sox9 regulates cell state and activity of embryonic mouse mammary progenitor cells. Commun Biol. 2018 Dec 13;1:228. doi: 10.1038/s42003-018-0215-3. PMID: 30564749; PMCID: PMC6292906.
ERR2617200	E12.5	TS20: mammary bud	C57BL/6	SAMEA4712218	Illumina HiSeq 2500	100	PolyA	PRJEB27170	Kogata N, Bland P, Tsang M, Oliemuller E, Lowe A, Howard BA. Sox9 regulates cell state and activity of embryonic mouse mammary progenitor cells. Commun Biol. 2018 Dec 13;1:228. doi: 10.1038/s42003-018-0215-3. PMID: 30564749; PMCID: PMC6292906.
ERR2617201	E12.5	TS20: mammary bud	C57BL/6	SAMEA4712218	Illumina HiSeq 2500	100	PolyA	PRJEB27170	Kogata N, Bland P, Tsang M, Oliemuller E, Lowe A, Howard BA. Sox9 regulates cell state and activity of embryonic mouse mammary progenitor cells. Commun Biol. 2018 Dec 13;1:228. doi: 10.1038/s42003-018-0215-3. PMID: 30564749; PMCID: PMC6292906.
ERR2617202	E12.5	TS20: mammary bud	C57BL/6	SAMEA4712218	Illumina HiSeq 2500	100	PolyA	PRJEB27170	Kogata N, Bland P, Tsang M, Oliemuller E, Lowe A, Howard BA. Sox9 regulates cell state and activity of embryonic mouse mammary progenitor cells. Commun Biol. 2018 Dec 13;1:228. doi: 10.1038/s42003-018-0215-3. PMID: 30564749; PMCID: PMC6292906.
ERR2617203	E12.5	TS20: mammary bud	C57BL/6	SAMEA4712219	Illumina HiSeq 2500	100	PolyA	PRJEB27170	Kogata N, Bland P, Tsang M, Oliemuller E, Lowe A, Howard BA. Sox9 regulates cell state and activity of embryonic mouse mammary progenitor cells. Commun Biol. 2018 Dec 13;1:228. doi: 10.1038/s42003-018-0215-3. PMID: 30564749; PMCID: PMC6292906.
ERR2617204	E12.5	TS20: mammary bud	C57BL/6	SAMEA4712219	Illumina HiSeq 2500	100	PolyA	PRJEB27170	Kogata N, Bland P, Tsang M, Oliemuller E, Lowe A, Howard BA. Sox9 regulates cell state and activity of embryonic mouse mammary progenitor cells. Commun Biol. 2018 Dec 13;1:228. doi: 10.1038/s42003-018-0215-3. PMID: 30564749; PMCID: PMC6292906.
ERR2617205	E12.5	TS20: mammary bud	C57BL/6	SAMEA4712219	Illumina HiSeq 2500	100	PolyA	PRJEB27170	Kogata N, Bland P, Tsang M, Oliemuller E, Lowe A, Howard BA. Sox9 regulates cell state and activity of embryonic mouse mammary progenitor cells. Commun Biol. 2018 Dec 13;1:228. doi: 10.1038/s42003-018-0215-3. PMID: 30564749; PMCID: PMC6292906.
ERR2617206	E12.5	TS20: mammary bud	C57BL/6	SAMEA4712219	Illumina HiSeq 2500	100	PolyA	PRJEB27170	Kogata N, Bland P, Tsang M, Oliemuller E, Lowe A, Howard BA. Sox9 regulates cell state and activity of embryonic mouse mammary progenitor cells. Commun Biol. 2018 Dec 13;1:228. doi: 10.1038/s42003-018-0215-3. PMID: 30564749; PMCID: PMC6292906.
ERR3148735	E11.0	TS18: gonad primordium	CD-1	SAMEA5331408	Illumina HiSeq 2500	125	PolyA	PRJEB31169	Planells B, Gómez-Redondo I, Pericuesta E, Lonergan P, Gutiérrez-Adán A. Differential isoform expression and alternative splicing in sex determination in mice. BMC Genomics. 2019;20(1):202. Published 2019 Mar 12. doi:10.1186/s12864-019-5572-x
ERR3148736	E11.0	TS18: gonad primordium	CD-1	SAMEA5331409	Illumina HiSeq 2500	125	PolyA	PRJEB31169	Planells B, Gómez-Redondo I, Pericuesta E, Lonergan P, Gutiérrez-Adán A. Differential isoform expression and alternative splicing in sex determination in mice. BMC Genomics. 2019;20(1):202. Published 2019 Mar 12. doi:10.1186/s12864-019-5572-x
ERR3148737	E11.0	TS18: gonad primordium	CD-1	SAMEA5331410	Illumina HiSeq 2500	125	PolyA	PRJEB31169	Planells B, Gómez-Redondo I, Pericuesta E, Lonergan P, Gutiérrez-Adán A. Differential isoform expression and alternative splicing in sex determination in mice. BMC Genomics. 2019;20(1):202. Published 2019 Mar 12. doi:10.1186/s12864-019-5572-x
ERR3148740	E11.0	TS18: gonad primordium	CD-1	SAMEA5331413	Illumina HiSeq 2500	125	PolyA	PRJEB31169	Planells B, Gómez-Redondo I, Pericuesta E, Lonergan P, Gutiérrez-Adán A. Differential isoform expression and alternative splicing in sex determination in mice. BMC Genomics. 2019;20(1):202. Published 2019 Mar 12. doi:10.1186/s12864-019-5572-x
ERR3148741	E11.0	TS18: gonad primordium	CD-1	SAMEA5331414	Illumina HiSeq 2500	125	PolyA	PRJEB31169	Planells B, Gómez-Redondo I, Pericuesta E, Lonergan P, Gutiérrez-Adán A. Differential isoform expression and alternative splicing in sex determination in mice. BMC Genomics. 2019;20(1):202. Published 2019 Mar 12. doi:10.1186/s12864-019-5572-x
ERR3148738	E12.0	TS20: ovary	CD-1	SAMEA5331411	Illumina HiSeq 2500	125	PolyA	PRJEB31169	Planells B, Gómez-Redondo I, Pericuesta E, Lonergan P, Gutiérrez-Adán A. Differential isoform expression and alternative splicing in sex determination in mice. BMC Genomics. 2019;20(1):202. Published 2019 Mar 12. doi:10.1186/s12864-019-5572-x
ERR3148739	E12.0	TS20: ovary	CD-1	SAMEA5331412	Illumina HiSeq 2500	125	PolyA	PRJEB31169	Planells B, Gómez-Redondo I, Pericuesta E, Lonergan P, Gutiérrez-Adán A. Differential isoform expression and alternative splicing in sex determination in mice. BMC Genomics. 2019;20(1):202. Published 2019 Mar 12. doi:10.1186/s12864-019-5572-x
ERR3148742	E12.0	TS20: testis	CD-1	SAMEA5331415	Illumina HiSeq 2500	125	PolyA	PRJEB31169	Planells B, Gómez-Redondo I, Pericuesta E, Lonergan P, Gutiérrez-Adán A. Differential isoform expression and alternative splicing in sex determination in mice. BMC Genomics. 2019;20(1):202. Published 2019 Mar 12. doi:10.1186/s12864-019-5572-x
ERR3148743	E12.0	TS20: testis	CD-1	SAMEA5331416	Illumina HiSeq 2500	125	PolyA	PRJEB31169	Planells B, Gómez-Redondo I, Pericuesta E, Lonergan P, Gutiérrez-Adán A. Differential isoform expression and alternative splicing in sex determination in mice. BMC Genomics. 2019;20(1):202. Published 2019 Mar 12. doi:10.1186/s12864-019-5572-x
ERR3834370	E18.5	TS26: small intestine epithelium	C57BL/6	SAMEA6495625	Illumina NovaSeq 6000	150	PolyA	PRJEB36352	Zwiggelaar RT, Lindholm HT, Fosslie M, Terndrup Pedersen M, Ohta Y, Díez-Sánchez A, Martín-Alonso M, Ostrop J, Matano M, Parmar N, Kvaløy E, Spanjers RR, Nazmi K, Rye M, Drabløs F, Arrowsmith C, Arne Dahl J, Jensen KB, Sato T, Oudhoff MJ. LSD1 represses a neonatal/reparative gene program in adult intestinal epithelium. Sci Adv. 2020 Sep 11;6(37):eabc0367. doi: 10.1126/sciadv.abc0367. PMID: 329177…
ERR3834371	E18.5	TS26: small intestine epithelium	C57BL/6	SAMEA6495626	Illumina NovaSeq 6000	150	PolyA	PRJEB36352	Zwiggelaar RT, Lindholm HT, Fosslie M, Terndrup Pedersen M, Ohta Y, Díez-Sánchez A, Martín-Alonso M, Ostrop J, Matano M, Parmar N, Kvaløy E, Spanjers RR, Nazmi K, Rye M, Drabløs F, Arrowsmith C, Arne Dahl J, Jensen KB, Sato T, Oudhoff MJ. LSD1 represses a neonatal/reparative gene program in adult intestinal epithelium. Sci Adv. 2020 Sep 11;6(37):eabc0367. doi: 10.1126/sciadv.abc0367. PMID: 329177…
ERR3834372	E18.5	TS26: small intestine epithelium	C57BL/6	SAMEA6495627	Illumina NovaSeq 6000	150	PolyA	PRJEB36352	Zwiggelaar RT, Lindholm HT, Fosslie M, Terndrup Pedersen M, Ohta Y, Díez-Sánchez A, Martín-Alonso M, Ostrop J, Matano M, Parmar N, Kvaløy E, Spanjers RR, Nazmi K, Rye M, Drabløs F, Arrowsmith C, Arne Dahl J, Jensen KB, Sato T, Oudhoff MJ. LSD1 represses a neonatal/reparative gene program in adult intestinal epithelium. Sci Adv. 2020 Sep 11;6(37):eabc0367. doi: 10.1126/sciadv.abc0367. PMID: 329177…
ERR3834373	E18.5	TS26: small intestine epithelium	C57BL/6	SAMEA6495628	Illumina NovaSeq 6000	150	PolyA	PRJEB36352	Zwiggelaar RT, Lindholm HT, Fosslie M, Terndrup Pedersen M, Ohta Y, Díez-Sánchez A, Martín-Alonso M, Ostrop J, Matano M, Parmar N, Kvaløy E, Spanjers RR, Nazmi K, Rye M, Drabløs F, Arrowsmith C, Arne Dahl J, Jensen KB, Sato T, Oudhoff MJ. LSD1 represses a neonatal/reparative gene program in adult intestinal epithelium. Sci Adv. 2020 Sep 11;6(37):eabc0367. doi: 10.1126/sciadv.abc0367. PMID: 329177…
ERR4436696	E11.5	TS19: eye	C57BL/6	SAMEA7171743	NextSeq 500	43	PolyA	PRJEB39798	Patel A, Anderson G, Galea GL, Balys M, Sowden JC. A molecular and cellular analysis of human embryonic optic fissure closure related to the eye malformation coloboma. Development. 2020 Dec 28;147(24):dev193649. doi: 10.1242/dev.193649. PMID: 33158926.
ERR4436697	E11.5	TS19: eye	C57BL/6	SAMEA7171743	NextSeq 500	43	PolyA	PRJEB39798	Patel A, Anderson G, Galea GL, Balys M, Sowden JC. A molecular and cellular analysis of human embryonic optic fissure closure related to the eye malformation coloboma. Development. 2020 Dec 28;147(24):dev193649. doi: 10.1242/dev.193649. PMID: 33158926.
ERR4436698	E11.5	TS19: eye	C57BL/6	SAMEA7171743	NextSeq 500	43	PolyA	PRJEB39798	Patel A, Anderson G, Galea GL, Balys M, Sowden JC. A molecular and cellular analysis of human embryonic optic fissure closure related to the eye malformation coloboma. Development. 2020 Dec 28;147(24):dev193649. doi: 10.1242/dev.193649. PMID: 33158926.
ERR4436699	E11.5	TS19: eye	C57BL/6	SAMEA7171743	NextSeq 500	43	PolyA	PRJEB39798	Patel A, Anderson G, Galea GL, Balys M, Sowden JC. A molecular and cellular analysis of human embryonic optic fissure closure related to the eye malformation coloboma. Development. 2020 Dec 28;147(24):dev193649. doi: 10.1242/dev.193649. PMID: 33158926.
ERR4436700	E11.5	TS19: optic fissure	C57BL/6	SAMEA7171744	NextSeq 500	43	PolyA	PRJEB39798	Patel A, Anderson G, Galea GL, Balys M, Sowden JC. A molecular and cellular analysis of human embryonic optic fissure closure related to the eye malformation coloboma. Development. 2020 Dec 28;147(24):dev193649. doi: 10.1242/dev.193649. PMID: 33158926.
ERR4436701	E11.5	TS19: optic fissure	C57BL/6	SAMEA7171744	NextSeq 500	43	PolyA	PRJEB39798	Patel A, Anderson G, Galea GL, Balys M, Sowden JC. A molecular and cellular analysis of human embryonic optic fissure closure related to the eye malformation coloboma. Development. 2020 Dec 28;147(24):dev193649. doi: 10.1242/dev.193649. PMID: 33158926.
ERR4436702	E11.5	TS19: optic fissure	C57BL/6	SAMEA7171744	NextSeq 500	43	PolyA	PRJEB39798	Patel A, Anderson G, Galea GL, Balys M, Sowden JC. A molecular and cellular analysis of human embryonic optic fissure closure related to the eye malformation coloboma. Development. 2020 Dec 28;147(24):dev193649. doi: 10.1242/dev.193649. PMID: 33158926.
ERR4436703	E11.5	TS19: optic fissure	C57BL/6	SAMEA7171744	NextSeq 500	43	PolyA	PRJEB39798	Patel A, Anderson G, Galea GL, Balys M, Sowden JC. A molecular and cellular analysis of human embryonic optic fissure closure related to the eye malformation coloboma. Development. 2020 Dec 28;147(24):dev193649. doi: 10.1242/dev.193649. PMID: 33158926.
ERR4436704	E11.5	TS19: eye	C57BL/6	SAMEA7171745	NextSeq 500	43	PolyA	PRJEB39798	Patel A, Anderson G, Galea GL, Balys M, Sowden JC. A molecular and cellular analysis of human embryonic optic fissure closure related to the eye malformation coloboma. Development. 2020 Dec 28;147(24):dev193649. doi: 10.1242/dev.193649. PMID: 33158926.
ERR4436705	E11.5	TS19: eye	C57BL/6	SAMEA7171745	NextSeq 500	43	PolyA	PRJEB39798	Patel A, Anderson G, Galea GL, Balys M, Sowden JC. A molecular and cellular analysis of human embryonic optic fissure closure related to the eye malformation coloboma. Development. 2020 Dec 28;147(24):dev193649. doi: 10.1242/dev.193649. PMID: 33158926.
ERR4436706	E11.5	TS19: eye	C57BL/6	SAMEA7171745	NextSeq 500	43	PolyA	PRJEB39798	Patel A, Anderson G, Galea GL, Balys M, Sowden JC. A molecular and cellular analysis of human embryonic optic fissure closure related to the eye malformation coloboma. Development. 2020 Dec 28;147(24):dev193649. doi: 10.1242/dev.193649. PMID: 33158926.
ERR4436707	E11.5	TS19: eye	C57BL/6	SAMEA7171745	NextSeq 500	43	PolyA	PRJEB39798	Patel A, Anderson G, Galea GL, Balys M, Sowden JC. A molecular and cellular analysis of human embryonic optic fissure closure related to the eye malformation coloboma. Development. 2020 Dec 28;147(24):dev193649. doi: 10.1242/dev.193649. PMID: 33158926.
ERR4436708	E11.5	TS19: optic fissure	C57BL/6	SAMEA7171746	NextSeq 500	43	PolyA	PRJEB39798	Patel A, Anderson G, Galea GL, Balys M, Sowden JC. A molecular and cellular analysis of human embryonic optic fissure closure related to the eye malformation coloboma. Development. 2020 Dec 28;147(24):dev193649. doi: 10.1242/dev.193649. PMID: 33158926.
ERR4436709	E11.5	TS19: optic fissure	C57BL/6	SAMEA7171746	NextSeq 500	43	PolyA	PRJEB39798	Patel A, Anderson G, Galea GL, Balys M, Sowden JC. A molecular and cellular analysis of human embryonic optic fissure closure related to the eye malformation coloboma. Development. 2020 Dec 28;147(24):dev193649. doi: 10.1242/dev.193649. PMID: 33158926.
ERR4436710	E11.5	TS19: optic fissure	C57BL/6	SAMEA7171746	NextSeq 500	43	PolyA	PRJEB39798	Patel A, Anderson G, Galea GL, Balys M, Sowden JC. A molecular and cellular analysis of human embryonic optic fissure closure related to the eye malformation coloboma. Development. 2020 Dec 28;147(24):dev193649. doi: 10.1242/dev.193649. PMID: 33158926.
ERR4436711	E11.5	TS19: optic fissure	C57BL/6	SAMEA7171746	NextSeq 500	43	PolyA	PRJEB39798	Patel A, Anderson G, Galea GL, Balys M, Sowden JC. A molecular and cellular analysis of human embryonic optic fissure closure related to the eye malformation coloboma. Development. 2020 Dec 28;147(24):dev193649. doi: 10.1242/dev.193649. PMID: 33158926.
ERR4436712	E11.5	TS19: eye	C57BL/6	SAMEA7171747	NextSeq 500	43	PolyA	PRJEB39798	Patel A, Anderson G, Galea GL, Balys M, Sowden JC. A molecular and cellular analysis of human embryonic optic fissure closure related to the eye malformation coloboma. Development. 2020 Dec 28;147(24):dev193649. doi: 10.1242/dev.193649. PMID: 33158926.
ERR4436713	E11.5	TS19: eye	C57BL/6	SAMEA7171747	NextSeq 500	43	PolyA	PRJEB39798	Patel A, Anderson G, Galea GL, Balys M, Sowden JC. A molecular and cellular analysis of human embryonic optic fissure closure related to the eye malformation coloboma. Development. 2020 Dec 28;147(24):dev193649. doi: 10.1242/dev.193649. PMID: 33158926.
ERR4436714	E11.5	TS19: eye	C57BL/6	SAMEA7171747	NextSeq 500	43	PolyA	PRJEB39798	Patel A, Anderson G, Galea GL, Balys M, Sowden JC. A molecular and cellular analysis of human embryonic optic fissure closure related to the eye malformation coloboma. Development. 2020 Dec 28;147(24):dev193649. doi: 10.1242/dev.193649. PMID: 33158926.
ERR4436715	E11.5	TS19: eye	C57BL/6	SAMEA7171747	NextSeq 500	43	PolyA	PRJEB39798	Patel A, Anderson G, Galea GL, Balys M, Sowden JC. A molecular and cellular analysis of human embryonic optic fissure closure related to the eye malformation coloboma. Development. 2020 Dec 28;147(24):dev193649. doi: 10.1242/dev.193649. PMID: 33158926.
ERR4436716	E11.5	TS19: optic fissure	C57BL/6	SAMEA7171748	NextSeq 500	43	PolyA	PRJEB39798	Patel A, Anderson G, Galea GL, Balys M, Sowden JC. A molecular and cellular analysis of human embryonic optic fissure closure related to the eye malformation coloboma. Development. 2020 Dec 28;147(24):dev193649. doi: 10.1242/dev.193649. PMID: 33158926.
ERR4436717	E11.5	TS19: optic fissure	C57BL/6	SAMEA7171748	NextSeq 500	43	PolyA	PRJEB39798	Patel A, Anderson G, Galea GL, Balys M, Sowden JC. A molecular and cellular analysis of human embryonic optic fissure closure related to the eye malformation coloboma. Development. 2020 Dec 28;147(24):dev193649. doi: 10.1242/dev.193649. PMID: 33158926.
ERR4436718	E11.5	TS19: optic fissure	C57BL/6	SAMEA7171748	NextSeq 500	43	PolyA	PRJEB39798	Patel A, Anderson G, Galea GL, Balys M, Sowden JC. A molecular and cellular analysis of human embryonic optic fissure closure related to the eye malformation coloboma. Development. 2020 Dec 28;147(24):dev193649. doi: 10.1242/dev.193649. PMID: 33158926.
ERR4436719	E11.5	TS19: optic fissure	C57BL/6	SAMEA7171748	NextSeq 500	43	PolyA	PRJEB39798	Patel A, Anderson G, Galea GL, Balys M, Sowden JC. A molecular and cellular analysis of human embryonic optic fissure closure related to the eye malformation coloboma. Development. 2020 Dec 28;147(24):dev193649. doi: 10.1242/dev.193649. PMID: 33158926.
ERR4436720	E12.5	TS20: eye	C57BL/6	SAMEA7171749	NextSeq 500	43	PolyA	PRJEB39798	Patel A, Anderson G, Galea GL, Balys M, Sowden JC. A molecular and cellular analysis of human embryonic optic fissure closure related to the eye malformation coloboma. Development. 2020 Dec 28;147(24):dev193649. doi: 10.1242/dev.193649. PMID: 33158926.
ERR4436721	E12.5	TS20: eye	C57BL/6	SAMEA7171749	NextSeq 500	43	PolyA	PRJEB39798	Patel A, Anderson G, Galea GL, Balys M, Sowden JC. A molecular and cellular analysis of human embryonic optic fissure closure related to the eye malformation coloboma. Development. 2020 Dec 28;147(24):dev193649. doi: 10.1242/dev.193649. PMID: 33158926.
ERR4436722	E12.5	TS20: eye	C57BL/6	SAMEA7171749	NextSeq 500	43	PolyA	PRJEB39798	Patel A, Anderson G, Galea GL, Balys M, Sowden JC. A molecular and cellular analysis of human embryonic optic fissure closure related to the eye malformation coloboma. Development. 2020 Dec 28;147(24):dev193649. doi: 10.1242/dev.193649. PMID: 33158926.
ERR4436723	E12.5	TS20: eye	C57BL/6	SAMEA7171749	NextSeq 500	43	PolyA	PRJEB39798	Patel A, Anderson G, Galea GL, Balys M, Sowden JC. A molecular and cellular analysis of human embryonic optic fissure closure related to the eye malformation coloboma. Development. 2020 Dec 28;147(24):dev193649. doi: 10.1242/dev.193649. PMID: 33158926.
ERR4436724	E12.5	TS20: optic fissure	C57BL/6	SAMEA7171750	NextSeq 500	43	PolyA	PRJEB39798	Patel A, Anderson G, Galea GL, Balys M, Sowden JC. A molecular and cellular analysis of human embryonic optic fissure closure related to the eye malformation coloboma. Development. 2020 Dec 28;147(24):dev193649. doi: 10.1242/dev.193649. PMID: 33158926.
ERR4436725	E12.5	TS20: optic fissure	C57BL/6	SAMEA7171750	NextSeq 500	43	PolyA	PRJEB39798	Patel A, Anderson G, Galea GL, Balys M, Sowden JC. A molecular and cellular analysis of human embryonic optic fissure closure related to the eye malformation coloboma. Development. 2020 Dec 28;147(24):dev193649. doi: 10.1242/dev.193649. PMID: 33158926.
ERR4436726	E12.5	TS20: optic fissure	C57BL/6	SAMEA7171750	NextSeq 500	43	PolyA	PRJEB39798	Patel A, Anderson G, Galea GL, Balys M, Sowden JC. A molecular and cellular analysis of human embryonic optic fissure closure related to the eye malformation coloboma. Development. 2020 Dec 28;147(24):dev193649. doi: 10.1242/dev.193649. PMID: 33158926.
ERR4436727	E12.5	TS20: optic fissure	C57BL/6	SAMEA7171750	NextSeq 500	43	PolyA	PRJEB39798	Patel A, Anderson G, Galea GL, Balys M, Sowden JC. A molecular and cellular analysis of human embryonic optic fissure closure related to the eye malformation coloboma. Development. 2020 Dec 28;147(24):dev193649. doi: 10.1242/dev.193649. PMID: 33158926.
ERR4436728	E12.5	TS20: eye	C57BL/6	SAMEA7171751	NextSeq 500	43	PolyA	PRJEB39798	Patel A, Anderson G, Galea GL, Balys M, Sowden JC. A molecular and cellular analysis of human embryonic optic fissure closure related to the eye malformation coloboma. Development. 2020 Dec 28;147(24):dev193649. doi: 10.1242/dev.193649. PMID: 33158926.
ERR4436729	E12.5	TS20: eye	C57BL/6	SAMEA7171751	NextSeq 500	43	PolyA	PRJEB39798	Patel A, Anderson G, Galea GL, Balys M, Sowden JC. A molecular and cellular analysis of human embryonic optic fissure closure related to the eye malformation coloboma. Development. 2020 Dec 28;147(24):dev193649. doi: 10.1242/dev.193649. PMID: 33158926.
ERR4436730	E12.5	TS20: eye	C57BL/6	SAMEA7171751	NextSeq 500	43	PolyA	PRJEB39798	Patel A, Anderson G, Galea GL, Balys M, Sowden JC. A molecular and cellular analysis of human embryonic optic fissure closure related to the eye malformation coloboma. Development. 2020 Dec 28;147(24):dev193649. doi: 10.1242/dev.193649. PMID: 33158926.
ERR4436731	E12.5	TS20: eye	C57BL/6	SAMEA7171751	NextSeq 500	43	PolyA	PRJEB39798	Patel A, Anderson G, Galea GL, Balys M, Sowden JC. A molecular and cellular analysis of human embryonic optic fissure closure related to the eye malformation coloboma. Development. 2020 Dec 28;147(24):dev193649. doi: 10.1242/dev.193649. PMID: 33158926.
ERR4436732	E12.5	TS20: optic fissure	C57BL/6	SAMEA7171752	NextSeq 500	43	PolyA	PRJEB39798	Patel A, Anderson G, Galea GL, Balys M, Sowden JC. A molecular and cellular analysis of human embryonic optic fissure closure related to the eye malformation coloboma. Development. 2020 Dec 28;147(24):dev193649. doi: 10.1242/dev.193649. PMID: 33158926.
ERR4436733	E12.5	TS20: optic fissure	C57BL/6	SAMEA7171752	NextSeq 500	43	PolyA	PRJEB39798	Patel A, Anderson G, Galea GL, Balys M, Sowden JC. A molecular and cellular analysis of human embryonic optic fissure closure related to the eye malformation coloboma. Development. 2020 Dec 28;147(24):dev193649. doi: 10.1242/dev.193649. PMID: 33158926.
ERR4436734	E12.5	TS20: optic fissure	C57BL/6	SAMEA7171752	NextSeq 500	43	PolyA	PRJEB39798	Patel A, Anderson G, Galea GL, Balys M, Sowden JC. A molecular and cellular analysis of human embryonic optic fissure closure related to the eye malformation coloboma. Development. 2020 Dec 28;147(24):dev193649. doi: 10.1242/dev.193649. PMID: 33158926.
ERR4436735	E12.5	TS20: optic fissure	C57BL/6	SAMEA7171752	NextSeq 500	43	PolyA	PRJEB39798	Patel A, Anderson G, Galea GL, Balys M, Sowden JC. A molecular and cellular analysis of human embryonic optic fissure closure related to the eye malformation coloboma. Development. 2020 Dec 28;147(24):dev193649. doi: 10.1242/dev.193649. PMID: 33158926.
ERR4436736	E12.5	TS20: eye	C57BL/6	SAMEA7171753	NextSeq 500	43	PolyA	PRJEB39798	Patel A, Anderson G, Galea GL, Balys M, Sowden JC. A molecular and cellular analysis of human embryonic optic fissure closure related to the eye malformation coloboma. Development. 2020 Dec 28;147(24):dev193649. doi: 10.1242/dev.193649. PMID: 33158926.
ERR4436737	E12.5	TS20: eye	C57BL/6	SAMEA7171753	NextSeq 500	43	PolyA	PRJEB39798	Patel A, Anderson G, Galea GL, Balys M, Sowden JC. A molecular and cellular analysis of human embryonic optic fissure closure related to the eye malformation coloboma. Development. 2020 Dec 28;147(24):dev193649. doi: 10.1242/dev.193649. PMID: 33158926.
ERR4436738	E12.5	TS20: eye	C57BL/6	SAMEA7171753	NextSeq 500	43	PolyA	PRJEB39798	Patel A, Anderson G, Galea GL, Balys M, Sowden JC. A molecular and cellular analysis of human embryonic optic fissure closure related to the eye malformation coloboma. Development. 2020 Dec 28;147(24):dev193649. doi: 10.1242/dev.193649. PMID: 33158926.
ERR4436739	E12.5	TS20: eye	C57BL/6	SAMEA7171753	NextSeq 500	43	PolyA	PRJEB39798	Patel A, Anderson G, Galea GL, Balys M, Sowden JC. A molecular and cellular analysis of human embryonic optic fissure closure related to the eye malformation coloboma. Development. 2020 Dec 28;147(24):dev193649. doi: 10.1242/dev.193649. PMID: 33158926.
ERR4436740	E12.5	TS20: optic fissure	C57BL/6	SAMEA7171754	NextSeq 500	43	PolyA	PRJEB39798	Patel A, Anderson G, Galea GL, Balys M, Sowden JC. A molecular and cellular analysis of human embryonic optic fissure closure related to the eye malformation coloboma. Development. 2020 Dec 28;147(24):dev193649. doi: 10.1242/dev.193649. PMID: 33158926.
ERR4436741	E12.5	TS20: optic fissure	C57BL/6	SAMEA7171754	NextSeq 500	43	PolyA	PRJEB39798	Patel A, Anderson G, Galea GL, Balys M, Sowden JC. A molecular and cellular analysis of human embryonic optic fissure closure related to the eye malformation coloboma. Development. 2020 Dec 28;147(24):dev193649. doi: 10.1242/dev.193649. PMID: 33158926.
ERR4436742	E12.5	TS20: optic fissure	C57BL/6	SAMEA7171754	NextSeq 500	43	PolyA	PRJEB39798	Patel A, Anderson G, Galea GL, Balys M, Sowden JC. A molecular and cellular analysis of human embryonic optic fissure closure related to the eye malformation coloboma. Development. 2020 Dec 28;147(24):dev193649. doi: 10.1242/dev.193649. PMID: 33158926.
ERR4436743	E12.5	TS20: optic fissure	C57BL/6	SAMEA7171754	NextSeq 500	43	PolyA	PRJEB39798	Patel A, Anderson G, Galea GL, Balys M, Sowden JC. A molecular and cellular analysis of human embryonic optic fissure closure related to the eye malformation coloboma. Development. 2020 Dec 28;147(24):dev193649. doi: 10.1242/dev.193649. PMID: 33158926.
ERR4579270	E18.5	TS26: endocrine pancreas	C57BL/6J	SAMEA7296888	Illumina NovaSeq 6000	149	cDNA	PRJEB40283	Osipovich AB, Dudek KD, Greenfest-Allen E, Cartailler JP, Manduchi E, Potter Case L, Choi E, Chapman AG, Clayton HW, Gu G, Stoeckert CJ Jr, Magnuson MA. A developmental lineage-based gene co-expression network for mouse pancreatic β-cells reveals a role for Zfp800 in pancreas development. Development. 2021 Mar 21;148(6):dev196964. doi: 10.1242/dev.196964. PMID: 33653874; PMCID: PMC8015253.
ERR4579271	E18.5	TS26: endocrine pancreas	C57BL/6J	SAMEA7296889	Illumina NovaSeq 6000	149	cDNA	PRJEB40283	Osipovich AB, Dudek KD, Greenfest-Allen E, Cartailler JP, Manduchi E, Potter Case L, Choi E, Chapman AG, Clayton HW, Gu G, Stoeckert CJ Jr, Magnuson MA. A developmental lineage-based gene co-expression network for mouse pancreatic β-cells reveals a role for Zfp800 in pancreas development. Development. 2021 Mar 21;148(6):dev196964. doi: 10.1242/dev.196964. PMID: 33653874; PMCID: PMC8015253.
ERR4579272	E18.5	TS26: endocrine pancreas	C57BL/6J	SAMEA7296890	Illumina NovaSeq 6000	149	cDNA	PRJEB40283	Osipovich AB, Dudek KD, Greenfest-Allen E, Cartailler JP, Manduchi E, Potter Case L, Choi E, Chapman AG, Clayton HW, Gu G, Stoeckert CJ Jr, Magnuson MA. A developmental lineage-based gene co-expression network for mouse pancreatic β-cells reveals a role for Zfp800 in pancreas development. Development. 2021 Mar 21;148(6):dev196964. doi: 10.1242/dev.196964. PMID: 33653874; PMCID: PMC8015253.
ERR590627	E9.5	TS15: embryo	C57BL/6N	SAMEA2563974	Illumina HiSeq 2500	132	cDNA	PRJEB6017	Unpublished data - https://www.sanger.ac.uk/
ERR590628	E9.5	TS15: embryo	C57BL/6N	SAMEA2563975	Illumina HiSeq 2500	132	cDNA	PRJEB6017	Unpublished data - https://www.sanger.ac.uk/
ERR590632	E9.5	TS15: embryo	C57BL/6N	SAMEA2563979	Illumina HiSeq 2500	132	cDNA	PRJEB6017	Unpublished data - https://www.sanger.ac.uk/
ERR590635	E9.5	TS15: embryo	C57BL/6N	SAMEA2563982	Illumina HiSeq 2500	132	cDNA	PRJEB6017	Unpublished data - https://www.sanger.ac.uk/
ERR590639	E9.5	TS15: embryo	C57BL/6N	SAMEA2563986	Illumina HiSeq 2500	132	cDNA	PRJEB6017	Unpublished data - https://www.sanger.ac.uk/
ERR590648	E9.5	TS15: embryo	C57BL/6N	SAMEA2563995	Illumina HiSeq 2500	132	cDNA	PRJEB6017	Unpublished data - https://www.sanger.ac.uk/
ERR590649	E9.5	TS15: embryo	C57BL/6N	SAMEA2563996	Illumina HiSeq 2500	132	cDNA	PRJEB6017	Unpublished data - https://www.sanger.ac.uk/
ERR590662	E9.5	TS15: embryo	C57BL/6N	SAMEA2564009	Illumina HiSeq 2500	132	cDNA	PRJEB6017	Unpublished data - https://www.sanger.ac.uk/
ERR590666	E9.5	TS15: embryo	C57BL/6N	SAMEA2564013	Illumina HiSeq 2500	132	cDNA	PRJEB6017	Unpublished data - https://www.sanger.ac.uk/
ERR571255	E14.5	TS22: embryo	C57BL/6N	SAMEA2446753	Illumina HiSeq 2000	132	cDNA	PRJEB6017	Unpublished data - https://www.sanger.ac.uk/
ERR571256	E14.5	TS22: embryo	C57BL/6N	SAMEA2446754	Illumina HiSeq 2000	132	cDNA	PRJEB6017	Unpublished data - https://www.sanger.ac.uk/
ERR571257	E14.5	TS22: embryo	C57BL/6N	SAMEA2446755	Illumina HiSeq 2000	132	cDNA	PRJEB6017	Unpublished data - https://www.sanger.ac.uk/
ERR571258	E14.5	TS22: embryo	C57BL/6N	SAMEA2446756	Illumina HiSeq 2000	132	cDNA	PRJEB6017	Unpublished data - https://www.sanger.ac.uk/
ERR571259	E14.5	TS22: embryo	C57BL/6N	SAMEA2446757	Illumina HiSeq 2000	132	cDNA	PRJEB6017	Unpublished data - https://www.sanger.ac.uk/
ERR571260	E14.5	TS22: embryo	C57BL/6N	SAMEA2446758	Illumina HiSeq 2000	132	cDNA	PRJEB6017	Unpublished data - https://www.sanger.ac.uk/
ERR571261	E14.5	TS22: embryo	C57BL/6N	SAMEA2446759	Illumina HiSeq 2000	132	cDNA	PRJEB6017	Unpublished data - https://www.sanger.ac.uk/
ERR571262	E14.5	TS22: embryo	C57BL/6N	SAMEA2446760	Illumina HiSeq 2000	132	cDNA	PRJEB6017	Unpublished data - https://www.sanger.ac.uk/
ERR571263	E14.5	TS22: embryo	C57BL/6N	SAMEA2446761	Illumina HiSeq 2000	132	cDNA	PRJEB6017	Unpublished data - https://www.sanger.ac.uk/
ERR571264	E14.5	TS22: embryo	C57BL/6N	SAMEA2446762	Illumina HiSeq 2000	132	cDNA	PRJEB6017	Unpublished data - https://www.sanger.ac.uk/
ERR756280	E9.5	TS15: embryo	C57BL/6N	SAMEA3172267	Illumina HiSeq 2000	150	cDNA	PRJEB6017	Unpublished data - https://www.sanger.ac.uk/
ERR756281	E9.5	TS15: embryo	C57BL/6N	SAMEA3172268	Illumina HiSeq 2000	150	cDNA	PRJEB6017	Unpublished data - https://www.sanger.ac.uk/
ERR756282	E9.5	TS15: embryo	C57BL/6N	SAMEA3172269	Illumina HiSeq 2000	150	cDNA	PRJEB6017	Unpublished data - https://www.sanger.ac.uk/
ERR756283	E9.5	TS15: embryo	C57BL/6N	SAMEA3172270	Illumina HiSeq 2000	150	cDNA	PRJEB6017	Unpublished data - https://www.sanger.ac.uk/
ERR756284	E9.5	TS15: embryo	C57BL/6N	SAMEA3172271	Illumina HiSeq 2000	150	cDNA	PRJEB6017	Unpublished data - https://www.sanger.ac.uk/
ERR756285	E9.5	TS15: embryo	C57BL/6N	SAMEA3172272	Illumina HiSeq 2000	150	cDNA	PRJEB6017	Unpublished data - https://www.sanger.ac.uk/
ERR756286	E9.5	TS15: embryo	C57BL/6N	SAMEA3172273	Illumina HiSeq 2000	150	cDNA	PRJEB6017	Unpublished data - https://www.sanger.ac.uk/
ERR756287	E9.5	TS15: embryo	C57BL/6N	SAMEA3172274	Illumina HiSeq 2000	150	cDNA	PRJEB6017	Unpublished data - https://www.sanger.ac.uk/
ERR756288	E9.5	TS15: embryo	C57BL/6N	SAMEA3172275	Illumina HiSeq 2000	150	cDNA	PRJEB6017	Unpublished data - https://www.sanger.ac.uk/
ERR756289	E9.5	TS15: embryo	C57BL/6N	SAMEA3172276	Illumina HiSeq 2000	150	cDNA	PRJEB6017	Unpublished data - https://www.sanger.ac.uk/
ERR756290	E9.5	TS15: embryo	C57BL/6N	SAMEA3172277	Illumina HiSeq 2000	150	cDNA	PRJEB6017	Unpublished data - https://www.sanger.ac.uk/
ERR756291	E9.5	TS15: embryo	C57BL/6N	SAMEA3172278	Illumina HiSeq 2000	150	cDNA	PRJEB6017	Unpublished data - https://www.sanger.ac.uk/
ERR756292	E9.5	TS15: embryo	C57BL/6N	SAMEA3172279	Illumina HiSeq 2000	150	cDNA	PRJEB6017	Unpublished data - https://www.sanger.ac.uk/
ERR756293	E9.5	TS15: embryo	C57BL/6N	SAMEA3172280	Illumina HiSeq 2000	150	cDNA	PRJEB6017	Unpublished data - https://www.sanger.ac.uk/
ERR756294	E9.5	TS15: embryo	C57BL/6N	SAMEA3172281	Illumina HiSeq 2000	150	cDNA	PRJEB6017	Unpublished data - https://www.sanger.ac.uk/
ERR756295	E9.5	TS15: embryo	C57BL/6N	SAMEA3172282	Illumina HiSeq 2000	150	cDNA	PRJEB6017	Unpublished data - https://www.sanger.ac.uk/
ERR968174	E8.0	TS12: embryo	C57BL/6N	SAMEA3308443	Illumina HiSeq 2000	190	cDNA	PRJEB6017	Unpublished data - https://www.sanger.ac.uk/
ERR968175	E8.0	TS12: embryo	C57BL/6N	SAMEA3308444	Illumina HiSeq 2000	190	cDNA	PRJEB6017	Unpublished data - https://www.sanger.ac.uk/
ERR968176	E8.0	TS12: embryo	C57BL/6N	SAMEA3308445	Illumina HiSeq 2000	190	cDNA	PRJEB6017	Unpublished data - https://www.sanger.ac.uk/
ERR1251338	E8.0	TS12: embryo	C57BL/6N	SAMEA3539328	Illumina HiSeq 2000	200	cDNA	PRJEB6017	Unpublished data - https://www.sanger.ac.uk/
ERR968170	E8.0	TS12: embryo	C57BL/6N	SAMEA3308424	Illumina HiSeq 2000	190	cDNA	PRJEB6017	Unpublished data - https://www.sanger.ac.uk/
ERR1108847	E8.0	TS12: embryo	C57BL/6N	SAMEA3464656	Illumina HiSeq 2000	200	cDNA	PRJEB6017	Unpublished data - https://www.sanger.ac.uk/
ERR968171	E8.0	TS12: embryo	C57BL/6N	SAMEA3308425	Illumina HiSeq 2000	190	cDNA	PRJEB6017	Unpublished data - https://www.sanger.ac.uk/
ERR968172	E8.0	TS12: embryo	C57BL/6N	SAMEA3308426	Illumina HiSeq 2000	190	cDNA	PRJEB6017	Unpublished data - https://www.sanger.ac.uk/
ERR1108848	E8.0	TS12: embryo	C57BL/6N	SAMEA3464657	Illumina HiSeq 2000	200	cDNA	PRJEB6017	Unpublished data - https://www.sanger.ac.uk/
ERR968169	E8.0	TS12: embryo	C57BL/6N	SAMEA3308423	Illumina HiSeq 2000	190	cDNA	PRJEB6017	Unpublished data - https://www.sanger.ac.uk/
ERR968173	E8.0	TS12: embryo	C57BL/6N	SAMEA3308438	Illumina HiSeq 2000	190	cDNA	PRJEB6017	Unpublished data - https://www.sanger.ac.uk/
ERR1417792	E8.0	TS12: embryo	C57BL/6N	SAMEA3726454	Illumina HiSeq 2000	190	cDNA	PRJEB6017	Unpublished data - https://www.sanger.ac.uk/
ERR1108851	E8.0	TS12: embryo	C57BL/6N	SAMEA3464660	Illumina HiSeq 2000	200	cDNA	PRJEB6017	Unpublished data - https://www.sanger.ac.uk/
ERR1108852	E8.0	TS12: embryo	C57BL/6N	SAMEA3464661	Illumina HiSeq 2000	200	cDNA	PRJEB6017	Unpublished data - https://www.sanger.ac.uk/
ERR1108849	E8.0	TS12: embryo	C57BL/6N	SAMEA3464658	Illumina HiSeq 2000	200	cDNA	PRJEB6017	Unpublished data - https://www.sanger.ac.uk/
ERR1108850	E8.0	TS12: embryo	C57BL/6N	SAMEA3464659	Illumina HiSeq 2000	200	cDNA	PRJEB6017	Unpublished data - https://www.sanger.ac.uk/
ERR1108853	E8.0	TS12: embryo	C57BL/6N	SAMEA3464662	Illumina HiSeq 2000	200	cDNA	PRJEB6017	Unpublished data - https://www.sanger.ac.uk/
ERR1108854	E8.0	TS12: embryo	C57BL/6N	SAMEA3464663	Illumina HiSeq 2000	200	cDNA	PRJEB6017	Unpublished data - https://www.sanger.ac.uk/
ERR1251339	E8.0	TS12: embryo	C57BL/6N	SAMEA3539329	Illumina HiSeq 2000	200	cDNA	PRJEB6017	Unpublished data - https://www.sanger.ac.uk/
ERR1251340	E8.0	TS12: embryo	C57BL/6N	SAMEA3539330	Illumina HiSeq 2000	200	cDNA	PRJEB6017	Unpublished data - https://www.sanger.ac.uk/
ERR1251341	E8.0	TS12: embryo	C57BL/6N	SAMEA3539331	Illumina HiSeq 2000	200	cDNA	PRJEB6017	Unpublished data - https://www.sanger.ac.uk/
ERR1417793	E8.0	TS12: embryo	C57BL/6N	SAMEA3726455	Illumina HiSeq 2000	190	cDNA	PRJEB6017	Unpublished data - https://www.sanger.ac.uk/
ERR1417794	E8.0	TS12: embryo	C57BL/6N	SAMEA3726456	Illumina HiSeq 2000	190	cDNA	PRJEB6017	Unpublished data - https://www.sanger.ac.uk/
ERR1144840	E8.5	TS13: embryo	C57BL/6N	SAMEA3484606	Illumina HiSeq 2000	200	cDNA	PRJEB6017	Unpublished data - https://www.sanger.ac.uk/
ERR1144835	E8.5	TS13: embryo	C57BL/6N	SAMEA3484601	Illumina HiSeq 2000	200	cDNA	PRJEB6017	Unpublished data - https://www.sanger.ac.uk/
ERR1144836	E8.5	TS13: embryo	C57BL/6N	SAMEA3484602	Illumina HiSeq 2000	200	cDNA	PRJEB6017	Unpublished data - https://www.sanger.ac.uk/
ERR1144841	E8.5	TS13: embryo	C57BL/6N	SAMEA3484607	Illumina HiSeq 2000	200	cDNA	PRJEB6017	Unpublished data - https://www.sanger.ac.uk/
ERR1144837	E8.5	TS13: embryo	C57BL/6N	SAMEA3484603	Illumina HiSeq 2000	200	cDNA	PRJEB6017	Unpublished data - https://www.sanger.ac.uk/
ERR1144839	E8.5	TS13: embryo	C57BL/6N	SAMEA3484605	Illumina HiSeq 2000	200	cDNA	PRJEB6017	Unpublished data - https://www.sanger.ac.uk/
ERR1144838	E8.5	TS13: embryo	C57BL/6N	SAMEA3484604	Illumina HiSeq 2000	200	cDNA	PRJEB6017	Unpublished data - https://www.sanger.ac.uk/
ERR1144842	E8.5	TS13: embryo	C57BL/6N	SAMEA3484608	Illumina HiSeq 2000	200	cDNA	PRJEB6017	Unpublished data - https://www.sanger.ac.uk/
ERR1251342	E8.5	TS13: embryo	C57BL/6N	SAMEA3539332	Illumina HiSeq 2000	200	cDNA	PRJEB6017	Unpublished data - https://www.sanger.ac.uk/
ERR1251343	E8.5	TS13: embryo	C57BL/6N	SAMEA3539333	Illumina HiSeq 2000	200	cDNA	PRJEB6017	Unpublished data - https://www.sanger.ac.uk/
ERR1251344	E8.5	TS13: embryo	C57BL/6N	SAMEA3539334	Illumina HiSeq 2000	200	cDNA	PRJEB6017	Unpublished data - https://www.sanger.ac.uk/
ERR1251345	E8.5	TS13: embryo	C57BL/6N	SAMEA3539335	Illumina HiSeq 2000	200	cDNA	PRJEB6017	Unpublished data - https://www.sanger.ac.uk/
ERR1108859	E9.0	TS14: embryo	C57BL/6N	SAMEA3464668	Illumina HiSeq 2000	200	cDNA	PRJEB6017	Unpublished data - https://www.sanger.ac.uk/
ERR1108860	E9.0	TS14: embryo	C57BL/6N	SAMEA3464669	Illumina HiSeq 2000	200	cDNA	PRJEB6017	Unpublished data - https://www.sanger.ac.uk/
ERR1108855	E9.0	TS14: embryo	C57BL/6N	SAMEA3464664	Illumina HiSeq 2000	200	cDNA	PRJEB6017	Unpublished data - https://www.sanger.ac.uk/
ERR1108861	E9.0	TS14: embryo	C57BL/6N	SAMEA3464670	Illumina HiSeq 2000	200	cDNA	PRJEB6017	Unpublished data - https://www.sanger.ac.uk/
ERR1108862	E9.0	TS14: embryo	C57BL/6N	SAMEA3464671	Illumina HiSeq 2000	200	cDNA	PRJEB6017	Unpublished data - https://www.sanger.ac.uk/
ERR1108856	E9.0	TS14: embryo	C57BL/6N	SAMEA3464665	Illumina HiSeq 2000	200	cDNA	PRJEB6017	Unpublished data - https://www.sanger.ac.uk/
ERR1108857	E9.0	TS14: embryo	C57BL/6N	SAMEA3464666	Illumina HiSeq 2000	200	cDNA	PRJEB6017	Unpublished data - https://www.sanger.ac.uk/
ERR1108858	E9.0	TS14: embryo	C57BL/6N	SAMEA3464667	Illumina HiSeq 2000	200	cDNA	PRJEB6017	Unpublished data - https://www.sanger.ac.uk/
ERR1417795	E9.0	TS14: embryo	C57BL/6N	SAMEA3726457	Illumina HiSeq 2000	190	cDNA	PRJEB6017	Unpublished data - https://www.sanger.ac.uk/
ERR1417796	E9.0	TS14: embryo	C57BL/6N	SAMEA3726458	Illumina HiSeq 2000	190	cDNA	PRJEB6017	Unpublished data - https://www.sanger.ac.uk/
ERR1417798	E9.0	TS14: embryo	C57BL/6N	SAMEA3726460	Illumina HiSeq 2000	190	cDNA	PRJEB6017	Unpublished data - https://www.sanger.ac.uk/
ERR1417799	E9.0	TS14: embryo	C57BL/6N	SAMEA3726461	Illumina HiSeq 2000	190	cDNA	PRJEB6017	Unpublished data - https://www.sanger.ac.uk/
ERR1417800	E9.0	TS14: embryo	C57BL/6N	SAMEA3726462	Illumina HiSeq 2000	190	cDNA	PRJEB6017	Unpublished data - https://www.sanger.ac.uk/
ERR1417797	E9.0	TS14: embryo	C57BL/6N	SAMEA3726459	Illumina HiSeq 2000	190	cDNA	PRJEB6017	Unpublished data - https://www.sanger.ac.uk/
ERR1417807	E9.0	TS14: embryo	C57BL/6N	SAMEA3726886	Illumina HiSeq 2000	190	cDNA	PRJEB6017	Unpublished data - https://www.sanger.ac.uk/
ERR1417808	E9.0	TS14: embryo	C57BL/6N	SAMEA3726887	Illumina HiSeq 2000	190	cDNA	PRJEB6017	Unpublished data - https://www.sanger.ac.uk/
ERR1417811	E9.0	TS14: embryo	C57BL/6N	SAMEA3726890	Illumina HiSeq 2000	190	cDNA	PRJEB6017	Unpublished data - https://www.sanger.ac.uk/
ERR1417812	E9.0	TS14: embryo	C57BL/6N	SAMEA3726891	Illumina HiSeq 2000	190	cDNA	PRJEB6017	Unpublished data - https://www.sanger.ac.uk/
ERR1417809	E9.0	TS14: embryo	C57BL/6N	SAMEA3726888	Illumina HiSeq 2000	190	cDNA	PRJEB6017	Unpublished data - https://www.sanger.ac.uk/
ERR1417801	E9.0	TS14: embryo	C57BL/6N	SAMEA3726463	Illumina HiSeq 2000	190	cDNA	PRJEB6017	Unpublished data - https://www.sanger.ac.uk/
ERR1417802	E9.0	TS14: embryo	C57BL/6N	SAMEA3726464	Illumina HiSeq 2000	190	cDNA	PRJEB6017	Unpublished data - https://www.sanger.ac.uk/
ERR1417816	E9.0	TS14: embryo	C57BL/6N	SAMEA3726895	Illumina HiSeq 2000	190	cDNA	PRJEB6017	Unpublished data - https://www.sanger.ac.uk/
ERR1417817	E9.0	TS14: embryo	C57BL/6N	SAMEA3726896	Illumina HiSeq 2000	190	cDNA	PRJEB6017	Unpublished data - https://www.sanger.ac.uk/
ERR1417818	E9.0	TS14: embryo	C57BL/6N	SAMEA3726897	Illumina HiSeq 2000	190	cDNA	PRJEB6017	Unpublished data - https://www.sanger.ac.uk/
ERR1417776	E9.0	TS14: embryo	C57BL/6N	SAMEA3727512	Illumina HiSeq 2000	190	cDNA	PRJEB6017	Unpublished data - https://www.sanger.ac.uk/
ERR1417813	E9.0	TS14: embryo	C57BL/6N	SAMEA3726892	Illumina HiSeq 2000	190	cDNA	PRJEB6017	Unpublished data - https://www.sanger.ac.uk/
ERR1417819	E9.0	TS14: embryo	C57BL/6N	SAMEA3726898	Illumina HiSeq 2000	190	cDNA	PRJEB6017	Unpublished data - https://www.sanger.ac.uk/
ERR1417810	E9.0	TS14: embryo	C57BL/6N	SAMEA3726889	Illumina HiSeq 2000	190	cDNA	PRJEB6017	Unpublished data - https://www.sanger.ac.uk/
ERR1417820	E9.0	TS14: embryo	C57BL/6N	SAMEA3726899	Illumina HiSeq 2000	190	cDNA	PRJEB6017	Unpublished data - https://www.sanger.ac.uk/
ERR1417777	E9.0	TS14: embryo	C57BL/6N	SAMEA3727513	Illumina HiSeq 2000	190	cDNA	PRJEB6017	Unpublished data - https://www.sanger.ac.uk/
ERR1417821	E9.0	TS14: embryo	C57BL/6N	SAMEA3726900	Illumina HiSeq 2000	190	cDNA	PRJEB6017	Unpublished data - https://www.sanger.ac.uk/
ERR1417814	E9.0	TS14: embryo	C57BL/6N	SAMEA3726893	Illumina HiSeq 2000	190	cDNA	PRJEB6017	Unpublished data - https://www.sanger.ac.uk/
ERR1417775	E9.0	TS14: embryo	C57BL/6N	SAMEA3727511	Illumina HiSeq 2000	190	cDNA	PRJEB6017	Unpublished data - https://www.sanger.ac.uk/
ERR1417822	E9.0	TS14: embryo	C57BL/6N	SAMEA3726901	Illumina HiSeq 2000	190	cDNA	PRJEB6017	Unpublished data - https://www.sanger.ac.uk/
ERR1417815	E9.0	TS14: embryo	C57BL/6N	SAMEA3726894	Illumina HiSeq 2000	190	cDNA	PRJEB6017	Unpublished data - https://www.sanger.ac.uk/
ERR1144847	E9.5	TS15: embryo	C57BL/6N	SAMEA3484613	Illumina HiSeq 2000	200	cDNA	PRJEB6017	Unpublished data - https://www.sanger.ac.uk/
ERR1417791	E9.5	TS15: embryo	C57BL/6N	SAMEA3727517	Illumina HiSeq 2000	190	cDNA	PRJEB6017	Unpublished data - https://www.sanger.ac.uk/
ERR1144848	E9.5	TS15: embryo	C57BL/6N	SAMEA3484614	Illumina HiSeq 2000	200	cDNA	PRJEB6017	Unpublished data - https://www.sanger.ac.uk/
ERR1144849	E9.5	TS15: embryo	C57BL/6N	SAMEA3484615	Illumina HiSeq 2000	200	cDNA	PRJEB6017	Unpublished data - https://www.sanger.ac.uk/
ERR1417780	E9.5	TS15: embryo	C57BL/6N	SAMEA3727518	Illumina HiSeq 2000	190	cDNA	PRJEB6017	Unpublished data - https://www.sanger.ac.uk/
ERR1417803	E9.5	TS15: embryo	C57BL/6N	SAMEA3726465	Illumina HiSeq 2000	190	cDNA	PRJEB6017	Unpublished data - https://www.sanger.ac.uk/
ERR1363702	E9.5	TS15: embryo	C57BL/6N	SAMEA3696910	Illumina HiSeq 2000	190	cDNA	PRJEB6017	Unpublished data - https://www.sanger.ac.uk/
ERR1417778	E9.5	TS15: embryo	C57BL/6N	SAMEA3727514	Illumina HiSeq 2000	190	cDNA	PRJEB6017	Unpublished data - https://www.sanger.ac.uk/
ERR1363704	E9.5	TS15: embryo	C57BL/6N	SAMEA3696912	Illumina HiSeq 2000	190	cDNA	PRJEB6017	Unpublished data - https://www.sanger.ac.uk/
ERR1417804	E9.5	TS15: embryo	C57BL/6N	SAMEA3726466	Illumina HiSeq 2000	190	cDNA	PRJEB6017	Unpublished data - https://www.sanger.ac.uk/
ERR1417785	E9.5	TS15: embryo	C57BL/6N	SAMEA3727523	Illumina HiSeq 2000	190	cDNA	PRJEB6017	Unpublished data - https://www.sanger.ac.uk/
ERR1417805	E9.5	TS15: embryo	C57BL/6N	SAMEA3726467	Illumina HiSeq 2000	190	cDNA	PRJEB6017	Unpublished data - https://www.sanger.ac.uk/
ERR1417786	E9.5	TS15: embryo	C57BL/6N	SAMEA3727524	Illumina HiSeq 2000	190	cDNA	PRJEB6017	Unpublished data - https://www.sanger.ac.uk/
ERR1144850	E9.5	TS15: embryo	C57BL/6N	SAMEA3484616	Illumina HiSeq 2000	200	cDNA	PRJEB6017	Unpublished data - https://www.sanger.ac.uk/
ERR1417781	E9.5	TS15: embryo	C57BL/6N	SAMEA3727519	Illumina HiSeq 2000	190	cDNA	PRJEB6017	Unpublished data - https://www.sanger.ac.uk/
ERR1144843	E9.5	TS15: embryo	C57BL/6N	SAMEA3484609	Illumina HiSeq 2000	200	cDNA	PRJEB6017	Unpublished data - https://www.sanger.ac.uk/
ERR1363705	E9.5	TS15: embryo	C57BL/6N	SAMEA3696913	Illumina HiSeq 2000	190	cDNA	PRJEB6017	Unpublished data - https://www.sanger.ac.uk/
ERR1363706	E9.5	TS15: embryo	C57BL/6N	SAMEA3696914	Illumina HiSeq 2000	190	cDNA	PRJEB6017	Unpublished data - https://www.sanger.ac.uk/
ERR1417806	E9.5	TS15: embryo	C57BL/6N	SAMEA3726468	Illumina HiSeq 2000	190	cDNA	PRJEB6017	Unpublished data - https://www.sanger.ac.uk/
ERR1417787	E9.5	TS15: embryo	C57BL/6N	SAMEA3727525	Illumina HiSeq 2000	190	cDNA	PRJEB6017	Unpublished data - https://www.sanger.ac.uk/
ERR1363707	E9.5	TS15: embryo	C57BL/6N	SAMEA3696915	Illumina HiSeq 2000	190	cDNA	PRJEB6017	Unpublished data - https://www.sanger.ac.uk/
ERR1417779	E9.5	TS15: embryo	C57BL/6N	SAMEA3727516	Illumina HiSeq 2000	190	cDNA	PRJEB6017	Unpublished data - https://www.sanger.ac.uk/
ERR1363711	E9.5	TS15: embryo	C57BL/6N	SAMEA3696919	Illumina HiSeq 2000	190	cDNA	PRJEB6017	Unpublished data - https://www.sanger.ac.uk/
ERR1363708	E9.5	TS15: embryo	C57BL/6N	SAMEA3696916	Illumina HiSeq 2000	190	cDNA	PRJEB6017	Unpublished data - https://www.sanger.ac.uk/
ERR1363712	E9.5	TS15: embryo	C57BL/6N	SAMEA3696920	Illumina HiSeq 2000	190	cDNA	PRJEB6017	Unpublished data - https://www.sanger.ac.uk/
ERR1363699	E9.5	TS15: embryo	C57BL/6N	SAMEA3696907	Illumina HiSeq 2000	190	cDNA	PRJEB6017	Unpublished data - https://www.sanger.ac.uk/
ERR1363700	E9.5	TS15: embryo	C57BL/6N	SAMEA3696908	Illumina HiSeq 2000	190	cDNA	PRJEB6017	Unpublished data - https://www.sanger.ac.uk/
ERR1363709	E9.5	TS15: embryo	C57BL/6N	SAMEA3696917	Illumina HiSeq 2000	190	cDNA	PRJEB6017	Unpublished data - https://www.sanger.ac.uk/
ERR1363713	E9.5	TS15: embryo	C57BL/6N	SAMEA3696921	Illumina HiSeq 2000	190	cDNA	PRJEB6017	Unpublished data - https://www.sanger.ac.uk/
ERR1251346	E9.5	TS15: embryo	C57BL/6N	SAMEA3539336	Illumina HiSeq 2000	200	cDNA	PRJEB6017	Unpublished data - https://www.sanger.ac.uk/
ERR1144844	E9.5	TS15: embryo	C57BL/6N	SAMEA3484610	Illumina HiSeq 2000	200	cDNA	PRJEB6017	Unpublished data - https://www.sanger.ac.uk/
ERR1144845	E9.5	TS15: embryo	C57BL/6N	SAMEA3484611	Illumina HiSeq 2000	200	cDNA	PRJEB6017	Unpublished data - https://www.sanger.ac.uk/
ERR1144846	E9.5	TS15: embryo	C57BL/6N	SAMEA3484612	Illumina HiSeq 2000	200	cDNA	PRJEB6017	Unpublished data - https://www.sanger.ac.uk/
ERR1251347	E9.5	TS15: embryo	C57BL/6N	SAMEA3539337	Illumina HiSeq 2000	200	cDNA	PRJEB6017	Unpublished data - https://www.sanger.ac.uk/
ERR1417782	E9.5	TS15: embryo	C57BL/6N	SAMEA3727520	Illumina HiSeq 2000	190	cDNA	PRJEB6017	Unpublished data - https://www.sanger.ac.uk/
ERR1363701	E9.5	TS15: embryo	C57BL/6N	SAMEA3696909	Illumina HiSeq 2000	190	cDNA	PRJEB6017	Unpublished data - https://www.sanger.ac.uk/
ERR1251348	E9.5	TS15: embryo	C57BL/6N	SAMEA3539338	Illumina HiSeq 2000	200	cDNA	PRJEB6017	Unpublished data - https://www.sanger.ac.uk/
ERR1417783	E9.5	TS15: embryo	C57BL/6N	SAMEA3727521	Illumina HiSeq 2000	190	cDNA	PRJEB6017	Unpublished data - https://www.sanger.ac.uk/
ERR1363710	E9.5	TS15: embryo	C57BL/6N	SAMEA3696918	Illumina HiSeq 2000	190	cDNA	PRJEB6017	Unpublished data - https://www.sanger.ac.uk/
ERR1363714	E9.5	TS15: embryo	C57BL/6N	SAMEA3696922	Illumina HiSeq 2000	190	cDNA	PRJEB6017	Unpublished data - https://www.sanger.ac.uk/
ERR1363703	E9.5	TS15: embryo	C57BL/6N	SAMEA3696911	Illumina HiSeq 2000	190	cDNA	PRJEB6017	Unpublished data - https://www.sanger.ac.uk/
ERR1251349	E9.5	TS15: embryo	C57BL/6N	SAMEA3539339	Illumina HiSeq 2000	200	cDNA	PRJEB6017	Unpublished data - https://www.sanger.ac.uk/
ERR1251350	E10.0	TS16: embryo	C57BL/6N	SAMEA3539340	Illumina HiSeq 2000	200	cDNA	PRJEB6017	Unpublished data - https://www.sanger.ac.uk/
ERR1251351	E10.0	TS16: embryo	C57BL/6N	SAMEA3539341	Illumina HiSeq 2000	200	cDNA	PRJEB6017	Unpublished data - https://www.sanger.ac.uk/
ERR1417784	E10.0	TS16: embryo	C57BL/6N	SAMEA3727522	Illumina HiSeq 2000	190	cDNA	PRJEB6017	Unpublished data - https://www.sanger.ac.uk/
ERR1251352	E10.0	TS16: embryo	C57BL/6N	SAMEA3539342	Illumina HiSeq 2000	200	cDNA	PRJEB6017	Unpublished data - https://www.sanger.ac.uk/
ERR1251353	E10.0	TS16: embryo	C57BL/6N	SAMEA3539343	Illumina HiSeq 2000	200	cDNA	PRJEB6017	Unpublished data - https://www.sanger.ac.uk/
ERR968182	E10.5	TS17: embryo	C57BL/6N	SAMEA3308454	Illumina HiSeq 2000	190	cDNA	PRJEB6017	Unpublished data - https://www.sanger.ac.uk/
ERR968177	E10.5	TS17: embryo	C57BL/6N	SAMEA3308446	Illumina HiSeq 2000	190	cDNA	PRJEB6017	Unpublished data - https://www.sanger.ac.uk/
ERR968178	E10.5	TS17: embryo	C57BL/6N	SAMEA3308447	Illumina HiSeq 2000	190	cDNA	PRJEB6017	Unpublished data - https://www.sanger.ac.uk/
ERR1417788	E10.5	TS17: embryo	C57BL/6N	SAMEA3727526	Illumina HiSeq 2000	190	cDNA	PRJEB6017	Unpublished data - https://www.sanger.ac.uk/
ERR968183	E10.5	TS17: embryo	C57BL/6N	SAMEA3308455	Illumina HiSeq 2000	190	cDNA	PRJEB6017	Unpublished data - https://www.sanger.ac.uk/
ERR968184	E10.5	TS17: embryo	C57BL/6N	SAMEA3308456	Illumina HiSeq 2000	190	cDNA	PRJEB6017	Unpublished data - https://www.sanger.ac.uk/
ERR968179	E10.5	TS17: embryo	C57BL/6N	SAMEA3308448	Illumina HiSeq 2000	190	cDNA	PRJEB6017	Unpublished data - https://www.sanger.ac.uk/
ERR1417789	E10.5	TS17: embryo	C57BL/6N	SAMEA3727527	Illumina HiSeq 2000	190	cDNA	PRJEB6017	Unpublished data - https://www.sanger.ac.uk/
ERR968180	E10.5	TS17: embryo	C57BL/6N	SAMEA3308452	Illumina HiSeq 2000	190	cDNA	PRJEB6017	Unpublished data - https://www.sanger.ac.uk/
ERR968181	E10.5	TS17: embryo	C57BL/6N	SAMEA3308453	Illumina HiSeq 2000	190	cDNA	PRJEB6017	Unpublished data - https://www.sanger.ac.uk/
ERR1417790	E10.5	TS17: embryo	C57BL/6N	SAMEA3727528	Illumina HiSeq 2000	190	cDNA	PRJEB6017	Unpublished data - https://www.sanger.ac.uk/
ERR1594772	E9.5	TS14: embryo	C57BL/6N	SAMEA3894837	Illumina HiSeq 2000	75	cDNA	PRJEB7801	Unpublished data - https://www.sanger.ac.uk/
ERR1067698	E9.5	TS14: embryo	C57BL/6N	SAMEA3451398	Illumina HiSeq 2000	75	cDNA	PRJEB7801	Unpublished data - https://www.sanger.ac.uk/
ERR1067708	E9.5	TS14: embryo	C57BL/6N	SAMEA3451408	Illumina HiSeq 2000	75	cDNA	PRJEB7801	Unpublished data - https://www.sanger.ac.uk/
ERR1395959	E9.5	TS15: embryo	C57BL/6N	SAMEA3713588	Illumina HiSeq 2000	75	cDNA	PRJEB7801	Unpublished data - https://www.sanger.ac.uk/
ERR1395967	E9.5	TS15: embryo	C57BL/6N	SAMEA3713605	Illumina HiSeq 2000	75	cDNA	PRJEB7801	Unpublished data - https://www.sanger.ac.uk/
ERR1395993	E9.5	TS15: embryo	C57BL/6N	SAMEA3713622	Illumina HiSeq 2000	75	cDNA	PRJEB7801	Unpublished data - https://www.sanger.ac.uk/
ERR1395997	E9.5	TS15: embryo	C57BL/6N	SAMEA3713626	Illumina HiSeq 2000	75	cDNA	PRJEB7801	Unpublished data - https://www.sanger.ac.uk/
ERR1395998	E9.5	TS15: embryo	C57BL/6N	SAMEA3713627	Illumina HiSeq 2000	75	cDNA	PRJEB7801	Unpublished data - https://www.sanger.ac.uk/
ERR1395999	E9.5	TS15: embryo	C57BL/6N	SAMEA3713628	Illumina HiSeq 2000	75	cDNA	PRJEB7801	Unpublished data - https://www.sanger.ac.uk/
ERR1067679	E9.5	TS15: embryo	C57BL/6N	SAMEA3451379	Illumina HiSeq 2000	75	cDNA	PRJEB7801	Unpublished data - https://www.sanger.ac.uk/
ERR1067682	E9.5	TS15: embryo	C57BL/6N	SAMEA3451382	Illumina HiSeq 2000	75	cDNA	PRJEB7801	Unpublished data - https://www.sanger.ac.uk/
ERR1067683	E9.5	TS15: embryo	C57BL/6N	SAMEA3451383	Illumina HiSeq 2000	75	cDNA	PRJEB7801	Unpublished data - https://www.sanger.ac.uk/
ERR1067685	E9.5	TS15: embryo	C57BL/6N	SAMEA3451385	Illumina HiSeq 2000	75	cDNA	PRJEB7801	Unpublished data - https://www.sanger.ac.uk/
ERR1067690	E9.5	TS15: embryo	C57BL/6N	SAMEA3451390	Illumina HiSeq 2000	75	cDNA	PRJEB7801	Unpublished data - https://www.sanger.ac.uk/
ERR1067693	E9.5	TS15: embryo	C57BL/6N	SAMEA3451393	Illumina HiSeq 2000	75	cDNA	PRJEB7801	Unpublished data - https://www.sanger.ac.uk/
ERR1692632	E9.5	TS15: embryo	C57BL/6N	SAMEA4011115	Illumina HiSeq 2000	75	cDNA	PRJEB7801	Unpublished data - https://www.sanger.ac.uk/
ERR1692636	E9.5	TS15: embryo	C57BL/6N	SAMEA4011119	Illumina HiSeq 2000	75	cDNA	PRJEB7801	Unpublished data - https://www.sanger.ac.uk/
ERR1692639	E9.5	TS15: embryo	C57BL/6N	SAMEA4011122	Illumina HiSeq 2000	75	cDNA	PRJEB7801	Unpublished data - https://www.sanger.ac.uk/
ERR1692645	E9.5	TS15: embryo	C57BL/6N	SAMEA4011128	Illumina HiSeq 2000	75	cDNA	PRJEB7801	Unpublished data - https://www.sanger.ac.uk/
ERR1692646	E9.5	TS15: embryo	C57BL/6N	SAMEA4011129	Illumina HiSeq 2000	75	cDNA	PRJEB7801	Unpublished data - https://www.sanger.ac.uk/
ERR1692649	E9.5	TS15: embryo	C57BL/6N	SAMEA4011132	Illumina HiSeq 2000	75	cDNA	PRJEB7801	Unpublished data - https://www.sanger.ac.uk/
ERR1692651	E9.5	TS15: embryo	C57BL/6N	SAMEA4011134	Illumina HiSeq 2000	75	cDNA	PRJEB7801	Unpublished data - https://www.sanger.ac.uk/
ERR1692652	E9.5	TS15: embryo	C57BL/6N	SAMEA4011135	Illumina HiSeq 2000	75	cDNA	PRJEB7801	Unpublished data - https://www.sanger.ac.uk/
ERR1431970	E9.5	TS15: embryo	C57BL/6N	SAMEA4009419	Illumina HiSeq 2000	75	cDNA	PRJEB7801	Unpublished data - https://www.sanger.ac.uk/
ERR1431972	E9.5	TS15: embryo	C57BL/6N	SAMEA4009422	Illumina HiSeq 2000	75	cDNA	PRJEB7801	Unpublished data - https://www.sanger.ac.uk/
ERR1475854	E9.5	TS15: embryo	C57BL/6N	SAMEA3726875	Illumina HiSeq 2000	75	cDNA	PRJEB7801	Unpublished data - https://www.sanger.ac.uk/
ERR1475857	E9.5	TS15: embryo	C57BL/6N	SAMEA3726878	Illumina HiSeq 2000	75	cDNA	PRJEB7801	Unpublished data - https://www.sanger.ac.uk/
ERR1475860	E9.5	TS15: embryo	C57BL/6N	SAMEA3726881	Illumina HiSeq 2000	75	cDNA	PRJEB7801	Unpublished data - https://www.sanger.ac.uk/
ERR1527992	E9.5	TS15: embryo	C57BL/6N	SAMEA3872821	Illumina HiSeq 2000	75	cDNA	PRJEB7801	Unpublished data - https://www.sanger.ac.uk/
ERR1527995	E9.5	TS15: embryo	C57BL/6N	SAMEA3872824	Illumina HiSeq 2000	75	cDNA	PRJEB7801	Unpublished data - https://www.sanger.ac.uk/
ERR1527998	E9.5	TS15: embryo	C57BL/6N	SAMEA3872827	Illumina HiSeq 2000	75	cDNA	PRJEB7801	Unpublished data - https://www.sanger.ac.uk/
ERR1528004	E9.5	TS15: embryo	C57BL/6N	SAMEA3872833	Illumina HiSeq 2000	75	cDNA	PRJEB7801	Unpublished data - https://www.sanger.ac.uk/
ERR1431956	E9.5	TS15: embryo	C57BL/6N	SAMEA4009405	Illumina HiSeq 2000	75	cDNA	PRJEB7801	Unpublished data - https://www.sanger.ac.uk/
ERR1431957	E9.5	TS15: embryo	C57BL/6N	SAMEA4009406	Illumina HiSeq 2000	75	cDNA	PRJEB7801	Unpublished data - https://www.sanger.ac.uk/
ERR1431960	E9.5	TS15: embryo	C57BL/6N	SAMEA4009410	Illumina HiSeq 2000	75	cDNA	PRJEB7801	Unpublished data - https://www.sanger.ac.uk/
ERR1431964	E9.5	TS15: embryo	C57BL/6N	SAMEA4009414	Illumina HiSeq 2000	75	cDNA	PRJEB7801	Unpublished data - https://www.sanger.ac.uk/
ERR1594765	E9.5	TS15: embryo	C57BL/6N	SAMEA3894830	Illumina HiSeq 2000	75	cDNA	PRJEB7801	Unpublished data - https://www.sanger.ac.uk/
ERR1594778	E9.5	TS15: embryo	C57BL/6N	SAMEA3894843	Illumina HiSeq 2000	75	cDNA	PRJEB7801	Unpublished data - https://www.sanger.ac.uk/
ERR1594784	E9.5	TS15: embryo	C57BL/6N	SAMEA3894849	Illumina HiSeq 2000	75	cDNA	PRJEB7801	Unpublished data - https://www.sanger.ac.uk/
ERR1067696	E9.5	TS15: embryo	C57BL/6N	SAMEA3451396	Illumina HiSeq 2000	75	cDNA	PRJEB7801	Unpublished data - https://www.sanger.ac.uk/
ERR1067697	E9.5	TS15: embryo	C57BL/6N	SAMEA3451397	Illumina HiSeq 2000	75	cDNA	PRJEB7801	Unpublished data - https://www.sanger.ac.uk/
ERR1067699	E9.5	TS15: embryo	C57BL/6N	SAMEA3451399	Illumina HiSeq 2000	75	cDNA	PRJEB7801	Unpublished data - https://www.sanger.ac.uk/
ERR1067701	E9.5	TS15: embryo	C57BL/6N	SAMEA3451401	Illumina HiSeq 2000	75	cDNA	PRJEB7801	Unpublished data - https://www.sanger.ac.uk/
ERR1067707	E9.5	TS15: embryo	C57BL/6N	SAMEA3451407	Illumina HiSeq 2000	75	cDNA	PRJEB7801	Unpublished data - https://www.sanger.ac.uk/
ERR1334270	E9.5	TS15: embryo	C57BL/6N	SAMEA3597029	Illumina HiSeq 2000	75	cDNA	PRJEB7801	Unpublished data - https://www.sanger.ac.uk/
ERR1334274	E9.5	TS15: embryo	C57BL/6N	SAMEA3597033	Illumina HiSeq 2000	75	cDNA	PRJEB7801	Unpublished data - https://www.sanger.ac.uk/
ERR1334275	E9.5	TS15: embryo	C57BL/6N	SAMEA3597034	Illumina HiSeq 2000	75	cDNA	PRJEB7801	Unpublished data - https://www.sanger.ac.uk/
ERR1334276	E9.5	TS15: embryo	C57BL/6N	SAMEA3597035	Illumina HiSeq 2000	75	cDNA	PRJEB7801	Unpublished data - https://www.sanger.ac.uk/
ERR1334278	E9.5	TS15: embryo	C57BL/6N	SAMEA3597037	Illumina HiSeq 2000	75	cDNA	PRJEB7801	Unpublished data - https://www.sanger.ac.uk/
ERR949703	E9.5	TS15: embryo	C57BL/6N	SAMEA3283712	Illumina HiSeq 2000	75	cDNA	PRJEB7801	Unpublished data - https://www.sanger.ac.uk/
ERR949707	E9.5	TS15: embryo	C57BL/6N	SAMEA3283716	Illumina HiSeq 2000	75	cDNA	PRJEB7801	Unpublished data - https://www.sanger.ac.uk/
ERR949708	E9.5	TS15: embryo	C57BL/6N	SAMEA3283717	Illumina HiSeq 2000	75	cDNA	PRJEB7801	Unpublished data - https://www.sanger.ac.uk/
ERR949710	E9.5	TS15: embryo	C57BL/6N	SAMEA3283719	Illumina HiSeq 2000	75	cDNA	PRJEB7801	Unpublished data - https://www.sanger.ac.uk/
ERR949714	E9.5	TS15: embryo	C57BL/6N	SAMEA3283723	Illumina HiSeq 2000	75	cDNA	PRJEB7801	Unpublished data - https://www.sanger.ac.uk/
SRR059529	E15.0	TS23: brain	C57BL/6J	SAMN00016867	Illumina Genome Analyzer II	36	cDNA	PRJNA127583	Gregg C, Zhang J, Weissbourd B, Luo S et al. High-resolution analysis of parent-of-origin allelic expression in the mouse brain. Science 2010 Aug 6;329(5992):643-8. PMID: 20616232
SRR059540	E15.0	TS23: brain	C57BL/6J	SAMN00016869	Illumina Genome Analyzer II	36	cDNA	PRJNA127583	Gregg C, Zhang J, Weissbourd B, Luo S et al. High-resolution analysis of parent-of-origin allelic expression in the mouse brain. Science 2010 Aug 6;329(5992):643-8. PMID: 20616232
SRR392611	E14.5	TS22: liver	C57BL/6	SAMN00768230	Illumina HiSeq 2000	36	Other	PRJNA142823	Shen Y, Yue F, McCleary DF, Ye Z, Edsall L, Kuan S, Wagner U, Dixon J, Lee L, Lobanenkov VV, Ren B. A map of the cis-regulatory sequences in the mouse genome. Nature. 2012 Aug 2;488(7409):116-20. doi: 10.1038/nature11243. PMID: 22763441; PMCID: PMC4041622.
SRR392608	E14.5	TS22: limb	C57BL/6	SAMN00768229	Illumina HiSeq 2000	36	Other	PRJNA142823	Shen Y, Yue F, McCleary DF, Ye Z, Edsall L, Kuan S, Wagner U, Dixon J, Lee L, Lobanenkov VV, Ren B. A map of the cis-regulatory sequences in the mouse genome. Nature. 2012 Aug 2;488(7409):116-20. doi: 10.1038/nature11243. PMID: 22763441; PMCID: PMC4041622.
SRR392604	E14.5	TS22: brain	C57BL/6	SAMN00768227	Illumina HiSeq 2000	36	Other	PRJNA142823	Shen Y, Yue F, McCleary DF, Ye Z, Edsall L, Kuan S, Wagner U, Dixon J, Lee L, Lobanenkov VV, Ren B. A map of the cis-regulatory sequences in the mouse genome. Nature. 2012 Aug 2;488(7409):116-20. doi: 10.1038/nature11243. PMID: 22763441; PMCID: PMC4041622.
SRR392606	E14.5	TS22: heart	C57BL/6	SAMN00768228	Illumina HiSeq 2000	36	Other	PRJNA142823	Shen Y, Yue F, McCleary DF, Ye Z, Edsall L, Kuan S, Wagner U, Dixon J, Lee L, Lobanenkov VV, Ren B. A map of the cis-regulatory sequences in the mouse genome. Nature. 2012 Aug 2;488(7409):116-20. doi: 10.1038/nature11243. PMID: 22763441; PMCID: PMC4041622.
SRR309257	E10.5	TS17: forelimb bud	C57BL/6J	SAMN00668318	Illumina Genome Analyzer IIx	35	cDNA	PRJNA144639	Cotney J, Leng J, Oh S, DeMare LE et al. Chromatin state signatures associated with tissue-specific gene expression and enhancer activity in the embryonic limb. Genome Res 2012 Jun;22(6):1069-80.
SRR309258	E10.5	TS17: forelimb bud	C57BL/6J	SAMN00668319	Illumina Genome Analyzer IIx	35	cDNA	PRJNA144639	Cotney J, Leng J, Oh S, DeMare LE et al. Chromatin state signatures associated with tissue-specific gene expression and enhancer activity in the embryonic limb. Genome Res 2012 Jun;22(6):1069-80.
SRR309259	E10.5	TS17: hindlimb bud	C57BL/6J	SAMN00668320	Illumina Genome Analyzer IIx	35	cDNA	PRJNA144639	Cotney J, Leng J, Oh S, DeMare LE et al. Chromatin state signatures associated with tissue-specific gene expression and enhancer activity in the embryonic limb. Genome Res 2012 Jun;22(6):1069-80.
SRR309260	E10.5	TS17: hindlimb bud	C57BL/6J	SAMN00668321	Illumina Genome Analyzer IIx	35	cDNA	PRJNA144639	Cotney J, Leng J, Oh S, DeMare LE et al. Chromatin state signatures associated with tissue-specific gene expression and enhancer activity in the embryonic limb. Genome Res 2012 Jun;22(6):1069-80.
SRR514156	E14.5	TS22: cerebral cortex subventricular zone	C57BL/6	SAMN01055290	Illumina Genome Analyzer IIx	75	cDNA	PRJNA168981	Fietz SA, Lachmann R, Brandl H, Kircher M et al. Transcriptomes of germinal zones of human and mouse fetal neocortex suggest a role of extracellular matrix in progenitor self-renewal. Proc Natl Acad Sci U S A 2012 Jul 17;109(29):11836-41.
SRR514157	E14.5	TS22: cerebral cortex subventricular zone	C57BL/6	SAMN01055291	Illumina Genome Analyzer IIx	75	cDNA	PRJNA168981	Fietz SA, Lachmann R, Brandl H, Kircher M et al. Transcriptomes of germinal zones of human and mouse fetal neocortex suggest a role of extracellular matrix in progenitor self-renewal. Proc Natl Acad Sci U S A 2012 Jul 17;109(29):11836-41.
SRR514158	E14.5	TS22: cerebral cortex subventricular zone	C57BL/6	SAMN01055292	Illumina Genome Analyzer IIx	75	cDNA	PRJNA168981	Fietz SA, Lachmann R, Brandl H, Kircher M et al. Transcriptomes of germinal zones of human and mouse fetal neocortex suggest a role of extracellular matrix in progenitor self-renewal. Proc Natl Acad Sci U S A 2012 Jul 17;109(29):11836-41.
SRR514159	E14.5	TS22: cerebral cortex subventricular zone	C57BL/6	SAMN01055293	Illumina Genome Analyzer IIx	75	cDNA	PRJNA168981	Fietz SA, Lachmann R, Brandl H, Kircher M et al. Transcriptomes of germinal zones of human and mouse fetal neocortex suggest a role of extracellular matrix in progenitor self-renewal. Proc Natl Acad Sci U S A 2012 Jul 17;109(29):11836-41.
SRR514160	E14.5	TS22: cerebral cortex subventricular zone	C57BL/6	SAMN01055294	Illumina Genome Analyzer IIx	75	cDNA	PRJNA168981	Fietz SA, Lachmann R, Brandl H, Kircher M et al. Transcriptomes of germinal zones of human and mouse fetal neocortex suggest a role of extracellular matrix in progenitor self-renewal. Proc Natl Acad Sci U S A 2012 Jul 17;109(29):11836-41.
SRR514161	E14.5	TS22: cerebral cortex ventricular layer	C57BL/6	SAMN01055295	Illumina Genome Analyzer IIx	75	cDNA	PRJNA168981	Fietz SA, Lachmann R, Brandl H, Kircher M et al. Transcriptomes of germinal zones of human and mouse fetal neocortex suggest a role of extracellular matrix in progenitor self-renewal. Proc Natl Acad Sci U S A 2012 Jul 17;109(29):11836-41.
SRR514162	E14.5	TS22: cerebral cortex ventricular layer	C57BL/6	SAMN01055296	Illumina Genome Analyzer IIx	75	cDNA	PRJNA168981	Fietz SA, Lachmann R, Brandl H, Kircher M et al. Transcriptomes of germinal zones of human and mouse fetal neocortex suggest a role of extracellular matrix in progenitor self-renewal. Proc Natl Acad Sci U S A 2012 Jul 17;109(29):11836-41.
SRR514163	E14.5	TS22: cerebral cortex ventricular layer	C57BL/6	SAMN01055297	Illumina Genome Analyzer IIx	75	cDNA	PRJNA168981	Fietz SA, Lachmann R, Brandl H, Kircher M et al. Transcriptomes of germinal zones of human and mouse fetal neocortex suggest a role of extracellular matrix in progenitor self-renewal. Proc Natl Acad Sci U S A 2012 Jul 17;109(29):11836-41.
SRR514164	E14.5	TS22: cerebral cortex ventricular layer	C57BL/6	SAMN01055298	Illumina Genome Analyzer IIx	75	cDNA	PRJNA168981	Fietz SA, Lachmann R, Brandl H, Kircher M et al. Transcriptomes of germinal zones of human and mouse fetal neocortex suggest a role of extracellular matrix in progenitor self-renewal. Proc Natl Acad Sci U S A 2012 Jul 17;109(29):11836-41.
SRR514165	E14.5	TS22: cerebral cortex ventricular layer	C57BL/6	SAMN01055299	Illumina Genome Analyzer IIx	75	cDNA	PRJNA168981	Fietz SA, Lachmann R, Brandl H, Kircher M et al. Transcriptomes of germinal zones of human and mouse fetal neocortex suggest a role of extracellular matrix in progenitor self-renewal. Proc Natl Acad Sci U S A 2012 Jul 17;109(29):11836-41.
SRR514151	E14.5	TS22: cortical plate	C57BL/6	SAMN01055285	Illumina Genome Analyzer IIx	75	cDNA	PRJNA168981	Fietz SA, Lachmann R, Brandl H, Kircher M et al. Transcriptomes of germinal zones of human and mouse fetal neocortex suggest a role of extracellular matrix in progenitor self-renewal. Proc Natl Acad Sci U S A 2012 Jul 17;109(29):11836-41.
SRR514152	E14.5	TS22: cortical plate	C57BL/6	SAMN01055286	Illumina Genome Analyzer IIx	75	cDNA	PRJNA168981	Fietz SA, Lachmann R, Brandl H, Kircher M et al. Transcriptomes of germinal zones of human and mouse fetal neocortex suggest a role of extracellular matrix in progenitor self-renewal. Proc Natl Acad Sci U S A 2012 Jul 17;109(29):11836-41.
SRR514153	E14.5	TS22: cortical plate	C57BL/6	SAMN01055287	Illumina Genome Analyzer IIx	75	cDNA	PRJNA168981	Fietz SA, Lachmann R, Brandl H, Kircher M et al. Transcriptomes of germinal zones of human and mouse fetal neocortex suggest a role of extracellular matrix in progenitor self-renewal. Proc Natl Acad Sci U S A 2012 Jul 17;109(29):11836-41.
SRR514154	E14.5	TS22: cortical plate	C57BL/6	SAMN01055288	Illumina Genome Analyzer IIx	75	cDNA	PRJNA168981	Fietz SA, Lachmann R, Brandl H, Kircher M et al. Transcriptomes of germinal zones of human and mouse fetal neocortex suggest a role of extracellular matrix in progenitor self-renewal. Proc Natl Acad Sci U S A 2012 Jul 17;109(29):11836-41.
SRR514155	E14.5	TS22: cortical plate	C57BL/6	SAMN01055289	Illumina Genome Analyzer IIx	75	cDNA	PRJNA168981	Fietz SA, Lachmann R, Brandl H, Kircher M et al. Transcriptomes of germinal zones of human and mouse fetal neocortex suggest a role of extracellular matrix in progenitor self-renewal. Proc Natl Acad Sci U S A 2012 Jul 17;109(29):11836-41.
SRR531311	E17.0	TS25: cerebral cortex	C57BL/6J	SAMN01096591	Illumina Genome Analyzer IIx	80	cDNA	PRJNA171892	Dillman AA, Hauser DN, Gibbs JR, Nalls MA et al. mRNA expression, splicing and editing in the embryonic and adult mouse cerebral cortex. Nat Neurosci 2013 Apr;16(4):499-506.
SRR531312	E17.0	TS25: cerebral cortex	C57BL/6J	SAMN01096592	Illumina Genome Analyzer IIx	80	cDNA	PRJNA171892	Dillman AA, Hauser DN, Gibbs JR, Nalls MA et al. mRNA expression, splicing and editing in the embryonic and adult mouse cerebral cortex. Nat Neurosci 2013 Apr;16(4):499-506.
SRR531313	E17.0	TS25: cerebral cortex	C57BL/6J	SAMN01096593	Illumina Genome Analyzer IIx	80	cDNA	PRJNA171892	Dillman AA, Hauser DN, Gibbs JR, Nalls MA et al. mRNA expression, splicing and editing in the embryonic and adult mouse cerebral cortex. Nat Neurosci 2013 Apr;16(4):499-506.
SRR531314	E17.0	TS25: cerebral cortex	C57BL/6J	SAMN01096594	Illumina Genome Analyzer IIx	80	cDNA	PRJNA171892	Dillman AA, Hauser DN, Gibbs JR, Nalls MA et al. mRNA expression, splicing and editing in the embryonic and adult mouse cerebral cortex. Nat Neurosci 2013 Apr;16(4):499-506.
SRR577644	E14.5	TS22: hindlimb	CD-1	SAMN01731597	Illumina Genome Analyzer II	25	other	PRJNA176222	Unpublished data
SRR729317	E13.5	TS21: cecum	C57BL/6	SAMN01921750	Illumina Genome Analyzer II	80	cDNA	PRJNA193403	Delpretti S, Montavon T, Leleu M, Joye E et al. Multiple enhancers regulate Hoxd genes and the Hotdog LncRNA during cecum budding. Cell Rep 2013 Oct 17;5(1):137-50.
SRR1197494	E8.5	TS14: future brain	CD-1	SAMN02689906	Illumina HiSeq 2500	50	ZR RNA MicroPrep kit (Zymo)	PRJNA241446	Brunskill EW, Potter AS, Distasio A, Dexheimer P, Plassard A, Aronow BJ, Potter SS. A gene expression atlas of early craniofacial development. Dev Biol. 2014 Jul 15;391(2):133-46. doi: 10.1016/j.ydbio.2014.04.016. Epub 2014 Apr 26. PMID: 24780627; PMCID: PMC4095820.
SRR1197496	E8.5	TS14: future brain	CD-1	SAMN02689895	Illumina HiSeq 2500	50	ZR RNA MicroPrep kit (Zymo)	PRJNA241446	Brunskill EW, Potter AS, Distasio A, Dexheimer P, Plassard A, Aronow BJ, Potter SS. A gene expression atlas of early craniofacial development. Dev Biol. 2014 Jul 15;391(2):133-46. doi: 10.1016/j.ydbio.2014.04.016. Epub 2014 Apr 26. PMID: 24780627; PMCID: PMC4095820.
SRR1197495	E8.5	TS14: future brain floor plate	CD-1	SAMN02689891	Illumina HiSeq 2500	50	ZR RNA MicroPrep kit (Zymo)	PRJNA241446	Brunskill EW, Potter AS, Distasio A, Dexheimer P, Plassard A, Aronow BJ, Potter SS. A gene expression atlas of early craniofacial development. Dev Biol. 2014 Jul 15;391(2):133-46. doi: 10.1016/j.ydbio.2014.04.016. Epub 2014 Apr 26. PMID: 24780627; PMCID: PMC4095820.
SRR1197493	E8.5	TS14: head mesenchyme	CD-1	SAMN02689901	Illumina HiSeq 2500	50	ZR RNA MicroPrep kit (Zymo)	PRJNA241446	Brunskill EW, Potter AS, Distasio A, Dexheimer P, Plassard A, Aronow BJ, Potter SS. A gene expression atlas of early craniofacial development. Dev Biol. 2014 Jul 15;391(2):133-46. doi: 10.1016/j.ydbio.2014.04.016. Epub 2014 Apr 26. PMID: 24780627; PMCID: PMC4095820.
SRR1197497	E9.5	TS15: head mesenchyme	CD-1	SAMN02689903	Illumina HiSeq 2500	50	ZR RNA MicroPrep kit (Zymo)	PRJNA241446	Brunskill EW, Potter AS, Distasio A, Dexheimer P, Plassard A, Aronow BJ, Potter SS. A gene expression atlas of early craniofacial development. Dev Biol. 2014 Jul 15;391(2):133-46. doi: 10.1016/j.ydbio.2014.04.016. Epub 2014 Apr 26. PMID: 24780627; PMCID: PMC4095820.
SRR1197498	E9.5	TS15: head surface ectoderm	CD-1	SAMN02689897	Illumina HiSeq 2500	50	ZR RNA MicroPrep kit (Zymo)	PRJNA241446	Brunskill EW, Potter AS, Distasio A, Dexheimer P, Plassard A, Aronow BJ, Potter SS. A gene expression atlas of early craniofacial development. Dev Biol. 2014 Jul 15;391(2):133-46. doi: 10.1016/j.ydbio.2014.04.016. Epub 2014 Apr 26. PMID: 24780627; PMCID: PMC4095820.
SRR1197499	E9.5	TS15: 1st branchial arch mandibular component	CD-1	SAMN02689900	Illumina HiSeq 2500	50	ZR RNA MicroPrep kit (Zymo)	PRJNA241446	Brunskill EW, Potter AS, Distasio A, Dexheimer P, Plassard A, Aronow BJ, Potter SS. A gene expression atlas of early craniofacial development. Dev Biol. 2014 Jul 15;391(2):133-46. doi: 10.1016/j.ydbio.2014.04.016. Epub 2014 Apr 26. PMID: 24780627; PMCID: PMC4095820.
SRR1197500	E9.5	TS15: 1st branchial arch maxillary component	CD-1	SAMN02689904	Illumina HiSeq 2500	50	ZR RNA MicroPrep kit (Zymo)	PRJNA241446	Brunskill EW, Potter AS, Distasio A, Dexheimer P, Plassard A, Aronow BJ, Potter SS. A gene expression atlas of early craniofacial development. Dev Biol. 2014 Jul 15;391(2):133-46. doi: 10.1016/j.ydbio.2014.04.016. Epub 2014 Apr 26. PMID: 24780627; PMCID: PMC4095820.
SRR1197506	E10.5	TS17: brain	CD-1	SAMN02689902	Illumina HiSeq 2500	50	ZR RNA MicroPrep kit (Zymo)	PRJNA241446	Brunskill EW, Potter AS, Distasio A, Dexheimer P, Plassard A, Aronow BJ, Potter SS. A gene expression atlas of early craniofacial development. Dev Biol. 2014 Jul 15;391(2):133-46. doi: 10.1016/j.ydbio.2014.04.016. Epub 2014 Apr 26. PMID: 24780627; PMCID: PMC4095820.
SRR1197507	E10.5	TS17: brain	CD-1	SAMN02689899	Illumina HiSeq 2500	50	ZR RNA MicroPrep kit (Zymo)	PRJNA241446	Brunskill EW, Potter AS, Distasio A, Dexheimer P, Plassard A, Aronow BJ, Potter SS. A gene expression atlas of early craniofacial development. Dev Biol. 2014 Jul 15;391(2):133-46. doi: 10.1016/j.ydbio.2014.04.016. Epub 2014 Apr 26. PMID: 24780627; PMCID: PMC4095820.
SRR1197508	E10.5	TS17: brain	CD-1	SAMN02689892	Illumina HiSeq 2500	50	ZR RNA MicroPrep kit (Zymo)	PRJNA241446	Brunskill EW, Potter AS, Distasio A, Dexheimer P, Plassard A, Aronow BJ, Potter SS. A gene expression atlas of early craniofacial development. Dev Biol. 2014 Jul 15;391(2):133-46. doi: 10.1016/j.ydbio.2014.04.016. Epub 2014 Apr 26. PMID: 24780627; PMCID: PMC4095820.
SRR1197505	E10.5	TS17: nasal pit	CD-1	SAMN02689894	Illumina HiSeq 2500	50	ZR RNA MicroPrep kit (Zymo)	PRJNA241446	Brunskill EW, Potter AS, Distasio A, Dexheimer P, Plassard A, Aronow BJ, Potter SS. A gene expression atlas of early craniofacial development. Dev Biol. 2014 Jul 15;391(2):133-46. doi: 10.1016/j.ydbio.2014.04.016. Epub 2014 Apr 26. PMID: 24780627; PMCID: PMC4095820.
SRR1197501	E10.5	TS17: latero-nasal process	CD-1	SAMN02689893	Illumina HiSeq 2500	50	ZR RNA MicroPrep kit (Zymo)	PRJNA241446	Brunskill EW, Potter AS, Distasio A, Dexheimer P, Plassard A, Aronow BJ, Potter SS. A gene expression atlas of early craniofacial development. Dev Biol. 2014 Jul 15;391(2):133-46. doi: 10.1016/j.ydbio.2014.04.016. Epub 2014 Apr 26. PMID: 24780627; PMCID: PMC4095820.
SRR1197504	E10.5	TS17: medial-nasal process	CD-1	SAMN02689898	Illumina HiSeq 2500	50	ZR RNA MicroPrep kit (Zymo)	PRJNA241446	Brunskill EW, Potter AS, Distasio A, Dexheimer P, Plassard A, Aronow BJ, Potter SS. A gene expression atlas of early craniofacial development. Dev Biol. 2014 Jul 15;391(2):133-46. doi: 10.1016/j.ydbio.2014.04.016. Epub 2014 Apr 26. PMID: 24780627; PMCID: PMC4095820.
SRR1197502	E10.5	TS17: 1st branchial arch mandibular component	CD-1	SAMN02689896	Illumina HiSeq 2500	50	ZR RNA MicroPrep kit (Zymo)	PRJNA241446	Brunskill EW, Potter AS, Distasio A, Dexheimer P, Plassard A, Aronow BJ, Potter SS. A gene expression atlas of early craniofacial development. Dev Biol. 2014 Jul 15;391(2):133-46. doi: 10.1016/j.ydbio.2014.04.016. Epub 2014 Apr 26. PMID: 24780627; PMCID: PMC4095820.
SRR1197503	E10.5	TS17: 1st branchial arch maxillary component	CD-1	SAMN02689905	Illumina HiSeq 2500	50	ZR RNA MicroPrep kit (Zymo)	PRJNA241446	Brunskill EW, Potter AS, Distasio A, Dexheimer P, Plassard A, Aronow BJ, Potter SS. A gene expression atlas of early craniofacial development. Dev Biol. 2014 Jul 15;391(2):133-46. doi: 10.1016/j.ydbio.2014.04.016. Epub 2014 Apr 26. PMID: 24780627; PMCID: PMC4095820.
SRR1391033	E13.5	TS21: heart	C57BL/6J	SAMN02854510	Illumina HiSeq 2500	50	polyA RNA	PRJNA252674	Matkovich SJ et al., "Epigenetic coordination of embryonic heart transcription by dynamically regulated long noncoding RNAs.", Proc Natl Acad Sci U S A, 2014 Aug 19;111(33):12264-9
SRR1391034	E13.5	TS21: heart	C57BL/6J	SAMN02854512	Illumina HiSeq 2500	50	polyA RNA	PRJNA252674	Matkovich SJ et al., "Epigenetic coordination of embryonic heart transcription by dynamically regulated long noncoding RNAs.", Proc Natl Acad Sci U S A, 2014 Aug 19;111(33):12264-9
SRR1391035	E13.5	TS21: heart	C57BL/6J	SAMN02854511	Illumina HiSeq 2500	50	polyA RNA	PRJNA252674	Matkovich SJ et al., "Epigenetic coordination of embryonic heart transcription by dynamically regulated long noncoding RNAs.", Proc Natl Acad Sci U S A, 2014 Aug 19;111(33):12264-9
SRR1391036	E13.5	TS21: heart	C57BL/6J	SAMN02854508	Illumina HiSeq 2500	50	polyA RNA	PRJNA252674	Matkovich SJ et al., "Epigenetic coordination of embryonic heart transcription by dynamically regulated long noncoding RNAs.", Proc Natl Acad Sci U S A, 2014 Aug 19;111(33):12264-9
SRR1391037	E13.5	TS21: heart	C57BL/6J	SAMN02854514	Illumina HiSeq 2500	50	polyA RNA	PRJNA252674	Matkovich SJ et al., "Epigenetic coordination of embryonic heart transcription by dynamically regulated long noncoding RNAs.", Proc Natl Acad Sci U S A, 2014 Aug 19;111(33):12264-9
SRR1391038	E13.5	TS21: heart	C57BL/6J	SAMN02854518	Illumina HiSeq 2500	50	polyA RNA	PRJNA252674	Matkovich SJ et al., "Epigenetic coordination of embryonic heart transcription by dynamically regulated long noncoding RNAs.", Proc Natl Acad Sci U S A, 2014 Aug 19;111(33):12264-9
SRR1391039	E13.5	TS21: heart	C57BL/6J	SAMN02854516	Illumina HiSeq 2500	50	polyA RNA	PRJNA252674	Matkovich SJ et al., "Epigenetic coordination of embryonic heart transcription by dynamically regulated long noncoding RNAs.", Proc Natl Acad Sci U S A, 2014 Aug 19;111(33):12264-9
SRR1462347	E17.5	TS25: liver	C57BL/6	SAMN02885261	Illumina HiSeq 2000	200	cDNA	PRJNA253659	Renaud HJ, Cui YJ, Lu H, Zhong XB et al. Ontogeny of hepatic energy metabolism genes in mice as revealed by RNA-sequencing. PLoS One 2014;9(8):e104560. PMID: 25102070
SRR1462348	E17.5	TS25: liver	C57BL/6	SAMN02885269	Illumina HiSeq 2000	200	cDNA	PRJNA253659	Renaud HJ, Cui YJ, Lu H, Zhong XB et al. Ontogeny of hepatic energy metabolism genes in mice as revealed by RNA-sequencing. PLoS One 2014;9(8):e104560. PMID: 25102070
SRR1652561	E8.5	TS13: embryo	C57BL/6	SAMN03195631	Illumina HiSeq 2000	75	rRNA depletion	PRJNA258052	Auclair G, Guibert S, Bender A, Weber M. Ontogeny of CpG island methylation and specificity of DNMT3 methyltransferases during embryonic development in the mouse. Genome Biol 2014;15(12):545. PMID: 25476147
SRR1652562	E8.5	TS13: embryo	C57BL/6	SAMN03195630	Illumina HiSeq 2000	75	rRNA depletion	PRJNA258052	Auclair G, Guibert S, Bender A, Weber M. Ontogeny of CpG island methylation and specificity of DNMT3 methyltransferases during embryonic development in the mouse. Genome Biol 2014;15(12):545. PMID: 25476147
SRR1652563	E8.5	TS13: embryo	C57BL/6	SAMN03195635	Illumina HiSeq 2000	75	rRNA depletion	PRJNA258052	Auclair G, Guibert S, Bender A, Weber M. Ontogeny of CpG island methylation and specificity of DNMT3 methyltransferases during embryonic development in the mouse. Genome Biol 2014;15(12):545. PMID: 25476147
SRR1548548	E10.0	TS16: hindlimb bud	C57BL/6N	SAMN02988817	Illumina HiSeq 2000	100	enriched for mRNA fraction using MPG mRNA Purification Kit	PRJNA258129	Tschopp P, Sherratt E, Sanger TJ, Groner AC et al. A relative shift in cloacal location repositions external genitalia in amniote evolution. Nature 2014 Dec 18;516(7531):391-4. PMID: 25383527
SRR1548550	E11.5	TS19: hindlimb bud	C57BL/6N	SAMN02988819	Illumina HiSeq 2000	100	enriched for mRNA fraction using MPG mRNA Purification Kit	PRJNA258129	Tschopp P, Sherratt E, Sanger TJ, Groner AC et al. A relative shift in cloacal location repositions external genitalia in amniote evolution. Nature 2014 Dec 18;516(7531):391-4. PMID: 25383527
SRR1548552	E11.5	TS19: genital tubercle	C57BL/6N	SAMN02988821	Illumina HiSeq 2000	100	enriched for mRNA fraction using MPG mRNA Purification Kit	PRJNA258129	Tschopp P, Sherratt E, Sanger TJ, Groner AC et al. A relative shift in cloacal location repositions external genitalia in amniote evolution. Nature 2014 Dec 18;516(7531):391-4. PMID: 25383527
SRR1548554	E13.0	TS21: genital tubercle	C57BL/6N	SAMN02988823	Illumina HiSeq 2000	100	enriched for mRNA fraction using MPG mRNA Purification Kit	PRJNA258129	Tschopp P, Sherratt E, Sanger TJ, Groner AC et al. A relative shift in cloacal location repositions external genitalia in amniote evolution. Nature 2014 Dec 18;516(7531):391-4. PMID: 25383527
SRR1548555	E9.5	TS15: tail	C57BL/6N	SAMN02988824	Illumina HiSeq 2000	50	enriched for mRNA fraction using MPG mRNA Purification Kit	PRJNA258129	Tschopp P, Sherratt E, Sanger TJ, Groner AC et al. A relative shift in cloacal location repositions external genitalia in amniote evolution. Nature 2014 Dec 18;516(7531):391-4. PMID: 25383527
SRR1548556	E9.5	TS15: tail	C57BL/6N	SAMN02988825	Illumina HiSeq 2000	50	enriched for mRNA fraction using MPG mRNA Purification Kit	PRJNA258129	Tschopp P, Sherratt E, Sanger TJ, Groner AC et al. A relative shift in cloacal location repositions external genitalia in amniote evolution. Nature 2014 Dec 18;516(7531):391-4. PMID: 25383527
SRR1548557	E9.5	TS15: forelimb bud	C57BL/6N	SAMN02988826	Illumina HiSeq 2000	50	enriched for mRNA fraction using MPG mRNA Purification Kit	PRJNA258129	Tschopp P, Sherratt E, Sanger TJ, Groner AC et al. A relative shift in cloacal location repositions external genitalia in amniote evolution. Nature 2014 Dec 18;516(7531):391-4. PMID: 25383527
SRR1548558	E9.5	TS15: forelimb bud	C57BL/6N	SAMN02988827	Illumina HiSeq 2000	50	enriched for mRNA fraction using MPG mRNA Purification Kit	PRJNA258129	Tschopp P, Sherratt E, Sanger TJ, Groner AC et al. A relative shift in cloacal location repositions external genitalia in amniote evolution. Nature 2014 Dec 18;516(7531):391-4. PMID: 25383527
SRR1548547	E10.0	TS16: hindlimb bud	C57BL/6N	SAMN02988816	Illumina HiSeq 2000	50	enriched for mRNA fraction using MPG mRNA Purification Kit	PRJNA258129	Tschopp P, Sherratt E, Sanger TJ, Groner AC et al. A relative shift in cloacal location repositions external genitalia in amniote evolution. Nature 2014 Dec 18;516(7531):391-4. PMID: 25383527
SRR1548549	E11.5	TS19: hindlimb bud	C57BL/6N	SAMN02988818	Illumina HiSeq 2000	50	enriched for mRNA fraction using MPG mRNA Purification Kit	PRJNA258129	Tschopp P, Sherratt E, Sanger TJ, Groner AC et al. A relative shift in cloacal location repositions external genitalia in amniote evolution. Nature 2014 Dec 18;516(7531):391-4. PMID: 25383527
SRR1548551	E11.5	TS19: genital tubercle	C57BL/6N	SAMN02988820	Illumina HiSeq 2000	50	enriched for mRNA fraction using MPG mRNA Purification Kit	PRJNA258129	Tschopp P, Sherratt E, Sanger TJ, Groner AC et al. A relative shift in cloacal location repositions external genitalia in amniote evolution. Nature 2014 Dec 18;516(7531):391-4. PMID: 25383527
SRR1548553	E13.0	TS21: genital tubercle	C57BL/6N	SAMN02988822	Illumina HiSeq 2000	50	enriched for mRNA fraction using MPG mRNA Purification Kit	PRJNA258129	Tschopp P, Sherratt E, Sanger TJ, Groner AC et al. A relative shift in cloacal location repositions external genitalia in amniote evolution. Nature 2014 Dec 18;516(7531):391-4. PMID: 25383527
SRR1772425	E18.0	TS26: hippocampus	C57BL/6	SAMN03294604	Illumina HiSeq 2000	150	rRNA-depleted (RiboZero Gold kit) or polyA-enriched (oligo-dT beads)	PRJNA262902	You X, Vlatkovic I, Babic A, Will T et al. Neural circular RNAs are derived from synaptic genes and regulated by development and plasticity. Nat Neurosci 2015 Apr;18(4):603-610. PMID: 25714049
SRR1772429	E18.0	TS26: hippocampus	C57BL/6	SAMN03294593	Illumina HiSeq 2000	150	rRNA-depleted (RiboZero Gold kit) or polyA-enriched (oligo-dT beads)	PRJNA262902	You X, Vlatkovic I, Babic A, Will T et al. Neural circular RNAs are derived from synaptic genes and regulated by development and plasticity. Nat Neurosci 2015 Apr;18(4):603-610. PMID: 25714049
SRR1691393	E9.5	TS15: heart	C57BL/6J	SAMN03251904	Illumina HiSeq 2500	50	cDNA	PRJNA269137	Han YC, Vidigal JA, Mu P, Yao E, Singh I, González AJ, Concepcion CP, Bonetti C, Ogrodowski P, Carver B, Selleri L, Betel D, Leslie C, Ventura A. An allelic series of miR-17 ∼ 92-mutant mice uncovers functional specialization and cooperation among members of a microRNA polycistron. Nat Genet. 2015 Jul;47(7):766-75. doi: 10.1038/ng.3321. Epub 2015 Jun 1. PMID: 26029871; PMCID: PMC4485521.
SRR1691394	E9.5	TS15: heart	C57BL/6J	SAMN03251903	Illumina HiSeq 2500	50	cDNA	PRJNA269137	Han YC, Vidigal JA, Mu P, Yao E, Singh I, González AJ, Concepcion CP, Bonetti C, Ogrodowski P, Carver B, Selleri L, Betel D, Leslie C, Ventura A. An allelic series of miR-17 ∼ 92-mutant mice uncovers functional specialization and cooperation among members of a microRNA polycistron. Nat Genet. 2015 Jul;47(7):766-75. doi: 10.1038/ng.3321. Epub 2015 Jun 1. PMID: 26029871; PMCID: PMC4485521.
SRR1691395	E9.5	TS15: heart	C57BL/6J	SAMN03251906	Illumina HiSeq 2500	50	cDNA	PRJNA269137	Han YC, Vidigal JA, Mu P, Yao E, Singh I, González AJ, Concepcion CP, Bonetti C, Ogrodowski P, Carver B, Selleri L, Betel D, Leslie C, Ventura A. An allelic series of miR-17 ∼ 92-mutant mice uncovers functional specialization and cooperation among members of a microRNA polycistron. Nat Genet. 2015 Jul;47(7):766-75. doi: 10.1038/ng.3321. Epub 2015 Jun 1. PMID: 26029871; PMCID: PMC4485521.
SRR1691369	E9.5	TS15: tail	C57BL/6J	SAMN03251913	Illumina HiSeq 2500	50	cDNA	PRJNA269137	Han YC, Vidigal JA, Mu P, Yao E, Singh I, González AJ, Concepcion CP, Bonetti C, Ogrodowski P, Carver B, Selleri L, Betel D, Leslie C, Ventura A. An allelic series of miR-17 ∼ 92-mutant mice uncovers functional specialization and cooperation among members of a microRNA polycistron. Nat Genet. 2015 Jul;47(7):766-75. doi: 10.1038/ng.3321. Epub 2015 Jun 1. PMID: 26029871; PMCID: PMC4485521.
SRR1691370	E9.5	TS15: tail	C57BL/6J	SAMN03251959	Illumina HiSeq 2500	50	cDNA	PRJNA269137	Han YC, Vidigal JA, Mu P, Yao E, Singh I, González AJ, Concepcion CP, Bonetti C, Ogrodowski P, Carver B, Selleri L, Betel D, Leslie C, Ventura A. An allelic series of miR-17 ∼ 92-mutant mice uncovers functional specialization and cooperation among members of a microRNA polycistron. Nat Genet. 2015 Jul;47(7):766-75. doi: 10.1038/ng.3321. Epub 2015 Jun 1. PMID: 26029871; PMCID: PMC4485521.
SRR1691371	E9.5	TS15: tail	C57BL/6J	SAMN03251919	Illumina HiSeq 2500	50	cDNA	PRJNA269137	Han YC, Vidigal JA, Mu P, Yao E, Singh I, González AJ, Concepcion CP, Bonetti C, Ogrodowski P, Carver B, Selleri L, Betel D, Leslie C, Ventura A. An allelic series of miR-17 ∼ 92-mutant mice uncovers functional specialization and cooperation among members of a microRNA polycistron. Nat Genet. 2015 Jul;47(7):766-75. doi: 10.1038/ng.3321. Epub 2015 Jun 1. PMID: 26029871; PMCID: PMC4485521.
SRR1691417	E9.5	TS15: embryo	C57BL/6J	SAMN03251967	Illumina HiSeq 2500	50	cDNA	PRJNA269137	Han YC, Vidigal JA, Mu P, Yao E, Singh I, González AJ, Concepcion CP, Bonetti C, Ogrodowski P, Carver B, Selleri L, Betel D, Leslie C, Ventura A. An allelic series of miR-17 ∼ 92-mutant mice uncovers functional specialization and cooperation among members of a microRNA polycistron. Nat Genet. 2015 Jul;47(7):766-75. doi: 10.1038/ng.3321. Epub 2015 Jun 1. PMID: 26029871; PMCID: PMC4485521.
SRR1691418	E9.5	TS15: embryo	C57BL/6J	SAMN03251970	Illumina HiSeq 2500	50	cDNA	PRJNA269137	Han YC, Vidigal JA, Mu P, Yao E, Singh I, González AJ, Concepcion CP, Bonetti C, Ogrodowski P, Carver B, Selleri L, Betel D, Leslie C, Ventura A. An allelic series of miR-17 ∼ 92-mutant mice uncovers functional specialization and cooperation among members of a microRNA polycistron. Nat Genet. 2015 Jul;47(7):766-75. doi: 10.1038/ng.3321. Epub 2015 Jun 1. PMID: 26029871; PMCID: PMC4485521.
SRR1691419	E9.5	TS15: embryo	C57BL/6J	SAMN03251926	Illumina HiSeq 2500	50	cDNA	PRJNA269137	Han YC, Vidigal JA, Mu P, Yao E, Singh I, González AJ, Concepcion CP, Bonetti C, Ogrodowski P, Carver B, Selleri L, Betel D, Leslie C, Ventura A. An allelic series of miR-17 ∼ 92-mutant mice uncovers functional specialization and cooperation among members of a microRNA polycistron. Nat Genet. 2015 Jul;47(7):766-75. doi: 10.1038/ng.3321. Epub 2015 Jun 1. PMID: 26029871; PMCID: PMC4485521.
SRR1803409	E7.0	TS10: embryo	C57BL/6	SAMN03344299	Illumina HiSeq 2500	100	cDNA	PRJNA275415	Peng G, Suo S, Chen J, Chen W et al. Spatial Transcriptome for the Molecular Annotation of Lineage Fates and Cell Identity in Mid-gastrula Mouse Embryo. Dev Cell 2016 Mar 21;36(6):681-97. PMID: 27003939
SRR1803410	E7.0	TS10: embryo	C57BL/6	SAMN03344308	Illumina HiSeq 2500	100	cDNA	PRJNA275415	Peng G, Suo S, Chen J, Chen W et al. Spatial Transcriptome for the Molecular Annotation of Lineage Fates and Cell Identity in Mid-gastrula Mouse Embryo. Dev Cell 2016 Mar 21;36(6):681-97. PMID: 27003939
SRR1803411	E7.0	TS10: embryo	C57BL/6	SAMN03344283	Illumina HiSeq 2500	100	cDNA	PRJNA275415	Peng G, Suo S, Chen J, Chen W et al. Spatial Transcriptome for the Molecular Annotation of Lineage Fates and Cell Identity in Mid-gastrula Mouse Embryo. Dev Cell 2016 Mar 21;36(6):681-97. PMID: 27003939
SRR1803412	E7.0	TS10: embryo	C57BL/6	SAMN03344311	Illumina HiSeq 2500	100	cDNA	PRJNA275415	Peng G, Suo S, Chen J, Chen W et al. Spatial Transcriptome for the Molecular Annotation of Lineage Fates and Cell Identity in Mid-gastrula Mouse Embryo. Dev Cell 2016 Mar 21;36(6):681-97. PMID: 27003939
SRR1803413	E7.0	TS10: embryo	C57BL/6	SAMN03344302	Illumina HiSeq 2500	100	cDNA	PRJNA275415	Peng G, Suo S, Chen J, Chen W et al. Spatial Transcriptome for the Molecular Annotation of Lineage Fates and Cell Identity in Mid-gastrula Mouse Embryo. Dev Cell 2016 Mar 21;36(6):681-97. PMID: 27003939
SRR1803414	E7.0	TS10: embryo	C57BL/6	SAMN03344285	Illumina HiSeq 2500	100	cDNA	PRJNA275415	Peng G, Suo S, Chen J, Chen W et al. Spatial Transcriptome for the Molecular Annotation of Lineage Fates and Cell Identity in Mid-gastrula Mouse Embryo. Dev Cell 2016 Mar 21;36(6):681-97. PMID: 27003939
SRR1803415	E7.0	TS10: embryo	C57BL/6	SAMN03344295	Illumina HiSeq 2500	100	cDNA	PRJNA275415	Peng G, Suo S, Chen J, Chen W et al. Spatial Transcriptome for the Molecular Annotation of Lineage Fates and Cell Identity in Mid-gastrula Mouse Embryo. Dev Cell 2016 Mar 21;36(6):681-97. PMID: 27003939
SRR1803416	E7.0	TS10: embryo	C57BL/6	SAMN03344304	Illumina HiSeq 2500	100	cDNA	PRJNA275415	Peng G, Suo S, Chen J, Chen W et al. Spatial Transcriptome for the Molecular Annotation of Lineage Fates and Cell Identity in Mid-gastrula Mouse Embryo. Dev Cell 2016 Mar 21;36(6):681-97. PMID: 27003939
SRR1803417	E7.0	TS10: embryo	C57BL/6	SAMN03344293	Illumina HiSeq 2500	100	cDNA	PRJNA275415	Peng G, Suo S, Chen J, Chen W et al. Spatial Transcriptome for the Molecular Annotation of Lineage Fates and Cell Identity in Mid-gastrula Mouse Embryo. Dev Cell 2016 Mar 21;36(6):681-97. PMID: 27003939
SRR1803418	E7.0	TS10: embryo	C57BL/6	SAMN03344303	Illumina HiSeq 2500	100	cDNA	PRJNA275415	Peng G, Suo S, Chen J, Chen W et al. Spatial Transcriptome for the Molecular Annotation of Lineage Fates and Cell Identity in Mid-gastrula Mouse Embryo. Dev Cell 2016 Mar 21;36(6):681-97. PMID: 27003939
SRR1803419	E7.0	TS10: embryo	C57BL/6	SAMN03344310	Illumina HiSeq 2500	100	cDNA	PRJNA275415	Peng G, Suo S, Chen J, Chen W et al. Spatial Transcriptome for the Molecular Annotation of Lineage Fates and Cell Identity in Mid-gastrula Mouse Embryo. Dev Cell 2016 Mar 21;36(6):681-97. PMID: 27003939
SRR1803420	E7.0	TS10: embryo	C57BL/6	SAMN03344290	Illumina HiSeq 2500	100	cDNA	PRJNA275415	Peng G, Suo S, Chen J, Chen W et al. Spatial Transcriptome for the Molecular Annotation of Lineage Fates and Cell Identity in Mid-gastrula Mouse Embryo. Dev Cell 2016 Mar 21;36(6):681-97. PMID: 27003939
SRR1803421	E7.0	TS10: embryo	C57BL/6	SAMN03344287	Illumina HiSeq 2500	100	cDNA	PRJNA275415	Peng G, Suo S, Chen J, Chen W et al. Spatial Transcriptome for the Molecular Annotation of Lineage Fates and Cell Identity in Mid-gastrula Mouse Embryo. Dev Cell 2016 Mar 21;36(6):681-97. PMID: 27003939
SRR1803422	E7.0	TS10: embryo	C57BL/6	SAMN03344296	Illumina HiSeq 2500	100	cDNA	PRJNA275415	Peng G, Suo S, Chen J, Chen W et al. Spatial Transcriptome for the Molecular Annotation of Lineage Fates and Cell Identity in Mid-gastrula Mouse Embryo. Dev Cell 2016 Mar 21;36(6):681-97. PMID: 27003939
SRR1803423	E7.0	TS10: embryo	C57BL/6	SAMN03344288	Illumina HiSeq 2500	100	cDNA	PRJNA275415	Peng G, Suo S, Chen J, Chen W et al. Spatial Transcriptome for the Molecular Annotation of Lineage Fates and Cell Identity in Mid-gastrula Mouse Embryo. Dev Cell 2016 Mar 21;36(6):681-97. PMID: 27003939
SRR1803424	E7.0	TS10: embryo	C57BL/6	SAMN03344314	Illumina HiSeq 2500	100	cDNA	PRJNA275415	Peng G, Suo S, Chen J, Chen W et al. Spatial Transcriptome for the Molecular Annotation of Lineage Fates and Cell Identity in Mid-gastrula Mouse Embryo. Dev Cell 2016 Mar 21;36(6):681-97. PMID: 27003939
SRR1803425	E7.0	TS10: embryo	C57BL/6	SAMN03344282	Illumina HiSeq 2500	100	cDNA	PRJNA275415	Peng G, Suo S, Chen J, Chen W et al. Spatial Transcriptome for the Molecular Annotation of Lineage Fates and Cell Identity in Mid-gastrula Mouse Embryo. Dev Cell 2016 Mar 21;36(6):681-97. PMID: 27003939
SRR1803426	E7.0	TS10: embryo	C57BL/6	SAMN03344284	Illumina HiSeq 2500	100	cDNA	PRJNA275415	Peng G, Suo S, Chen J, Chen W et al. Spatial Transcriptome for the Molecular Annotation of Lineage Fates and Cell Identity in Mid-gastrula Mouse Embryo. Dev Cell 2016 Mar 21;36(6):681-97. PMID: 27003939
SRR1803427	E7.0	TS10: embryo	C57BL/6	SAMN03344315	Illumina HiSeq 2500	100	cDNA	PRJNA275415	Peng G, Suo S, Chen J, Chen W et al. Spatial Transcriptome for the Molecular Annotation of Lineage Fates and Cell Identity in Mid-gastrula Mouse Embryo. Dev Cell 2016 Mar 21;36(6):681-97. PMID: 27003939
SRR1803428	E7.0	TS10: embryo	C57BL/6	SAMN03344291	Illumina HiSeq 2500	100	cDNA	PRJNA275415	Peng G, Suo S, Chen J, Chen W et al. Spatial Transcriptome for the Molecular Annotation of Lineage Fates and Cell Identity in Mid-gastrula Mouse Embryo. Dev Cell 2016 Mar 21;36(6):681-97. PMID: 27003939
SRR1803429	E7.0	TS10: embryo	C57BL/6	SAMN03344301	Illumina HiSeq 2500	100	cDNA	PRJNA275415	Peng G, Suo S, Chen J, Chen W et al. Spatial Transcriptome for the Molecular Annotation of Lineage Fates and Cell Identity in Mid-gastrula Mouse Embryo. Dev Cell 2016 Mar 21;36(6):681-97. PMID: 27003939
SRR1803430	E7.0	TS10: embryo	C57BL/6	SAMN03344281	Illumina HiSeq 2500	100	cDNA	PRJNA275415	Peng G, Suo S, Chen J, Chen W et al. Spatial Transcriptome for the Molecular Annotation of Lineage Fates and Cell Identity in Mid-gastrula Mouse Embryo. Dev Cell 2016 Mar 21;36(6):681-97. PMID: 27003939
SRR1803431	E7.0	TS10: embryo	C57BL/6	SAMN03344289	Illumina HiSeq 2500	100	cDNA	PRJNA275415	Peng G, Suo S, Chen J, Chen W et al. Spatial Transcriptome for the Molecular Annotation of Lineage Fates and Cell Identity in Mid-gastrula Mouse Embryo. Dev Cell 2016 Mar 21;36(6):681-97. PMID: 27003939
SRR1803432	E7.0	TS10: embryo	C57BL/6	SAMN03344298	Illumina HiSeq 2500	100	cDNA	PRJNA275415	Peng G, Suo S, Chen J, Chen W et al. Spatial Transcriptome for the Molecular Annotation of Lineage Fates and Cell Identity in Mid-gastrula Mouse Embryo. Dev Cell 2016 Mar 21;36(6):681-97. PMID: 27003939
SRR1803433	E7.0	TS10: embryo	C57BL/6	SAMN03344279	Illumina HiSeq 2500	100	cDNA	PRJNA275415	Peng G, Suo S, Chen J, Chen W et al. Spatial Transcriptome for the Molecular Annotation of Lineage Fates and Cell Identity in Mid-gastrula Mouse Embryo. Dev Cell 2016 Mar 21;36(6):681-97. PMID: 27003939
SRR1803434	E7.0	TS10: embryo	C57BL/6	SAMN03344280	Illumina HiSeq 2500	100	cDNA	PRJNA275415	Peng G, Suo S, Chen J, Chen W et al. Spatial Transcriptome for the Molecular Annotation of Lineage Fates and Cell Identity in Mid-gastrula Mouse Embryo. Dev Cell 2016 Mar 21;36(6):681-97. PMID: 27003939
SRR1803435	E7.0	TS10: embryo	C57BL/6	SAMN03344307	Illumina HiSeq 2500	100	cDNA	PRJNA275415	Peng G, Suo S, Chen J, Chen W et al. Spatial Transcriptome for the Molecular Annotation of Lineage Fates and Cell Identity in Mid-gastrula Mouse Embryo. Dev Cell 2016 Mar 21;36(6):681-97. PMID: 27003939
SRR1803436	E7.0	TS10: embryo	C57BL/6	SAMN03344306	Illumina HiSeq 2500	100	cDNA	PRJNA275415	Peng G, Suo S, Chen J, Chen W et al. Spatial Transcriptome for the Molecular Annotation of Lineage Fates and Cell Identity in Mid-gastrula Mouse Embryo. Dev Cell 2016 Mar 21;36(6):681-97. PMID: 27003939
SRR1803437	E7.0	TS10: embryo	C57BL/6	SAMN03344286	Illumina HiSeq 2500	100	cDNA	PRJNA275415	Peng G, Suo S, Chen J, Chen W et al. Spatial Transcriptome for the Molecular Annotation of Lineage Fates and Cell Identity in Mid-gastrula Mouse Embryo. Dev Cell 2016 Mar 21;36(6):681-97. PMID: 27003939
SRR1803438	E7.0	TS10: embryo	C57BL/6	SAMN03344297	Illumina HiSeq 2500	100	cDNA	PRJNA275415	Peng G, Suo S, Chen J, Chen W et al. Spatial Transcriptome for the Molecular Annotation of Lineage Fates and Cell Identity in Mid-gastrula Mouse Embryo. Dev Cell 2016 Mar 21;36(6):681-97. PMID: 27003939
SRR1803439	E7.0	TS10: embryo	C57BL/6	SAMN03344292	Illumina HiSeq 2500	100	cDNA	PRJNA275415	Peng G, Suo S, Chen J, Chen W et al. Spatial Transcriptome for the Molecular Annotation of Lineage Fates and Cell Identity in Mid-gastrula Mouse Embryo. Dev Cell 2016 Mar 21;36(6):681-97. PMID: 27003939
SRR1803440	E7.0	TS10: embryo	C57BL/6	SAMN03344305	Illumina HiSeq 2500	100	cDNA	PRJNA275415	Peng G, Suo S, Chen J, Chen W et al. Spatial Transcriptome for the Molecular Annotation of Lineage Fates and Cell Identity in Mid-gastrula Mouse Embryo. Dev Cell 2016 Mar 21;36(6):681-97. PMID: 27003939
SRR1803441	E7.0	TS10: embryo	C57BL/6	SAMN03344294	Illumina HiSeq 2500	100	cDNA	PRJNA275415	Peng G, Suo S, Chen J, Chen W et al. Spatial Transcriptome for the Molecular Annotation of Lineage Fates and Cell Identity in Mid-gastrula Mouse Embryo. Dev Cell 2016 Mar 21;36(6):681-97. PMID: 27003939
SRR1803442	E7.0	TS10: embryo	C57BL/6	SAMN03344300	Illumina HiSeq 2500	100	cDNA	PRJNA275415	Peng G, Suo S, Chen J, Chen W et al. Spatial Transcriptome for the Molecular Annotation of Lineage Fates and Cell Identity in Mid-gastrula Mouse Embryo. Dev Cell 2016 Mar 21;36(6):681-97. PMID: 27003939
SRR1803443	E7.0	TS10: embryo	C57BL/6	SAMN03344309	Illumina HiSeq 2500	100	cDNA	PRJNA275415	Peng G, Suo S, Chen J, Chen W et al. Spatial Transcriptome for the Molecular Annotation of Lineage Fates and Cell Identity in Mid-gastrula Mouse Embryo. Dev Cell 2016 Mar 21;36(6):681-97. PMID: 27003939
SRR1803444	E7.0	TS10: embryo	C57BL/6	SAMN03344313	Illumina HiSeq 2500	100	cDNA	PRJNA275415	Peng G, Suo S, Chen J, Chen W et al. Spatial Transcriptome for the Molecular Annotation of Lineage Fates and Cell Identity in Mid-gastrula Mouse Embryo. Dev Cell 2016 Mar 21;36(6):681-97. PMID: 27003939
SRR1803445	E7.0	TS10: embryo	C57BL/6	SAMN03344316	Illumina HiSeq 2500	100	cDNA	PRJNA275415	Peng G, Suo S, Chen J, Chen W et al. Spatial Transcriptome for the Molecular Annotation of Lineage Fates and Cell Identity in Mid-gastrula Mouse Embryo. Dev Cell 2016 Mar 21;36(6):681-97. PMID: 27003939
SRR1803446	E7.0	TS10: embryo	C57BL/6	SAMN03344312	Illumina HiSeq 2500	100	cDNA	PRJNA275415	Peng G, Suo S, Chen J, Chen W et al. Spatial Transcriptome for the Molecular Annotation of Lineage Fates and Cell Identity in Mid-gastrula Mouse Embryo. Dev Cell 2016 Mar 21;36(6):681-97. PMID: 27003939
SRR1803447	E7.0	TS10: embryo	C57BL/6	SAMN03344443	Illumina HiSeq 2500	100	cDNA	PRJNA275415	Peng G, Suo S, Chen J, Chen W et al. Spatial Transcriptome for the Molecular Annotation of Lineage Fates and Cell Identity in Mid-gastrula Mouse Embryo. Dev Cell 2016 Mar 21;36(6):681-97. PMID: 27003939
SRR1803448	E7.0	TS10: embryo	C57BL/6	SAMN03344439	Illumina HiSeq 2500	100	cDNA	PRJNA275415	Peng G, Suo S, Chen J, Chen W et al. Spatial Transcriptome for the Molecular Annotation of Lineage Fates and Cell Identity in Mid-gastrula Mouse Embryo. Dev Cell 2016 Mar 21;36(6):681-97. PMID: 27003939
SRR1803449	E7.0	TS10: embryo	C57BL/6	SAMN03344440	Illumina HiSeq 2500	100	cDNA	PRJNA275415	Peng G, Suo S, Chen J, Chen W et al. Spatial Transcriptome for the Molecular Annotation of Lineage Fates and Cell Identity in Mid-gastrula Mouse Embryo. Dev Cell 2016 Mar 21;36(6):681-97. PMID: 27003939
SRR1803450	E7.0	TS10: embryo	C57BL/6	SAMN03344447	Illumina HiSeq 2500	100	cDNA	PRJNA275415	Peng G, Suo S, Chen J, Chen W et al. Spatial Transcriptome for the Molecular Annotation of Lineage Fates and Cell Identity in Mid-gastrula Mouse Embryo. Dev Cell 2016 Mar 21;36(6):681-97. PMID: 27003939
SRR1803451	E7.0	TS10: embryo	C57BL/6	SAMN03344446	Illumina HiSeq 2500	100	cDNA	PRJNA275415	Peng G, Suo S, Chen J, Chen W et al. Spatial Transcriptome for the Molecular Annotation of Lineage Fates and Cell Identity in Mid-gastrula Mouse Embryo. Dev Cell 2016 Mar 21;36(6):681-97. PMID: 27003939
SRR1803452	E7.0	TS10: embryo	C57BL/6	SAMN03344442	Illumina HiSeq 2500	100	cDNA	PRJNA275415	Peng G, Suo S, Chen J, Chen W et al. Spatial Transcriptome for the Molecular Annotation of Lineage Fates and Cell Identity in Mid-gastrula Mouse Embryo. Dev Cell 2016 Mar 21;36(6):681-97. PMID: 27003939
SRR1803453	E7.0	TS10: embryo	C57BL/6	SAMN03344441	Illumina HiSeq 2500	100	cDNA	PRJNA275415	Peng G, Suo S, Chen J, Chen W et al. Spatial Transcriptome for the Molecular Annotation of Lineage Fates and Cell Identity in Mid-gastrula Mouse Embryo. Dev Cell 2016 Mar 21;36(6):681-97. PMID: 27003939
SRR1803454	E7.0	TS10: embryo	C57BL/6	SAMN03344490	Illumina HiSeq 2500	100	cDNA	PRJNA275415	Peng G, Suo S, Chen J, Chen W et al. Spatial Transcriptome for the Molecular Annotation of Lineage Fates and Cell Identity in Mid-gastrula Mouse Embryo. Dev Cell 2016 Mar 21;36(6):681-97. PMID: 27003939
SRR1803455	E7.0	TS10: embryo	C57BL/6	SAMN03344471	Illumina HiSeq 2500	100	cDNA	PRJNA275415	Peng G, Suo S, Chen J, Chen W et al. Spatial Transcriptome for the Molecular Annotation of Lineage Fates and Cell Identity in Mid-gastrula Mouse Embryo. Dev Cell 2016 Mar 21;36(6):681-97. PMID: 27003939
SRR1803456	E7.0	TS10: embryo	C57BL/6	SAMN03344479	Illumina HiSeq 2500	100	cDNA	PRJNA275415	Peng G, Suo S, Chen J, Chen W et al. Spatial Transcriptome for the Molecular Annotation of Lineage Fates and Cell Identity in Mid-gastrula Mouse Embryo. Dev Cell 2016 Mar 21;36(6):681-97. PMID: 27003939
SRR1803457	E7.0	TS10: embryo	C57BL/6	SAMN03344453	Illumina HiSeq 2500	100	cDNA	PRJNA275415	Peng G, Suo S, Chen J, Chen W et al. Spatial Transcriptome for the Molecular Annotation of Lineage Fates and Cell Identity in Mid-gastrula Mouse Embryo. Dev Cell 2016 Mar 21;36(6):681-97. PMID: 27003939
SRR1803458	E7.0	TS10: embryo	C57BL/6	SAMN03344492	Illumina HiSeq 2500	100	cDNA	PRJNA275415	Peng G, Suo S, Chen J, Chen W et al. Spatial Transcriptome for the Molecular Annotation of Lineage Fates and Cell Identity in Mid-gastrula Mouse Embryo. Dev Cell 2016 Mar 21;36(6):681-97. PMID: 27003939
SRR1803459	E7.0	TS10: embryo	C57BL/6	SAMN03344498	Illumina HiSeq 2500	100	cDNA	PRJNA275415	Peng G, Suo S, Chen J, Chen W et al. Spatial Transcriptome for the Molecular Annotation of Lineage Fates and Cell Identity in Mid-gastrula Mouse Embryo. Dev Cell 2016 Mar 21;36(6):681-97. PMID: 27003939
SRR1803460	E7.0	TS10: embryo	C57BL/6	SAMN03344449	Illumina HiSeq 2500	100	cDNA	PRJNA275415	Peng G, Suo S, Chen J, Chen W et al. Spatial Transcriptome for the Molecular Annotation of Lineage Fates and Cell Identity in Mid-gastrula Mouse Embryo. Dev Cell 2016 Mar 21;36(6):681-97. PMID: 27003939
SRR1803461	E7.0	TS10: embryo	C57BL/6	SAMN03344514	Illumina HiSeq 2500	100	cDNA	PRJNA275415	Peng G, Suo S, Chen J, Chen W et al. Spatial Transcriptome for the Molecular Annotation of Lineage Fates and Cell Identity in Mid-gastrula Mouse Embryo. Dev Cell 2016 Mar 21;36(6):681-97. PMID: 27003939
SRR1803462	E7.0	TS10: embryo	C57BL/6	SAMN03344507	Illumina HiSeq 2500	100	cDNA	PRJNA275415	Peng G, Suo S, Chen J, Chen W et al. Spatial Transcriptome for the Molecular Annotation of Lineage Fates and Cell Identity in Mid-gastrula Mouse Embryo. Dev Cell 2016 Mar 21;36(6):681-97. PMID: 27003939
SRR1803463	E7.0	TS10: embryo	C57BL/6	SAMN03344473	Illumina HiSeq 2500	100	cDNA	PRJNA275415	Peng G, Suo S, Chen J, Chen W et al. Spatial Transcriptome for the Molecular Annotation of Lineage Fates and Cell Identity in Mid-gastrula Mouse Embryo. Dev Cell 2016 Mar 21;36(6):681-97. PMID: 27003939
SRR1803464	E7.0	TS10: embryo	C57BL/6	SAMN03344469	Illumina HiSeq 2500	100	cDNA	PRJNA275415	Peng G, Suo S, Chen J, Chen W et al. Spatial Transcriptome for the Molecular Annotation of Lineage Fates and Cell Identity in Mid-gastrula Mouse Embryo. Dev Cell 2016 Mar 21;36(6):681-97. PMID: 27003939
SRR1803465	E7.0	TS10: embryo	C57BL/6	SAMN03344483	Illumina HiSeq 2500	100	cDNA	PRJNA275415	Peng G, Suo S, Chen J, Chen W et al. Spatial Transcriptome for the Molecular Annotation of Lineage Fates and Cell Identity in Mid-gastrula Mouse Embryo. Dev Cell 2016 Mar 21;36(6):681-97. PMID: 27003939
SRR1803466	E7.0	TS10: embryo	C57BL/6	SAMN03344486	Illumina HiSeq 2500	100	cDNA	PRJNA275415	Peng G, Suo S, Chen J, Chen W et al. Spatial Transcriptome for the Molecular Annotation of Lineage Fates and Cell Identity in Mid-gastrula Mouse Embryo. Dev Cell 2016 Mar 21;36(6):681-97. PMID: 27003939
SRR1803467	E7.0	TS10: embryo	C57BL/6	SAMN03344463	Illumina HiSeq 2500	100	cDNA	PRJNA275415	Peng G, Suo S, Chen J, Chen W et al. Spatial Transcriptome for the Molecular Annotation of Lineage Fates and Cell Identity in Mid-gastrula Mouse Embryo. Dev Cell 2016 Mar 21;36(6):681-97. PMID: 27003939
SRR1803468	E7.0	TS10: embryo	C57BL/6	SAMN03344458	Illumina HiSeq 2500	100	cDNA	PRJNA275415	Peng G, Suo S, Chen J, Chen W et al. Spatial Transcriptome for the Molecular Annotation of Lineage Fates and Cell Identity in Mid-gastrula Mouse Embryo. Dev Cell 2016 Mar 21;36(6):681-97. PMID: 27003939
SRR1803469	E7.0	TS10: embryo	C57BL/6	SAMN03344462	Illumina HiSeq 2500	100	cDNA	PRJNA275415	Peng G, Suo S, Chen J, Chen W et al. Spatial Transcriptome for the Molecular Annotation of Lineage Fates and Cell Identity in Mid-gastrula Mouse Embryo. Dev Cell 2016 Mar 21;36(6):681-97. PMID: 27003939
SRR1803470	E7.0	TS10: embryo	C57BL/6	SAMN03344501	Illumina HiSeq 2500	100	cDNA	PRJNA275415	Peng G, Suo S, Chen J, Chen W et al. Spatial Transcriptome for the Molecular Annotation of Lineage Fates and Cell Identity in Mid-gastrula Mouse Embryo. Dev Cell 2016 Mar 21;36(6):681-97. PMID: 27003939
SRR1803471	E7.0	TS10: embryo	C57BL/6	SAMN03344494	Illumina HiSeq 2500	100	cDNA	PRJNA275415	Peng G, Suo S, Chen J, Chen W et al. Spatial Transcriptome for the Molecular Annotation of Lineage Fates and Cell Identity in Mid-gastrula Mouse Embryo. Dev Cell 2016 Mar 21;36(6):681-97. PMID: 27003939
SRR1803472	E7.0	TS10: embryo	C57BL/6	SAMN03344504	Illumina HiSeq 2500	100	cDNA	PRJNA275415	Peng G, Suo S, Chen J, Chen W et al. Spatial Transcriptome for the Molecular Annotation of Lineage Fates and Cell Identity in Mid-gastrula Mouse Embryo. Dev Cell 2016 Mar 21;36(6):681-97. PMID: 27003939
SRR1803473	E7.0	TS10: embryo	C57BL/6	SAMN03344472	Illumina HiSeq 2500	100	cDNA	PRJNA275415	Peng G, Suo S, Chen J, Chen W et al. Spatial Transcriptome for the Molecular Annotation of Lineage Fates and Cell Identity in Mid-gastrula Mouse Embryo. Dev Cell 2016 Mar 21;36(6):681-97. PMID: 27003939
SRR1803474	E7.0	TS10: embryo	C57BL/6	SAMN03344454	Illumina HiSeq 2500	100	cDNA	PRJNA275415	Peng G, Suo S, Chen J, Chen W et al. Spatial Transcriptome for the Molecular Annotation of Lineage Fates and Cell Identity in Mid-gastrula Mouse Embryo. Dev Cell 2016 Mar 21;36(6):681-97. PMID: 27003939
SRR1803475	E7.0	TS10: embryo	C57BL/6	SAMN03344517	Illumina HiSeq 2500	100	cDNA	PRJNA275415	Peng G, Suo S, Chen J, Chen W et al. Spatial Transcriptome for the Molecular Annotation of Lineage Fates and Cell Identity in Mid-gastrula Mouse Embryo. Dev Cell 2016 Mar 21;36(6):681-97. PMID: 27003939
SRR1803476	E7.0	TS10: embryo	C57BL/6	SAMN03344476	Illumina HiSeq 2500	100	cDNA	PRJNA275415	Peng G, Suo S, Chen J, Chen W et al. Spatial Transcriptome for the Molecular Annotation of Lineage Fates and Cell Identity in Mid-gastrula Mouse Embryo. Dev Cell 2016 Mar 21;36(6):681-97. PMID: 27003939
SRR1803477	E7.0	TS10: embryo	C57BL/6	SAMN03344450	Illumina HiSeq 2500	100	cDNA	PRJNA275415	Peng G, Suo S, Chen J, Chen W et al. Spatial Transcriptome for the Molecular Annotation of Lineage Fates and Cell Identity in Mid-gastrula Mouse Embryo. Dev Cell 2016 Mar 21;36(6):681-97. PMID: 27003939
SRR1803478	E7.0	TS10: embryo	C57BL/6	SAMN03344481	Illumina HiSeq 2500	100	cDNA	PRJNA275415	Peng G, Suo S, Chen J, Chen W et al. Spatial Transcriptome for the Molecular Annotation of Lineage Fates and Cell Identity in Mid-gastrula Mouse Embryo. Dev Cell 2016 Mar 21;36(6):681-97. PMID: 27003939
SRR1803479	E7.0	TS10: embryo	C57BL/6	SAMN03344482	Illumina HiSeq 2500	100	cDNA	PRJNA275415	Peng G, Suo S, Chen J, Chen W et al. Spatial Transcriptome for the Molecular Annotation of Lineage Fates and Cell Identity in Mid-gastrula Mouse Embryo. Dev Cell 2016 Mar 21;36(6):681-97. PMID: 27003939
SRR1803480	E7.0	TS10: embryo	C57BL/6	SAMN03344475	Illumina HiSeq 2500	100	cDNA	PRJNA275415	Peng G, Suo S, Chen J, Chen W et al. Spatial Transcriptome for the Molecular Annotation of Lineage Fates and Cell Identity in Mid-gastrula Mouse Embryo. Dev Cell 2016 Mar 21;36(6):681-97. PMID: 27003939
SRR1803481	E7.0	TS10: embryo	C57BL/6	SAMN03344484	Illumina HiSeq 2500	100	cDNA	PRJNA275415	Peng G, Suo S, Chen J, Chen W et al. Spatial Transcriptome for the Molecular Annotation of Lineage Fates and Cell Identity in Mid-gastrula Mouse Embryo. Dev Cell 2016 Mar 21;36(6):681-97. PMID: 27003939
SRR1803482	E7.0	TS10: embryo	C57BL/6	SAMN03344511	Illumina HiSeq 2500	100	cDNA	PRJNA275415	Peng G, Suo S, Chen J, Chen W et al. Spatial Transcriptome for the Molecular Annotation of Lineage Fates and Cell Identity in Mid-gastrula Mouse Embryo. Dev Cell 2016 Mar 21;36(6):681-97. PMID: 27003939
SRR1803483	E7.0	TS10: embryo	C57BL/6	SAMN03344506	Illumina HiSeq 2500	100	cDNA	PRJNA275415	Peng G, Suo S, Chen J, Chen W et al. Spatial Transcriptome for the Molecular Annotation of Lineage Fates and Cell Identity in Mid-gastrula Mouse Embryo. Dev Cell 2016 Mar 21;36(6):681-97. PMID: 27003939
SRR1803484	E7.0	TS10: embryo	C57BL/6	SAMN03344500	Illumina HiSeq 2500	100	cDNA	PRJNA275415	Peng G, Suo S, Chen J, Chen W et al. Spatial Transcriptome for the Molecular Annotation of Lineage Fates and Cell Identity in Mid-gastrula Mouse Embryo. Dev Cell 2016 Mar 21;36(6):681-97. PMID: 27003939
SRR1803485	E7.0	TS10: embryo	C57BL/6	SAMN03344522	Illumina HiSeq 2500	100	cDNA	PRJNA275415	Peng G, Suo S, Chen J, Chen W et al. Spatial Transcriptome for the Molecular Annotation of Lineage Fates and Cell Identity in Mid-gastrula Mouse Embryo. Dev Cell 2016 Mar 21;36(6):681-97. PMID: 27003939
SRR1803486	E7.0	TS10: embryo	C57BL/6	SAMN03344489	Illumina HiSeq 2500	100	cDNA	PRJNA275415	Peng G, Suo S, Chen J, Chen W et al. Spatial Transcriptome for the Molecular Annotation of Lineage Fates and Cell Identity in Mid-gastrula Mouse Embryo. Dev Cell 2016 Mar 21;36(6):681-97. PMID: 27003939
SRR1803487	E7.0	TS10: embryo	C57BL/6	SAMN03344456	Illumina HiSeq 2500	100	cDNA	PRJNA275415	Peng G, Suo S, Chen J, Chen W et al. Spatial Transcriptome for the Molecular Annotation of Lineage Fates and Cell Identity in Mid-gastrula Mouse Embryo. Dev Cell 2016 Mar 21;36(6):681-97. PMID: 27003939
SRR1803488	E7.0	TS10: embryo	C57BL/6	SAMN03344510	Illumina HiSeq 2500	100	cDNA	PRJNA275415	Peng G, Suo S, Chen J, Chen W et al. Spatial Transcriptome for the Molecular Annotation of Lineage Fates and Cell Identity in Mid-gastrula Mouse Embryo. Dev Cell 2016 Mar 21;36(6):681-97. PMID: 27003939
SRR1803489	E7.0	TS10: embryo	C57BL/6	SAMN03344451	Illumina HiSeq 2500	100	cDNA	PRJNA275415	Peng G, Suo S, Chen J, Chen W et al. Spatial Transcriptome for the Molecular Annotation of Lineage Fates and Cell Identity in Mid-gastrula Mouse Embryo. Dev Cell 2016 Mar 21;36(6):681-97. PMID: 27003939
SRR1803490	E7.0	TS10: embryo	C57BL/6	SAMN03344467	Illumina HiSeq 2500	81	cDNA	PRJNA275415	Peng G, Suo S, Chen J, Chen W et al. Spatial Transcriptome for the Molecular Annotation of Lineage Fates and Cell Identity in Mid-gastrula Mouse Embryo. Dev Cell 2016 Mar 21;36(6):681-97. PMID: 27003939
SRR1803491	E7.0	TS10: embryo	C57BL/6	SAMN03344470	Illumina HiSeq 2500	80	cDNA	PRJNA275415	Peng G, Suo S, Chen J, Chen W et al. Spatial Transcriptome for the Molecular Annotation of Lineage Fates and Cell Identity in Mid-gastrula Mouse Embryo. Dev Cell 2016 Mar 21;36(6):681-97. PMID: 27003939
SRR1803492	E7.0	TS10: embryo	C57BL/6	SAMN03344488	Illumina HiSeq 2500	77	cDNA	PRJNA275415	Peng G, Suo S, Chen J, Chen W et al. Spatial Transcriptome for the Molecular Annotation of Lineage Fates and Cell Identity in Mid-gastrula Mouse Embryo. Dev Cell 2016 Mar 21;36(6):681-97. PMID: 27003939
SRR1803493	E7.0	TS10: embryo	C57BL/6	SAMN03344487	Illumina HiSeq 2500	75	cDNA	PRJNA275415	Peng G, Suo S, Chen J, Chen W et al. Spatial Transcriptome for the Molecular Annotation of Lineage Fates and Cell Identity in Mid-gastrula Mouse Embryo. Dev Cell 2016 Mar 21;36(6):681-97. PMID: 27003939
SRR1803494	E7.0	TS10: embryo	C57BL/6	SAMN03344478	Illumina HiSeq 2500	73	cDNA	PRJNA275415	Peng G, Suo S, Chen J, Chen W et al. Spatial Transcriptome for the Molecular Annotation of Lineage Fates and Cell Identity in Mid-gastrula Mouse Embryo. Dev Cell 2016 Mar 21;36(6):681-97. PMID: 27003939
SRR1803495	E7.0	TS10: embryo	C57BL/6	SAMN03344461	Illumina HiSeq 2500	72	cDNA	PRJNA275415	Peng G, Suo S, Chen J, Chen W et al. Spatial Transcriptome for the Molecular Annotation of Lineage Fates and Cell Identity in Mid-gastrula Mouse Embryo. Dev Cell 2016 Mar 21;36(6):681-97. PMID: 27003939
SRR1803496	E7.0	TS10: embryo	C57BL/6	SAMN03344505	Illumina HiSeq 2500	75	cDNA	PRJNA275415	Peng G, Suo S, Chen J, Chen W et al. Spatial Transcriptome for the Molecular Annotation of Lineage Fates and Cell Identity in Mid-gastrula Mouse Embryo. Dev Cell 2016 Mar 21;36(6):681-97. PMID: 27003939
SRR1803497	E7.0	TS10: embryo	C57BL/6	SAMN03344521	Illumina HiSeq 2500	80	cDNA	PRJNA275415	Peng G, Suo S, Chen J, Chen W et al. Spatial Transcriptome for the Molecular Annotation of Lineage Fates and Cell Identity in Mid-gastrula Mouse Embryo. Dev Cell 2016 Mar 21;36(6):681-97. PMID: 27003939
SRR1803498	E7.0	TS10: embryo	C57BL/6	SAMN03344495	Illumina HiSeq 2500	79	cDNA	PRJNA275415	Peng G, Suo S, Chen J, Chen W et al. Spatial Transcriptome for the Molecular Annotation of Lineage Fates and Cell Identity in Mid-gastrula Mouse Embryo. Dev Cell 2016 Mar 21;36(6):681-97. PMID: 27003939
SRR1803499	E7.0	TS10: embryo	C57BL/6	SAMN03344516	Illumina HiSeq 2500	79	cDNA	PRJNA275415	Peng G, Suo S, Chen J, Chen W et al. Spatial Transcriptome for the Molecular Annotation of Lineage Fates and Cell Identity in Mid-gastrula Mouse Embryo. Dev Cell 2016 Mar 21;36(6):681-97. PMID: 27003939
SRR1803500	E7.0	TS10: embryo	C57BL/6	SAMN03344448	Illumina HiSeq 2500	80	cDNA	PRJNA275415	Peng G, Suo S, Chen J, Chen W et al. Spatial Transcriptome for the Molecular Annotation of Lineage Fates and Cell Identity in Mid-gastrula Mouse Embryo. Dev Cell 2016 Mar 21;36(6):681-97. PMID: 27003939
SRR1803501	E7.0	TS10: embryo	C57BL/6	SAMN03344466	Illumina HiSeq 2500	80	cDNA	PRJNA275415	Peng G, Suo S, Chen J, Chen W et al. Spatial Transcriptome for the Molecular Annotation of Lineage Fates and Cell Identity in Mid-gastrula Mouse Embryo. Dev Cell 2016 Mar 21;36(6):681-97. PMID: 27003939
SRR1803502	E7.0	TS10: embryo	C57BL/6	SAMN03344459	Illumina HiSeq 2500	76	cDNA	PRJNA275415	Peng G, Suo S, Chen J, Chen W et al. Spatial Transcriptome for the Molecular Annotation of Lineage Fates and Cell Identity in Mid-gastrula Mouse Embryo. Dev Cell 2016 Mar 21;36(6):681-97. PMID: 27003939
SRR1803503	E7.0	TS10: embryo	C57BL/6	SAMN03344512	Illumina HiSeq 2500	78	cDNA	PRJNA275415	Peng G, Suo S, Chen J, Chen W et al. Spatial Transcriptome for the Molecular Annotation of Lineage Fates and Cell Identity in Mid-gastrula Mouse Embryo. Dev Cell 2016 Mar 21;36(6):681-97. PMID: 27003939
SRR1803504	E7.0	TS10: embryo	C57BL/6	SAMN03344485	Illumina HiSeq 2500	79	cDNA	PRJNA275415	Peng G, Suo S, Chen J, Chen W et al. Spatial Transcriptome for the Molecular Annotation of Lineage Fates and Cell Identity in Mid-gastrula Mouse Embryo. Dev Cell 2016 Mar 21;36(6):681-97. PMID: 27003939
SRR1803505	E7.0	TS10: embryo	C57BL/6	SAMN03344464	Illumina HiSeq 2500	79	cDNA	PRJNA275415	Peng G, Suo S, Chen J, Chen W et al. Spatial Transcriptome for the Molecular Annotation of Lineage Fates and Cell Identity in Mid-gastrula Mouse Embryo. Dev Cell 2016 Mar 21;36(6):681-97. PMID: 27003939
SRR1803506	E7.0	TS10: embryo	C57BL/6	SAMN03344460	Illumina HiSeq 2500	72	cDNA	PRJNA275415	Peng G, Suo S, Chen J, Chen W et al. Spatial Transcriptome for the Molecular Annotation of Lineage Fates and Cell Identity in Mid-gastrula Mouse Embryo. Dev Cell 2016 Mar 21;36(6):681-97. PMID: 27003939
SRR1803507	E7.0	TS10: embryo	C57BL/6	SAMN03344515	Illumina HiSeq 2500	78	cDNA	PRJNA275415	Peng G, Suo S, Chen J, Chen W et al. Spatial Transcriptome for the Molecular Annotation of Lineage Fates and Cell Identity in Mid-gastrula Mouse Embryo. Dev Cell 2016 Mar 21;36(6):681-97. PMID: 27003939
SRR1803508	E7.0	TS10: embryo	C57BL/6	SAMN03344468	Illumina HiSeq 2500	78	cDNA	PRJNA275415	Peng G, Suo S, Chen J, Chen W et al. Spatial Transcriptome for the Molecular Annotation of Lineage Fates and Cell Identity in Mid-gastrula Mouse Embryo. Dev Cell 2016 Mar 21;36(6):681-97. PMID: 27003939
SRR1803509	E7.0	TS10: embryo	C57BL/6	SAMN03344493	Illumina HiSeq 2500	79	cDNA	PRJNA275415	Peng G, Suo S, Chen J, Chen W et al. Spatial Transcriptome for the Molecular Annotation of Lineage Fates and Cell Identity in Mid-gastrula Mouse Embryo. Dev Cell 2016 Mar 21;36(6):681-97. PMID: 27003939
SRR1803510	E7.0	TS10: embryo	C57BL/6	SAMN03344502	Illumina HiSeq 2500	78	cDNA	PRJNA275415	Peng G, Suo S, Chen J, Chen W et al. Spatial Transcriptome for the Molecular Annotation of Lineage Fates and Cell Identity in Mid-gastrula Mouse Embryo. Dev Cell 2016 Mar 21;36(6):681-97. PMID: 27003939
SRR1803511	E7.0	TS10: embryo	C57BL/6	SAMN03344496	Illumina HiSeq 2500	80	cDNA	PRJNA275415	Peng G, Suo S, Chen J, Chen W et al. Spatial Transcriptome for the Molecular Annotation of Lineage Fates and Cell Identity in Mid-gastrula Mouse Embryo. Dev Cell 2016 Mar 21;36(6):681-97. PMID: 27003939
SRR1803512	E7.0	TS10: embryo	C57BL/6	SAMN03344477	Illumina HiSeq 2500	79	cDNA	PRJNA275415	Peng G, Suo S, Chen J, Chen W et al. Spatial Transcriptome for the Molecular Annotation of Lineage Fates and Cell Identity in Mid-gastrula Mouse Embryo. Dev Cell 2016 Mar 21;36(6):681-97. PMID: 27003939
SRR1803513	E7.0	TS10: embryo	C57BL/6	SAMN03344474	Illumina HiSeq 2500	79	cDNA	PRJNA275415	Peng G, Suo S, Chen J, Chen W et al. Spatial Transcriptome for the Molecular Annotation of Lineage Fates and Cell Identity in Mid-gastrula Mouse Embryo. Dev Cell 2016 Mar 21;36(6):681-97. PMID: 27003939
SRR1803514	E7.0	TS10: embryo	C57BL/6	SAMN03344508	Illumina HiSeq 2500	77	cDNA	PRJNA275415	Peng G, Suo S, Chen J, Chen W et al. Spatial Transcriptome for the Molecular Annotation of Lineage Fates and Cell Identity in Mid-gastrula Mouse Embryo. Dev Cell 2016 Mar 21;36(6):681-97. PMID: 27003939
SRR1803515	E7.0	TS10: embryo	C57BL/6	SAMN03344455	Illumina HiSeq 2500	80	cDNA	PRJNA275415	Peng G, Suo S, Chen J, Chen W et al. Spatial Transcriptome for the Molecular Annotation of Lineage Fates and Cell Identity in Mid-gastrula Mouse Embryo. Dev Cell 2016 Mar 21;36(6):681-97. PMID: 27003939
SRR1803516	E7.0	TS10: embryo	C57BL/6	SAMN03344520	Illumina HiSeq 2500	78	cDNA	PRJNA275415	Peng G, Suo S, Chen J, Chen W et al. Spatial Transcriptome for the Molecular Annotation of Lineage Fates and Cell Identity in Mid-gastrula Mouse Embryo. Dev Cell 2016 Mar 21;36(6):681-97. PMID: 27003939
SRR1803517	E7.0	TS10: embryo	C57BL/6	SAMN03344491	Illumina HiSeq 2500	78	cDNA	PRJNA275415	Peng G, Suo S, Chen J, Chen W et al. Spatial Transcriptome for the Molecular Annotation of Lineage Fates and Cell Identity in Mid-gastrula Mouse Embryo. Dev Cell 2016 Mar 21;36(6):681-97. PMID: 27003939
SRR1803518	E7.0	TS10: embryo	C57BL/6	SAMN03344509	Illumina HiSeq 2500	78	cDNA	PRJNA275415	Peng G, Suo S, Chen J, Chen W et al. Spatial Transcriptome for the Molecular Annotation of Lineage Fates and Cell Identity in Mid-gastrula Mouse Embryo. Dev Cell 2016 Mar 21;36(6):681-97. PMID: 27003939
SRR1803519	E7.0	TS10: embryo	C57BL/6	SAMN03344480	Illumina HiSeq 2500	78	cDNA	PRJNA275415	Peng G, Suo S, Chen J, Chen W et al. Spatial Transcriptome for the Molecular Annotation of Lineage Fates and Cell Identity in Mid-gastrula Mouse Embryo. Dev Cell 2016 Mar 21;36(6):681-97. PMID: 27003939
SRR1803520	E7.0	TS10: embryo	C57BL/6	SAMN03344503	Illumina HiSeq 2500	79	cDNA	PRJNA275415	Peng G, Suo S, Chen J, Chen W et al. Spatial Transcriptome for the Molecular Annotation of Lineage Fates and Cell Identity in Mid-gastrula Mouse Embryo. Dev Cell 2016 Mar 21;36(6):681-97. PMID: 27003939
SRR1803521	E7.0	TS10: embryo	C57BL/6	SAMN03344457	Illumina HiSeq 2500	81	cDNA	PRJNA275415	Peng G, Suo S, Chen J, Chen W et al. Spatial Transcriptome for the Molecular Annotation of Lineage Fates and Cell Identity in Mid-gastrula Mouse Embryo. Dev Cell 2016 Mar 21;36(6):681-97. PMID: 27003939
SRR1803522	E7.0	TS10: embryo	C57BL/6	SAMN03344513	Illumina HiSeq 2500	77	cDNA	PRJNA275415	Peng G, Suo S, Chen J, Chen W et al. Spatial Transcriptome for the Molecular Annotation of Lineage Fates and Cell Identity in Mid-gastrula Mouse Embryo. Dev Cell 2016 Mar 21;36(6):681-97. PMID: 27003939
SRR1803523	E7.0	TS10: embryo	C57BL/6	SAMN03344452	Illumina HiSeq 2500	79	cDNA	PRJNA275415	Peng G, Suo S, Chen J, Chen W et al. Spatial Transcriptome for the Molecular Annotation of Lineage Fates and Cell Identity in Mid-gastrula Mouse Embryo. Dev Cell 2016 Mar 21;36(6):681-97. PMID: 27003939
SRR1803524	E7.0	TS10: embryo	C57BL/6	SAMN03344465	Illumina HiSeq 2500	79	cDNA	PRJNA275415	Peng G, Suo S, Chen J, Chen W et al. Spatial Transcriptome for the Molecular Annotation of Lineage Fates and Cell Identity in Mid-gastrula Mouse Embryo. Dev Cell 2016 Mar 21;36(6):681-97. PMID: 27003939
SRR1803525	E7.0	TS10: embryo	C57BL/6	SAMN03344499	Illumina HiSeq 2500	78	cDNA	PRJNA275415	Peng G, Suo S, Chen J, Chen W et al. Spatial Transcriptome for the Molecular Annotation of Lineage Fates and Cell Identity in Mid-gastrula Mouse Embryo. Dev Cell 2016 Mar 21;36(6):681-97. PMID: 27003939
SRR1803526	E7.0	TS10: embryo	C57BL/6	SAMN03344518	Illumina HiSeq 2500	78	cDNA	PRJNA275415	Peng G, Suo S, Chen J, Chen W et al. Spatial Transcriptome for the Molecular Annotation of Lineage Fates and Cell Identity in Mid-gastrula Mouse Embryo. Dev Cell 2016 Mar 21;36(6):681-97. PMID: 27003939
SRR1803527	E7.0	TS10: embryo	C57BL/6	SAMN03344519	Illumina HiSeq 2500	78	cDNA	PRJNA275415	Peng G, Suo S, Chen J, Chen W et al. Spatial Transcriptome for the Molecular Annotation of Lineage Fates and Cell Identity in Mid-gastrula Mouse Embryo. Dev Cell 2016 Mar 21;36(6):681-97. PMID: 27003939
SRR1803528	E7.0	TS10: embryo	C57BL/6	SAMN03344444	Illumina HiSeq 2500	78	cDNA	PRJNA275415	Peng G, Suo S, Chen J, Chen W et al. Spatial Transcriptome for the Molecular Annotation of Lineage Fates and Cell Identity in Mid-gastrula Mouse Embryo. Dev Cell 2016 Mar 21;36(6):681-97. PMID: 27003939
SRR1803529	E7.0	TS10: embryo	C57BL/6	SAMN03344445	Illumina HiSeq 2500	77	cDNA	PRJNA275415	Peng G, Suo S, Chen J, Chen W et al. Spatial Transcriptome for the Molecular Annotation of Lineage Fates and Cell Identity in Mid-gastrula Mouse Embryo. Dev Cell 2016 Mar 21;36(6):681-97. PMID: 27003939
SRR1803530	E7.0	TS10: embryo	C57BL/6	SAMN03344497	Illumina HiSeq 2500	78	cDNA	PRJNA275415	Peng G, Suo S, Chen J, Chen W et al. Spatial Transcriptome for the Molecular Annotation of Lineage Fates and Cell Identity in Mid-gastrula Mouse Embryo. Dev Cell 2016 Mar 21;36(6):681-97. PMID: 27003939
SRR3105601	E7.0	TS10: embryo	C57BL/6	SAMN04420668	Illumina HiSeq 2500	100	cDNA	PRJNA275415	Peng G, Suo S, Chen J, Chen W et al. Spatial Transcriptome for the Molecular Annotation of Lineage Fates and Cell Identity in Mid-gastrula Mouse Embryo. Dev Cell 2016 Mar 21;36(6):681-97. PMID: 27003939
SRR3105602	E7.0	TS10: embryo	C57BL/6	SAMN04420669	Illumina HiSeq 2500	100	cDNA	PRJNA275415	Peng G, Suo S, Chen J, Chen W et al. Spatial Transcriptome for the Molecular Annotation of Lineage Fates and Cell Identity in Mid-gastrula Mouse Embryo. Dev Cell 2016 Mar 21;36(6):681-97. PMID: 27003939
SRR3105603	E7.0	TS10: embryo	C57BL/6	SAMN04420670	Illumina HiSeq 2500	100	cDNA	PRJNA275415	Peng G, Suo S, Chen J, Chen W et al. Spatial Transcriptome for the Molecular Annotation of Lineage Fates and Cell Identity in Mid-gastrula Mouse Embryo. Dev Cell 2016 Mar 21;36(6):681-97. PMID: 27003939
SRR3105604	E7.0	TS10: embryo	C57BL/6	SAMN04420671	Illumina HiSeq 2500	100	cDNA	PRJNA275415	Peng G, Suo S, Chen J, Chen W et al. Spatial Transcriptome for the Molecular Annotation of Lineage Fates and Cell Identity in Mid-gastrula Mouse Embryo. Dev Cell 2016 Mar 21;36(6):681-97. PMID: 27003939
SRR3105605	E7.0	TS10: embryo	C57BL/6	SAMN04420672	Illumina HiSeq 2500	100	cDNA	PRJNA275415	Peng G, Suo S, Chen J, Chen W et al. Spatial Transcriptome for the Molecular Annotation of Lineage Fates and Cell Identity in Mid-gastrula Mouse Embryo. Dev Cell 2016 Mar 21;36(6):681-97. PMID: 27003939
SRR3105606	E7.0	TS10: embryo	C57BL/6	SAMN04420673	Illumina HiSeq 2500	100	cDNA	PRJNA275415	Peng G, Suo S, Chen J, Chen W et al. Spatial Transcriptome for the Molecular Annotation of Lineage Fates and Cell Identity in Mid-gastrula Mouse Embryo. Dev Cell 2016 Mar 21;36(6):681-97. PMID: 27003939
SRR3105607	E7.0	TS10: embryo	C57BL/6	SAMN04420674	Illumina HiSeq 2500	100	cDNA	PRJNA275415	Peng G, Suo S, Chen J, Chen W et al. Spatial Transcriptome for the Molecular Annotation of Lineage Fates and Cell Identity in Mid-gastrula Mouse Embryo. Dev Cell 2016 Mar 21;36(6):681-97. PMID: 27003939
SRR3105608	E7.0	TS10: embryo	C57BL/6	SAMN04420675	Illumina HiSeq 2500	100	cDNA	PRJNA275415	Peng G, Suo S, Chen J, Chen W et al. Spatial Transcriptome for the Molecular Annotation of Lineage Fates and Cell Identity in Mid-gastrula Mouse Embryo. Dev Cell 2016 Mar 21;36(6):681-97. PMID: 27003939
SRR3105609	E7.0	TS10: embryo	C57BL/6	SAMN04420676	Illumina HiSeq 2500	100	cDNA	PRJNA275415	Peng G, Suo S, Chen J, Chen W et al. Spatial Transcriptome for the Molecular Annotation of Lineage Fates and Cell Identity in Mid-gastrula Mouse Embryo. Dev Cell 2016 Mar 21;36(6):681-97. PMID: 27003939
SRR3105610	E7.0	TS10: embryo	C57BL/6	SAMN04420677	Illumina HiSeq 2500	100	cDNA	PRJNA275415	Peng G, Suo S, Chen J, Chen W et al. Spatial Transcriptome for the Molecular Annotation of Lineage Fates and Cell Identity in Mid-gastrula Mouse Embryo. Dev Cell 2016 Mar 21;36(6):681-97. PMID: 27003939
SRR3105611	E7.0	TS10: embryo	C57BL/6	SAMN04420678	Illumina HiSeq 2500	100	cDNA	PRJNA275415	Peng G, Suo S, Chen J, Chen W et al. Spatial Transcriptome for the Molecular Annotation of Lineage Fates and Cell Identity in Mid-gastrula Mouse Embryo. Dev Cell 2016 Mar 21;36(6):681-97. PMID: 27003939
SRR3105612	E7.0	TS10: embryo	C57BL/6	SAMN04420679	Illumina HiSeq 2500	100	cDNA	PRJNA275415	Peng G, Suo S, Chen J, Chen W et al. Spatial Transcriptome for the Molecular Annotation of Lineage Fates and Cell Identity in Mid-gastrula Mouse Embryo. Dev Cell 2016 Mar 21;36(6):681-97. PMID: 27003939
SRR3105613	E7.0	TS10: embryo	C57BL/6	SAMN04420680	Illumina HiSeq 2500	100	cDNA	PRJNA275415	Peng G, Suo S, Chen J, Chen W et al. Spatial Transcriptome for the Molecular Annotation of Lineage Fates and Cell Identity in Mid-gastrula Mouse Embryo. Dev Cell 2016 Mar 21;36(6):681-97. PMID: 27003939
SRR3105614	E7.0	TS10: embryo	C57BL/6	SAMN04420681	Illumina HiSeq 2500	100	cDNA	PRJNA275415	Peng G, Suo S, Chen J, Chen W et al. Spatial Transcriptome for the Molecular Annotation of Lineage Fates and Cell Identity in Mid-gastrula Mouse Embryo. Dev Cell 2016 Mar 21;36(6):681-97. PMID: 27003939
SRR3105615	E7.0	TS10: embryo	C57BL/6	SAMN04420682	Illumina HiSeq 2500	100	cDNA	PRJNA275415	Peng G, Suo S, Chen J, Chen W et al. Spatial Transcriptome for the Molecular Annotation of Lineage Fates and Cell Identity in Mid-gastrula Mouse Embryo. Dev Cell 2016 Mar 21;36(6):681-97. PMID: 27003939
SRR3105616	E7.0	TS10: embryo	C57BL/6	SAMN04420683	Illumina HiSeq 2500	100	cDNA	PRJNA275415	Peng G, Suo S, Chen J, Chen W et al. Spatial Transcriptome for the Molecular Annotation of Lineage Fates and Cell Identity in Mid-gastrula Mouse Embryo. Dev Cell 2016 Mar 21;36(6):681-97. PMID: 27003939
SRR3105617	E7.0	TS10: embryo	C57BL/6	SAMN04420684	Illumina HiSeq 2500	100	cDNA	PRJNA275415	Peng G, Suo S, Chen J, Chen W et al. Spatial Transcriptome for the Molecular Annotation of Lineage Fates and Cell Identity in Mid-gastrula Mouse Embryo. Dev Cell 2016 Mar 21;36(6):681-97. PMID: 27003939
SRR3105618	E7.0	TS10: embryo	C57BL/6	SAMN04420685	Illumina HiSeq 2500	100	cDNA	PRJNA275415	Peng G, Suo S, Chen J, Chen W et al. Spatial Transcriptome for the Molecular Annotation of Lineage Fates and Cell Identity in Mid-gastrula Mouse Embryo. Dev Cell 2016 Mar 21;36(6):681-97. PMID: 27003939
SRR3105619	E7.0	TS10: embryo	C57BL/6	SAMN04420686	Illumina HiSeq 2500	100	cDNA	PRJNA275415	Peng G, Suo S, Chen J, Chen W et al. Spatial Transcriptome for the Molecular Annotation of Lineage Fates and Cell Identity in Mid-gastrula Mouse Embryo. Dev Cell 2016 Mar 21;36(6):681-97. PMID: 27003939
SRR3105620	E7.0	TS10: embryo	C57BL/6	SAMN04420687	Illumina HiSeq 2500	100	cDNA	PRJNA275415	Peng G, Suo S, Chen J, Chen W et al. Spatial Transcriptome for the Molecular Annotation of Lineage Fates and Cell Identity in Mid-gastrula Mouse Embryo. Dev Cell 2016 Mar 21;36(6):681-97. PMID: 27003939
SRR3105621	E7.0	TS10: embryo	C57BL/6	SAMN04420688	Illumina HiSeq 2500	100	cDNA	PRJNA275415	Peng G, Suo S, Chen J, Chen W et al. Spatial Transcriptome for the Molecular Annotation of Lineage Fates and Cell Identity in Mid-gastrula Mouse Embryo. Dev Cell 2016 Mar 21;36(6):681-97. PMID: 27003939
SRR3105622	E7.0	TS10: embryo	C57BL/6	SAMN04420689	Illumina HiSeq 2500	100	cDNA	PRJNA275415	Peng G, Suo S, Chen J, Chen W et al. Spatial Transcriptome for the Molecular Annotation of Lineage Fates and Cell Identity in Mid-gastrula Mouse Embryo. Dev Cell 2016 Mar 21;36(6):681-97. PMID: 27003939
SRR3105623	E7.0	TS10: embryo	C57BL/6	SAMN04426911	Illumina HiSeq 2500	100	cDNA	PRJNA275415	Peng G, Suo S, Chen J, Chen W et al. Spatial Transcriptome for the Molecular Annotation of Lineage Fates and Cell Identity in Mid-gastrula Mouse Embryo. Dev Cell 2016 Mar 21;36(6):681-97. PMID: 27003939
SRR3105624	E7.0	TS10: embryo	C57BL/6	SAMN04420690	Illumina HiSeq 2500	100	cDNA	PRJNA275415	Peng G, Suo S, Chen J, Chen W et al. Spatial Transcriptome for the Molecular Annotation of Lineage Fates and Cell Identity in Mid-gastrula Mouse Embryo. Dev Cell 2016 Mar 21;36(6):681-97. PMID: 27003939
SRR3105625	E7.0	TS10: embryo	C57BL/6	SAMN04420691	Illumina HiSeq 2500	100	cDNA	PRJNA275415	Peng G, Suo S, Chen J, Chen W et al. Spatial Transcriptome for the Molecular Annotation of Lineage Fates and Cell Identity in Mid-gastrula Mouse Embryo. Dev Cell 2016 Mar 21;36(6):681-97. PMID: 27003939
SRR3105626	E7.0	TS10: embryo	C57BL/6	SAMN04420692	Illumina HiSeq 2500	100	cDNA	PRJNA275415	Peng G, Suo S, Chen J, Chen W et al. Spatial Transcriptome for the Molecular Annotation of Lineage Fates and Cell Identity in Mid-gastrula Mouse Embryo. Dev Cell 2016 Mar 21;36(6):681-97. PMID: 27003939
SRR3105627	E7.0	TS10: embryo	C57BL/6	SAMN04420693	Illumina HiSeq 2500	100	cDNA	PRJNA275415	Peng G, Suo S, Chen J, Chen W et al. Spatial Transcriptome for the Molecular Annotation of Lineage Fates and Cell Identity in Mid-gastrula Mouse Embryo. Dev Cell 2016 Mar 21;36(6):681-97. PMID: 27003939
SRR3105628	E7.0	TS10: embryo	C57BL/6	SAMN04420694	Illumina HiSeq 2500	100	cDNA	PRJNA275415	Peng G, Suo S, Chen J, Chen W et al. Spatial Transcriptome for the Molecular Annotation of Lineage Fates and Cell Identity in Mid-gastrula Mouse Embryo. Dev Cell 2016 Mar 21;36(6):681-97. PMID: 27003939
SRR3105629	E7.0	TS10: embryo	C57BL/6	SAMN04420695	Illumina HiSeq 2500	100	cDNA	PRJNA275415	Peng G, Suo S, Chen J, Chen W et al. Spatial Transcriptome for the Molecular Annotation of Lineage Fates and Cell Identity in Mid-gastrula Mouse Embryo. Dev Cell 2016 Mar 21;36(6):681-97. PMID: 27003939
SRR3105630	E7.0	TS10: embryo	C57BL/6	SAMN04420633	Illumina HiSeq 2500	100	cDNA	PRJNA275415	Peng G, Suo S, Chen J, Chen W et al. Spatial Transcriptome for the Molecular Annotation of Lineage Fates and Cell Identity in Mid-gastrula Mouse Embryo. Dev Cell 2016 Mar 21;36(6):681-97. PMID: 27003939
SRR3105631	E7.0	TS10: embryo	C57BL/6	SAMN04420634	Illumina HiSeq 2500	100	cDNA	PRJNA275415	Peng G, Suo S, Chen J, Chen W et al. Spatial Transcriptome for the Molecular Annotation of Lineage Fates and Cell Identity in Mid-gastrula Mouse Embryo. Dev Cell 2016 Mar 21;36(6):681-97. PMID: 27003939
SRR3105632	E7.0	TS10: embryo	C57BL/6	SAMN04420696	Illumina HiSeq 2500	100	cDNA	PRJNA275415	Peng G, Suo S, Chen J, Chen W et al. Spatial Transcriptome for the Molecular Annotation of Lineage Fates and Cell Identity in Mid-gastrula Mouse Embryo. Dev Cell 2016 Mar 21;36(6):681-97. PMID: 27003939
SRR3105633	E7.0	TS10: embryo	C57BL/6	SAMN04420697	Illumina HiSeq 2500	100	cDNA	PRJNA275415	Peng G, Suo S, Chen J, Chen W et al. Spatial Transcriptome for the Molecular Annotation of Lineage Fates and Cell Identity in Mid-gastrula Mouse Embryo. Dev Cell 2016 Mar 21;36(6):681-97. PMID: 27003939
SRR3105634	E7.0	TS10: embryo	C57BL/6	SAMN04420629	Illumina HiSeq 2500	100	cDNA	PRJNA275415	Peng G, Suo S, Chen J, Chen W et al. Spatial Transcriptome for the Molecular Annotation of Lineage Fates and Cell Identity in Mid-gastrula Mouse Embryo. Dev Cell 2016 Mar 21;36(6):681-97. PMID: 27003939
SRR3105635	E7.0	TS10: embryo	C57BL/6	SAMN04420630	Illumina HiSeq 2500	100	cDNA	PRJNA275415	Peng G, Suo S, Chen J, Chen W et al. Spatial Transcriptome for the Molecular Annotation of Lineage Fates and Cell Identity in Mid-gastrula Mouse Embryo. Dev Cell 2016 Mar 21;36(6):681-97. PMID: 27003939
SRR3105636	E7.0	TS10: embryo	C57BL/6	SAMN04420631	Illumina HiSeq 2500	100	cDNA	PRJNA275415	Peng G, Suo S, Chen J, Chen W et al. Spatial Transcriptome for the Molecular Annotation of Lineage Fates and Cell Identity in Mid-gastrula Mouse Embryo. Dev Cell 2016 Mar 21;36(6):681-97. PMID: 27003939
SRR3105637	E7.0	TS10: embryo	C57BL/6	SAMN04420632	Illumina HiSeq 2500	100	cDNA	PRJNA275415	Peng G, Suo S, Chen J, Chen W et al. Spatial Transcriptome for the Molecular Annotation of Lineage Fates and Cell Identity in Mid-gastrula Mouse Embryo. Dev Cell 2016 Mar 21;36(6):681-97. PMID: 27003939
SRR3105638	E7.0	TS10: embryo	C57BL/6	SAMN04420635	Illumina HiSeq 2500	100	cDNA	PRJNA275415	Peng G, Suo S, Chen J, Chen W et al. Spatial Transcriptome for the Molecular Annotation of Lineage Fates and Cell Identity in Mid-gastrula Mouse Embryo. Dev Cell 2016 Mar 21;36(6):681-97. PMID: 27003939
SRR3105639	E7.0	TS10: embryo	C57BL/6	SAMN04420636	Illumina HiSeq 2500	100	cDNA	PRJNA275415	Peng G, Suo S, Chen J, Chen W et al. Spatial Transcriptome for the Molecular Annotation of Lineage Fates and Cell Identity in Mid-gastrula Mouse Embryo. Dev Cell 2016 Mar 21;36(6):681-97. PMID: 27003939
SRR3105640	E7.0	TS10: embryo	C57BL/6	SAMN04420637	Illumina HiSeq 2500	100	cDNA	PRJNA275415	Peng G, Suo S, Chen J, Chen W et al. Spatial Transcriptome for the Molecular Annotation of Lineage Fates and Cell Identity in Mid-gastrula Mouse Embryo. Dev Cell 2016 Mar 21;36(6):681-97. PMID: 27003939
SRR3105641	E7.0	TS10: embryo	C57BL/6	SAMN04420638	Illumina HiSeq 2500	100	cDNA	PRJNA275415	Peng G, Suo S, Chen J, Chen W et al. Spatial Transcriptome for the Molecular Annotation of Lineage Fates and Cell Identity in Mid-gastrula Mouse Embryo. Dev Cell 2016 Mar 21;36(6):681-97. PMID: 27003939
SRR3105642	E7.0	TS10: embryo	C57BL/6	SAMN04420639	Illumina HiSeq 2500	100	cDNA	PRJNA275415	Peng G, Suo S, Chen J, Chen W et al. Spatial Transcriptome for the Molecular Annotation of Lineage Fates and Cell Identity in Mid-gastrula Mouse Embryo. Dev Cell 2016 Mar 21;36(6):681-97. PMID: 27003939
SRR3105643	E7.0	TS10: embryo	C57BL/6	SAMN04420640	Illumina HiSeq 2500	100	cDNA	PRJNA275415	Peng G, Suo S, Chen J, Chen W et al. Spatial Transcriptome for the Molecular Annotation of Lineage Fates and Cell Identity in Mid-gastrula Mouse Embryo. Dev Cell 2016 Mar 21;36(6):681-97. PMID: 27003939
SRR3105644	E7.0	TS10: embryo	C57BL/6	SAMN04420641	Illumina HiSeq 2500	100	cDNA	PRJNA275415	Peng G, Suo S, Chen J, Chen W et al. Spatial Transcriptome for the Molecular Annotation of Lineage Fates and Cell Identity in Mid-gastrula Mouse Embryo. Dev Cell 2016 Mar 21;36(6):681-97. PMID: 27003939
SRR3105645	E7.0	TS10: embryo	C57BL/6	SAMN04420642	Illumina HiSeq 2500	100	cDNA	PRJNA275415	Peng G, Suo S, Chen J, Chen W et al. Spatial Transcriptome for the Molecular Annotation of Lineage Fates and Cell Identity in Mid-gastrula Mouse Embryo. Dev Cell 2016 Mar 21;36(6):681-97. PMID: 27003939
SRR3105646	E7.0	TS10: embryo	C57BL/6	SAMN04420643	Illumina HiSeq 2500	100	cDNA	PRJNA275415	Peng G, Suo S, Chen J, Chen W et al. Spatial Transcriptome for the Molecular Annotation of Lineage Fates and Cell Identity in Mid-gastrula Mouse Embryo. Dev Cell 2016 Mar 21;36(6):681-97. PMID: 27003939
SRR3105647	E7.0	TS10: embryo	C57BL/6	SAMN04420644	Illumina HiSeq 2500	100	cDNA	PRJNA275415	Peng G, Suo S, Chen J, Chen W et al. Spatial Transcriptome for the Molecular Annotation of Lineage Fates and Cell Identity in Mid-gastrula Mouse Embryo. Dev Cell 2016 Mar 21;36(6):681-97. PMID: 27003939
SRR3105648	E7.0	TS10: embryo	C57BL/6	SAMN04420645	Illumina HiSeq 2500	100	cDNA	PRJNA275415	Peng G, Suo S, Chen J, Chen W et al. Spatial Transcriptome for the Molecular Annotation of Lineage Fates and Cell Identity in Mid-gastrula Mouse Embryo. Dev Cell 2016 Mar 21;36(6):681-97. PMID: 27003939
SRR3105649	E7.0	TS10: embryo	C57BL/6	SAMN04420646	Illumina HiSeq 2500	100	cDNA	PRJNA275415	Peng G, Suo S, Chen J, Chen W et al. Spatial Transcriptome for the Molecular Annotation of Lineage Fates and Cell Identity in Mid-gastrula Mouse Embryo. Dev Cell 2016 Mar 21;36(6):681-97. PMID: 27003939
SRR3105650	E7.0	TS10: embryo	C57BL/6	SAMN04420647	Illumina HiSeq 2500	100	cDNA	PRJNA275415	Peng G, Suo S, Chen J, Chen W et al. Spatial Transcriptome for the Molecular Annotation of Lineage Fates and Cell Identity in Mid-gastrula Mouse Embryo. Dev Cell 2016 Mar 21;36(6):681-97. PMID: 27003939
SRR3105651	E7.0	TS10: embryo	C57BL/6	SAMN04420648	Illumina HiSeq 2500	100	cDNA	PRJNA275415	Peng G, Suo S, Chen J, Chen W et al. Spatial Transcriptome for the Molecular Annotation of Lineage Fates and Cell Identity in Mid-gastrula Mouse Embryo. Dev Cell 2016 Mar 21;36(6):681-97. PMID: 27003939
SRR3105652	E7.0	TS10: embryo	C57BL/6	SAMN04420649	Illumina HiSeq 2500	100	cDNA	PRJNA275415	Peng G, Suo S, Chen J, Chen W et al. Spatial Transcriptome for the Molecular Annotation of Lineage Fates and Cell Identity in Mid-gastrula Mouse Embryo. Dev Cell 2016 Mar 21;36(6):681-97. PMID: 27003939
SRR3105653	E7.0	TS10: embryo	C57BL/6	SAMN04420650	Illumina HiSeq 2500	100	cDNA	PRJNA275415	Peng G, Suo S, Chen J, Chen W et al. Spatial Transcriptome for the Molecular Annotation of Lineage Fates and Cell Identity in Mid-gastrula Mouse Embryo. Dev Cell 2016 Mar 21;36(6):681-97. PMID: 27003939
SRR3105654	E7.0	TS10: embryo	C57BL/6	SAMN04420651	Illumina HiSeq 2500	100	cDNA	PRJNA275415	Peng G, Suo S, Chen J, Chen W et al. Spatial Transcriptome for the Molecular Annotation of Lineage Fates and Cell Identity in Mid-gastrula Mouse Embryo. Dev Cell 2016 Mar 21;36(6):681-97. PMID: 27003939
SRR3105655	E7.0	TS10: embryo	C57BL/6	SAMN04420652	Illumina HiSeq 2500	100	cDNA	PRJNA275415	Peng G, Suo S, Chen J, Chen W et al. Spatial Transcriptome for the Molecular Annotation of Lineage Fates and Cell Identity in Mid-gastrula Mouse Embryo. Dev Cell 2016 Mar 21;36(6):681-97. PMID: 27003939
SRR3105656	E7.0	TS10: embryo	C57BL/6	SAMN04420653	Illumina HiSeq 2500	100	cDNA	PRJNA275415	Peng G, Suo S, Chen J, Chen W et al. Spatial Transcriptome for the Molecular Annotation of Lineage Fates and Cell Identity in Mid-gastrula Mouse Embryo. Dev Cell 2016 Mar 21;36(6):681-97. PMID: 27003939
SRR3105657	E7.0	TS10: embryo	C57BL/6	SAMN04420654	Illumina HiSeq 2500	100	cDNA	PRJNA275415	Peng G, Suo S, Chen J, Chen W et al. Spatial Transcriptome for the Molecular Annotation of Lineage Fates and Cell Identity in Mid-gastrula Mouse Embryo. Dev Cell 2016 Mar 21;36(6):681-97. PMID: 27003939
SRR3105658	E7.0	TS10: embryo	C57BL/6	SAMN04420655	Illumina HiSeq 2500	100	cDNA	PRJNA275415	Peng G, Suo S, Chen J, Chen W et al. Spatial Transcriptome for the Molecular Annotation of Lineage Fates and Cell Identity in Mid-gastrula Mouse Embryo. Dev Cell 2016 Mar 21;36(6):681-97. PMID: 27003939
SRR3105659	E7.0	TS10: embryo	C57BL/6	SAMN04420656	Illumina HiSeq 2500	100	cDNA	PRJNA275415	Peng G, Suo S, Chen J, Chen W et al. Spatial Transcriptome for the Molecular Annotation of Lineage Fates and Cell Identity in Mid-gastrula Mouse Embryo. Dev Cell 2016 Mar 21;36(6):681-97. PMID: 27003939
SRR3105660	E7.0	TS10: embryo	C57BL/6	SAMN04420657	Illumina HiSeq 2500	100	cDNA	PRJNA275415	Peng G, Suo S, Chen J, Chen W et al. Spatial Transcriptome for the Molecular Annotation of Lineage Fates and Cell Identity in Mid-gastrula Mouse Embryo. Dev Cell 2016 Mar 21;36(6):681-97. PMID: 27003939
SRR3105661	E7.0	TS10: embryo	C57BL/6	SAMN04420658	Illumina HiSeq 2500	100	cDNA	PRJNA275415	Peng G, Suo S, Chen J, Chen W et al. Spatial Transcriptome for the Molecular Annotation of Lineage Fates and Cell Identity in Mid-gastrula Mouse Embryo. Dev Cell 2016 Mar 21;36(6):681-97. PMID: 27003939
SRR3105662	E7.0	TS10: embryo	C57BL/6	SAMN04420659	Illumina HiSeq 2500	100	cDNA	PRJNA275415	Peng G, Suo S, Chen J, Chen W et al. Spatial Transcriptome for the Molecular Annotation of Lineage Fates and Cell Identity in Mid-gastrula Mouse Embryo. Dev Cell 2016 Mar 21;36(6):681-97. PMID: 27003939
SRR3105663	E7.0	TS10: embryo	C57BL/6	SAMN04420660	Illumina HiSeq 2500	100	cDNA	PRJNA275415	Peng G, Suo S, Chen J, Chen W et al. Spatial Transcriptome for the Molecular Annotation of Lineage Fates and Cell Identity in Mid-gastrula Mouse Embryo. Dev Cell 2016 Mar 21;36(6):681-97. PMID: 27003939
SRR3105664	E7.0	TS10: embryo	C57BL/6	SAMN04420661	Illumina HiSeq 2500	100	cDNA	PRJNA275415	Peng G, Suo S, Chen J, Chen W et al. Spatial Transcriptome for the Molecular Annotation of Lineage Fates and Cell Identity in Mid-gastrula Mouse Embryo. Dev Cell 2016 Mar 21;36(6):681-97. PMID: 27003939
SRR3105665	E7.0	TS10: embryo	C57BL/6	SAMN04420662	Illumina HiSeq 2500	100	cDNA	PRJNA275415	Peng G, Suo S, Chen J, Chen W et al. Spatial Transcriptome for the Molecular Annotation of Lineage Fates and Cell Identity in Mid-gastrula Mouse Embryo. Dev Cell 2016 Mar 21;36(6):681-97. PMID: 27003939
SRR3105666	E7.0	TS10: embryo	C57BL/6	SAMN04420663	Illumina HiSeq 2500	100	cDNA	PRJNA275415	Peng G, Suo S, Chen J, Chen W et al. Spatial Transcriptome for the Molecular Annotation of Lineage Fates and Cell Identity in Mid-gastrula Mouse Embryo. Dev Cell 2016 Mar 21;36(6):681-97. PMID: 27003939
SRR3105667	E7.0	TS10: embryo	C57BL/6	SAMN04420664	Illumina HiSeq 2500	100	cDNA	PRJNA275415	Peng G, Suo S, Chen J, Chen W et al. Spatial Transcriptome for the Molecular Annotation of Lineage Fates and Cell Identity in Mid-gastrula Mouse Embryo. Dev Cell 2016 Mar 21;36(6):681-97. PMID: 27003939
SRR3105668	E7.0	TS10: embryo	C57BL/6	SAMN04420665	Illumina HiSeq 2500	100	cDNA	PRJNA275415	Peng G, Suo S, Chen J, Chen W et al. Spatial Transcriptome for the Molecular Annotation of Lineage Fates and Cell Identity in Mid-gastrula Mouse Embryo. Dev Cell 2016 Mar 21;36(6):681-97. PMID: 27003939
SRR3105669	E7.0	TS10: embryo	C57BL/6	SAMN04420666	Illumina HiSeq 2500	100	cDNA	PRJNA275415	Peng G, Suo S, Chen J, Chen W et al. Spatial Transcriptome for the Molecular Annotation of Lineage Fates and Cell Identity in Mid-gastrula Mouse Embryo. Dev Cell 2016 Mar 21;36(6):681-97. PMID: 27003939
SRR3105670	E7.0	TS10: embryo	C57BL/6	SAMN04420667	Illumina HiSeq 2500	100	cDNA	PRJNA275415	Peng G, Suo S, Chen J, Chen W et al. Spatial Transcriptome for the Molecular Annotation of Lineage Fates and Cell Identity in Mid-gastrula Mouse Embryo. Dev Cell 2016 Mar 21;36(6):681-97. PMID: 27003939
SRR1950657	E14.5	TS22: primary palate	CD-1	SAMN03457325	Illumina HiSeq 2500	50	Qiagen RNEasy Micro Kit	PRJNA280162	Potter AS, Potter SS. Molecular Anatomy of Palate Development. PLoS One 2015;10(7):e0132662. PMID: 26168040
SRR1950658	E14.5	TS22: primary palate	CD-1	SAMN03457326	Illumina HiSeq 2500	50	Qiagen RNEasy Micro Kit	PRJNA280162	Potter AS, Potter SS. Molecular Anatomy of Palate Development. PLoS One 2015;10(7):e0132662. PMID: 26168040
SRR1950659	E14.5	TS22: primary palate	CD-1	SAMN03457327	Illumina HiSeq 2500	50	Qiagen RNEasy Micro Kit	PRJNA280162	Potter AS, Potter SS. Molecular Anatomy of Palate Development. PLoS One 2015;10(7):e0132662. PMID: 26168040
SRR1950660	E14.5	TS22: primary palate	CD-1	SAMN03457328	Illumina HiSeq 2500	50	Qiagen RNEasy Micro Kit	PRJNA280162	Potter AS, Potter SS. Molecular Anatomy of Palate Development. PLoS One 2015;10(7):e0132662. PMID: 26168040
SRR1950661	E14.5	TS22: primary palate	CD-1	SAMN03457329	Illumina HiSeq 2500	50	Qiagen RNEasy Micro Kit	PRJNA280162	Potter AS, Potter SS. Molecular Anatomy of Palate Development. PLoS One 2015;10(7):e0132662. PMID: 26168040
SRR1950662	E14.5	TS22: primary palate	CD-1	SAMN03457330	Illumina HiSeq 2500	50	Qiagen RNEasy Micro Kit	PRJNA280162	Potter AS, Potter SS. Molecular Anatomy of Palate Development. PLoS One 2015;10(7):e0132662. PMID: 26168040
SRR1950663	E14.5	TS22: primary palate	CD-1	SAMN03457331	Illumina HiSeq 2500	50	Qiagen RNEasy Micro Kit	PRJNA280162	Potter AS, Potter SS. Molecular Anatomy of Palate Development. PLoS One 2015;10(7):e0132662. PMID: 26168040
SRR1950664	E14.5	TS22: primary palate	CD-1	SAMN03457332	Illumina HiSeq 2500	50	Qiagen RNEasy Micro Kit	PRJNA280162	Potter AS, Potter SS. Molecular Anatomy of Palate Development. PLoS One 2015;10(7):e0132662. PMID: 26168040
SRR1950665	E14.5	TS22: primary palate	CD-1	SAMN03457333	Illumina HiSeq 2500	50	Qiagen RNEasy Micro Kit	PRJNA280162	Potter AS, Potter SS. Molecular Anatomy of Palate Development. PLoS One 2015;10(7):e0132662. PMID: 26168040
SRR1950666	E14.5	TS22: primary palate	CD-1	SAMN03457334	Illumina HiSeq 2500	50	Qiagen RNEasy Micro Kit	PRJNA280162	Potter AS, Potter SS. Molecular Anatomy of Palate Development. PLoS One 2015;10(7):e0132662. PMID: 26168040
SRR1950667	E14.5	TS22: primary palate	CD-1	SAMN03457335	Illumina HiSeq 2500	50	Qiagen RNEasy Micro Kit	PRJNA280162	Potter AS, Potter SS. Molecular Anatomy of Palate Development. PLoS One 2015;10(7):e0132662. PMID: 26168040
SRR1950668	E14.5	TS22: primary palate	CD-1	SAMN03457336	Illumina HiSeq 2500	50	Qiagen RNEasy Micro Kit	PRJNA280162	Potter AS, Potter SS. Molecular Anatomy of Palate Development. PLoS One 2015;10(7):e0132662. PMID: 26168040
SRR1950669	E14.5	TS22: primary palate	CD-1	SAMN03457337	Illumina HiSeq 2500	50	Qiagen RNEasy Micro Kit	PRJNA280162	Potter AS, Potter SS. Molecular Anatomy of Palate Development. PLoS One 2015;10(7):e0132662. PMID: 26168040
SRR1950670	E14.5	TS22: primary palate	CD-1	SAMN03457338	Illumina HiSeq 2500	50	Qiagen RNEasy Micro Kit	PRJNA280162	Potter AS, Potter SS. Molecular Anatomy of Palate Development. PLoS One 2015;10(7):e0132662. PMID: 26168040
SRR1950671	E14.5	TS22: primary palate	CD-1	SAMN03457339	Illumina HiSeq 2500	50	Qiagen RNEasy Micro Kit	PRJNA280162	Potter AS, Potter SS. Molecular Anatomy of Palate Development. PLoS One 2015;10(7):e0132662. PMID: 26168040
SRR1950672	E14.5	TS22: primary palate	CD-1	SAMN03457340	Illumina HiSeq 2500	50	Qiagen RNEasy Micro Kit	PRJNA280162	Potter AS, Potter SS. Molecular Anatomy of Palate Development. PLoS One 2015;10(7):e0132662. PMID: 26168040
SRR1950673	E14.5	TS22: primary palate	CD-1	SAMN03457341	Illumina HiSeq 2500	50	Qiagen RNEasy Micro Kit	PRJNA280162	Potter AS, Potter SS. Molecular Anatomy of Palate Development. PLoS One 2015;10(7):e0132662. PMID: 26168040
SRR1950674	E14.5	TS22: primary palate	CD-1	SAMN03457342	Illumina HiSeq 2500	50	Qiagen RNEasy Micro Kit	PRJNA280162	Potter AS, Potter SS. Molecular Anatomy of Palate Development. PLoS One 2015;10(7):e0132662. PMID: 26168040
SRR1950675	E14.5	TS22: primary palate	CD-1	SAMN03457343	Illumina HiSeq 2500	50	Qiagen RNEasy Micro Kit	PRJNA280162	Potter AS, Potter SS. Molecular Anatomy of Palate Development. PLoS One 2015;10(7):e0132662. PMID: 26168040
SRR1950676	E14.5	TS22: primary palate	CD-1	SAMN03457344	Illumina HiSeq 2500	50	Qiagen RNEasy Micro Kit	PRJNA280162	Potter AS, Potter SS. Molecular Anatomy of Palate Development. PLoS One 2015;10(7):e0132662. PMID: 26168040
SRR1950677	E14.5	TS22: primary palate	CD-1	SAMN03457345	Illumina HiSeq 2500	50	Qiagen RNEasy Micro Kit	PRJNA280162	Potter AS, Potter SS. Molecular Anatomy of Palate Development. PLoS One 2015;10(7):e0132662. PMID: 26168040
SRR1950678	E14.5	TS22: primary palate	CD-1	SAMN03457346	Illumina HiSeq 2500	50	Qiagen RNEasy Micro Kit	PRJNA280162	Potter AS, Potter SS. Molecular Anatomy of Palate Development. PLoS One 2015;10(7):e0132662. PMID: 26168040
SRR1950679	E14.5	TS22: primary palate	CD-1	SAMN03457347	Illumina HiSeq 2500	50	Qiagen RNEasy Micro Kit	PRJNA280162	Potter AS, Potter SS. Molecular Anatomy of Palate Development. PLoS One 2015;10(7):e0132662. PMID: 26168040
SRR1950680	E14.5	TS22: primary palate	CD-1	SAMN03457348	Illumina HiSeq 2500	50	Qiagen RNEasy Micro Kit	PRJNA280162	Potter AS, Potter SS. Molecular Anatomy of Palate Development. PLoS One 2015;10(7):e0132662. PMID: 26168040
SRR1950681	E14.5	TS22: primary palate	CD-1	SAMN03457349	Illumina HiSeq 2500	50	Qiagen RNEasy Micro Kit	PRJNA280162	Potter AS, Potter SS. Molecular Anatomy of Palate Development. PLoS One 2015;10(7):e0132662. PMID: 26168040
SRR2039769	E15.5	TS23: lens	C57BL/6	SAMN03734483	Illumina HiSeq 2000	100	polyA selection	PRJNA284923	Khan SY, Hackett SF, Lee MC, Pourmand N et al. Transcriptome Profiling of Developing Murine Lens Through RNA Sequencing. Invest Ophthalmol Vis Sci 2015 Jul;56(8):4919-26.
SRR2039770	E15.5	TS23: lens	C57BL/6	SAMN03734484	Illumina HiSeq 2000	100	polyA selection	PRJNA284923	Khan SY, Hackett SF, Lee MC, Pourmand N et al. Transcriptome Profiling of Developing Murine Lens Through RNA Sequencing. Invest Ophthalmol Vis Sci 2015 Jul;56(8):4919-26.
SRR2039771	E18.0	TS26: lens	C57BL/6	SAMN03734485	Illumina HiSeq 2000	100	polyA selection	PRJNA284923	Khan SY, Hackett SF, Lee MC, Pourmand N et al. Transcriptome Profiling of Developing Murine Lens Through RNA Sequencing. Invest Ophthalmol Vis Sci 2015 Jul;56(8):4919-26.
SRR2039772	E18.0	TS26: lens	C57BL/6	SAMN03734486	Illumina HiSeq 2000	100	polyA selection	PRJNA284923	Khan SY, Hackett SF, Lee MC, Pourmand N et al. Transcriptome Profiling of Developing Murine Lens Through RNA Sequencing. Invest Ophthalmol Vis Sci 2015 Jul;56(8):4919-26.
SRR2061189	E16.5	TS24: cerebral cortex	C57BL/6	SAMN03771011	Illumina HiSeq 2000	101	cDNA	PRJNA286847	Maze I, Wenderski W, Noh KM, Bagot RC et al. Critical Role of Histone Turnover in Neuronal Transcription and Plasticity. Neuron 2015 Jul 1;87(1):77-94
SRR2061190	E16.5	TS24: cerebral cortex	C57BL/6	SAMN03771012	Illumina HiSeq 2000	101	cDNA	PRJNA286847	Maze I, Wenderski W, Noh KM, Bagot RC et al. Critical Role of Histone Turnover in Neuronal Transcription and Plasticity. Neuron 2015 Jul 1;87(1):77-94
SRR2061191	E16.5	TS24: cerebral cortex	C57BL/6	SAMN03771013	Illumina HiSeq 2000	101	cDNA	PRJNA286847	Maze I, Wenderski W, Noh KM, Bagot RC et al. Critical Role of Histone Turnover in Neuronal Transcription and Plasticity. Neuron 2015 Jul 1;87(1):77-94
SRR2145885	E6.25	TS8: embryo	C57BL/6J	SAMN03959748	NextSeq 500	75	cDNA	PRJNA291986	Khoueiry R, Sohni A, Thienpont B, Luo X et al. Lineage-specific functions of TET1 in the postimplantation mouse embryo. Nat Genet 2017 Jul;49(7):1061-1072
SRR2145889	E6.25	TS8: embryo	C57BL/6J	SAMN03959749	NextSeq 500	75	cDNA	PRJNA291986	Khoueiry R, Sohni A, Thienpont B, Luo X et al. Lineage-specific functions of TET1 in the postimplantation mouse embryo. Nat Genet 2017 Jul;49(7):1061-1072
SRR2145893	E6.25	TS8: embryo	C57BL/6J	SAMN03959750	NextSeq 500	75	cDNA	PRJNA291986	Khoueiry R, Sohni A, Thienpont B, Luo X et al. Lineage-specific functions of TET1 in the postimplantation mouse embryo. Nat Genet 2017 Jul;49(7):1061-1072
SRR2145897	E6.25	TS8: embryo	C57BL/6J	SAMN03959751	NextSeq 500	75	cDNA	PRJNA291986	Khoueiry R, Sohni A, Thienpont B, Luo X et al. Lineage-specific functions of TET1 in the postimplantation mouse embryo. Nat Genet 2017 Jul;49(7):1061-1072
SRR2933021	E14.5	TS22: intestine mesenchyme	C57BL/6J	SAMN04260359	Illumina HiSeq 2000	52	cDNA	PRJNA301906	Gurdziel K, Vogt KR, Walton KD, Schneider GK et al. Transcriptome of the inner circular smooth muscle of the developing mouse intestine: Evidence for regulation of visceral smooth muscle genes by the hedgehog target gene, cJun. Dev Dyn 2016 May;245(5):614-26
SRR2933022	E14.5	TS22: intestine mesenchyme	C57BL/6J	SAMN04260360	Illumina HiSeq 2000	52	cDNA	PRJNA301906	Gurdziel K, Vogt KR, Walton KD, Schneider GK et al. Transcriptome of the inner circular smooth muscle of the developing mouse intestine: Evidence for regulation of visceral smooth muscle genes by the hedgehog target gene, cJun. Dev Dyn 2016 May;245(5):614-26
SRR2933023	E14.5	TS22: intestine mesenchyme	C57BL/6J	SAMN04260361	Illumina HiSeq 2000	52	cDNA	PRJNA301906	Gurdziel K, Vogt KR, Walton KD, Schneider GK et al. Transcriptome of the inner circular smooth muscle of the developing mouse intestine: Evidence for regulation of visceral smooth muscle genes by the hedgehog target gene, cJun. Dev Dyn 2016 May;245(5):614-26
SRR2933018	E14.5	TS22: intestine epithelium	C57BL/6J	SAMN04260356	Illumina HiSeq 2000	52	cDNA	PRJNA301906	Gurdziel K, Vogt KR, Walton KD, Schneider GK et al. Transcriptome of the inner circular smooth muscle of the developing mouse intestine: Evidence for regulation of visceral smooth muscle genes by the hedgehog target gene, cJun. Dev Dyn 2016 May;245(5):614-26
SRR2933019	E14.5	TS22: intestine epithelium	C57BL/6J	SAMN04260357	Illumina HiSeq 2000	52	cDNA	PRJNA301906	Gurdziel K, Vogt KR, Walton KD, Schneider GK et al. Transcriptome of the inner circular smooth muscle of the developing mouse intestine: Evidence for regulation of visceral smooth muscle genes by the hedgehog target gene, cJun. Dev Dyn 2016 May;245(5):614-26
SRR2933020	E14.5	TS22: intestine epithelium	C57BL/6J	SAMN04260358	Illumina HiSeq 2000	52	cDNA	PRJNA301906	Gurdziel K, Vogt KR, Walton KD, Schneider GK et al. Transcriptome of the inner circular smooth muscle of the developing mouse intestine: Evidence for regulation of visceral smooth muscle genes by the hedgehog target gene, cJun. Dev Dyn 2016 May;245(5):614-26
SRR3086612	E9.5	TS15: embryo	C57BL/6J	SAMN04385785	Illumina HiSeq 2000	101	cDNA	PRJNA307703	Boulard M, Edwards JR, Bestor TH. Abnormal X chromosome inactivation and sex-specific gene dysregulation after ablation of FBXL10. Epigenetics Chromatin 2016;9:22
SRR3086614	E9.5	TS15: embryo	C57BL/6J	SAMN04385786	Illumina HiSeq 2000	101	cDNA	PRJNA307703	Boulard M, Edwards JR, Bestor TH. Abnormal X chromosome inactivation and sex-specific gene dysregulation after ablation of FBXL10. Epigenetics Chromatin 2016;9:22
SRR3086616	E9.5	TS15: embryo	C57BL/6J	SAMN04385787	Illumina HiSeq 2000	101	cDNA	PRJNA307703	Boulard M, Edwards JR, Bestor TH. Abnormal X chromosome inactivation and sex-specific gene dysregulation after ablation of FBXL10. Epigenetics Chromatin 2016;9:22
SRR3086618	E9.5	TS15: embryo	C57BL/6J	SAMN04385788	Illumina HiSeq 2000	101	cDNA	PRJNA307703	Boulard M, Edwards JR, Bestor TH. Abnormal X chromosome inactivation and sex-specific gene dysregulation after ablation of FBXL10. Epigenetics Chromatin 2016;9:22
SRR3175173	E10.5	TS17: diencephalon	CD-1	SAMN04503866	Illumina HiSeq 2000	100	cDNA	PRJNA312346	Yao Y, Minor PJ, Zhao YT, Jeong Y et al. Cis-regulatory architecture of a brain signaling center predates the origin of chordates. Nat Genet 2016 May;48(5):575-80
SRR3615132	E12.5	TS20: forebrain	C57BL/6	SAMN05194336	Illumina HiSeq 2000	52	cDNA	PRJNA324006	Villaescusa JC, Li B, Toledo EM, Rivetti di Val Cervo P et al. A PBX1 transcriptional network controls dopaminergic neuron development and is impaired in Parkinson's disease. EMBO J 2016 Sep 15;35(18):1963-78
SRR3615133	E12.5	TS20: forebrain	C57BL/6	SAMN05194337	Illumina HiSeq 2000	52	cDNA	PRJNA324006	Villaescusa JC, Li B, Toledo EM, Rivetti di Val Cervo P et al. A PBX1 transcriptional network controls dopaminergic neuron development and is impaired in Parkinson's disease. EMBO J 2016 Sep 15;35(18):1963-78
SRR3615135	E12.5	TS20: forebrain	C57BL/6	SAMN05194338	Illumina HiSeq 2000	52	cDNA	PRJNA324006	Villaescusa JC, Li B, Toledo EM, Rivetti di Val Cervo P et al. A PBX1 transcriptional network controls dopaminergic neuron development and is impaired in Parkinson's disease. EMBO J 2016 Sep 15;35(18):1963-78
SRR3615136	E12.5	TS20: hindbrain	C57BL/6	SAMN05194339	Illumina HiSeq 2000	52	cDNA	PRJNA324006	Villaescusa JC, Li B, Toledo EM, Rivetti di Val Cervo P et al. A PBX1 transcriptional network controls dopaminergic neuron development and is impaired in Parkinson's disease. EMBO J 2016 Sep 15;35(18):1963-78
SRR3615138	E12.5	TS20: hindbrain	C57BL/6	SAMN05194340	Illumina HiSeq 2000	52	cDNA	PRJNA324006	Villaescusa JC, Li B, Toledo EM, Rivetti di Val Cervo P et al. A PBX1 transcriptional network controls dopaminergic neuron development and is impaired in Parkinson's disease. EMBO J 2016 Sep 15;35(18):1963-78
SRR3615139	E12.5	TS20: hindbrain	C57BL/6	SAMN05194341	Illumina HiSeq 2000	52	cDNA	PRJNA324006	Villaescusa JC, Li B, Toledo EM, Rivetti di Val Cervo P et al. A PBX1 transcriptional network controls dopaminergic neuron development and is impaired in Parkinson's disease. EMBO J 2016 Sep 15;35(18):1963-78
SRR3615140	E12.5	TS20: hindbrain alar plate	C57BL/6	SAMN05194342	Illumina HiSeq 2000	52	cDNA	PRJNA324006	Villaescusa JC, Li B, Toledo EM, Rivetti di Val Cervo P et al. A PBX1 transcriptional network controls dopaminergic neuron development and is impaired in Parkinson's disease. EMBO J 2016 Sep 15;35(18):1963-78
SRR3615141	E12.5	TS20: hindbrain alar plate	C57BL/6	SAMN05194343	Illumina HiSeq 2000	52	cDNA	PRJNA324006	Villaescusa JC, Li B, Toledo EM, Rivetti di Val Cervo P et al. A PBX1 transcriptional network controls dopaminergic neuron development and is impaired in Parkinson's disease. EMBO J 2016 Sep 15;35(18):1963-78
SRR3615142	E12.5	TS20: hindbrain alar plate	C57BL/6	SAMN05194344	Illumina HiSeq 2000	52	cDNA	PRJNA324006	Villaescusa JC, Li B, Toledo EM, Rivetti di Val Cervo P et al. A PBX1 transcriptional network controls dopaminergic neuron development and is impaired in Parkinson's disease. EMBO J 2016 Sep 15;35(18):1963-78
SRR3615127	E12.5	TS20: midbrain	C57BL/6	SAMN05194333	Illumina HiSeq 2000	52	cDNA	PRJNA324006	Villaescusa JC, Li B, Toledo EM, Rivetti di Val Cervo P et al. A PBX1 transcriptional network controls dopaminergic neuron development and is impaired in Parkinson's disease. EMBO J 2016 Sep 15;35(18):1963-78
SRR3615129	E12.5	TS20: midbrain	C57BL/6	SAMN05194334	Illumina HiSeq 2000	52	cDNA	PRJNA324006	Villaescusa JC, Li B, Toledo EM, Rivetti di Val Cervo P et al. A PBX1 transcriptional network controls dopaminergic neuron development and is impaired in Parkinson's disease. EMBO J 2016 Sep 15;35(18):1963-78
SRR3615130	E12.5	TS20: midbrain	C57BL/6	SAMN05194335	Illumina HiSeq 2000	52	cDNA	PRJNA324006	Villaescusa JC, Li B, Toledo EM, Rivetti di Val Cervo P et al. A PBX1 transcriptional network controls dopaminergic neuron development and is impaired in Parkinson's disease. EMBO J 2016 Sep 15;35(18):1963-78
SRR3615143	E12.5	TS20: midbrain	C57BL/6	SAMN05194345	Illumina HiSeq 2000	52	cDNA	PRJNA324006	Villaescusa JC, Li B, Toledo EM, Rivetti di Val Cervo P et al. A PBX1 transcriptional network controls dopaminergic neuron development and is impaired in Parkinson's disease. EMBO J 2016 Sep 15;35(18):1963-78
SRR3615144	E12.5	TS20: midbrain	C57BL/6	SAMN05194346	Illumina HiSeq 2000	52	cDNA	PRJNA324006	Villaescusa JC, Li B, Toledo EM, Rivetti di Val Cervo P et al. A PBX1 transcriptional network controls dopaminergic neuron development and is impaired in Parkinson's disease. EMBO J 2016 Sep 15;35(18):1963-78
SRR3615145	E12.5	TS20: midbrain	C57BL/6	SAMN05194347	Illumina HiSeq 2000	52	cDNA	PRJNA324006	Villaescusa JC, Li B, Toledo EM, Rivetti di Val Cervo P et al. A PBX1 transcriptional network controls dopaminergic neuron development and is impaired in Parkinson's disease. EMBO J 2016 Sep 15;35(18):1963-78
SRR567492	E14.0	TS22: central nervous system	C57BL/6	SAMN01164138	Illumina HiSeq 2000	202	cDNA	PRJNA66167	Unpublished data - https://www.encodeproject.org/
SRR567490	E14.5	TS22: limb	C57BL/6	SAMN01164137	Illumina HiSeq 2000	202	cDNA	PRJNA66167	Unpublished data - https://www.encodeproject.org/
SRR567498	E14.5	TS22: brain	C57BL/6	SAMN01164141	Illumina HiSeq 2000	202	cDNA	PRJNA66167	Unpublished data - https://www.encodeproject.org/
SRR567502	E14	TS22: liver	C57BL/6	SAMN01164143	Illumina HiSeq 2000	200	cDNA	PRJNA66167	Unpublished data - https://www.encodeproject.org/
SRR567497	E14.5	TS22: liver	C57BL/6	SAMN01164140	Illumina HiSeq 2000	200	cDNA	PRJNA66167	Unpublished data - https://www.encodeproject.org/
SRR567500	E11.5	TS19: central nervous system	C57BL/6	SAMN01164142	Illumina HiSeq 2000	200	cDNA	PRJNA66167	Unpublished data - https://www.encodeproject.org/
SRR567491	E14.5	TS22: limb	C57BL/6	SAMN01164137	Illumina HiSeq 2000	200	cDNA	PRJNA66167	Unpublished data - https://www.encodeproject.org/
SRR567499	E14.5	TS22: brain	C57BL/6	SAMN01164141	Illumina HiSeq 2000	200	cDNA	PRJNA66167	Unpublished data - https://www.encodeproject.org/
SRR496255	E14.5	TS22: liver	C57BL/6	SAMN00992244	Illumina HiSeq 2000	36	cDNA	PRJNA66167	Unpublished data - https://www.encodeproject.org/
SRR496239	E14.5	TS22: limb	C57BL/6	SAMN00992236	Illumina HiSeq 2000	36	cDNA	PRJNA66167	Unpublished data - https://www.encodeproject.org/
SRR496259	E14.5	TS22: brain	C57BL/6	SAMN00992246	Illumina HiSeq 2000	36	cDNA	PRJNA66167	Unpublished data - https://www.encodeproject.org/
SRR496261	E14.5	TS22: heart	C57BL/6	SAMN00992247	Illumina HiSeq 2000	36	cDNA	PRJNA66167	Unpublished data - https://www.encodeproject.org/
SRR545906	E14.5	TS22: liver	C57BL/6	SAMN01121060	AB SOLiD System	50	cDNA	PRJNA66167	Unpublished data - https://www.encodeproject.org/
SRR545920	E14.5	TS22: brain	C57BL/6	SAMN01121064	AB SOLiD System	50	cDNA	PRJNA66167	Unpublished data - https://www.encodeproject.org/
SRR545924	E18.5	TS26: brain	C57BL/6	SAMN01121065	AB SOLiD System	50	cDNA	PRJNA66167	Unpublished data - https://www.encodeproject.org/
DRR163656	E13	whole embryo	C57BL/6J	SAMD00154599	Illumina HiSeq 1500	126	RANDOM	PRJDB7749	Yamashita S, Kataoka K, Yamamoto H, Kato T, Hara S, Yamaguchi K, Renard-Guillet C, Katou Y, Shirahige K, Ochi H, Ogino H, Uchida T, Inui M, Takada S, Shigenobu S, Asahara H. Comparative analysis demonstrates cell type-specific conservation of SOX9 targets between mouse and chicken. Sci Rep. 2019 Aug 29;9(1):12560. doi: 10.1038/s41598-019-48979-4. PMID: 31467356; PMCID: PMC6715657.
DRR163657	E13	whole embryo	C57BL/6J	SAMD00154600	Illumina HiSeq 1500	126	RANDOM	PRJDB7749	Yamashita S, Kataoka K, Yamamoto H, Kato T, Hara S, Yamaguchi K, Renard-Guillet C, Katou Y, Shirahige K, Ochi H, Ogino H, Uchida T, Inui M, Takada S, Shigenobu S, Asahara H. Comparative analysis demonstrates cell type-specific conservation of SOX9 targets between mouse and chicken. Sci Rep. 2019 Aug 29;9(1):12560. doi: 10.1038/s41598-019-48979-4. PMID: 31467356; PMCID: PMC6715657.
DRR163658	E13	whole embryo	C57BL/6J	SAMD00154601	Illumina HiSeq 1500	126	RANDOM	PRJDB7749	Yamashita S, Kataoka K, Yamamoto H, Kato T, Hara S, Yamaguchi K, Renard-Guillet C, Katou Y, Shirahige K, Ochi H, Ogino H, Uchida T, Inui M, Takada S, Shigenobu S, Asahara H. Comparative analysis demonstrates cell type-specific conservation of SOX9 targets between mouse and chicken. Sci Rep. 2019 Aug 29;9(1):12560. doi: 10.1038/s41598-019-48979-4. PMID: 31467356; PMCID: PMC6715657.
SRR8495316	E6.5	embryo	C57BL/6	SAMN10832209	NextSeq 500	76	cDNA	PRJNA517444	Mzoughi S, Di Tullio F, Low DHP, Motofeanu CM, Ong SLM, Wollmann H, Wun CM, Kruszka P, Muenke M, Hildebrandt F, Dunn NR, Messerschmidt DM, Guccione E. PRDM15 loss of function links NOTCH and WNT/PCP signaling to patterning defects in holoprosencephaly. Sci Adv. 2020 Jan 10;6(2):eaax9852. doi: 10.1126/sciadv.aax9852. PMID: 31950080; PMCID: PMC6954057.
SRR8495317	E6.5	embryo	C57BL/6	SAMN10832209	NextSeq 500	76	cDNA	PRJNA517444	Mzoughi S, Di Tullio F, Low DHP, Motofeanu CM, Ong SLM, Wollmann H, Wun CM, Kruszka P, Muenke M, Hildebrandt F, Dunn NR, Messerschmidt DM, Guccione E. PRDM15 loss of function links NOTCH and WNT/PCP signaling to patterning defects in holoprosencephaly. Sci Adv. 2020 Jan 10;6(2):eaax9852. doi: 10.1126/sciadv.aax9852. PMID: 31950080; PMCID: PMC6954057.
SRR8495318	E6.5	embryo	C57BL/6	SAMN10832209	NextSeq 500	76	cDNA	PRJNA517444	Mzoughi S, Di Tullio F, Low DHP, Motofeanu CM, Ong SLM, Wollmann H, Wun CM, Kruszka P, Muenke M, Hildebrandt F, Dunn NR, Messerschmidt DM, Guccione E. PRDM15 loss of function links NOTCH and WNT/PCP signaling to patterning defects in holoprosencephaly. Sci Adv. 2020 Jan 10;6(2):eaax9852. doi: 10.1126/sciadv.aax9852. PMID: 31950080; PMCID: PMC6954057.
SRR8495319	E6.5	embryo	C57BL/6	SAMN10832209	NextSeq 500	76	cDNA	PRJNA517444	Mzoughi S, Di Tullio F, Low DHP, Motofeanu CM, Ong SLM, Wollmann H, Wun CM, Kruszka P, Muenke M, Hildebrandt F, Dunn NR, Messerschmidt DM, Guccione E. PRDM15 loss of function links NOTCH and WNT/PCP signaling to patterning defects in holoprosencephaly. Sci Adv. 2020 Jan 10;6(2):eaax9852. doi: 10.1126/sciadv.aax9852. PMID: 31950080; PMCID: PMC6954057.
SRR8495320	E6.5	embryo	C57BL/6	SAMN10832335	NextSeq 500	76	cDNA	PRJNA517444	Mzoughi S, Di Tullio F, Low DHP, Motofeanu CM, Ong SLM, Wollmann H, Wun CM, Kruszka P, Muenke M, Hildebrandt F, Dunn NR, Messerschmidt DM, Guccione E. PRDM15 loss of function links NOTCH and WNT/PCP signaling to patterning defects in holoprosencephaly. Sci Adv. 2020 Jan 10;6(2):eaax9852. doi: 10.1126/sciadv.aax9852. PMID: 31950080; PMCID: PMC6954057.
SRR8495321	E6.5	embryo	C57BL/6	SAMN10832335	NextSeq 500	76	cDNA	PRJNA517444	Mzoughi S, Di Tullio F, Low DHP, Motofeanu CM, Ong SLM, Wollmann H, Wun CM, Kruszka P, Muenke M, Hildebrandt F, Dunn NR, Messerschmidt DM, Guccione E. PRDM15 loss of function links NOTCH and WNT/PCP signaling to patterning defects in holoprosencephaly. Sci Adv. 2020 Jan 10;6(2):eaax9852. doi: 10.1126/sciadv.aax9852. PMID: 31950080; PMCID: PMC6954057.
SRR8495322	E6.5	embryo	C57BL/6	SAMN10832335	NextSeq 500	76	cDNA	PRJNA517444	Mzoughi S, Di Tullio F, Low DHP, Motofeanu CM, Ong SLM, Wollmann H, Wun CM, Kruszka P, Muenke M, Hildebrandt F, Dunn NR, Messerschmidt DM, Guccione E. PRDM15 loss of function links NOTCH and WNT/PCP signaling to patterning defects in holoprosencephaly. Sci Adv. 2020 Jan 10;6(2):eaax9852. doi: 10.1126/sciadv.aax9852. PMID: 31950080; PMCID: PMC6954057.
SRR8495323	E6.5	embryo	C57BL/6	SAMN10832335	NextSeq 500	76	cDNA	PRJNA517444	Mzoughi S, Di Tullio F, Low DHP, Motofeanu CM, Ong SLM, Wollmann H, Wun CM, Kruszka P, Muenke M, Hildebrandt F, Dunn NR, Messerschmidt DM, Guccione E. PRDM15 loss of function links NOTCH and WNT/PCP signaling to patterning defects in holoprosencephaly. Sci Adv. 2020 Jan 10;6(2):eaax9852. doi: 10.1126/sciadv.aax9852. PMID: 31950080; PMCID: PMC6954057.
SRR8495324	E6.5	embryo	C57BL/6	SAMN10832334	NextSeq 500	76	cDNA	PRJNA517444	Mzoughi S, Di Tullio F, Low DHP, Motofeanu CM, Ong SLM, Wollmann H, Wun CM, Kruszka P, Muenke M, Hildebrandt F, Dunn NR, Messerschmidt DM, Guccione E. PRDM15 loss of function links NOTCH and WNT/PCP signaling to patterning defects in holoprosencephaly. Sci Adv. 2020 Jan 10;6(2):eaax9852. doi: 10.1126/sciadv.aax9852. PMID: 31950080; PMCID: PMC6954057.
SRR8495325	E6.5	embryo	C57BL/6	SAMN10832334	NextSeq 500	76	cDNA	PRJNA517444	Mzoughi S, Di Tullio F, Low DHP, Motofeanu CM, Ong SLM, Wollmann H, Wun CM, Kruszka P, Muenke M, Hildebrandt F, Dunn NR, Messerschmidt DM, Guccione E. PRDM15 loss of function links NOTCH and WNT/PCP signaling to patterning defects in holoprosencephaly. Sci Adv. 2020 Jan 10;6(2):eaax9852. doi: 10.1126/sciadv.aax9852. PMID: 31950080; PMCID: PMC6954057.
SRR8495326	E6.5	embryo	C57BL/6	SAMN10832334	NextSeq 500	76	cDNA	PRJNA517444	Mzoughi S, Di Tullio F, Low DHP, Motofeanu CM, Ong SLM, Wollmann H, Wun CM, Kruszka P, Muenke M, Hildebrandt F, Dunn NR, Messerschmidt DM, Guccione E. PRDM15 loss of function links NOTCH and WNT/PCP signaling to patterning defects in holoprosencephaly. Sci Adv. 2020 Jan 10;6(2):eaax9852. doi: 10.1126/sciadv.aax9852. PMID: 31950080; PMCID: PMC6954057.
SRR8495327	E6.5	embryo	C57BL/6	SAMN10832334	NextSeq 500	76	cDNA	PRJNA517444	Mzoughi S, Di Tullio F, Low DHP, Motofeanu CM, Ong SLM, Wollmann H, Wun CM, Kruszka P, Muenke M, Hildebrandt F, Dunn NR, Messerschmidt DM, Guccione E. PRDM15 loss of function links NOTCH and WNT/PCP signaling to patterning defects in holoprosencephaly. Sci Adv. 2020 Jan 10;6(2):eaax9852. doi: 10.1126/sciadv.aax9852. PMID: 31950080; PMCID: PMC6954057.
SRR8495328	E6.5	embryo	C57BL/6	SAMN10832332	NextSeq 500	76	cDNA	PRJNA517444	Mzoughi S, Di Tullio F, Low DHP, Motofeanu CM, Ong SLM, Wollmann H, Wun CM, Kruszka P, Muenke M, Hildebrandt F, Dunn NR, Messerschmidt DM, Guccione E. PRDM15 loss of function links NOTCH and WNT/PCP signaling to patterning defects in holoprosencephaly. Sci Adv. 2020 Jan 10;6(2):eaax9852. doi: 10.1126/sciadv.aax9852. PMID: 31950080; PMCID: PMC6954057.
SRR8495329	E6.5	embryo	C57BL/6	SAMN10832332	NextSeq 500	76	cDNA	PRJNA517444	Mzoughi S, Di Tullio F, Low DHP, Motofeanu CM, Ong SLM, Wollmann H, Wun CM, Kruszka P, Muenke M, Hildebrandt F, Dunn NR, Messerschmidt DM, Guccione E. PRDM15 loss of function links NOTCH and WNT/PCP signaling to patterning defects in holoprosencephaly. Sci Adv. 2020 Jan 10;6(2):eaax9852. doi: 10.1126/sciadv.aax9852. PMID: 31950080; PMCID: PMC6954057.
SRR8495330	E6.5	embryo	C57BL/6	SAMN10832332	NextSeq 500	76	cDNA	PRJNA517444	Mzoughi S, Di Tullio F, Low DHP, Motofeanu CM, Ong SLM, Wollmann H, Wun CM, Kruszka P, Muenke M, Hildebrandt F, Dunn NR, Messerschmidt DM, Guccione E. PRDM15 loss of function links NOTCH and WNT/PCP signaling to patterning defects in holoprosencephaly. Sci Adv. 2020 Jan 10;6(2):eaax9852. doi: 10.1126/sciadv.aax9852. PMID: 31950080; PMCID: PMC6954057.
SRR8495331	E6.5	embryo	C57BL/6	SAMN10832332	NextSeq 500	76	cDNA	PRJNA517444	Mzoughi S, Di Tullio F, Low DHP, Motofeanu CM, Ong SLM, Wollmann H, Wun CM, Kruszka P, Muenke M, Hildebrandt F, Dunn NR, Messerschmidt DM, Guccione E. PRDM15 loss of function links NOTCH and WNT/PCP signaling to patterning defects in holoprosencephaly. Sci Adv. 2020 Jan 10;6(2):eaax9852. doi: 10.1126/sciadv.aax9852. PMID: 31950080; PMCID: PMC6954057.
SRR8495332	E6.5	embryo	C57BL/6	SAMN10832331	NextSeq 500	76	cDNA	PRJNA517444	Mzoughi S, Di Tullio F, Low DHP, Motofeanu CM, Ong SLM, Wollmann H, Wun CM, Kruszka P, Muenke M, Hildebrandt F, Dunn NR, Messerschmidt DM, Guccione E. PRDM15 loss of function links NOTCH and WNT/PCP signaling to patterning defects in holoprosencephaly. Sci Adv. 2020 Jan 10;6(2):eaax9852. doi: 10.1126/sciadv.aax9852. PMID: 31950080; PMCID: PMC6954057.
SRR8495333	E6.5	embryo	C57BL/6	SAMN10832331	NextSeq 500	76	cDNA	PRJNA517444	Mzoughi S, Di Tullio F, Low DHP, Motofeanu CM, Ong SLM, Wollmann H, Wun CM, Kruszka P, Muenke M, Hildebrandt F, Dunn NR, Messerschmidt DM, Guccione E. PRDM15 loss of function links NOTCH and WNT/PCP signaling to patterning defects in holoprosencephaly. Sci Adv. 2020 Jan 10;6(2):eaax9852. doi: 10.1126/sciadv.aax9852. PMID: 31950080; PMCID: PMC6954057.
SRR8495334	E6.5	embryo	C57BL/6	SAMN10832331	NextSeq 500	76	cDNA	PRJNA517444	Mzoughi S, Di Tullio F, Low DHP, Motofeanu CM, Ong SLM, Wollmann H, Wun CM, Kruszka P, Muenke M, Hildebrandt F, Dunn NR, Messerschmidt DM, Guccione E. PRDM15 loss of function links NOTCH and WNT/PCP signaling to patterning defects in holoprosencephaly. Sci Adv. 2020 Jan 10;6(2):eaax9852. doi: 10.1126/sciadv.aax9852. PMID: 31950080; PMCID: PMC6954057.
SRR8495335	E6.5	embryo	C57BL/6	SAMN10832331	NextSeq 500	76	cDNA	PRJNA517444	Mzoughi S, Di Tullio F, Low DHP, Motofeanu CM, Ong SLM, Wollmann H, Wun CM, Kruszka P, Muenke M, Hildebrandt F, Dunn NR, Messerschmidt DM, Guccione E. PRDM15 loss of function links NOTCH and WNT/PCP signaling to patterning defects in holoprosencephaly. Sci Adv. 2020 Jan 10;6(2):eaax9852. doi: 10.1126/sciadv.aax9852. PMID: 31950080; PMCID: PMC6954057.
SRR8495336	E6.5	embryo	C57BL/6	SAMN10832329	NextSeq 500	76	cDNA	PRJNA517444	Mzoughi S, Di Tullio F, Low DHP, Motofeanu CM, Ong SLM, Wollmann H, Wun CM, Kruszka P, Muenke M, Hildebrandt F, Dunn NR, Messerschmidt DM, Guccione E. PRDM15 loss of function links NOTCH and WNT/PCP signaling to patterning defects in holoprosencephaly. Sci Adv. 2020 Jan 10;6(2):eaax9852. doi: 10.1126/sciadv.aax9852. PMID: 31950080; PMCID: PMC6954057.
SRR8495337	E6.5	embryo	C57BL/6	SAMN10832329	NextSeq 500	76	cDNA	PRJNA517444	Mzoughi S, Di Tullio F, Low DHP, Motofeanu CM, Ong SLM, Wollmann H, Wun CM, Kruszka P, Muenke M, Hildebrandt F, Dunn NR, Messerschmidt DM, Guccione E. PRDM15 loss of function links NOTCH and WNT/PCP signaling to patterning defects in holoprosencephaly. Sci Adv. 2020 Jan 10;6(2):eaax9852. doi: 10.1126/sciadv.aax9852. PMID: 31950080; PMCID: PMC6954057.
SRR8495338	E6.5	embryo	C57BL/6	SAMN10832329	NextSeq 500	76	cDNA	PRJNA517444	Mzoughi S, Di Tullio F, Low DHP, Motofeanu CM, Ong SLM, Wollmann H, Wun CM, Kruszka P, Muenke M, Hildebrandt F, Dunn NR, Messerschmidt DM, Guccione E. PRDM15 loss of function links NOTCH and WNT/PCP signaling to patterning defects in holoprosencephaly. Sci Adv. 2020 Jan 10;6(2):eaax9852. doi: 10.1126/sciadv.aax9852. PMID: 31950080; PMCID: PMC6954057.
SRR8495339	E6.5	embryo	C57BL/6	SAMN10832329	NextSeq 500	76	cDNA	PRJNA517444	Mzoughi S, Di Tullio F, Low DHP, Motofeanu CM, Ong SLM, Wollmann H, Wun CM, Kruszka P, Muenke M, Hildebrandt F, Dunn NR, Messerschmidt DM, Guccione E. PRDM15 loss of function links NOTCH and WNT/PCP signaling to patterning defects in holoprosencephaly. Sci Adv. 2020 Jan 10;6(2):eaax9852. doi: 10.1126/sciadv.aax9852. PMID: 31950080; PMCID: PMC6954057.
SRR8495340	E6.5	embryo	C57BL/6	SAMN10832327	NextSeq 500	76	cDNA	PRJNA517444	Mzoughi S, Di Tullio F, Low DHP, Motofeanu CM, Ong SLM, Wollmann H, Wun CM, Kruszka P, Muenke M, Hildebrandt F, Dunn NR, Messerschmidt DM, Guccione E. PRDM15 loss of function links NOTCH and WNT/PCP signaling to patterning defects in holoprosencephaly. Sci Adv. 2020 Jan 10;6(2):eaax9852. doi: 10.1126/sciadv.aax9852. PMID: 31950080; PMCID: PMC6954057.
SRR8495341	E6.5	embryo	C57BL/6	SAMN10832327	NextSeq 500	76	cDNA	PRJNA517444	Mzoughi S, Di Tullio F, Low DHP, Motofeanu CM, Ong SLM, Wollmann H, Wun CM, Kruszka P, Muenke M, Hildebrandt F, Dunn NR, Messerschmidt DM, Guccione E. PRDM15 loss of function links NOTCH and WNT/PCP signaling to patterning defects in holoprosencephaly. Sci Adv. 2020 Jan 10;6(2):eaax9852. doi: 10.1126/sciadv.aax9852. PMID: 31950080; PMCID: PMC6954057.
SRR8495342	E6.5	embryo	C57BL/6	SAMN10832327	NextSeq 500	76	cDNA	PRJNA517444	Mzoughi S, Di Tullio F, Low DHP, Motofeanu CM, Ong SLM, Wollmann H, Wun CM, Kruszka P, Muenke M, Hildebrandt F, Dunn NR, Messerschmidt DM, Guccione E. PRDM15 loss of function links NOTCH and WNT/PCP signaling to patterning defects in holoprosencephaly. Sci Adv. 2020 Jan 10;6(2):eaax9852. doi: 10.1126/sciadv.aax9852. PMID: 31950080; PMCID: PMC6954057.
SRR8495343	E6.5	embryo	C57BL/6	SAMN10832327	NextSeq 500	76	cDNA	PRJNA517444	Mzoughi S, Di Tullio F, Low DHP, Motofeanu CM, Ong SLM, Wollmann H, Wun CM, Kruszka P, Muenke M, Hildebrandt F, Dunn NR, Messerschmidt DM, Guccione E. PRDM15 loss of function links NOTCH and WNT/PCP signaling to patterning defects in holoprosencephaly. Sci Adv. 2020 Jan 10;6(2):eaax9852. doi: 10.1126/sciadv.aax9852. PMID: 31950080; PMCID: PMC6954057.
SRR8495344	E6.5	embryo	C57BL/6	SAMN10832326	NextSeq 500	76	cDNA	PRJNA517444	Mzoughi S, Di Tullio F, Low DHP, Motofeanu CM, Ong SLM, Wollmann H, Wun CM, Kruszka P, Muenke M, Hildebrandt F, Dunn NR, Messerschmidt DM, Guccione E. PRDM15 loss of function links NOTCH and WNT/PCP signaling to patterning defects in holoprosencephaly. Sci Adv. 2020 Jan 10;6(2):eaax9852. doi: 10.1126/sciadv.aax9852. PMID: 31950080; PMCID: PMC6954057.
SRR8495345	E6.5	embryo	C57BL/6	SAMN10832326	NextSeq 500	76	cDNA	PRJNA517444	Mzoughi S, Di Tullio F, Low DHP, Motofeanu CM, Ong SLM, Wollmann H, Wun CM, Kruszka P, Muenke M, Hildebrandt F, Dunn NR, Messerschmidt DM, Guccione E. PRDM15 loss of function links NOTCH and WNT/PCP signaling to patterning defects in holoprosencephaly. Sci Adv. 2020 Jan 10;6(2):eaax9852. doi: 10.1126/sciadv.aax9852. PMID: 31950080; PMCID: PMC6954057.
SRR8495346	E6.5	embryo	C57BL/6	SAMN10832326	NextSeq 500	76	cDNA	PRJNA517444	Mzoughi S, Di Tullio F, Low DHP, Motofeanu CM, Ong SLM, Wollmann H, Wun CM, Kruszka P, Muenke M, Hildebrandt F, Dunn NR, Messerschmidt DM, Guccione E. PRDM15 loss of function links NOTCH and WNT/PCP signaling to patterning defects in holoprosencephaly. Sci Adv. 2020 Jan 10;6(2):eaax9852. doi: 10.1126/sciadv.aax9852. PMID: 31950080; PMCID: PMC6954057.
SRR8495347	E6.5	embryo	C57BL/6	SAMN10832326	NextSeq 500	76	cDNA	PRJNA517444	Mzoughi S, Di Tullio F, Low DHP, Motofeanu CM, Ong SLM, Wollmann H, Wun CM, Kruszka P, Muenke M, Hildebrandt F, Dunn NR, Messerschmidt DM, Guccione E. PRDM15 loss of function links NOTCH and WNT/PCP signaling to patterning defects in holoprosencephaly. Sci Adv. 2020 Jan 10;6(2):eaax9852. doi: 10.1126/sciadv.aax9852. PMID: 31950080; PMCID: PMC6954057.
SRR11348219	E14.5	brain	C57 Bl/6J	SAMN14399305	Illumina HiSeq 4000	69	cDNA	PRJNA613273	Vuong HE, Pronovost GN, Williams DW, Coley EJL, Siegler EL, Qiu A, Kazantsev M, Wilson CJ, Rendon T, Hsiao EY. The maternal microbiome modulates fetal neurodevelopment in mice. Nature. 2020 Oct;586(7828):281-286. doi: 10.1038/s41586-020-2745-3. Epub 2020 Sep 23. PMID: 32968276; PMCID: PMC7554197.
SRR11348220	E14.5	brain	C57 Bl/6J	SAMN14399304	Illumina HiSeq 4000	69	cDNA	PRJNA613273	Vuong HE, Pronovost GN, Williams DW, Coley EJL, Siegler EL, Qiu A, Kazantsev M, Wilson CJ, Rendon T, Hsiao EY. The maternal microbiome modulates fetal neurodevelopment in mice. Nature. 2020 Oct;586(7828):281-286. doi: 10.1038/s41586-020-2745-3. Epub 2020 Sep 23. PMID: 32968276; PMCID: PMC7554197.
SRR11348221	E14.5	brain	C57 Bl/6J	SAMN14399303	Illumina HiSeq 4000	69	cDNA	PRJNA613273	Vuong HE, Pronovost GN, Williams DW, Coley EJL, Siegler EL, Qiu A, Kazantsev M, Wilson CJ, Rendon T, Hsiao EY. The maternal microbiome modulates fetal neurodevelopment in mice. Nature. 2020 Oct;586(7828):281-286. doi: 10.1038/s41586-020-2745-3. Epub 2020 Sep 23. PMID: 32968276; PMCID: PMC7554197.
SRR11015077	E10.5	limb ectoderm	C57BL/6	SAMN13979642	Illumina HiSeq 2500	75.5	cDNA	PRJNA604733	Rocío Pérez-Gómez, Marc Fernández-Guerrero, Víctor Campa, Juan F. Lopez-Gimenez, Alvaro Rada-Iglesias, Maria A. Ros. Sp8 regulatory function in the limb bud ectoderm. bioRxiv 2020.02.26.965178; doi: https://doi.org/10.1101/2020.02.26.965178
SRR11015078	E10.5	limb ectoderm	C57BL/6	SAMN13979641	Illumina HiSeq 2500	75.5	cDNA	PRJNA604733	Rocío Pérez-Gómez, Marc Fernández-Guerrero, Víctor Campa, Juan F. Lopez-Gimenez, Alvaro Rada-Iglesias, Maria A. Ros. Sp8 regulatory function in the limb bud ectoderm. bioRxiv 2020.02.26.965178; doi: https://doi.org/10.1101/2020.02.26.965178
SRR11015079	E10.5	limb ectoderm	C57BL/6	SAMN13979640	Illumina HiSeq 2500	75.5	cDNA	PRJNA604733	Rocío Pérez-Gómez, Marc Fernández-Guerrero, Víctor Campa, Juan F. Lopez-Gimenez, Alvaro Rada-Iglesias, Maria A. Ros. Sp8 regulatory function in the limb bud ectoderm. bioRxiv 2020.02.26.965178; doi: https://doi.org/10.1101/2020.02.26.965178
SRR14118948	E13.5	Outflow tract	C57/BL6J	SAMN18572565	Illumina HiSeq 2500	50	cDNA	PRJNA718841	Matos-Nieves A, Manivannan S, Majumdar U, McBride KL et al. A Multi-Omics Approach Using a Mouse Model of Cardiac Malformations for Prioritization of Human Congenital Heart Disease Contributing Genes. Front Cardiovasc Med 2021;8:683074.
SRR14118949	E13.5	Outflow tract	C57/BL6J	SAMN18572564	Illumina HiSeq 2500	50	cDNA	PRJNA718841	Matos-Nieves A, Manivannan S, Majumdar U, McBride KL et al. A Multi-Omics Approach Using a Mouse Model of Cardiac Malformations for Prioritization of Human Congenital Heart Disease Contributing Genes. Front Cardiovasc Med 2021;8:683074.
SRR14118950	E13.5	Outflow tract	C57/BL6J	SAMN18572591	Illumina HiSeq 2500	50	cDNA	PRJNA718841	Matos-Nieves A, Manivannan S, Majumdar U, McBride KL et al. A Multi-Omics Approach Using a Mouse Model of Cardiac Malformations for Prioritization of Human Congenital Heart Disease Contributing Genes. Front Cardiovasc Med 2021;8:683074.
SRR15966368	E8.5	embryo	C57BL/6	SAMN21508006	Illumina HiSeq 4000	100	RANDOM PCR	PRJNA764535	Bang J, Han M, Yoo TJ, Qiao L, Jung J, Na J, Carlson BA, Gladyshev VN, Hatfield DL, Kim JH, Kim LK, Lee BJ. Identification of Signaling Pathways for Early Embryonic Lethality and Developmental Retardation in Sephs1-/- Mice. Int J Mol Sci. 2021 Oct 28;22(21):11647. doi: 10.3390/ijms222111647. PMID: 34769078; PMCID: PMC8583877.
SRR15966370	E7.5	embryo	C57BL/6	SAMN21508004	Illumina HiSeq 4000	100	RANDOM PCR	PRJNA764535	Bang J, Han M, Yoo TJ, Qiao L, Jung J, Na J, Carlson BA, Gladyshev VN, Hatfield DL, Kim JH, Kim LK, Lee BJ. Identification of Signaling Pathways for Early Embryonic Lethality and Developmental Retardation in Sephs1-/- Mice. Int J Mol Sci. 2021 Oct 28;22(21):11647. doi: 10.3390/ijms222111647. PMID: 34769078; PMCID: PMC8583877.
SRR15966372	E6.5	embryo	C57BL/6	SAMN21508002	Illumina HiSeq 4000	100	RANDOM PCR	PRJNA764535	Bang J, Han M, Yoo TJ, Qiao L, Jung J, Na J, Carlson BA, Gladyshev VN, Hatfield DL, Kim JH, Kim LK, Lee BJ. Identification of Signaling Pathways for Early Embryonic Lethality and Developmental Retardation in Sephs1-/- Mice. Int J Mol Sci. 2021 Oct 28;22(21):11647. doi: 10.3390/ijms222111647. PMID: 34769078; PMCID: PMC8583877.
SRR12263060	E11	Cerebral cortex	C57BL/6	SAMN15575884	NextSeq 500	75	cDNA	PRJNA647118	Hasna, J., Bohic, S., Lemoine, S. et al. Zinc Uptake and Storage During the Formation of the Cerebral Cortex in Mice. Mol Neurobiol 56, 6928–6940 (2019). https://doi.org/10.1007/s12035-019-1581-7
SRR12263062	E11	Cerebral cortex	C57BL/6	SAMN15575882	NextSeq 500	75	cDNA	PRJNA647118	Hasna, J., Bohic, S., Lemoine, S. et al. Zinc Uptake and Storage During the Formation of the Cerebral Cortex in Mice. Mol Neurobiol 56, 6928–6940 (2019). https://doi.org/10.1007/s12035-019-1581-7
SRR12263063	E13	Cerebral cortex	C57BL/6	SAMN15575881	NextSeq 500	75	cDNA	PRJNA647118	Hasna, J., Bohic, S., Lemoine, S. et al. Zinc Uptake and Storage During the Formation of the Cerebral Cortex in Mice. Mol Neurobiol 56, 6928–6940 (2019). https://doi.org/10.1007/s12035-019-1581-7
SRR12263066	E17	Cerebral cortex	C57BL/6	SAMN15575878	NextSeq 500	75	cDNA	PRJNA647118	Hasna, J., Bohic, S., Lemoine, S. et al. Zinc Uptake and Storage During the Formation of the Cerebral Cortex in Mice. Mol Neurobiol 56, 6928–6940 (2019). https://doi.org/10.1007/s12035-019-1581-7
SRR16550065	E8.5	embryo	C57BL/6	SAMN22547127	Illumina HiSeq 2500	51	cDNA	PRJNA773954	Morini E, Gao D, Logan EM, Salani M, Krauson AJ, Chekuri A, Chen YT, Ragavendran A, Chakravarty P, Erdin S, Stortchevoi A, Svejstrup JQ, Talkowski ME, Slaugenhaupt SA. Developmental regulation of neuronal gene expression by Elongator complex protein 1 dosage. J Genet Genomics. 2022 Jul;49(7):654-665. doi: 10.1016/j.jgg.2021.11.011. Epub 2021 Dec 9. PMID: 34896608; PMCID: PMC9254147.
SRR16550068	E8.5	embryo	C57BL/6	SAMN22547130	Illumina HiSeq 2500	51	cDNA	PRJNA773954	Morini E, Gao D, Logan EM, Salani M, Krauson AJ, Chekuri A, Chen YT, Ragavendran A, Chakravarty P, Erdin S, Stortchevoi A, Svejstrup JQ, Talkowski ME, Slaugenhaupt SA. Developmental regulation of neuronal gene expression by Elongator complex protein 1 dosage. J Genet Genomics. 2022 Jul;49(7):654-665. doi: 10.1016/j.jgg.2021.11.011. Epub 2021 Dec 9. PMID: 34896608; PMCID: PMC9254147.
SRR16550073	E8.5	embryo	C57BL/6	SAMN22547135	Illumina HiSeq 2500	51	cDNA	PRJNA773954	Morini E, Gao D, Logan EM, Salani M, Krauson AJ, Chekuri A, Chen YT, Ragavendran A, Chakravarty P, Erdin S, Stortchevoi A, Svejstrup JQ, Talkowski ME, Slaugenhaupt SA. Developmental regulation of neuronal gene expression by Elongator complex protein 1 dosage. J Genet Genomics. 2022 Jul;49(7):654-665. doi: 10.1016/j.jgg.2021.11.011. Epub 2021 Dec 9. PMID: 34896608; PMCID: PMC9254147.
SRR16550074	E8.5	embryo	C57BL/6	SAMN22547136	Illumina HiSeq 2500	51	cDNA	PRJNA773954	Morini E, Gao D, Logan EM, Salani M, Krauson AJ, Chekuri A, Chen YT, Ragavendran A, Chakravarty P, Erdin S, Stortchevoi A, Svejstrup JQ, Talkowski ME, Slaugenhaupt SA. Developmental regulation of neuronal gene expression by Elongator complex protein 1 dosage. J Genet Genomics. 2022 Jul;49(7):654-665. doi: 10.1016/j.jgg.2021.11.011. Epub 2021 Dec 9. PMID: 34896608; PMCID: PMC9254147.
SRR16550075	E8.5	embryo	C57BL/6	SAMN22547137	Illumina HiSeq 2500	51	cDNA	PRJNA773954	Morini E, Gao D, Logan EM, Salani M, Krauson AJ, Chekuri A, Chen YT, Ragavendran A, Chakravarty P, Erdin S, Stortchevoi A, Svejstrup JQ, Talkowski ME, Slaugenhaupt SA. Developmental regulation of neuronal gene expression by Elongator complex protein 1 dosage. J Genet Genomics. 2022 Jul;49(7):654-665. doi: 10.1016/j.jgg.2021.11.011. Epub 2021 Dec 9. PMID: 34896608; PMCID: PMC9254147.
SRR16550077	E8.5	embryo	C57BL/6	SAMN22547139	Illumina HiSeq 2500	51	cDNA	PRJNA773954	Morini E, Gao D, Logan EM, Salani M, Krauson AJ, Chekuri A, Chen YT, Ragavendran A, Chakravarty P, Erdin S, Stortchevoi A, Svejstrup JQ, Talkowski ME, Slaugenhaupt SA. Developmental regulation of neuronal gene expression by Elongator complex protein 1 dosage. J Genet Genomics. 2022 Jul;49(7):654-665. doi: 10.1016/j.jgg.2021.11.011. Epub 2021 Dec 9. PMID: 34896608; PMCID: PMC9254147.
SRR16550080	E8.5	embryo	C57BL/6	SAMN22547142	Illumina HiSeq 2500	51	cDNA	PRJNA773954	Morini E, Gao D, Logan EM, Salani M, Krauson AJ, Chekuri A, Chen YT, Ragavendran A, Chakravarty P, Erdin S, Stortchevoi A, Svejstrup JQ, Talkowski ME, Slaugenhaupt SA. Developmental regulation of neuronal gene expression by Elongator complex protein 1 dosage. J Genet Genomics. 2022 Jul;49(7):654-665. doi: 10.1016/j.jgg.2021.11.011. Epub 2021 Dec 9. PMID: 34896608; PMCID: PMC9254147.
SRR16550081	E8.5	embryo	C57BL/6	SAMN22547143	Illumina HiSeq 2500	51	cDNA	PRJNA773954	Morini E, Gao D, Logan EM, Salani M, Krauson AJ, Chekuri A, Chen YT, Ragavendran A, Chakravarty P, Erdin S, Stortchevoi A, Svejstrup JQ, Talkowski ME, Slaugenhaupt SA. Developmental regulation of neuronal gene expression by Elongator complex protein 1 dosage. J Genet Genomics. 2022 Jul;49(7):654-665. doi: 10.1016/j.jgg.2021.11.011. Epub 2021 Dec 9. PMID: 34896608; PMCID: PMC9254147.
SRR12833261	E17.5	kidney	C57Bl6N	SAMN16475167	Illumina HiSeq 2000	100	cDNA	PRJNA669758	Niborski LL, Paces-Fessy M, Ricci P, Bourgeois A et al. Hnf1b haploinsufficiency differentially affects developmental target genes in a new renal cysts and diabetes mouse model. Dis Model Mech 2021 May 1;14(5).
SRR15234658	E15.5	whole embryo	C57BL/6J	SAMN20368075	Illumina HiSeq 1500	100	Oligo-dT	PRJNA749373	Leong JCK, Li Y, Uesaka M, Uchida Y, Omori A, Hao M, Wan W, Dong Y, Ren Y, Zhang S, Zeng T, Wang F, Chen L, Wessel G, Livingston BT, Bradham C, Wang W, Irie N. Derivedness Index for Estimating Degree of Phenotypic Evolution of Embryos: A Study of Comparative Transcriptomic Analyses of Chordates and Echinoderms. Front Cell Dev Biol. 2021 Nov 26;9:749963. doi: 10.3389/fcell.2021.749963. PMID: 34900…
SRR15234661	E9	whole embryo	C57BL/6J	SAMN20368072	Illumina HiSeq 1500	100	Oligo-dT	PRJNA749373	Leong JCK, Li Y, Uesaka M, Uchida Y, Omori A, Hao M, Wan W, Dong Y, Ren Y, Zhang S, Zeng T, Wang F, Chen L, Wessel G, Livingston BT, Bradham C, Wang W, Irie N. Derivedness Index for Estimating Degree of Phenotypic Evolution of Embryos: A Study of Comparative Transcriptomic Analyses of Chordates and Echinoderms. Front Cell Dev Biol. 2021 Nov 26;9:749963. doi: 10.3389/fcell.2021.749963. PMID: 34900…
SRR15234663	E9	whole embryo	C57BL/6J	SAMN20368070	Illumina HiSeq 1500	100	Oligo-dT	PRJNA749373	Leong JCK, Li Y, Uesaka M, Uchida Y, Omori A, Hao M, Wan W, Dong Y, Ren Y, Zhang S, Zeng T, Wang F, Chen L, Wessel G, Livingston BT, Bradham C, Wang W, Irie N. Derivedness Index for Estimating Degree of Phenotypic Evolution of Embryos: A Study of Comparative Transcriptomic Analyses of Chordates and Echinoderms. Front Cell Dev Biol. 2021 Nov 26;9:749963. doi: 10.3389/fcell.2021.749963. PMID: 34900…
SRR15234664	E9	whole embryo	C57BL/6J	SAMN20368069	Illumina HiSeq 1500	100	Oligo-dT	PRJNA749373	Leong JCK, Li Y, Uesaka M, Uchida Y, Omori A, Hao M, Wan W, Dong Y, Ren Y, Zhang S, Zeng T, Wang F, Chen L, Wessel G, Livingston BT, Bradham C, Wang W, Irie N. Derivedness Index for Estimating Degree of Phenotypic Evolution of Embryos: A Study of Comparative Transcriptomic Analyses of Chordates and Echinoderms. Front Cell Dev Biol. 2021 Nov 26;9:749963. doi: 10.3389/fcell.2021.749963. PMID: 34900…
SRR15234665	E15.5	whole embryo	C57BL/6J	SAMN20368078	Illumina HiSeq 1500	100	Oligo-dT	PRJNA749373	Leong JCK, Li Y, Uesaka M, Uchida Y, Omori A, Hao M, Wan W, Dong Y, Ren Y, Zhang S, Zeng T, Wang F, Chen L, Wessel G, Livingston BT, Bradham C, Wang W, Irie N. Derivedness Index for Estimating Degree of Phenotypic Evolution of Embryos: A Study of Comparative Transcriptomic Analyses of Chordates and Echinoderms. Front Cell Dev Biol. 2021 Nov 26;9:749963. doi: 10.3389/fcell.2021.749963. PMID: 34900…
SRR15234667	E9	whole embryo	C57BL/6J	SAMN20368068	Illumina HiSeq 1500	100	Oligo-dT	PRJNA749373	Leong JCK, Li Y, Uesaka M, Uchida Y, Omori A, Hao M, Wan W, Dong Y, Ren Y, Zhang S, Zeng T, Wang F, Chen L, Wessel G, Livingston BT, Bradham C, Wang W, Irie N. Derivedness Index for Estimating Degree of Phenotypic Evolution of Embryos: A Study of Comparative Transcriptomic Analyses of Chordates and Echinoderms. Front Cell Dev Biol. 2021 Nov 26;9:749963. doi: 10.3389/fcell.2021.749963. PMID: 34900…
SRR15234657	E15.5	whole embryo	C57BL/6J	SAMN20368076	Illumina HiSeq 1500	100	Oligo-dT	PRJNA749373	Leong JCK, Li Y, Uesaka M, Uchida Y, Omori A, Hao M, Wan W, Dong Y, Ren Y, Zhang S, Zeng T, Wang F, Chen L, Wessel G, Livingston BT, Bradham C, Wang W, Irie N. Derivedness Index for Estimating Degree of Phenotypic Evolution of Embryos: A Study of Comparative Transcriptomic Analyses of Chordates and Echinoderms. Front Cell Dev Biol. 2021 Nov 26;9:749963. doi: 10.3389/fcell.2021.749963. PMID: 34900…
SRR15234659	E15.5	whole embryo	C57BL/6J	SAMN20368074	Illumina HiSeq 1500	100	Oligo-dT	PRJNA749373	Leong JCK, Li Y, Uesaka M, Uchida Y, Omori A, Hao M, Wan W, Dong Y, Ren Y, Zhang S, Zeng T, Wang F, Chen L, Wessel G, Livingston BT, Bradham C, Wang W, Irie N. Derivedness Index for Estimating Degree of Phenotypic Evolution of Embryos: A Study of Comparative Transcriptomic Analyses of Chordates and Echinoderms. Front Cell Dev Biol. 2021 Nov 26;9:749963. doi: 10.3389/fcell.2021.749963. PMID: 34900…
SRR15234660	E15.5	whole embryo	C57BL/6J	SAMN20368073	Illumina HiSeq 1500	100	Oligo-dT	PRJNA749373	Leong JCK, Li Y, Uesaka M, Uchida Y, Omori A, Hao M, Wan W, Dong Y, Ren Y, Zhang S, Zeng T, Wang F, Chen L, Wessel G, Livingston BT, Bradham C, Wang W, Irie N. Derivedness Index for Estimating Degree of Phenotypic Evolution of Embryos: A Study of Comparative Transcriptomic Analyses of Chordates and Echinoderms. Front Cell Dev Biol. 2021 Nov 26;9:749963. doi: 10.3389/fcell.2021.749963. PMID: 34900…
SRR15234662	E9	whole embryo	C57BL/6J	SAMN20368071	Illumina HiSeq 1500	100	Oligo-dT	PRJNA749373	Leong JCK, Li Y, Uesaka M, Uchida Y, Omori A, Hao M, Wan W, Dong Y, Ren Y, Zhang S, Zeng T, Wang F, Chen L, Wessel G, Livingston BT, Bradham C, Wang W, Irie N. Derivedness Index for Estimating Degree of Phenotypic Evolution of Embryos: A Study of Comparative Transcriptomic Analyses of Chordates and Echinoderms. Front Cell Dev Biol. 2021 Nov 26;9:749963. doi: 10.3389/fcell.2021.749963. PMID: 34900…
SRR15234666	E15.5	whole embryo	C57BL/6J	SAMN20368077	Illumina HiSeq 1500	100	Oligo-dT	PRJNA749373	Leong JCK, Li Y, Uesaka M, Uchida Y, Omori A, Hao M, Wan W, Dong Y, Ren Y, Zhang S, Zeng T, Wang F, Chen L, Wessel G, Livingston BT, Bradham C, Wang W, Irie N. Derivedness Index for Estimating Degree of Phenotypic Evolution of Embryos: A Study of Comparative Transcriptomic Analyses of Chordates and Echinoderms. Front Cell Dev Biol. 2021 Nov 26;9:749963. doi: 10.3389/fcell.2021.749963. PMID: 34900…
SRR15234668	E9	whole embryo	C57BL/6J	SAMN20368067	Illumina HiSeq 1500	100	Oligo-dT	PRJNA749373	Leong JCK, Li Y, Uesaka M, Uchida Y, Omori A, Hao M, Wan W, Dong Y, Ren Y, Zhang S, Zeng T, Wang F, Chen L, Wessel G, Livingston BT, Bradham C, Wang W, Irie N. Derivedness Index for Estimating Degree of Phenotypic Evolution of Embryos: A Study of Comparative Transcriptomic Analyses of Chordates and Echinoderms. Front Cell Dev Biol. 2021 Nov 26;9:749963. doi: 10.3389/fcell.2021.749963. PMID: 34900…
SRR12263061	E11	Cerebral cortex	C57BL/6	SAMN15575883	NextSeq 500	75	cDNA	PRJNA647118	Bouron A, Fauvarque MO. Genome-wide analysis of genes encoding core components of the ubiquitin system during cerebral cortex development. Mol Brain. 2022 Aug 16;15(1):72. doi: 10.1186/s13041-022-00958-z. PMID: 35974412; PMCID: PMC9380329.
SRR12263064	E13	Cerebral cortex	C57BL/6	SAMN15575880	NextSeq 500	75	cDNA	PRJNA647118	Bouron A, Fauvarque MO. Genome-wide analysis of genes encoding core components of the ubiquitin system during cerebral cortex development. Mol Brain. 2022 Aug 16;15(1):72. doi: 10.1186/s13041-022-00958-z. PMID: 35974412; PMCID: PMC9380329.
SRR12263065	E13	Cerebral cortex	C57BL/6	SAMN15575879	NextSeq 500	75	cDNA	PRJNA647118	Bouron A, Fauvarque MO. Genome-wide analysis of genes encoding core components of the ubiquitin system during cerebral cortex development. Mol Brain. 2022 Aug 16;15(1):72. doi: 10.1186/s13041-022-00958-z. PMID: 35974412; PMCID: PMC9380329.
SRR12263067	E17	Cerebral cortex	C57BL/6	SAMN15575877	NextSeq 500	75	cDNA	PRJNA647118	Bouron A, Fauvarque MO. Genome-wide analysis of genes encoding core components of the ubiquitin system during cerebral cortex development. Mol Brain. 2022 Aug 16;15(1):72. doi: 10.1186/s13041-022-00958-z. PMID: 35974412; PMCID: PMC9380329.
SRR12263068	E17	Cerebral cortex	C57BL/6	SAMN15575876	NextSeq 500	75	cDNA	PRJNA647118	Bouron A, Fauvarque MO. Genome-wide analysis of genes encoding core components of the ubiquitin system during cerebral cortex development. Mol Brain. 2022 Aug 16;15(1):72. doi: 10.1186/s13041-022-00958-z. PMID: 35974412; PMCID: PMC9380329.
ERR3500103	E11.5	cerebral cortex	C57BL/6	SAMEA5914385	Illumina HiSeq 2500	51	size fractionation	PRJEB34175	Unpublished data - https://www.kcl.ac.uk/neuroscience/about/departments/developmental-neurobiology
ERR3500105	E11.5	cerebral cortex	C57BL/6	SAMEA5914386	Illumina HiSeq 2500	51	size fractionation	PRJEB34175	Unpublished data - https://www.kcl.ac.uk/neuroscience/about/departments/developmental-neurobiology
ERR3500108	E11.5	cerebral cortex	C57BL/6	SAMEA5914387	Illumina HiSeq 2500	51	size fractionation	PRJEB34175	Unpublished data - https://www.kcl.ac.uk/neuroscience/about/departments/developmental-neurobiology
ERR3500112	E11.5	cerebral cortex	C57BL/6	SAMEA5914388	Illumina HiSeq 2500	51	size fractionation	PRJEB34175	Unpublished data - https://www.kcl.ac.uk/neuroscience/about/departments/developmental-neurobiology
SRR9103198	E8.5	trunk tissue	C57Bl6	SAMN11808384	NextSeq 500	75	cDNA	PRJNA544092	Berenguer M, Meyer KF, Yin J, Duester G. Discovery of genes required for body axis and limb formation by global identification of retinoic acid-regulated epigenetic marks. PLoS Biol. 2020 May 18;18(5):e3000719. doi: 10.1371/journal.pbio.3000719. PMID: 32421711; PMCID: PMC7259794.
SRR9103199	E8.5	trunk tissue	C57Bl6	SAMN11808384	NextSeq 500	75	cDNA	PRJNA544092	Berenguer M, Meyer KF, Yin J, Duester G. Discovery of genes required for body axis and limb formation by global identification of retinoic acid-regulated epigenetic marks. PLoS Biol. 2020 May 18;18(5):e3000719. doi: 10.1371/journal.pbio.3000719. PMID: 32421711; PMCID: PMC7259794.
SRR9103200	E8.5	trunk tissue	C57Bl6	SAMN11808384	NextSeq 500	75	cDNA	PRJNA544092	Berenguer M, Meyer KF, Yin J, Duester G. Discovery of genes required for body axis and limb formation by global identification of retinoic acid-regulated epigenetic marks. PLoS Biol. 2020 May 18;18(5):e3000719. doi: 10.1371/journal.pbio.3000719. PMID: 32421711; PMCID: PMC7259794.
SRR9103201	E8.5	trunk tissue	C57Bl6	SAMN11808384	NextSeq 500	75	cDNA	PRJNA544092	Berenguer M, Meyer KF, Yin J, Duester G. Discovery of genes required for body axis and limb formation by global identification of retinoic acid-regulated epigenetic marks. PLoS Biol. 2020 May 18;18(5):e3000719. doi: 10.1371/journal.pbio.3000719. PMID: 32421711; PMCID: PMC7259794.
ERR3500102	E11.5	cerebral cortex	C57BL/6	SAMEA5914385	Illumina HiSeq 2500	51	size fractionation	PRJEB34175	Unpublished data - https://www.kcl.ac.uk/neuroscience/about/departments/developmental-neurobiology
ERR3500106	E11.5	cerebral cortex	C57BL/6	SAMEA5914386	Illumina HiSeq 2500	51	size fractionation	PRJEB34175	Unpublished data - https://www.kcl.ac.uk/neuroscience/about/departments/developmental-neurobiology
ERR3500109	E11.5	cerebral cortex	C57BL/6	SAMEA5914387	Illumina HiSeq 2500	51	size fractionation	PRJEB34175	Unpublished data - https://www.kcl.ac.uk/neuroscience/about/departments/developmental-neurobiology
ERR3500111	E11.5	cerebral cortex	C57BL/6	SAMEA5914388	Illumina HiSeq 2500	51	size fractionation	PRJEB34175	Unpublished data - https://www.kcl.ac.uk/neuroscience/about/departments/developmental-neurobiology
SRR10721223	E7.5	embryo	C57Bl/6J	SAMN13615626	Illumina HiSeq 2500	51	cDNA	PRJNA596231	DeVeale, B., Liu, L., Boileau, R. et al. G1/S restriction point coordinates phasic gene expression and cell differentiation. Nat Commun 13, 3696 (2022). https://doi.org/10.1038/s41467-022-31101-0
SRR10721225	E7.5	embryo	C57Bl/6J	SAMN13615632	Illumina HiSeq 2500	51	cDNA	PRJNA596231	DeVeale, B., Liu, L., Boileau, R. et al. G1/S restriction point coordinates phasic gene expression and cell differentiation. Nat Commun 13, 3696 (2022). https://doi.org/10.1038/s41467-022-31101-0
SRR10721226	E7.5	embryo	C57Bl/6J	SAMN13615631	Illumina HiSeq 2500	51	cDNA	PRJNA596231	DeVeale, B., Liu, L., Boileau, R. et al. G1/S restriction point coordinates phasic gene expression and cell differentiation. Nat Commun 13, 3696 (2022). https://doi.org/10.1038/s41467-022-31101-0
SRR10721227	E7.5	embryo	C57Bl/6J	SAMN13615630	Illumina HiSeq 2500	51	cDNA	PRJNA596231	DeVeale, B., Liu, L., Boileau, R. et al. G1/S restriction point coordinates phasic gene expression and cell differentiation. Nat Commun 13, 3696 (2022). https://doi.org/10.1038/s41467-022-31101-0
SRR10721230	E8.5	embryo	C57Bl/6J	SAMN13615627	Illumina HiSeq 2500	51	cDNA	PRJNA596231	DeVeale, B., Liu, L., Boileau, R. et al. G1/S restriction point coordinates phasic gene expression and cell differentiation. Nat Commun 13, 3696 (2022). https://doi.org/10.1038/s41467-022-31101-0
SRR10721231	E8.5	embryo	C57Bl/6J	SAMN13615671	Illumina HiSeq 2500	51	cDNA	PRJNA596231	DeVeale, B., Liu, L., Boileau, R. et al. G1/S restriction point coordinates phasic gene expression and cell differentiation. Nat Commun 13, 3696 (2022). https://doi.org/10.1038/s41467-022-31101-0
SRR10721234	E8.5	embryo	C57Bl/6J	SAMN13615668	Illumina HiSeq 2500	51	cDNA	PRJNA596231	DeVeale, B., Liu, L., Boileau, R. et al. G1/S restriction point coordinates phasic gene expression and cell differentiation. Nat Commun 13, 3696 (2022). https://doi.org/10.1038/s41467-022-31101-0
SRR10721235	E8.5	embryo	C57Bl/6J	SAMN13615667	Illumina HiSeq 2500	51	cDNA	PRJNA596231	DeVeale, B., Liu, L., Boileau, R. et al. G1/S restriction point coordinates phasic gene expression and cell differentiation. Nat Commun 13, 3696 (2022). https://doi.org/10.1038/s41467-022-31101-0
SRR10721237	E9.5	embryo	C57Bl/6J	SAMN13615640	Illumina HiSeq 2500	51	cDNA	PRJNA596231	DeVeale, B., Liu, L., Boileau, R. et al. G1/S restriction point coordinates phasic gene expression and cell differentiation. Nat Commun 13, 3696 (2022). https://doi.org/10.1038/s41467-022-31101-0
SRR10721239	E9.5	embryo	C57Bl/6J	SAMN13615638	Illumina HiSeq 2500	51	cDNA	PRJNA596231	DeVeale, B., Liu, L., Boileau, R. et al. G1/S restriction point coordinates phasic gene expression and cell differentiation. Nat Commun 13, 3696 (2022). https://doi.org/10.1038/s41467-022-31101-0
SRR10721241	E9.5	embryo	C57Bl/6J	SAMN13615636	Illumina HiSeq 2500	51	cDNA	PRJNA596231	DeVeale, B., Liu, L., Boileau, R. et al. G1/S restriction point coordinates phasic gene expression and cell differentiation. Nat Commun 13, 3696 (2022). https://doi.org/10.1038/s41467-022-31101-0
SRR10721243	E9.5	embryo	C57Bl/6J	SAMN13615634	Illumina HiSeq 2500	51	cDNA	PRJNA596231	DeVeale, B., Liu, L., Boileau, R. et al. G1/S restriction point coordinates phasic gene expression and cell differentiation. Nat Commun 13, 3696 (2022). https://doi.org/10.1038/s41467-022-31101-0
SRR10721244	E8.5	embryo	C57Bl/6J	SAMN13615665	Illumina HiSeq 2500	51	cDNA	PRJNA596231	DeVeale, B., Liu, L., Boileau, R. et al. G1/S restriction point coordinates phasic gene expression and cell differentiation. Nat Commun 13, 3696 (2022). https://doi.org/10.1038/s41467-022-31101-0
SRR10721245	E8.5	embryo	C57Bl/6J	SAMN13615664	Illumina HiSeq 2500	51	cDNA	PRJNA596231	DeVeale, B., Liu, L., Boileau, R. et al. G1/S restriction point coordinates phasic gene expression and cell differentiation. Nat Commun 13, 3696 (2022). https://doi.org/10.1038/s41467-022-31101-0
SRR10721246	E9.5	embryo	C57Bl/6J	SAMN13615663	Illumina HiSeq 2500	98	cDNA	PRJNA596231	DeVeale, B., Liu, L., Boileau, R. et al. G1/S restriction point coordinates phasic gene expression and cell differentiation. Nat Commun 13, 3696 (2022). https://doi.org/10.1038/s41467-022-31101-0
SRR10721247	E9.5	embryo	C57Bl/6J	SAMN13615662	Illumina HiSeq 2500	98	cDNA	PRJNA596231	DeVeale, B., Liu, L., Boileau, R. et al. G1/S restriction point coordinates phasic gene expression and cell differentiation. Nat Commun 13, 3696 (2022). https://doi.org/10.1038/s41467-022-31101-0
SRR10721248	E9.5	embryo	C57Bl/6J	SAMN13615661	Illumina HiSeq 2500	98	cDNA	PRJNA596231	DeVeale, B., Liu, L., Boileau, R. et al. G1/S restriction point coordinates phasic gene expression and cell differentiation. Nat Commun 13, 3696 (2022). https://doi.org/10.1038/s41467-022-31101-0
SRR10721249	E9.5	embryo	C57Bl/6J	SAMN13615660	Illumina HiSeq 2500	98	cDNA	PRJNA596231	DeVeale, B., Liu, L., Boileau, R. et al. G1/S restriction point coordinates phasic gene expression and cell differentiation. Nat Commun 13, 3696 (2022). https://doi.org/10.1038/s41467-022-31101-0
SRR10721250	E9.5	embryo	C57Bl/6J	SAMN13615659	Illumina HiSeq 2500	98	cDNA	PRJNA596231	DeVeale, B., Liu, L., Boileau, R. et al. G1/S restriction point coordinates phasic gene expression and cell differentiation. Nat Commun 13, 3696 (2022). https://doi.org/10.1038/s41467-022-31101-0
SRR10721251	E9.5	embryo	C57Bl/6J	SAMN13615658	Illumina HiSeq 2500	98	cDNA	PRJNA596231	DeVeale, B., Liu, L., Boileau, R. et al. G1/S restriction point coordinates phasic gene expression and cell differentiation. Nat Commun 13, 3696 (2022). https://doi.org/10.1038/s41467-022-31101-0
SRR18058095	E8.5	embryo	C57BL/6	SAMN26021283	NextSeq 500	50	cDNA	PRJNA807952	Cenik BK, Sze CC, Ryan CA, Das S, Cao K, Douillet D, Rendleman EJ, Zha D, Khan NH, Bartom E, Shilatifard A. A synthetic lethality screen reveals ING5 as a genetic dependency of catalytically dead Set1A/COMPASS in mouse embryonic stem cells. Proc Natl Acad Sci U S A. 2022 May 10;119(19):e2118385119. doi: 10.1073/pnas.2118385119. Epub 2022 May 2. PMID: 35500115; PMCID: PMC9171609.
SRR18058104	E8.5	embryo	C57BL/6	SAMN26021262	NextSeq 500	45	cDNA	PRJNA807952	Cenik BK, Sze CC, Ryan CA, Das S, Cao K, Douillet D, Rendleman EJ, Zha D, Khan NH, Bartom E, Shilatifard A. A synthetic lethality screen reveals ING5 as a genetic dependency of catalytically dead Set1A/COMPASS in mouse embryonic stem cells. Proc Natl Acad Sci U S A. 2022 May 10;119(19):e2118385119. doi: 10.1073/pnas.2118385119. Epub 2022 May 2. PMID: 35500115; PMCID: PMC9171609.
SRR18058110	E8.5	embryo	C57BL/6	SAMN26021284	NextSeq 500	48	cDNA	PRJNA807952	Cenik BK, Sze CC, Ryan CA, Das S, Cao K, Douillet D, Rendleman EJ, Zha D, Khan NH, Bartom E, Shilatifard A. A synthetic lethality screen reveals ING5 as a genetic dependency of catalytically dead Set1A/COMPASS in mouse embryonic stem cells. Proc Natl Acad Sci U S A. 2022 May 10;119(19):e2118385119. doi: 10.1073/pnas.2118385119. Epub 2022 May 2. PMID: 35500115; PMCID: PMC9171609.
SRR18058138	E8.5	embryo	C57BL/6	SAMN26021272	NextSeq 500	50	cDNA	PRJNA807952	Cenik BK, Sze CC, Ryan CA, Das S, Cao K, Douillet D, Rendleman EJ, Zha D, Khan NH, Bartom E, Shilatifard A. A synthetic lethality screen reveals ING5 as a genetic dependency of catalytically dead Set1A/COMPASS in mouse embryonic stem cells. Proc Natl Acad Sci U S A. 2022 May 10;119(19):e2118385119. doi: 10.1073/pnas.2118385119. Epub 2022 May 2. PMID: 35500115; PMCID: PMC9171609.
SRR18058139	E8.5	embryo	C57BL/6	SAMN26021273	NextSeq 500	50	cDNA	PRJNA807952	Cenik BK, Sze CC, Ryan CA, Das S, Cao K, Douillet D, Rendleman EJ, Zha D, Khan NH, Bartom E, Shilatifard A. A synthetic lethality screen reveals ING5 as a genetic dependency of catalytically dead Set1A/COMPASS in mouse embryonic stem cells. Proc Natl Acad Sci U S A. 2022 May 10;119(19):e2118385119. doi: 10.1073/pnas.2118385119. Epub 2022 May 2. PMID: 35500115; PMCID: PMC9171609.
SRR18058140	E8.5	embryo	C57BL/6	SAMN26021274	NextSeq 500	50	cDNA	PRJNA807952	Cenik BK, Sze CC, Ryan CA, Das S, Cao K, Douillet D, Rendleman EJ, Zha D, Khan NH, Bartom E, Shilatifard A. A synthetic lethality screen reveals ING5 as a genetic dependency of catalytically dead Set1A/COMPASS in mouse embryonic stem cells. Proc Natl Acad Sci U S A. 2022 May 10;119(19):e2118385119. doi: 10.1073/pnas.2118385119. Epub 2022 May 2. PMID: 35500115; PMCID: PMC9171609.
SRR13298095	E7.0	Whole embryo	C57BL6/N	SAMN17150114	Illumina HiSeq 4000	50	cDNA	PRJNA687548	Boschen KE, Ptacek TS, Berginski ME, Simon JM, Parnell SE. Transcriptomic analyses of gastrulation-stage mouse embryos with differential susceptibility to alcohol. Dis Model Mech. 2021 Jun 1;14(6):dmm049012. doi: 10.1242/dmm.049012. Epub 2021 Jun 17. PMID: 34137816; PMCID: PMC8246266.
SRR13298096	E7.0	Whole embryo	C57BL6/N	SAMN17150113	Illumina HiSeq 4000	50	cDNA	PRJNA687548	Boschen KE, Ptacek TS, Berginski ME, Simon JM, Parnell SE. Transcriptomic analyses of gastrulation-stage mouse embryos with differential susceptibility to alcohol. Dis Model Mech. 2021 Jun 1;14(6):dmm049012. doi: 10.1242/dmm.049012. Epub 2021 Jun 17. PMID: 34137816; PMCID: PMC8246266.
SRR13298097	E7.0	Whole embryo	C57BL6/J	SAMN17150112	Illumina HiSeq 4000	50	cDNA	PRJNA687548	Boschen KE, Ptacek TS, Berginski ME, Simon JM, Parnell SE. Transcriptomic analyses of gastrulation-stage mouse embryos with differential susceptibility to alcohol. Dis Model Mech. 2021 Jun 1;14(6):dmm049012. doi: 10.1242/dmm.049012. Epub 2021 Jun 17. PMID: 34137816; PMCID: PMC8246266.
SRR13298098	E7.0	Whole embryo	C57BL6/J	SAMN17150107	Illumina HiSeq 4000	50	cDNA	PRJNA687548	Boschen KE, Ptacek TS, Berginski ME, Simon JM, Parnell SE. Transcriptomic analyses of gastrulation-stage mouse embryos with differential susceptibility to alcohol. Dis Model Mech. 2021 Jun 1;14(6):dmm049012. doi: 10.1242/dmm.049012. Epub 2021 Jun 17. PMID: 34137816; PMCID: PMC8246266.
SRR13298099	E7.0	Whole embryo	C57BL6/N	SAMN17150106	Illumina HiSeq 4000	50	cDNA	PRJNA687548	Boschen KE, Ptacek TS, Berginski ME, Simon JM, Parnell SE. Transcriptomic analyses of gastrulation-stage mouse embryos with differential susceptibility to alcohol. Dis Model Mech. 2021 Jun 1;14(6):dmm049012. doi: 10.1242/dmm.049012. Epub 2021 Jun 17. PMID: 34137816; PMCID: PMC8246266.
SRR13298100	E7.0	Whole embryo	C57BL6/N	SAMN17150105	Illumina HiSeq 4000	50	cDNA	PRJNA687548	Boschen KE, Ptacek TS, Berginski ME, Simon JM, Parnell SE. Transcriptomic analyses of gastrulation-stage mouse embryos with differential susceptibility to alcohol. Dis Model Mech. 2021 Jun 1;14(6):dmm049012. doi: 10.1242/dmm.049012. Epub 2021 Jun 17. PMID: 34137816; PMCID: PMC8246266.
SRR13298101	E7.0	Whole embryo	C57BL6/N	SAMN17150104	Illumina HiSeq 4000	50	cDNA	PRJNA687548	Boschen KE, Ptacek TS, Berginski ME, Simon JM, Parnell SE. Transcriptomic analyses of gastrulation-stage mouse embryos with differential susceptibility to alcohol. Dis Model Mech. 2021 Jun 1;14(6):dmm049012. doi: 10.1242/dmm.049012. Epub 2021 Jun 17. PMID: 34137816; PMCID: PMC8246266.
SRR13298102	E7.0	Whole embryo	C57BL6/N	SAMN17150115	Illumina HiSeq 4000	50	cDNA	PRJNA687548	Boschen KE, Ptacek TS, Berginski ME, Simon JM, Parnell SE. Transcriptomic analyses of gastrulation-stage mouse embryos with differential susceptibility to alcohol. Dis Model Mech. 2021 Jun 1;14(6):dmm049012. doi: 10.1242/dmm.049012. Epub 2021 Jun 17. PMID: 34137816; PMCID: PMC8246266.
SRR13298103	E7.0	Whole embryo	C57BL6/J	SAMN17150103	Illumina HiSeq 4000	50	cDNA	PRJNA687548	Boschen KE, Ptacek TS, Berginski ME, Simon JM, Parnell SE. Transcriptomic analyses of gastrulation-stage mouse embryos with differential susceptibility to alcohol. Dis Model Mech. 2021 Jun 1;14(6):dmm049012. doi: 10.1242/dmm.049012. Epub 2021 Jun 17. PMID: 34137816; PMCID: PMC8246266.
SRR13298104	E7.0	Whole embryo	C57BL6/J	SAMN17150102	Illumina HiSeq 4000	50	cDNA	PRJNA687548	Boschen KE, Ptacek TS, Berginski ME, Simon JM, Parnell SE. Transcriptomic analyses of gastrulation-stage mouse embryos with differential susceptibility to alcohol. Dis Model Mech. 2021 Jun 1;14(6):dmm049012. doi: 10.1242/dmm.049012. Epub 2021 Jun 17. PMID: 34137816; PMCID: PMC8246266.
SRR13298105	E7.0	Whole embryo	C57BL6/J	SAMN17150101	Illumina HiSeq 4000	50	cDNA	PRJNA687548	Boschen KE, Ptacek TS, Berginski ME, Simon JM, Parnell SE. Transcriptomic analyses of gastrulation-stage mouse embryos with differential susceptibility to alcohol. Dis Model Mech. 2021 Jun 1;14(6):dmm049012. doi: 10.1242/dmm.049012. Epub 2021 Jun 17. PMID: 34137816; PMCID: PMC8246266.
SRR13298106	E7.0	Whole embryo	C57BL6/J	SAMN17150100	Illumina HiSeq 4000	50	cDNA	PRJNA687548	Boschen KE, Ptacek TS, Berginski ME, Simon JM, Parnell SE. Transcriptomic analyses of gastrulation-stage mouse embryos with differential susceptibility to alcohol. Dis Model Mech. 2021 Jun 1;14(6):dmm049012. doi: 10.1242/dmm.049012. Epub 2021 Jun 17. PMID: 34137816; PMCID: PMC8246266.
SRR16194900	E12.5	maxillary prominence	C57BL/6J	SAMN22044911	HiSeq X Ten	150	cDNA	PRJNA768443	Sun J, Ha N, Liu Z, Bian Q, Wang X. A Neural Crest-specific Overexpression Mouse Model Reveals the Transcriptional Regulatory Effects of Dlx2 During Maxillary Process Development. Front Physiol. 2022 Apr 21;13:855959. doi: 10.3389/fphys.2022.855959. PMID: 35514355; PMCID: PMC9070692.
SRR16194904	E12.5	maxillary prominence	C57BL/6J	SAMN22044909	HiSeq X Ten	150	cDNA	PRJNA768443	Sun J, Ha N, Liu Z, Bian Q, Wang X. A Neural Crest-specific Overexpression Mouse Model Reveals the Transcriptional Regulatory Effects of Dlx2 During Maxillary Process Development. Front Physiol. 2022 Apr 21;13:855959. doi: 10.3389/fphys.2022.855959. PMID: 35514355; PMCID: PMC9070692.
SRR16194905	E12.5	maxillary prominence	C57BL/6J	SAMN22044910	HiSeq X Ten	150	cDNA	PRJNA768443	Sun J, Ha N, Liu Z, Bian Q, Wang X. A Neural Crest-specific Overexpression Mouse Model Reveals the Transcriptional Regulatory Effects of Dlx2 During Maxillary Process Development. Front Physiol. 2022 Apr 21;13:855959. doi: 10.3389/fphys.2022.855959. PMID: 35514355; PMCID: PMC9070692.
SRR12866952	E7.5	Embryo	C57BL/6J	SAMN16448958	Illumina NovaSeq 6000	51	cDNA	PRJNA669325	Wang Z, Meng N, Wang Y, Zhou T, Li M, Wang S, Chen S, Zheng H, Kong S, Wang H, Yan W. Ablation of the miR-465 Cluster Causes a Skewed Sex Ratio in Mice. Front Endocrinol (Lausanne). 2022 May 23;13:893854. doi: 10.3389/fendo.2022.893854. PMID: 35677715; PMCID: PMC9167928.
SRR12866953	E7.5	Embryo	C57BL/6J	SAMN16448957	Illumina NovaSeq 6000	51	cDNA	PRJNA669325	Wang Z, Meng N, Wang Y, Zhou T, Li M, Wang S, Chen S, Zheng H, Kong S, Wang H, Yan W. Ablation of the miR-465 Cluster Causes a Skewed Sex Ratio in Mice. Front Endocrinol (Lausanne). 2022 May 23;13:893854. doi: 10.3389/fendo.2022.893854. PMID: 35677715; PMCID: PMC9167928.
SRR12866954	E7.5	Embryo	C57BL/6J	SAMN16448956	Illumina NovaSeq 6000	51	cDNA	PRJNA669325	Wang Z, Meng N, Wang Y, Zhou T, Li M, Wang S, Chen S, Zheng H, Kong S, Wang H, Yan W. Ablation of the miR-465 Cluster Causes a Skewed Sex Ratio in Mice. Front Endocrinol (Lausanne). 2022 May 23;13:893854. doi: 10.3389/fendo.2022.893854. PMID: 35677715; PMCID: PMC9167928.
SRR12866955	E7.5	Embryo	C57BL/6J	SAMN16448955	Illumina NovaSeq 6000	51	cDNA	PRJNA669325	Wang Z, Meng N, Wang Y, Zhou T, Li M, Wang S, Chen S, Zheng H, Kong S, Wang H, Yan W. Ablation of the miR-465 Cluster Causes a Skewed Sex Ratio in Mice. Front Endocrinol (Lausanne). 2022 May 23;13:893854. doi: 10.3389/fendo.2022.893854. PMID: 35677715; PMCID: PMC9167928.
SRR12866956	E7.5	Embryo	C57BL/6J	SAMN16448954	Illumina NovaSeq 6000	51	cDNA	PRJNA669325	Wang Z, Meng N, Wang Y, Zhou T, Li M, Wang S, Chen S, Zheng H, Kong S, Wang H, Yan W. Ablation of the miR-465 Cluster Causes a Skewed Sex Ratio in Mice. Front Endocrinol (Lausanne). 2022 May 23;13:893854. doi: 10.3389/fendo.2022.893854. PMID: 35677715; PMCID: PMC9167928.
SRR14323414	E10.5	Trigeminal ganglia WT	C57BL/6N	SAMN18870238	Illumina HiSeq 2000	278	cDNA	PRJNA725119	Maynard TM, Horvath A, Bernot JP, Karpinski BA et al. Transcriptional dysregulation in developing trigeminal sensory neurons in the LgDel mouse model of DiGeorge 22q11.2 deletion syndrome. Hum Mol Genet 2020 Jun 3;29(9):1580
SRR14323415	E10.5	Trigeminal ganglia WT	C57BL/6N	SAMN18870237	Illumina HiSeq 2000	282	cDNA	PRJNA725119	Maynard TM, Horvath A, Bernot JP, Karpinski BA et al. Transcriptional dysregulation in developing trigeminal sensory neurons in the LgDel mouse model of DiGeorge 22q11.2 deletion syndrome. Hum Mol Genet 2020 Jun 3;29(9):1580
SRR14323416	E10.5	Trigeminal ganglia WT	C57BL/6N	SAMN18870236	Illumina HiSeq 2000	281	cDNA	PRJNA725119	Maynard TM, Horvath A, Bernot JP, Karpinski BA et al. Transcriptional dysregulation in developing trigeminal sensory neurons in the LgDel mouse model of DiGeorge 22q11.2 deletion syndrome. Hum Mol Genet 2020 Jun 3;29(9):1580
SRR14323417	E10.5	Trigeminal ganglia WT	C57BL/6N	SAMN18870235	Illumina HiSeq 2000	280	cDNA	PRJNA725119	Maynard TM, Horvath A, Bernot JP, Karpinski BA et al. Transcriptional dysregulation in developing trigeminal sensory neurons in the LgDel mouse model of DiGeorge 22q11.2 deletion syndrome. Hum Mol Genet 2020 Jun 3;29(9):1580
SRR14323418	E10.5	Trigeminal ganglia WT	C57BL/6N	SAMN18870234	Illumina HiSeq 2000	280	cDNA	PRJNA725119	Maynard TM, Horvath A, Bernot JP, Karpinski BA et al. Transcriptional dysregulation in developing trigeminal sensory neurons in the LgDel mouse model of DiGeorge 22q11.2 deletion syndrome. Hum Mol Genet 2020 Jun 3;29(9):1580
SRR13509490	E15	cerebral cortex	C57BL/6	SAMN17497118	Illumina HiSeq 2500	150	cDNA	PRJNA694137	Zhao, J., Feng, C., Wang, W. et al. Human SERPINA3 induces neocortical folding and improves cognitive ability in mice. Cell Discov 8, 124 (2022). https://doi.org/10.1038/s41421-022-00469-0
SRR13509491	E15	cerebral cortex	C57BL/6	SAMN17497118	Illumina HiSeq 2500	150	cDNA	PRJNA694137	Zhao, J., Feng, C., Wang, W. et al. Human SERPINA3 induces neocortical folding and improves cognitive ability in mice. Cell Discov 8, 124 (2022). https://doi.org/10.1038/s41421-022-00469-0
SRR13509492	E15	cerebral cortex	C57BL/6	SAMN17497225	Illumina HiSeq 2500	150	cDNA	PRJNA694137	Zhao, J., Feng, C., Wang, W. et al. Human SERPINA3 induces neocortical folding and improves cognitive ability in mice. Cell Discov 8, 124 (2022). https://doi.org/10.1038/s41421-022-00469-0
SRR13509493	E15	cerebral cortex	C57BL/6	SAMN17497225	Illumina HiSeq 2500	150	cDNA	PRJNA694137	Zhao, J., Feng, C., Wang, W. et al. Human SERPINA3 induces neocortical folding and improves cognitive ability in mice. Cell Discov 8, 124 (2022). https://doi.org/10.1038/s41421-022-00469-0
SRR17731608	E12.5	heart	C57BL/6	SAMN25236437	HiSeq X Ten	151	cDNA	PRJNA800234	Zhao K, Huang X, Zhao W, Lu B, Yang Z. LONP1-mediated mitochondrial quality control safeguards metabolic shifts in heart development. Development. 2022 Mar 15;149(6):dev200458. doi: 10.1242/dev.200458. Epub 2022 Mar 18. PMID: 35237793.
SRR17731609	E12.5	heart	C57BL/6	SAMN25236436	HiSeq X Ten	151	cDNA	PRJNA800234	Zhao K, Huang X, Zhao W, Lu B, Yang Z. LONP1-mediated mitochondrial quality control safeguards metabolic shifts in heart development. Development. 2022 Mar 15;149(6):dev200458. doi: 10.1242/dev.200458. Epub 2022 Mar 18. PMID: 35237793.
SRR17731610	E12.5	heart	C57BL/6	SAMN25236435	HiSeq X Ten	151	cDNA	PRJNA800234	Zhao K, Huang X, Zhao W, Lu B, Yang Z. LONP1-mediated mitochondrial quality control safeguards metabolic shifts in heart development. Development. 2022 Mar 15;149(6):dev200458. doi: 10.1242/dev.200458. Epub 2022 Mar 18. PMID: 35237793.
ERR10627459	E18.5	brain	C57BL/6J	SAMEA112196962	Illumina NovaSeq 6000	101	PolyA	PRJEB58107	Pessa-Morikawa, T., Husso, A., Kärkkäinen, O. et al. Maternal microbiota-derived metabolic profile in fetal murine intestine, brain and placenta. BMC Microbiol 22, 46 (2022). https://doi.org/10.1186/s12866-022-02457-6
ERR10627460	E18.5	intestine	C57BL/6J	SAMEA112196963	Illumina NovaSeq 6000	101	PolyA	PRJEB58107	Pessa-Morikawa, T., Husso, A., Kärkkäinen, O. et al. Maternal microbiota-derived metabolic profile in fetal murine intestine, brain and placenta. BMC Microbiol 22, 46 (2022). https://doi.org/10.1186/s12866-022-02457-6
ERR10627462	E18.5	brain	C57BL/6J	SAMEA112196965	Illumina NovaSeq 6000	101	PolyA	PRJEB58107	Pessa-Morikawa, T., Husso, A., Kärkkäinen, O. et al. Maternal microbiota-derived metabolic profile in fetal murine intestine, brain and placenta. BMC Microbiol 22, 46 (2022). https://doi.org/10.1186/s12866-022-02457-6
ERR10627463	E18.5	intestine	C57BL/6J	SAMEA112196966	Illumina NovaSeq 6000	101	PolyA	PRJEB58107	Pessa-Morikawa, T., Husso, A., Kärkkäinen, O. et al. Maternal microbiota-derived metabolic profile in fetal murine intestine, brain and placenta. BMC Microbiol 22, 46 (2022). https://doi.org/10.1186/s12866-022-02457-6
ERR10627465	E18.5	brain	C57BL/6J	SAMEA112196968	Illumina NovaSeq 6000	101	PolyA	PRJEB58107	Pessa-Morikawa, T., Husso, A., Kärkkäinen, O. et al. Maternal microbiota-derived metabolic profile in fetal murine intestine, brain and placenta. BMC Microbiol 22, 46 (2022). https://doi.org/10.1186/s12866-022-02457-6
ERR10627466	E18.5	intestine	C57BL/6J	SAMEA112196969	Illumina NovaSeq 6000	101	PolyA	PRJEB58107	Pessa-Morikawa, T., Husso, A., Kärkkäinen, O. et al. Maternal microbiota-derived metabolic profile in fetal murine intestine, brain and placenta. BMC Microbiol 22, 46 (2022). https://doi.org/10.1186/s12866-022-02457-6
ERR10627468	E18.5	brain	C57BL/6J	SAMEA112196971	Illumina NovaSeq 6000	101	PolyA	PRJEB58107	Pessa-Morikawa, T., Husso, A., Kärkkäinen, O. et al. Maternal microbiota-derived metabolic profile in fetal murine intestine, brain and placenta. BMC Microbiol 22, 46 (2022). https://doi.org/10.1186/s12866-022-02457-6
ERR10627469	E18.5	intestine	C57BL/6J	SAMEA112196972	Illumina NovaSeq 6000	101	PolyA	PRJEB58107	Pessa-Morikawa, T., Husso, A., Kärkkäinen, O. et al. Maternal microbiota-derived metabolic profile in fetal murine intestine, brain and placenta. BMC Microbiol 22, 46 (2022). https://doi.org/10.1186/s12866-022-02457-6
ERR10627471	E18.5	brain	C57BL/6J	SAMEA112196974	Illumina NovaSeq 6000	101	PolyA	PRJEB58107	Pessa-Morikawa, T., Husso, A., Kärkkäinen, O. et al. Maternal microbiota-derived metabolic profile in fetal murine intestine, brain and placenta. BMC Microbiol 22, 46 (2022). https://doi.org/10.1186/s12866-022-02457-6
ERR10627472	E18.5	intestine	C57BL/6J	SAMEA112196975	Illumina NovaSeq 6000	101	PolyA	PRJEB58107	Pessa-Morikawa, T., Husso, A., Kärkkäinen, O. et al. Maternal microbiota-derived metabolic profile in fetal murine intestine, brain and placenta. BMC Microbiol 22, 46 (2022). https://doi.org/10.1186/s12866-022-02457-6
ERR10627474	E18.5	brain	C57BL/6J	SAMEA112196977	Illumina NovaSeq 6000	101	PolyA	PRJEB58107	Pessa-Morikawa, T., Husso, A., Kärkkäinen, O. et al. Maternal microbiota-derived metabolic profile in fetal murine intestine, brain and placenta. BMC Microbiol 22, 46 (2022). https://doi.org/10.1186/s12866-022-02457-6
ERR10627475	E18.5	intestine	C57BL/6J	SAMEA112196978	Illumina NovaSeq 6000	101	PolyA	PRJEB58107	Pessa-Morikawa, T., Husso, A., Kärkkäinen, O. et al. Maternal microbiota-derived metabolic profile in fetal murine intestine, brain and placenta. BMC Microbiol 22, 46 (2022). https://doi.org/10.1186/s12866-022-02457-6
ERR10627477	E18.5	brain	C57BL/6J	SAMEA112196980	Illumina NovaSeq 6000	101	PolyA	PRJEB58107	Pessa-Morikawa, T., Husso, A., Kärkkäinen, O. et al. Maternal microbiota-derived metabolic profile in fetal murine intestine, brain and placenta. BMC Microbiol 22, 46 (2022). https://doi.org/10.1186/s12866-022-02457-6
ERR10627478	E18.5	intestine	C57BL/6J	SAMEA112196981	Illumina NovaSeq 6000	101	PolyA	PRJEB58107	Pessa-Morikawa, T., Husso, A., Kärkkäinen, O. et al. Maternal microbiota-derived metabolic profile in fetal murine intestine, brain and placenta. BMC Microbiol 22, 46 (2022). https://doi.org/10.1186/s12866-022-02457-6
ERR10627480	E18.5	brain	C57BL/6J	SAMEA112196983	Illumina NovaSeq 6000	101	PolyA	PRJEB58107	Pessa-Morikawa, T., Husso, A., Kärkkäinen, O. et al. Maternal microbiota-derived metabolic profile in fetal murine intestine, brain and placenta. BMC Microbiol 22, 46 (2022). https://doi.org/10.1186/s12866-022-02457-6
ERR10627481	E18.5	intestine	C57BL/6J	SAMEA112196984	Illumina NovaSeq 6000	101	PolyA	PRJEB58107	Pessa-Morikawa, T., Husso, A., Kärkkäinen, O. et al. Maternal microbiota-derived metabolic profile in fetal murine intestine, brain and placenta. BMC Microbiol 22, 46 (2022). https://doi.org/10.1186/s12866-022-02457-6
ERR10627483	E18.5	brain	C57BL/6J	SAMEA112196986	Illumina NovaSeq 6000	101	PolyA	PRJEB58107	Pessa-Morikawa, T., Husso, A., Kärkkäinen, O. et al. Maternal microbiota-derived metabolic profile in fetal murine intestine, brain and placenta. BMC Microbiol 22, 46 (2022). https://doi.org/10.1186/s12866-022-02457-6
ERR10627484	E18.5	intestine	C57BL/6J	SAMEA112196987	Illumina NovaSeq 6000	101	PolyA	PRJEB58107	Pessa-Morikawa, T., Husso, A., Kärkkäinen, O. et al. Maternal microbiota-derived metabolic profile in fetal murine intestine, brain and placenta. BMC Microbiol 22, 46 (2022). https://doi.org/10.1186/s12866-022-02457-6
ERR10627486	E18.5	brain	C57BL/6J	SAMEA112196989	Illumina NovaSeq 6000	101	PolyA	PRJEB58107	Pessa-Morikawa, T., Husso, A., Kärkkäinen, O. et al. Maternal microbiota-derived metabolic profile in fetal murine intestine, brain and placenta. BMC Microbiol 22, 46 (2022). https://doi.org/10.1186/s12866-022-02457-6
ERR10627487	E18.5	intestine	C57BL/6J	SAMEA112196990	Illumina NovaSeq 6000	101	PolyA	PRJEB58107	Pessa-Morikawa, T., Husso, A., Kärkkäinen, O. et al. Maternal microbiota-derived metabolic profile in fetal murine intestine, brain and placenta. BMC Microbiol 22, 46 (2022). https://doi.org/10.1186/s12866-022-02457-6
ERR10627489	E18.5	brain	C57BL/6J	SAMEA112196992	Illumina NovaSeq 6000	101	PolyA	PRJEB58107	Pessa-Morikawa, T., Husso, A., Kärkkäinen, O. et al. Maternal microbiota-derived metabolic profile in fetal murine intestine, brain and placenta. BMC Microbiol 22, 46 (2022). https://doi.org/10.1186/s12866-022-02457-6
ERR10627490	E18.5	intestine	C57BL/6J	SAMEA112196993	Illumina NovaSeq 6000	101	PolyA	PRJEB58107	Pessa-Morikawa, T., Husso, A., Kärkkäinen, O. et al. Maternal microbiota-derived metabolic profile in fetal murine intestine, brain and placenta. BMC Microbiol 22, 46 (2022). https://doi.org/10.1186/s12866-022-02457-6
ERR10627492	E18.5	brain	C57BL/6J	SAMEA112196995	Illumina NovaSeq 6000	101	PolyA	PRJEB58107	Pessa-Morikawa, T., Husso, A., Kärkkäinen, O. et al. Maternal microbiota-derived metabolic profile in fetal murine intestine, brain and placenta. BMC Microbiol 22, 46 (2022). https://doi.org/10.1186/s12866-022-02457-6
ERR10627493	E18.5	intestine	C57BL/6J	SAMEA112196996	Illumina NovaSeq 6000	101	PolyA	PRJEB58107	Pessa-Morikawa, T., Husso, A., Kärkkäinen, O. et al. Maternal microbiota-derived metabolic profile in fetal murine intestine, brain and placenta. BMC Microbiol 22, 46 (2022). https://doi.org/10.1186/s12866-022-02457-6
ERR9877814	E15	lower first molar germ, buccal part	CD1	SAMEA14409937	Illumina HiSeq 4000	50	Oligo-dT	PRJEB52633	Marie Sémon, Laurent Guéguen, Klara Steklikova, Marion Mouginot, Manon Peltier, Philippe Veber, Sophie Pantalacci. Developmental system drift in one tooth facilitates the adaptation of the other. bioRxiv 2020.04.22.043422; doi: https://doi.org/10.1101/2020.04.22.043422
ERR9877815	E15	lower first molar germ, lingual part	CD1	SAMEA14409938	Illumina HiSeq 4000	50	Oligo-dT	PRJEB52633	Marie Sémon, Laurent Guéguen, Klara Steklikova, Marion Mouginot, Manon Peltier, Philippe Veber, Sophie Pantalacci. Developmental system drift in one tooth facilitates the adaptation of the other. bioRxiv 2020.04.22.043422; doi: https://doi.org/10.1101/2020.04.22.043422
ERR9877816	E15	lower first molar germ, buccal part	CD1	SAMEA14409939	Illumina HiSeq 4000	50	Oligo-dT	PRJEB52633	Marie Sémon, Laurent Guéguen, Klara Steklikova, Marion Mouginot, Manon Peltier, Philippe Veber, Sophie Pantalacci. Developmental system drift in one tooth facilitates the adaptation of the other. bioRxiv 2020.04.22.043422; doi: https://doi.org/10.1101/2020.04.22.043422
ERR9877817	E15	lower first molar germ, lingual part	CD1	SAMEA14409940	Illumina HiSeq 4000	50	Oligo-dT	PRJEB52633	Marie Sémon, Laurent Guéguen, Klara Steklikova, Marion Mouginot, Manon Peltier, Philippe Veber, Sophie Pantalacci. Developmental system drift in one tooth facilitates the adaptation of the other. bioRxiv 2020.04.22.043422; doi: https://doi.org/10.1101/2020.04.22.043422
ERR9877818	E15	Upper first molar germ, buccal part	CD1	SAMEA14409941	Illumina HiSeq 4000	50	Oligo-dT	PRJEB52633	Marie Sémon, Laurent Guéguen, Klara Steklikova, Marion Mouginot, Manon Peltier, Philippe Veber, Sophie Pantalacci. Developmental system drift in one tooth facilitates the adaptation of the other. bioRxiv 2020.04.22.043422; doi: https://doi.org/10.1101/2020.04.22.043422
ERR9877819	E15	Upper first molar germ, lingual part	CD1	SAMEA14409942	Illumina HiSeq 4000	50	Oligo-dT	PRJEB52633	Marie Sémon, Laurent Guéguen, Klara Steklikova, Marion Mouginot, Manon Peltier, Philippe Veber, Sophie Pantalacci. Developmental system drift in one tooth facilitates the adaptation of the other. bioRxiv 2020.04.22.043422; doi: https://doi.org/10.1101/2020.04.22.043422
ERR9877820	E15	Upper first molar germ, buccal part	CD1	SAMEA14409943	Illumina HiSeq 4000	50	Oligo-dT	PRJEB52633	Marie Sémon, Laurent Guéguen, Klara Steklikova, Marion Mouginot, Manon Peltier, Philippe Veber, Sophie Pantalacci. Developmental system drift in one tooth facilitates the adaptation of the other. bioRxiv 2020.04.22.043422; doi: https://doi.org/10.1101/2020.04.22.043422
ERR9877821	E15	Upper first molar germ, lingual part	CD1	SAMEA14409944	Illumina HiSeq 4000	50	Oligo-dT	PRJEB52633	Marie Sémon, Laurent Guéguen, Klara Steklikova, Marion Mouginot, Manon Peltier, Philippe Veber, Sophie Pantalacci. Developmental system drift in one tooth facilitates the adaptation of the other. bioRxiv 2020.04.22.043422; doi: https://doi.org/10.1101/2020.04.22.043422
ERR9877822	E15	lower first molar germ, epithelial part	CD1	SAMEA14409945	Illumina HiSeq 4000	50	Oligo-dT	PRJEB52633	Marie Sémon, Laurent Guéguen, Klara Steklikova, Marion Mouginot, Manon Peltier, Philippe Veber, Sophie Pantalacci. Developmental system drift in one tooth facilitates the adaptation of the other. bioRxiv 2020.04.22.043422; doi: https://doi.org/10.1101/2020.04.22.043422
ERR9877823	E15	lower first molar germ, epithelial part	CD1	SAMEA14409946	Illumina HiSeq 4000	50	Oligo-dT	PRJEB52633	Marie Sémon, Laurent Guéguen, Klara Steklikova, Marion Mouginot, Manon Peltier, Philippe Veber, Sophie Pantalacci. Developmental system drift in one tooth facilitates the adaptation of the other. bioRxiv 2020.04.22.043422; doi: https://doi.org/10.1101/2020.04.22.043422
ERR9877824	E15	lower first molar germ, mesenchymal part	CD1	SAMEA14409947	Illumina HiSeq 4000	50	Oligo-dT	PRJEB52633	Marie Sémon, Laurent Guéguen, Klara Steklikova, Marion Mouginot, Manon Peltier, Philippe Veber, Sophie Pantalacci. Developmental system drift in one tooth facilitates the adaptation of the other. bioRxiv 2020.04.22.043422; doi: https://doi.org/10.1101/2020.04.22.043422
ERR9877825	E15	lower first molar germ, mesenchymal part	CD1	SAMEA14409948	Illumina HiSeq 4000	50	Oligo-dT	PRJEB52633	Marie Sémon, Laurent Guéguen, Klara Steklikova, Marion Mouginot, Manon Peltier, Philippe Veber, Sophie Pantalacci. Developmental system drift in one tooth facilitates the adaptation of the other. bioRxiv 2020.04.22.043422; doi: https://doi.org/10.1101/2020.04.22.043422
ERR9877826	E15	Upper first molar germ, epithelial part	CD1	SAMEA14409949	Illumina HiSeq 4000	50	Oligo-dT	PRJEB52633	Marie Sémon, Laurent Guéguen, Klara Steklikova, Marion Mouginot, Manon Peltier, Philippe Veber, Sophie Pantalacci. Developmental system drift in one tooth facilitates the adaptation of the other. bioRxiv 2020.04.22.043422; doi: https://doi.org/10.1101/2020.04.22.043422
ERR9877827	E15	Upper first molar germ, epithelial part	CD1	SAMEA14409950	Illumina HiSeq 4000	50	Oligo-dT	PRJEB52633	Marie Sémon, Laurent Guéguen, Klara Steklikova, Marion Mouginot, Manon Peltier, Philippe Veber, Sophie Pantalacci. Developmental system drift in one tooth facilitates the adaptation of the other. bioRxiv 2020.04.22.043422; doi: https://doi.org/10.1101/2020.04.22.043422
ERR9877828	E15	Upper first molar germ, mesenchymal part	CD1	SAMEA14409951	Illumina HiSeq 4000	50	Oligo-dT	PRJEB52633	Marie Sémon, Laurent Guéguen, Klara Steklikova, Marion Mouginot, Manon Peltier, Philippe Veber, Sophie Pantalacci. Developmental system drift in one tooth facilitates the adaptation of the other. bioRxiv 2020.04.22.043422; doi: https://doi.org/10.1101/2020.04.22.043422
ERR9877829	E15	Upper first molar germ, mesenchymal part	CD1	SAMEA14409952	Illumina HiSeq 4000	50	Oligo-dT	PRJEB52633	Marie Sémon, Laurent Guéguen, Klara Steklikova, Marion Mouginot, Manon Peltier, Philippe Veber, Sophie Pantalacci. Developmental system drift in one tooth facilitates the adaptation of the other. bioRxiv 2020.04.22.043422; doi: https://doi.org/10.1101/2020.04.22.043422
ERR9877830	E16.5	lower first molar germ, epithelial part	CD1	SAMEA14409953	Illumina HiSeq 4000	50	Oligo-dT	PRJEB52633	Marie Sémon, Laurent Guéguen, Klara Steklikova, Marion Mouginot, Manon Peltier, Philippe Veber, Sophie Pantalacci. Developmental system drift in one tooth facilitates the adaptation of the other. bioRxiv 2020.04.22.043422; doi: https://doi.org/10.1101/2020.04.22.043422
ERR9877831	E16.5	lower first molar germ, epithelial part	CD1	SAMEA14409954	Illumina HiSeq 4000	50	Oligo-dT	PRJEB52633	Marie Sémon, Laurent Guéguen, Klara Steklikova, Marion Mouginot, Manon Peltier, Philippe Veber, Sophie Pantalacci. Developmental system drift in one tooth facilitates the adaptation of the other. bioRxiv 2020.04.22.043422; doi: https://doi.org/10.1101/2020.04.22.043422
ERR9877832	E16.5	lower first molar germ, mesenchymal part	CD1	SAMEA14409955	Illumina HiSeq 4000	50	Oligo-dT	PRJEB52633	Marie Sémon, Laurent Guéguen, Klara Steklikova, Marion Mouginot, Manon Peltier, Philippe Veber, Sophie Pantalacci. Developmental system drift in one tooth facilitates the adaptation of the other. bioRxiv 2020.04.22.043422; doi: https://doi.org/10.1101/2020.04.22.043422
ERR9877833	E16.5	lower first molar germ, mesenchymal part	CD1	SAMEA14409956	Illumina HiSeq 4000	50	Oligo-dT	PRJEB52633	Marie Sémon, Laurent Guéguen, Klara Steklikova, Marion Mouginot, Manon Peltier, Philippe Veber, Sophie Pantalacci. Developmental system drift in one tooth facilitates the adaptation of the other. bioRxiv 2020.04.22.043422; doi: https://doi.org/10.1101/2020.04.22.043422
ERR9877834	E16.5	Upper first molar germ, epithelial part	CD1	SAMEA14409957	Illumina HiSeq 4000	50	Oligo-dT	PRJEB52633	Marie Sémon, Laurent Guéguen, Klara Steklikova, Marion Mouginot, Manon Peltier, Philippe Veber, Sophie Pantalacci. Developmental system drift in one tooth facilitates the adaptation of the other. bioRxiv 2020.04.22.043422; doi: https://doi.org/10.1101/2020.04.22.043422
ERR9877835	E16.5	Upper first molar germ, epithelial part	CD1	SAMEA14409958	Illumina HiSeq 4000	50	Oligo-dT	PRJEB52633	Marie Sémon, Laurent Guéguen, Klara Steklikova, Marion Mouginot, Manon Peltier, Philippe Veber, Sophie Pantalacci. Developmental system drift in one tooth facilitates the adaptation of the other. bioRxiv 2020.04.22.043422; doi: https://doi.org/10.1101/2020.04.22.043422
ERR9877836	E16.5	Upper first molar germ, mesenchymal part	CD1	SAMEA14409959	Illumina HiSeq 4000	50	Oligo-dT	PRJEB52633	Marie Sémon, Laurent Guéguen, Klara Steklikova, Marion Mouginot, Manon Peltier, Philippe Veber, Sophie Pantalacci. Developmental system drift in one tooth facilitates the adaptation of the other. bioRxiv 2020.04.22.043422; doi: https://doi.org/10.1101/2020.04.22.043422
ERR9877837	E16.5	Upper first molar germ, mesenchymal part	CD1	SAMEA14409960	Illumina HiSeq 4000	50	Oligo-dT	PRJEB52633	Marie Sémon, Laurent Guéguen, Klara Steklikova, Marion Mouginot, Manon Peltier, Philippe Veber, Sophie Pantalacci. Developmental system drift in one tooth facilitates the adaptation of the other. bioRxiv 2020.04.22.043422; doi: https://doi.org/10.1101/2020.04.22.043422
ERR9878306	E14.5	lower first molar germ, whole tooth germ	CD1	SAMEA14409965	Illumina HiSeq 2000	99	Oligo-dT	PRJEB52633	Marie Sémon, Laurent Guéguen, Klara Steklikova, Marion Mouginot, Manon Peltier, Philippe Veber, Sophie Pantalacci. Developmental system drift in one tooth facilitates the adaptation of the other. bioRxiv 2020.04.22.043422; doi: https://doi.org/10.1101/2020.04.22.043422
ERR9878307	E14.5	upper first molar germ, whole tooth germ	CD1	SAMEA14409966	Illumina HiSeq 2000	99	Oligo-dT	PRJEB52633	Marie Sémon, Laurent Guéguen, Klara Steklikova, Marion Mouginot, Manon Peltier, Philippe Veber, Sophie Pantalacci. Developmental system drift in one tooth facilitates the adaptation of the other. bioRxiv 2020.04.22.043422; doi: https://doi.org/10.1101/2020.04.22.043422
ERR9878308	E15	lower first molar germ, whole tooth germ	CD1	SAMEA14409967	Illumina HiSeq 2000	99	Oligo-dT	PRJEB52633	Marie Sémon, Laurent Guéguen, Klara Steklikova, Marion Mouginot, Manon Peltier, Philippe Veber, Sophie Pantalacci. Developmental system drift in one tooth facilitates the adaptation of the other. bioRxiv 2020.04.22.043422; doi: https://doi.org/10.1101/2020.04.22.043422
ERR9878309	E15	upper first molar germ, whole tooth germ	CD1	SAMEA14409968	Illumina HiSeq 2000	99	Oligo-dT	PRJEB52633	Marie Sémon, Laurent Guéguen, Klara Steklikova, Marion Mouginot, Manon Peltier, Philippe Veber, Sophie Pantalacci. Developmental system drift in one tooth facilitates the adaptation of the other. bioRxiv 2020.04.22.043422; doi: https://doi.org/10.1101/2020.04.22.043422
ERR9878310	E15.5	lower first molar germ, whole tooth germ	CD1	SAMEA14409969	Illumina HiSeq 2000	99	Oligo-dT	PRJEB52633	Marie Sémon, Laurent Guéguen, Klara Steklikova, Marion Mouginot, Manon Peltier, Philippe Veber, Sophie Pantalacci. Developmental system drift in one tooth facilitates the adaptation of the other. bioRxiv 2020.04.22.043422; doi: https://doi.org/10.1101/2020.04.22.043422
ERR9878311	E15.5	upper first molar germ, whole tooth germ	CD1	SAMEA14409970	Illumina HiSeq 2000	99	Oligo-dT	PRJEB52633	Marie Sémon, Laurent Guéguen, Klara Steklikova, Marion Mouginot, Manon Peltier, Philippe Veber, Sophie Pantalacci. Developmental system drift in one tooth facilitates the adaptation of the other. bioRxiv 2020.04.22.043422; doi: https://doi.org/10.1101/2020.04.22.043422
ERR9878312	E16	lower first molar germ, whole tooth germ	CD1	SAMEA14409971	Illumina HiSeq 2000	99	Oligo-dT	PRJEB52633	Marie Sémon, Laurent Guéguen, Klara Steklikova, Marion Mouginot, Manon Peltier, Philippe Veber, Sophie Pantalacci. Developmental system drift in one tooth facilitates the adaptation of the other. bioRxiv 2020.04.22.043422; doi: https://doi.org/10.1101/2020.04.22.043422
ERR9878313	E16	upper first molar germ, whole tooth germ	CD1	SAMEA14409972	Illumina HiSeq 2000	99	Oligo-dT	PRJEB52633	Marie Sémon, Laurent Guéguen, Klara Steklikova, Marion Mouginot, Manon Peltier, Philippe Veber, Sophie Pantalacci. Developmental system drift in one tooth facilitates the adaptation of the other. bioRxiv 2020.04.22.043422; doi: https://doi.org/10.1101/2020.04.22.043422
ERR9878314	E16.5	lower first molar germ, whole tooth germ	CD1	SAMEA14409973	Illumina HiSeq 2000	98	Oligo-dT	PRJEB52633	Marie Sémon, Laurent Guéguen, Klara Steklikova, Marion Mouginot, Manon Peltier, Philippe Veber, Sophie Pantalacci. Developmental system drift in one tooth facilitates the adaptation of the other. bioRxiv 2020.04.22.043422; doi: https://doi.org/10.1101/2020.04.22.043422
ERR9878315	E16.5	upper first molar germ, whole tooth germ	CD1	SAMEA14409974	Illumina HiSeq 2000	98	Oligo-dT	PRJEB52633	Marie Sémon, Laurent Guéguen, Klara Steklikova, Marion Mouginot, Manon Peltier, Philippe Veber, Sophie Pantalacci. Developmental system drift in one tooth facilitates the adaptation of the other. bioRxiv 2020.04.22.043422; doi: https://doi.org/10.1101/2020.04.22.043422
ERR9878316	E17	lower first molar germ, whole tooth germ	CD1	SAMEA14409975	Illumina HiSeq 2000	98	Oligo-dT	PRJEB52633	Marie Sémon, Laurent Guéguen, Klara Steklikova, Marion Mouginot, Manon Peltier, Philippe Veber, Sophie Pantalacci. Developmental system drift in one tooth facilitates the adaptation of the other. bioRxiv 2020.04.22.043422; doi: https://doi.org/10.1101/2020.04.22.043422
ERR9878317	E17	upper first molar germ, whole tooth germ	CD1	SAMEA14409976	Illumina HiSeq 2000	98	Oligo-dT	PRJEB52633	Marie Sémon, Laurent Guéguen, Klara Steklikova, Marion Mouginot, Manon Peltier, Philippe Veber, Sophie Pantalacci. Developmental system drift in one tooth facilitates the adaptation of the other. bioRxiv 2020.04.22.043422; doi: https://doi.org/10.1101/2020.04.22.043422
ERR9878318	E17.5	lower first molar germ, whole tooth germ	CD1	SAMEA14409977	Illumina HiSeq 2000	98	Oligo-dT	PRJEB52633	Marie Sémon, Laurent Guéguen, Klara Steklikova, Marion Mouginot, Manon Peltier, Philippe Veber, Sophie Pantalacci. Developmental system drift in one tooth facilitates the adaptation of the other. bioRxiv 2020.04.22.043422; doi: https://doi.org/10.1101/2020.04.22.043422
ERR9878319	E17.5	upper first molar germ, whole tooth germ	CD1	SAMEA14409978	Illumina HiSeq 2000	98.5	Oligo-dT	PRJEB52633	Marie Sémon, Laurent Guéguen, Klara Steklikova, Marion Mouginot, Manon Peltier, Philippe Veber, Sophie Pantalacci. Developmental system drift in one tooth facilitates the adaptation of the other. bioRxiv 2020.04.22.043422; doi: https://doi.org/10.1101/2020.04.22.043422
ERR9878320	E18	lower first molar germ, whole tooth germ	CD1	SAMEA14409979	Illumina HiSeq 2000	98	Oligo-dT	PRJEB52633	Marie Sémon, Laurent Guéguen, Klara Steklikova, Marion Mouginot, Manon Peltier, Philippe Veber, Sophie Pantalacci. Developmental system drift in one tooth facilitates the adaptation of the other. bioRxiv 2020.04.22.043422; doi: https://doi.org/10.1101/2020.04.22.043422
ERR9878321	E18	upper first molar germ, whole tooth germ	CD1	SAMEA14409980	Illumina HiSeq 2000	98	Oligo-dT	PRJEB52633	Marie Sémon, Laurent Guéguen, Klara Steklikova, Marion Mouginot, Manon Peltier, Philippe Veber, Sophie Pantalacci. Developmental system drift in one tooth facilitates the adaptation of the other. bioRxiv 2020.04.22.043422; doi: https://doi.org/10.1101/2020.04.22.043422
ERR9878322	E14.5	lower first molar germ, whole tooth germ	CD1	SAMEA14409981	Illumina HiSeq 2000	99	Oligo-dT	PRJEB52633	Marie Sémon, Laurent Guéguen, Klara Steklikova, Marion Mouginot, Manon Peltier, Philippe Veber, Sophie Pantalacci. Developmental system drift in one tooth facilitates the adaptation of the other. bioRxiv 2020.04.22.043422; doi: https://doi.org/10.1101/2020.04.22.043422
ERR9878323	E14.5	upper first molar germ, whole tooth germ	CD1	SAMEA14409982	Illumina HiSeq 2000	99	Oligo-dT	PRJEB52633	Marie Sémon, Laurent Guéguen, Klara Steklikova, Marion Mouginot, Manon Peltier, Philippe Veber, Sophie Pantalacci. Developmental system drift in one tooth facilitates the adaptation of the other. bioRxiv 2020.04.22.043422; doi: https://doi.org/10.1101/2020.04.22.043422
ERR9878324	E15	lower first molar germ, whole tooth germ	CD1	SAMEA14409983	Illumina HiSeq 2000	99	Oligo-dT	PRJEB52633	Marie Sémon, Laurent Guéguen, Klara Steklikova, Marion Mouginot, Manon Peltier, Philippe Veber, Sophie Pantalacci. Developmental system drift in one tooth facilitates the adaptation of the other. bioRxiv 2020.04.22.043422; doi: https://doi.org/10.1101/2020.04.22.043422
ERR9878325	E15	upper first molar germ, whole tooth germ	CD1	SAMEA14409984	Illumina HiSeq 2000	99	Oligo-dT	PRJEB52633	Marie Sémon, Laurent Guéguen, Klara Steklikova, Marion Mouginot, Manon Peltier, Philippe Veber, Sophie Pantalacci. Developmental system drift in one tooth facilitates the adaptation of the other. bioRxiv 2020.04.22.043422; doi: https://doi.org/10.1101/2020.04.22.043422
ERR9878326	E15.5	lower first molar germ, whole tooth germ	CD1	SAMEA14409985	Illumina HiSeq 2000	99	Oligo-dT	PRJEB52633	Marie Sémon, Laurent Guéguen, Klara Steklikova, Marion Mouginot, Manon Peltier, Philippe Veber, Sophie Pantalacci. Developmental system drift in one tooth facilitates the adaptation of the other. bioRxiv 2020.04.22.043422; doi: https://doi.org/10.1101/2020.04.22.043422
ERR9878327	E15.5	upper first molar germ, whole tooth germ	CD1	SAMEA14409986	Illumina HiSeq 2000	99	Oligo-dT	PRJEB52633	Marie Sémon, Laurent Guéguen, Klara Steklikova, Marion Mouginot, Manon Peltier, Philippe Veber, Sophie Pantalacci. Developmental system drift in one tooth facilitates the adaptation of the other. bioRxiv 2020.04.22.043422; doi: https://doi.org/10.1101/2020.04.22.043422
ERR9878328	E16	lower first molar germ, whole tooth germ	CD1	SAMEA14409987	Illumina HiSeq 2000	99	Oligo-dT	PRJEB52633	Marie Sémon, Laurent Guéguen, Klara Steklikova, Marion Mouginot, Manon Peltier, Philippe Veber, Sophie Pantalacci. Developmental system drift in one tooth facilitates the adaptation of the other. bioRxiv 2020.04.22.043422; doi: https://doi.org/10.1101/2020.04.22.043422
ERR9878329	E16	upper first molar germ, whole tooth germ	CD1	SAMEA14409988	Illumina HiSeq 2000	99	Oligo-dT	PRJEB52633	Marie Sémon, Laurent Guéguen, Klara Steklikova, Marion Mouginot, Manon Peltier, Philippe Veber, Sophie Pantalacci. Developmental system drift in one tooth facilitates the adaptation of the other. bioRxiv 2020.04.22.043422; doi: https://doi.org/10.1101/2020.04.22.043422
ERR9878330	E16.5	lower first molar germ, whole tooth germ	CD1	SAMEA14409989	Illumina HiSeq 2000	99.5	Oligo-dT	PRJEB52633	Marie Sémon, Laurent Guéguen, Klara Steklikova, Marion Mouginot, Manon Peltier, Philippe Veber, Sophie Pantalacci. Developmental system drift in one tooth facilitates the adaptation of the other. bioRxiv 2020.04.22.043422; doi: https://doi.org/10.1101/2020.04.22.043422
ERR9878331	E16.5	upper first molar germ, whole tooth germ	CD1	SAMEA14409990	Illumina HiSeq 2000	99.5	Oligo-dT	PRJEB52633	Marie Sémon, Laurent Guéguen, Klara Steklikova, Marion Mouginot, Manon Peltier, Philippe Veber, Sophie Pantalacci. Developmental system drift in one tooth facilitates the adaptation of the other. bioRxiv 2020.04.22.043422; doi: https://doi.org/10.1101/2020.04.22.043422
ERR9878332	E17	lower first molar germ, whole tooth germ	CD1	SAMEA14409991	Illumina HiSeq 2000	99.5	Oligo-dT	PRJEB52633	Marie Sémon, Laurent Guéguen, Klara Steklikova, Marion Mouginot, Manon Peltier, Philippe Veber, Sophie Pantalacci. Developmental system drift in one tooth facilitates the adaptation of the other. bioRxiv 2020.04.22.043422; doi: https://doi.org/10.1101/2020.04.22.043422
ERR9878333	E17	upper first molar germ, whole tooth germ	CD1	SAMEA14409992	Illumina HiSeq 2000	99.5	Oligo-dT	PRJEB52633	Marie Sémon, Laurent Guéguen, Klara Steklikova, Marion Mouginot, Manon Peltier, Philippe Veber, Sophie Pantalacci. Developmental system drift in one tooth facilitates the adaptation of the other. bioRxiv 2020.04.22.043422; doi: https://doi.org/10.1101/2020.04.22.043422
ERR9878334	E17.5	lower first molar germ, whole tooth germ	CD1	SAMEA14409993	Illumina HiSeq 2000	99.5	Oligo-dT	PRJEB52633	Marie Sémon, Laurent Guéguen, Klara Steklikova, Marion Mouginot, Manon Peltier, Philippe Veber, Sophie Pantalacci. Developmental system drift in one tooth facilitates the adaptation of the other. bioRxiv 2020.04.22.043422; doi: https://doi.org/10.1101/2020.04.22.043422
ERR9878335	E17.5	upper first molar germ, whole tooth germ	CD1	SAMEA14409994	Illumina HiSeq 2000	99.5	Oligo-dT	PRJEB52633	Marie Sémon, Laurent Guéguen, Klara Steklikova, Marion Mouginot, Manon Peltier, Philippe Veber, Sophie Pantalacci. Developmental system drift in one tooth facilitates the adaptation of the other. bioRxiv 2020.04.22.043422; doi: https://doi.org/10.1101/2020.04.22.043422
ERR9878336	E18	lower first molar germ, whole tooth germ	CD1	SAMEA14409995	Illumina HiSeq 2000	99.5	Oligo-dT	PRJEB52633	Marie Sémon, Laurent Guéguen, Klara Steklikova, Marion Mouginot, Manon Peltier, Philippe Veber, Sophie Pantalacci. Developmental system drift in one tooth facilitates the adaptation of the other. bioRxiv 2020.04.22.043422; doi: https://doi.org/10.1101/2020.04.22.043422
ERR9878337	E18	upper first molar germ, whole tooth germ	CD1	SAMEA14409996	Illumina HiSeq 2000	99	Oligo-dT	PRJEB52633	Marie Sémon, Laurent Guéguen, Klara Steklikova, Marion Mouginot, Manon Peltier, Philippe Veber, Sophie Pantalacci. Developmental system drift in one tooth facilitates the adaptation of the other. bioRxiv 2020.04.22.043422; doi: https://doi.org/10.1101/2020.04.22.043422
SRR11035140	E12	Ectoderm	C57BL/6	SAMN14051013	Illumina HiSeq 4000	145.5	cDNA	PRJNA605151	Lee S, Sears MJ, Zhang Z, Li H et al. Cleft lip and cleft palate in <i>Esrp1</i> knockout mice is associated with alterations in epithelial-mesenchymal crosstalk. Development 2020 Apr 30;147(21)
SRR11035141	E12	Ectoderm	C57BL/6	SAMN14051011	Illumina HiSeq 4000	145.5	cDNA	PRJNA605151	Lee S, Sears MJ, Zhang Z, Li H et al. Cleft lip and cleft palate in <i>Esrp1</i> knockout mice is associated with alterations in epithelial-mesenchymal crosstalk. Development 2020 Apr 30;147(21)
SRR11035142	E12	Ectoderm	C57BL/6	SAMN14051010	Illumina HiSeq 4000	141.5	cDNA	PRJNA605151	Lee S, Sears MJ, Zhang Z, Li H et al. Cleft lip and cleft palate in <i>Esrp1</i> knockout mice is associated with alterations in epithelial-mesenchymal crosstalk. Development 2020 Apr 30;147(21)
SRR11035143	E12	Ectoderm	C57BL/6	SAMN14051008	Illumina HiSeq 4000	147	cDNA	PRJNA605151	Lee S, Sears MJ, Zhang Z, Li H et al. Cleft lip and cleft palate in <i>Esrp1</i> knockout mice is associated with alterations in epithelial-mesenchymal crosstalk. Development 2020 Apr 30;147(21)
SRR11035148	E12	Mesenchyme	C57BL/6	SAMN14051002	Illumina HiSeq 4000	147	cDNA	PRJNA605151	Lee S, Sears MJ, Zhang Z, Li H et al. Cleft lip and cleft palate in <i>Esrp1</i> knockout mice is associated with alterations in epithelial-mesenchymal crosstalk. Development 2020 Apr 30;147(21)
SRR11035149	E12	Mesenchyme	C57BL/6	SAMN14051001	Illumina HiSeq 4000	144	cDNA	PRJNA605151	Lee S, Sears MJ, Zhang Z, Li H et al. Cleft lip and cleft palate in <i>Esrp1</i> knockout mice is associated with alterations in epithelial-mesenchymal crosstalk. Development 2020 Apr 30;147(21)
SRR11035150	E12	Mesenchyme	C57BL/6	SAMN14051000	Illumina HiSeq 4000	149.5	cDNA	PRJNA605151	Lee S, Sears MJ, Zhang Z, Li H et al. Cleft lip and cleft palate in <i>Esrp1</i> knockout mice is associated with alterations in epithelial-mesenchymal crosstalk. Development 2020 Apr 30;147(21)
SRR11035151	E12	Mesenchyme	C57BL/6	SAMN14050999	Illumina HiSeq 4000	145	cDNA	PRJNA605151	Lee S, Sears MJ, Zhang Z, Li H et al. Cleft lip and cleft palate in <i>Esrp1</i> knockout mice is associated with alterations in epithelial-mesenchymal crosstalk. Development 2020 Apr 30;147(21)
SRR7796794	E10.5	Lens	C57BL/6NTac		Illumina HiSeq 2500		cDNA	PRJNA489684	Anand D, Kakrana A, Siddam AD, Huang H, Saadi I, Lachke SA. RNA sequencing-based transcriptomic profiles of embryonic lens development for cataract gene discovery. Hum Genet. 2018 Dec;137(11-12):941-954. doi: 10.1007/s00439-018-1958-0. Epub 2018 Nov 11. PMID: 30417254; PMCID: PMC6342005.
SRR7796795	E10.5	Lens	C57BL/6NTac		Illumina HiSeq 2500		cDNA	PRJNA489684	Anand D, Kakrana A, Siddam AD, Huang H, Saadi I, Lachke SA. RNA sequencing-based transcriptomic profiles of embryonic lens development for cataract gene discovery. Hum Genet. 2018 Dec;137(11-12):941-954. doi: 10.1007/s00439-018-1958-0. Epub 2018 Nov 11. PMID: 30417254; PMCID: PMC6342005.
SRR7796796	E10.5	Lens	C57BL/6NTac		Illumina HiSeq 2500		cDNA	PRJNA489684	Anand D, Kakrana A, Siddam AD, Huang H, Saadi I, Lachke SA. RNA sequencing-based transcriptomic profiles of embryonic lens development for cataract gene discovery. Hum Genet. 2018 Dec;137(11-12):941-954. doi: 10.1007/s00439-018-1958-0. Epub 2018 Nov 11. PMID: 30417254; PMCID: PMC6342005.
SRR7796797	E12.5	Lens	C57BL/6NTac		Illumina HiSeq 2500		cDNA	PRJNA489684	Anand D, Kakrana A, Siddam AD, Huang H, Saadi I, Lachke SA. RNA sequencing-based transcriptomic profiles of embryonic lens development for cataract gene discovery. Hum Genet. 2018 Dec;137(11-12):941-954. doi: 10.1007/s00439-018-1958-0. Epub 2018 Nov 11. PMID: 30417254; PMCID: PMC6342005.
SRR7796798	E12.5	Lens	C57BL/6NTac		Illumina HiSeq 2500		cDNA	PRJNA489684	Anand D, Kakrana A, Siddam AD, Huang H, Saadi I, Lachke SA. RNA sequencing-based transcriptomic profiles of embryonic lens development for cataract gene discovery. Hum Genet. 2018 Dec;137(11-12):941-954. doi: 10.1007/s00439-018-1958-0. Epub 2018 Nov 11. PMID: 30417254; PMCID: PMC6342005.
SRR7796799	E12.5	Lens	C57BL/6NTac		Illumina HiSeq 2500		cDNA	PRJNA489684	Anand D, Kakrana A, Siddam AD, Huang H, Saadi I, Lachke SA. RNA sequencing-based transcriptomic profiles of embryonic lens development for cataract gene discovery. Hum Genet. 2018 Dec;137(11-12):941-954. doi: 10.1007/s00439-018-1958-0. Epub 2018 Nov 11. PMID: 30417254; PMCID: PMC6342005.
SRR7796800	E14.5	Lens	C57BL/6NTac		Illumina HiSeq 2500		cDNA	PRJNA489684	Anand D, Kakrana A, Siddam AD, Huang H, Saadi I, Lachke SA. RNA sequencing-based transcriptomic profiles of embryonic lens development for cataract gene discovery. Hum Genet. 2018 Dec;137(11-12):941-954. doi: 10.1007/s00439-018-1958-0. Epub 2018 Nov 11. PMID: 30417254; PMCID: PMC6342005.
SRR7796801	E14.5	Lens	C57BL/6NTac		Illumina HiSeq 2500		cDNA	PRJNA489684	Anand D, Kakrana A, Siddam AD, Huang H, Saadi I, Lachke SA. RNA sequencing-based transcriptomic profiles of embryonic lens development for cataract gene discovery. Hum Genet. 2018 Dec;137(11-12):941-954. doi: 10.1007/s00439-018-1958-0. Epub 2018 Nov 11. PMID: 30417254; PMCID: PMC6342005.
SRR7796802	E14.5	Lens	C57BL/6NTac		Illumina HiSeq 2500		cDNA	PRJNA489684	Anand D, Kakrana A, Siddam AD, Huang H, Saadi I, Lachke SA. RNA sequencing-based transcriptomic profiles of embryonic lens development for cataract gene discovery. Hum Genet. 2018 Dec;137(11-12):941-954. doi: 10.1007/s00439-018-1958-0. Epub 2018 Nov 11. PMID: 30417254; PMCID: PMC6342005.
SRR7796803	E16.5	Lens	C57BL/6NTac		Illumina HiSeq 2500		cDNA	PRJNA489684	Anand D, Kakrana A, Siddam AD, Huang H, Saadi I, Lachke SA. RNA sequencing-based transcriptomic profiles of embryonic lens development for cataract gene discovery. Hum Genet. 2018 Dec;137(11-12):941-954. doi: 10.1007/s00439-018-1958-0. Epub 2018 Nov 11. PMID: 30417254; PMCID: PMC6342005.
SRR7796804	E16.5	Lens	C57BL/6NTac		Illumina HiSeq 2500		cDNA	PRJNA489684	Anand D, Kakrana A, Siddam AD, Huang H, Saadi I, Lachke SA. RNA sequencing-based transcriptomic profiles of embryonic lens development for cataract gene discovery. Hum Genet. 2018 Dec;137(11-12):941-954. doi: 10.1007/s00439-018-1958-0. Epub 2018 Nov 11. PMID: 30417254; PMCID: PMC6342005.
SRR7796805	E16.5	Lens	C57BL/6NTac		Illumina HiSeq 2500		cDNA	PRJNA489684	Anand D, Kakrana A, Siddam AD, Huang H, Saadi I, Lachke SA. RNA sequencing-based transcriptomic profiles of embryonic lens development for cataract gene discovery. Hum Genet. 2018 Dec;137(11-12):941-954. doi: 10.1007/s00439-018-1958-0. Epub 2018 Nov 11. PMID: 30417254; PMCID: PMC6342005.
SRR7990531	E10.5	periocular neural crest	C57BL/6		Illumina HiSeq 4000		cDNA	PRJNA495410	Ma J, Lwigale P. Transformation of the Transcriptomic Profile of Mouse Periocular Mesenchyme During Formation of the Embryonic Cornea. Invest Ophthalmol Vis Sci. 2019 Feb 1;60(2):661-676. doi: 10.1167/iovs.18-26018. PMID: 30786278; PMCID: PMC6383728.
SRR7990532	E10.5	periocular neural crest	C57BL/6		Illumina HiSeq 4000		cDNA	PRJNA495410	Ma J, Lwigale P. Transformation of the Transcriptomic Profile of Mouse Periocular Mesenchyme During Formation of the Embryonic Cornea. Invest Ophthalmol Vis Sci. 2019 Feb 1;60(2):661-676. doi: 10.1167/iovs.18-26018. PMID: 30786278; PMCID: PMC6383728.
SRR7990533	E10.5	periocular neural crest	C57BL/6		Illumina HiSeq 4000		cDNA	PRJNA495410	Ma J, Lwigale P. Transformation of the Transcriptomic Profile of Mouse Periocular Mesenchyme During Formation of the Embryonic Cornea. Invest Ophthalmol Vis Sci. 2019 Feb 1;60(2):661-676. doi: 10.1167/iovs.18-26018. PMID: 30786278; PMCID: PMC6383728.
SRR7990534	E14.5	cornea	C57BL/6		Illumina HiSeq 4000		cDNA	PRJNA495410	Ma J, Lwigale P. Transformation of the Transcriptomic Profile of Mouse Periocular Mesenchyme During Formation of the Embryonic Cornea. Invest Ophthalmol Vis Sci. 2019 Feb 1;60(2):661-676. doi: 10.1167/iovs.18-26018. PMID: 30786278; PMCID: PMC6383728.
SRR7990535	E14.5	cornea	C57BL/6		Illumina HiSeq 4000		cDNA	PRJNA495410	Ma J, Lwigale P. Transformation of the Transcriptomic Profile of Mouse Periocular Mesenchyme During Formation of the Embryonic Cornea. Invest Ophthalmol Vis Sci. 2019 Feb 1;60(2):661-676. doi: 10.1167/iovs.18-26018. PMID: 30786278; PMCID: PMC6383728.
SRR7990536	E14.5	cornea	C57BL/6		Illumina HiSeq 4000		cDNA	PRJNA495410	Ma J, Lwigale P. Transformation of the Transcriptomic Profile of Mouse Periocular Mesenchyme During Formation of the Embryonic Cornea. Invest Ophthalmol Vis Sci. 2019 Feb 1;60(2):661-676. doi: 10.1167/iovs.18-26018. PMID: 30786278; PMCID: PMC6383728.
SRR7990537	E16.5	cornea	C57BL/6		Illumina HiSeq 4000		cDNA	PRJNA495410	Ma J, Lwigale P. Transformation of the Transcriptomic Profile of Mouse Periocular Mesenchyme During Formation of the Embryonic Cornea. Invest Ophthalmol Vis Sci. 2019 Feb 1;60(2):661-676. doi: 10.1167/iovs.18-26018. PMID: 30786278; PMCID: PMC6383728.
SRR7990538	E16.5	cornea	C57BL/6		Illumina HiSeq 4000		cDNA	PRJNA495410	Ma J, Lwigale P. Transformation of the Transcriptomic Profile of Mouse Periocular Mesenchyme During Formation of the Embryonic Cornea. Invest Ophthalmol Vis Sci. 2019 Feb 1;60(2):661-676. doi: 10.1167/iovs.18-26018. PMID: 30786278; PMCID: PMC6383728.
SRR7990539	E16.5	cornea	C57BL/6		Illumina HiSeq 4000		cDNA	PRJNA495410	Ma J, Lwigale P. Transformation of the Transcriptomic Profile of Mouse Periocular Mesenchyme During Formation of the Embryonic Cornea. Invest Ophthalmol Vis Sci. 2019 Feb 1;60(2):661-676. doi: 10.1167/iovs.18-26018. PMID: 30786278; PMCID: PMC6383728.
SRR15354391	E10.5	Heart	C57BL/6		Illumina NovaSeq 6000		cDNA	PRJNA752374	Tan C, Zhu S, Chen Z, Liu C, Li YE, Zhu M, Zhang Z, Zhang Z, Zhang L, Gu Y, Liang Z, Boyer TG, Ouyang K, Evans SM, Fang X. Mediator complex proximal Tail subunit MED30 is critical for Mediator core stability and cardiomyocyte transcriptional network. PLoS Genet. 2021 Sep 10;17(9):e1009785. doi: 10.1371/journal.pgen.1009785. PMID: 34506481; PMCID: PMC8432849.
SRR15354392	E10.5	Heart	C57BL/6		Illumina NovaSeq 6000		cDNA	PRJNA752374	Tan C, Zhu S, Chen Z, Liu C, Li YE, Zhu M, Zhang Z, Zhang Z, Zhang L, Gu Y, Liang Z, Boyer TG, Ouyang K, Evans SM, Fang X. Mediator complex proximal Tail subunit MED30 is critical for Mediator core stability and cardiomyocyte transcriptional network. PLoS Genet. 2021 Sep 10;17(9):e1009785. doi: 10.1371/journal.pgen.1009785. PMID: 34506481; PMCID: PMC8432849.
SRR15354393	E10.5	Heart	C57BL/6		Illumina NovaSeq 6000		cDNA	PRJNA752374	Tan C, Zhu S, Chen Z, Liu C, Li YE, Zhu M, Zhang Z, Zhang Z, Zhang L, Gu Y, Liang Z, Boyer TG, Ouyang K, Evans SM, Fang X. Mediator complex proximal Tail subunit MED30 is critical for Mediator core stability and cardiomyocyte transcriptional network. PLoS Genet. 2021 Sep 10;17(9):e1009785. doi: 10.1371/journal.pgen.1009785. PMID: 34506481; PMCID: PMC8432849.
SRR8734748	E12.5	early migrating cranial mesenchyme	C57BL/6J		Illumina HiSeq 2500		cDNA	PRJNA527290	Dasgupta K, Chung JU, Asam K, Jeong J. Molecular patterning of the embryonic cranial mesenchyme revealed by genome-wide transcriptional profiling. Dev Biol. 2019 Nov 15;455(2):434-448. doi: 10.1016/j.ydbio.2019.07.015. Epub 2019 Jul 24. PMID: 31351040; PMCID: PMC6842427.
SRR8734749	E12.5	early migrating cranial mesenchyme	C57BL/6J		Illumina HiSeq 2500		cDNA	PRJNA527290	Dasgupta K, Chung JU, Asam K, Jeong J. Molecular patterning of the embryonic cranial mesenchyme revealed by genome-wide transcriptional profiling. Dev Biol. 2019 Nov 15;455(2):434-448. doi: 10.1016/j.ydbio.2019.07.015. Epub 2019 Jul 24. PMID: 31351040; PMCID: PMC6842427.
SRR8734750	E12.5	early migrating cranial mesenchyme	C57BL/6J		Illumina HiSeq 2500		cDNA	PRJNA527290	Dasgupta K, Chung JU, Asam K, Jeong J. Molecular patterning of the embryonic cranial mesenchyme revealed by genome-wide transcriptional profiling. Dev Biol. 2019 Nov 15;455(2):434-448. doi: 10.1016/j.ydbio.2019.07.015. Epub 2019 Jul 24. PMID: 31351040; PMCID: PMC6842427.
SRR8734751	E12.5	early migrating cranial mesenchyme	C57BL/6J		Illumina HiSeq 2500		cDNA	PRJNA527290	Dasgupta K, Chung JU, Asam K, Jeong J. Molecular patterning of the embryonic cranial mesenchyme revealed by genome-wide transcriptional profiling. Dev Biol. 2019 Nov 15;455(2):434-448. doi: 10.1016/j.ydbio.2019.07.015. Epub 2019 Jul 24. PMID: 31351040; PMCID: PMC6842427.
SRR8734752	E12.5	supraorbital cranial mesenchyme	C57BL/6J		Illumina HiSeq 2500		cDNA	PRJNA527290	Dasgupta K, Chung JU, Asam K, Jeong J. Molecular patterning of the embryonic cranial mesenchyme revealed by genome-wide transcriptional profiling. Dev Biol. 2019 Nov 15;455(2):434-448. doi: 10.1016/j.ydbio.2019.07.015. Epub 2019 Jul 24. PMID: 31351040; PMCID: PMC6842427.
SRR8734753	E12.5	supraorbital cranial mesenchyme	C57BL/6J		Illumina HiSeq 2500		cDNA	PRJNA527290	Dasgupta K, Chung JU, Asam K, Jeong J. Molecular patterning of the embryonic cranial mesenchyme revealed by genome-wide transcriptional profiling. Dev Biol. 2019 Nov 15;455(2):434-448. doi: 10.1016/j.ydbio.2019.07.015. Epub 2019 Jul 24. PMID: 31351040; PMCID: PMC6842427.
SRR8734754	E12.5	supraorbital cranial mesenchyme	C57BL/6J		Illumina HiSeq 2500		cDNA	PRJNA527290	Dasgupta K, Chung JU, Asam K, Jeong J. Molecular patterning of the embryonic cranial mesenchyme revealed by genome-wide transcriptional profiling. Dev Biol. 2019 Nov 15;455(2):434-448. doi: 10.1016/j.ydbio.2019.07.015. Epub 2019 Jul 24. PMID: 31351040; PMCID: PMC6842427.
SRR8734755	E12.5	supraorbital cranial mesenchyme	C57BL/6J		Illumina HiSeq 2500		cDNA	PRJNA527290	Dasgupta K, Chung JU, Asam K, Jeong J. Molecular patterning of the embryonic cranial mesenchyme revealed by genome-wide transcriptional profiling. Dev Biol. 2019 Nov 15;455(2):434-448. doi: 10.1016/j.ydbio.2019.07.015. Epub 2019 Jul 24. PMID: 31351040; PMCID: PMC6842427.
SRR5750460	E8.5	forebrain neuroepithelium	CD-1		Illumina HiSeq 2000		cDNA	PRJNA391702	Chau KF, Shannon ML, Fame RM, Fonseca E, Mullan H, Johnson MB, Sendamarai AK, Springel MW, Laurent B, Lehtinen MK. Downregulation of ribosome biogenesis during early forebrain development. Elife. 2018 May 10;7:e36998. doi: 10.7554/eLife.36998. PMID: 29745900; PMCID: PMC5984036.
SRR5750461	E8.5	forebrain neuroepithelium	CD-1		Illumina HiSeq 2000		cDNA	PRJNA391702	Chau KF, Shannon ML, Fame RM, Fonseca E, Mullan H, Johnson MB, Sendamarai AK, Springel MW, Laurent B, Lehtinen MK. Downregulation of ribosome biogenesis during early forebrain development. Elife. 2018 May 10;7:e36998. doi: 10.7554/eLife.36998. PMID: 29745900; PMCID: PMC5984036.
SRR5750462	E10.5	forebrain neuroepithelium	CD-1		Illumina HiSeq 2000		cDNA	PRJNA391702	Chau KF, Shannon ML, Fame RM, Fonseca E, Mullan H, Johnson MB, Sendamarai AK, Springel MW, Laurent B, Lehtinen MK. Downregulation of ribosome biogenesis during early forebrain development. Elife. 2018 May 10;7:e36998. doi: 10.7554/eLife.36998. PMID: 29745900; PMCID: PMC5984036.
SRR5750463	E10.5	forebrain neuroepithelium	CD-1		Illumina HiSeq 2000		cDNA	PRJNA391702	Chau KF, Shannon ML, Fame RM, Fonseca E, Mullan H, Johnson MB, Sendamarai AK, Springel MW, Laurent B, Lehtinen MK. Downregulation of ribosome biogenesis during early forebrain development. Elife. 2018 May 10;7:e36998. doi: 10.7554/eLife.36998. PMID: 29745900; PMCID: PMC5984036.
SRR5274698	E12.5	Surface Ectoderm (between eye and brain)	C57BL/6J		Illumina HiSeq 2500		cDNA	PRJNA376111	Farmer DT, Finley JK, Chen FY, Tarifeño-Saldivia E, McNamara NA, Knox SM, McManus MT. miR-205 is a critical regulator of lacrimal gland development. Dev Biol. 2017 Jul 1;427(1):12-20. doi: 10.1016/j.ydbio.2017.05.012. Epub 2017 May 13. PMID: 28511845; PMCID: PMC9276161.
SRR5274699	E12.5	Surface Ectoderm (between eye and brain)	C57BL/6J		Illumina HiSeq 2500		cDNA	PRJNA376111	Farmer DT, Finley JK, Chen FY, Tarifeño-Saldivia E, McNamara NA, Knox SM, McManus MT. miR-205 is a critical regulator of lacrimal gland development. Dev Biol. 2017 Jul 1;427(1):12-20. doi: 10.1016/j.ydbio.2017.05.012. Epub 2017 May 13. PMID: 28511845; PMCID: PMC9276161.
SRR5274700	E12.5	Surface Ectoderm (between eye and brain)	C57BL/6J		Illumina HiSeq 2500		cDNA	PRJNA376111	Farmer DT, Finley JK, Chen FY, Tarifeño-Saldivia E, McNamara NA, Knox SM, McManus MT. miR-205 is a critical regulator of lacrimal gland development. Dev Biol. 2017 Jul 1;427(1):12-20. doi: 10.1016/j.ydbio.2017.05.012. Epub 2017 May 13. PMID: 28511845; PMCID: PMC9276161.
SRR6427391	E12.5	cortical tissue	C57BL/6		Illumina HiSeq 2500		cDNA	PRJNA427815	Desmaris E, Keruzore M, Saulnier A, Ratié L, Assimacopoulos S, De Clercq S, Nan X, Roychoudhury K, Qin S, Kricha S, Chevalier C, Lingner T, Henningfeld KA, Zarkower D, Mallamaci A, Theil T, Campbell K, Pieler T, Li M, Grove EA, Bellefroid EJ. DMRT5, DMRT3, and EMX2 Cooperatively Repress Gsx2 at the Pallium-Subpallium Boundary to Maintain Cortical Identity in Dorsal Telencephalic Progenitors. J Ne…
SRR6427392	E12.5	cortical tissue	C57BL/6		Illumina HiSeq 2501		cDNA	PRJNA427815	Desmaris E, Keruzore M, Saulnier A, Ratié L, Assimacopoulos S, De Clercq S, Nan X, Roychoudhury K, Qin S, Kricha S, Chevalier C, Lingner T, Henningfeld KA, Zarkower D, Mallamaci A, Theil T, Campbell K, Pieler T, Li M, Grove EA, Bellefroid EJ. DMRT5, DMRT3, and EMX2 Cooperatively Repress Gsx2 at the Pallium-Subpallium Boundary to Maintain Cortical Identity in Dorsal Telencephalic Progenitors. J Ne…
SRR6427393	E12.5	cortical tissue	C57BL/6		Illumina HiSeq 2502		cDNA	PRJNA427815	Desmaris E, Keruzore M, Saulnier A, Ratié L, Assimacopoulos S, De Clercq S, Nan X, Roychoudhury K, Qin S, Kricha S, Chevalier C, Lingner T, Henningfeld KA, Zarkower D, Mallamaci A, Theil T, Campbell K, Pieler T, Li M, Grove EA, Bellefroid EJ. DMRT5, DMRT3, and EMX2 Cooperatively Repress Gsx2 at the Pallium-Subpallium Boundary to Maintain Cortical Identity in Dorsal Telencephalic Progenitors. J Ne…
SRR6427394	E12.5	cortical tissue	C57BL/6		Illumina HiSeq 2502		cDNA	PRJNA427815	Desmaris E, Keruzore M, Saulnier A, Ratié L, Assimacopoulos S, De Clercq S, Nan X, Roychoudhury K, Qin S, Kricha S, Chevalier C, Lingner T, Henningfeld KA, Zarkower D, Mallamaci A, Theil T, Campbell K, Pieler T, Li M, Grove EA, Bellefroid EJ. DMRT5, DMRT3, and EMX2 Cooperatively Repress Gsx2 at the Pallium-Subpallium Boundary to Maintain Cortical Identity in Dorsal Telencephalic Progenitors. J Ne…
SRR6212559	E10.5	first pharyngeal arch	C57BL/6		Illumina HiSeq 1500		cDNA	PRJNA415667	Carpinelli MR, de Vries ME, Auden A, Butt T, Deng Z, Partridge DD, Miles LB, Georgy SR, Haigh JJ, Darido C, Brabletz S, Brabletz T, Stemmler MP, Dworkin S, Jane SM. Inactivation of Zeb1 in GRHL2-deficient mouse embryos rescues mid-gestation viability and secondary palate closure. Dis Model Mech. 2020 Mar 25;13(3):dmm042218. doi: 10.1242/dmm.042218. PMID: 32005677; PMCID: PMC7104862.
SRR6212560	E10.5	first pharyngeal arch	C57BL/6		Illumina HiSeq 1500		cDNA	PRJNA415667	Carpinelli MR, de Vries ME, Auden A, Butt T, Deng Z, Partridge DD, Miles LB, Georgy SR, Haigh JJ, Darido C, Brabletz S, Brabletz T, Stemmler MP, Dworkin S, Jane SM. Inactivation of Zeb1 in GRHL2-deficient mouse embryos rescues mid-gestation viability and secondary palate closure. Dis Model Mech. 2020 Mar 25;13(3):dmm042218. doi: 10.1242/dmm.042218. PMID: 32005677; PMCID: PMC7104862.
SRR6212561	E10.5	first pharyngeal arch	C57BL/6		Illumina HiSeq 1500		cDNA	PRJNA415667	Carpinelli MR, de Vries ME, Auden A, Butt T, Deng Z, Partridge DD, Miles LB, Georgy SR, Haigh JJ, Darido C, Brabletz S, Brabletz T, Stemmler MP, Dworkin S, Jane SM. Inactivation of Zeb1 in GRHL2-deficient mouse embryos rescues mid-gestation viability and secondary palate closure. Dis Model Mech. 2020 Mar 25;13(3):dmm042218. doi: 10.1242/dmm.042218. PMID: 32005677; PMCID: PMC7104862.
SRR6212562	E10.5	first pharyngeal arch	C57BL/6		Illumina HiSeq 1500		cDNA	PRJNA415667	Carpinelli MR, de Vries ME, Auden A, Butt T, Deng Z, Partridge DD, Miles LB, Georgy SR, Haigh JJ, Darido C, Brabletz S, Brabletz T, Stemmler MP, Dworkin S, Jane SM. Inactivation of Zeb1 in GRHL2-deficient mouse embryos rescues mid-gestation viability and secondary palate closure. Dis Model Mech. 2020 Mar 25;13(3):dmm042218. doi: 10.1242/dmm.042218. PMID: 32005677; PMCID: PMC7104862.
SRR6212563	E10.5	first pharyngeal arch	C57BL/6		Illumina HiSeq 1500		cDNA	PRJNA415667	Carpinelli MR, de Vries ME, Auden A, Butt T, Deng Z, Partridge DD, Miles LB, Georgy SR, Haigh JJ, Darido C, Brabletz S, Brabletz T, Stemmler MP, Dworkin S, Jane SM. Inactivation of Zeb1 in GRHL2-deficient mouse embryos rescues mid-gestation viability and secondary palate closure. Dis Model Mech. 2020 Mar 25;13(3):dmm042218. doi: 10.1242/dmm.042218. PMID: 32005677; PMCID: PMC7104862.
SRR9166077	E12.5	Liver	C57BL/6		Illumina HiSeq 2000		cDNA	PRJNA545709	Gong T, Zhang C, Ni X, Li X, Li J, Liu M, Zhan D, Xia X, Song L, Zhou Q, Ding C, Qin J, Wang Y. A time-resolved multi-omic atlas of the developing mouse liver. Genome Res. 2020 Feb;30(2):263-275. doi: 10.1101/gr.253328.119. Epub 2020 Feb 12. PMID: 32051188; PMCID: PMC7050524.
SRR9166078	E13.5	Liver	C57BL/6		Illumina HiSeq 2000		cDNA	PRJNA545709	Gong T, Zhang C, Ni X, Li X, Li J, Liu M, Zhan D, Xia X, Song L, Zhou Q, Ding C, Qin J, Wang Y. A time-resolved multi-omic atlas of the developing mouse liver. Genome Res. 2020 Feb;30(2):263-275. doi: 10.1101/gr.253328.119. Epub 2020 Feb 12. PMID: 32051188; PMCID: PMC7050524.
SRR9166079	E14.5	Liver	C57BL/6		Illumina HiSeq 2000		cDNA	PRJNA545709	Gong T, Zhang C, Ni X, Li X, Li J, Liu M, Zhan D, Xia X, Song L, Zhou Q, Ding C, Qin J, Wang Y. A time-resolved multi-omic atlas of the developing mouse liver. Genome Res. 2020 Feb;30(2):263-275. doi: 10.1101/gr.253328.119. Epub 2020 Feb 12. PMID: 32051188; PMCID: PMC7050524.
SRR9166080	E15.5	Liver	C57BL/6		Illumina HiSeq 2000		cDNA	PRJNA545709	Gong T, Zhang C, Ni X, Li X, Li J, Liu M, Zhan D, Xia X, Song L, Zhou Q, Ding C, Qin J, Wang Y. A time-resolved multi-omic atlas of the developing mouse liver. Genome Res. 2020 Feb;30(2):263-275. doi: 10.1101/gr.253328.119. Epub 2020 Feb 12. PMID: 32051188; PMCID: PMC7050524.
SRR9166081	E16.5	Liver	C57BL/6		Illumina HiSeq 2000		cDNA	PRJNA545709	Gong T, Zhang C, Ni X, Li X, Li J, Liu M, Zhan D, Xia X, Song L, Zhou Q, Ding C, Qin J, Wang Y. A time-resolved multi-omic atlas of the developing mouse liver. Genome Res. 2020 Feb;30(2):263-275. doi: 10.1101/gr.253328.119. Epub 2020 Feb 12. PMID: 32051188; PMCID: PMC7050524.
SRR9166082	E17.5	Liver	C57BL/6		Illumina HiSeq 2000		cDNA	PRJNA545709	Gong T, Zhang C, Ni X, Li X, Li J, Liu M, Zhan D, Xia X, Song L, Zhou Q, Ding C, Qin J, Wang Y. A time-resolved multi-omic atlas of the developing mouse liver. Genome Res. 2020 Feb;30(2):263-275. doi: 10.1101/gr.253328.119. Epub 2020 Feb 12. PMID: 32051188; PMCID: PMC7050524.
SRR9166083	E18.5	Liver	C57BL/6		Illumina HiSeq 2000		cDNA	PRJNA545709	Gong T, Zhang C, Ni X, Li X, Li J, Liu M, Zhan D, Xia X, Song L, Zhou Q, Ding C, Qin J, Wang Y. A time-resolved multi-omic atlas of the developing mouse liver. Genome Res. 2020 Feb;30(2):263-275. doi: 10.1101/gr.253328.119. Epub 2020 Feb 12. PMID: 32051188; PMCID: PMC7050524.
SRR12967730	E18	Dorsal forebrain	C57BL/6J		Illumina HiSeq 4000		cDNA	PRJNA673909	Gumusoglu SB, Chilukuri ASS, Hing BWQ, Scroggins SM, Kundu S, Sandgren JA, Santillan MK, Santillan DA, Grobe JL, Stevens HE. Altered offspring neurodevelopment in an arginine vasopressin preeclampsia model. Transl Psychiatry. 2021 Jan 28;11(1):79. doi: 10.1038/s41398-021-01205-0. PMID: 33510137; PMCID: PMC7844013.
SRR12967732	E18	Dorsal forebrain	C57BL/6J		Illumina HiSeq 4000		cDNA	PRJNA673909	Gumusoglu SB, Chilukuri ASS, Hing BWQ, Scroggins SM, Kundu S, Sandgren JA, Santillan MK, Santillan DA, Grobe JL, Stevens HE. Altered offspring neurodevelopment in an arginine vasopressin preeclampsia model. Transl Psychiatry. 2021 Jan 28;11(1):79. doi: 10.1038/s41398-021-01205-0. PMID: 33510137; PMCID: PMC7844013.
SRR12967734	E18	Dorsal forebrain	C57BL/6J		Illumina HiSeq 4000		cDNA	PRJNA673909	Gumusoglu SB, Chilukuri ASS, Hing BWQ, Scroggins SM, Kundu S, Sandgren JA, Santillan MK, Santillan DA, Grobe JL, Stevens HE. Altered offspring neurodevelopment in an arginine vasopressin preeclampsia model. Transl Psychiatry. 2021 Jan 28;11(1):79. doi: 10.1038/s41398-021-01205-0. PMID: 33510137; PMCID: PMC7844013.
SRR12967736	E18	Dorsal forebrain	C57BL/6J		Illumina HiSeq 4000		cDNA	PRJNA673909	Gumusoglu SB, Chilukuri ASS, Hing BWQ, Scroggins SM, Kundu S, Sandgren JA, Santillan MK, Santillan DA, Grobe JL, Stevens HE. Altered offspring neurodevelopment in an arginine vasopressin preeclampsia model. Transl Psychiatry. 2021 Jan 28;11(1):79. doi: 10.1038/s41398-021-01205-0. PMID: 33510137; PMCID: PMC7844013.
SRR12967746	E18	Dorsal forebrain	C57BL/6J		Illumina HiSeq 4000		cDNA	PRJNA673909	Gumusoglu SB, Chilukuri ASS, Hing BWQ, Scroggins SM, Kundu S, Sandgren JA, Santillan MK, Santillan DA, Grobe JL, Stevens HE. Altered offspring neurodevelopment in an arginine vasopressin preeclampsia model. Transl Psychiatry. 2021 Jan 28;11(1):79. doi: 10.1038/s41398-021-01205-0. PMID: 33510137; PMCID: PMC7844013.
SRR12967748	E18	Dorsal forebrain	C57BL/6J		Illumina HiSeq 4000		cDNA	PRJNA673909	Gumusoglu SB, Chilukuri ASS, Hing BWQ, Scroggins SM, Kundu S, Sandgren JA, Santillan MK, Santillan DA, Grobe JL, Stevens HE. Altered offspring neurodevelopment in an arginine vasopressin preeclampsia model. Transl Psychiatry. 2021 Jan 28;11(1):79. doi: 10.1038/s41398-021-01205-0. PMID: 33510137; PMCID: PMC7844013.
SRR12967750	E18	Dorsal forebrain	C57BL/6J		Illumina HiSeq 4000		cDNA	PRJNA673909	Gumusoglu SB, Chilukuri ASS, Hing BWQ, Scroggins SM, Kundu S, Sandgren JA, Santillan MK, Santillan DA, Grobe JL, Stevens HE. Altered offspring neurodevelopment in an arginine vasopressin preeclampsia model. Transl Psychiatry. 2021 Jan 28;11(1):79. doi: 10.1038/s41398-021-01205-0. PMID: 33510137; PMCID: PMC7844013.
SRR12967752	E18	Dorsal forebrain	C57BL/6J		Illumina HiSeq 4000		cDNA	PRJNA673909	Gumusoglu SB, Chilukuri ASS, Hing BWQ, Scroggins SM, Kundu S, Sandgren JA, Santillan MK, Santillan DA, Grobe JL, Stevens HE. Altered offspring neurodevelopment in an arginine vasopressin preeclampsia model. Transl Psychiatry. 2021 Jan 28;11(1):79. doi: 10.1038/s41398-021-01205-0. PMID: 33510137; PMCID: PMC7844013.
SRR15598832	E9.5	heart	C57BL/6J		Illumina HiSeq 2500		cDNA	PRJNA757427	Shi W, Sheng X, Dorr KM, Hutton JE, Emerson JI, Davies HA, Andrade TD, Wasson LK, Greco TM, Hashimoto Y, Federspiel JD, Robbe ZL, Chen X, Arnold AP, Cristea IM, Conlon FL. Cardiac proteomics reveals sex chromosome-dependent differences between males and females that arise prior to gonad formation. Dev Cell. 2021 Nov 8;56(21):3019-3034.e7. doi: 10.1016/j.devcel.2021.09.022. Epub 2021 Oct 15. PMID:…
SRR15598833	E9.5	heart	C57BL/6J		Illumina HiSeq 2500		cDNA	PRJNA757427	Shi W, Sheng X, Dorr KM, Hutton JE, Emerson JI, Davies HA, Andrade TD, Wasson LK, Greco TM, Hashimoto Y, Federspiel JD, Robbe ZL, Chen X, Arnold AP, Cristea IM, Conlon FL. Cardiac proteomics reveals sex chromosome-dependent differences between males and females that arise prior to gonad formation. Dev Cell. 2021 Nov 8;56(21):3019-3034.e7. doi: 10.1016/j.devcel.2021.09.022. Epub 2021 Oct 15. PMID:…
SRR15598834	E9.5	heart	C57BL/6J		Illumina HiSeq 2500		cDNA	PRJNA757427	Shi W, Sheng X, Dorr KM, Hutton JE, Emerson JI, Davies HA, Andrade TD, Wasson LK, Greco TM, Hashimoto Y, Federspiel JD, Robbe ZL, Chen X, Arnold AP, Cristea IM, Conlon FL. Cardiac proteomics reveals sex chromosome-dependent differences between males and females that arise prior to gonad formation. Dev Cell. 2021 Nov 8;56(21):3019-3034.e7. doi: 10.1016/j.devcel.2021.09.022. Epub 2021 Oct 15. PMID:…
SRR15598835	E9.5	heart	C57BL/6J		Illumina HiSeq 2500		cDNA	PRJNA757427	Shi W, Sheng X, Dorr KM, Hutton JE, Emerson JI, Davies HA, Andrade TD, Wasson LK, Greco TM, Hashimoto Y, Federspiel JD, Robbe ZL, Chen X, Arnold AP, Cristea IM, Conlon FL. Cardiac proteomics reveals sex chromosome-dependent differences between males and females that arise prior to gonad formation. Dev Cell. 2021 Nov 8;56(21):3019-3034.e7. doi: 10.1016/j.devcel.2021.09.022. Epub 2021 Oct 15. PMID:…
SRR15598836	E9.5	heart	C57BL/6J		Illumina HiSeq 2500		cDNA	PRJNA757427	Shi W, Sheng X, Dorr KM, Hutton JE, Emerson JI, Davies HA, Andrade TD, Wasson LK, Greco TM, Hashimoto Y, Federspiel JD, Robbe ZL, Chen X, Arnold AP, Cristea IM, Conlon FL. Cardiac proteomics reveals sex chromosome-dependent differences between males and females that arise prior to gonad formation. Dev Cell. 2021 Nov 8;56(21):3019-3034.e7. doi: 10.1016/j.devcel.2021.09.022. Epub 2021 Oct 15. PMID:…
SRR15598837	E9.5	heart	C57BL/6J		Illumina HiSeq 2500		cDNA	PRJNA757427	Shi W, Sheng X, Dorr KM, Hutton JE, Emerson JI, Davies HA, Andrade TD, Wasson LK, Greco TM, Hashimoto Y, Federspiel JD, Robbe ZL, Chen X, Arnold AP, Cristea IM, Conlon FL. Cardiac proteomics reveals sex chromosome-dependent differences between males and females that arise prior to gonad formation. Dev Cell. 2021 Nov 8;56(21):3019-3034.e7. doi: 10.1016/j.devcel.2021.09.022. Epub 2021 Oct 15. PMID:…
SRR15598838	E9.5	heart	C57BL/6J		Illumina HiSeq 2500		cDNA	PRJNA757427	Shi W, Sheng X, Dorr KM, Hutton JE, Emerson JI, Davies HA, Andrade TD, Wasson LK, Greco TM, Hashimoto Y, Federspiel JD, Robbe ZL, Chen X, Arnold AP, Cristea IM, Conlon FL. Cardiac proteomics reveals sex chromosome-dependent differences between males and females that arise prior to gonad formation. Dev Cell. 2021 Nov 8;56(21):3019-3034.e7. doi: 10.1016/j.devcel.2021.09.022. Epub 2021 Oct 15. PMID:…
SRR15598839	E9.5	heart	C57BL/6J		Illumina HiSeq 2500		cDNA	PRJNA757427	Shi W, Sheng X, Dorr KM, Hutton JE, Emerson JI, Davies HA, Andrade TD, Wasson LK, Greco TM, Hashimoto Y, Federspiel JD, Robbe ZL, Chen X, Arnold AP, Cristea IM, Conlon FL. Cardiac proteomics reveals sex chromosome-dependent differences between males and females that arise prior to gonad formation. Dev Cell. 2021 Nov 8;56(21):3019-3034.e7. doi: 10.1016/j.devcel.2021.09.022. Epub 2021 Oct 15. PMID:…
SRR23035204	E9.5	whole heart	C57BL/6		Illumina NovaSeq 6000		cDNA	PRJNA922494	Wu T, Xu Y, Zhang L, Liang Z, Zhou X, Evans SM, Chen J. Filamin C is Essential for mammalian myocardial integrity. PLoS Genet. 2023 Jan 27;19(1):e1010630. doi: 10.1371/journal.pgen.1010630. PMID: 36706168; PMCID: PMC9907827.
SRR23035205	E9.5	whole heart	C57BL/6		Illumina NovaSeq 6000		cDNA	PRJNA922494	Wu T, Xu Y, Zhang L, Liang Z, Zhou X, Evans SM, Chen J. Filamin C is Essential for mammalian myocardial integrity. PLoS Genet. 2023 Jan 27;19(1):e1010630. doi: 10.1371/journal.pgen.1010630. PMID: 36706168; PMCID: PMC9907827.
SRR23035206	E9.5	whole heart	C57BL/6		Illumina NovaSeq 6000		cDNA	PRJNA922494	Wu T, Xu Y, Zhang L, Liang Z, Zhou X, Evans SM, Chen J. Filamin C is Essential for mammalian myocardial integrity. PLoS Genet. 2023 Jan 27;19(1):e1010630. doi: 10.1371/journal.pgen.1010630. PMID: 36706168; PMCID: PMC9907827.
SRR12924081	E9.5	hindbrain	C57BL/6N		Illumina NextSeq 500		cDNA	PRJNA672915	Casoni F, Croci L, Vincenti F, Podini P, Riba M, Massimino L, Cremona O, Consalez GG. ZFP423 regulates early patterning and multiciliogenesis in the hindbrain choroid plexus. Development. 2020 Nov 30;147(22):dev190173. doi: 10.1242/dev.190173. PMID: 33046507; PMCID: PMC7725605.
SRR12924082	E9.5	hindbrain	C57BL/6N		Illumina NextSeq 500		cDNA	PRJNA672915	Casoni F, Croci L, Vincenti F, Podini P, Riba M, Massimino L, Cremona O, Consalez GG. ZFP423 regulates early patterning and multiciliogenesis in the hindbrain choroid plexus. Development. 2020 Nov 30;147(22):dev190173. doi: 10.1242/dev.190173. PMID: 33046507; PMCID: PMC7725605.
SRR12924083	E9.5	hindbrain	C57BL/6N		Illumina NextSeq 500		cDNA	PRJNA672915	Casoni F, Croci L, Vincenti F, Podini P, Riba M, Massimino L, Cremona O, Consalez GG. ZFP423 regulates early patterning and multiciliogenesis in the hindbrain choroid plexus. Development. 2020 Nov 30;147(22):dev190173. doi: 10.1242/dev.190173. PMID: 33046507; PMCID: PMC7725605.
SRR14229902	E13.5	fetal brain	C57BL/6J		Illumina NextSeq 500		cDNA	PRJNA721678	Martinez ME, Hernandez A. The Type 3 Deiodinase Is a Critical Modulator of Thyroid Hormone Sensitivity in the Fetal Brain. Front Neurosci. 2021 Jun 29;15:703730. doi: 10.3389/fnins.2021.703730. PMID: 34248495; PMCID: PMC8265566.
SRR14229903	E13.5	fetal brain	C57BL/6J		Illumina NextSeq 500		cDNA	PRJNA721678	Martinez ME, Hernandez A. The Type 3 Deiodinase Is a Critical Modulator of Thyroid Hormone Sensitivity in the Fetal Brain. Front Neurosci. 2021 Jun 29;15:703730. doi: 10.3389/fnins.2021.703730. PMID: 34248495; PMCID: PMC8265566.
SRR14229904	E13.5	fetal brain	C57BL/6J		Illumina NextSeq 500		cDNA	PRJNA721678	Martinez ME, Hernandez A. The Type 3 Deiodinase Is a Critical Modulator of Thyroid Hormone Sensitivity in the Fetal Brain. Front Neurosci. 2021 Jun 29;15:703730. doi: 10.3389/fnins.2021.703730. PMID: 34248495; PMCID: PMC8265566.
SRR14229905	E13.5	fetal brain	C57BL/6J		Illumina NextSeq 500		cDNA	PRJNA721678	Martinez ME, Hernandez A. The Type 3 Deiodinase Is a Critical Modulator of Thyroid Hormone Sensitivity in the Fetal Brain. Front Neurosci. 2021 Jun 29;15:703730. doi: 10.3389/fnins.2021.703730. PMID: 34248495; PMCID: PMC8265566.
SRR14229908	E18.5	fetal brain	C57BL/6J		Illumina NextSeq 500		cDNA	PRJNA721678	Martinez ME, Hernandez A. The Type 3 Deiodinase Is a Critical Modulator of Thyroid Hormone Sensitivity in the Fetal Brain. Front Neurosci. 2021 Jun 29;15:703730. doi: 10.3389/fnins.2021.703730. PMID: 34248495; PMCID: PMC8265566.
[truncated: 86 more rows]
