# Supplementary material for: Mouse embryo CoCoPUTs: novel murine transcriptomic-weighted usage website featuring multiple strains, tissues, and stages
Source: BMC Bioinformatics. 2024 Sep 6;25:294. doi: 10.1186/s12859-024-05906-3 (PMC11380194; doi:10.1186/s12859-024-05906-3)
Supplement: Supplementary file 3 — Additional file 3. [file 12859_2024_5906_MOESM3_ESM.xlsx]

## Sheet: Human
CNS
Brain - Cortex
Nerve - Tibial
Brain - Cerebellum
Brain - Frontal Cortex (BA9)
Brain - Caudate (basal ganglia)
Brain - Nucleus accumbens (basal ganglia)
Brain - Putamen (basal ganglia)
Brain - Hypothalamus
Brain - Spinal cord (cervical c-1)
Brain - Hippocampus
Brain - Anterior cingulate cortex (BA24)
Brain - Cerebellar Hemisphere
Brain - Substantia nigra
Brain - Amygdala
Pituitary

## Sheet: Mouse Embryo
Stomach	Thymus	Spleen	Pancreas	CNS	Whole Embryo	Small and Large Intestines	Limbs	Liver	Heart	Gonad	Kidney	Lung and Bronchus	Eye	Face Head and Neck
stomach	thymus	spleen	pancreas	midbrain	embryo	intestine epithelium	hindlimb bud	liver	heart	testis	metanephros	lung	eye	primary palate
			endocrine pancreas	hindbrain alar plate	whole embryo	intestine mesenchyme	forelimb bud		outflow tract	ovary	kidney	1st branchial arch maxillary component	optic fissure	medial-nasal process
				hindbrain		intestine	limb		whole heart	gonad		1st branchial arch mandibular component	lens	latero-nasal process
				forebrain		small intestine epithelium	forelimb			gonad primordium		6th branchial arch	periocular neural crest	nasal pit
				cerebral cortex		cecum	femur					2nd branchial arch	cornea	head surface ectoderm
				hippocampus			hindlimb						retina	head mesenchyme
				cortical plate			limb ectoderm							lower first molar germ, buccal part
				cerebral cortex ventricular layer										lower first molar germ, lingual part
				cerebral cortex subventricular zone										upper first molar germ, buccal part
				brain										upper first molar germ, lingual part
				pituitary gland										lower first molar germ, epithelial part
				central nervous system										lower first molar germ, mesenchymal part
				future brain floor plate										upper first molar germ, epithelial part
				future brain										upper first molar germ, mesenchymal part
				cerebral hemisphere										early migrating cranial mesenchyme
				telencephalon										supraorbital cranial mesenchyme
				diencephalon										first pharyngeal arch
				cerebral cortex										maxillary prominence
				trigeminal ganglia wt										lower first molar germ, whole tooth germ
				cortical tissue										upper first molar germ, whole tooth germ
				fetal brain										surface ectoderm between eye and brain
				bulk forebrain										nasal septum cartilage
				forebrain neuroepithelium										mandibular bone
				dorsal forebrain										meckel's cartilage
				cortex										mandibular condylar cartilage
				mid- and hind-brain
				medial ganglionic eminence
