# Supplementary material for: Mouse embryo CoCoPUTs: novel murine transcriptomic-weighted usage website featuring multiple strains, tissues, and stages
Source: BMC Bioinformatics. 2024 Sep 6;25:294. doi: 10.1186/s12859-024-05906-3 (PMC11380194; doi:10.1186/s12859-024-05906-3)
Supplement: Supplementary file 4 — Additional file 4. [file 12859_2024_5906_MOESM4_ESM.zip]

Archive with 32 entries (30 files):
- Stats/
- Stats/.ipynb_checkpoints/
- Stats/C57BL6J_TS_bicod_stats.xlsx
- Stats/C57BL6J_TS_codon_stats.xlsx
- Stats/C57BL6J_TS_dinuc_stats.xlsx
- Stats/C57BL6J_TS_gc_content_stats.xlsx
- Stats/C57BL6J_TS_junc_dinuc_stats.xlsx
- Stats/C57BL6J_vs_CD1_TS_bicod_stats.xlsx
- Stats/C57BL6J_vs_CD1_TS_codon_stats.xlsx
- Stats/C57BL6J_vs_CD1_TS_dinuc_stats.xlsx
- Stats/C57BL6J_vs_CD1_TS_gc_content_stats.xlsx
- Stats/C57BL6J_vs_CD1_TS_junc_dinuc_stats.xlsx
- Stats/C57BL6_TS_bicod_stats.xlsx
- Stats/C57BL6_TS_codon_stats.xlsx
- Stats/C57BL6_TS_dinuc_stats.xlsx
- Stats/C57BL6_TS_gc_content_stats.xlsx
- Stats/C57BL6_TS_junc_dinuc_stats.xlsx
- Stats/C57BL6_vs_C57BL6J_TS_bicod_stats.xlsx
- Stats/C57BL6_vs_C57BL6J_TS_codon_stats.xlsx
- Stats/C57BL6_vs_C57BL6J_TS_dinuc_stats.xlsx
- Stats/C57BL6_vs_C57BL6J_TS_gc_content_stats.xlsx
- Stats/C57BL6_vs_C57BL6J_TS_junc_dinuc_stats.xlsx
- Stats/C57BL6_vs_CD1_TS_bicod_stats.xlsx
- Stats/C57BL6_vs_CD1_TS_codon_stats.xlsx
- Stats/C57BL6_vs_CD1_TS_dinuc_stats.xlsx
- Stats/C57BL6_vs_CD1_TS_gc_content_stats.xlsx
- Stats/C57BL6_vs_CD1_TS_junc_dinuc_stats.xlsx
- Stats/CD1_TS_bicod_stats.xlsx
- Stats/CD1_TS_codon_stats.xlsx
- Stats/CD1_TS_dinuc_stats.xlsx
- Stats/CD1_TS_gc_content_stats.xlsx
- Stats/CD1_TS_junc_dinuc_stats.xlsx
