# Supplementary material for: Mouse embryo CoCoPUTs: novel murine transcriptomic-weighted usage website featuring multiple strains, tissues, and stages
Source: BMC Bioinformatics. 2024 Sep 6;25:294. doi: 10.1186/s12859-024-05906-3 (PMC11380194; doi:10.1186/s12859-024-05906-3)
Supplement: Supplementary file 4 — Additional file 4. [file 12859_2024_5906_MOESM4_ESM.zip › Stats/C57BL6J_TS_bicod_stats.xlsx]

## Sheet: TS23_vs_TS25
	Codon Pair	Stat	Effect Size	p-value
0	ATGTCT	7	0.03	1
1	TCTCCA	6	-0.22	1
2	CCACTT	5	0.06	1
3	CTTATA	7	0.31	1
4	ATAAGA	6	0.41	1
5	AGAAGC	5	0.01	1
6	AGCATT	9	0.5	1
7	ATTGTC	15	3.35	1
8	GTCGAT	8	-0.17	1
9	GATATC	11	0.58	1
10	ATCACT	15	1.82	1
11	ACTGAA	7	0.27	1
12	GAAGTT	6	0.22	1
13	GTTTTC	12	1.11	1
14	TTCAAT	13	1.18	1
15	AATCAA	6	0.2	1
16	CAATAT	7	0.01	1
17	TATGCA	12	0.41	1
18	GCATCA	6	0.39	1
19	TCACAA	6	0.22	1
20	CAAAGT	6	0.06	1
21	AGTTGT	3	-1.24	1
22	TGTGAT	6	0.32	1
23	GATGGA	4	-0.19	1
24	GGAGCA	7	0.53	1
25	TCACTT	8	0.53	1
26	CTTAGC	9	0.84	1
27	AGCAAG	3	-0.42	1
28	AAGAAA	3	-0.53	1
29	AAAGAC	5	-0.29	1
30	GACCTG	9	-0.25	1
31	CTGAAA	2	-1.49	1
32	AAAAAC	6	-0.53	1
33	AACCTC	10	1.28	1
34	CTCCTT	13	1.23	1
35	CTTGAG	7	0.06	1
36	GAGAGA	5	-0.08	1
37	AGAGAA	6	-0.57	1
38	GAACTT	5	-0.15	1
39	CTTGGA	7	0.39	1
40	GGAGAT	6	-0.39	1
41	GATGTC	6	-0.04	1
42	GTCCTT	11	0.19	1
43	CTTCAG	4	-0.47	1
44	CAGAGA	5	-0.66	1
45	AGACCA	6	0.33	1
46	CCACAT	7	0.65	1
47	CATGAC	5	-0.18	1
48	GACCCT	10	0.05	1
49	CCTGAG	9	0.26	1
50	GAGACG	10	0.48	1
51	ACGATA	6	0.59	1
52	ATAGAC	3	0.03	1
53	CTGACC	9	-0.25	1
54	ACCCTA	11	-0.13	1
55	CTAGAA	5	0.01	1
56	CTTCTG	15	1.85	1
57	CTGGAT	4	0.34	1
58	GATCGC	10	0.07	1
59	CGCGAC	12	1.27	1
60	GACTGC	13	0.74	1
61	TGCAAC	10	-0.05	1
62	AACGGG	8	0.08	1
63	GGGCGT	3	-0.83	1
64	CGTGTT	4	-0.57	1
65	GTTGAT	7	0.08	1
66	GATTTC	12	0.73	1
67	TTCAAC	15	3.68	1
68	AACGAA	9	0.44	1
69	GAATTC	15	2.55	1
70	TTCCTC	12	0.05	1
71	CTCCTG	12	0.18	1
72	CTGTTC	10	0.3	1
73	TTCCTT	13	0.76	1
74	CTTTTC	15	2.5	1
75	TTCAAG	10	-0.31	1
76	AAGATT	15	3.44	1
77	ATTGCT	10	0.08	1
78	GCTCAA	8	0.44	1
79	CAAGCT	5	-0.03	1
80	GCTTGC	15	2.9	1
81	TGCTAT	13	1.29	1
82	TATTAT	6	-0.39	1
83	TATGCT	3	-0.25	1
84	GCTCTC	5	0.09	1
85	CTCGAT	12	0.96	1
86	GATCAG	5	-0.21	1
87	CAGGCC	8	-0.03	1
88	GCCGCA	15	3.21	1
89	GCAGAG	3	-0.36	1
90	GAGCTA	2	-1.43	1
91	CTAGGC	12	0.49	1
92	GGCGAG	9	-0.23	1
93	GAGAAG	4	-0.48	1
94	AAGAGA	3	-0.94	1
95	AGAGCC	7	0.69	1
96	GCCCTG	10	0.33	1
97	CTGCCC	14	1.85	1
98	CCCAAT	15	3	1
99	AATGAA	7	0.13	1
100	GAAAAG	5	-0.42	1
101	AAGAGG	9	-0.11	1
102	AGGAAC	7	0.89	1
103	AACCTG	10	-0.07	1
104	CTGTCA	11	0.41	1
105	CAAGAT	6	-0.24	1
106	CGCAGG	9	0.16	1
107	AGGCAA	5	0.31	1
108	CAAGAA	5	-0.48	1
109	GAAGAC	9	0.61	1
110	GACCAA	10	0.31	1
111	CAAAGG	6	-0.58	1
112	AGGAGA	3	-1.32	1
113	AGATTC	9	0.21	1
114	TTCGAG	8	-0.53	1
115	GAGCCC	9	-0.05	1
116	CCCCGA	3	-0.77	1
117	CGAAGC	3	-0.55	1
118	AGCAGA	5	0.26	1
119	AGACAA	5	-0.25	1
120	CAACTG	10	0.35	1
121	CTGGAC	9	-0.06	1
122	GACGAA	3	-0.47	1
123	GAAGAA	2	-1.02	1
124	GAACCT	6	-0.06	1
125	CCTGGG	8	0.21	1
126	GGGCGC	11	0.42	1
127	CGCCGA	3	-0.34	1
128	AGCTGG	11	0.28	1
129	TGGCAG	12	0.72	1
130	CAGAAG	3	-0.34	1
131	AGACGT	6	0.26	1
132	CGTGAG	8	-0.25	1
133	GAGCAG	4	-0.38	1
134	CAGGAG	2	-1.35	1
135	GAGGAG	2	-0.64	1
136	GAGCGC	9	0.06	1
137	CGCGCT	5	-0.36	1
138	GCTGAG	6	-0.29	1
139	CAGCGG	3	-0.88	1
140	CGGCTG	7	-0.3	1
141	CTGGAG	7	-0.3	1
142	CAGCGC	11	-0.37	1
143	CGCTAC	9	0.24	1
144	TACAGG	6	0.39	1
145	AGGCAG	5	0.1	1
146	CAGCAC	2	-0.94	1
147	CACCGC	11	0.54	1
148	CGCGAT	12	1	1
149	GATGAA	3	-0.9	1
150	GAAGAG	2	-1.43	1
151	AGACTG	4	-0.1	1
152	CTGCAA	9	0.55	1
153	AGGCGA	3	-0.72	1
154	CGAGAA	6	-0.7	1
155	GAACTG	8	0.43	1
156	GAGGAA	3	-0.77	1
157	GAACGC	6	-0.29	1
158	CGCCTT	5	0.12	1
159	CTTGCA	5	0.2	1
160	GAGAAA	0	-2.19	1
161	AAAGAG	5	-1	1
162	GAGCCG	11	0.6	1
163	CCGCTT	3	-0.73	1
164	CTTGGC	15	1.34	1
165	GGCTGG	13	1.49	1
166	TGGAGT	5	0.03	1
167	AGTAAG	6	-0.19	1
168	AAGGGT	12	-0.03	1
169	GGTCGT	3	-1.56	1
170	CGTGAC	14	1.94	1
171	GACGCG	1	-0.96	1
172	GCGGAG	6	-0.75	1
173	GAGTTT	1	-1.71	1
174	TTTTCT	5	-0.12	1
175	TCTGAG	3	-0.33	1
176	GAGGTA	3	-1.61	1
177	GTAGAG	3	-0.75	1
178	GAACAG	5	0.02	1
179	CAGCAA	5	-0.35	1
180	CAAGAG	5	0.04	1
181	GAGAGG	2	-1.47	1
182	CAGGAA	3	-0.32	1
183	GAACTC	5	-0.4	1
184	CTCAAG	8	-0.65	1
185	AAGGGC	11	0.91	1
186	GGCAAG	9	-0.4	1
187	GGCCAA	2	-1.89	1
188	CAAACA	6	0.06	1
189	ACAGAA	3	-0.64	1
190	AGAAGG	8	0.01	1
191	AGGCTG	8	-0.14	1
192	CTGCAG	15	1.89	1
193	AAGCGC	6	-0.2	1
194	CTACGC	14	1.99	1
195	CGCGAA	10	0.06	1
196	GAACCC	13	0.71	1
197	CCCCTG	14	2.2	1
198	CTGCTA	7	0.6	1
199	CTAAGG	3	-1.46	1
200	AGGCGC	3	-0.43	1
201	GATCTG	11	0.04	1
202	GAGTTG	3	-0.54	1
203	TTGAGG	5	0.01	1
204	GAACAA	5	-0.74	1
205	CGCGAG	10	0.08	1
206	CAGAGG	3	-0.55	1
207	GAGCTG	5	-0.54	1
208	CTGAGG	3	-0.23	1
209	CTGAAT	10	0.98	1
210	AATCGA	7	0.55	1
211	CGAAGG	3	-0.16	1
212	GAGCAA	5	0.01	1
213	AGGCGT	5	-0.85	1
214	CTAAGA	6	-0.04	1
215	AGACGC	3	-0.4	1
216	CTGGCT	9	-0.44	1
217	GAGGAC	3	-0.54	1
218	GACGAG	4	-0.42	1
219	CTGACG	10	0.04	1
220	ACGCGG	4	-0.46	1
221	CGGATC	5	-0.17	1
222	ATCCGG	6	-0.39	1
223	CGGGAA	3	-0.56	1
224	CCCGAC	8	-0.14	1
225	GAGAGC	3	-0.42	1
226	ATTACC	13	0.79	1
227	ACCCAG	11	1.01	1
228	AGGTGG	5	0.25	1
229	CAGTGG	10	0.41	1
230	CAGCTC	9	-0.07	1
231	CTCGAA	7	0.09	1
232	GAAAAC	7	0.41	1
233	AACGAG	10	-0.01	1
234	GAGGCA	3	-0.66	1
235	GCAGAC	9	-0.08	1
236	GACGCC	7	-0.73	1
237	GCCCGT	8	-0.25	1
238	CGTCAG	7	-0.27	1
239	CAGAAC	10	0.98	1
240	AACAAG	6	-0.25	1
241	AAGGTC	10	0.63	1
242	GTCTAC	12	0.62	1
243	TACTCT	8	-0.09	1
244	TCTAGG	2	-1.54	1
245	AGGCCT	7	0.46	1
246	CCTAGC	12	0.52	1
247	AGCAGG	4	-0.54	1
248	AGGCTT	3	-0.49	1
249	CTTCGC	12	-0.27	1
250	CGCCAG	9	-0.03	1
251	CTGGGG	11	0.14	1
252	GGGGAG	6	-0.08	1
253	GAGCGT	4	-0.99	1
254	CTCCGG	3	-0.77	1
255	CGGGAG	3	-0.6	1
256	CGCCGC	8	-0.28	1
257	GACCTC	7	-0.51	1
258	CTCCAA	7	0.44	1
259	CAACAG	5	0.09	1
260	CGTCCC	13	0.91	1
261	CCCGCT	10	0.35	1
262	GAGGCG	4	-0.37	1
263	GCGCGC	10	-0.07	1
264	CGCAAC	10	0.82	1
265	AACCAG	9	-0.04	1
266	TGGGAG	9	0.1	1
267	AGGCCG	3	-0.32	1
268	CCGCAG	15	2.63	1
269	CGGGCG	10	0	1
270	CGCCTG	9	0.13	1
271	CGGTTC	10	0.47	1
272	TTCCGC	11	0.78	1
273	GACAGG	2	-0.42	1
274	AGGGAG	3	-0.53	1
275	CGCTTC	7	-0.79	1
276	TTCCGG	6	-0.27	1
277	AAGCTG	9	0	1
278	CAACGA	3	-0.75	1
279	CGAGCA	3	-0.43	1
280	GAGCTC	10	-0.04	1
281	CTCCAG	3	-0.73	1
282	CAGGAC	10	0.09	1
283	GACAGC	8	0.12	1
284	AGCCTC	13	1.42	1
285	CTCCTA	11	0.15	1
286	CTAGAT	8	-0.23	1
287	CGACTC	11	0.44	1
288	CGAGAG	3	-0.63	1
289	GAGCCA	3	-0.42	1
290	CCAAAC	6	0.32	1
291	AACAGG	5	-0.13	1
292	AGGAGC	5	-0.09	1
293	AGCCGG	2	-0.61	1
294	CGGCAA	3	-0.69	1
295	AGGGAA	4	-0.8	1
296	GAAAGC	0	-0.92	1
297	AGCCAG	4	-0.23	1
298	CGCACA	3	-0.61	1
299	ACACTG	12	1.24	1
300	CTGTAC	10	0.06	1
301	TACGCC	11	-0.01	1
302	GCCAAA	2	-0.46	1
303	AAACCC	7	0.18	1
304	CCCAGC	10	0.44	1
305	CAGCGT	4	-0.21	1
306	CGTAGG	11	0.44	1
307	GAACGG	3	-0.95	1
308	CTGTTG	13	1.24	1
309	TTGCAA	7	0.27	1
310	CAGCAG	1	-2.13	1
311	AGGAAA	3	-0.65	1
312	AAACAC	4	-0.73	1
313	GAGGAT	3	-0.71	1
314	AAGCGG	3	-0.57	1
315	CAAGAC	11	0.7	1
316	CAGCGA	10	0.53	1
317	GAAAGG	10	0.51	1
318	AGGAGG	3	-1.08	1
319	CAGTAT	6	0.51	1
320	TATCAG	5	0.29	1
321	GAGCGG	4	-0.46	1
322	GAAAGA	5	-0.39	1
323	CTGCGG	2	-1.34	1
324	CGGGAT	4	-0.44	1
325	GAAGAT	0	-4.07	1
326	AGGGAT	2	-1.58	1
327	AAATGG	5	0.01	1
328	TGGCAA	8	0.27	1
329	CAACCA	8	0.5	1
330	CCAAGG	5	0.12	1
331	AAAGAA	3	-0.8	1
332	GAAAAT	6	-0.12	1
333	GTTCGT	4	-0.3	1
334	CGTAGT	3	-0.9	1
335	AGTAAC	6	0.23	1
336	AGGCTC	13	0.66	1
337	CTCTTC	12	1.64	1
338	TTCACC	8	0.21	1
339	ACCAAA	11	0.6	1
340	AAACGC	3	-0.43	1
341	CGCAGA	5	-0.07	1
342	AGAGGG	5	-0.11	1
343	GGGGAT	3	-0.59	1
344	GATGAG	3	-0.51	1
345	CCCATC	13	1.26	1
346	ATCCAG	8	-0.6	1
347	CAGCTG	5	-0.86	1
348	CTGGAA	8	-0.68	1
349	GATTCT	5	-0.13	1
350	TCTCAG	6	-0.1	1
351	GAGCGA	3	-0.9	1
352	CAGGAT	3	-0.54	1
353	GATCGG	3	-0.62	1
354	CGGCGG	3	-0.61	1
355	CGGCCT	7	0	1
356	CCTCTG	9	-0.15	1
357	AGAGAG	3	-1.6	1
358	CGTCGA	3	-0.52	1
359	CGACAG	3	-1.15	1
360	GACCGT	1	-0.7	1
361	CAGATC	9	-0.38	1
362	ATCCTA	11	0.89	1
363	CTAGAG	3	-0.42	1
364	CAGTTT	4	0.07	1
365	TTTCAG	7	0.32	1
366	GAGCAC	6	-0.26	1
367	CACCAA	4	-0.25	1
368	CAACGG	3	-0.64	1
369	GAAGCC	11	1.28	1
370	GCCAGA	5	0.16	1
371	AGAAGA	6	-0.42	1
372	AGACGA	3	-0.52	1
373	CGAGAT	5	-0.35	1
374	ACGTTC	11	0.06	1
375	TTCCAG	10	0.5	1
376	CAGGGA	4	-0.09	1
377	GGAGAA	7	0.18	1
378	GAATCG	3	-0.79	1
379	TCGAGA	5	-0.26	1
380	AGACGG	2	-2.2	1
381	GAGGGC	7	-0.58	1
382	AAGTTC	10	0.09	1
383	CGGACA	3	-0.45	1
384	AGGCGG	3	-0.86	1
385	CGGCGT	6	-0.29	1
386	CGTCAA	5	-0.84	1
387	TTCCAA	12	0.49	1
388	CACCTC	14	2.52	1
389	CTTCGG	3	-0.45	1
390	CGGCAG	5	-0.06	1
391	GAATGC	11	0.74	1
392	TGCGAC	12	1.27	1
393	GACAGA	5	-0.83	1
394	AGAAAA	6	0.15	1
395	AAATCT	6	-0.42	1
396	TCTCGT	1	-1.49	1
397	CGTGAA	3	-0.57	1
398	CGGGAC	7	-0.27	1
399	GACCAG	7	-0.32	1
400	TTCCGT	8	-0.1	1
401	CGTCGG	3	-0.59	1
402	CGCCAC	10	0.14	1
403	CACCTG	8	-0.12	1
404	GAACGT	4	-0.08	1
405	CCATCC	3	-0.49	1
406	TCCCGC	6	-0.25	1
407	CGCCGG	9	-0.12	1
408	CACCAG	4	-0.81	1
409	CCATTC	15	2.61	1
410	AGATCA	5	-0.24	1
411	TCATTC	11	0.93	1
412	CTCAGA	15	2.83	1
413	AAATTC	12	0.89	1
414	TTCCAT	10	0.43	1
415	CATGAG	3	-0.6	1
416	CGTGGC	6	-0.43	1
417	CGTTTG	9	-0.03	1
418	AGGGTG	7	-0.08	1
419	GTGGAG	4	-0.47	1
420	CAGCTT	4	-0.21	1
421	CGCGGA	4	-0.32	1
422	GGACAG	4	-0.23	1
423	GAATGT	6	-0.04	1
424	TGTGAC	12	0.99	1
425	AAATTA	5	-0.96	1
426	TTACAC	8	0.35	1
427	CACCGG	4	-0.3	1
428	GAACTA	5	-0.25	1
429	GAGGTC	6	-0.38	1
430	GTCCGC	9	0.51	1
431	AGAAAG	3	-0.74	1
432	AAGCTC	15	1.87	1
433	CTCCGC	11	0.6	1
434	CTCAGG	8	0.61	1
435	CGCCGT	11	0.31	1
436	CGTCAT	5	0.34	1
437	GAGTTC	9	-0.39	1
438	AAGCAG	3	-0.43	1
439	CTGCGC	9	0.18	1
440	CGCCTC	10	0.27	1
441	GAACCG	13	1.66	1
442	CCGGAC	11	0.56	1
443	CTCCGT	3	-0.36	1
444	TGCGTC	10	-0.08	1
445	GTCGAG	10	0.06	1
446	GACAGT	7	-0.7	1
447	AAGATC	10	-0.15	1
448	ATCCGC	12	1.07	1
449	AGGGAC	5	-0.09	1
450	GGACTG	13	0.41	1
451	CTTGAC	7	-0.15	1
452	CTCGAC	9	-0.25	1
453	AAAGTC	14	1.87	1
454	GTCCGT	12	0.47	1
455	CAAGGG	6	0.2	1
456	GGGCTC	13	0.97	1
457	CTCGGC	12	0.67	1
458	CGGCGC	5	-0.28	1
459	CGTCTC	10	-0.19	1
460	CTCCAT	5	0.55	1
461	CGGTGC	8	0.1	1
462	TGCCTG	9	-0.22	1
463	CAATTT	7	0.42	1
464	TTTCGC	3	-0.46	1
465	CGCTTT	4	-0.91	1
466	TTTGAG	7	-0.06	1
467	CAGTTG	4	-0.73	1
468	TTGAGA	3	-1.07	1
469	AGACAG	6	-0.65	1
470	AGAGTC	4	-0.28	1
471	GAGCTT	3	-0.5	1
472	CTTCGT	3	-0.52	1
473	CTGCTG	10	0.61	1
474	CTGCAC	7	-0.79	1
475	CAGGTG	15	1.96	1
476	GTGGGT	10	0.75	1
477	GGTGGC	5	-0.39	1
478	GGCAGG	3	-0.65	1
479	CGTCGT	3	-0.29	1
480	GACAAC	10	-0.05	1
481	AACAGA	7	0.48	1
482	GAAGTA	5	0.05	1
483	GAAGGG	5	-0.4	1
484	GGGCAG	1	-1.4	1
485	CGCCAA	6	0.08	1
486	GTAGAA	8	0.19	1
487	CACCCA	4	-0.19	1
488	CCACGC	9	-0.14	1
489	TTGCGC	3	-0.54	1
490	AAGCGA	3	-0.48	1
491	GATGGT	4	-0.31	1
492	GGTCAA	11	0.6	1
493	CAATAC	12	0.4	1
494	TACCTG	8	-0.12	1
495	TTTGCC	10	0.22	1
496	GCCAGG	11	-0.06	1
497	GATACG	5	-0.79	1
498	ACGATT	6	-0.37	1
499	ATTCGT	5	0.19	1
500	CGTCGC	13	1.96	1
501	CTACGT	3	-0.38	1
502	CAAAGA	5	0.29	1
503	CAAATC	13	0.83	1
504	ATCCGT	7	-0.06	1
505	ATCCTG	11	0.49	1
506	GAGCCT	7	0.35	1
507	CCTGGT	12	-0.11	1
508	GGTACA	6	-0.04	1
509	ACACGC	6	-0.34	1
510	GCCAAT	10	0.96	1
511	AATGTC	11	0.9	1
512	GTCCCA	11	0.74	1
513	CCAGTG	6	0.35	1
514	GTGCGT	9	0.07	1
515	CGTTCC	6	-0.73	1
516	TCCAGC	9	0.64	1
517	AGCCCT	7	0.23	1
518	CCTCTC	5	0.47	1
519	CTCTAT	13	1.12	1
520	TATGAG	8	-0.84	1
521	GAGTAC	7	-0.44	1
522	TACATC	10	0.91	1
523	AGGTCT	6	-0.42	1
524	TCTCAA	6	0.21	1
525	TACCGC	10	-0.04	1
526	CGCCCT	12	0.39	1
527	CCTTAA	11	0.83	1
528	ATGGAG	3	-0.39	1
529	TTGCCT	6	0.15	1
530	CCTCCT	4	-0.12	1
531	CCTCCG	13	0.86	1
532	CCGGGA	12	0.52	1
533	GGAAAC	4	-0.28	1
534	AACCGG	4	-0.45	1
535	CGGAGG	3	-0.65	1
536	AGGGTT	3	-1.08	1
537	GTTTCC	7	0.48	1
538	TCCATC	11	0.14	1
539	ATCAAT	5	-0.28	1
540	AATAAC	8	0.16	1
541	AACCCT	12	0.24	1
542	CCTCAA	7	0.25	1
543	GAGACA	10	-0.23	1
544	ACATCT	6	0.12	1
545	TCTGGC	12	1.51	1
546	GTTCCT	5	0.16	1
547	CCTACC	9	0.5	1
548	ACCACC	10	0.37	1
549	ACCTCA	5	0.07	1
550	TCAGCC	8	-0.18	1
551	GCCGGG	15	2.64	1
552	GGGTTT	12	1.14	1
553	TTTCCC	12	-0.22	1
554	CCCACC	11	0.83	1
555	CAGTCA	4	-0.46	1
556	TCATCT	6	0.24	1
557	TCTAAG	3	-0.18	1
558	ATCTCC	10	0.62	1
559	TCCTTG	4	0.18	1
560	TTGAAG	3	-0.81	1
561	CGCTCC	7	0.15	1
562	TCCACC	11	0.36	1
563	ACCTAC	8	-0.17	1
564	GCCTAC	9	-0.58	1
565	CCTTCC	7	0.2	1
566	TCCATG	12	0.94	1
567	ATGATG	8	0	1
568	ATGAGC	3	-1.11	1
569	AGCAAC	15	3.12	1
570	AACCGC	11	1.28	1
571	CGCAGC	7	-0.68	1
572	AGCTCA	5	-0.11	1
573	TCAGGA	5	-0.42	1
574	GGAGGC	3	-0.72	1
575	GGCCAG	8	-0.17	1
576	CAGTCC	3	-0.85	1
577	TCCCTG	11	0.81	1
578	CTGCCG	11	0.74	1
579	CCGAGC	9	-0.19	1
580	AGCTCC	5	-0.41	1
581	TCCATT	8	-0.28	1
582	ATTCTC	4	0.33	1
583	AAGACC	11	0.09	1
584	ACCTCC	8	-0.31	1
585	TCCCTC	10	-0.06	1
586	CTCAAC	10	0	1
587	CCTCCA	6	0.53	1
588	CCAGGT	6	0.08	1
589	GGTTCT	4	0.06	1
590	TCTCTG	13	1.76	1
591	CAGAGC	8	0.24	1
592	AGCAAA	3	-0.32	1
593	AAACCA	6	0.05	1
594	TCCAAC	10	0.34	1
595	CTCTCT	11	0.22	1
596	TCTTCA	6	-0.03	1
597	TCAGTC	9	0.81	1
598	GTCCAC	7	-0.15	1
599	CACTAT	3	-0.24	1
600	GCTGAT	5	-1.13	1
601	GAAGGC	2	-0.58	1
602	AAGCCA	7	-0.17	1
603	CCACTC	5	-0.09	1
604	CTCACG	3	-0.49	1
605	ACGGAC	6	-0.48	1
606	GACAAG	10	-0.18	1
607	AAGAAC	11	-0.01	1
608	AAGGAC	1	-1.47	1
609	GACAAA	14	2.27	1
610	AGGGGC	3	-0.94	1
611	GGTAAA	8	0.01	1
612	AAAGGC	4	-0.05	1
613	GGCACA	11	0.92	1
614	ACAGGA	8	0.53	1
615	GGAACT	8	0.5	1
616	ACTCGG	0	-2.25	1
617	ACCATG	11	0.41	1
618	ATGCTA	5	-0.11	1
619	AAAACT	8	0.23	1
620	ACTCTT	5	0.12	1
621	CTTCAA	9	0.47	1
622	GGGTCT	5	0.35	1
623	CAGAGT	3	-0.44	1
624	AGTGAT	4	-0.94	1
625	GAAATG	7	-0.13	1
626	ATGGCA	11	0.51	1
627	GCAATA	7	0.34	1
628	ATAGCA	10	0.9	1
629	GCAAAT	6	0.23	1
630	AATCAG	8	0.48	1
631	CAGACA	7	0.35	1
632	ACACCG	12	0.18	1
633	CCGAAC	12	0.85	1
634	AACTTG	6	0.56	1
635	TTGATA	9	-0.11	1
636	ATACCA	7	0.36	1
637	CCATTT	9	0.59	1
638	TTTGGA	6	0.22	1
639	GGAGAC	6	-0.37	1
640	GACGTG	9	-0.09	1
641	GTGGTG	9	-0.07	1
642	GTGGGC	10	0.03	1
643	GGCTGT	4	0.06	1
644	TGTCTG	4	-0.14	1
645	CTGGCG	15	2.41	1
646	GCGATT	7	0.15	1
647	ATTCAC	10	0.64	1
648	CACATA	6	0.3	1
649	ATAAAG	8	0.28	1
650	AAGAGC	6	-0.05	1
651	AGCTGT	5	-0.07	1
652	TGTAGA	8	0.51	1
653	AGGTTC	2	-0.64	1
654	CGTTTT	5	0.02	1
655	TTTAAT	6	-0.4	1
656	AATCTG	7	0.22	1
657	TTCATG	11	0.03	1
658	ATGCGT	9	-0.22	1
659	CGTGTC	10	-0.34	1
660	GTCTCC	15	2.77	1
661	TCCATA	10	0.77	1
662	ATAAAC	7	0.39	1
663	AACAAC	7	-0.18	1
664	AACATT	9	0.89	1
665	ATTGTG	12	1.46	1
666	GTGAAA	3	-0.34	1
667	AAATGT	8	0.4	1
668	TGTACA	12	0.56	1
669	ACAAAA	7	0.01	1
670	AAAATT	3	-0.52	1
671	CGTCAC	3	-0.24	1
672	CACTTG	12	0.53	1
673	TTGAAA	8	0.02	1
674	AAAGCT	3	-0.45	1
675	GCTGTT	6	0.13	1
676	GTTAAT	10	0.61	1
677	AATAAT	7	0.36	1
678	AACCTT	3	-0.6	1
679	CTTGTA	6	0.43	1
680	GTACTT	7	0.49	1
681	CTTAGG	6	0.39	1
682	AGGTTT	12	1.15	1
683	TTTGGC	6	-0.12	1
684	GAGATG	3	-0.4	1
685	ATGAAG	8	-0.76	1
686	AAGTAC	10	0.41	1
687	TACTTT	10	1.38	1
688	TCTGTA	8	0.47	1
689	GTACAG	6	0.06	1
690	CAGGTT	3	-0.35	1
691	GTTCCC	11	-0.02	1
692	CCCAGA	13	0.62	1
693	GATGAT	5	-0.83	1
694	CGGAAT	3	-0.55	1
695	AATTTT	5	-0.07	1
696	TTTATT	6	0.23	1
697	ATTTAC	11	0.91	1
698	TACTTG	7	0.24	1
699	TTGGAA	6	0.18	1
700	CTAATG	5	-0.59	1
701	ATGCAT	5	-0.75	1
702	CATGAT	7	-0.28	1
703	GGCGAT	8	-0.11	1
704	GATCCA	9	0.48	1
705	CCAGAA	6	0.31	1
706	AGCCCC	12	-0.1	1
707	CCCCCT	9	-0.07	1
708	CCTATT	5	0.13	1
709	ATTCCC	0	-0.84	1
710	CCCTTA	6	0.33	1
711	TTAGGC	5	-0.08	1
712	GGCGGT	0	-2.66	1
713	GGTGCA	4	-0.89	1
714	GCAGAA	7	0.02	1
715	GAATCA	6	0.21	1
716	TCACAT	5	-0.69	1
717	CATCTT	8	0.35	1
718	CTTTAT	12	1.08	1
719	TATGAA	7	0.27	1
720	GTAATA	9	0.51	1
721	ATACAG	7	0.47	1
722	CAGAAA	5	-0.05	1
723	GGCTGC	10	0.22	1
724	TGCTTT	14	1.39	1
725	TTTACT	9	0.54	1
726	GTAATG	3	-0.67	1
727	ATGCAC	5	0.28	1
728	TTGATG	4	-0.11	1
729	CATAAA	6	0.03	1
730	AACTCC	13	1.22	1
731	TCCAGT	0	-1.1	1
732	AGTATC	5	0.01	1
733	ATCTGC	10	0.26	1
734	TGCAGG	13	0.84	1
735	GTGGAA	1	-1.18	1
736	GAAGTG	3	-1.09	1
737	GAATTT	5	-0.29	1
738	TTTATG	7	0.27	1
739	ATGTTC	8	-0.6	1
740	TTCTCC	9	-0.14	1
741	TCCTAT	11	0.1	1
742	TATGGA	5	0.06	1
743	AACTTT	6	0.6	1
744	GGCTAT	4	-0.93	1
745	GGATTT	5	0.13	1
746	TTTTCA	7	0.35	1
747	CATCAG	6	0.64	1
748	CAGTTA	4	-0.81	1
749	TTAAAA	7	0.01	1
750	AAACCT	6	0.06	1
751	CCTCTT	10	0.48	1
752	AAAGCC	3	-0.62	1
753	GCCATT	9	-0.14	1
754	ATTGAG	9	0	1
755	CCATCT	8	0.32	1
756	TCTATG	7	0.44	1
757	ATGTTT	14	2.2	1
758	ATGAAT	3	-0.36	1
759	AATATT	6	0.01	1
760	ATTGCA	6	0.17	1
761	GCACCT	7	-0.05	1
762	CCAGAG	9	0.66	1
763	AGAACA	6	0.2	1
764	ACAGAC	0	-1.67	1
765	CCTGTC	5	-0.52	1
766	GTCACA	6	0.55	1
767	ACAAAT	7	0.11	1
768	AATGTT	13	1.33	1
769	GTTATT	5	-0.31	1
770	ATTACT	9	0.53	1
771	ACTCCG	13	0.67	1
772	CCGCAA	13	1.84	1
773	CGAGTA	3	-0.5	1
774	GAATAC	9	-0.23	1
775	TACCCG	15	2.05	1
776	CCGGCA	5	-0.41	1
777	GCATTC	8	0.6	1
778	TTCTTA	9	0.57	1
779	TTATCC	9	0.55	1
780	TCCCCT	4	-0.14	1
781	CCTGAA	11	0.45	1
782	GTTAGC	7	0.3	1
783	ATTGGG	10	0.53	1
784	GGGGTT	15	1.75	1
785	GCCAGC	11	0.44	1
786	AGCCAT	5	-0.31	1
787	CATGCA	5	0.01	1
788	GCAACT	5	0.02	1
789	ACTGTG	5	0.2	1
790	GTGCAA	9	0.38	1
791	CAACTT	6	0.38	1
792	AAACTC	5	-0.29	1
793	AAGCCC	9	0.23	1
794	CCCCGG	10	0.04	1
795	AGGTTG	3	-0.32	1
796	AGAATG	7	0.44	1
797	ATGAAA	5	-0.51	1
798	GAGTAT	5	0.16	1
799	TATAAA	6	-0.26	1
800	AAAAAT	7	0.22	1
801	AATATG	11	0.87	1
802	ATGAGT	3	-0.44	1
803	AGTACA	7	0.38	1
804	ACATGG	8	0.45	1
805	TGGATA	8	0.1	1
806	ATAGAA	7	-0.35	1
807	GAAAAA	6	-0.23	1
808	GATTAT	3	-0.4	1
809	TATTTA	8	0.12	1
810	TTAAGA	7	-0.29	1
811	AGAAAC	10	0.75	1
812	CTTATT	8	0.05	1
813	ATTAAT	9	0.72	1
814	AATCCA	8	0.49	1
815	CCAAAA	5	-0.32	1
816	AAAATG	2	-0.91	1
817	ATGACA	10	0.64	1
818	AAAAGG	5	-0.27	1
819	GATAAT	5	0.06	1
820	AATAAG	7	0.23	1
821	AAGGGA	7	0.15	1
822	GGAAGT	5	0.03	1
823	AGTAGT	6	-0.09	1
824	AGTATA	6	0.08	1
825	CCAAGT	7	0.35	1
826	AGTGAA	10	0.4	1
827	TCAAAT	7	0.29	1
828	AATTCT	6	-0.01	1
829	TCTAGT	6	0.23	1
830	AGTGCA	3	-0.47	1
831	GCATTA	6	-0.34	1
832	TTAGAA	5	-0.26	1
833	CTTGAA	6	0.05	1
834	AGGACA	5	0.31	1
835	ACAACA	8	0.21	1
836	ACATAC	7	0.05	1
837	TACGAT	3	-0.66	1
838	GATATT	6	-0.43	1
839	ATTCAT	6	0.16	1
840	CATCAC	5	0.05	1
841	CACAGA	3	-0.72	1
842	AAATAT	3	-0.55	1
843	GAAGCT	3	-1.1	1
844	GCTATT	8	-0.07	1
845	ATTTCA	9	0.44	1
846	AATGAG	11	0.12	1
847	TATGGT	5	-0.61	1
848	GGTGAT	4	-0.52	1
849	GATAAG	11	0.77	1
850	AAGGAA	3	-0.58	1
851	GGCCGG	4	-0.41	1
852	CGGGTC	7	-0.68	1
853	GTCATA	9	0.3	1
854	CCAGTT	8	0.43	1
855	GTTTTA	7	0.42	1
856	TTAAAG	4	-0.42	1
857	AAGGTG	6	-0.35	1
858	GTGTTG	7	0.13	1
859	TTGGAC	10	-0.14	1
860	CAAAAT	6	0.31	1
861	AATTAT	6	-0.41	1
862	TATTCA	7	0.14	1
863	TCAGAG	4	-0.7	1
864	GTATTT	11	0.85	1
865	TTTTTA	7	0.26	1
866	TTACCT	6	0.12	1
867	CCTAAA	8	0.46	1
868	AAAAGT	6	-0.5	1
869	AGTGAC	3	-0.2	1
870	GACTCC	11	0.03	1
871	TCCACA	9	0.09	1
872	CCGCTG	10	0.07	1
873	GATGTT	5	-0.13	1
874	GTTCTC	7	0.26	1
875	CCCCCC	6	-0.44	1
876	CCCATT	13	0.57	1
877	CACAGC	2	-0.65	1
878	AGCCTG	4	-0.72	1
879	CAGATA	6	0.32	1
880	ATAGTA	9	0.33	1
881	GAGAAT	3	-0.55	1
882	ATGCCA	12	0.83	1
883	CATTTA	6	0.06	1
884	TTACCG	7	-0.07	1
885	CCGAAG	3	-1.07	1
886	ACCTCT	15	2.73	1
887	AGGCCA	8	-0.23	1
888	CATGAA	8	-0.05	1
889	TCATCG	13	1.29	1
890	TCGGAT	13	0.86	1
891	ATGCCC	4	-0.79	1
892	CCCAAA	4	-0.11	1
893	AAACAT	5	-0.56	1
894	CATCCA	9	0.62	1
895	CCAAGC	7	0.11	1
896	ATTTTA	7	0.36	1
897	AAAATA	6	-0.19	1
898	ATAAGC	13	0.75	1
899	CAACAA	6	0.2	1
900	AATAGG	6	0.25	1
901	CGTAAA	5	-0.48	1
902	ATGGAA	3	-0.94	1
903	AAATCG	13	1.26	1
904	TCGCCA	5	-0.32	1
905	CATTTT	6	0.09	1
906	TCAGAT	5	-0.78	1
907	GATGTG	9	0.44	1
908	GTGTTA	11	0.64	1
909	TTAATA	8	0.43	1
910	ATAATA	11	0.9	1
911	ATACCT	6	0.37	1
912	CCTGAT	5	-0.84	1
913	GATAAA	5	-0.79	1
914	CCCTTC	13	1.39	1
915	TTCGAA	13	0.94	1
916	GATTTA	6	-0.02	1
917	TTAAAC	6	-0.15	1
918	AACACA	3	-0.29	1
919	AAAGGG	3	-0.91	1
920	GGGAGA	5	0.22	1
921	AGACCT	7	0.38	1
922	CCTCCC	10	0.65	1
923	ATCGAG	4	-0.42	1
924	GAGTTA	3	-1.2	1
925	TTAAGG	6	-0.24	1
926	TCTTGG	6	0.38	1
927	TGGGAA	8	0.32	1
928	AGACAT	9	0.43	1
929	CATCCT	6	0.46	1
930	CCTACT	10	0.41	1
931	ACTGAC	12	0.29	1
932	GACGTT	13	0.77	1
933	GTTGCC	6	-0.23	1
934	GCCTGT	11	0.26	1
935	TGTAGT	6	0.19	1
936	AGTCTC	5	0.17	1
937	CTCCGA	9	-0.42	1
938	CGAAAG	3	-0.48	1
939	GTGGCT	11	0.94	1
940	GCTTTT	7	-0.4	1
941	TTTGCA	5	-0.35	1
942	GCACAA	6	-0.31	1
943	CAAAAA	7	-0.17	1
944	GACTAC	11	0.56	1
945	TACACC	10	0.71	1
946	ACCATA	6	0.01	1
947	GTTTGC	9	0.64	1
948	TGCAAA	8	0.32	1
949	AAAGCA	3	-0.66	1
950	GAAACT	6	0.07	1
951	ACTACA	6	0.13	1
952	TTCAAA	10	0.5	1
953	CTCAGC	6	-0.52	1
954	AAGAGT	5	-0.28	1
955	AGTGGT	0	-4.04	1
956	GGTCTT	4	-0.23	1
957	CTTGAT	6	0.28	1
958	GATCCT	12	0.49	1
959	CCTTTT	6	0.22	1
960	TTTCTA	6	-0.29	1
961	AACATA	7	0.37	1
962	AACAGC	0	-1.21	1
963	ATGTCA	7	0.44	1
964	TTCAGA	13	0.54	1
965	AAGAAG	2	-0.76	1
966	AAAGAT	5	-0.43	1
967	GATCAT	5	-0.15	1
968	GGATAC	7	0.3	1
969	TACAGA	4	-0.8	1
970	AGAAAT	6	-0.09	1
971	AATCTA	8	0.67	1
972	CTAAGC	3	-0.49	1
973	AGCACG	11	-0.03	1
974	ACGTCA	3	-0.45	1
975	TCAAGT	6	0.14	1
976	GAGATT	11	0.98	1
977	TTAGAG	6	0.1	1
978	GAGCAT	3	-0.08	1
979	GATCAA	6	0.25	1
980	CCTTAC	9	0.43	1
981	TACCCA	14	1.37	1
982	CCAGGA	13	0.36	1
983	GGACAT	5	0.13	1
984	CATTCA	6	0.37	1
985	TCAGGG	2	-1.21	1
986	TCTGCA	4	-0.27	1
987	GCAGGA	5	0.4	1
988	GGATCT	9	0.3	1
989	TCTGAT	3	-0.21	1
990	GATGCA	6	0.16	1
991	GCAACA	9	0.71	1
992	TGGGCT	11	0.06	1
993	GCTGAA	11	0.74	1
994	ACAGTC	8	0.12	1
995	GTCCAG	10	-0.15	1
996	CAGATG	3	-0.29	1
997	ATGGTA	8	-0.13	1
998	GTAAAC	10	0.75	1
999	AGCTTG	7	-0.57	1
1000	CCTGAC	13	1.83	1
1001	CTGATA	8	0.87	1
1002	ATAACA	8	0.35	1
1003	ACAGCC	11	-0.01	1
1004	GCCACA	3	-0.37	1
1005	ACAATA	9	0.53	1
1006	ATAGTG	12	1.02	1
1007	GTGATT	12	0.53	1
1008	TCAGAC	3	-0.56	1
1009	AGGAAG	3	-0.68	1
1010	AAGAAT	10	0.82	1
1011	CTGTCG	11	0.33	1
1012	TCGCTT	14	2.37	1
1013	GATAGT	6	-0.19	1
1014	AGTGTT	5	0.24	1
1015	AACTCA	11	0.59	1
1016	TCAGCA	5	0.14	1
1017	GCAAAC	6	0.42	1
1018	AACAGT	5	-0.09	1
1019	AGTTTA	8	0.4	1
1020	TTAAAT	7	0.17	1
1021	AATACA	8	0.38	1
1022	ACAAAG	5	-0.78	1
1023	ATCTTT	11	0.19	1
1024	GCAAGT	6	0.36	1
1025	AATCCT	11	0.96	1
1026	CCTGTT	5	0.16	1
1027	GTTGTC	11	0.43	1
1028	GTCAGC	8	-0.64	1
1029	AGCCTA	13	0.86	1
1030	CTAACA	5	-0.05	1
1031	AAGCTT	6	-0.59	1
1032	CTTTCA	7	0.35	1
1033	AATAAA	5	-0.36	1
1034	AAACTG	2	-1.35	1
1035	ATAACT	13	0.59	1
1036	ACTGAT	8	0.37	1
1037	AGTTTT	6	0.26	1
1038	AAGCCT	7	-0.32	1
1039	CCTTCA	6	0.08	1
1040	CTGTCT	15	5.32	1
1041	GACTCG	3	-0.57	1
1042	TCGAAT	5	0.18	1
1043	AATTTC	4	-0.18	1
1044	GATAGG	5	-0.95	1
1045	CCTAGT	5	0.12	1
1046	AGTTCC	6	0.24	1
1047	TCCAAT	7	0.4	1
1048	GATACT	6	0.2	1
1049	ACTAAA	7	0.24	1
1050	CTGTTT	4	-0.55	1
1051	TTTAGT	7	-0.01	1
1052	AGTAGC	3	-1.11	1
1053	AGCAAT	6	-0.01	1
1054	AAATTG	3	-1.29	1
1055	TTGTCC	0	-0.7	1
1056	TCCCAA	3	-0.88	1
1057	CAAGGT	4	-0.03	1
1058	GGTCCT	4	-0.14	1
1059	AATGCA	6	0.3	1
1060	TCACAG	5	-0.23	1
1061	TCAGGT	4	0	1
1062	TCTAAT	6	-0.53	1
1063	AATAGA	6	-0.26	1
1064	AGATTA	9	0.57	1
1065	TCCCAT	6	-0.05	1
1066	CATAAT	5	-0.09	1
1067	AATGGA	5	0.04	1
1068	GGAAAT	5	0.09	1
1069	TCATAT	4	-0.42	1
1070	TATACT	8	0.47	1
1071	ACTTCA	6	-0.24	1
1072	GATCTT	7	-0.27	1
1073	CTTAAT	7	-0.04	1
1074	AAGGTA	5	0.24	1
1075	GTATCC	3	-0.94	1
1076	TCCCGA	3	-0.7	1
1077	ATCGTC	11	0.04	1
1078	GTCTCA	12	0.2	1
1079	TCAACA	6	0.27	1
1080	ATATCT	8	0.61	1
1081	CCTAAC	9	0.34	1
1082	AAGTTA	0	-2.35	1
1083	TCCCGT	3	-0.63	1
1084	CGTGAT	5	-0.81	1
1085	AGCTTC	15	3.22	1
1086	TTCGTT	13	1.82	1
1087	TTAGCA	6	0.03	1
1088	GCAAAG	3	-1.05	1
1089	AAGTCT	3	-0.58	1
1090	AAGTTG	3	-0.71	1
1091	CATTAT	6	0.06	1
1092	TATCCT	9	0.69	1
1093	ATCATT	11	0.08	1
1094	GATCCC	15	2.19	1
1095	CCCAAC	13	1.37	1
1096	GTTTCA	6	0.27	1
1097	GCAAGG	5	-0.04	1
1098	CTGTCC	11	0.3	1
1099	AGCATC	13	1.12	1
1100	CCTATC	15	3.83	1
1101	ATCAAG	9	-0.14	1
1102	TTATCT	6	0.01	1
1103	AATTCA	6	0.33	1
1104	TTGAGT	4	-0.23	1
1105	AGTCGT	3	-0.98	1
1106	ATCTTC	15	4.9	1
1107	TTCTCA	9	-0.18	1
1108	CCTAAT	6	0.41	1
1109	TTATAC	9	0.76	1
1110	TACCGT	10	0.76	1
1111	GGGATG	5	0.04	1
1112	TCTTCC	3	-0.5	1
1113	CCTAAG	4	0.17	1
1114	GGAATG	5	-0.64	1
1115	TCCGAT	11	-0.05	1
1116	TCAATG	6	0.4	1
1117	GATATG	5	-0.04	1
1118	TTGAGC	7	-0.08	1
1119	AGCCGT	5	-1.18	1
1120	GAGTCT	7	0.13	1
1121	ACTAAT	7	0.36	1
1122	TTGTCA	6	-0.28	1
1123	TATGAT	6	-0.1	1
1124	AATATC	7	0.43	1
1125	TCTTTA	9	0.27	1
1126	TTAGAT	5	-0.38	1
1127	AACAAT	7	0.41	1
1128	AATAGT	6	0.23	1
1129	AGTTCG	2	-0.5	1
1130	TCGGCA	13	1.23	1
1131	AGCAGT	4	-1.09	1
1132	AGTCCT	5	-0.24	1
1133	ACTGTC	9	1.13	1
1134	GTCAAT	15	2.97	1
1135	ACTACT	6	0.07	1
1136	ACTACC	13	0.68	1
1137	ACCAAC	8	-0.49	1
1138	AACGCA	8	-0.28	1
1139	GCAGCG	3	-0.45	1
1140	GCGGAA	3	-0.53	1
1141	GGTACT	6	0.33	1
1142	ACTAAG	5	-0.16	1
1143	AACATG	8	-0.69	1
1144	ATGCTG	10	-0.01	1
1145	GACTCT	1	-1.23	1
1146	AAACAG	4	-0.09	1
1147	GAATGG	4	-0.55	1
1148	TGGCTC	12	-0.39	1
1149	CTCCCA	4	-0.22	1
1150	CCAAAT	6	0.27	1
1151	GTCCAA	9	0.69	1
1152	CAAGGA	6	0.2	1
1153	TCATCA	6	-0.32	1
1154	TCAGTG	7	0.65	1
1155	GTGACT	5	-0.28	1
1156	AATATA	7	0.06	1
1157	ACACAT	6	0.1	1
1158	CATCGC	11	0.63	1
1159	TCCTCA	3	-0.84	1
1160	TCAAAC	6	0.08	1
1161	AACTCG	9	0.57	1
1162	TCGGTA	2	-0.39	1
1163	GTAAAT	7	0.07	1
1164	TTTACA	7	0.34	1
1165	ATTGAC	11	0.21	1
1166	GACATT	8	0.19	1
1167	TCAATA	9	0.33	1
1168	GTACTC	14	1.64	1
1169	CTCAAA	6	-0.54	1
1170	AAATCA	6	-0.25	1
1171	TCAATT	4	-0.64	1
1172	TTAAGT	6	-0.2	1
1173	AGTAAA	4	-0.75	1
1174	GACCTT	6	-0.34	1
1175	TTGTTT	10	0.72	1
1176	TCTAAA	6	0.09	1
1177	TCAGAA	6	-0.08	1
1178	CTCTAC	11	0.47	1
1179	TACACA	8	-0.11	1
1180	AATGAT	6	-0.21	1
1181	TATTCT	6	0.31	1
1182	CCACCT	6	0.37	1
1183	AGTGTG	5	0.03	1
1184	GTGCAC	11	0.45	1
1185	GATAGC	13	0.62	1
1186	AGCACA	3	-0.8	1
1187	ACAGAT	9	0.68	1
1188	GATGAC	3	-0.29	1
1189	AGAGTG	4	0.1	1
1190	TTGGGA	11	0.76	1
1191	GGAAAA	7	0.12	1
1192	GATCTA	8	-0.06	1
1193	CTAAAC	10	0.03	1
1194	TGGCGT	8	0.12	1
1195	CGTTCA	6	0.48	1
1196	TCAAAA	3	-1.23	1
1197	CTTCTA	9	0.29	1
1198	CTAAAT	8	0.08	1
1199	AATTCC	10	0.22	1
1200	TCCCAG	3	-0.6	1
1201	GTTCTT	6	0.42	1
1202	CTTTTA	6	0.08	1
1203	CCTGTA	6	0.4	1
1204	GTAGTT	5	-0.21	1
1205	GTTAAA	7	-0.38	1
1206	AATAGC	6	0.44	1
1207	TTACTC	9	0.55	1
1208	GAAGGT	5	-0.84	1
1209	GGTGAA	7	-0.12	1
1210	GAACCA	7	0.48	1
1211	GACATA	12	1.15	1
1212	GACTAT	3	-0.23	1
1213	TATGTC	8	0.52	1
1214	GTCTCT	13	0.61	1
1215	TCTGAA	8	0.5	1
1216	CTCTTA	9	0.32	1
1217	GAGGCT	2	-1.42	1
1218	GCTGCT	8	-0.49	1
1219	GCTGGA	12	0.32	1
1220	GGAAGA	5	-0.04	1
1221	TTTCCA	7	0.44	1
1222	CCAATG	6	-0.11	1
1223	ATGAAC	8	0.49	1
1224	AGTTTC	12	0.5	1
1225	AAAAAA	5	-0.42	1
1226	TTAGTA	9	0.46	1
1227	GTAAGT	7	-0.01	1
1228	GAATCT	4	-1.27	1
1229	TCTAGC	5	-0.03	1
1230	AGCTCT	5	-0.05	1
1231	GAACAT	4	-0.86	1
1232	CATGTT	8	0.41	1
1233	GGTAGC	1	-1.77	1
1234	AGCATA	6	0.42	1
1235	ATATAT	10	0.55	1
1236	TACGTT	8	-0.25	1
1237	GTTATC	5	-0.21	1
1238	AAGCAA	5	-0.68	1
1239	CAAATA	6	-0.21	1
1240	ATATTC	12	0.97	1
1241	TTCACT	15	1.89	1
1242	ACTGCA	8	0.16	1
1243	GCACCC	7	0.05	1
1244	CCCATA	4	-0.61	1
1245	CTGGGA	13	1.27	1
1246	GGAATA	6	0.18	1
1247	ATAGGA	7	0.2	1
1248	AGTGAG	7	0.62	1
1249	GAGGCC	9	-0.3	1
1250	GCCCGG	8	-0.11	1
1251	CGGATG	3	-0.77	1
1252	ATGGAC	8	-0.28	1
1253	GACTCA	3	-0.74	1
1254	TTGCTG	9	0.28	1
1255	CTGACA	11	0.14	1
1256	ACACCT	6	0.3	1
1257	CCTTGG	13	1.17	1
1258	AGAAGT	6	0.42	1
1259	AGTGTA	6	-0.28	1
1260	GTAACT	5	0.24	1
1261	TCACAC	13	0.89	1
1262	CACATT	3	-0.34	1
1263	ATTATC	6	0.07	1
1264	ATCAAC	6	-0.67	1
1265	AACTAT	0	-0.82	1
1266	GTTAAC	8	-0.22	1
1267	TCCAAA	6	-0.06	1
1268	TCGATC	3	-0.4	1
1269	ATCATA	13	1.69	1
1270	AGCCAA	5	0.34	1
1271	TCCTTT	4	-0.31	1
1272	TTTCCT	7	0.48	1
1273	AATACT	6	0.19	1
1274	ACTCTG	5	0.32	1
1275	CTGTTA	6	0.4	1
1276	TCTGGG	13	1.25	1
1277	GGGGTA	4	-0.4	1
1278	GTAATC	10	0.24	1
1279	ATCAAA	5	-0.52	1
1280	AAAGTG	13	1.32	1
1281	GTGATA	13	1.08	1
1282	AACTCT	6	-0.36	1
1283	TCTTTG	6	-0.07	1
1284	TTGTTG	5	-0.37	1
1285	ACAACC	8	0.19	1
1286	ACAGAG	4	-0.88	1
1287	AGTAGA	5	-0.33	1
1288	ATAAAA	6	0.05	1
1289	AAACTT	8	0.2	1
1290	CTTCTT	6	-0.35	1
1291	CTTTCC	3	-0.54	1
1292	TCCAGG	6	-0.83	1
1293	CAGAAT	8	-0.3	1
1294	AACCCC	12	1.21	1
1295	CCCCTA	15	2.33	1
1296	CTAGAC	7	-0.51	1
1297	TCTTCT	5	-0.03	1
1298	TCTGTG	14	2.34	1
1299	GTGAGT	6	0.34	1
1300	AGTGGA	5	-0.34	1
1301	GGAGCT	12	0.71	1
1302	GAATAT	12	0.61	1
1303	TATACA	6	-0.17	1
1304	TGCCAA	7	0.26	1
1305	ATATCC	6	0.2	1
1306	ACACAA	7	-0.13	1
1307	GAGTCA	6	-0.28	1
1308	TATCCA	9	0.66	1
1309	CCAGTA	6	-0.25	1
1310	GTACGA	6	0.24	1
1311	GATACA	4	-0.75	1
1312	AAGTCA	3	-0.61	1
1313	TCACCA	6	-0.12	1
1314	TCTAAC	6	0.65	1
1315	AACTTA	8	0.37	1
1316	GAAAGT	6	-0.34	1
1317	AGTTCT	6	0.16	1
1318	TCACTA	12	0.86	1
1319	AAAGTT	6	0.04	1
1320	GACACC	10	-0.3	1
1321	ACCGAC	12	-0.28	1
1322	GACACA	13	0.54	1
1323	ACAGCA	7	0.24	1
1324	AACATC	11	0.86	1
1325	CTAAAA	11	0.83	1
1326	TTCAGT	8	0.53	1
1327	AGTATT	7	0.44	1
1328	ATTTTC	7	-0.77	1
1329	TTCTTC	15	2.94	1
1330	AAATAC	9	-0.14	1
1331	TACAAT	11	-0.01	1
1332	CAGTCT	4	-0.8	1
1333	AGTCTA	6	0.35	1
1334	CTAATT	6	0.23	1
1335	ATTAAA	5	-0.56	1
1336	CATTCT	7	0.25	1
1337	GGTTCA	5	-0.08	1
1338	GAACAC	3	-0.45	1
1339	CACTTA	7	-0.04	1
1340	ACTCAA	7	0.14	1
1341	TTTAAC	13	0.71	1
1342	AACAAA	5	-0.37	1
1343	AAAGTA	6	0.2	1
1344	GTAGAC	11	-0.08	1
1345	ATTTTG	8	0.35	1
1346	TTGAAT	7	0.26	1
1347	CCAAAG	5	-0.1	1
1348	CTGCGT	12	1.68	1
1349	CGTATG	11	0.56	1
1350	CTCTCG	8	0.25	1
1351	TCGGAG	6	-0.3	1
1352	GTAAAA	6	-0.13	1
1353	AATTTG	7	0.02	1
1354	ATTCAG	4	-0.84	1
1355	CAGCAT	6	0.43	1
1356	CATTAC	13	1.49	1
1357	TACCTT	6	0.4	1
1358	CTTGTT	4	-0.25	1
1359	GTTGAA	4	-0.46	1
1360	AGACTT	7	0.46	1
1361	CTTACA	6	-0.26	1
1362	TCAGGC	11	0.95	1
1363	GGCCAC	10	0.31	1
1364	CACATC	11	0.1	1
1365	ATCACC	10	0.22	1
1366	ACCAAG	11	0.45	1
1367	AAGGAG	4	-0.61	1
1368	GACTTA	6	0.02	1
1369	TTACCA	7	0.26	1
1370	CCAACA	5	0.17	1
1371	ACAATC	12	0.48	1
1372	ATCTAT	13	1.4	1
1373	TATCAC	2	-1.22	1
1374	CACAAG	11	0.44	1
1375	TATCTA	10	1.02	1
1376	CAAACT	6	0.33	1
1377	ACTCCC	11	0.76	1
1378	CCCTTT	11	0.02	1
1379	TACTCA	7	0.7	1
1380	ACTGTA	6	0.39	1
1381	GAAATC	11	1.01	1
1382	ATCATG	10	0.1	1
1383	TCTTTT	7	0.31	1
1384	TTTGTA	14	1.97	1
1385	AACCAT	15	1.83	1
1386	CATCAT	6	0.35	1
1387	CATTTC	13	0.55	1
1388	TTCATA	11	0.74	1
1389	ATAGAT	4	-1	1
1390	CATCTA	10	0.54	1
1391	GAAACA	6	-0.13	1
1392	CTTAGA	8	0.43	1
1393	AGAGGT	4	-0.99	1
1394	GGTTTT	5	-0.97	1
1395	CTAAGT	5	0	1
1396	GAAATT	8	0.25	1
1397	TATTTC	7	-0.1	1
1398	TTCCTG	11	1.11	1
1399	CTGAAG	7	-0.61	1
1400	AATCTT	6	0.13	1
1401	GTGAGC	12	0.85	1
1402	TTATTC	9	0.68	1
1403	GACGCT	3	-0.63	1
1404	GCTATG	3	-0.05	1
1405	ATGGCT	8	-0.62	1
1406	CATGCC	12	1.6	1
1407	AGCATG	5	-0.65	1
1408	ATGTCC	5	-0.31	1
1409	GTAAGA	6	-0.02	1
1410	CTAGGA	6	-0.36	1
1411	GGACAA	5	0.09	1
1412	GCAGAT	6	0.18	1
1413	GATGGG	3	-0.46	1
1414	GGGAAT	9	0.57	1
1415	TTTGGT	3	-0.62	1
1416	TCAAGC	8	0.46	1
1417	AGCCTT	6	0.44	1
1418	CTTAAA	6	0.12	1
1419	ATGCAA	7	-0.17	1
1420	TACCCT	10	0.59	1
1421	GTAACC	12	0.14	1
1422	TCTCTA	5	0.15	1
1423	CTACAA	6	0.36	1
1424	CAACAT	6	0.05	1
1425	TATCTT	10	0.67	1
1426	TTATCA	3	-0.92	1
1427	GAATTA	6	-0.26	1
1428	TTATTA	7	0.08	1
1429	GATTTG	6	0.32	1
1430	TACCTC	13	1.43	1
1431	CAGGTC	14	2.37	1
1432	GTCCTC	11	0.5	1
1433	CTCTTT	10	0.31	1
1434	TTTATA	9	0.49	1
1435	TATAAG	3	-0.58	1
1436	CTGGTG	10	0.13	1
1437	GTGTCA	15	1.38	1
1438	CAGCTA	5	-0.04	1
1439	CTAAAG	3	-0.85	1
1440	AAGGGG	5	-0.04	1
1441	GGGATC	10	0.83	1
1442	ATCAGC	10	-0.04	1
1443	ATCTCA	6	0.26	1
1444	TCACTC	13	0.77	1
1445	CATTCC	5	-0.19	1
1446	CCATTA	6	0.27	1
1447	AAAACA	4	-0.94	1
1448	AATTTA	6	0.31	1
1449	TTTAGA	8	0.38	1
1450	AGTTAC	3	-0.4	1
1451	ATGAGG	8	-0.31	1
1452	GATTCA	5	-0.34	1
1453	CAAATG	6	-0.03	1
1454	AATGGC	12	0.49	1
1455	GCAGCT	4	0.15	1
1456	GCTTTA	7	0.15	1
1457	CACGTG	6	-0.83	1
1458	GTGCTG	11	1.16	1
1459	CTGCTT	13	1.22	1
1460	AAATGC	15	2.07	1
1461	TGCGGA	12	0.71	1
1462	TCTTTC	12	1.01	1
1463	CAAATT	6	-0.16	1
1464	AACCTA	10	-0.11	1
1465	CTACCA	7	0.69	1
1466	CCAGCA	7	0.62	1
1467	ATATGG	12	0.83	1
1468	ATTTAT	7	0.13	1
1469	TATACC	13	0.88	1
1470	ACCAGG	13	0.58	1
1471	ATACAA	8	0.36	1
1472	CAATCT	7	0.19	1
1473	CAGGCA	3	-0.58	1
1474	CCACTA	5	0.19	1
1475	CTAACT	8	0.06	1
1476	ACTAGG	11	0.28	1
1477	AGGTCA	6	0.21	1
1478	ATATCA	6	0	1
1479	CTTAAG	3	-0.36	1
1480	CATGGT	15	3.55	1
1481	GGTTTC	12	0.34	1
1482	ATGCAG	3	-1.04	1
1483	CAAGTA	6	-0.45	1
1484	TCTGTC	3	-0.66	1
1485	TACAAA	4	-0.65	1
1486	ATTCAA	7	0.46	1
1487	CCATAT	7	0.06	1
1488	TATAGT	6	-0.38	1
1489	AGTTGG	6	0.41	1
1490	TGGGAT	7	-0.08	1
1491	ACAATT	8	0.51	1
1492	CAATCA	5	-0.59	1
1493	CCTTGC	13	0.67	1
1494	TGCTTA	6	0.46	1
1495	AAGACA	8	0.32	1
1496	ACATTG	6	0.08	1
1497	AAGCTA	3	-0.3	1
1498	CTACTT	13	0.96	1
1499	TTTTAT	7	0.4	1
1500	TTGACT	6	0.44	1
1501	GCACAG	3	-0.49	1
1502	GATACC	7	-0.25	1
1503	ACCGAA	11	1.2	1
1504	TCTTAT	6	0.46	1
1505	TATCTC	15	5.63	1
1506	CTCCCT	10	0.08	1
1507	AACTGC	12	0.88	1
1508	CTCTCC	12	-0.37	1
1509	TCCTTC	11	0.99	1
1510	TTCCCT	12	0.4	1
1511	CCTACA	2	-1.25	1
1512	TGGAAG	11	-0.01	1
1513	AAGACT	3	-0.26	1
1514	ACTAAC	11	0.09	1
1515	AACACC	11	0.54	1
1516	ACCTTC	10	0.06	1
1517	TTCATT	10	0.35	1
1518	CATGTC	7	0.27	1
1519	GTCAAG	10	-0.08	1
1520	GAGATC	9	-0.16	1
1521	ATCGGG	11	1.36	1
1522	CAATCG	11	0.25	1
1523	TCGAAA	12	1.33	1
1524	TTAGAC	6	-0.26	1
1525	GACCAC	7	0.15	1
1526	AAAGGA	5	-0.04	1
1527	TTGGTT	6	-0.46	1
1528	GTTACA	5	-0.27	1
1529	ACATTT	8	0.47	1
1530	CAATTC	10	0.76	1
1531	TATAGA	8	0.57	1
1532	AACCCA	13	0.69	1
1533	TGCAAT	11	0.55	1
1534	AAACGT	3	-0.64	1
1535	CGTGCC	7	-0.68	1
1536	GCCAAG	9	-0.1	1
1537	ATCTCT	11	0.47	1
1538	TCATTT	6	-0.07	1
1539	TTTAAA	7	-0.15	1
1540	AAAAGC	13	1.01	1
1541	TCAAGA	5	-0.58	1
1542	TTCCCA	10	0.95	1
1543	GTATTG	3	-0.74	1
1544	AACACG	5	-0.34	1
1545	ACGAAA	3	-0.6	1
1546	AAATCC	9	0.35	1
1547	AAAAGA	5	-0.54	1
1548	AGAGAC	5	-0.42	1
1549	CACGCC	11	0.54	1
1550	GCCACC	10	0.09	1
1551	TTTCAC	3	-1.14	1
1552	AAGATA	6	-0.4	1
1553	ATAGTT	7	0.46	1
1554	GTTAGG	12	1.28	1
1555	AGGTTA	6	0.36	1
1556	TTACTA	7	-0.1	1
1557	CCAGCC	11	1.02	1
1558	CCCACT	9	0.3	1
1559	ACAAGA	7	0.1	1
1560	CCTCAT	8	0.3	1
1561	CATCTC	12	1.16	1
1562	CGGAAG	3	-0.64	1
1563	TCTGCG	8	-0.23	1
1564	GCGCCA	13	1.24	1
1565	AGGAAT	12	0.76	1
1566	TTACTT	7	0.34	1
1567	CTTCAC	6	0.3	1
1568	CACTGG	10	-0.06	1
1569	TGGACT	9	0.32	1
1570	AGAACT	6	-0.25	1
1571	ACTATA	9	0.55	1
1572	ATACAT	7	0.31	1
1573	GATTGT	9	-0.15	1
1574	TGTTTG	7	0.17	1
1575	TTGGAT	7	-0.09	1
1576	GATAGA	5	0.14	1
1577	TTCGAC	9	-0.13	1
1578	GACGAT	3	-0.42	1
1579	CACGCA	2	-0.59	1
1580	CCCACA	4	-0.56	1
1581	ACAGTT	6	0.52	1
1582	TGTCCT	6	0.18	1
1583	GCAAGA	5	-0.69	1
1584	AGTCCA	6	-0.08	1
1585	GATTCC	5	-0.28	1
1586	GCAAAA	7	0.13	1
1587	CACTGT	11	0.37	1
1588	TGTGCA	4	-0.09	1
1589	GCACGA	4	-0.08	1
1590	CGACCA	3	-0.51	1
1591	CCATAC	4	-0.15	1
1592	TACACT	13	0.92	1
1593	ACTGCT	15	2.35	1
1594	GCTCCA	7	0.6	1
1595	AAACGA	5	-0.8	1
1596	CGACGA	3	-1.02	1
1597	AGTGCC	2	-1.48	1
1598	GCCGCC	11	0.19	1
1599	GCCTGG	13	1.78	1
1600	TGGAAA	9	0.23	1
1601	AAATTT	6	0.13	1
1602	CCTCGG	3	-0.52	1
1603	ATGGTT	6	-0.16	1
1604	TCAGCG	5	-0.12	1
1605	GCGGGC	7	-0.25	1
1606	GGCTTA	1	-1.34	1
1607	TTATAT	7	0.23	1
1608	GTCACC	6	0.07	1
1609	ACCCCA	12	1.16	1
1610	CCAGCG	11	0.35	1
1611	GCGTAT	3	-0.79	1
1612	GGAATC	12	0.28	1
1613	GTGCGG	3	-0.43	1
1614	CGGTCC	3	-0.77	1
1615	ATTGAA	9	0.51	1
1616	AAGCGT	9	-0.08	1
1617	CGTCCG	8	-0.01	1
1618	CCGCTC	9	0.14	1
1619	CTCATT	11	0.97	1
1620	ATTAGT	7	0.3	1
1621	GACAAT	3	-0.26	1
1622	GAATGA	9	-0.16	1
1623	GCTGCG	11	0.67	1
1624	GCGGTT	11	0.19	1
1625	GTTGTG	3	-0.17	1
1626	GTGGCA	15	1.45	1
1627	GCAATG	12	1.21	1
1628	CTGATG	8	-0.82	1
1629	ATGCTC	10	0.63	1
1630	CTCGGA	13	1.25	1
1631	GGAGTC	9	0.45	1
1632	GTCGGG	12	1.37	1
1633	GGGCTG	6	-0.78	1
1634	CTGATC	10	0.1	1
1635	ATCGAA	10	0.15	1
1636	CTGTGG	12	1.57	1
1637	TGGGTG	13	0.67	1
1638	GTGTGG	11	0.81	1
1639	TGGTGT	7	0.31	1
1640	TGTTAT	6	0	1
1641	TCCACG	11	0.46	1
1642	ACGACA	6	-0.27	1
1643	GCCTCA	10	0.89	1
1644	CTGCTC	8	-0.42	1
1645	CGAAAA	3	-0.58	1
1646	TGCTGC	15	7.09	1
1647	TGCCTA	9	0.21	1
1648	CTTCTC	13	0.76	1
1649	CTCCAC	8	0.19	1
1650	CACCCT	14	1.77	1
1651	CCTTTC	13	0.65	1
1652	TTCGTC	14	1.78	1
1653	GTCTTT	15	2.78	1
1654	GGTCAG	5	-0.61	1
1655	CAGTAC	9	0.08	1
1656	TGGTTT	12	0.61	1
1657	GTCACG	6	-0.16	1
1658	GTTCCA	7	0.3	1
1659	CCAGAT	7	0.24	1
1660	TCAGTT	6	0.34	1
1661	GTTTTG	3	-0.46	1
1662	AAAAAG	3	-0.53	1
1663	ACTCAT	5	-0.17	1
1664	TCTATT	5	0.29	1
1665	ATTGTT	6	-0.08	1
1666	GTTCTG	5	0.47	1
1667	ACCGCC	14	2.29	1
1668	GATTTT	6	0.06	1
1669	TATGCC	10	-0.05	1
1670	GCCTTC	10	0.35	1
1671	AGGATA	5	-0.91	1
1672	ATATTG	7	0.11	1
1673	TTGTGT	5	0.2	1
1674	AGAATA	6	0	1
1675	TATTTG	6	-0.13	1
1676	AGTCCG	11	0.68	1
1677	CCGGTT	11	0.43	1
1678	GAGAGT	3	-1.08	1
1679	TACATT	3	-0.58	1
1680	GCAGTT	7	0.18	1
1681	CTCACC	15	2.66	1
1682	TGCCAG	11	0.44	1
1683	GGCTCT	12	0.54	1
1684	CTTAGT	5	-0.78	1
1685	GACTTT	4	-0.89	1
1686	TTTGAT	11	0.61	1
1687	GGTCGA	1	-2.17	1
1688	AAGGCA	2	-0.54	1
1689	GCATAC	6	-0.62	1
1690	CTTGCT	6	0.21	1
1691	GCTGGC	10	0.54	1
1692	GGCTCC	9	0.26	1
1693	ATTGTA	10	0.72	1
1694	GTATCT	6	0.41	1
1695	ACTGTT	6	0.43	1
1696	CACACA	7	0.08	1
1697	GCATTG	6	-0.41	1
1698	CGAATT	3	-0.39	1
1699	GTCTAT	12	-0.33	1
1700	CACCCC	8	-0.15	1
1701	GCTGTC	13	1.78	1
1702	AGGACT	5	-0.27	1
1703	CTGCCT	10	0.43	1
1704	CCTGCC	12	0.63	1
1705	TGGCAT	10	0.78	1
1706	CATCGA	5	-0.57	1
1707	GATTGG	6	0.52	1
1708	TGGACC	12	0.39	1
1709	ACCATC	10	-0.15	1
1710	CTGCAT	13	1.23	1
1711	TCTTAC	5	-0.22	1
1712	TACATG	8	-0.24	1
1713	CACCTT	5	0.51	1
1714	CTTCAT	11	0.74	1
1715	CATGCT	5	-0.27	1
1716	GGCCTA	4	0.09	1
1717	CTACAG	5	-0.43	1
1718	ATGTGC	10	0.32	1
1719	TGCACA	11	0.24	1
1720	ACAGGC	9	-0.7	1
1721	GGCTAC	9	-0.09	1
1722	GGCTTT	5	-0.02	1
1723	GAATTG	6	-0.33	1
1724	TTGGAG	3	-1.57	1
1725	GAGGTG	7	-0.27	1
1726	CCAGAC	10	-0.08	1
1727	TATGAC	0	-1.69	1
1728	GTGTTT	6	0.35	1
1729	TTTGTG	8	-0.62	1
1730	GTGAAT	5	0.26	1
1731	CTGGCA	10	0.7	1
1732	ATCGCT	9	-0.1	1
1733	GCCATG	9	-0.49	1
1734	ATGACG	11	0.38	1
1735	ACGATG	7	-0.24	1
1736	ATGGGC	6	-0.33	1
1737	GGCAAA	0	-3.35	1
1738	ATTGGT	12	0.41	1
1739	CAACTA	8	0.3	1
1740	GACCCA	7	0.22	1
1741	GTTATA	7	0.4	1
1742	ATTGCC	10	0.03	1
1743	GCCCTA	9	-0.11	1
1744	ACTCAC	4	-0.28	1
1745	GCACCA	8	0.39	1
1746	GTGTCT	11	-0.09	1
1747	GGGGGA	9	-0.1	1
1748	GTCATC	9	-0.12	1
1749	ATCCTC	8	-0.32	1
1750	CTCAAT	13	1.1	1
1751	GTTGAG	3	-0.35	1
1752	GCACTG	10	-0.03	1
1753	CGATTT	10	0.68	1
1754	CCACCC	9	0.36	1
1755	CCCGCA	13	1.68	1
1756	AACTTC	13	1.12	1
1757	CTGTAT	11	0.05	1
1758	TATCAT	6	0.17	1
1759	CTAGCA	4	-0.55	1
1760	GCAGCA	11	1.05	1
1761	GTCTGA	4	-0.53	1
1762	ATGGGG	11	1.71	1
1763	GCTCAT	5	0.16	1
1764	GGATTA	6	-0.54	1
1765	TTAGTG	9	0.63	1
1766	TTTGCT	15	2.15	1
1767	TTTGAA	7	-0.17	1
1768	ACCTTG	12	1.88	1
1769	GGAAAG	5	-0.54	1
1770	CCACTG	10	0.67	1
1771	CTGTGT	2	-1.47	1
1772	TGTAAA	6	-0.1	1
1773	GTCGGT	12	0.33	1
1774	GGTGGG	3	-0.52	1
1775	GGGCCA	11	0.4	1
1776	TCCAAG	10	0.2	1
1777	AAGTCG	5	-0.32	1
1778	TCGCTC	6	-0.21	1
1779	CTCGTA	10	0.14	1
1780	TTGGTG	13	0.53	1
1781	GCGTTT	6	0.07	1
1782	TTTGAC	12	0.18	1
1783	AAGGCG	3	-0.72	1
1784	GCGTTC	11	0.17	1
1785	TTCTTT	13	1.38	1
1786	GACTTG	0	-4.92	1
1787	TTGTGG	7	-0.05	1
1788	GAGGGG	7	-0.2	1
1789	GGGCAC	4	-0.41	1
1790	TCCGTC	7	-0.12	1
1791	GTCAGA	7	0.27	1
1792	GACACT	2	-1.23	1
1793	CTGGCC	10	0.11	1
1794	GCCCAG	6	-0.56	1
1795	TTCTAC	15	3.08	1
1796	ATCCAC	11	0.05	1
1797	CACTTT	12	1.56	1
1798	GCCATC	9	0.03	1
1799	ATCTAC	10	0.08	1
1800	TACTGC	8	-0.2	1
1801	TGCAGA	6	0.34	1
1802	AGAGGC	4	-0.1	1
1803	AAACAA	5	-0.76	1
1804	AGGATT	6	-0.54	1
1805	ATTTCT	5	-0.37	1
1806	AAAACC	10	1.29	1
1807	GGGGCA	14	1.97	1
1808	GCGCTG	8	-0.52	1
1809	CTGAGC	10	1.05	1
1810	CAGACT	7	0.66	1
1811	ACTACG	6	-0.41	1
1812	ACGGAG	3	-0.45	1
1813	TTTCTG	13	1.6	1
1814	TTCTAT	12	0.22	1
1815	GCCCTC	10	-0.02	1
1816	CTCCCC	10	0.73	1
1817	TTCGTG	10	0.12	1
1818	GTGCCC	10	0.07	1
1819	AATCCG	15	1.58	1
1820	CCGATG	5	-0.14	1
1821	ATGGTC	11	0.5	1
1822	CCCTCA	3	-0.54	1
1823	ACTCCA	5	0.09	1
1824	AAGTTT	6	-0.91	1
1825	TTAGCT	6	-0.17	1
1826	TTAACT	6	0.32	1
1827	ACTTTT	8	0.78	1
1828	ACACCA	5	-0.01	1
1829	TTAACC	6	0.48	1
1830	GGACCT	4	-0.04	1
1831	CGGGCC	8	-0.17	1
1832	ATGACC	10	0.8	1
1833	CGGTAC	10	0.36	1
1834	ATCCAA	13	0.92	1
1835	CAAGCC	4	-0.36	1
1836	GCCGAC	11	-0.03	1
1837	TACCAC	10	0.43	1
1838	CACAAC	7	0.24	1
1839	CTCATC	10	-0.02	1
1840	ATCGGT	10	-0.02	1
1841	GGTGTC	10	0.07	1
1842	ACAGCT	6	0.39	1
1843	GTGGAC	11	0.8	1
1844	AGCGGC	7	-0.24	1
1845	AAGATG	3	-0.57	1
1846	ATGATC	10	0.06	1
1847	ACCCCC	12	0.98	1
1848	CCCGAG	7	-0.65	1
1849	AGTGTC	5	0.27	1
1850	GTCTGT	7	0.38	1
1851	TGTGTC	13	0.63	1
1852	ATGCGG	4	-0.41	1
1853	GCACAC	3	-0.5	1
1854	AGCGTG	10	0.24	1
1855	GACTTC	12	1.3	1
1856	TTCACG	10	-0.09	1
1857	ACGAGG	15	1.93	1
1858	GGGACG	6	-0.34	1
1859	ACGGCC	11	0.13	1
1860	TCAACC	5	0.08	1
1861	ATGTTG	13	1.21	1
1862	TTGCGA	3	-0.9	1
1863	CGAGCC	10	-0.3	1
1864	GCCTCC	12	1.07	1
1865	TTGGCA	5	-0.22	1
1866	AAGGAT	3	-0.43	1
1867	GTCCCG	15	6.25	1
1868	CCGCTA	6	0.31	1
1869	CTACTG	13	0.57	1
1870	CCCTCC	13	1.59	1
1871	TTGATC	13	1.12	1
1872	ATCTGG	11	0.73	1
1873	TGGGGG	12	1.21	1
1874	GGGAGT	5	-0.2	1
1875	GACCGC	9	-0.22	1
1876	CGCTTG	3	-0.74	1
1877	TTCTTG	10	0.32	1
1878	TTGCAG	2	-1.68	1
1879	CAGGCT	3	-0.86	1
1880	GCTCTG	12	0.29	1
1881	CGCTGG	8	0.4	1
1882	TGGCGC	8	-0.27	1
1883	TTGACC	13	1.08	1
1884	ACCACA	11	-0.03	1
1885	ACATCC	5	-0.23	1
1886	CATCCG	13	0.97	1
1887	CCGGGG	4	-0.43	1
1888	GTCCTG	11	0.49	1
1889	AATGAC	6	-0.06	1
1890	CTCTTG	13	0.76	1
1891	GATTGC	7	0.02	1
1892	TGCCAC	8	-0.26	1
1893	CATAAC	5	-0.35	1
1894	AGGAGT	11	0.9	1
1895	CACTCC	8	0.06	1
1896	AGCGAG	5	-0.68	1
1897	GCTGTG	8	-0.63	1
1898	ATGGCC	10	0.1	1
1899	AATGCC	10	-0.45	1
1900	GCGTCA	3	-0.68	1
1901	TCACTG	11	0.94	1
1902	GGTCGC	7	-0.77	1
1903	GAGGGA	12	-0.21	1
1904	GGAAGG	5	-0.06	1
1905	ACTCGT	4	-0.4	1
1906	CTCGGG	12	1.53	1
1907	GGGGCC	9	-0.1	1
1908	GCCTTG	2	-1.52	1
1909	TTCAGC	11	0.52	1
1910	CGGCCA	4	-0.33	1
1911	ACAGCG	15	2.69	1
1912	GCGATG	12	0.88	1
1913	ATGATT	6	0.01	1
1914	ATTCGA	3	-0.82	1
1915	GATGGC	4	-1.09	1
1916	GGCCTC	13	1.47	1
1917	TTCTGG	14	1.86	1
1918	TGGCTG	12	-0.19	1
1919	ATCGAC	10	0	1
1920	GACCTA	13	0.58	1
1921	TCTGAC	3	-0.29	1
1922	TACTCC	15	5.5	1
1923	TCCGTG	12	1.77	1
1924	GCTTTG	7	-0.03	1
1925	TTGCTC	12	0.42	1
1926	CTCATG	14	1.86	1
1927	CTCTGC	8	-0.55	1
1928	TGCCTC	13	0.66	1
1929	CGCAGT	3	-0.76	1
1930	ATGTGT	11	0.81	1
1931	TGTGCT	3	-0.86	1
1932	GCTAAG	5	-0.55	1
1933	GCAGGG	8	0.01	1
1934	CTTTCG	11	0.54	1
1935	GATCTC	10	0.54	1
1936	GGACAC	5	-0.89	1
1937	CACGAA	9	-0.15	1
1938	CAGCCG	6	-0.34	1
1939	CCGTAT	6	0.52	1
1940	TATGTG	9	0.01	1
1941	GGAGCC	12	0.36	1
1942	TACAGC	15	3.51	1
1943	ATCCCG	1	-0.6	1
1944	CCGTCC	3	-0.37	1
1945	ATGGGA	2	-1.74	1
1946	CTGCGA	11	0.21	1
1947	CGATGC	13	0.83	1
1948	TGCTTC	12	-0.23	1
1949	TTCATC	14	1.9	1
1950	GGCAAC	11	0.75	1
1951	AACGCT	11	0.78	1
1952	ATAGAG	6	-0.04	1
1953	TTTATC	10	0.28	1
1954	ATCATC	11	1.13	1
1955	GGTGTT	5	-0.35	1
1956	GAATCC	5	-0.38	1
1957	TCCGAC	7	-0.47	1
1958	GACATC	12	1.18	1
1959	GCTGAC	2	-1.15	1
1960	CAGCCC	12	1.55	1
1961	CCCCAG	8	0.19	1
1962	CTCTCA	5	0.46	1
1963	CTAACC	6	0.48	1
1964	AACACT	5	0.28	1
1965	ACTGGG	5	0	1
1966	GGGAAG	7	-0.22	1
1967	GCACGG	8	-0.13	1
1968	GGGCCG	4	-0.53	1
1969	CCGGCC	8	-0.48	1
1970	GCCAGT	11	1.23	1
1971	GTGCAG	3	-1.21	1
1972	AGTGGG	5	-0.47	1
1973	CCCCTT	3	-0.64	1
1974	CCAGTC	11	0.85	1
1975	ACCCCT	5	0.06	1
1976	CACAGG	5	0.01	1
1977	ACAGGG	3	-0.91	1
1978	GGGTGC	13	0.63	1
1979	TGCCCA	12	0.32	1
1980	GTGTAA	8	-0.32	1
1981	GTGAAG	3	-0.86	1
1982	TCTCGA	3	-1	1
1983	CGAGCG	14	1.74	1
1984	GCGAAG	3	-1.31	1
1985	CGCTAT	0	-0.82	1
1986	GGAGAG	4	-0.12	1
1987	TTTGCG	10	0.13	1
1988	GCGACG	5	-0.27	1
1989	ACGGTC	10	0.05	1
1990	AAGGCC	10	0.36	1
1991	AACCAA	6	0.17	1
1992	GTCGCC	12	1.65	1
1993	ATTAAG	2	-1.1	1
1994	AAAATC	6	0.01	1
1995	ATAAAT	6	-0.12	1
1996	GCCTTA	3	-0.74	1
1997	GAGATA	7	0.24	1
1998	TTACAG	6	0.26	1
[truncated: 1,925 more rows]
