# Supplementary material for: Mouse embryo CoCoPUTs: novel murine transcriptomic-weighted usage website featuring multiple strains, tissues, and stages
Source: BMC Bioinformatics. 2024 Sep 6;25:294. doi: 10.1186/s12859-024-05906-3 (PMC11380194; doi:10.1186/s12859-024-05906-3)
Supplement: Supplementary file 4 — Additional file 4. [file 12859_2024_5906_MOESM4_ESM.zip › Stats/C57BL6J_TS_codon_stats.xlsx]

## Sheet: TS23_vs_TS25
	Codon	Stat	Effect Size	p-value
0	ATG	8	-0.25	1
1	TCT	6	0.25	1
2	CCA	7	0.41	1
3	CTT	7	0.32	1
4	ATA	7	0.38	1
5	AGA	5	0	1
6	AGC	10	0.02	1
7	ATT	9	0.69	1
8	GTC	12	1.57	1
9	GAT	5	-0.56	1
10	ATC	10	0.2	1
11	ACT	6	0.4	1
12	GAA	5	-0.63	1
13	GTT	6	0.21	1
14	TTC	12	1.09	1
15	AAT	7	0.33	1
16	CAA	6	0.15	1
17	TAT	7	-0.26	1
18	GCA	8	0.59	1
19	TCA	6	0.04	1
20	AGT	5	-0.27	1
21	TGT	6	0.13	1
22	GGA	4	0.08	1
23	AAG	4	-0.42	1
24	AAA	5	-0.85	1
25	GAC	9	-0.43	1
26	CTG	10	0.07	1
27	AAC	11	0.55	1
28	CTC	12	0.43	1
29	GAG	3	-0.56	1
30	CAG	1	-1.72	1
31	CAT	6	0.42	1
32	CCT	6	0.12	1
33	ACG	10	-0.12	1
34	ACC	10	0.62	1
35	CTA	6	0.41	1
36	CGC	9	-0.1	1
37	TGC	12	0.66	1
38	GGG	11	0.45	1
39	CGT	4	-0.88	1
40	GCT	12	-0.14	1
41	GCC	10	0.24	1
42	GGC	8	-0.25	1
43	CCC	12	0.18	1
44	AGG	3	-0.57	1
45	CGA	3	-0.65	1
46	TGG	12	0.58	1
47	CGG	4	-0.5	1
48	TAC	10	0.25	1
49	CAC	10	0.22	1
50	CCG	11	0.8	1
51	GGT	4	-0.21	1
52	GCG	9	-0.15	1
53	TTT	8	0.4	1
54	GTA	8	0.49	1
55	ACA	6	0.21	1
56	TTG	6	0.09	1
57	TCG	9	-0.25	1
58	TCC	10	0.11	1
59	GTG	10	0.29	1
60	TTA	6	0.11	1
61	TAA	11	0.31	1
62	TGA	10	0.06	1
63	TAG	9	-0.63	1
