# Supplementary material for: Mouse embryo CoCoPUTs: novel murine transcriptomic-weighted usage website featuring multiple strains, tissues, and stages
Source: BMC Bioinformatics. 2024 Sep 6;25:294. doi: 10.1186/s12859-024-05906-3 (PMC11380194; doi:10.1186/s12859-024-05906-3)
Supplement: Supplementary file 4 — Additional file 4. [file 12859_2024_5906_MOESM4_ESM.zip › Stats/C57BL6J_TS_dinuc_stats.xlsx]

## Sheet: TS23_vs_TS25
	Dinucleotide	Stat	Effect Size	p-value
0	AT	9	0.5	1
1	GT	6	0.2	1
2	TC	12	0.65	1
3	CT	12	0.46	1
4	CC	12	0.59	1
5	CA	14	1.71	1
6	AC	13	1.8	1
7	TT	8	0.4	1
8	TA	7	0.35	1
9	AA	7	-0.44	1
10	AG	3	-1.33	1
11	GA	3	-0.9	1
12	GC	9	-0.1	1
13	CG	9	-0.13	1
14	GG	6	-0.6	1
