# Supplementary material for: Mouse embryo CoCoPUTs: novel murine transcriptomic-weighted usage website featuring multiple strains, tissues, and stages
Source: BMC Bioinformatics. 2024 Sep 6;25:294. doi: 10.1186/s12859-024-05906-3 (PMC11380194; doi:10.1186/s12859-024-05906-3)
Supplement: Supplementary file 4 — Additional file 4. [file 12859_2024_5906_MOESM4_ESM.zip › Stats/C57BL6J_TS_gc_content_stats.xlsx]

## Sheet: TS23_vs_TS25
	GC Content	Stat	Effect Size	p-value
0	GC	7.5		1
1	GC1	15	inf	0.0541408
2	GC2	15	inf	0.0541408
3	GC3	15	inf	0.0541408
