# Supplementary material for: Mouse embryo CoCoPUTs: novel murine transcriptomic-weighted usage website featuring multiple strains, tissues, and stages
Source: BMC Bioinformatics. 2024 Sep 6;25:294. doi: 10.1186/s12859-024-05906-3 (PMC11380194; doi:10.1186/s12859-024-05906-3)
Supplement: Supplementary file 4 — Additional file 4. [file 12859_2024_5906_MOESM4_ESM.zip › Stats/C57BL6J_TS_junc_dinuc_stats.xlsx]

## Sheet: TS23_vs_TS25
	Junc Dinuc	Stat	Effect Size	p-value
0	GT	11	-0.02	1
1	TC	6	0.15	1
2	AC	5	0.1	1
3	TA	6	0.2	1
4	AA	6	0.04	1
5	CA	10	0.06	1
6	CG	10	0.13	1
7	AG	5	-0.21	1
8	TT	7	0.22	1
9	AT	7	0.3	1
10	GA	3	-0.44	1
11	CC	9	0.41	1
12	GG	6	-0.36	1
13	CT	12	0.71	1
14	GC	7	-0.47	1
