# Supplementary material for: Mouse embryo CoCoPUTs: novel murine transcriptomic-weighted usage website featuring multiple strains, tissues, and stages
Source: BMC Bioinformatics. 2024 Sep 6;25:294. doi: 10.1186/s12859-024-05906-3 (PMC11380194; doi:10.1186/s12859-024-05906-3)
Supplement: Supplementary file 4 — Additional file 4. [file 12859_2024_5906_MOESM4_ESM.zip › Stats/C57BL6J_vs_CD1_TS_bicod_stats.xlsx]

## Sheet: C57BL6J_TS23_vs_CD1_TS14
	Codon Pair	Stat	Effect Size	p-value
0	ATGTCT	0	-5.43	1
1	TCTCCA	0	-2.83	1
2	CCACTT	2	-1.17	1
3	CTTATA	3	-0.19	1
4	ATAAGA	2	-1.47	1
5	AGAAGC	2	-0.95	1
6	AGCATT	0	-2.63	1
7	ATTGTC	3	-0.77	1
8	GTCGAT	5	0.07	1
9	GATATC	0	-2.8	1
10	ATCACT	7	1.08	1
11	ACTGAA	0	-3.54	1
12	GAAGTT	0	-1.84	1
13	GTTTTC	9	5.69	1
14	TTCAAT	9	3.2	1
15	AATCAA	0	-4.04	1
16	CAATAT	0	-1.95	1
17	TATGCA	2	-1.07	1
18	GCATCA	2	-0.9	1
19	TCACAA	1	-1.68	1
20	CAAAGT	0	-2.12	1
21	AGTTGT	0	-11.05	1
22	TGTGAT	3	0.06	1
23	GATGGA	3	-0.49	1
24	GGAGCA	1	-1.4	1
25	TCACTT	1	-1.66	1
26	CTTAGC	9	2.68	1
27	AGCAAG	7	0.9	1
28	AAGAAA	0	-10.47	1
29	AAAGAC	0	-4.7	1
30	GACCTG	9	3.91	1
31	CTGAAA	0	-6.49	1
32	AAAAAC	0	-10.6	1
33	AACCTC	9	9.64	1
34	CTCCTT	0	-2.27	1
35	CTTGAG	1	-1.66	1
36	GAGAGA	0	-1.69	1
37	AGAGAA	0	-5.94	1
38	GAACTT	0	-4.16	1
39	CTTGGA	3	-0.34	1
40	GGAGAT	0	-2.09	1
41	GATGTC	9	4.83	1
42	GTCCTT	9	2.6	1
43	CTTCAG	0	-2.56	1
44	CAGAGA	0	-5.53	1
45	AGACCA	0	-5.83	1
46	CCACAT	3	-0.35	1
47	CATGAC	9	1.56	1
48	GACCCT	8	1.09	1
49	CCTGAG	4	-0.53	1
50	GAGACG	8	1.08	1
51	ACGATA	9	1.53	1
52	ATAGAC	9	10.46	1
53	CTGACC	9	4.61	1
54	ACCCTA	6	0.21	1
55	CTAGAA	3	-0.51	1
56	CTTCTG	9	7.73	1
57	CTGGAT	9	2.72	1
58	GATCGC	2	-1.1	1
59	CGCGAC	0	-1.29	1
60	GACTGC	9	4.67	1
61	TGCAAC	9	2.34	1
62	AACGGG	9	9.54	1
63	GGGCGT	0	-4.47	1
64	CGTGTT	0	-5.63	1
65	GTTGAT	0	-2.48	1
66	GATTTC	9	3.54	1
67	TTCAAC	9	13.97	1
68	AACGAA	5	0.56	1
69	GAATTC	9	5.34	1
70	TTCCTC	9	2.38	1
71	CTCCTG	9	6.21	1
72	CTGTTC	9	2.75	1
73	TTCCTT	3	-0.18	1
74	CTTTTC	0	-3.63	1
75	TTCAAG	6	1.03	1
76	AAGATT	0	-3.49	1
77	ATTGCT	0	-2.79	1
78	GCTCAA	0	-4.27	1
79	CAAGCT	2	-1.44	1
80	GCTTGC	9	15.04	1
81	TGCTAT	6	-0.27	1
82	TATTAT	0	-5.58	1
83	TATGCT	6	0.06	1
84	GCTCTC	9	2.23	1
85	CTCGAT	9	5.66	1
86	GATCAG	1	-2.09	1
87	CAGGCC	9	6.34	1
88	GCCGCA	9	7.86	1
89	GCAGAG	6	0.02	1
90	GAGCTA	0	-4.4	1
91	CTAGGC	2	-0.89	1
92	GGCGAG	8	1.64	1
93	GAGAAG	6	-0.12	1
94	AAGAGA	0	-10.93	1
95	AGAGCC	3	0.55	1
96	GCCCTG	9	3.39	1
97	CTGCCC	9	7.94	1
98	CCCAAT	2	-1.11	1
99	AATGAA	0	-6.02	1
100	GAAAAG	0	-9.84	1
101	AAGAGG	0	-1.27	1
102	AGGAAC	5	0.85	1
103	AACCTG	9	2.86	1
104	CTGTCA	9	4.68	1
105	CAAGAT	0	-5.88	1
106	CGCAGG	0	-1.39	1
107	AGGCAA	3	0.07	1
108	CAAGAA	0	-5.56	1
109	GAAGAC	1	-1.43	1
110	GACCAA	2	-1.46	1
111	CAAAGG	0	-4.51	1
112	AGGAGA	0	-12.13	1
113	AGATTC	2	-1.13	1
114	TTCGAG	9	2.27	1
115	GAGCCC	9	3.23	1
116	CCCCGA	9	8.86	1
117	CGAAGC	7	0.91	1
118	AGCAGA	3	-0.94	1
119	AGACAA	0	-2.39	1
120	CAACTG	8	1.1	1
121	CTGGAC	9	2.7	1
122	GACGAA	0	-1.6	1
123	GAAGAA	0	-8.02	1
124	GAACCT	2	-0.99	1
125	CCTGGG	9	2.29	1
126	GGGCGC	9	3.28	1
127	CGCCGA	8	2.05	1
128	AGCTGG	6	0.1	1
129	TGGCAG	6	1.04	1
130	CAGAAG	6	-0.17	1
131	AGACGT	1	-1.71	1
132	CGTGAG	6	1.2	1
133	GAGCAG	7	1.43	1
134	CAGGAG	9	3.12	1
135	GAGGAG	6	0.71	1
136	GAGCGC	9	3.45	1
137	CGCGCT	9	4.03	1
138	GCTGAG	6	0.64	1
139	CAGCGG	9	3.34	1
140	CGGCTG	9	3.45	1
141	CTGGAG	9	2.85	1
142	CAGCGC	9	4.57	1
143	CGCTAC	8	2.04	1
144	TACAGG	5	0.07	1
145	AGGCAG	2	-0.49	1
146	CAGCAC	7	0.61	1
147	CACCGC	9	4.76	1
148	CGCGAT	9	20.76	1
149	GATGAA	0	-11.51	1
150	GAAGAG	0	-3.74	1
151	AGACTG	0	-2.08	1
152	CTGCAA	3	-0.08	1
153	AGGCGA	0	-5.68	1
154	CGAGAA	0	-4.45	1
155	GAACTG	7	1	1
156	GAGGAA	0	-3.16	1
157	GAACGC	9	2.21	1
158	CGCCTT	2	-1.54	1
159	CTTGCA	3	-0.81	1
160	GAGAAA	0	-14.14	1
161	AAAGAG	0	-2.15	1
162	GAGCCG	9	5.38	1
163	CCGCTT	0	-1.94	1
164	CTTGGC	9	3.01	1
165	GGCTGG	9	5.28	1
166	TGGAGT	0	-3.45	1
167	AGTAAG	0	-3.47	1
168	AAGGGT	0	-2.34	1
169	GGTCGT	0	-3.46	1
170	CGTGAC	9	13.53	1
171	GACGCG	6	0.86	1
172	GCGGAG	9	2.15	1
173	GAGTTT	0	-2.72	1
174	TTTTCT	3	-1.05	1
175	TCTGAG	6	0.62	1
176	GAGGTA	3	-0.41	1
177	GTAGAG	0	-14.66	1
178	GAACAG	2	-1.21	1
179	CAGCAA	1	-1.86	1
180	CAAGAG	1	-1.14	1
181	GAGAGG	9	2.54	1
182	CAGGAA	0	-2.7	1
183	GAACTC	3	-1.12	1
184	CTCAAG	6	0.61	1
185	AAGGGC	6	0.76	1
186	GGCAAG	6	0.13	1
187	GGCCAA	0	-1.85	1
188	CAAACA	0	-2.89	1
189	ACAGAA	0	-5.47	1
190	AGAAGG	0	-8.29	1
191	AGGCTG	4	-0.46	1
192	CTGCAG	9	22.49	1
193	AAGCGC	0	-3.37	1
194	CTACGC	7	0.95	1
195	CGCGAA	8	1.48	1
196	GAACCC	9	2.62	1
197	CCCCTG	9	17.1	1
198	CTGCTA	9	3.89	1
199	CTAAGG	7	0.83	1
200	AGGCGC	3	-0.59	1
201	GATCTG	4	-0.26	1
202	GAGTTG	0	-4.67	1
203	TTGAGG	3	-0.68	1
204	GAACAA	0	-2.58	1
205	CGCGAG	8	1.62	1
206	CAGAGG	2	-1	1
207	GAGCTG	9	2.21	1
208	CTGAGG	9	5.66	1
209	CTGAAT	4	-0.32	1
210	AATCGA	0	-2.61	1
211	CGAAGG	0	-3.95	1
212	GAGCAA	2	-1.62	1
213	AGGCGT	2	-0.81	1
214	CTAAGA	0	-2.8	1
215	AGACGC	0	-5.31	1
216	CTGGCT	9	2.26	1
217	GAGGAC	6	0.45	1
218	GACGAG	6	1.35	1
219	CTGACG	8	0.91	1
220	ACGCGG	9	2.04	1
221	CGGATC	9	4.7	1
222	ATCCGG	6	0.58	1
223	CGGGAA	6	-0.06	1
224	CCCGAC	6	0.78	1
225	GAGAGC	9	2.2	1
226	ATTACC	3	0.49	1
227	ACCCAG	9	3.91	1
228	AGGTGG	3	0.46	1
229	CAGTGG	0	-3.39	1
230	CAGCTC	6	1.14	1
231	CTCGAA	1	-1.47	1
232	GAAAAC	1	-1.77	1
233	AACGAG	9	3.34	1
234	GAGGCA	8	1.91	1
235	GCAGAC	0	-2.32	1
236	GACGCC	9	1.76	1
237	GCCCGT	0	-2.93	1
238	CGTCAG	5	-0.26	1
239	CAGAAC	7	0.98	1
240	AACAAG	0	-6.61	1
241	AAGGTC	6	0.16	1
242	GTCTAC	8	1.92	1
243	TACTCT	0	-1.85	1
244	TCTAGG	0	-15.28	1
245	AGGCCT	1	-1.32	1
246	CCTAGC	6	-0.2	1
247	AGCAGG	2	-0.97	1
248	AGGCTT	0	-9.71	1
249	CTTCGC	9	10.64	1
250	CGCCAG	6	1.24	1
251	CTGGGG	9	11.13	1
252	GGGGAG	9	6.97	1
253	GAGCGT	7	1.46	1
254	CTCCGG	9	3	1
255	CGGGAG	7	1.38	1
256	CGCCGC	5	-0.03	1
257	GACCTC	9	7.38	1
258	CTCCAA	3	0.31	1
259	CAACAG	2	-1.41	1
260	CGTCCC	3	-1.01	1
261	CCCGCT	9	4.55	1
262	GAGGCG	6	1.41	1
263	GCGCGC	9	2.28	1
264	CGCAAC	9	5.21	1
265	AACCAG	9	1.95	1
266	TGGGAG	8	1.64	1
267	AGGCCG	9	1.92	1
268	CCGCAG	9	4.8	1
269	CGGGCG	9	2.92	1
270	CGCCTG	8	1.65	1
271	CGGTTC	3	-0.69	1
272	TTCCGC	9	2.52	1
273	GACAGG	4	-0.59	1
274	AGGGAG	9	2.11	1
275	CGCTTC	9	3.46	1
276	TTCCGG	6	0.45	1
277	AAGCTG	6	1.33	1
278	CAACGA	0	-2.61	1
279	CGAGCA	5	-0.29	1
280	GAGCTC	9	3.67	1
281	CTCCAG	9	4.46	1
282	CAGGAC	9	5.17	1
283	GACAGC	9	7.38	1
284	AGCCTC	9	4.42	1
285	CTCCTA	9	2.34	1
286	CTAGAT	4	-0.92	1
287	CGACTC	9	2.56	1
288	CGAGAG	7	1.44	1
289	GAGCCA	9	3.63	1
290	CCAAAC	1	-1.95	1
291	AACAGG	7	1.63	1
292	AGGAGC	9	2.25	1
293	AGCCGG	7	1.57	1
294	CGGCAA	5	0.42	1
295	AGGGAA	0	-2.52	1
296	GAAAGC	0	-3.43	1
297	AGCCAG	9	5.68	1
298	CGCACA	9	3.19	1
299	ACACTG	0	-3.01	1
300	CTGTAC	6	0.99	1
301	TACGCC	9	2.23	1
302	GCCAAA	0	-5.69	1
303	AAACCC	0	-4.06	1
304	CCCAGC	9	4.22	1
305	CAGCGT	4	-0.68	1
306	CGTAGG	0	-1.6	1
307	GAACGG	0	-1.91	1
308	CTGTTG	5	0.55	1
309	TTGCAA	4	0.08	1
310	CAGCAG	8	1.19	1
311	AGGAAA	0	-25.9	1
312	AAACAC	0	-3.15	1
313	GAGGAT	0	-4.99	1
314	AAGCGG	6	-0.25	1
315	CAAGAC	7	1	1
316	CAGCGA	0	-2.19	1
317	GAAAGG	0	-4.92	1
318	AGGAGG	0	-8.62	1
319	CAGTAT	2	-1.32	1
320	TATCAG	3	-0.42	1
321	GAGCGG	8	1.73	1
322	GAAAGA	0	-3.44	1
323	CTGCGG	9	2.98	1
324	CGGGAT	9	4.82	1
325	GAAGAT	0	-17.04	1
326	AGGGAT	8	1.38	1
327	AAATGG	0	-2.02	1
328	TGGCAA	1	-1.7	1
329	CAACCA	0	-2.57	1
330	CCAAGG	3	-0.36	1
331	AAAGAA	0	-10.35	1
332	GAAAAT	0	-5.74	1
333	GTTCGT	0	-3.55	1
334	CGTAGT	0	-3.01	1
335	AGTAAC	2	-1.27	1
336	AGGCTC	0	-2.74	1
337	CTCTTC	9	6.21	1
338	TTCACC	9	5.52	1
339	ACCAAA	0	-1.8	1
340	AAACGC	6	0.75	1
341	CGCAGA	0	-4.95	1
342	AGAGGG	1	-1.73	1
343	GGGGAT	9	5.84	1
344	GATGAG	0	-3	1
345	CCCATC	9	3.88	1
346	ATCCAG	9	3.13	1
347	CAGCTG	9	4.89	1
348	CTGGAA	9	2.91	1
349	GATTCT	0	-2.95	1
350	TCTCAG	0	-3.85	1
351	GAGCGA	0	-2.44	1
352	CAGGAT	2	-0.76	1
353	GATCGG	0	-1.79	1
354	CGGCGG	5	-0.64	1
355	CGGCCT	9	3.91	1
356	CCTCTG	6	1.36	1
357	AGAGAG	0	-7.35	1
358	CGTCGA	0	-2.35	1
359	CGACAG	0	-1.95	1
360	GACCGT	9	2.09	1
361	CAGATC	7	1.6	1
362	ATCCTA	9	8.91	1
363	CTAGAG	9	3.14	1
364	CAGTTT	7	0.73	1
365	TTTCAG	0	-3.21	1
366	GAGCAC	7	1.29	1
367	CACCAA	0	-2.13	1
368	CAACGG	9	4.13	1
369	GAAGCC	9	2.55	1
370	GCCAGA	0	-2.27	1
371	AGAAGA	0	-14.79	1
372	AGACGA	0	-24.79	1
373	CGAGAT	0	-3.1	1
374	ACGTTC	9	3.83	1
375	TTCCAG	9	3.62	1
376	CAGGGA	9	1.66	1
377	GGAGAA	3	-0.4	1
378	GAATCG	9	2.27	1
379	TCGAGA	0	-3.32	1
380	AGACGG	0	-3.6	1
381	GAGGGC	9	2.96	1
382	AAGTTC	0	-3.15	1
383	CGGACA	7	1.31	1
384	AGGCGG	0	-1.92	1
385	CGGCGT	6	0.09	1
386	CGTCAA	3	-0.61	1
387	TTCCAA	3	0.44	1
388	CACCTC	9	6.54	1
389	CTTCGG	3	-0.71	1
390	CGGCAG	9	3.03	1
391	GAATGC	9	1.51	1
392	TGCGAC	9	10.41	1
393	GACAGA	1	-1.85	1
394	AGAAAA	0	-3.59	1
395	AAATCT	0	-8.68	1
396	TCTCGT	0	-7.34	1
397	CGTGAA	0	-2.11	1
398	CGGGAC	7	1.56	1
399	GACCAG	6	0.26	1
400	TTCCGT	8	1.82	1
401	CGTCGG	3	-0.69	1
402	CGCCAC	6	0.79	1
403	CACCTG	9	4.51	1
404	GAACGT	3	0.08	1
405	CCATCC	9	3.02	1
406	TCCCGC	1	-1.59	1
407	CGCCGG	6	0.89	1
408	CACCAG	9	2.44	1
409	CCATTC	9	10.63	1
410	AGATCA	0	-7.65	1
411	TCATTC	9	2.72	1
412	CTCAGA	9	3.59	1
413	AAATTC	3	-0.61	1
414	TTCCAT	2	-0.95	1
415	CATGAG	9	3.76	1
416	CGTGGC	9	2.48	1
417	CGTTTG	0	-2.19	1
418	AGGGTG	7	1.23	1
419	GTGGAG	9	2.83	1
420	CAGCTT	6	0.59	1
421	CGCGGA	5	-0.3	1
422	GGACAG	2	-1.25	1
423	GAATGT	0	-1.8	1
424	TGTGAC	9	11.81	1
425	AAATTA	0	-4.32	1
426	TTACAC	0	-5.39	1
427	CACCGG	9	5.09	1
428	GAACTA	0	-6.23	1
429	GAGGTC	6	0.28	1
430	GTCCGC	4	-0.39	1
431	AGAAAG	0	-20.5	1
432	AAGCTC	4	-0.62	1
433	CTCCGC	6	0.78	1
434	CTCAGG	9	1.28	1
435	CGCCGT	1	-0.99	1
436	CGTCAT	6	0.81	1
437	GAGTTC	7	1.56	1
438	AAGCAG	1	-1.08	1
439	CTGCGC	9	3.6	1
440	CGCCTC	6	0.54	1
441	GAACCG	9	7.25	1
442	CCGGAC	9	3.06	1
443	CTCCGT	9	13.17	1
444	TGCGTC	6	-0.2	1
445	GTCGAG	7	1.64	1
446	GACAGT	5	0.01	1
447	AAGATC	6	0.38	1
448	ATCCGC	4	-0.21	1
449	AGGGAC	9	1.6	1
450	GGACTG	8	1.22	1
451	CTTGAC	3	-0.78	1
452	CTCGAC	4	-0.01	1
453	AAAGTC	0	-2.09	1
454	GTCCGT	0	-1.35	1
455	CAAGGG	5	0.76	1
456	GGGCTC	9	3.46	1
457	CTCGGC	2	-0.75	1
458	CGGCGC	9	2.3	1
459	CGTCTC	6	0.37	1
460	CTCCAT	9	1.46	1
461	CGGTGC	5	0.16	1
462	TGCCTG	9	3.5	1
463	CAATTT	3	-0.34	1
464	TTTCGC	7	1.26	1
465	CGCTTT	6	-0.55	1
466	TTTGAG	8	1.72	1
467	CAGTTG	0	-4.18	1
468	TTGAGA	0	-8.46	1
469	AGACAG	1	-1.58	1
470	AGAGTC	0	-2.8	1
471	GAGCTT	1	-1.65	1
472	CTTCGT	0	-2.95	1
473	CTGCTG	9	4.53	1
474	CTGCAC	8	1.69	1
475	CAGGTG	9	6.42	1
476	GTGGGT	8	0.86	1
477	GGTGGC	8	1.53	1
478	GGCAGG	0	-1.84	1
479	CGTCGT	0	-1.08	1
480	GACAAC	9	2.67	1
481	AACAGA	3	-1.4	1
482	GAAGTA	0	-2.31	1
483	GAAGGG	9	2.34	1
484	GGGCAG	9	2.28	1
485	CGCCAA	7	0.87	1
486	GTAGAA	0	-7.21	1
487	CACCCA	8	1.68	1
488	CCACGC	7	1.03	1
489	TTGCGC	7	1.43	1
490	AAGCGA	0	-3.78	1
491	GATGGT	3	0.25	1
492	GGTCAA	2	-1.03	1
493	CAATAC	2	-0.79	1
494	TACCTG	9	5.23	1
495	TTTGCC	7	1.24	1
496	GCCAGG	9	2.16	1
497	GATACG	4	-0.6	1
498	ACGATT	0	-1.97	1
499	ATTCGT	3	-1.08	1
500	CGTCGC	6	0.41	1
501	CTACGT	0	-3.04	1
502	CAAAGA	3	-0.93	1
503	CAAATC	4	0.57	1
504	ATCCGT	9	3.22	1
505	ATCCTG	9	3.39	1
506	GAGCCT	9	2.17	1
507	CCTGGT	3	0.56	1
508	GGTACA	0	-4.11	1
509	ACACGC	7	1.37	1
510	GCCAAT	6	0.78	1
511	AATGTC	9	6.55	1
512	GTCCCA	1	-1.6	1
513	CCAGTG	1	-1.71	1
514	GTGCGT	9	5.84	1
515	CGTTCC	4	-0.45	1
516	TCCAGC	9	3.52	1
517	AGCCCT	9	1.57	1
518	CCTCTC	3	0.14	1
519	CTCTAT	2	-0.62	1
520	TATGAG	6	1.08	1
521	GAGTAC	7	0.81	1
522	TACATC	8	1.48	1
523	AGGTCT	0	-2.9	1
524	TCTCAA	3	-1.07	1
525	TACCGC	6	0.8	1
526	CGCCCT	9	3.68	1
527	CCTTAA	1	-1.45	1
528	ATGGAG	6	1.13	1
529	TTGCCT	2	-0.79	1
530	CCTCCT	3	-0.04	1
531	CCTCCG	9	2.3	1
532	CCGGGA	9	2.24	1
533	GGAAAC	3	0.35	1
534	AACCGG	9	1.99	1
535	CGGAGG	9	3.87	1
536	AGGGTT	0	-7.65	1
537	GTTTCC	0	-6.04	1
538	TCCATC	9	1.97	1
539	ATCAAT	6	0.11	1
540	AATAAC	7	1.46	1
541	AACCCT	0	-12.97	1
542	CCTCAA	3	-0.79	1
543	GAGACA	7	1.52	1
544	ACATCT	0	-2.32	1
545	TCTGGC	9	2.04	1
546	GTTCCT	1	-1.55	1
547	CCTACC	5	0.65	1
548	ACCACC	9	2.37	1
549	ACCTCA	3	-0.64	1
550	TCAGCC	9	3.05	1
551	GCCGGG	9	4.72	1
552	GGGTTT	1	-1.35	1
553	TTTCCC	9	1.71	1
554	CCCACC	9	5.08	1
555	CAGTCA	2	-0.96	1
556	TCATCT	1	-1.57	1
557	TCTAAG	0	-9.81	1
558	ATCTCC	6	1.12	1
559	TCCTTG	9	1.3	1
560	TTGAAG	0	-8.07	1
561	CGCTCC	9	8.6	1
562	TCCACC	9	2.39	1
563	ACCTAC	9	4.09	1
564	GCCTAC	7	1.4	1
565	CCTTCC	9	1.92	1
566	TCCATG	9	5.99	1
567	ATGATG	2	-0.59	1
568	ATGAGC	0	-3.1	1
569	AGCAAC	9	10.48	1
570	AACCGC	6	1	1
571	CGCAGC	9	3.15	1
572	AGCTCA	3	0.15	1
573	TCAGGA	2	-1.11	1
574	GGAGGC	4	0.03	1
575	GGCCAG	9	3	1
576	CAGTCC	9	2.74	1
577	TCCCTG	9	10.86	1
578	CTGCCG	9	2.14	1
579	CCGAGC	8	1.75	1
580	AGCTCC	9	4.87	1
581	TCCATT	9	3.16	1
582	ATTCTC	9	13.86	1
583	AAGACC	6	1.26	1
584	ACCTCC	9	2.59	1
585	TCCCTC	9	1.94	1
586	CTCAAC	9	4	1
587	CCTCCA	5	0.44	1
588	CCAGGT	3	0.49	1
589	GGTTCT	3	-1.08	1
590	TCTCTG	9	5.79	1
591	CAGAGC	9	4.01	1
592	AGCAAA	0	-4.39	1
593	AAACCA	0	-6.29	1
594	TCCAAC	9	4.86	1
595	CTCTCT	7	1.66	1
596	TCTTCA	0	-3.05	1
597	TCAGTC	9	2.4	1
598	GTCCAC	8	1.65	1
599	CACTAT	9	3.58	1
600	GCTGAT	9	2.65	1
601	GAAGGC	6	-0.03	1
602	AAGCCA	0	-2.31	1
603	CCACTC	9	5.1	1
604	CTCACG	9	3.37	1
605	ACGGAC	5	0.15	1
606	GACAAG	6	0.84	1
607	AAGAAC	6	-0.01	1
608	AAGGAC	3	-0.87	1
609	GACAAA	0	-13.09	1
610	AGGGGC	6	0.59	1
611	GGTAAA	0	-8.74	1
612	AAAGGC	2	-1.66	1
613	GGCACA	6	-0.63	1
614	ACAGGA	2	-0.84	1
615	GGAACT	9	1.31	1
616	ACTCGG	0	-1.97	1
617	ACCATG	9	5.23	1
618	ATGCTA	6	0.52	1
619	AAAACT	0	-7.75	1
620	ACTCTT	3	-1.06	1
621	CTTCAA	3	-0.67	1
622	GGGTCT	5	0.6	1
623	CAGAGT	2	-0.68	1
624	AGTGAT	1	-2.1	1
625	GAAATG	0	-3.34	1
626	ATGGCA	0	-1.19	1
627	GCAATA	1	-1.45	1
628	ATAGCA	5	0.33	1
629	GCAAAT	1	-1.51	1
630	AATCAG	2	-1.2	1
631	CAGACA	3	-0.6	1
632	ACACCG	0	-4.27	1
633	CCGAAC	9	6.67	1
634	AACTTG	9	1.33	1
635	TTGATA	6	0.28	1
636	ATACCA	3	-0.58	1
637	CCATTT	3	0.07	1
638	TTTGGA	2	-1.12	1
639	GGAGAC	9	8.69	1
640	GACGTG	8	1.75	1
641	GTGGTG	9	2.73	1
642	GTGGGC	9	2.28	1
643	GGCTGT	1	-1.52	1
644	TGTCTG	4	-0.19	1
645	CTGGCG	9	14.25	1
646	GCGATT	9	5.51	1
647	ATTCAC	0	-10.34	1
648	CACATA	9	7.88	1
649	ATAAAG	0	-3.46	1
650	AAGAGC	3	-0.22	1
651	AGCTGT	9	1.13	1
652	TGTAGA	3	-0.34	1
653	AGGTTC	4	0.04	1
654	CGTTTT	3	-0.27	1
655	TTTAAT	0	-12.15	1
656	AATCTG	5	0.02	1
657	TTCATG	9	2.18	1
658	ATGCGT	6	0.28	1
659	CGTGTC	6	0.11	1
660	GTCTCC	9	1.92	1
661	TCCATA	1	-1.69	1
662	ATAAAC	1	-1.37	1
663	AACAAC	9	2.96	1
664	AACATT	0	-4.26	1
665	ATTGTG	6	0.7	1
666	GTGAAA	0	-3.39	1
667	AAATGT	0	-3.01	1
668	TGTACA	3	0.07	1
669	ACAAAA	0	-6.74	1
670	AAAATT	0	-9.54	1
671	CGTCAC	2	-1.38	1
672	CACTTG	2	-0.91	1
673	TTGAAA	0	-10.34	1
674	AAAGCT	0	-9.87	1
675	GCTGTT	0	-4.8	1
676	GTTAAT	2	-1.59	1
677	AATAAT	0	-2.79	1
678	AACCTT	0	-15.78	1
679	CTTGTA	3	-0.31	1
680	GTACTT	0	-2.84	1
681	CTTAGG	0	-5.19	1
682	AGGTTT	5	-0.2	1
683	TTTGGC	0	-2.4	1
684	GAGATG	6	0.44	1
685	ATGAAG	0	-2.1	1
686	AAGTAC	6	0.51	1
687	TACTTT	8	1.01	1
688	TCTGTA	0	-12.14	1
689	GTACAG	5	-0.2	1
690	CAGGTT	0	-7.07	1
691	GTTCCC	6	0.09	1
692	CCCAGA	9	1.19	1
693	GATGAT	0	-7.96	1
694	CGGAAT	2	-0.52	1
695	AATTTT	3	-1.36	1
696	TTTATT	0	-2.22	1
697	ATTTAC	9	4.37	1
698	TACTTG	2	-0.18	1
699	TTGGAA	0	-1.85	1
700	CTAATG	0	-4.86	1
701	ATGCAT	3	-0.97	1
702	CATGAT	1	-1.74	1
703	GGCGAT	9	2.62	1
704	GATCCA	2	-1.45	1
705	CCAGAA	2	-1.54	1
706	AGCCCC	9	8.35	1
707	CCCCCT	9	2.96	1
708	CCTATT	0	-2.48	1
709	ATTCCC	9	1.97	1
710	CCCTTA	3	-0.24	1
711	TTAGGC	0	-4.53	1
712	GGCGGT	0	-7.43	1
713	GGTGCA	2	-0.36	1
714	GCAGAA	0	-2.51	1
715	GAATCA	0	-2.25	1
716	TCACAT	0	-2.33	1
717	CATCTT	3	-1.13	1
718	CTTTAT	0	-5.38	1
719	TATGAA	0	-4.53	1
720	GTAATA	3	-0.68	1
721	ATACAG	3	-0.5	1
722	CAGAAA	0	-10.95	1
723	GGCTGC	6	1.08	1
724	TGCTTT	9	12.15	1
725	TTTACT	3	-0.71	1
726	GTAATG	0	-18.14	1
727	ATGCAC	7	1.2	1
728	TTGATG	0	-5.34	1
729	CATAAA	0	-3.92	1
730	AACTCC	9	4.04	1
731	TCCAGT	1	-1.82	1
732	AGTATC	0	-1.87	1
733	ATCTGC	9	3.34	1
734	TGCAGG	9	2.2	1
735	GTGGAA	2	-1.28	1
736	GAAGTG	4	0.07	1
737	GAATTT	0	-12.36	1
738	TTTATG	0	-2.88	1
739	ATGTTC	9	2.69	1
740	TTCTCC	7	1.57	1
741	TCCTAT	9	4.34	1
742	TATGGA	1	-1.69	1
743	AACTTT	3	-0.56	1
744	GGCTAT	1	-1.57	1
745	GGATTT	0	-1.97	1
746	TTTTCA	3	-1	1
747	CATCAG	3	-0.36	1
748	CAGTTA	0	-5.46	1
749	TTAAAA	0	-6.83	1
750	AAACCT	0	-4.33	1
751	CCTCTT	0	-4.76	1
752	AAAGCC	0	-2.71	1
753	GCCATT	7	1.56	1
754	ATTGAG	6	-0.43	1
755	CCATCT	3	-0.78	1
756	TCTATG	8	1.33	1
757	ATGTTT	9	18.8	1
758	ATGAAT	0	-8.56	1
759	AATATT	0	-3.02	1
760	ATTGCA	2	-1.5	1
761	GCACCT	6	-0.22	1
762	CCAGAG	9	4.54	1
763	AGAACA	0	-2.78	1
764	ACAGAC	9	1.81	1
765	CCTGTC	6	0.73	1
766	GTCACA	8	1.18	1
767	ACAAAT	0	-3	1
768	AATGTT	0	-13.65	1
769	GTTATT	0	-15.42	1
770	ATTACT	0	-2.17	1
771	ACTCCG	8	1.37	1
772	CCGCAA	0	-3.61	1
773	CGAGTA	0	-16.15	1
774	GAATAC	5	-0.31	1
775	TACCCG	9	7.02	1
776	CCGGCA	4	0.12	1
777	GCATTC	8	1.14	1
778	TTCTTA	3	-0.61	1
779	TTATCC	3	-0.11	1
780	TCCCCT	9	1.79	1
781	CCTGAA	1	-1.59	1
782	GTTAGC	2	-1.03	1
783	ATTGGG	5	0.42	1
784	GGGGTT	0	-7.71	1
785	GCCAGC	9	3.88	1
786	AGCCAT	0	-2.8	1
787	CATGCA	0	-2.43	1
788	GCAACT	0	-2.67	1
789	ACTGTG	9	2.71	1
790	GTGCAA	5	0.42	1
791	CAACTT	3	-0.52	1
792	AAACTC	0	-7.42	1
793	AAGCCC	4	-0.78	1
794	CCCCGG	9	3.35	1
795	AGGTTG	6	0.25	1
796	AGAATG	0	-8.34	1
797	ATGAAA	0	-12.91	1
798	GAGTAT	3	-1.01	1
799	TATAAA	0	-9.13	1
800	AAAAAT	0	-9.39	1
801	AATATG	3	-0.23	1
802	ATGAGT	0	-2.93	1
803	AGTACA	0	-3.25	1
804	ACATGG	6	0.82	1
805	TGGATA	4	-0.03	1
806	ATAGAA	0	-8.64	1
807	GAAAAA	0	-6.42	1
808	GATTAT	0	-5.11	1
809	TATTTA	0	-3.91	1
810	TTAAGA	0	-8.5	1
811	AGAAAC	1	-1.67	1
812	CTTATT	0	-6.78	1
813	ATTAAT	0	-12.95	1
814	AATCCA	1	-1.88	1
815	CCAAAA	0	-5.81	1
816	AAAATG	0	-20.35	1
817	ATGACA	0	-2.46	1
818	AAAAGG	0	-4.32	1
819	GATAAT	0	-4.74	1
820	AATAAG	0	-7.66	1
821	AAGGGA	2	-1.49	1
822	GGAAGT	3	0.09	1
823	AGTAGT	1	-1.63	1
824	AGTATA	0	-6.57	1
825	CCAAGT	9	3.32	1
826	AGTGAA	0	-5.71	1
827	TCAAAT	0	-2.03	1
828	AATTCT	0	-4.28	1
829	TCTAGT	2	-1.25	1
830	AGTGCA	0	-3.17	1
831	GCATTA	0	-4.87	1
832	TTAGAA	0	-3.17	1
833	CTTGAA	0	-2.02	1
834	AGGACA	3	-0.59	1
835	ACAACA	0	-3.78	1
836	ACATAC	8	1.41	1
837	TACGAT	0	-1.14	1
838	GATATT	0	-6.44	1
839	ATTCAT	0	-3.41	1
840	CATCAC	7	1.03	1
841	CACAGA	0	-9.88	1
842	AAATAT	0	-10.88	1
843	GAAGCT	0	-4.43	1
844	GCTATT	0	-12.31	1
845	ATTTCA	3	-0.48	1
846	AATGAG	4	-0.83	1
847	TATGGT	3	-1.08	1
848	GGTGAT	5	0.58	1
849	GATAAG	0	-1.45	1
850	AAGGAA	0	-6.48	1
851	GGCCGG	9	4.99	1
852	CGGGTC	6	0.92	1
853	GTCATA	2	-0.88	1
854	CCAGTT	3	-0.49	1
855	GTTTTA	3	-0.83	1
856	TTAAAG	0	-3.62	1
857	AAGGTG	6	0.15	1
858	GTGTTG	0	-3.19	1
859	TTGGAC	0	-2.16	1
860	CAAAAT	0	-4.38	1
861	AATTAT	0	-6.74	1
862	TATTCA	1	-1.43	1
863	TCAGAG	3	-0.42	1
864	GTATTT	3	-1.28	1
865	TTTTTA	1	-1.78	1
866	TTACCT	0	-2.52	1
867	CCTAAA	0	-4.45	1
868	AAAAGT	0	-6.21	1
869	AGTGAC	9	2.27	1
870	GACTCC	8	1.81	1
871	TCCACA	9	2.05	1
872	CCGCTG	8	2.08	1
873	GATGTT	0	-2.38	1
874	GTTCTC	2	-0.79	1
875	CCCCCC	9	5.72	1
876	CCCATT	3	-0.32	1
877	CACAGC	9	5.61	1
878	AGCCTG	9	6.06	1
879	CAGATA	2	-1.34	1
880	ATAGTA	0	-11.63	1
881	GAGAAT	7	0.7	1
882	ATGCCA	9	2.54	1
883	CATTTA	0	-2.61	1
884	TTACCG	7	1.05	1
885	CCGAAG	0	-18.26	1
886	ACCTCT	3	-0.4	1
887	AGGCCA	0	-2.01	1
888	CATGAA	0	-4.73	1
889	TCATCG	2	-1.25	1
890	TCGGAT	3	-0.72	1
891	ATGCCC	5	0.4	1
892	CCCAAA	0	-3.18	1
893	AAACAT	0	-5.79	1
894	CATCCA	2	-1.45	1
895	CCAAGC	2	-1	1
896	ATTTTA	3	-1.32	1
897	AAAATA	0	-4.19	1
898	ATAAGC	9	1.4	1
899	CAACAA	1	-1.92	1
900	AATAGG	0	-3.69	1
901	CGTAAA	0	-7.83	1
902	ATGGAA	0	-3.24	1
903	AAATCG	0	-3	1
904	TCGCCA	9	3.75	1
905	CATTTT	0	-2.97	1
906	TCAGAT	0	-4.8	1
907	GATGTG	9	2.04	1
908	GTGTTA	3	-0.27	1
909	TTAATA	3	-1.28	1
910	ATAATA	0	-4.04	1
911	ATACCT	3	-1.08	1
912	CCTGAT	4	-0.31	1
913	GATAAA	0	-9.52	1
914	CCCTTC	9	4.63	1
915	TTCGAA	9	4.28	1
916	GATTTA	0	-2.75	1
917	TTAAAC	0	-12.87	1
918	AACACA	0	-1.34	1
919	AAAGGG	0	-2.97	1
920	GGGAGA	3	-0.49	1
921	AGACCT	2	-1.35	1
922	CCTCCC	9	2.35	1
923	ATCGAG	6	1.2	1
924	GAGTTA	0	-7.74	1
925	TTAAGG	0	-5.83	1
926	TCTTGG	3	0.35	1
927	TGGGAA	3	-0.7	1
928	AGACAT	0	-11.88	1
929	CATCCT	3	-0.61	1
930	CCTACT	3	-0.32	1
931	ACTGAC	0	-3.38	1
932	GACGTT	2	-1.47	1
933	GTTGCC	0	-3.94	1
934	GCCTGT	6	0.05	1
935	TGTAGT	3	-0.94	1
936	AGTCTC	3	-0.71	1
937	CTCCGA	0	-2	1
938	CGAAAG	0	-3.67	1
939	GTGGCT	9	7	1
940	GCTTTT	3	-0.41	1
941	TTTGCA	4	-0.85	1
942	GCACAA	0	-16.75	1
943	CAAAAA	0	-8.36	1
944	GACTAC	9	4.5	1
945	TACACC	4	-0.24	1
946	ACCATA	0	-4.34	1
947	GTTTGC	4	0.61	1
948	TGCAAA	7	0.77	1
949	AAAGCA	0	-22.63	1
950	GAAACT	0	-4.53	1
951	ACTACA	0	-3.18	1
952	TTCAAA	0	-12.88	1
953	CTCAGC	9	4.89	1
954	AAGAGT	3	-0.81	1
955	AGTGGT	0	-2.81	1
956	GGTCTT	3	-1.06	1
957	CTTGAT	0	-2.46	1
958	GATCCT	3	0.16	1
959	CCTTTT	2	-1.56	1
960	TTTCTA	1	-2.1	1
961	AACATA	3	-1.1	1
962	AACAGC	9	9.07	1
963	ATGTCA	9	4.86	1
964	TTCAGA	3	-0.61	1
965	AAGAAG	0	-6.69	1
966	AAAGAT	0	-9.72	1
967	GATCAT	2	-1.62	1
968	GGATAC	6	0.86	1
969	TACAGA	1	-1.79	1
970	AGAAAT	0	-3.14	1
971	AATCTA	0	-7.35	1
972	CTAAGC	3	-0.9	1
973	AGCACG	7	1.54	1
974	ACGTCA	4	-0.48	1
975	TCAAGT	0	-2.38	1
976	GAGATT	0	-3.69	1
977	TTAGAG	0	-2.42	1
978	GAGCAT	9	4.74	1
979	GATCAA	2	-1.25	1
980	CCTTAC	3	-0.67	1
981	TACCCA	9	8.1	1
982	CCAGGA	9	0.96	1
983	GGACAT	3	-1.12	1
984	CATTCA	3	-0.51	1
985	TCAGGG	3	-0.91	1
986	TCTGCA	0	-3.77	1
987	GCAGGA	3	0.5	1
988	GGATCT	3	-0.47	1
989	TCTGAT	3	-0.58	1
990	GATGCA	0	-3.21	1
991	GCAACA	2	-1.27	1
992	TGGGCT	9	2.56	1
993	GCTGAA	0	-3.73	1
994	ACAGTC	2	-0.83	1
995	GTCCAG	7	1.61	1
996	CAGATG	6	1.42	1
997	ATGGTA	6	0.66	1
998	GTAAAC	1	-1.91	1
999	AGCTTG	9	6.47	1
1000	CCTGAC	9	3.54	1
1001	CTGATA	3	0.17	1
1002	ATAACA	0	-2.02	1
1003	ACAGCC	6	1	1
1004	GCCACA	7	1.25	1
1005	ACAATA	0	-2.66	1
1006	ATAGTG	9	4.92	1
1007	GTGATT	5	0.02	1
1008	TCAGAC	8	1.61	1
1009	AGGAAG	0	-2.94	1
1010	AAGAAT	0	-5.76	1
1011	CTGTCG	6	0.72	1
1012	TCGCTT	0	-5.53	1
1013	GATAGT	0	-3.92	1
1014	AGTGTT	3	-0.31	1
1015	AACTCA	3	-0.47	1
1016	TCAGCA	3	-0.74	1
1017	GCAAAC	3	0.16	1
1018	AACAGT	3	-0.38	1
1019	AGTTTA	0	-4.64	1
1020	TTAAAT	0	-2.7	1
1021	AATACA	0	-3.37	1
1022	ACAAAG	0	-14.53	1
1023	ATCTTT	9	1.92	1
1024	GCAAGT	0	-2.47	1
1025	AATCCT	3	-0.39	1
1026	CCTGTT	0	-2.18	1
1027	GTTGTC	3	-0.07	1
1028	GTCAGC	9	2.58	1
1029	AGCCTA	9	2.05	1
1030	CTAACA	3	-0.01	1
1031	AAGCTT	0	-8.56	1
1032	CTTTCA	0	-3.19	1
1033	AATAAA	0	-16.64	1
1034	AAACTG	1	-1.67	1
1035	ATAACT	5	0.79	1
1036	ACTGAT	1	-1.29	1
1037	AGTTTT	3	-0.34	1
1038	AAGCCT	0	-3.18	1
1039	CCTTCA	3	-0.35	1
1040	CTGTCT	9	9.86	1
1041	GACTCG	2	-1.37	1
1042	TCGAAT	0	-2.81	1
1043	AATTTC	0	-20.46	1
1044	GATAGG	0	-5.67	1
1045	CCTAGT	0	-3.09	1
1046	AGTTCC	5	0.43	1
1047	TCCAAT	1	-1.85	1
1048	GATACT	3	-0.36	1
1049	ACTAAA	0	-4.52	1
1050	CTGTTT	0	-1.73	1
1051	TTTAGT	0	-3.42	1
1052	AGTAGC	3	-0.92	1
1053	AGCAAT	3	-0.7	1
1054	AAATTG	0	-5.96	1
1055	TTGTCC	0	-6.41	1
1056	TCCCAA	1	-1.7	1
1057	CAAGGT	3	-0.29	1
1058	GGTCCT	3	0.05	1
1059	AATGCA	0	-2.85	1
1060	TCACAG	0	-4.38	1
1061	TCAGGT	3	0.3	1
1062	TCTAAT	0	-4.51	1
1063	AATAGA	0	-6.8	1
1064	AGATTA	0	-1.96	1
1065	TCCCAT	5	-0.2	1
1066	CATAAT	0	-2.9	1
1067	AATGGA	2	-1.59	1
1068	GGAAAT	3	-1.27	1
1069	TCATAT	5	0.18	1
1070	TATACT	3	-0.76	1
1071	ACTTCA	0	-2.44	1
1072	GATCTT	0	-4.27	1
1073	CTTAAT	0	-10.48	1
1074	AAGGTA	2	-1.37	1
1075	GTATCC	5	0.33	1
1076	TCCCGA	6	0.02	1
1077	ATCGTC	6	0.63	1
1078	GTCTCA	0	-2.8	1
1079	TCAACA	0	-5.74	1
1080	ATATCT	3	-1.31	1
1081	CCTAAC	7	1.01	1
1082	AAGTTA	0	-6.37	1
1083	TCCCGT	0	-3.67	1
1084	CGTGAT	0	-5.47	1
1085	AGCTTC	9	11.31	1
1086	TTCGTT	7	1.3	1
1087	TTAGCA	0	-3.16	1
1088	GCAAAG	0	-5.18	1
1089	AAGTCT	0	-3.86	1
1090	AAGTTG	0	-7.76	1
1091	CATTAT	0	-2.92	1
1092	TATCCT	3	-0.44	1
1093	ATCATT	6	1.08	1
1094	GATCCC	2	-1.2	1
1095	CCCAAC	9	6.57	1
1096	GTTTCA	0	-1.94	1
1097	GCAAGG	1	-1.49	1
1098	CTGTCC	9	2.94	1
1099	AGCATC	9	5.2	1
1100	CCTATC	6	0.75	1
1101	ATCAAG	4	-0.64	1
1102	TTATCT	0	-3.76	1
1103	AATTCA	2	-1.25	1
1104	TTGAGT	1	-1.81	1
1105	AGTCGT	0	-4.71	1
1106	ATCTTC	9	17.18	1
1107	TTCTCA	5	0.72	1
1108	CCTAAT	3	-0.87	1
1109	TTATAC	3	-0.17	1
1110	TACCGT	9	2.49	1
1111	GGGATG	3	-0.11	1
1112	TCTTCC	6	0.51	1
1113	CCTAAG	1	-1.51	1
1114	GGAATG	0	-4.61	1
1115	TCCGAT	2	-1.25	1
1116	TCAATG	3	-0.8	1
1117	GATATG	0	-4.85	1
1118	TTGAGC	9	4.29	1
1119	AGCCGT	9	2.64	1
1120	GAGTCT	0	-3.57	1
1121	ACTAAT	3	-1.14	1
1122	TTGTCA	0	-6.39	1
1123	TATGAT	1	-1.38	1
1124	AATATC	6	0.86	1
1125	TCTTTA	1	-1.81	1
1126	TTAGAT	0	-8.78	1
1127	AACAAT	4	0.62	1
1128	AATAGT	3	-1.26	1
1129	AGTTCG	6	0.57	1
1130	TCGGCA	7	1.02	1
1131	AGCAGT	0	-2.14	1
1132	AGTCCT	0	-5.26	1
1133	ACTGTC	9	1.93	1
1134	GTCAAT	9	4.49	1
1135	ACTACT	1	-2.17	1
1136	ACTACC	9	1.84	1
1137	ACCAAC	8	1.85	1
1138	AACGCA	6	1.28	1
1139	GCAGCG	6	1.44	1
1140	GCGGAA	6	1.11	1
1141	GGTACT	0	-2.19	1
1142	ACTAAG	0	-3.94	1
1143	AACATG	6	1.12	1
1144	ATGCTG	9	1.84	1
1145	GACTCT	7	1.07	1
1146	AAACAG	0	-8.26	1
1147	GAATGG	1	-1.66	1
1148	TGGCTC	9	14.46	1
1149	CTCCCA	7	0.42	1
1150	CCAAAT	0	-3.67	1
1151	GTCCAA	0	-3.28	1
1152	CAAGGA	3	-0.4	1
1153	TCATCA	0	-2.81	1
1154	TCAGTG	9	5.8	1
1155	GTGACT	5	0.22	1
1156	AATATA	0	-3.04	1
1157	ACACAT	0	-1.82	1
1158	CATCGC	8	1.82	1
1159	TCCTCA	3	-0.11	1
1160	TCAAAC	0	-5.15	1
1161	AACTCG	9	7.8	1
1162	TCGGTA	6	0.41	1
1163	GTAAAT	0	-4.94	1
1164	TTTACA	2	-1.21	1
1165	ATTGAC	0	-1.73	1
1166	GACATT	3	-0.74	1
1167	TCAATA	0	-3.25	1
1168	GTACTC	9	2.2	1
1169	CTCAAA	0	-4.36	1
1170	AAATCA	0	-5.67	1
1171	TCAATT	0	-7.14	1
1172	TTAAGT	0	-5.65	1
1173	AGTAAA	0	-10.48	1
1174	GACCTT	6	0.33	1
1175	TTGTTT	0	-3.91	1
1176	TCTAAA	0	-4.43	1
1177	TCAGAA	0	-2.77	1
1178	CTCTAC	8	1.5	1
1179	TACACA	6	-0.33	1
1180	AATGAT	0	-12.47	1
1181	TATTCT	3	0.2	1
1182	CCACCT	3	-1.09	1
1183	AGTGTG	9	2.58	1
1184	GTGCAC	9	2.44	1
1185	GATAGC	9	1.19	1
1186	AGCACA	5	0.53	1
1187	ACAGAT	5	0.34	1
1188	GATGAC	6	0.12	1
1189	AGAGTG	2	-0.75	1
1190	TTGGGA	3	-0.7	1
1191	GGAAAA	0	-4.78	1
1192	GATCTA	1	-1.94	1
1193	CTAAAC	6	1.01	1
1194	TGGCGT	1	-1.46	1
1195	CGTTCA	3	-0.82	1
1196	TCAAAA	0	-6.47	1
1197	CTTCTA	0	-2.72	1
1198	CTAAAT	0	-9.22	1
1199	AATTCC	4	-0.56	1
1200	TCCCAG	9	3.23	1
1201	GTTCTT	3	-0.3	1
1202	CTTTTA	0	-4.34	1
1203	CCTGTA	1	-2.09	1
1204	GTAGTT	0	-2.73	1
1205	GTTAAA	0	-10.51	1
1206	AATAGC	5	0.59	1
1207	TTACTC	3	0.45	1
1208	GAAGGT	1	-1.72	1
1209	GGTGAA	3	-0.37	1
1210	GAACCA	2	-1.01	1
1211	GACATA	4	0.54	1
1212	GACTAT	3	-0.33	1
1213	TATGTC	1	-1.42	1
1214	GTCTCT	9	1.67	1
1215	TCTGAA	0	-2.85	1
1216	CTCTTA	0	-4	1
1217	GAGGCT	7	1.59	1
1218	GCTGCT	0	-7.2	1
1219	GCTGGA	9	1.31	1
1220	GGAAGA	3	-1.47	1
1221	TTTCCA	3	0.33	1
1222	CCAATG	0	-2.8	1
1223	ATGAAC	9	1.63	1
1224	AGTTTC	5	-0.21	1
1225	AAAAAA	0	-11.7	1
1226	TTAGTA	3	-0.95	1
1227	GTAAGT	0	-3	1
1228	GAATCT	0	-5.32	1
1229	TCTAGC	3	-0.08	1
1230	AGCTCT	4	0.46	1
1231	GAACAT	0	-5.42	1
1232	CATGTT	6	0.38	1
1233	GGTAGC	6	0.94	1
1234	AGCATA	3	-0.09	1
1235	ATATAT	0	-3.14	1
1236	TACGTT	1	-1.06	1
1237	GTTATC	0	-2.16	1
1238	AAGCAA	0	-4.9	1
1239	CAAATA	0	-4.16	1
1240	ATATTC	9	1.45	1
1241	TTCACT	9	5.19	1
1242	ACTGCA	0	-3.57	1
1243	GCACCC	9	3.56	1
1244	CCCATA	9	2.62	1
1245	CTGGGA	9	3.41	1
1246	GGAATA	0	-4.06	1
1247	ATAGGA	2	-0.93	1
1248	AGTGAG	9	4.45	1
1249	GAGGCC	9	2.8	1
1250	GCCCGG	7	1.12	1
1251	CGGATG	0	-1.61	1
1252	ATGGAC	4	-0.57	1
1253	GACTCA	9	2.12	1
1254	TTGCTG	9	5.86	1
1255	CTGACA	4	-0.58	1
1256	ACACCT	3	-0.11	1
1257	CCTTGG	9	2.63	1
1258	AGAAGT	2	-1.34	1
1259	AGTGTA	0	-6.74	1
1260	GTAACT	0	-3.36	1
1261	TCACAC	9	1.53	1
1262	CACATT	0	-7.07	1
1263	ATTATC	0	-4.7	1
1264	ATCAAC	0	-2.48	1
1265	AACTAT	0	-1.88	1
1266	GTTAAC	0	-1.7	1
1267	TCCAAA	0	-3.58	1
1268	TCGATC	0	-4.69	1
1269	ATCATA	0	-2.97	1
1270	AGCCAA	5	0.48	1
1271	TCCTTT	6	0.75	1
1272	TTTCCT	3	-0.35	1
1273	AATACT	0	-1.96	1
1274	ACTCTG	9	1.85	1
1275	CTGTTA	3	0.4	1
1276	TCTGGG	9	4.77	1
1277	GGGGTA	6	0.48	1
1278	GTAATC	5	-0.32	1
1279	ATCAAA	0	-2.61	1
1280	AAAGTG	0	-5.99	1
1281	GTGATA	9	3.79	1
1282	AACTCT	0	-2.88	1
1283	TCTTTG	0	-3.56	1
1284	TTGTTG	1	-1.51	1
1285	ACAACC	1	-1.7	1
1286	ACAGAG	0	-1.98	1
1287	AGTAGA	0	-3.08	1
1288	ATAAAA	3	-1.25	1
1289	AAACTT	0	-6.94	1
1290	CTTCTT	0	-4.35	1
1291	CTTTCC	9	4.6	1
1292	TCCAGG	7	0.92	1
1293	CAGAAT	3	-0.75	1
1294	AACCCC	9	7.07	1
1295	CCCCTA	6	0.51	1
1296	CTAGAC	9	2.58	1
1297	TCTTCT	1	-1.85	1
1298	TCTGTG	9	8.95	1
1299	GTGAGT	8	1.26	1
1300	AGTGGA	0	-2.48	1
1301	GGAGCT	9	6.49	1
1302	GAATAT	1	-1.91	1
1303	TATACA	0	-2.9	1
1304	TGCCAA	7	0.92	1
1305	ATATCC	8	1.21	1
1306	ACACAA	0	-4.24	1
1307	GAGTCA	9	5.49	1
1308	TATCCA	2	-1.38	1
1309	CCAGTA	0	-4.88	1
1310	GTACGA	0	-7.32	1
1311	GATACA	0	-8.74	1
1312	AAGTCA	0	-2.49	1
1313	TCACCA	1	-1.4	1
1314	TCTAAC	3	-1.25	1
1315	AACTTA	2	-1.33	1
1316	GAAAGT	0	-4.44	1
1317	AGTTCT	0	-3.32	1
1318	TCACTA	3	0.26	1
1319	AAAGTT	0	-7.4	1
1320	GACACC	2	-0.94	1
1321	ACCGAC	9	9.36	1
1322	GACACA	2	-0.47	1
1323	ACAGCA	0	-2.73	1
1324	AACATC	9	5.05	1
1325	CTAAAA	0	-7.35	1
1326	TTCAGT	9	1.71	1
1327	AGTATT	3	-0.95	1
1328	ATTTTC	6	0.57	1
1329	TTCTTC	9	14.38	1
1330	AAATAC	0	-1.82	1
1331	TACAAT	9	1.91	1
1332	CAGTCT	0	-3.5	1
1333	AGTCTA	3	-0.47	1
1334	CTAATT	2	-1.15	1
1335	ATTAAA	0	-9.19	1
1336	CATTCT	0	-2.88	1
1337	GGTTCA	0	-2.48	1
1338	GAACAC	3	-0.15	1
1339	CACTTA	0	-3.61	1
1340	ACTCAA	0	-1.85	1
1341	TTTAAC	9	3.18	1
1342	AACAAA	0	-7.3	1
1343	AAAGTA	0	-7.37	1
1344	GTAGAC	6	0.27	1
1345	ATTTTG	2	-1.36	1
1346	TTGAAT	0	-2.4	1
1347	CCAAAG	0	-3	1
1348	CTGCGT	9	6.2	1
1349	CGTATG	9	6.25	1
1350	CTCTCG	3	-0.03	1
1351	TCGGAG	9	3.87	1
1352	GTAAAA	0	-8.82	1
1353	AATTTG	0	-3.12	1
1354	ATTCAG	0	-2.22	1
1355	CAGCAT	0	-4.69	1
1356	CATTAC	4	-0.42	1
1357	TACCTT	0	-4.87	1
1358	CTTGTT	0	-3.68	1
1359	GTTGAA	0	-15.06	1
1360	AGACTT	3	-1.13	1
1361	CTTACA	0	-2.42	1
1362	TCAGGC	9	7.41	1
1363	GGCCAC	9	3.58	1
1364	CACATC	4	-0.45	1
1365	ATCACC	9	1.97	1
1366	ACCAAG	0	-1.46	1
1367	AAGGAG	4	-0.6	1
1368	GACTTA	0	-3.6	1
1369	TTACCA	3	-1.05	1
1370	CCAACA	0	-2.26	1
1371	ACAATC	0	-1.86	1
1372	ATCTAT	6	0.33	1
1373	TATCAC	0	-5.46	1
1374	CACAAG	3	-0.79	1
1375	TATCTA	0	-2.85	1
1376	CAAACT	3	-0.71	1
1377	ACTCCC	9	2.11	1
1378	CCCTTT	6	0.35	1
1379	TACTCA	9	2.51	1
1380	ACTGTA	3	-1.05	1
1381	GAAATC	8	1.41	1
1382	ATCATG	6	0.96	1
1383	TCTTTT	0	-1.98	1
1384	TTTGTA	0	-3.62	1
1385	AACCAT	5	0.53	1
1386	CATCAT	3	-0.59	1
1387	CATTTC	2	-1.08	1
1388	TTCATA	3	-0.62	1
1389	ATAGAT	0	-2.54	1
1390	CATCTA	0	-5.36	1
1391	GAAACA	0	-2.65	1
1392	CTTAGA	0	-2.02	1
1393	AGAGGT	3	-1.09	1
1394	GGTTTT	0	-6.54	1
1395	CTAAGT	3	-0.56	1
1396	GAAATT	0	-8.19	1
1397	TATTTC	6	1.24	1
1398	TTCCTG	9	8.65	1
1399	CTGAAG	2	-0.89	1
1400	AATCTT	0	-4.91	1
1401	GTGAGC	9	6.3	1
1402	TTATTC	4	0.26	1
1403	GACGCT	6	0.46	1
1404	GCTATG	9	1.75	1
1405	ATGGCT	2	-1.12	1
1406	CATGCC	9	10.88	1
1407	AGCATG	9	3.01	1
1408	ATGTCC	7	1.61	1
1409	GTAAGA	0	-4.67	1
1410	CTAGGA	2	-1.02	1
1411	GGACAA	1	-1.8	1
1412	GCAGAT	1	-1.25	1
1413	GATGGG	9	2.23	1
1414	GGGAAT	6	0.81	1
1415	TTTGGT	0	-12.57	1
1416	TCAAGC	5	-0.05	1
1417	AGCCTT	5	0.49	1
1418	CTTAAA	0	-5.9	1
1419	ATGCAA	0	-5.74	1
1420	TACCCT	8	1.17	1
1421	GTAACC	0	-2.58	1
1422	TCTCTA	2	-1.7	1
1423	CTACAA	1	-2.03	1
1424	CAACAT	0	-2.17	1
1425	TATCTT	3	-0.85	1
1426	TTATCA	0	-9.97	1
1427	GAATTA	0	-5.9	1
1428	TTATTA	0	-6.91	1
1429	GATTTG	3	-1.3	1
1430	TACCTC	9	2.06	1
1431	CAGGTC	9	11.16	1
1432	GTCCTC	9	3.54	1
1433	CTCTTT	6	0.4	1
1434	TTTATA	0	-3	1
1435	TATAAG	0	-4.23	1
1436	CTGGTG	9	4.66	1
1437	GTGTCA	9	3.25	1
1438	CAGCTA	0	-2.15	1
1439	CTAAAG	0	-7.5	1
1440	AAGGGG	9	5.61	1
1441	GGGATC	9	5.64	1
1442	ATCAGC	7	1.6	1
1443	ATCTCA	2	-0.42	1
1444	TCACTC	9	2.84	1
1445	CATTCC	0	-2.51	1
1446	CCATTA	3	-1.26	1
1447	AAAACA	0	-18.1	1
1448	AATTTA	3	-1.34	1
1449	TTTAGA	2	-1.47	1
1450	AGTTAC	6	1.26	1
1451	ATGAGG	0	-2.12	1
1452	GATTCA	0	-4.89	1
1453	CAAATG	0	-2.76	1
1454	AATGGC	9	6.41	1
1455	GCAGCT	0	-2.84	1
1456	GCTTTA	0	-6.62	1
1457	CACGTG	4	0.03	1
1458	GTGCTG	9	5.77	1
1459	CTGCTT	9	3.28	1
1460	AAATGC	0	-3.99	1
1461	TGCGGA	9	1.76	1
1462	TCTTTC	9	2.32	1
1463	CAAATT	3	-0.58	1
1464	AACCTA	7	1.24	1
1465	CTACCA	3	0.29	1
1466	CCAGCA	2	-0.67	1
1467	ATATGG	1	-1.6	1
1468	ATTTAT	0	-6.21	1
1469	TATACC	9	2.2	1
1470	ACCAGG	2	-0.97	1
1471	ATACAA	0	-2.7	1
1472	CAATCT	2	-0.89	1
1473	CAGGCA	3	0.34	1
1474	CCACTA	9	1.55	1
1475	CTAACT	0	-4.96	1
1476	ACTAGG	0	-3.4	1
1477	AGGTCA	3	-0.24	1
1478	ATATCA	0	-2.89	1
1479	CTTAAG	0	-14.52	1
1480	CATGGT	9	8.53	1
1481	GGTTTC	9	3.15	1
1482	ATGCAG	4	-0.72	1
1483	CAAGTA	0	-5.78	1
1484	TCTGTC	9	2.04	1
1485	TACAAA	0	-2.95	1
1486	ATTCAA	0	-5.06	1
1487	CCATAT	0	-9.39	1
1488	TATAGT	0	-5.12	1
1489	AGTTGG	4	0.51	1
1490	TGGGAT	1	-1.29	1
1491	ACAATT	1	-1.78	1
1492	CAATCA	1	-1.78	1
1493	CCTTGC	9	2.51	1
1494	TGCTTA	3	-0.56	1
1495	AAGACA	0	-12.37	1
1496	ACATTG	0	-2.46	1
1497	AAGCTA	5	0.44	1
1498	CTACTT	0	-6.23	1
1499	TTTTAT	3	-0.87	1
1500	TTGACT	3	-0.29	1
1501	GCACAG	2	-1.6	1
1502	GATACC	0	-3.68	1
1503	ACCGAA	9	2.25	1
1504	TCTTAT	3	-0.59	1
1505	TATCTC	9	3.89	1
1506	CTCCCT	3	0.29	1
1507	AACTGC	7	1.03	1
1508	CTCTCC	6	-0.15	1
1509	TCCTTC	9	3.75	1
1510	TTCCCT	9	9.66	1
1511	CCTACA	0	-12.57	1
1512	TGGAAG	9	2.41	1
1513	AAGACT	0	-14.65	1
1514	ACTAAC	6	-0.17	1
1515	AACACC	9	2.83	1
1516	ACCTTC	9	2.18	1
1517	TTCATT	0	-3.81	1
1518	CATGTC	2	-1.39	1
1519	GTCAAG	6	0.37	1
1520	GAGATC	7	1.63	1
1521	ATCGGG	9	4.01	1
1522	CAATCG	3	0.33	1
1523	TCGAAA	0	-4.63	1
1524	TTAGAC	0	-3.01	1
1525	GACCAC	9	6.8	1
1526	AAAGGA	0	-2.78	1
1527	TTGGTT	0	-2.89	1
1528	GTTACA	0	-3.84	1
1529	ACATTT	3	-0.57	1
1530	CAATTC	9	2.11	1
1531	TATAGA	0	-2.22	1
1532	AACCCA	9	1.52	1
1533	TGCAAT	3	-0.28	1
1534	AAACGT	0	-26.52	1
1535	CGTGCC	8	1.81	1
1536	GCCAAG	6	-0.22	1
1537	ATCTCT	8	1.16	1
1538	TCATTT	0	-5.26	1
1539	TTTAAA	0	-7.82	1
1540	AAAAGC	9	1.49	1
1541	TCAAGA	0	-5.08	1
1542	TTCCCA	9	6.16	1
1543	GTATTG	0	-7.43	1
1544	AACACG	8	1.65	1
1545	ACGAAA	0	-4.11	1
1546	AAATCC	1	-1.77	1
1547	AAAAGA	0	-6.99	1
1548	AGAGAC	0	-2.86	1
1549	CACGCC	9	4.01	1
1550	GCCACC	9	2.96	1
1551	TTTCAC	0	-3.5	1
1552	AAGATA	0	-9.99	1
1553	ATAGTT	0	-2.68	1
1554	GTTAGG	0	-4.46	1
1555	AGGTTA	3	0.01	1
1556	TTACTA	0	-5.21	1
1557	CCAGCC	9	3.01	1
1558	CCCACT	9	4.45	1
1559	ACAAGA	0	-3.2	1
1560	CCTCAT	0	-1.86	1
1561	CATCTC	9	4.42	1
1562	CGGAAG	0	-2.23	1
1563	TCTGCG	0	-3.48	1
1564	GCGCCA	9	2.93	1
1565	AGGAAT	0	-1.78	1
1566	TTACTT	1	-1.66	1
1567	CTTCAC	3	-0.14	1
1568	CACTGG	8	1.68	1
1569	TGGACT	2	-0.61	1
1570	AGAACT	0	-4.36	1
1571	ACTATA	1	-1.61	1
1572	ATACAT	2	-1.57	1
1573	GATTGT	6	-0.06	1
1574	TGTTTG	0	-2.44	1
1575	TTGGAT	0	-3.66	1
1576	GATAGA	0	-2.35	1
1577	TTCGAC	6	1.23	1
1578	GACGAT	0	-4.68	1
1579	CACGCA	9	2.76	1
1580	CCCACA	9	1.55	1
1581	ACAGTT	0	-2.62	1
1582	TGTCCT	7	0.94	1
1583	GCAAGA	0	-7.98	1
1584	AGTCCA	0	-4.49	1
1585	GATTCC	0	-2.57	1
1586	GCAAAA	0	-13.23	1
1587	CACTGT	9	1.51	1
1588	TGTGCA	2	-1.37	1
1589	GCACGA	0	-1.85	1
1590	CGACCA	0	-3.63	1
1591	CCATAC	2	-1.15	1
1592	TACACT	7	1.13	1
1593	ACTGCT	6	0.62	1
1594	GCTCCA	5	0.53	1
1595	AAACGA	0	-4.78	1
1596	CGACGA	0	-2.88	1
1597	AGTGCC	6	0.9	1
1598	GCCGCC	9	2.19	1
1599	GCCTGG	9	2.25	1
1600	TGGAAA	0	-3.24	1
1601	AAATTT	0	-3.71	1
1602	CCTCGG	0	-1.65	1
1603	ATGGTT	0	-3.45	1
1604	TCAGCG	2	-0.62	1
1605	GCGGGC	9	2.18	1
1606	GGCTTA	0	-3.42	1
1607	TTATAT	3	-1.12	1
1608	GTCACC	9	7.2	1
1609	ACCCCA	4	0.18	1
1610	CCAGCG	9	3.51	1
1611	GCGTAT	0	-2.89	1
1612	GGAATC	0	-2.22	1
1613	GTGCGG	6	0.58	1
1614	CGGTCC	0	-1.75	1
1615	ATTGAA	0	-5.26	1
1616	AAGCGT	6	0.5	1
1617	CGTCCG	9	3.12	1
1618	CCGCTC	9	3.74	1
1619	CTCATT	0	-4.27	1
1620	ATTAGT	0	-4.43	1
1621	GACAAT	9	2.35	1
1622	GAATGA	0	-2.83	1
1623	GCTGCG	6	-0.03	1
1624	GCGGTT	0	-3.58	1
1625	GTTGTG	0	-16.34	1
1626	GTGGCA	9	3.71	1
1627	GCAATG	0	-3.22	1
1628	CTGATG	6	0.64	1
1629	ATGCTC	9	2.61	1
1630	CTCGGA	9	2.81	1
1631	GGAGTC	5	0.63	1
1632	GTCGGG	9	5.59	1
1633	GGGCTG	9	4.59	1
1634	CTGATC	4	-0.32	1
1635	ATCGAA	9	2.63	1
1636	CTGTGG	9	3.28	1
1637	TGGGTG	7	1.16	1
1638	GTGTGG	9	11.45	1
1639	TGGTGT	5	0.68	1
1640	TGTTAT	9	2.14	1
1641	TCCACG	9	4.23	1
1642	ACGACA	7	0.93	1
1643	GCCTCA	8	1.25	1
1644	CTGCTC	9	7.44	1
1645	CGAAAA	0	-10.8	1
1646	TGCTGC	9	19.32	1
1647	TGCCTA	8	1.41	1
1648	CTTCTC	9	1.47	1
1649	CTCCAC	9	4.11	1
1650	CACCCT	8	1.93	1
1651	CCTTTC	0	-1.95	1
1652	TTCGTC	9	7.28	1
1653	GTCTTT	6	0.09	1
1654	GGTCAG	3	-0.25	1
1655	CAGTAC	9	3.57	1
1656	TGGTTT	9	1.98	1
1657	GTCACG	9	2.33	1
1658	GTTCCA	0	-3.37	1
1659	CCAGAT	3	-1.29	1
1660	TCAGTT	3	-0.76	1
1661	GTTTTG	0	-14.08	1
1662	AAAAAG	0	-8.79	1
1663	ACTCAT	0	-2.51	1
1664	TCTATT	0	-2.04	1
1665	ATTGTT	0	-3.18	1
1666	GTTCTG	2	-1.45	1
1667	ACCGCC	9	6.66	1
1668	GATTTT	0	-3.93	1
1669	TATGCC	6	-0.14	1
1670	GCCTTC	9	6.3	1
1671	AGGATA	0	-2.38	1
1672	ATATTG	2	-1.26	1
1673	TTGTGT	0	-3.03	1
1674	AGAATA	0	-10.35	1
1675	TATTTG	0	-7.31	1
1676	AGTCCG	9	3.21	1
1677	CCGGTT	8	1.58	1
1678	GAGAGT	3	-0.97	1
1679	TACATT	6	0.65	1
1680	GCAGTT	0	-3.16	1
1681	CTCACC	9	5.94	1
1682	TGCCAG	9	2.05	1
1683	GGCTCT	9	6.13	1
1684	CTTAGT	0	-6.85	1
1685	GACTTT	3	-0.93	1
1686	TTTGAT	0	-3.86	1
1687	GGTCGA	0	-14.27	1
1688	AAGGCA	0	-3.8	1
1689	GCATAC	0	-1.22	1
1690	CTTGCT	0	-2.51	1
1691	GCTGGC	9	5.77	1
1692	GGCTCC	9	6.21	1
1693	ATTGTA	3	-0.47	1
1694	GTATCT	3	0.39	1
1695	ACTGTT	3	-0.92	1
1696	CACACA	9	3.93	1
1697	GCATTG	0	-2.48	1
1698	CGAATT	0	-7.73	1
1699	GTCTAT	9	8.76	1
1700	CACCCC	8	1.87	1
1701	GCTGTC	9	4.17	1
1702	AGGACT	0	-2.64	1
1703	CTGCCT	9	4.89	1
1704	CCTGCC	9	3.04	1
1705	TGGCAT	0	-2.37	1
1706	CATCGA	0	-3.85	1
1707	GATTGG	3	-0.62	1
1708	TGGACC	6	-0.06	1
1709	ACCATC	9	2.51	1
1710	CTGCAT	9	3.11	1
1711	TCTTAC	0	-11.42	1
1712	TACATG	6	0.47	1
1713	CACCTT	9	2.12	1
1714	CTTCAT	0	-2.86	1
1715	CATGCT	0	-6.15	1
1716	GGCCTA	2	-1.49	1
1717	CTACAG	1	-2.06	1
1718	ATGTGC	8	1.82	1
1719	TGCACA	9	4.11	1
1720	ACAGGC	6	1.5	1
1721	GGCTAC	9	3.44	1
1722	GGCTTT	0	-2.35	1
1723	GAATTG	0	-3.6	1
1724	TTGGAG	0	-9.15	1
1725	GAGGTG	6	1.55	1
1726	CCAGAC	9	4.78	1
1727	TATGAC	7	1.05	1
1728	GTGTTT	4	0.12	1
1729	TTTGTG	8	1.43	1
1730	GTGAAT	0	-2.21	1
1731	CTGGCA	9	3.93	1
1732	ATCGCT	9	2	1
1733	GCCATG	6	0.09	1
1734	ATGACG	9	3.64	1
1735	ACGATG	7	1.34	1
1736	ATGGGC	1	-1.42	1
1737	GGCAAA	0	-7.12	1
1738	ATTGGT	5	0.71	1
1739	CAACTA	0	-3.47	1
1740	GACCCA	9	4.56	1
1741	GTTATA	0	-2.06	1
1742	ATTGCC	6	0.63	1
1743	GCCCTA	6	0.48	1
1744	ACTCAC	3	-0.66	1
1745	GCACCA	1	-1.73	1
1746	GTGTCT	7	1.63	1
1747	GGGGGA	7	1.57	1
1748	GTCATC	6	0.73	1
1749	ATCCTC	8	1.53	1
1750	CTCAAT	5	0.75	1
1751	GTTGAG	0	-2.92	1
1752	GCACTG	2	-0.99	1
1753	CGATTT	0	-4.37	1
1754	CCACCC	9	3.47	1
1755	CCCGCA	4	-0.47	1
1756	AACTTC	9	7.24	1
1757	CTGTAT	6	0.77	1
1758	TATCAT	0	-1.98	1
1759	CTAGCA	0	-5.91	1
1760	GCAGCA	3	-0.98	1
1761	GTCTGA	0	-3.22	1
1762	ATGGGG	8	1.88	1
1763	GCTCAT	3	-1.15	1
1764	GGATTA	0	-5.85	1
1765	TTAGTG	9	1.7	1
1766	TTTGCT	9	3.01	1
1767	TTTGAA	0	-5.32	1
1768	ACCTTG	9	6.86	1
1769	GGAAAG	0	-6.14	1
1770	CCACTG	9	5.56	1
1771	CTGTGT	0	-1.73	1
1772	TGTAAA	0	-2.34	1
1773	GTCGGT	3	0.08	1
1774	GGTGGG	5	0.3	1
1775	GGGCCA	9	1.85	1
1776	TCCAAG	6	0.31	1
1777	AAGTCG	7	1.39	1
1778	TCGCTC	7	1.25	1
1779	CTCGTA	7	1.48	1
1780	TTGGTG	2	-0.89	1
1781	GCGTTT	1	-1.18	1
1782	TTTGAC	9	15.52	1
1783	AAGGCG	0	-2.32	1
1784	GCGTTC	4	-0.71	1
1785	TTCTTT	9	4.23	1
1786	GACTTG	0	-3.07	1
1787	TTGTGG	0	-1.61	1
1788	GAGGGG	9	3.29	1
1789	GGGCAC	9	3.29	1
1790	TCCGTC	9	2.77	1
1791	GTCAGA	0	-4.66	1
1792	GACACT	9	3.1	1
1793	CTGGCC	8	1.3	1
1794	GCCCAG	9	3.44	1
1795	TTCTAC	9	2.36	1
1796	ATCCAC	7	1.55	1
1797	CACTTT	4	-0.26	1
1798	GCCATC	8	1.45	1
1799	ATCTAC	4	0.11	1
1800	TACTGC	9	1.88	1
1801	TGCAGA	3	0.24	1
1802	AGAGGC	3	-1.04	1
1803	AAACAA	0	-12.81	1
1804	AGGATT	5	0.37	1
1805	ATTTCT	0	-5.39	1
1806	AAAACC	0	-2.69	1
1807	GGGGCA	9	2.5	1
1808	GCGCTG	9	2.01	1
1809	CTGAGC	9	6.65	1
1810	CAGACT	2	-1.34	1
1811	ACTACG	7	1.44	1
1812	ACGGAG	9	2.5	1
1813	TTTCTG	1	-1.21	1
1814	TTCTAT	0	-1.91	1
1815	GCCCTC	8	1.45	1
1816	CTCCCC	9	3.25	1
1817	TTCGTG	9	3.51	1
1818	GTGCCC	6	1.28	1
1819	AATCCG	0	-6.13	1
1820	CCGATG	9	11.4	1
1821	ATGGTC	6	1.32	1
1822	CCCTCA	9	3.66	1
1823	ACTCCA	1	-2.05	1
1824	AAGTTT	0	-2.48	1
1825	TTAGCT	0	-1.94	1
1826	TTAACT	0	-4.09	1
1827	ACTTTT	2	-1.61	1
1828	ACACCA	0	-8.39	1
1829	TTAACC	3	0.14	1
1830	GGACCT	3	-0.72	1
1831	CGGGCC	9	2.05	1
1832	ATGACC	4	-0.48	1
1833	CGGTAC	6	1.45	1
1834	ATCCAA	9	1.62	1
1835	CAAGCC	0	-3.2	1
1836	GCCGAC	9	2.45	1
1837	TACCAC	9	3.66	1
1838	CACAAC	9	4.78	1
1839	CTCATC	9	3.22	1
1840	ATCGGT	6	0.93	1
1841	GGTGTC	6	0.99	1
1842	ACAGCT	5	0.24	1
1843	GTGGAC	9	12.52	1
1844	AGCGGC	9	3.09	1
1845	AAGATG	5	-0.22	1
1846	ATGATC	6	-0.27	1
1847	ACCCCC	9	5.65	1
1848	CCCGAG	9	4.3	1
1849	AGTGTC	7	1.01	1
1850	GTCTGT	7	0.81	1
1851	TGTGTC	9	3.24	1
1852	ATGCGG	6	1.26	1
1853	GCACAC	9	2.78	1
1854	AGCGTG	9	8.93	1
1855	GACTTC	9	4.95	1
1856	TTCACG	8	1.71	1
1857	ACGAGG	9	9.9	1
1858	GGGACG	9	1.97	1
1859	ACGGCC	9	3.26	1
1860	TCAACC	9	2	1
1861	ATGTTG	0	-11.56	1
1862	TTGCGA	9	2.96	1
1863	CGAGCC	9	11.37	1
1864	GCCTCC	9	7.7	1
1865	TTGGCA	0	-3.42	1
1866	AAGGAT	0	-3.22	1
1867	GTCCCG	9	8	1
1868	CCGCTA	9	12.53	1
1869	CTACTG	7	0.93	1
1870	CCCTCC	9	4.33	1
1871	TTGATC	5	0.56	1
1872	ATCTGG	9	4.44	1
1873	TGGGGG	9	8.39	1
1874	GGGAGT	5	0.72	1
1875	GACCGC	8	1.66	1
1876	CGCTTG	0	-4.31	1
1877	TTCTTG	4	-0.67	1
1878	TTGCAG	0	-4.67	1
1879	CAGGCT	7	0.8	1
1880	GCTCTG	9	3.22	1
1881	CGCTGG	9	6.55	1
1882	TGGCGC	9	2.15	1
1883	TTGACC	8	1.28	1
1884	ACCACA	7	1.25	1
1885	ACATCC	3	-0.62	1
1886	CATCCG	9	1.43	1
1887	CCGGGG	9	5.76	1
1888	GTCCTG	9	3.26	1
1889	AATGAC	2	-0.64	1
1890	CTCTTG	9	1.38	1
1891	GATTGC	1	-1.43	1
1892	TGCCAC	7	1.44	1
1893	CATAAC	4	-0.37	1
1894	AGGAGT	6	0.51	1
1895	CACTCC	9	3.33	1
1896	AGCGAG	9	2.89	1
1897	GCTGTG	6	0.21	1
1898	ATGGCC	9	2.33	1
1899	AATGCC	9	1.9	1
1900	GCGTCA	0	-3.9	1
1901	TCACTG	9	3.66	1
1902	GGTCGC	8	1.02	1
1903	GAGGGA	9	3.39	1
1904	GGAAGG	3	0.2	1
1905	ACTCGT	1	-1.14	1
1906	CTCGGG	9	7.23	1
1907	GGGGCC	9	2.44	1
1908	GCCTTG	4	-0.71	1
1909	TTCAGC	9	5.25	1
1910	CGGCCA	8	1.78	1
1911	ACAGCG	5	0.25	1
1912	GCGATG	9	1.39	1
1913	ATGATT	0	-3.92	1
1914	ATTCGA	0	-5.95	1
1915	GATGGC	9	3.44	1
1916	GGCCTC	9	5.39	1
1917	TTCTGG	9	4.85	1
1918	TGGCTG	9	7.21	1
1919	ATCGAC	9	3.77	1
1920	GACCTA	9	3.41	1
1921	TCTGAC	9	5.68	1
1922	TACTCC	9	10.78	1
1923	TCCGTG	9	8.89	1
1924	GCTTTG	0	-2.21	1
1925	TTGCTC	2	-1.14	1
1926	CTCATG	9	5.9	1
1927	CTCTGC	9	2.92	1
1928	TGCCTC	9	1.69	1
1929	CGCAGT	2	-0.86	1
1930	ATGTGT	7	1.46	1
1931	TGTGCT	0	-4.56	1
1932	GCTAAG	0	-9.53	1
1933	GCAGGG	6	0.72	1
1934	CTTTCG	9	3.87	1
1935	GATCTC	0	-12.87	1
1936	GGACAC	7	1.16	1
1937	CACGAA	9	3.35	1
1938	CAGCCG	9	2.23	1
1939	CCGTAT	3	-1.22	1
1940	TATGTG	8	1.62	1
1941	GGAGCC	9	1.27	1
1942	TACAGC	9	14.13	1
1943	ATCCCG	9	4.61	1
1944	CCGTCC	9	3.35	1
1945	ATGGGA	0	-2.43	1
1946	CTGCGA	9	2.07	1
1947	CGATGC	9	2.87	1
1948	TGCTTC	9	3.44	1
1949	TTCATC	9	4.59	1
1950	GGCAAC	9	15.97	1
1951	AACGCT	9	4.26	1
1952	ATAGAG	2	-0.71	1
1953	TTTATC	1	-1.53	1
1954	ATCATC	9	5.92	1
1955	GGTGTT	0	-2.78	1
1956	GAATCC	9	4.77	1
1957	TCCGAC	9	5.13	1
1958	GACATC	9	12.16	1
1959	GCTGAC	6	0.69	1
1960	CAGCCC	9	3.5	1
1961	CCCCAG	7	1.17	1
1962	CTCTCA	9	4.66	1
1963	CTAACC	9	1.95	1
1964	AACACT	3	-0.03	1
1965	ACTGGG	3	-0.05	1
1966	GGGAAG	0	-4.25	1
1967	GCACGG	6	-0.35	1
1968	GGGCCG	9	3.38	1
1969	CCGGCC	9	4.31	1
1970	GCCAGT	9	3.91	1
1971	GTGCAG	6	0.63	1
1972	AGTGGG	4	0.19	1
1973	CCCCTT	7	0.8	1
1974	CCAGTC	1	-1.05	1
1975	ACCCCT	3	-0.69	1
1976	CACAGG	3	-0.12	1
1977	ACAGGG	9	2.64	1
1978	GGGTGC	9	2.02	1
1979	TGCCCA	2	-0.81	1
1980	GTGTAA	9	2.99	1
1981	GTGAAG	0	-2.71	1
1982	TCTCGA	0	-13.41	1
1983	CGAGCG	9	4.65	1
1984	GCGAAG	0	-9.72	1
1985	CGCTAT	6	0.69	1
1986	GGAGAG	3	0.08	1
1987	TTTGCG	9	4.2	1
1988	GCGACG	9	2.64	1
1989	ACGGTC	0	-2.39	1
1990	AAGGCC	2	-1.13	1
1991	AACCAA	2	-1.06	1
1992	GTCGCC	9	3.8	1
1993	ATTAAG	0	-5.35	1
1994	AAAATC	0	-5.59	1
1995	ATAAAT	0	-3.31	1
1996	GCCTTA	0	-6.65	1
1997	GAGATA	2	-1.37	1
1998	TTACAG	3	-0.84	1
[truncated: 1,925 more rows]

## Sheet: C57BL6J_TS23_vs_CD1_TS17
	Codon Pair	Stat	Effect Size	p-value
0	ATGTCT	0	-1.96	1
1	TCTCCA	9	-0.56	1
2	CCACTT	4	-1.22	1
3	CTTATA	10	-0.2	1
4	ATAAGA	4	-1.04	1
5	AGAAGC	7	-0.41	1
6	AGCATT	8	-0.59	1
7	ATTGTC	12	0.28	1
8	GTCGAT	7	-0.78	1
9	GATATC	6	-0.62	1
10	ATCACT	21	3.21	1
11	ACTGAA	3	-1.26	1
12	GAAGTT	3	-1.19	1
13	GTTTTC	21	4.27	1
14	TTCAAT	9	0.18	1
15	AATCAA	3	-1.21	1
16	CAATAT	10	-0.39	1
17	TATGCA	6	-0.45	1
18	GCATCA	6	-0.65	1
19	TCACAA	6	-0.65	1
20	CAAAGT	7	-0.56	1
21	AGTTGT	0	-1.64	1
22	TGTGAT	10	0.16	1
23	GATGGA	6	-0.57	1
24	GGAGCA	9	-0.44	1
25	TCACTT	6	-0.71	1
26	CTTAGC	13	0.5	1
27	AGCAAG	20	2.05	1
28	AAGAAA	0	-3.96	1
29	AAAGAC	4	-1.21	1
30	GACCTG	18	1.35	1
31	CTGAAA	0	-1.99	1
32	AAAAAC	0	-2.5	1
33	AACCTC	12	-0.37	1
34	CTCCTT	10	0.21	1
35	CTTGAG	6	-0.94	1
36	GAGAGA	4	-1.31	1
37	AGAGAA	0	-1.39	1
38	GAACTT	3	-1.22	1
39	CTTGGA	7	-0.26	1
40	GGAGAT	1	-1.97	1
41	GATGTC	11	0.65	1
42	GTCCTT	11	-0.28	1
43	CTTCAG	8	-0.68	1
44	CAGAGA	1	-1.74	1
45	AGACCA	3	-1.37	1
46	CCACAT	7	-0.32	1
47	CATGAC	17	0.85	1
48	GACCCT	19	1.94	1
49	CCTGAG	10	-0.44	1
50	GAGACG	19	1.84	1
51	ACGATA	12	0.77	1
52	ATAGAC	21	1.82	1
53	CTGACC	21	2.21	1
54	ACCCTA	14	0.23	1
55	CTAGAA	6	-0.75	1
56	CTTCTG	21	2.48	1
57	CTGGAT	21	2.24	1
58	GATCGC	8	-0.69	1
59	CGCGAC	18	1.5	1
60	GACTGC	21	3.32	1
61	TGCAAC	20	1.48	1
62	AACGGG	20	1.38	1
63	GGGCGT	0	-1.96	1
64	CGTGTT	0	-2.94	1
65	GTTGAT	3	-1.79	1
66	GATTTC	18	1.45	1
67	TTCAAC	21	4.36	1
68	AACGAA	7	-0.44	1
69	GAATTC	12	-0.46	1
70	TTCCTC	21	4.39	1
71	CTCCTG	15	0.61	1
72	CTGTTC	20	1.77	1
73	TTCCTT	15	0.65	1
74	CTTTTC	11	0.14	1
75	TTCAAG	11	-0.22	1
76	AAGATT	8	-0.65	1
77	ATTGCT	2	-1.67	1
78	GCTCAA	3	-1.12	1
79	CAAGCT	8	-0.49	1
80	GCTTGC	21	4.04	1
81	TGCTAT	21	1.82	1
82	TATTAT	0	-1.83	1
83	TATGCT	13	-0.06	1
84	GCTCTC	20	1.86	1
85	CTCGAT	15	0.32	1
86	GATCAG	2	-1.78	1
87	CAGGCC	18	1.3	1
88	GCCGCA	15	0.89	1
89	GCAGAG	10	-0.53	1
90	GAGCTA	4	-1.22	1
91	CTAGGC	14	0.78	1
92	GGCGAG	17	1.33	1
93	GAGAAG	10	-0.35	1
94	AAGAGA	0	-3.1	1
95	AGAGCC	7	-0.2	1
96	GCCCTG	18	1.14	1
97	CTGCCC	21	1.73	1
98	CCCAAT	18	1.1	1
99	AATGAA	1	-1.54	1
100	GAAAAG	0	-2.4	1
101	AAGAGG	8	-0.94	1
102	AGGAAC	19	1.69	1
103	AACCTG	20	2.16	1
104	CTGTCA	21	2.99	1
105	CAAGAT	5	-0.95	1
106	CGCAGG	15	0.56	1
107	AGGCAA	9	-0.16	1
108	CAAGAA	3	-1.12	1
109	GAAGAC	5	-0.61	1
110	GACCAA	10	-0.03	1
111	CAAAGG	6	-0.94	1
112	AGGAGA	0	-2.15	1
113	AGATTC	4	-1.09	1
114	TTCGAG	17	1.1	1
115	GAGCCC	18	1.42	1
116	CCCCGA	18	1.96	1
117	CGAAGC	13	0.49	1
118	AGCAGA	4	-1.1	1
119	AGACAA	4	-1.07	1
120	CAACTG	10	0.13	1
121	CTGGAC	17	1.32	1
122	GACGAA	4	-0.96	1
123	GAAGAA	0	-1.5	1
124	GAACCT	7	-0.4	1
125	CCTGGG	19	1.41	1
126	GGGCGC	17	1.32	1
127	CGCCGA	12	-0.23	1
128	AGCTGG	17	1.49	1
129	TGGCAG	11	-0.35	1
130	CAGAAG	6	-0.53	1
131	AGACGT	4	-1.19	1
132	CGTGAG	14	0.68	1
133	GAGCAG	13	0.57	1
134	CAGGAG	18	1.36	1
135	GAGGAG	12	-0.12	1
136	GAGCGC	20	1.64	1
137	CGCGCT	21	3.56	1
138	GCTGAG	6	-0.57	1
139	CAGCGG	19	1.3	1
140	CGGCTG	15	0.96	1
141	CTGGAG	17	1.42	1
142	CAGCGC	20	2.59	1
143	CGCTAC	20	2.04	1
144	TACAGG	6	-0.64	1
145	AGGCAG	14	0.54	1
146	CAGCAC	16	0.91	1
147	CACCGC	21	2.98	1
148	CGCGAT	21	3.83	1
149	GATGAA	0	-1.81	1
150	GAAGAG	0	-2.6	1
151	AGACTG	3	-1.49	1
152	CTGCAA	12	0.21	1
153	AGGCGA	0	-1.59	1
154	CGAGAA	4	-0.98	1
155	GAACTG	4	-1.49	1
156	GAGGAA	0	-2.91	1
157	GAACGC	17	1.05	1
158	CGCCTT	4	-0.67	1
159	CTTGCA	6	-0.49	1
160	GAGAAA	0	-1.35	1
161	AAAGAG	4	-1.12	1
162	GAGCCG	20	1.96	1
163	CCGCTT	0	-1.51	1
164	CTTGGC	19	2.21	1
165	GGCTGG	21	2.53	1
166	TGGAGT	4	-0.87	1
167	AGTAAG	0	-2.27	1
168	AAGGGT	9	-0.31	1
169	GGTCGT	0	-1.29	1
170	CGTGAC	21	1.92	1
171	GACGCG	12	0.18	1
172	GCGGAG	17	1.24	1
173	GAGTTT	2	-1.45	1
174	TTTTCT	6	-0.68	1
175	TCTGAG	11	0.18	1
176	GAGGTA	2	-1.51	1
177	GTAGAG	6	-0.94	1
178	GAACAG	6	-1	1
179	CAGCAA	8	-0.72	1
180	CAAGAG	8	-0.65	1
181	GAGAGG	6	-0.35	1
182	CAGGAA	6	-0.89	1
183	GAACTC	5	-1.14	1
184	CTCAAG	11	-0.02	1
185	AAGGGC	11	0.75	1
186	GGCAAG	11	-0.05	1
187	GGCCAA	3	-1.34	1
188	CAAACA	6	-0.77	1
189	ACAGAA	5	-0.94	1
190	AGAAGG	0	-1.86	1
191	AGGCTG	17	1.4	1
192	CTGCAG	21	3.54	1
193	AAGCGC	13	0.27	1
194	CTACGC	13	0.6	1
195	CGCGAA	10	0.06	1
196	GAACCC	21	2.01	1
197	CCCCTG	21	2.54	1
198	CTGCTA	20	2.09	1
199	CTAAGG	5	-0.94	1
200	AGGCGC	9	-0.53	1
201	GATCTG	14	0.32	1
202	GAGTTG	0	-3.14	1
203	TTGAGG	8	0.03	1
204	GAACAA	5	-0.93	1
205	CGCGAG	16	0.61	1
206	CAGAGG	11	0.36	1
207	GAGCTG	17	0.92	1
208	CTGAGG	20	2.04	1
209	CTGAAT	9	-0.23	1
210	AATCGA	3	-1.32	1
211	CGAAGG	1	-2.35	1
212	GAGCAA	8	-0.59	1
213	AGGCGT	10	-0.55	1
214	CTAAGA	5	-0.83	1
215	AGACGC	0	-1.13	1
216	CTGGCT	17	1.28	1
217	GAGGAC	12	0.51	1
218	GACGAG	13	0.35	1
219	CTGACG	19	2.13	1
220	ACGCGG	17	1.8	1
221	CGGATC	18	1.23	1
222	ATCCGG	17	0.82	1
223	CGGGAA	10	-0.68	1
224	CCCGAC	19	1.49	1
225	GAGAGC	19	1.68	1
226	ATTACC	10	0.59	1
227	ACCCAG	21	3.26	1
228	AGGTGG	12	0.62	1
229	CAGTGG	21	1.86	1
230	CAGCTC	16	1.31	1
231	CTCGAA	0	-2.03	1
232	GAAAAC	8	-0.7	1
233	AACGAG	17	1.34	1
234	GAGGCA	13	0.28	1
235	GCAGAC	14	0.33	1
236	GACGCC	17	1.11	1
237	GCCCGT	10	0.01	1
238	CGTCAG	13	-0.22	1
239	CAGAAC	20	1.86	1
240	AACAAG	9	-0.35	1
241	AAGGTC	11	-0.17	1
242	GTCTAC	21	5.02	1
243	TACTCT	6	-0.71	1
244	TCTAGG	0	-2.08	1
245	AGGCCT	8	-0.33	1
246	CCTAGC	18	0.88	1
247	AGCAGG	11	-0.15	1
248	AGGCTT	0	-1.31	1
249	CTTCGC	21	1.69	1
250	CGCCAG	17	1.04	1
251	CTGGGG	21	3.45	1
252	GGGGAG	19	1.83	1
253	GAGCGT	8	0.16	1
254	CTCCGG	10	0.37	1
255	CGGGAG	13	0.81	1
256	CGCCGC	16	0.84	1
257	GACCTC	20	2.51	1
258	CTCCAA	14	0.46	1
259	CAACAG	9	-0.37	1
260	CGTCCC	13	0.49	1
261	CCCGCT	19	1.34	1
262	GAGGCG	17	1.5	1
263	GCGCGC	17	1.26	1
264	CGCAAC	20	1.78	1
265	AACCAG	17	1.13	1
266	TGGGAG	15	0.84	1
267	AGGCCG	14	1.32	1
268	CCGCAG	21	2.28	1
269	CGGGCG	17	1.25	1
270	CGCCTG	17	1.17	1
271	CGGTTC	20	2.71	1
272	TTCCGC	21	2.13	1
273	GACAGG	14	-0.64	1
274	AGGGAG	17	0.52	1
275	CGCTTC	20	1.63	1
276	TTCCGG	17	0.9	1
277	AAGCTG	13	0.44	1
278	CAACGA	3	-1.43	1
279	CGAGCA	4	-1.37	1
280	GAGCTC	20	2.15	1
281	CTCCAG	18	0.96	1
282	CAGGAC	20	2.91	1
283	GACAGC	21	2.07	1
284	AGCCTC	21	4.96	1
285	CTCCTA	19	1.99	1
286	CTAGAT	8	0.05	1
287	CGACTC	20	2.32	1
288	CGAGAG	12	0.27	1
289	GAGCCA	10	0.08	1
290	CCAAAC	5	-0.66	1
291	AACAGG	14	0.7	1
292	AGGAGC	13	0.34	1
293	AGCCGG	12	0.73	1
294	CGGCAA	8	-0.45	1
295	AGGGAA	3	-1.24	1
296	GAAAGC	9	-0.6	1
297	AGCCAG	21	2.8	1
298	CGCACA	19	1.59	1
299	ACACTG	21	1.68	1
300	CTGTAC	17	1.4	1
301	TACGCC	15	0.68	1
302	GCCAAA	1	-2.01	1
303	AAACCC	5	-0.88	1
304	CCCAGC	21	2.89	1
305	CAGCGT	13	0.12	1
306	CGTAGG	7	-0.73	1
307	GAACGG	4	-1.64	1
308	CTGTTG	12	0.59	1
309	TTGCAA	9	-0.31	1
310	CAGCAG	9	-0.17	1
311	AGGAAA	0	-2.03	1
312	AAACAC	2	-1.22	1
313	GAGGAT	0	-2.55	1
314	AAGCGG	7	-0.3	1
315	CAAGAC	15	0.56	1
316	CAGCGA	9	0.13	1
317	GAAAGG	1	-1.79	1
318	AGGAGG	0	-2.67	1
319	CAGTAT	5	-0.79	1
320	TATCAG	5	-0.63	1
321	GAGCGG	13	0.65	1
322	GAAAGA	3	-1.08	1
323	CTGCGG	16	1	1
324	CGGGAT	18	1.29	1
325	GAAGAT	0	-2.06	1
326	AGGGAT	12	0.05	1
327	AAATGG	4	-1.04	1
328	TGGCAA	15	0.06	1
329	CAACCA	4	-0.7	1
330	CCAAGG	4	-1.13	1
331	AAAGAA	0	-1.48	1
332	GAAAAT	3	-1.28	1
333	GTTCGT	9	-0.64	1
334	CGTAGT	6	-0.93	1
335	AGTAAC	7	-0.3	1
336	AGGCTC	12	-0.51	1
337	CTCTTC	20	1.71	1
338	TTCACC	15	0.75	1
339	ACCAAA	6	-0.94	1
340	AAACGC	12	-0.38	1
341	CGCAGA	0	-3.03	1
342	AGAGGG	3	-2.28	1
343	GGGGAT	9	-0.37	1
344	GATGAG	6	-1.44	1
345	CCCATC	20	1.9	1
346	ATCCAG	19	1.94	1
347	CAGCTG	20	2.32	1
348	CTGGAA	16	1.11	1
349	GATTCT	3	-1.2	1
350	TCTCAG	1	-1.78	1
351	GAGCGA	0	-2.36	1
352	CAGGAT	4	-1.38	1
353	GATCGG	0	-2.38	1
354	CGGCGG	8	-0.26	1
355	CGGCCT	18	1.7	1
356	CCTCTG	16	1.39	1
357	AGAGAG	2	-1.14	1
358	CGTCGA	0	-2.36	1
359	CGACAG	0	-2.81	1
360	GACCGT	13	0.53	1
361	CAGATC	17	0.92	1
362	ATCCTA	19	1.24	1
363	CTAGAG	2	-2.1	1
364	CAGTTT	8	-0.64	1
365	TTTCAG	3	-1.43	1
366	GAGCAC	14	1.07	1
367	CACCAA	12	-0.33	1
368	CAACGG	17	1.43	1
369	GAAGCC	10	-0.47	1
370	GCCAGA	3	-1.76	1
371	AGAAGA	0	-1.71	1
372	AGACGA	0	-3.17	1
373	CGAGAT	2	-2.37	1
374	ACGTTC	20	2.27	1
375	TTCCAG	20	2.57	1
376	CAGGGA	11	0.83	1
377	GGAGAA	7	-0.49	1
378	GAATCG	14	0.49	1
379	TCGAGA	2	-1.63	1
380	AGACGG	0	-1.96	1
381	GAGGGC	17	1.31	1
382	AAGTTC	10	-0.15	1
383	CGGACA	12	0.15	1
384	AGGCGG	12	-0.11	1
385	CGGCGT	14	0.13	1
386	CGTCAA	2	-1.76	1
387	TTCCAA	11	0.26	1
388	CACCTC	17	1.49	1
389	CTTCGG	6	-0.31	1
390	CGGCAG	19	1.76	1
391	GAATGC	15	1.05	1
392	TGCGAC	21	5	1
393	GACAGA	3	-1.19	1
394	AGAAAA	3	-1.11	1
395	AAATCT	0	-1.63	1
396	TCTCGT	0	-2.65	1
397	CGTGAA	0	-3.07	1
398	CGGGAC	16	0.61	1
399	GACCAG	14	0.53	1
400	TTCCGT	17	1.36	1
401	CGTCGG	5	-1.23	1
402	CGCCAC	18	1.82	1
403	CACCTG	20	1.81	1
404	GAACGT	10	-0.28	1
405	CCATCC	16	0.88	1
406	TCCCGC	13	0.6	1
407	CGCCGG	15	0.39	1
408	CACCAG	21	1.94	1
409	CCATTC	21	8.61	1
410	AGATCA	0	-1.56	1
411	TCATTC	15	0.51	1
412	CTCAGA	18	1.41	1
413	AAATTC	11	-0.55	1
414	TTCCAT	14	0.19	1
415	CATGAG	16	1.03	1
416	CGTGGC	17	1.2	1
417	CGTTTG	4	-1.35	1
418	AGGGTG	18	1.43	1
419	GTGGAG	16	1.01	1
420	CAGCTT	8	-0.44	1
421	CGCGGA	10	0.09	1
422	GGACAG	7	-0.17	1
423	GAATGT	7	-0.61	1
424	TGTGAC	15	0.79	1
425	AAATTA	5	-1	1
426	TTACAC	5	-1	1
427	CACCGG	20	2.29	1
428	GAACTA	2	-1.18	1
429	GAGGTC	11	0.24	1
430	GTCCGC	11	0.57	1
431	AGAAAG	0	-2.48	1
432	AAGCTC	9	-0.54	1
433	CTCCGC	17	1.15	1
434	CTCAGG	14	1.16	1
435	CGCCGT	10	-0.02	1
436	CGTCAT	7	0.25	1
437	GAGTTC	17	1.17	1
438	AAGCAG	8	-0.92	1
439	CTGCGC	20	1.87	1
440	CGCCTC	18	1.24	1
441	GAACCG	21	2.46	1
442	CCGGAC	20	2.34	1
443	CTCCGT	9	0.62	1
444	TGCGTC	17	0.69	1
445	GTCGAG	14	0.41	1
446	GACAGT	10	-0.11	1
447	AAGATC	11	0.09	1
448	ATCCGC	12	0.64	1
449	AGGGAC	21	2.91	1
450	GGACTG	19	1.42	1
451	CTTGAC	0	-2.42	1
452	CTCGAC	14	0.61	1
453	AAAGTC	6	-0.67	1
454	GTCCGT	11	0.49	1
455	CAAGGG	14	0.16	1
456	GGGCTC	21	2.59	1
457	CTCGGC	21	2.52	1
458	CGGCGC	20	1.99	1
459	CGTCTC	13	0.09	1
460	CTCCAT	19	1.4	1
461	CGGTGC	6	-0.43	1
462	TGCCTG	18	1.67	1
463	CAATTT	10	-0.17	1
464	TTTCGC	14	0.39	1
465	CGCTTT	7	-0.7	1
466	TTTGAG	12	0.46	1
467	CAGTTG	0	-3.3	1
468	TTGAGA	0	-2.32	1
469	AGACAG	6	-0.95	1
470	AGAGTC	3	-1.42	1
471	GAGCTT	2	-1.92	1
472	CTTCGT	2	-1.58	1
473	CTGCTG	21	2.01	1
474	CTGCAC	13	0.23	1
475	CAGGTG	21	2.56	1
476	GTGGGT	17	1.38	1
477	GGTGGC	9	-0.18	1
478	GGCAGG	6	-0.65	1
479	CGTCGT	4	-1.39	1
480	GACAAC	11	-0.11	1
481	AACAGA	5	-1.09	1
482	GAAGTA	3	-1.23	1
483	GAAGGG	15	0.84	1
484	GGGCAG	17	1.1	1
485	CGCCAA	5	-0.92	1
486	GTAGAA	0	-1.59	1
487	CACCCA	16	0.63	1
488	CCACGC	19	1.96	1
489	TTGCGC	5	-0.74	1
490	AAGCGA	0	-2.65	1
491	GATGGT	7	-0.48	1
492	GGTCAA	13	0.19	1
493	CAATAC	15	0.23	1
494	TACCTG	20	2.14	1
495	TTTGCC	13	0.37	1
496	GCCAGG	17	1.38	1
497	GATACG	13	0.28	1
498	ACGATT	3	-1.59	1
499	ATTCGT	4	-1.98	1
500	CGTCGC	11	0.48	1
501	CTACGT	6	-0.75	1
502	CAAAGA	4	-0.55	1
503	CAAATC	7	-0.14	1
504	ATCCGT	9	0.53	1
505	ATCCTG	13	0.46	1
506	GAGCCT	16	1.08	1
507	CCTGGT	7	0.64	1
508	GGTACA	3	-0.98	1
509	ACACGC	11	0.13	1
510	GCCAAT	11	-0.05	1
511	AATGTC	17	1.19	1
512	GTCCCA	13	0.12	1
513	CCAGTG	15	0.34	1
514	GTGCGT	21	3.17	1
515	CGTTCC	5	-0.73	1
516	TCCAGC	20	1.83	1
517	AGCCCT	15	0.99	1
518	CCTCTC	10	0.77	1
519	CTCTAT	21	1.98	1
520	TATGAG	14	0.61	1
521	GAGTAC	18	1.51	1
522	TACATC	14	0.84	1
523	AGGTCT	2	-1.23	1
524	TCTCAA	9	-0.43	1
525	TACCGC	12	0.05	1
526	CGCCCT	20	1.34	1
527	CCTTAA	12	0.05	1
528	ATGGAG	13	0.21	1
529	TTGCCT	11	-0.06	1
530	CCTCCT	10	-0.18	1
531	CCTCCG	19	1.69	1
532	CCGGGA	21	2.13	1
533	GGAAAC	4	-1.05	1
534	AACCGG	15	0.72	1
535	CGGAGG	18	1.32	1
536	AGGGTT	0	-4.2	1
537	GTTTCC	9	-0.77	1
538	TCCATC	17	1.83	1
539	ATCAAT	11	-0.5	1
540	AATAAC	12	0.22	1
541	AACCCT	0	-1.95	1
542	CCTCAA	9	-0.36	1
543	GAGACA	16	0.42	1
544	ACATCT	9	-0.58	1
545	TCTGGC	21	2.14	1
546	GTTCCT	5	-1.11	1
547	CCTACC	13	0.43	1
548	ACCACC	18	2.18	1
549	ACCTCA	10	-0.05	1
550	TCAGCC	20	2.53	1
551	GCCGGG	21	2.14	1
552	GGGTTT	6	-0.56	1
553	TTTCCC	16	0.29	1
554	CCCACC	21	2.3	1
555	CAGTCA	8	-0.63	1
556	TCATCT	8	-0.56	1
557	TCTAAG	0	-4.91	1
558	ATCTCC	17	1.46	1
559	TCCTTG	11	-0.43	1
560	TTGAAG	0	-3.38	1
561	CGCTCC	21	3.81	1
562	TCCACC	17	1.43	1
563	ACCTAC	14	0.85	1
564	GCCTAC	16	0.94	1
565	CCTTCC	13	0.67	1
566	TCCATG	15	0.54	1
567	ATGATG	10	-0.14	1
568	ATGAGC	9	0.11	1
569	AGCAAC	21	3.52	1
570	AACCGC	17	0.96	1
571	CGCAGC	20	2.2	1
572	AGCTCA	12	0.19	1
573	TCAGGA	11	-0.41	1
574	GGAGGC	6	-0.7	1
575	GGCCAG	18	1.7	1
576	CAGTCC	15	0.87	1
577	TCCCTG	21	3.29	1
578	CTGCCG	19	2.34	1
579	CCGAGC	18	1.29	1
580	AGCTCC	21	1.98	1
581	TCCATT	12	-0.26	1
582	ATTCTC	21	2.92	1
583	AAGACC	11	-0.06	1
584	ACCTCC	18	1.38	1
585	TCCCTC	16	1.62	1
586	CTCAAC	20	2.59	1
587	CCTCCA	13	0.17	1
588	CCAGGT	7	0.32	1
589	GGTTCT	7	-0.44	1
590	TCTCTG	15	0.27	1
591	CAGAGC	20	1.48	1
592	AGCAAA	4	-1.15	1
593	AAACCA	1	-1.81	1
594	TCCAAC	20	2.13	1
595	CTCTCT	13	-0.24	1
596	TCTTCA	8	-0.73	1
597	TCAGTC	21	1.82	1
598	GTCCAC	15	0.13	1
599	CACTAT	17	1.15	1
600	GCTGAT	12	0.17	1
601	GAAGGC	14	0.33	1
602	AAGCCA	8	-0.77	1
603	CCACTC	21	2.6	1
604	CTCACG	20	2.38	1
605	ACGGAC	20	2.06	1
606	GACAAG	11	-0.07	1
607	AAGAAC	10	0.05	1
608	AAGGAC	14	0.71	1
609	GACAAA	0	-2.7	1
610	AGGGGC	8	-0.55	1
611	GGTAAA	1	-1.74	1
612	AAAGGC	7	-0.16	1
613	GGCACA	21	2.49	1
614	ACAGGA	11	-0.07	1
615	GGAACT	14	0.76	1
616	ACTCGG	2	-1.25	1
617	ACCATG	21	3.57	1
618	ATGCTA	7	-0.56	1
619	AAAACT	1	-1.85	1
620	ACTCTT	5	-0.63	1
621	CTTCAA	7	-0.46	1
622	GGGTCT	7	-0.49	1
623	CAGAGT	7	-0.69	1
624	AGTGAT	7	-0.76	1
625	GAAATG	4	-1.09	1
626	ATGGCA	14	1.25	1
627	GCAATA	6	-0.71	1
628	ATAGCA	10	-0.17	1
629	GCAAAT	3	-1.19	1
630	AATCAG	6	-0.69	1
631	CAGACA	12	0.12	1
632	ACACCG	12	-0.2	1
633	CCGAAC	21	6.24	1
634	AACTTG	4	-0.73	1
635	TTGATA	12	0.24	1
636	ATACCA	6	-0.45	1
637	CCATTT	13	0.19	1
638	TTTGGA	4	-1.39	1
639	GGAGAC	21	2.57	1
640	GACGTG	17	1.47	1
641	GTGGTG	18	1.57	1
642	GTGGGC	17	1.01	1
643	GGCTGT	13	0.24	1
644	TGTCTG	5	-0.77	1
645	CTGGCG	21	3.55	1
646	GCGATT	20	1.9	1
647	ATTCAC	0	-1.71	1
648	CACATA	9	0.15	1
649	ATAAAG	3	-1.24	1
650	AAGAGC	3	-1.09	1
651	AGCTGT	20	1.81	1
652	TGTAGA	9	-0.27	1
653	AGGTTC	9	-0.58	1
654	CGTTTT	6	-0.62	1
655	TTTAAT	0	-1.7	1
656	AATCTG	13	0.58	1
657	TTCATG	14	0.63	1
658	ATGCGT	14	-0.08	1
659	CGTGTC	19	1.78	1
660	GTCTCC	21	2	1
661	TCCATA	11	-0.4	1
662	ATAAAC	3	-1.2	1
663	AACAAC	20	2.47	1
664	AACATT	6	-0.52	1
665	ATTGTG	18	1.31	1
666	GTGAAA	1	-2.07	1
667	AAATGT	4	-1.28	1
668	TGTACA	9	0.16	1
669	ACAAAA	1	-1.3	1
670	AAAATT	0	-3.67	1
671	CGTCAC	4	-1.07	1
672	CACTTG	15	0.74	1
673	TTGAAA	0	-1.62	1
674	AAAGCT	0	-4.47	1
675	GCTGTT	0	-2.7	1
676	GTTAAT	3	-0.94	1
677	AATAAT	4	-0.97	1
678	AACCTT	0	-2.31	1
679	CTTGTA	7	-0.49	1
680	GTACTT	4	-0.99	1
681	CTTAGG	4	-1.12	1
682	AGGTTT	12	0.19	1
683	TTTGGC	9	-0.16	1
684	GAGATG	6	-0.33	1
685	ATGAAG	6	-0.79	1
686	AAGTAC	10	-0.32	1
687	TACTTT	20	1.77	1
688	TCTGTA	6	-0.92	1
689	GTACAG	8	-0.28	1
690	CAGGTT	2	-1.32	1
691	GTTCCC	14	0.14	1
692	CCCAGA	14	1.15	1
693	GATGAT	0	-1.9	1
694	CGGAAT	2	-1.56	1
695	AATTTT	3	-1.85	1
696	TTTATT	3	-1.63	1
697	ATTTAC	21	4.15	1
698	TACTTG	13	0.62	1
699	TTGGAA	4	-1.23	1
700	CTAATG	2	-1.51	1
701	ATGCAT	10	-0.48	1
702	CATGAT	2	-1.25	1
703	GGCGAT	17	1.07	1
704	GATCCA	4	-0.61	1
705	CCAGAA	4	-0.86	1
706	AGCCCC	21	4.51	1
707	CCCCCT	19	2.08	1
708	CCTATT	5	-1.19	1
709	ATTCCC	19	1.44	1
710	CCCTTA	8	-0.28	1
711	TTAGGC	4	-1.09	1
712	GGCGGT	0	-1.62	1
713	GGTGCA	12	0.19	1
714	GCAGAA	8	-0.77	1
715	GAATCA	4	-0.94	1
716	TCACAT	8	-0.71	1
717	CATCTT	5	-0.59	1
718	CTTTAT	4	-1.3	1
719	TATGAA	5	-0.95	1
720	GTAATA	5	-0.48	1
721	ATACAG	7	-0.35	1
722	CAGAAA	0	-1.53	1
723	GGCTGC	21	2.05	1
724	TGCTTT	21	4.58	1
725	TTTACT	1	-1.44	1
726	GTAATG	0	-2.72	1
727	ATGCAC	17	1.54	1
728	TTGATG	4	-1.12	1
729	CATAAA	4	-1.02	1
730	AACTCC	21	3.73	1
731	TCCAGT	9	-0.51	1
732	AGTATC	12	0.02	1
733	ATCTGC	17	1.07	1
734	TGCAGG	21	2.23	1
735	GTGGAA	4	-1.16	1
736	GAAGTG	3	-1.59	1
737	GAATTT	0	-2.35	1
738	TTTATG	3	-1.84	1
739	ATGTTC	20	2.26	1
740	TTCTCC	17	1.26	1
741	TCCTAT	20	2.74	1
742	TATGGA	0	-2.72	1
743	AACTTT	4	-1.13	1
744	GGCTAT	2	-1.52	1
745	GGATTT	6	-1.51	1
746	TTTTCA	4	-0.57	1
747	CATCAG	7	-0.31	1
748	CAGTTA	2	-1.26	1
749	TTAAAA	6	-1.01	1
750	AAACCT	3	-1.09	1
751	CCTCTT	7	-0.8	1
752	AAAGCC	1	-1.88	1
753	GCCATT	17	0.82	1
754	ATTGAG	9	0.03	1
755	CCATCT	12	0.01	1
756	TCTATG	14	0.59	1
757	ATGTTT	14	0.07	1
758	ATGAAT	3	-1.29	1
759	AATATT	3	-1.08	1
760	ATTGCA	7	-0.43	1
761	GCACCT	13	-0.1	1
762	CCAGAG	16	0.86	1
763	AGAACA	4	-0.9	1
764	ACAGAC	16	0.91	1
765	CCTGTC	11	0.31	1
766	GTCACA	3	-1.03	1
767	ACAAAT	5	-0.95	1
768	AATGTT	1	-1.92	1
769	GTTATT	0	-2.73	1
770	ATTACT	4	-0.9	1
771	ACTCCG	17	1.31	1
772	CCGCAA	12	-0.46	1
773	CGAGTA	0	-3.64	1
774	GAATAC	14	0.5	1
775	TACCCG	21	4.13	1
776	CCGGCA	12	-0.28	1
777	GCATTC	12	0.61	1
778	TTCTTA	8	-0.27	1
779	TTATCC	12	-0.06	1
780	TCCCCT	14	0.77	1
781	CCTGAA	8	-0.41	1
782	GTTAGC	13	0.08	1
783	ATTGGG	13	0.65	1
784	GGGGTT	3	-1.01	1
785	GCCAGC	20	2.74	1
786	AGCCAT	7	-0.8	1
787	CATGCA	7	-0.73	1
788	GCAACT	8	-0.53	1
789	ACTGTG	19	1.8	1
790	GTGCAA	10	-0.19	1
791	CAACTT	5	-0.51	1
792	AAACTC	1	-2.45	1
793	AAGCCC	10	0.5	1
794	CCCCGG	16	0.79	1
795	AGGTTG	14	-0.07	1
796	AGAATG	4	-1.05	1
797	ATGAAA	0	-1.52	1
798	GAGTAT	0	-1.76	1
799	TATAAA	0	-2.09	1
800	AAAAAT	3	-1.32	1
801	AATATG	8	-0.4	1
802	ATGAGT	4	-0.92	1
803	AGTACA	7	-0.77	1
804	ACATGG	15	1.02	1
805	TGGATA	9	-0.25	1
806	ATAGAA	0	-1.45	1
807	GAAAAA	0	-1.5	1
808	GATTAT	0	-2.84	1
809	TATTTA	6	-0.9	1
810	TTAAGA	3	-1.09	1
811	AGAAAC	6	-0.77	1
812	CTTATT	0	-3.37	1
813	ATTAAT	0	-1.42	1
814	AATCCA	4	-0.79	1
815	CCAAAA	1	-1.66	1
816	AAAATG	0	-1.71	1
817	ATGACA	7	-0.64	1
818	AAAAGG	3	-1.33	1
819	GATAAT	3	-1.16	1
820	AATAAG	0	-1.46	1
821	AAGGGA	7	-0.22	1
822	GGAAGT	7	-0.19	1
823	AGTAGT	8	-0.62	1
824	AGTATA	3	-1.08	1
825	CCAAGT	12	0.63	1
826	AGTGAA	2	-1.6	1
827	TCAAAT	4	-0.89	1
828	AATTCT	3	-1.04	1
829	TCTAGT	2	-1.88	1
830	AGTGCA	7	-0.71	1
831	GCATTA	3	-1.42	1
832	TTAGAA	3	-0.96	1
833	CTTGAA	3	-1.2	1
834	AGGACA	6	-0.49	1
835	ACAACA	8	-0.7	1
836	ACATAC	11	0.12	1
837	TACGAT	11	0.21	1
838	GATATT	0	-2.16	1
839	ATTCAT	3	-1.4	1
840	CATCAC	10	-0.08	1
841	CACAGA	0	-4.47	1
842	AAATAT	0	-2.58	1
843	GAAGCT	0	-3.49	1
844	GCTATT	0	-3.12	1
845	ATTTCA	8	-0.32	1
846	AATGAG	9	-0.78	1
847	TATGGT	1	-2.7	1
848	GGTGAT	11	0.15	1
849	GATAAG	4	-1.32	1
850	AAGGAA	0	-3.72	1
851	GGCCGG	16	1.01	1
852	CGGGTC	13	0.51	1
853	GTCATA	13	0.11	1
854	CCAGTT	9	-0.28	1
855	GTTTTA	7	-0.45	1
856	TTAAAG	2	-1.61	1
857	AAGGTG	9	0.11	1
858	GTGTTG	5	-0.75	1
859	TTGGAC	5	-1.05	1
860	CAAAAT	3	-1.19	1
861	AATTAT	0	-1.94	1
862	TATTCA	8	-0.62	1
863	TCAGAG	11	-0.02	1
864	GTATTT	7	-0.37	1
865	TTTTTA	4	-0.77	1
866	TTACCT	6	-0.82	1
867	CCTAAA	3	-1.38	1
868	AAAAGT	1	-1.26	1
869	AGTGAC	11	0.27	1
870	GACTCC	19	2.06	1
871	TCCACA	12	0.5	1
872	CCGCTG	20	2.34	1
873	GATGTT	3	-1.92	1
874	GTTCTC	7	0.07	1
875	CCCCCC	20	2.13	1
876	CCCATT	9	0.1	1
877	CACAGC	20	2.15	1
878	AGCCTG	21	3.2	1
879	CAGATA	6	-0.53	1
880	ATAGTA	1	-1.37	1
881	GAGAAT	0	-2.37	1
882	ATGCCA	12	0.78	1
883	CATTTA	3	-1.01	1
884	TTACCG	11	-0.18	1
885	CCGAAG	0	-8.37	1
886	ACCTCT	12	0.12	1
887	AGGCCA	12	-0.05	1
888	CATGAA	5	-1.11	1
889	TCATCG	12	-0.21	1
890	TCGGAT	21	4.35	1
891	ATGCCC	17	1.3	1
892	CCCAAA	5	-0.61	1
893	AAACAT	3	-1.25	1
894	CATCCA	4	-0.94	1
895	CCAAGC	12	0	1
896	ATTTTA	4	-0.74	1
897	AAAATA	3	-1.33	1
898	ATAAGC	15	1.16	1
899	CAACAA	8	-0.69	1
900	AATAGG	3	-1.39	1
901	CGTAAA	0	-2.17	1
902	ATGGAA	7	-0.91	1
903	AAATCG	15	0.14	1
904	TCGCCA	17	1.33	1
905	CATTTT	1	-2.22	1
906	TCAGAT	4	-1.13	1
907	GATGTG	15	0.96	1
908	GTGTTA	9	-0.25	1
909	TTAATA	8	-0.55	1
910	ATAATA	3	-1.16	1
911	ATACCT	4	-0.53	1
912	CCTGAT	4	-1.3	1
913	GATAAA	0	-2.32	1
914	CCCTTC	21	2.1	1
915	TTCGAA	20	2.05	1
916	GATTTA	3	-1.01	1
917	TTAAAC	1	-1.25	1
918	AACACA	6	-1	1
919	AAAGGG	3	-1.2	1
920	GGGAGA	13	0.15	1
921	AGACCT	5	-0.56	1
922	CCTCCC	19	1.26	1
923	ATCGAG	17	0.91	1
924	GAGTTA	0	-1.41	1
925	TTAAGG	0	-1.91	1
926	TCTTGG	9	0.18	1
927	TGGGAA	8	-0.24	1
928	AGACAT	2	-1.46	1
929	CATCCT	6	-0.4	1
930	CCTACT	10	-0.09	1
931	ACTGAC	6	-0.58	1
932	GACGTT	4	-1.53	1
933	GTTGCC	1	-1.96	1
934	GCCTGT	16	1.21	1
935	TGTAGT	7	-0.53	1
936	AGTCTC	12	0	1
937	CTCCGA	11	0.26	1
938	CGAAAG	0	-2.13	1
939	GTGGCT	13	0.48	1
940	GCTTTT	1	-1.31	1
941	TTTGCA	8	-0.41	1
942	GCACAA	0	-1.72	1
943	CAAAAA	0	-1.44	1
944	GACTAC	17	1.05	1
945	TACACC	19	2.05	1
946	ACCATA	5	-1.01	1
947	GTTTGC	11	0.26	1
948	TGCAAA	10	-0.42	1
949	AAAGCA	0	-2.07	1
950	GAAACT	1	-1.81	1
951	ACTACA	4	-0.8	1
952	TTCAAA	0	-1.85	1
953	CTCAGC	21	4.04	1
954	AAGAGT	4	-0.81	1
955	AGTGGT	2	-2.03	1
956	GGTCTT	7	-0.81	1
957	CTTGAT	4	-0.86	1
958	GATCCT	5	-1.2	1
959	CCTTTT	7	-0.48	1
960	TTTCTA	4	-1.14	1
961	AACATA	8	-0.6	1
962	AACAGC	21	2.69	1
963	ATGTCA	15	1.13	1
964	TTCAGA	7	-0.04	1
965	AAGAAG	0	-1.64	1
966	AAAGAT	0	-1.74	1
967	GATCAT	3	-1.19	1
968	GGATAC	11	0.41	1
969	TACAGA	2	-1.73	1
970	AGAAAT	3	-1.06	1
971	AATCTA	1	-1.83	1
972	CTAAGC	11	-0.48	1
973	AGCACG	17	1.21	1
974	ACGTCA	6	-0.87	1
975	TCAAGT	4	-0.76	1
976	GAGATT	3	-1.5	1
977	TTAGAG	4	-1.08	1
978	GAGCAT	19	2.45	1
979	GATCAA	6	-0.6	1
980	CCTTAC	11	-0.13	1
981	TACCCA	13	-0.09	1
982	CCAGGA	7	0.91	1
983	GGACAT	4	-0.93	1
984	CATTCA	8	-0.3	1
985	TCAGGG	9	-0.28	1
986	TCTGCA	6	-0.95	1
987	GCAGGA	13	0.78	1
988	GGATCT	7	-0.14	1
989	TCTGAT	7	-0.9	1
990	GATGCA	4	-0.94	1
991	GCAACA	6	-0.64	1
992	TGGGCT	15	1.49	1
993	GCTGAA	1	-2.51	1
994	ACAGTC	7	-0.32	1
995	GTCCAG	16	1.26	1
996	CAGATG	14	1.22	1
997	ATGGTA	13	0.2	1
998	GTAAAC	7	-0.8	1
999	AGCTTG	21	1.64	1
1000	CCTGAC	21	3.67	1
1001	CTGATA	7	-0.25	1
1002	ATAACA	9	-0.65	1
1003	ACAGCC	17	1.74	1
1004	GCCACA	13	0.8	1
1005	ACAATA	9	-0.6	1
1006	ATAGTG	14	0.77	1
1007	GTGATT	8	-0.65	1
1008	TCAGAC	11	0.18	1
1009	AGGAAG	0	-3.01	1
1010	AAGAAT	0	-2.2	1
1011	CTGTCG	19	1.46	1
1012	TCGCTT	12	0.3	1
1013	GATAGT	3	-1.07	1
1014	AGTGTT	7	-0.29	1
1015	AACTCA	12	-0.01	1
1016	TCAGCA	10	-0.15	1
1017	GCAAAC	11	0.09	1
1018	AACAGT	8	-0.34	1
1019	AGTTTA	3	-0.99	1
1020	TTAAAT	4	-0.95	1
1021	AATACA	3	-1.03	1
1022	ACAAAG	0	-1.82	1
1023	ATCTTT	11	0.43	1
1024	GCAAGT	7	-0.59	1
1025	AATCCT	5	-0.69	1
1026	CCTGTT	4	-0.83	1
1027	GTTGTC	12	0.55	1
1028	GTCAGC	17	1.38	1
1029	AGCCTA	15	1.14	1
1030	CTAACA	6	-0.54	1
1031	AAGCTT	0	-3.68	1
1032	CTTTCA	6	-0.86	1
1033	AATAAA	0	-1.54	1
1034	AAACTG	0	-2.42	1
1035	ATAACT	15	0.54	1
1036	ACTGAT	10	-0.42	1
1037	AGTTTT	7	-0.42	1
1038	AAGCCT	0	-2.85	1
1039	CCTTCA	12	-0.2	1
1040	CTGTCT	15	0.15	1
1041	GACTCG	8	-0.4	1
1042	TCGAAT	3	-1.28	1
1043	AATTTC	0	-3.8	1
1044	GATAGG	0	-1.57	1
1045	CCTAGT	7	-0.68	1
1046	AGTTCC	12	-0.09	1
1047	TCCAAT	11	-0.17	1
1048	GATACT	5	-0.68	1
1049	ACTAAA	3	-1.23	1
1050	CTGTTT	0	-2.12	1
1051	TTTAGT	5	-0.95	1
1052	AGTAGC	9	-0.68	1
1053	AGCAAT	11	-0.09	1
1054	AAATTG	0	-1.59	1
1055	TTGTCC	8	-0.81	1
1056	TCCCAA	12	-0.47	1
1057	CAAGGT	7	-0.27	1
1058	GGTCCT	7	0.26	1
1059	AATGCA	4	-0.99	1
1060	TCACAG	8	-0.63	1
1061	TCAGGT	12	0.21	1
1062	TCTAAT	5	-1.01	1
1063	AATAGA	3	-1.19	1
1064	AGATTA	4	-0.92	1
1065	TCCCAT	10	-0.38	1
1066	CATAAT	4	-1.17	1
1067	AATGGA	4	-0.77	1
1068	GGAAAT	4	-0.91	1
1069	TCATAT	7	-0.87	1
1070	TATACT	5	-0.42	1
1071	ACTTCA	4	-0.93	1
1072	GATCTT	1	-1.64	1
1073	CTTAAT	0	-1.46	1
1074	AAGGTA	9	-0.25	1
1075	GTATCC	11	-0.11	1
1076	TCCCGA	6	-0.44	1
1077	ATCGTC	17	0.91	1
1078	GTCTCA	13	0.07	1
1079	TCAACA	6	-0.89	1
1080	ATATCT	5	-0.56	1
1081	CCTAAC	14	0.59	1
1082	AAGTTA	0	-1.62	1
1083	TCCCGT	0	-2.22	1
1084	CGTGAT	1	-1.58	1
1085	AGCTTC	21	1.95	1
1086	TTCGTT	13	0.82	1
1087	TTAGCA	3	-1.1	1
1088	GCAAAG	0	-2.69	1
1089	AAGTCT	0	-2.06	1
1090	AAGTTG	0	-3.64	1
1091	CATTAT	3	-1.22	1
1092	TATCCT	7	-0.49	1
1093	ATCATT	17	0.58	1
1094	GATCCC	10	-0.48	1
1095	CCCAAC	21	2.33	1
1096	GTTTCA	4	-0.89	1
1097	GCAAGG	7	-0.66	1
1098	CTGTCC	13	0.22	1
1099	AGCATC	15	0.74	1
1100	CCTATC	18	0.93	1
1101	ATCAAG	11	0.06	1
1102	TTATCT	4	-1.08	1
1103	AATTCA	6	-0.68	1
1104	TTGAGT	0	-2.31	1
1105	AGTCGT	0	-2.9	1
1106	ATCTTC	21	2.39	1
1107	TTCTCA	11	0.47	1
1108	CCTAAT	4	-0.59	1
1109	TTATAC	11	-0.05	1
1110	TACCGT	14	0.39	1
1111	GGGATG	11	0.56	1
1112	TCTTCC	12	-0.06	1
1113	CCTAAG	5	-1.04	1
1114	GGAATG	2	-1.67	1
1115	TCCGAT	6	-0.45	1
1116	TCAATG	9	-0.37	1
1117	GATATG	0	-1.66	1
1118	TTGAGC	20	2.05	1
1119	AGCCGT	16	0.93	1
1120	GAGTCT	2	-1.21	1
1121	ACTAAT	4	-0.86	1
1122	TTGTCA	3	-1.05	1
1123	TATGAT	1	-1.49	1
1124	AATATC	9	0.53	1
1125	TCTTTA	7	-0.55	1
1126	TTAGAT	0	-1.54	1
1127	AACAAT	14	0.56	1
1128	AATAGT	6	-0.61	1
1129	AGTTCG	11	0.18	1
1130	TCGGCA	19	1.79	1
1131	AGCAGT	10	-0.48	1
1132	AGTCCT	8	-0.57	1
1133	ACTGTC	21	2.48	1
1134	GTCAAT	12	0	1
1135	ACTACT	6	-0.76	1
1136	ACTACC	19	1.73	1
1137	ACCAAC	17	1.02	1
1138	AACGCA	14	1.05	1
1139	GCAGCG	14	0.71	1
1140	GCGGAA	14	0.56	1
1141	GGTACT	2	-1.81	1
1142	ACTAAG	0	-2.34	1
1143	AACATG	7	-0.08	1
1144	ATGCTG	17	0.77	1
1145	GACTCT	9	-0.01	1
1146	AAACAG	0	-1.77	1
1147	GAATGG	0	-2.89	1
1148	TGGCTC	21	5.31	1
1149	CTCCCA	15	0.83	1
1150	CCAAAT	3	-1.23	1
1151	GTCCAA	6	-0.91	1
1152	CAAGGA	7	-0.35	1
1153	TCATCA	9	-0.65	1
1154	TCAGTG	21	1.55	1
1155	GTGACT	5	-0.83	1
1156	AATATA	5	-1	1
1157	ACACAT	4	-0.77	1
1158	CATCGC	17	1.43	1
1159	TCCTCA	12	-0.17	1
1160	TCAAAC	3	-1.33	1
1161	AACTCG	20	1.79	1
1162	TCGGTA	8	-0.44	1
1163	GTAAAT	4	-1.11	1
1164	TTTACA	5	-0.6	1
1165	ATTGAC	11	-0.02	1
1166	GACATT	12	0.16	1
1167	TCAATA	4	-0.98	1
1168	GTACTC	21	2.51	1
1169	CTCAAA	0	-1.62	1
1170	AAATCA	3	-1.13	1
1171	TCAATT	2	-1.28	1
1172	TTAAGT	3	-1.02	1
1173	AGTAAA	0	-1.34	1
1174	GACCTT	9	-0.22	1
1175	TTGTTT	1	-1.98	1
1176	TCTAAA	3	-1.17	1
1177	TCAGAA	9	-0.53	1
1178	CTCTAC	21	2.94	1
1179	TACACA	19	1.69	1
1180	AATGAT	0	-2.01	1
1181	TATTCT	9	-0.18	1
1182	CCACCT	10	-0.25	1
1183	AGTGTG	21	2.61	1
1184	GTGCAC	20	3.31	1
1185	GATAGC	15	0.55	1
1186	AGCACA	11	-0.29	1
1187	ACAGAT	11	-0.13	1
1188	GATGAC	3	-1.46	1
1189	AGAGTG	12	0.04	1
1190	TTGGGA	4	-1.08	1
1191	GGAAAA	2	-1.74	1
1192	GATCTA	0	-1.93	1
1193	CTAAAC	15	0.73	1
1194	TGGCGT	10	-0.08	1
1195	CGTTCA	6	-0.43	1
1196	TCAAAA	5	-1.02	1
1197	CTTCTA	4	-0.94	1
1198	CTAAAT	0	-1.53	1
1199	AATTCC	18	1.49	1
1200	TCCCAG	19	1.69	1
1201	GTTCTT	7	-0.3	1
1202	CTTTTA	3	-1.16	1
1203	CCTGTA	6	-0.66	1
1204	GTAGTT	0	-1.82	1
1205	GTTAAA	0	-1.86	1
1206	AATAGC	15	0.32	1
1207	TTACTC	14	0.63	1
1208	GAAGGT	2	-1.82	1
1209	GGTGAA	6	-1.11	1
1210	GAACCA	6	-0.68	1
1211	GACATA	12	0.67	1
1212	GACTAT	8	-0.4	1
1213	TATGTC	13	0.51	1
1214	GTCTCT	21	3.5	1
1215	TCTGAA	4	-0.92	1
1216	CTCTTA	6	-0.7	1
1217	GAGGCT	15	0.49	1
1218	GCTGCT	2	-1.3	1
1219	GCTGGA	13	0.59	1
1220	GGAAGA	3	-1.7	1
1221	TTTCCA	13	0.31	1
1222	CCAATG	0	-1.66	1
1223	ATGAAC	19	1.85	1
1224	AGTTTC	16	1.27	1
1225	AAAAAA	0	-1.52	1
1226	TTAGTA	4	-0.9	1
1227	GTAAGT	11	-0.55	1
1228	GAATCT	0	-1.3	1
1229	TCTAGC	11	0	1
1230	AGCTCT	13	0.26	1
1231	GAACAT	8	-0.82	1
1232	CATGTT	15	0.74	1
1233	GGTAGC	7	-0.52	1
1234	AGCATA	15	0.32	1
1235	ATATAT	5	-0.98	1
1236	TACGTT	12	0	1
1237	GTTATC	0	-2.1	1
1238	AAGCAA	6	-0.91	1
1239	CAAATA	6	-0.87	1
1240	ATATTC	20	1.7	1
1241	TTCACT	18	1.23	1
1242	ACTGCA	4	-1.07	1
1243	GCACCC	19	2.02	1
1244	CCCATA	12	0.2	1
1245	CTGGGA	11	0.55	1
1246	GGAATA	7	-0.61	1
1247	ATAGGA	9	-0.15	1
1248	AGTGAG	14	0.86	1
1249	GAGGCC	20	1.91	1
1250	GCCCGG	14	0.78	1
1251	CGGATG	7	-0.18	1
1252	ATGGAC	14	0.68	1
1253	GACTCA	12	0.22	1
1254	TTGCTG	19	1.85	1
1255	CTGACA	13	0.41	1
1256	ACACCT	9	-0.14	1
1257	CCTTGG	21	3.12	1
1258	AGAAGT	8	-0.46	1
1259	AGTGTA	6	-0.91	1
1260	GTAACT	4	-0.87	1
1261	TCACAC	15	0.65	1
1262	CACATT	1	-1.5	1
1263	ATTATC	8	-0.51	1
1264	ATCAAC	7	-0.07	1
1265	AACTAT	7	-0.57	1
1266	GTTAAC	11	-0.38	1
1267	TCCAAA	6	-0.74	1
1268	TCGATC	4	-1.04	1
1269	ATCATA	0	-2.11	1
1270	AGCCAA	15	0.18	1
1271	TCCTTT	9	-0.45	1
1272	TTTCCT	7	-0.31	1
1273	AATACT	4	-0.72	1
1274	ACTCTG	12	0.1	1
1275	CTGTTA	14	0.22	1
1276	TCTGGG	18	1.69	1
1277	GGGGTA	13	0.3	1
1278	GTAATC	6	-0.88	1
1279	ATCAAA	0	-2.35	1
1280	AAAGTG	1	-1.4	1
1281	GTGATA	21	3.64	1
1282	AACTCT	6	-0.85	1
1283	TCTTTG	3	-1.18	1
1284	TTGTTG	7	-0.75	1
1285	ACAACC	3	-1.32	1
1286	ACAGAG	12	-0.01	1
1287	AGTAGA	3	-1.37	1
1288	ATAAAA	4	-0.93	1
1289	AAACTT	0	-1.63	1
1290	CTTCTT	1	-1.81	1
1291	CTTTCC	12	0.42	1
1292	TCCAGG	8	-0.23	1
1293	CAGAAT	8	-0.51	1
1294	AACCCC	20	1.63	1
1295	CCCCTA	12	-0.25	1
1296	CTAGAC	11	-0.5	1
1297	TCTTCT	2	-1.65	1
1298	TCTGTG	16	1.23	1
1299	GTGAGT	13	0.26	1
1300	AGTGGA	4	-1.05	1
1301	GGAGCT	12	0.04	1
1302	GAATAT	2	-1.63	1
1303	TATACA	1	-1.93	1
1304	TGCCAA	15	0.69	1
1305	ATATCC	13	0.63	1
1306	ACACAA	9	-0.66	1
1307	GAGTCA	15	1.01	1
1308	TATCCA	6	-0.59	1
1309	CCAGTA	5	-0.96	1
1310	GTACGA	0	-1.7	1
1311	GATACA	3	-1.21	1
1312	AAGTCA	7	-0.86	1
1313	TCACCA	9	-0.59	1
1314	TCTAAC	7	-0.57	1
1315	AACTTA	7	-0.68	1
1316	GAAAGT	5	-1	1
1317	AGTTCT	6	-0.73	1
1318	TCACTA	14	0.15	1
1319	AAAGTT	0	-3.15	1
1320	GACACC	21	2.41	1
1321	ACCGAC	21	2.4	1
1322	GACACA	15	0.42	1
1323	ACAGCA	6	-0.85	1
1324	AACATC	17	1.18	1
1325	CTAAAA	3	-1.19	1
1326	TTCAGT	15	0.9	1
1327	AGTATT	7	-0.47	1
1328	ATTTTC	14	0.22	1
1329	TTCTTC	21	3.03	1
1330	AAATAC	3	-1.54	1
1331	TACAAT	16	1.82	1
1332	CAGTCT	2	-1.19	1
1333	AGTCTA	6	-0.36	1
1334	CTAATT	8	-0.38	1
1335	ATTAAA	0	-1.96	1
1336	CATTCT	6	-0.82	1
1337	GGTTCA	4	-0.74	1
1338	GAACAC	4	-1.25	1
1339	CACTTA	0	-3.33	1
1340	ACTCAA	5	-0.64	1
1341	TTTAAC	16	1.32	1
1342	AACAAA	0	-2.08	1
1343	AAAGTA	3	-1.41	1
1344	GTAGAC	14	0.03	1
1345	ATTTTG	5	-0.58	1
1346	TTGAAT	4	-0.99	1
1347	CCAAAG	3	-1.68	1
1348	CTGCGT	14	0.29	1
1349	CGTATG	21	2.35	1
1350	CTCTCG	15	0.89	1
1351	TCGGAG	20	2.98	1
1352	GTAAAA	0	-1.39	1
1353	AATTTG	5	-0.91	1
1354	ATTCAG	3	-1.22	1
1355	CAGCAT	6	-0.77	1
1356	CATTAC	18	0.9	1
1357	TACCTT	5	-0.98	1
1358	CTTGTT	1	-2.13	1
1359	GTTGAA	0	-4.01	1
1360	AGACTT	4	-1.1	1
1361	CTTACA	6	-0.93	1
1362	TCAGGC	21	4.24	1
1363	GGCCAC	17	0.94	1
1364	CACATC	8	-0.01	1
1365	ATCACC	17	1.69	1
1366	ACCAAG	9	-0.04	1
1367	AAGGAG	11	-0.39	1
1368	GACTTA	4	-0.89	1
1369	TTACCA	5	-0.73	1
1370	CCAACA	7	-0.63	1
1371	ACAATC	9	-0.22	1
1372	ATCTAT	15	0.81	1
1373	TATCAC	2	-1.59	1
1374	CACAAG	11	-0.46	1
1375	TATCTA	4	-1.05	1
1376	CAAACT	5	-0.46	1
1377	ACTCCC	21	2.08	1
1378	CCCTTT	16	0.61	1
1379	TACTCA	17	1.46	1
1380	ACTGTA	5	-0.58	1
1381	GAAATC	14	1.36	1
1382	ATCATG	13	0.06	1
1383	TCTTTT	4	-0.99	1
1384	TTTGTA	2	-1.3	1
1385	AACCAT	0	-1.48	1
1386	CATCAT	9	-0.24	1
1387	CATTTC	10	-0.13	1
1388	TTCATA	10	-0.12	1
1389	ATAGAT	5	-0.99	1
1390	CATCTA	3	-1.01	1
1391	GAAACA	7	-0.83	1
1392	CTTAGA	4	-1.06	1
1393	AGAGGT	3	-1.81	1
1394	GGTTTT	0	-3.76	1
1395	CTAAGT	7	-0.43	1
1396	GAAATT	1	-1.7	1
1397	TATTTC	14	0.79	1
1398	TTCCTG	21	2.74	1
1399	CTGAAG	14	0.45	1
1400	AATCTT	3	-1.23	1
1401	GTGAGC	21	2.39	1
1402	TTATTC	9	-0.19	1
1403	GACGCT	4	-0.89	1
1404	GCTATG	7	-0.34	1
1405	ATGGCT	10	-0.28	1
1406	CATGCC	15	0.17	1
1407	AGCATG	14	0.78	1
1408	ATGTCC	12	0.18	1
1409	GTAAGA	3	-1.55	1
1410	CTAGGA	1	-1.97	1
1411	GGACAA	4	-0.9	1
1412	GCAGAT	7	-0.73	1
1413	GATGGG	17	1.32	1
1414	GGGAAT	13	0.38	1
1415	TTTGGT	0	-4.84	1
1416	TCAAGC	12	-0.08	1
1417	AGCCTT	12	0.5	1
1418	CTTAAA	0	-1.98	1
1419	ATGCAA	7	-0.9	1
1420	TACCCT	16	1.46	1
1421	GTAACC	4	-1.11	1
1422	TCTCTA	4	-0.71	1
1423	CTACAA	5	-0.87	1
1424	CAACAT	8	-0.58	1
1425	TATCTT	6	-0.61	1
1426	TTATCA	6	-1	1
1427	GAATTA	3	-1.22	1
1428	TTATTA	3	-1.16	1
1429	GATTTG	5	-0.89	1
1430	TACCTC	21	3.12	1
1431	CAGGTC	15	1.02	1
1432	GTCCTC	17	1.19	1
1433	CTCTTT	17	1.13	1
1434	TTTATA	5	-0.88	1
1435	TATAAG	0	-3.2	1
1436	CTGGTG	14	0.74	1
1437	GTGTCA	21	1.92	1
1438	CAGCTA	9	-0.46	1
1439	CTAAAG	0	-3.36	1
1440	AAGGGG	19	1.62	1
1441	GGGATC	21	1.8	1
1442	ATCAGC	17	1.57	1
1443	ATCTCA	15	0.7	1
1444	TCACTC	21	2.91	1
1445	CATTCC	7	-0.76	1
1446	CCATTA	4	-0.69	1
1447	AAAACA	0	-1.47	1
1448	AATTTA	4	-0.88	1
1449	TTTAGA	3	-1.75	1
1450	AGTTAC	14	0.22	1
1451	ATGAGG	8	-0.53	1
1452	GATTCA	6	-0.91	1
1453	CAAATG	5	-0.84	1
1454	AATGGC	13	0.24	1
1455	GCAGCT	0	-1.42	1
1456	GCTTTA	3	-1.31	1
1457	CACGTG	19	2.49	1
1458	GTGCTG	14	0.52	1
1459	CTGCTT	21	2.64	1
1460	AAATGC	4	-1.14	1
1461	TGCGGA	21	2.7	1
1462	TCTTTC	18	1.39	1
1463	CAAATT	10	-0.35	1
1464	AACCTA	11	0.27	1
1465	CTACCA	8	0	1
1466	CCAGCA	12	-0.32	1
1467	ATATGG	9	-0.46	1
1468	ATTTAT	0	-2.6	1
1469	TATACC	21	2.03	1
1470	ACCAGG	15	0.89	1
1471	ATACAA	4	-0.87	1
1472	CAATCT	8	-0.71	1
1473	CAGGCA	8	-0.48	1
1474	CCACTA	11	-0.02	1
1475	CTAACT	5	-1.06	1
1476	ACTAGG	0	-1.67	1
1477	AGGTCA	10	-0.23	1
1478	ATATCA	10	-0.65	1
1479	CTTAAG	0	-3.04	1
1480	CATGGT	15	0.49	1
1481	GGTTTC	21	5.36	1
1482	ATGCAG	1	-1.38	1
1483	CAAGTA	4	-0.99	1
1484	TCTGTC	20	2.84	1
1485	TACAAA	1	-2.32	1
1486	ATTCAA	3	-1.39	1
1487	CCATAT	2	-1.39	1
1488	TATAGT	2	-1.43	1
1489	AGTTGG	11	0.64	1
1490	TGGGAT	2	-2	1
1491	ACAATT	7	-0.74	1
1492	CAATCA	8	-0.69	1
1493	CCTTGC	21	3.03	1
1494	TGCTTA	7	-0.26	1
1495	AAGACA	0	-1.62	1
1496	ACATTG	5	-0.94	1
1497	AAGCTA	0	-1.62	1
1498	CTACTT	4	-1.02	1
1499	TTTTAT	6	-0.66	1
1500	TTGACT	5	-1.18	1
1501	GCACAG	0	-2.01	1
1502	GATACC	2	-1.18	1
1503	ACCGAA	20	2.2	1
1504	TCTTAT	7	-0.73	1
1505	TATCTC	14	0.92	1
1506	CTCCCT	13	0.7	1
1507	AACTGC	21	3.02	1
1508	CTCTCC	18	0.86	1
1509	TCCTTC	21	2.07	1
1510	TTCCCT	16	1.14	1
1511	CCTACA	0	-1.7	1
1512	TGGAAG	17	0.93	1
1513	AAGACT	0	-3.88	1
1514	ACTAAC	10	-0.43	1
1515	AACACC	20	2.37	1
1516	ACCTTC	17	1.56	1
1517	TTCATT	10	-0.4	1
1518	CATGTC	9	-0.3	1
1519	GTCAAG	9	0.02	1
1520	GAGATC	17	0.98	1
1521	ATCGGG	17	1.09	1
1522	CAATCG	13	0.44	1
1523	TCGAAA	6	-0.98	1
1524	TTAGAC	0	-2.18	1
1525	GACCAC	20	1.9	1
1526	AAAGGA	3	-1.62	1
1527	TTGGTT	2	-1.44	1
1528	GTTACA	3	-1.19	1
1529	ACATTT	7	-0.54	1
1530	CAATTC	17	1.46	1
1531	TATAGA	6	-0.79	1
1532	AACCCA	5	-0.58	1
1533	TGCAAT	12	0.52	1
1534	AAACGT	0	-4.63	1
1535	CGTGCC	17	1.24	1
1536	GCCAAG	13	0.22	1
1537	ATCTCT	21	3.72	1
1538	TCATTT	5	-0.95	1
1539	TTTAAA	3	-1.3	1
1540	AAAAGC	9	-0.19	1
1541	TCAAGA	0	-1.6	1
1542	TTCCCA	21	7.29	1
1543	GTATTG	0	-1.79	1
1544	AACACG	13	0.9	1
1545	ACGAAA	0	-3.28	1
1546	AAATCC	9	-0.51	1
1547	AAAAGA	0	-1.79	1
1548	AGAGAC	0	-2.37	1
1549	CACGCC	20	2.2	1
1550	GCCACC	20	2.72	1
1551	TTTCAC	0	-2.54	1
1552	AAGATA	0	-2.34	1
1553	ATAGTT	4	-1.06	1
1554	GTTAGG	2	-1.61	1
1555	AGGTTA	7	-0.15	1
1556	TTACTA	6	-0.86	1
1557	CCAGCC	21	1.98	1
1558	CCCACT	21	2.48	1
1559	ACAAGA	4	-0.92	1
1560	CCTCAT	4	-0.49	1
1561	CATCTC	13	-0.28	1
1562	CGGAAG	6	-0.59	1
1563	TCTGCG	5	-0.92	1
1564	GCGCCA	19	1.77	1
1565	AGGAAT	5	-0.79	1
1566	TTACTT	7	-0.57	1
1567	CTTCAC	12	0.11	1
1568	CACTGG	20	2.38	1
1569	TGGACT	8	-0.59	1
1570	AGAACT	6	-0.86	1
1571	ACTATA	4	-0.79	1
1572	ATACAT	5	-0.72	1
1573	GATTGT	6	-1.13	1
1574	TGTTTG	5	-0.62	1
1575	TTGGAT	0	-2.23	1
1576	GATAGA	4	-1.18	1
1577	TTCGAC	12	0.11	1
1578	GACGAT	0	-2.82	1
1579	CACGCA	16	1.5	1
1580	CCCACA	20	1.95	1
1581	ACAGTT	6	-1.29	1
1582	TGTCCT	11	-0.19	1
1583	GCAAGA	0	-1.51	1
1584	AGTCCA	8	-0.78	1
1585	GATTCC	1	-1.98	1
1586	GCAAAA	0	-1.51	1
1587	CACTGT	6	-0.67	1
1588	TGTGCA	4	-0.6	1
1589	GCACGA	4	-0.87	1
1590	CGACCA	0	-3.21	1
1591	CCATAC	5	-0.67	1
1592	TACACT	21	2.59	1
1593	ACTGCT	8	-0.6	1
1594	GCTCCA	7	-0.27	1
1595	AAACGA	1	-1.57	1
1596	CGACGA	0	-2.38	1
1597	AGTGCC	21	2.17	1
1598	GCCGCC	17	1.42	1
1599	GCCTGG	12	-0.17	1
1600	TGGAAA	0	-2.11	1
1601	AAATTT	1	-1.91	1
1602	CCTCGG	14	0.01	1
1603	ATGGTT	1	-1.76	1
1604	TCAGCG	17	0.9	1
1605	GCGGGC	17	1.33	1
1606	GGCTTA	0	-2.12	1
1607	TTATAT	9	-0.45	1
1608	GTCACC	20	2.17	1
1609	ACCCCA	16	0.99	1
1610	CCAGCG	20	2.36	1
1611	GCGTAT	0	-2.65	1
1612	GGAATC	7	-0.08	1
1613	GTGCGG	15	0.42	1
1614	CGGTCC	8	-0.79	1
1615	ATTGAA	0	-1.81	1
1616	AAGCGT	14	0.47	1
1617	CGTCCG	14	0.41	1
1618	CCGCTC	19	1.57	1
1619	CTCATT	12	0.09	1
1620	ATTAGT	7	-0.81	1
1621	GACAAT	16	0.7	1
1622	GAATGA	10	-0.15	1
1623	GCTGCG	15	0.39	1
1624	GCGGTT	1	-0.94	1
1625	GTTGTG	0	-1.36	1
1626	GTGGCA	21	3	1
1627	GCAATG	10	-0.56	1
1628	CTGATG	13	0.35	1
1629	ATGCTC	21	3.82	1
1630	CTCGGA	21	4.3	1
1631	GGAGTC	15	1.08	1
1632	GTCGGG	20	1.22	1
1633	GGGCTG	20	1.61	1
1634	CTGATC	16	0.61	1
1635	ATCGAA	17	0.64	1
1636	CTGTGG	12	0.06	1
1637	TGGGTG	21	2.79	1
1638	GTGTGG	21	2.3	1
1639	TGGTGT	11	0.73	1
1640	TGTTAT	12	-0.05	1
1641	TCCACG	20	2.35	1
1642	ACGACA	10	-0.08	1
1643	GCCTCA	14	0.74	1
1644	CTGCTC	21	3.41	1
1645	CGAAAA	0	-3.13	1
1646	TGCTGC	21	8.84	1
1647	TGCCTA	9	-0.4	1
1648	CTTCTC	19	1.51	1
1649	CTCCAC	21	5.42	1
1650	CACCCT	18	1.58	1
1651	CCTTTC	15	0.25	1
1652	TTCGTC	21	1.65	1
1653	GTCTTT	15	0.94	1
1654	GGTCAG	6	-0.52	1
1655	CAGTAC	20	2.36	1
1656	TGGTTT	20	1.75	1
1657	GTCACG	15	0.77	1
1658	GTTCCA	4	-0.88	1
1659	CCAGAT	7	-0.39	1
1660	TCAGTT	6	-0.44	1
1661	GTTTTG	0	-1.69	1
1662	AAAAAG	0	-3.43	1
1663	ACTCAT	1	-2.03	1
1664	TCTATT	3	-2.07	1
1665	ATTGTT	0	-1.22	1
1666	GTTCTG	8	-0.07	1
1667	ACCGCC	15	0.33	1
1668	GATTTT	3	-1.5	1
1669	TATGCC	14	0.41	1
1670	GCCTTC	21	2.9	1
1671	AGGATA	9	-0.68	1
1672	ATATTG	6	-0.8	1
1673	TTGTGT	2	-2.25	1
1674	AGAATA	1	-1.43	1
1675	TATTTG	0	-2.78	1
1676	AGTCCG	13	0.67	1
1677	CCGGTT	16	1.67	1
1678	GAGAGT	6	-0.76	1
1679	TACATT	5	-0.73	1
1680	GCAGTT	3	-1.17	1
1681	CTCACC	21	3.01	1
1682	TGCCAG	20	1.95	1
1683	GGCTCT	16	1.31	1
1684	CTTAGT	0	-1.55	1
1685	GACTTT	12	0.55	1
1686	TTTGAT	0	-2.57	1
1687	GGTCGA	0	-2.63	1
1688	AAGGCA	0	-2.09	1
1689	GCATAC	13	0.66	1
1690	CTTGCT	4	-1.21	1
1691	GCTGGC	14	0.84	1
1692	GGCTCC	20	1.87	1
1693	ATTGTA	4	-1.2	1
1694	GTATCT	12	0.03	1
1695	ACTGTT	5	-0.78	1
1696	CACACA	15	0.96	1
1697	GCATTG	0	-2.22	1
1698	CGAATT	0	-2.92	1
1699	GTCTAT	20	1.43	1
1700	CACCCC	17	1.13	1
1701	GCTGTC	21	2.53	1
1702	AGGACT	7	-0.71	1
1703	CTGCCT	20	2.57	1
1704	CCTGCC	19	1.88	1
1705	TGGCAT	19	2.11	1
1706	CATCGA	4	-1.17	1
1707	GATTGG	7	-0.46	1
1708	TGGACC	13	-0.17	1
1709	ACCATC	17	1.56	1
1710	CTGCAT	16	0.56	1
1711	TCTTAC	0	-6.04	1
1712	TACATG	14	0.5	1
1713	CACCTT	19	1.52	1
1714	CTTCAT	2	-1.9	1
1715	CATGCT	3	-1.41	1
1716	GGCCTA	6	-0.64	1
1717	CTACAG	8	-0.72	1
1718	ATGTGC	10	0.51	1
1719	TGCACA	21	3.6	1
1720	ACAGGC	16	0.62	1
1721	GGCTAC	14	0.5	1
1722	GGCTTT	7	-0.44	1
1723	GAATTG	1	-1.85	1
1724	TTGGAG	0	-2.5	1
1725	GAGGTG	16	0.64	1
1726	CCAGAC	21	3.85	1
1727	TATGAC	7	-0.16	1
1728	GTGTTT	12	0.22	1
1729	TTTGTG	17	0.87	1
1730	GTGAAT	8	-0.17	1
1731	CTGGCA	19	1.61	1
1732	ATCGCT	17	1.24	1
1733	GCCATG	17	0.68	1
1734	ATGACG	20	2.95	1
1735	ACGATG	14	0.79	1
1736	ATGGGC	7	-0.67	1
1737	GGCAAA	3	-1.28	1
1738	ATTGGT	10	-0.39	1
1739	CAACTA	6	-0.81	1
1740	GACCCA	18	1.37	1
1741	GTTATA	4	-0.98	1
1742	ATTGCC	9	0.25	1
1743	GCCCTA	16	0.61	1
1744	ACTCAC	2	-1.33	1
1745	GCACCA	8	-0.59	1
1746	GTGTCT	16	1.39	1
1747	GGGGGA	14	1.01	1
1748	GTCATC	17	0.85	1
1749	ATCCTC	18	1.86	1
1750	CTCAAT	21	2.18	1
1751	GTTGAG	0	-2.86	1
1752	GCACTG	16	0.77	1
1753	CGATTT	0	-2.43	1
1754	CCACCC	19	1.65	1
1755	CCCGCA	21	2.69	1
1756	AACTTC	13	0.11	1
1757	CTGTAT	16	1.42	1
1758	TATCAT	3	-1.01	1
1759	CTAGCA	0	-2.36	1
1760	GCAGCA	7	-0.42	1
1761	GTCTGA	13	0.49	1
1762	ATGGGG	21	4.42	1
1763	GCTCAT	4	-1.37	1
1764	GGATTA	0	-2.04	1
1765	TTAGTG	12	0.14	1
1766	TTTGCT	9	-0.69	1
1767	TTTGAA	0	-1.92	1
1768	ACCTTG	15	0.52	1
1769	GGAAAG	0	-3.77	1
1770	CCACTG	19	1.55	1
1771	CTGTGT	9	-0.23	1
1772	TGTAAA	4	-1.03	1
1773	GTCGGT	7	0.34	1
1774	GGTGGG	9	-0.43	1
1775	GGGCCA	15	1.1	1
1776	TCCAAG	13	0.6	1
1777	AAGTCG	14	0.6	1
1778	TCGCTC	17	1.17	1
1779	CTCGTA	17	0.83	1
1780	TTGGTG	10	-0.18	1
1781	GCGTTT	4	-1.39	1
1782	TTTGAC	12	0.16	1
1783	AAGGCG	8	-0.22	1
1784	GCGTTC	16	0.76	1
1785	TTCTTT	13	0.21	1
1786	GACTTG	0	-3.34	1
1787	TTGTGG	7	-0.42	1
1788	GAGGGG	20	2.28	1
1789	GGGCAC	20	2.34	1
1790	TCCGTC	17	1.05	1
1791	GTCAGA	1	-1.61	1
1792	GACACT	21	1.97	1
1793	CTGGCC	18	1.13	1
1794	GCCCAG	14	0.63	1
1795	TTCTAC	21	2.04	1
1796	ATCCAC	16	1.1	1
1797	CACTTT	12	-0.02	1
1798	GCCATC	17	1.26	1
1799	ATCTAC	11	0.35	1
1800	TACTGC	17	1.7	1
1801	TGCAGA	15	0.44	1
1802	AGAGGC	7	-0.95	1
1803	AAACAA	0	-1.63	1
1804	AGGATT	9	-0.58	1
1805	ATTTCT	0	-1.99	1
1806	AAAACC	9	-0.56	1
1807	GGGGCA	21	4.5	1
1808	GCGCTG	14	0.68	1
1809	CTGAGC	15	0.87	1
1810	CAGACT	4	-1.18	1
1811	ACTACG	14	0.53	1
1812	ACGGAG	18	1.62	1
1813	TTTCTG	18	1.39	1
1814	TTCTAT	6	-0.49	1
1815	GCCCTC	18	1.29	1
1816	CTCCCC	21	2.58	1
1817	TTCGTG	20	1.75	1
1818	GTGCCC	17	1.64	1
1819	AATCCG	0	-2.28	1
1820	CCGATG	19	1.84	1
1821	ATGGTC	14	0.53	1
1822	CCCTCA	18	1.2	1
1823	ACTCCA	7	-0.68	1
1824	AAGTTT	6	-1.14	1
1825	TTAGCT	6	-0.84	1
1826	TTAACT	3	-1.06	1
1827	ACTTTT	4	-1.33	1
1828	ACACCA	3	-1.05	1
1829	TTAACC	13	0.32	1
1830	GGACCT	7	-0.57	1
1831	CGGGCC	13	0.42	1
1832	ATGACC	10	-0.06	1
1833	CGGTAC	17	1.31	1
1834	ATCCAA	19	1.5	1
1835	CAAGCC	10	-0.26	1
1836	GCCGAC	12	0.34	1
1837	TACCAC	13	0.3	1
1838	CACAAC	19	2.05	1
1839	CTCATC	17	1.02	1
1840	ATCGGT	17	0.69	1
1841	GGTGTC	9	0.18	1
1842	ACAGCT	4	-1.12	1
1843	GTGGAC	21	1.95	1
1844	AGCGGC	18	1.31	1
1845	AAGATG	7	-0.1	1
1846	ATGATC	16	0.45	1
1847	ACCCCC	21	2.39	1
1848	CCCGAG	20	3.02	1
1849	AGTGTC	17	1.4	1
1850	GTCTGT	15	1.14	1
1851	TGTGTC	21	2.48	1
1852	ATGCGG	11	-0.04	1
1853	GCACAC	11	0.1	1
1854	AGCGTG	21	2.71	1
1855	GACTTC	15	0.92	1
1856	TTCACG	18	1.67	1
1857	ACGAGG	21	3.84	1
1858	GGGACG	17	0.97	1
1859	ACGGCC	20	2.17	1
1860	TCAACC	12	0.31	1
1861	ATGTTG	1	-1.15	1
1862	TTGCGA	21	3.55	1
1863	CGAGCC	21	2.69	1
1864	GCCTCC	21	2.87	1
1865	TTGGCA	5	-0.97	1
1866	AAGGAT	2	-1.59	1
1867	GTCCCG	21	5.5	1
1868	CCGCTA	21	3.35	1
1869	CTACTG	21	1.98	1
1870	CCCTCC	21	2.82	1
1871	TTGATC	21	2.33	1
1872	ATCTGG	14	0.71	1
1873	TGGGGG	14	0.25	1
1874	GGGAGT	12	0.17	1
1875	GACCGC	17	1.2	1
1876	CGCTTG	4	-1.4	1
1877	TTCTTG	14	0.32	1
1878	TTGCAG	2	-1.64	1
1879	CAGGCT	6	-0.69	1
1880	GCTCTG	15	0.4	1
1881	CGCTGG	20	2.35	1
1882	TGGCGC	16	0.83	1
1883	TTGACC	21	2.92	1
1884	ACCACA	16	1.62	1
1885	ACATCC	1	-1.64	1
1886	CATCCG	15	1.29	1
1887	CCGGGG	20	2.19	1
1888	GTCCTG	18	1.53	1
1889	AATGAC	6	-0.66	1
1890	CTCTTG	13	-0.01	1
1891	GATTGC	9	-0.31	1
1892	TGCCAC	20	2.23	1
1893	CATAAC	7	-0.81	1
1894	AGGAGT	9	-0.05	1
1895	CACTCC	20	2.02	1
1896	AGCGAG	16	0.73	1
1897	GCTGTG	16	0.63	1
1898	ATGGCC	13	0.4	1
1899	AATGCC	17	1.46	1
1900	GCGTCA	0	-2.18	1
1901	TCACTG	21	3.45	1
1902	GGTCGC	9	0.11	1
1903	GAGGGA	21	2.28	1
1904	GGAAGG	4	-1.1	1
1905	ACTCGT	0	-1.86	1
1906	CTCGGG	20	1.41	1
1907	GGGGCC	18	1.62	1
1908	GCCTTG	9	-0.75	1
1909	TTCAGC	21	5.03	1
1910	CGGCCA	19	1.38	1
1911	ACAGCG	19	1.45	1
1912	GCGATG	21	2.45	1
1913	ATGATT	1	-2.05	1
1914	ATTCGA	0	-3.47	1
1915	GATGGC	12	0.58	1
1916	GGCCTC	21	2.38	1
1917	TTCTGG	21	3.45	1
1918	TGGCTG	21	3.12	1
1919	ATCGAC	13	0.55	1
1920	GACCTA	21	2.86	1
1921	TCTGAC	20	2.49	1
1922	TACTCC	21	5.85	1
1923	TCCGTG	21	5.49	1
1924	GCTTTG	0	-2.48	1
1925	TTGCTC	11	0.63	1
1926	CTCATG	21	3.54	1
1927	CTCTGC	20	2.88	1
1928	TGCCTC	21	2.5	1
1929	CGCAGT	5	-1.12	1
1930	ATGTGT	9	-0.19	1
1931	TGTGCT	0	-1.63	1
1932	GCTAAG	0	-3.1	1
1933	GCAGGG	19	2.09	1
1934	CTTTCG	16	0.95	1
1935	GATCTC	4	-0.76	1
1936	GGACAC	17	1.01	1
1937	CACGAA	10	-0.59	1
1938	CAGCCG	14	0.65	1
1939	CCGTAT	6	-0.43	1
1940	TATGTG	17	0.93	1
1941	GGAGCC	19	1.64	1
1942	TACAGC	21	4.35	1
1943	ATCCCG	17	0.97	1
1944	CCGTCC	20	1.91	1
1945	ATGGGA	0	-2.54	1
1946	CTGCGA	14	0.4	1
1947	CGATGC	21	2.93	1
1948	TGCTTC	21	4.65	1
1949	TTCATC	21	1.48	1
1950	GGCAAC	15	0.66	1
1951	AACGCT	17	1.14	1
1952	ATAGAG	9	-0.24	1
1953	TTTATC	9	-0.4	1
1954	ATCATC	17	1.04	1
1955	GGTGTT	3	-1.24	1
1956	GAATCC	12	0.57	1
1957	TCCGAC	18	1.36	1
1958	GACATC	21	1.92	1
1959	GCTGAC	12	0.19	1
1960	CAGCCC	21	1.97	1
1961	CCCCAG	19	1.15	1
1962	CTCTCA	21	2.39	1
1963	CTAACC	20	1.84	1
1964	AACACT	7	-0.06	1
1965	ACTGGG	7	0.28	1
1966	GGGAAG	7	-0.86	1
1967	GCACGG	20	1.88	1
1968	GGGCCG	16	0.96	1
1969	CCGGCC	20	2.48	1
1970	GCCAGT	19	2.19	1
1971	GTGCAG	14	0.67	1
1972	AGTGGG	10	-0.23	1
1973	CCCCTT	11	0.16	1
1974	CCAGTC	4	-1.02	1
1975	ACCCCT	5	-0.88	1
1976	CACAGG	13	0.5	1
1977	ACAGGG	16	0.73	1
1978	GGGTGC	21	2.16	1
1979	TGCCCA	10	0.53	1
1980	GTGTAA	9	0.31	1
1981	GTGAAG	9	-0.26	1
1982	TCTCGA	0	-3.92	1
1983	CGAGCG	21	3.76	1
1984	GCGAAG	0	-2.21	1
1985	CGCTAT	9	0.09	1
1986	GGAGAG	5	-0.82	1
1987	TTTGCG	17	1.58	1
1988	GCGACG	15	0.63	1
1989	ACGGTC	14	0.22	1
1990	AAGGCC	15	0.65	1
1991	AACCAA	8	-0.39	1
1992	GTCGCC	14	0.35	1
1993	ATTAAG	0	-2.18	1
1994	AAAATC	0	-3.13	1
1995	ATAAAT	3	-1.35	1
1996	GCCTTA	0	-1.82	1
1997	GAGATA	5	-0.93	1
1998	TTACAG	6	-0.52	1
[truncated: 1,925 more rows]

## Sheet: C57BL6J_TS23_vs_CD1_TS19
	Codon Pair	Stat	Effect Size	p-value
0	ATGTCT	0	-3.09	1
1	TCTCCA	9	0.82	1
2	CCACTT	0	-5.99	1
3	CTTATA	4	0.14	1
4	ATAAGA	4	-1.44	1
5	AGAAGC	4	0.36	1
6	AGCATT	2	-1.55	1
7	ATTGTC	0	-2.32	1
8	GTCGAT	0	-2.81	1
9	GATATC	0	-2.31	1
10	ATCACT	12	1.94	1
11	ACTGAA	0	-2.86	1
12	GAAGTT	1	-2.08	1
13	GTTTTC	12	4.13	1
14	TTCAAT	0	-6.62	1
15	AATCAA	0	-2.44	1
16	CAATAT	5	0.58	1
17	TATGCA	4	-0.75	1
18	GCATCA	4	-0.52	1
19	TCACAA	4	-0.19	1
20	CAAAGT	4	0.24	1
21	AGTTGT	0	-7.34	1
22	TGTGAT	4	0.21	1
23	GATGGA	4	-0.61	1
24	GGAGCA	4	-0.48	1
25	TCACTT	4	-0.4	1
26	CTTAGC	12	3.64	1
27	AGCAAG	12	3.38	1
28	AAGAAA	0	-11.7	1
29	AAAGAC	0	-2.89	1
30	GACCTG	12	2.39	1
31	CTGAAA	0	-10.35	1
32	AAAAAC	0	-13.05	1
33	AACCTC	4	-1.02	1
34	CTCCTT	4	-1.19	1
35	CTTGAG	2	-1.69	1
36	GAGAGA	4	-1.07	1
37	AGAGAA	0	-4.8	1
38	GAACTT	0	-2.97	1
39	CTTGGA	4	-0.34	1
40	GGAGAT	0	-5.11	1
41	GATGTC	0	-1.69	1
42	GTCCTT	0	-2.14	1
43	CTTCAG	4	-0.53	1
44	CAGAGA	0	-2.57	1
45	AGACCA	0	-2.89	1
46	CCACAT	4	0.29	1
47	CATGAC	4	0.11	1
48	GACCCT	12	4.65	1
49	CCTGAG	6	0.17	1
50	GAGACG	12	2.08	1
51	ACGATA	4	0.57	1
52	ATAGAC	12	7.68	1
53	CTGACC	12	3.48	1
54	ACCCTA	8	0.23	1
55	CTAGAA	4	-0.44	1
56	CTTCTG	8	0.91	1
57	CTGGAT	10	1.09	1
58	GATCGC	4	-0.84	1
59	CGCGAC	12	12.21	1
60	GACTGC	12	3.82	1
61	TGCAAC	10	1.78	1
62	AACGGG	11	2.36	1
63	GGGCGT	0	-6.54	1
64	CGTGTT	0	-4.74	1
65	GTTGAT	0	-3.41	1
66	GATTTC	12	2.21	1
67	TTCAAC	12	11.51	1
68	AACGAA	10	0.88	1
69	GAATTC	0	-1.52	1
70	TTCCTC	12	11.71	1
71	CTCCTG	8	0.85	1
72	CTGTTC	12	2.84	1
73	TTCCTT	8	0.61	1
74	CTTTTC	8	0.45	1
75	TTCAAG	0	-1.91	1
76	AAGATT	0	-12.3	1
77	ATTGCT	0	-4.18	1
78	GCTCAA	0	-2.84	1
79	CAAGCT	4	0.33	1
80	GCTTGC	12	7.4	1
81	TGCTAT	4	-0.18	1
82	TATTAT	0	-7.12	1
83	TATGCT	1	-1.15	1
84	GCTCTC	8	0.53	1
85	CTCGAT	8	0.78	1
86	GATCAG	0	-3.02	1
87	CAGGCC	12	6.77	1
88	GCCGCA	10	1.43	1
89	GCAGAG	6	-0.27	1
90	GAGCTA	0	-2.11	1
91	CTAGGC	12	3.1	1
92	GGCGAG	8	1.47	1
93	GAGAAG	7	-0.74	1
94	AAGAGA	0	-11.46	1
95	AGAGCC	4	-0.64	1
96	GCCCTG	11	2.25	1
97	CTGCCC	12	9.15	1
98	CCCAAT	11	1.61	1
99	AATGAA	0	-3.77	1
100	GAAAAG	0	-10.32	1
101	AAGAGG	0	-1.67	1
102	AGGAAC	4	0.24	1
103	AACCTG	12	2.73	1
104	CTGTCA	12	7.94	1
105	CAAGAT	0	-2.26	1
106	CGCAGG	7	-0.02	1
107	AGGCAA	6	0.76	1
108	CAAGAA	0	-4.48	1
109	GAAGAC	4	-0.05	1
110	GACCAA	11	1.19	1
111	CAAAGG	0	-2.29	1
112	AGGAGA	0	-11.63	1
113	AGATTC	2	-1.47	1
114	TTCGAG	8	0.75	1
115	GAGCCC	12	2.14	1
116	CCCCGA	12	7.35	1
117	CGAAGC	9	1.33	1
118	AGCAGA	4	-1.03	1
119	AGACAA	3	-1.46	1
120	CAACTG	10	1.64	1
121	CTGGAC	11	1.91	1
122	GACGAA	6	-0.54	1
123	GAAGAA	0	-7.48	1
124	GAACCT	4	0.16	1
125	CCTGGG	12	1.95	1
126	GGGCGC	11	2.02	1
127	CGCCGA	9	0.94	1
128	AGCTGG	12	3.16	1
129	TGGCAG	2	-0.93	1
130	CAGAAG	0	-2.94	1
131	AGACGT	4	-1.45	1
132	CGTGAG	8	0.57	1
133	GAGCAG	8	1.17	1
134	CAGGAG	12	2.7	1
135	GAGGAG	8	-0.11	1
136	GAGCGC	12	2.92	1
137	CGCGCT	12	5.44	1
138	GCTGAG	0	-1.72	1
139	CAGCGG	12	3.97	1
140	CGGCTG	11	1.75	1
141	CTGGAG	11	1.9	1
142	CAGCGC	12	10.46	1
143	CGCTAC	12	3.53	1
144	TACAGG	4	-1.17	1
145	AGGCAG	11	1.13	1
146	CAGCAC	12	4.31	1
147	CACCGC	12	5.55	1
148	CGCGAT	12	12.37	1
149	GATGAA	0	-10.76	1
150	GAAGAG	0	-4.82	1
151	AGACTG	0	-2.44	1
152	CTGCAA	12	3.63	1
153	AGGCGA	0	-3.07	1
154	CGAGAA	0	-2.38	1
155	GAACTG	5	-0.49	1
156	GAGGAA	0	-3.97	1
157	GAACGC	12	2.39	1
158	CGCCTT	4	0.2	1
159	CTTGCA	4	-0.47	1
160	GAGAAA	0	-6.6	1
161	AAAGAG	1	-1.29	1
162	GAGCCG	12	2.84	1
163	CCGCTT	3	-1.12	1
164	CTTGGC	12	6.35	1
165	GGCTGG	12	3.94	1
166	TGGAGT	0	-2.07	1
167	AGTAAG	0	-2.33	1
168	AAGGGT	1	-2.08	1
169	GGTCGT	0	-29.19	1
170	CGTGAC	12	4.22	1
171	GACGCG	8	-0.32	1
172	GCGGAG	8	1.13	1
173	GAGTTT	0	-4.02	1
174	TTTTCT	4	-0.77	1
175	TCTGAG	12	3.06	1
176	GAGGTA	0	-2.73	1
177	GTAGAG	5	-0.65	1
178	GAACAG	0	-2.71	1
179	CAGCAA	4	0.16	1
180	CAAGAG	4	-0.18	1
181	GAGAGG	12	2.2	1
182	CAGGAA	4	-0.93	1
183	GAACTC	0	-3.81	1
184	CTCAAG	4	-0.83	1
185	AAGGGC	7	0.11	1
186	GGCAAG	1	-1.46	1
187	GGCCAA	0	-7.89	1
188	CAAACA	4	-0.36	1
189	ACAGAA	0	-2.58	1
190	AGAAGG	0	-10.46	1
191	AGGCTG	10	1.51	1
192	CTGCAG	12	12.48	1
193	AAGCGC	7	-0.37	1
194	CTACGC	4	-0.6	1
195	CGCGAA	7	-0.58	1
196	GAACCC	12	2.88	1
197	CCCCTG	12	9.75	1
198	CTGCTA	12	5.77	1
199	CTAAGG	2	-1.3	1
200	AGGCGC	8	0.25	1
201	GATCTG	8	0.28	1
202	GAGTTG	0	-7.02	1
203	TTGAGG	4	0.15	1
204	GAACAA	3	-1.56	1
205	CGCGAG	8	0.24	1
206	CAGAGG	12	3.13	1
207	GAGCTG	8	0.99	1
208	CTGAGG	12	3.55	1
209	CTGAAT	8	0.8	1
210	AATCGA	3	-1.69	1
211	CGAAGG	0	-5.82	1
212	GAGCAA	4	0.09	1
213	AGGCGT	10	1.17	1
214	CTAAGA	4	-0.89	1
215	AGACGC	0	-6.09	1
216	CTGGCT	8	1.04	1
217	GAGGAC	8	1.38	1
218	GACGAG	8	-0.13	1
219	CTGACG	12	2.58	1
220	ACGCGG	12	1.85	1
221	CGGATC	11	1.87	1
222	ATCCGG	8	0.59	1
223	CGGGAA	4	-0.88	1
224	CCCGAC	10	1.7	1
225	GAGAGC	12	3.26	1
226	ATTACC	4	0.53	1
227	ACCCAG	12	5.66	1
228	AGGTGG	4	0.68	1
229	CAGTGG	12	5.42	1
230	CAGCTC	10	1.82	1
231	CTCGAA	0	-6.71	1
232	GAAAAC	3	-1.41	1
233	AACGAG	8	1.31	1
234	GAGGCA	10	1.49	1
235	GCAGAC	7	-0.19	1
236	GACGCC	8	1.1	1
237	GCCCGT	5	-0.59	1
238	CGTCAG	7	-0.37	1
239	CAGAAC	12	5.76	1
240	AACAAG	0	-5.02	1
241	AAGGTC	2	-1.41	1
242	GTCTAC	12	7.99	1
243	TACTCT	1	-1.49	1
244	TCTAGG	0	-6.9	1
245	AGGCCT	7	0.83	1
246	CCTAGC	12	7.91	1
247	AGCAGG	7	1.01	1
248	AGGCTT	0	-3.54	1
249	CTTCGC	12	4.38	1
250	CGCCAG	8	1.41	1
251	CTGGGG	12	15.58	1
252	GGGGAG	12	5.81	1
253	GAGCGT	0	-1.33	1
254	CTCCGG	4	-0.91	1
255	CGGGAG	8	1.12	1
256	CGCCGC	8	0.84	1
257	GACCTC	12	5.44	1
258	CTCCAA	8	0.92	1
259	CAACAG	9	0.99	1
260	CGTCCC	4	-0.82	1
261	CCCGCT	11	2.01	1
262	GAGGCG	8	1.53	1
263	GCGCGC	8	1.4	1
264	CGCAAC	12	3.59	1
265	AACCAG	8	1.18	1
266	TGGGAG	12	2.65	1
267	AGGCCG	9	1.78	1
268	CCGCAG	12	16.65	1
269	CGGGCG	8	1.47	1
270	CGCCTG	11	2.07	1
271	CGGTTC	12	3.49	1
272	TTCCGC	12	3.34	1
273	GACAGG	8	-0.19	1
274	AGGGAG	12	2.33	1
275	CGCTTC	12	2.62	1
276	TTCCGG	8	0.53	1
277	AAGCTG	8	0	1
278	CAACGA	0	-3.98	1
279	CGAGCA	1	-1.29	1
280	GAGCTC	12	2.7	1
281	CTCCAG	12	7.9	1
282	CAGGAC	12	6.68	1
283	GACAGC	12	4.71	1
284	AGCCTC	12	11.99	1
285	CTCCTA	12	3.23	1
286	CTAGAT	8	1.15	1
287	CGACTC	12	2.67	1
288	CGAGAG	8	-0.02	1
289	GAGCCA	10	1.49	1
290	CCAAAC	4	-0.52	1
291	AACAGG	8	-0.13	1
292	AGGAGC	12	2.31	1
293	AGCCGG	8	1.27	1
294	CGGCAA	10	1.62	1
295	AGGGAA	0	-2.64	1
296	GAAAGC	10	1.08	1
297	AGCCAG	12	9.2	1
298	CGCACA	12	2.31	1
299	ACACTG	12	6.93	1
300	CTGTAC	10	1.55	1
301	TACGCC	8	-0.23	1
302	GCCAAA	0	-6.33	1
303	AAACCC	0	-2.54	1
304	CCCAGC	12	7.82	1
305	CAGCGT	6	-0.59	1
306	CGTAGG	3	-1.01	1
307	GAACGG	0	-1.46	1
308	CTGTTG	2	-1.17	1
309	TTGCAA	6	0.46	1
310	CAGCAG	12	5.92	1
311	AGGAAA	0	-20.61	1
312	AAACAC	0	-3.95	1
313	GAGGAT	0	-3.35	1
314	AAGCGG	4	-0.89	1
315	CAAGAC	12	2.75	1
316	CAGCGA	0	-5.2	1
317	GAAAGG	0	-2.94	1
318	AGGAGG	0	-6.41	1
319	CAGTAT	4	-0.9	1
320	TATCAG	4	-0.78	1
321	GAGCGG	8	1.1	1
322	GAAAGA	1	-1.82	1
323	CTGCGG	9	1.53	1
324	CGGGAT	12	3.01	1
325	GAAGAT	0	-11.98	1
326	AGGGAT	12	3.76	1
327	AAATGG	4	-1.47	1
328	TGGCAA	11	1.04	1
329	CAACCA	4	-0.2	1
330	CCAAGG	2	-0.64	1
331	AAAGAA	0	-8.59	1
332	GAAAAT	0	-3.65	1
333	GTTCGT	0	-13.41	1
334	CGTAGT	2	-0.96	1
335	AGTAAC	4	0.26	1
336	AGGCTC	2	-1.4	1
337	CTCTTC	12	4.32	1
338	TTCACC	10	1.43	1
339	ACCAAA	0	-1.24	1
340	AAACGC	1	-1.17	1
341	CGCAGA	0	-6.48	1
342	AGAGGG	0	-2.29	1
343	GGGGAT	6	-0.76	1
344	GATGAG	1	-1.5	1
345	CCCATC	12	6.48	1
346	ATCCAG	12	2.33	1
347	CAGCTG	12	4.02	1
348	CTGGAA	8	1.22	1
349	GATTCT	0	-2.1	1
350	TCTCAG	1	-2.14	1
351	GAGCGA	0	-1.75	1
352	CAGGAT	2	-1.6	1
353	GATCGG	0	-2.85	1
354	CGGCGG	7	-0.69	1
355	CGGCCT	12	7.01	1
356	CCTCTG	11	1.97	1
357	AGAGAG	0	-2.86	1
358	CGTCGA	0	-2.54	1
359	CGACAG	0	-3.46	1
360	GACCGT	10	1.61	1
361	CAGATC	8	0.45	1
362	ATCCTA	9	0.94	1
363	CTAGAG	4	-0.29	1
364	CAGTTT	0	-2.59	1
365	TTTCAG	0	-3.97	1
366	GAGCAC	9	1.49	1
367	CACCAA	12	1.32	1
368	CAACGG	12	3.96	1
369	GAAGCC	2	-1.24	1
370	GCCAGA	0	-2.6	1
371	AGAAGA	0	-9.33	1
372	AGACGA	0	-29.96	1
373	CGAGAT	0	-2.51	1
374	ACGTTC	12	3.33	1
375	TTCCAG	12	3.24	1
376	CAGGGA	6	0.6	1
377	GGAGAA	4	-0.34	1
378	GAATCG	10	1.57	1
379	TCGAGA	0	-3.18	1
380	AGACGG	0	-8.18	1
381	GAGGGC	11	1.78	1
382	AAGTTC	0	-3.28	1
383	CGGACA	8	1.06	1
384	AGGCGG	7	-0.37	1
385	CGGCGT	8	-0.36	1
386	CGTCAA	0	-2.31	1
387	TTCCAA	4	0.76	1
388	CACCTC	12	4.11	1
389	CTTCGG	1	-1.33	1
390	CGGCAG	12	5.55	1
391	GAATGC	12	1.27	1
392	TGCGAC	12	11.35	1
393	GACAGA	0	-2.25	1
394	AGAAAA	0	-2.1	1
395	AAATCT	0	-9.18	1
396	TCTCGT	0	-7.96	1
397	CGTGAA	0	-13.35	1
398	CGGGAC	8	0.42	1
399	GACCAG	8	0.45	1
400	TTCCGT	10	1.67	1
401	CGTCGG	0	-2.29	1
402	CGCCAC	12	2.42	1
403	CACCTG	12	3.62	1
404	GAACGT	4	0.16	1
405	CCATCC	12	3.07	1
406	TCCCGC	8	0.81	1
407	CGCCGG	8	-0.14	1
408	CACCAG	12	8.63	1
409	CCATTC	12	20.39	1
410	AGATCA	0	-4.34	1
411	TCATTC	12	1.85	1
412	CTCAGA	10	1.64	1
413	AAATTC	0	-4.28	1
414	TTCCAT	10	1	1
415	CATGAG	10	1.78	1
416	CGTGGC	10	1.74	1
417	CGTTTG	0	-1.52	1
418	AGGGTG	11	1.96	1
419	GTGGAG	9	1.26	1
420	CAGCTT	8	0.18	1
421	CGCGGA	8	0.79	1
422	GGACAG	4	0.21	1
423	GAATGT	4	-0.48	1
424	TGTGAC	11	1.56	1
425	AAATTA	0	-2.9	1
426	TTACAC	0	-3.43	1
427	CACCGG	12	5.79	1
428	GAACTA	0	-5.6	1
429	GAGGTC	8	0.45	1
430	GTCCGC	1	-1.36	1
431	AGAAAG	0	-21.21	1
432	AAGCTC	0	-2.28	1
433	CTCCGC	9	1.39	1
434	CTCAGG	4	0.57	1
435	CGCCGT	3	-0.87	1
436	CGTCAT	4	-0.02	1
437	GAGTTC	8	1.06	1
438	AAGCAG	0	-1.29	1
439	CTGCGC	12	2.98	1
440	CGCCTC	11	2.17	1
441	GAACCG	12	4.5	1
442	CCGGAC	12	2.6	1
443	CTCCGT	6	-0.29	1
444	TGCGTC	8	0.21	1
445	GTCGAG	8	-0.26	1
446	GACAGT	12	2.11	1
447	AAGATC	0	-1.41	1
448	ATCCGC	4	-0.44	1
449	AGGGAC	12	5.15	1
450	GGACTG	12	1.87	1
451	CTTGAC	0	-8.16	1
452	CTCGAC	8	0.74	1
453	AAAGTC	0	-7.32	1
454	GTCCGT	9	0.83	1
455	CAAGGG	12	1.63	1
456	GGGCTC	12	4.32	1
457	CTCGGC	12	7.4	1
458	CGGCGC	12	3.09	1
459	CGTCTC	8	-0.2	1
460	CTCCAT	12	1.05	1
461	CGGTGC	3	-1.22	1
462	TGCCTG	12	2.58	1
463	CAATTT	4	0.12	1
464	TTTCGC	8	0.08	1
465	CGCTTT	0	-3.9	1
466	TTTGAG	4	-0.7	1
467	CAGTTG	0	-4.88	1
468	TTGAGA	0	-9.37	1
469	AGACAG	3	-1.49	1
470	AGAGTC	0	-2.21	1
471	GAGCTT	0	-3.8	1
472	CTTCGT	0	-5.28	1
473	CTGCTG	12	4.78	1
474	CTGCAC	7	0.2	1
475	CAGGTG	12	5.34	1
476	GTGGGT	11	1.58	1
477	GGTGGC	0	-2.48	1
478	GGCAGG	0	-2.62	1
479	CGTCGT	0	-3.82	1
480	GACAAC	4	-0.99	1
481	AACAGA	2	-1.89	1
482	GAAGTA	0	-2.05	1
483	GAAGGG	12	4.11	1
484	GGGCAG	8	1.01	1
485	CGCCAA	0	-3.59	1
486	GTAGAA	0	-8.04	1
487	CACCCA	12	2.61	1
488	CCACGC	11	2.07	1
489	TTGCGC	4	-0.73	1
490	AAGCGA	0	-4.78	1
491	GATGGT	4	-0.22	1
492	GGTCAA	12	1.41	1
493	CAATAC	12	1.14	1
494	TACCTG	12	4.66	1
495	TTTGCC	7	-0.35	1
496	GCCAGG	8	0.97	1
497	GATACG	0	-1.97	1
498	ACGATT	0	-4.11	1
499	ATTCGT	0	-2.23	1
500	CGTCGC	3	-1.36	1
501	CTACGT	0	-1.82	1
502	CAAAGA	4	-0.22	1
503	CAAATC	4	-0.67	1
504	ATCCGT	0	-1.66	1
505	ATCCTG	5	-0.3	1
506	GAGCCT	12	3.16	1
507	CCTGGT	4	0.45	1
508	GGTACA	1	-2.02	1
509	ACACGC	6	-0.56	1
510	GCCAAT	3	-1.24	1
511	AATGTC	7	0.21	1
512	GTCCCA	12	1.49	1
513	CCAGTG	12	2.36	1
514	GTGCGT	12	4.43	1
515	CGTTCC	5	0.18	1
516	TCCAGC	12	9.99	1
517	AGCCCT	12	4.07	1
518	CCTCTC	4	0.38	1
519	CTCTAT	12	1.43	1
520	TATGAG	8	0.32	1
521	GAGTAC	10	1.92	1
522	TACATC	10	1.57	1
523	AGGTCT	2	-1.83	1
524	TCTCAA	4	0.01	1
525	TACCGC	4	-0.65	1
526	CGCCCT	10	1.11	1
527	CCTTAA	0	-1.97	1
528	ATGGAG	8	-0.01	1
529	TTGCCT	4	0.75	1
530	CCTCCT	7	0.81	1
531	CCTCCG	12	3.05	1
532	CCGGGA	12	2.08	1
533	GGAAAC	0	-2.14	1
534	AACCGG	8	0.63	1
535	CGGAGG	12	2.79	1
536	AGGGTT	0	-7.54	1
537	GTTTCC	3	-0.8	1
538	TCCATC	10	1.69	1
539	ATCAAT	0	-2.57	1
540	AATAAC	9	1.38	1
541	AACCCT	0	-2.91	1
542	CCTCAA	6	0.79	1
543	GAGACA	9	1.56	1
544	ACATCT	5	0.31	1
545	TCTGGC	12	3.75	1
546	GTTCCT	4	-1.19	1
547	CCTACC	12	1.76	1
548	ACCACC	12	2.64	1
549	ACCTCA	12	1.95	1
550	TCAGCC	12	3.58	1
551	GCCGGG	12	10.02	1
552	GGGTTT	0	-2.92	1
553	TTTCCC	8	0.28	1
554	CCCACC	12	5.64	1
555	CAGTCA	4	0.26	1
556	TCATCT	4	0.3	1
557	TCTAAG	0	-13.16	1
558	ATCTCC	8	1.31	1
559	TCCTTG	0	-1.42	1
560	TTGAAG	0	-13.75	1
561	CGCTCC	12	10.11	1
562	TCCACC	9	1.4	1
563	ACCTAC	10	1.77	1
564	GCCTAC	8	1.08	1
565	CCTTCC	12	6.32	1
566	TCCATG	12	1.81	1
567	ATGATG	3	-1.04	1
568	ATGAGC	12	3.66	1
569	AGCAAC	12	11.14	1
570	AACCGC	8	1.05	1
571	CGCAGC	12	3.42	1
572	AGCTCA	12	3.75	1
573	TCAGGA	9	0.96	1
574	GGAGGC	0	-3.04	1
575	GGCCAG	12	2.27	1
576	CAGTCC	12	4.91	1
577	TCCCTG	12	9.23	1
578	CTGCCG	12	2.57	1
579	CCGAGC	12	2.11	1
580	AGCTCC	12	9.48	1
581	TCCATT	4	-0.74	1
582	ATTCTC	12	2.31	1
583	AAGACC	4	-1.01	1
584	ACCTCC	12	2.7	1
585	TCCCTC	9	1.68	1
586	CTCAAC	12	3.78	1
587	CCTCCA	12	1.27	1
588	CCAGGT	4	0.6	1
589	GGTTCT	4	-0.52	1
590	TCTCTG	8	0.75	1
591	CAGAGC	12	9.22	1
592	AGCAAA	0	-5.31	1
593	AAACCA	0	-4.86	1
594	TCCAAC	12	4.28	1
595	CTCTCT	4	-0.62	1
596	TCTTCA	4	-0.06	1
597	TCAGTC	12	3.34	1
598	GTCCAC	6	-0.19	1
599	CACTAT	8	0.33	1
600	GCTGAT	2	-1.14	1
601	GAAGGC	8	0.24	1
602	AAGCCA	4	-0.77	1
603	CCACTC	12	8.57	1
604	CTCACG	12	3.22	1
605	ACGGAC	12	5.39	1
606	GACAAG	1	-1.44	1
607	AAGAAC	0	-1.29	1
608	AAGGAC	8	0.58	1
609	GACAAA	0	-6.03	1
610	AGGGGC	0	-3.36	1
611	GGTAAA	0	-8.76	1
612	AAAGGC	4	-1.17	1
613	GGCACA	12	6.61	1
614	ACAGGA	7	0.78	1
615	GGAACT	10	1.15	1
616	ACTCGG	8	0.26	1
617	ACCATG	12	6.21	1
618	ATGCTA	3	-1.06	1
619	AAAACT	0	-6.52	1
620	ACTCTT	4	-0.62	1
621	CTTCAA	4	-0.11	1
622	GGGTCT	4	-0.1	1
623	CAGAGT	8	-0.02	1
624	AGTGAT	3	-1.11	1
625	GAAATG	0	-2.95	1
626	ATGGCA	8	0.41	1
627	GCAATA	4	-0.87	1
628	ATAGCA	4	-0.92	1
629	GCAAAT	0	-2.44	1
630	AATCAG	4	-0.5	1
631	CAGACA	8	0.87	1
632	ACACCG	12	2	1
633	CCGAAC	12	6.19	1
634	AACTTG	2	-1.79	1
635	TTGATA	8	0.75	1
636	ATACCA	4	0.05	1
637	CCATTT	6	0.66	1
638	TTTGGA	0	-2.26	1
639	GGAGAC	12	5.5	1
640	GACGTG	8	1.48	1
641	GTGGTG	12	2.33	1
642	GTGGGC	8	1.12	1
643	GGCTGT	12	1.14	1
644	TGTCTG	2	-1.37	1
645	CTGGCG	12	13.7	1
646	GCGATT	7	0.64	1
647	ATTCAC	0	-8.08	1
648	CACATA	1	-2.43	1
649	ATAAAG	0	-2.82	1
650	AAGAGC	0	-2.59	1
651	AGCTGT	12	1.87	1
652	TGTAGA	4	-0.12	1
653	AGGTTC	4	-0.89	1
654	CGTTTT	1	-1.95	1
655	TTTAAT	0	-8.02	1
656	AATCTG	2	-1.23	1
657	TTCATG	8	0.25	1
658	ATGCGT	8	-0.22	1
659	CGTGTC	12	2.24	1
660	GTCTCC	12	5.06	1
661	TCCATA	7	0.49	1
662	ATAAAC	0	-2.97	1
663	AACAAC	12	2.57	1
664	AACATT	0	-3.94	1
665	ATTGTG	9	0.57	1
666	GTGAAA	0	-6.01	1
667	AAATGT	0	-4.7	1
668	TGTACA	4	0.24	1
669	ACAAAA	0	-5.61	1
670	AAAATT	0	-12.58	1
671	CGTCAC	0	-2.79	1
672	CACTTG	12	1.37	1
673	TTGAAA	0	-8.38	1
674	AAAGCT	0	-13.95	1
675	GCTGTT	0	-4.59	1
676	GTTAAT	2	-1.91	1
677	AATAAT	1	-1.88	1
678	AACCTT	0	-10.62	1
679	CTTGTA	4	-0.43	1
680	GTACTT	4	-1.18	1
681	CTTAGG	4	-1.4	1
682	AGGTTT	5	0.03	1
683	TTTGGC	0	-4.8	1
684	GAGATG	0	-1.34	1
685	ATGAAG	0	-2.08	1
686	AAGTAC	0	-2.15	1
687	TACTTT	8	0.77	1
688	TCTGTA	3	-1.22	1
689	GTACAG	4	-0.02	1
690	CAGGTT	0	-2.38	1
691	GTTCCC	8	0.15	1
692	CCCAGA	4	0.62	1
693	GATGAT	0	-7.2	1
694	CGGAAT	0	-1.4	1
695	AATTTT	0	-2.49	1
696	TTTATT	0	-2.97	1
697	ATTTAC	12	3.35	1
698	TACTTG	11	1.29	1
699	TTGGAA	3	-1.43	1
700	CTAATG	0	-8.49	1
701	ATGCAT	4	-0.55	1
702	CATGAT	0	-3.43	1
703	GGCGAT	8	0.24	1
704	GATCCA	4	-0.49	1
705	CCAGAA	4	-1.12	1
706	AGCCCC	12	13.59	1
707	CCCCCT	12	3.06	1
708	CCTATT	3	-1.66	1
709	ATTCCC	12	6.22	1
710	CCCTTA	4	0.59	1
711	TTAGGC	4	-1.09	1
712	GGCGGT	0	-7.09	1
713	GGTGCA	4	-0.54	1
714	GCAGAA	1	-1.74	1
715	GAATCA	4	-1.21	1
716	TCACAT	4	-0.12	1
717	CATCTT	4	-0.54	1
718	CTTTAT	0	-4.79	1
719	TATGAA	1	-1.85	1
720	GTAATA	4	-0.39	1
721	ATACAG	4	0.19	1
722	CAGAAA	0	-10.44	1
723	GGCTGC	12	6.77	1
724	TGCTTT	12	8.38	1
725	TTTACT	1	-2.05	1
726	GTAATG	0	-14.43	1
727	ATGCAC	12	1.72	1
728	TTGATG	0	-5.09	1
729	CATAAA	3	-1.46	1
730	AACTCC	12	9.57	1
731	TCCAGT	12	2.67	1
732	AGTATC	12	1.52	1
733	ATCTGC	8	0.89	1
734	TGCAGG	12	2.17	1
735	GTGGAA	0	-3.27	1
736	GAAGTG	0	-3.32	1
737	GAATTT	0	-10.63	1
738	TTTATG	0	-4.39	1
739	ATGTTC	12	2.53	1
740	TTCTCC	8	1.3	1
741	TCCTAT	12	3.4	1
742	TATGGA	0	-2.34	1
743	AACTTT	0	-3.25	1
744	GGCTAT	0	-5.48	1
745	GGATTT	0	-2.38	1
746	TTTTCA	4	-0.28	1
747	CATCAG	4	-0.02	1
748	CAGTTA	0	-4.28	1
749	TTAAAA	0	-3.68	1
750	AAACCT	2	-1.85	1
751	CCTCTT	3	-1.08	1
752	AAAGCC	0	-3.28	1
753	GCCATT	8	0.33	1
754	ATTGAG	4	-1.02	1
755	CCATCT	12	1.76	1
756	TCTATG	12	3.01	1
757	ATGTTT	5	-0.88	1
758	ATGAAT	0	-5.53	1
759	AATATT	0	-2.21	1
760	ATTGCA	4	-0.5	1
761	GCACCT	8	0.02	1
762	CCAGAG	12	3.74	1
763	AGAACA	4	-1.12	1
764	ACAGAC	8	1.21	1
765	CCTGTC	12	4.98	1
766	GTCACA	0	-1.91	1
767	ACAAAT	1	-2.02	1
768	AATGTT	0	-5.24	1
769	GTTATT	0	-14.65	1
770	ATTACT	2	-1.72	1
771	ACTCCG	12	2.77	1
772	CCGCAA	12	3.14	1
773	CGAGTA	0	-5.6	1
774	GAATAC	8	0.69	1
775	TACCCG	12	7.17	1
776	CCGGCA	12	5.81	1
777	GCATTC	4	-0.1	1
778	TTCTTA	4	-0.15	1
779	TTATCC	5	0.57	1
780	TCCCCT	12	4.39	1
781	CCTGAA	4	0.15	1
782	GTTAGC	4	0.73	1
783	ATTGGG	6	-0.29	1
784	GGGGTT	0	-2.6	1
785	GCCAGC	12	4.55	1
786	AGCCAT	4	-1.18	1
787	CATGCA	4	-1.19	1
788	GCAACT	4	-0.03	1
789	ACTGTG	12	2.01	1
790	GTGCAA	11	1.22	1
791	CAACTT	4	-0.15	1
792	AAACTC	0	-3.13	1
793	AAGCCC	1	-1.38	1
794	CCCCGG	10	1.21	1
795	AGGTTG	8	0.09	1
796	AGAATG	0	-2.52	1
797	ATGAAA	0	-8.32	1
798	GAGTAT	0	-5.67	1
799	TATAAA	0	-10.14	1
800	AAAAAT	0	-4.23	1
801	AATATG	3	-1.55	1
802	ATGAGT	4	-0.94	1
803	AGTACA	4	-0.54	1
804	ACATGG	11	1.05	1
805	TGGATA	1	-1.72	1
806	ATAGAA	0	-6.52	1
807	GAAAAA	0	-5.14	1
808	GATTAT	0	-8.83	1
809	TATTTA	0	-2.84	1
810	TTAAGA	0	-4.85	1
811	AGAAAC	0	-2.17	1
812	CTTATT	0	-9.37	1
813	ATTAAT	0	-6.86	1
814	AATCCA	4	-1.21	1
815	CCAAAA	0	-4.77	1
816	AAAATG	0	-10.28	1
817	ATGACA	1	-1.69	1
818	AAAAGG	0	-2.52	1
819	GATAAT	0	-2.77	1
820	AATAAG	0	-9.91	1
821	AAGGGA	4	-0.79	1
822	GGAAGT	4	0.08	1
823	AGTAGT	4	0.26	1
824	AGTATA	0	-2.84	1
825	CCAAGT	12	4	1
826	AGTGAA	0	-3.61	1
827	TCAAAT	4	-1.06	1
828	AATTCT	1	-1.92	1
829	TCTAGT	2	-1.53	1
830	AGTGCA	3	-0.8	1
831	GCATTA	0	-4.6	1
832	TTAGAA	2	-1.67	1
833	CTTGAA	1	-1.92	1
834	AGGACA	4	0.12	1
835	ACAACA	4	-0.38	1
836	ACATAC	0	-3.92	1
837	TACGAT	0	-2.64	1
838	GATATT	0	-6.09	1
839	ATTCAT	0	-2.6	1
840	CATCAC	6	0.64	1
841	CACAGA	0	-16.84	1
842	AAATAT	0	-12.49	1
843	GAAGCT	0	-10.36	1
844	GCTATT	0	-14.56	1
845	ATTTCA	4	0.07	1
846	AATGAG	6	-0.63	1
847	TATGGT	0	-2.74	1
848	GGTGAT	4	-0.16	1
849	GATAAG	0	-2.19	1
850	AAGGAA	0	-7.49	1
851	GGCCGG	11	2.05	1
852	CGGGTC	7	-0.09	1
853	GTCATA	7	0.87	1
854	CCAGTT	4	0.51	1
855	GTTTTA	4	-0.32	1
856	TTAAAG	0	-3.55	1
857	AAGGTG	1	-1.37	1
858	GTGTTG	0	-2.88	1
859	TTGGAC	3	-1.14	1
860	CAAAAT	0	-2.23	1
861	AATTAT	0	-5.78	1
862	TATTCA	4	-0.56	1
863	TCAGAG	12	2.54	1
864	GTATTT	4	-0.66	1
865	TTTTTA	4	-1.06	1
866	TTACCT	4	-0.82	1
867	CCTAAA	0	-2.62	1
868	AAAAGT	0	-5.03	1
869	AGTGAC	12	3.15	1
870	GACTCC	12	3.05	1
871	TCCACA	12	9.87	1
872	CCGCTG	12	3.14	1
873	GATGTT	0	-3.46	1
874	GTTCTC	4	0.08	1
875	CCCCCC	12	12.9	1
876	CCCATT	4	0.1	1
877	CACAGC	12	8.82	1
878	AGCCTG	12	8.91	1
879	CAGATA	4	-0.98	1
880	ATAGTA	0	-7.03	1
881	GAGAAT	0	-3.7	1
882	ATGCCA	12	10.22	1
883	CATTTA	0	-2.15	1
884	TTACCG	10	0.93	1
885	CCGAAG	0	-4.32	1
886	ACCTCT	12	6.15	1
887	AGGCCA	12	7.29	1
888	CATGAA	0	-3.52	1
889	TCATCG	12	6.4	1
890	TCGGAT	12	2.98	1
891	ATGCCC	11	1.91	1
892	CCCAAA	4	-0.45	1
893	AAACAT	0	-4.34	1
894	CATCCA	1	-1.88	1
895	CCAAGC	12	3.24	1
896	ATTTTA	4	-0.95	1
897	AAAATA	0	-3.22	1
898	ATAAGC	12	1.64	1
899	CAACAA	4	-0.02	1
900	AATAGG	0	-2.59	1
901	CGTAAA	0	-7.63	1
902	ATGGAA	0	-3.44	1
903	AAATCG	4	0.16	1
904	TCGCCA	12	4.2	1
905	CATTTT	0	-2.33	1
906	TCAGAT	0	-4.59	1
907	GATGTG	8	0.46	1
908	GTGTTA	4	0.18	1
909	TTAATA	4	-0.86	1
910	ATAATA	0	-3.69	1
911	ATACCT	4	-0.26	1
912	CCTGAT	0	-2.85	1
913	GATAAA	0	-6.46	1
914	CCCTTC	12	6.12	1
915	TTCGAA	12	4.89	1
916	GATTTA	1	-1.94	1
917	TTAAAC	0	-5.35	1
918	AACACA	1	-1.28	1
919	AAAGGG	0	-3.81	1
920	GGGAGA	8	0.94	1
921	AGACCT	4	-0.02	1
922	CCTCCC	12	11.11	1
923	ATCGAG	8	0.83	1
924	GAGTTA	0	-8.93	1
925	TTAAGG	0	-6.85	1
926	TCTTGG	4	0.1	1
927	TGGGAA	4	0.49	1
928	AGACAT	0	-8.48	1
929	CATCCT	4	0.11	1
930	CCTACT	4	0.68	1
931	ACTGAC	3	-1.13	1
932	GACGTT	1	-1.94	1
933	GTTGCC	0	-5.83	1
934	GCCTGT	12	2.54	1
935	TGTAGT	4	-0.15	1
936	AGTCTC	9	0.92	1
937	CTCCGA	3	-1.57	1
938	CGAAAG	0	-6.09	1
939	GTGGCT	9	0.76	1
940	GCTTTT	0	-2.29	1
941	TTTGCA	2	-1.16	1
942	GCACAA	0	-11.36	1
943	CAAAAA	0	-8.18	1
944	GACTAC	8	0.71	1
945	TACACC	12	2.33	1
946	ACCATA	0	-2.2	1
947	GTTTGC	4	0.26	1
948	TGCAAA	0	-2.12	1
949	AAAGCA	0	-15.58	1
950	GAAACT	0	-3.8	1
951	ACTACA	4	-0.99	1
952	TTCAAA	0	-4.3	1
953	CTCAGC	12	14.74	1
954	AAGAGT	4	-0.84	1
955	AGTGGT	0	-3.74	1
956	GGTCTT	4	-0.98	1
957	CTTGAT	4	-1.11	1
958	GATCCT	2	-1.41	1
959	CCTTTT	4	0.04	1
960	TTTCTA	0	-5.8	1
961	AACATA	4	-0.56	1
962	AACAGC	12	10.27	1
963	ATGTCA	12	6.16	1
964	TTCAGA	4	0.15	1
965	AAGAAG	0	-6.85	1
966	AAAGAT	0	-9.25	1
967	GATCAT	1	-1.97	1
968	GGATAC	7	0.89	1
969	TACAGA	0	-4.17	1
970	AGAAAT	0	-2.48	1
971	AATCTA	0	-2.39	1
972	CTAAGC	11	1.59	1
973	AGCACG	12	1.93	1
974	ACGTCA	8	-0.6	1
975	TCAAGT	4	-0.57	1
976	GAGATT	0	-3.29	1
977	TTAGAG	4	-1.34	1
978	GAGCAT	12	2.33	1
979	GATCAA	4	-0.18	1
980	CCTTAC	12	2.06	1
981	TACCCA	6	-0.5	1
982	CCAGGA	4	0.66	1
983	GGACAT	4	-0.8	1
984	CATTCA	4	0.54	1
985	TCAGGG	12	4.44	1
986	TCTGCA	0	-2.52	1
987	GCAGGA	12	1.15	1
988	GGATCT	4	0.22	1
989	TCTGAT	2	-1.7	1
990	GATGCA	4	-1.25	1
991	GCAACA	4	-0.57	1
992	TGGGCT	11	2.03	1
993	GCTGAA	0	-3.58	1
994	ACAGTC	4	-0.28	1
995	GTCCAG	8	1.39	1
996	CAGATG	8	1.31	1
997	ATGGTA	8	0.94	1
998	GTAAAC	2	-1.76	1
999	AGCTTG	12	10.04	1
1000	CCTGAC	12	8.44	1
1001	CTGATA	4	-1.3	1
1002	ATAACA	4	-0.78	1
1003	ACAGCC	12	2.23	1
1004	GCCACA	8	1.01	1
1005	ACAATA	3	-0.94	1
1006	ATAGTG	10	0.76	1
1007	GTGATT	0	-1.85	1
1008	TCAGAC	12	2.93	1
1009	AGGAAG	0	-3.26	1
1010	AAGAAT	0	-5.01	1
1011	CTGTCG	10	1.9	1
1012	TCGCTT	12	4.96	1
1013	GATAGT	0	-2.13	1
1014	AGTGTT	4	0.16	1
1015	AACTCA	12	2.32	1
1016	TCAGCA	11	1.12	1
1017	GCAAAC	4	0.27	1
1018	AACAGT	4	0.34	1
1019	AGTTTA	1	-1.95	1
1020	TTAAAT	1	-1.94	1
1021	AATACA	0	-2.58	1
1022	ACAAAG	0	-10.62	1
1023	ATCTTT	1	-1.29	1
1024	GCAAGT	4	-0.38	1
1025	AATCCT	4	-0.8	1
1026	CCTGTT	4	-0.64	1
1027	GTTGTC	4	0.4	1
1028	GTCAGC	8	1.13	1
1029	AGCCTA	12	3.74	1
1030	CTAACA	4	-0.45	1
1031	AAGCTT	0	-6.86	1
1032	CTTTCA	4	-1.28	1
1033	AATAAA	0	-10.38	1
1034	AAACTG	0	-5.45	1
1035	ATAACT	11	1.09	1
1036	ACTGAT	6	0.25	1
1037	AGTTTT	4	-0.19	1
1038	AAGCCT	0	-4.08	1
1039	CCTTCA	12	2.48	1
1040	CTGTCT	6	-0.32	1
1041	GACTCG	8	0.74	1
1042	TCGAAT	1	-2.13	1
1043	AATTTC	0	-13.77	1
1044	GATAGG	0	-3.9	1
1045	CCTAGT	4	0.02	1
1046	AGTTCC	12	2.78	1
1047	TCCAAT	5	0.24	1
1048	GATACT	4	-0.42	1
1049	ACTAAA	0	-3.29	1
1050	CTGTTT	0	-4.02	1
1051	TTTAGT	0	-2.13	1
1052	AGTAGC	12	1.94	1
1053	AGCAAT	7	0.79	1
1054	AAATTG	0	-6.02	1
1055	TTGTCC	0	-2.61	1
1056	TCCCAA	12	4.81	1
1057	CAAGGT	4	0.15	1
1058	GGTCCT	4	0.19	1
1059	AATGCA	4	-1.18	1
1060	TCACAG	9	0.94	1
1061	TCAGGT	11	1.02	1
1062	TCTAAT	0	-3.13	1
1063	AATAGA	0	-4.2	1
1064	AGATTA	4	-1.26	1
1065	TCCCAT	11	1.41	1
1066	CATAAT	4	-1.51	1
1067	AATGGA	4	-1.02	1
1068	GGAAAT	3	-1.39	1
1069	TCATAT	0	-2.49	1
1070	TATACT	4	-0.18	1
1071	ACTTCA	4	-1.14	1
1072	GATCTT	0	-4.78	1
1073	CTTAAT	0	-7.02	1
1074	AAGGTA	7	0.88	1
1075	GTATCC	12	6.15	1
1076	TCCCGA	3	-0.91	1
1077	ATCGTC	8	0.03	1
1078	GTCTCA	6	0.68	1
1079	TCAACA	2	-1.67	1
1080	ATATCT	4	-0.34	1
1081	CCTAAC	10	1.07	1
1082	AAGTTA	0	-10.9	1
1083	TCCCGT	0	-9.69	1
1084	CGTGAT	0	-3.99	1
1085	AGCTTC	12	5.77	1
1086	TTCGTT	3	-1.13	1
1087	TTAGCA	0	-2.32	1
1088	GCAAAG	0	-15.41	1
1089	AAGTCT	0	-6.41	1
1090	AAGTTG	0	-8.38	1
1091	CATTAT	0	-3.07	1
1092	TATCCT	4	-1	1
1093	ATCATT	4	-0.83	1
1094	GATCCC	1	-2.05	1
1095	CCCAAC	12	7.27	1
1096	GTTTCA	4	-1.01	1
1097	GCAAGG	4	-1.41	1
1098	CTGTCC	4	-0.06	1
1099	AGCATC	11	1.42	1
1100	CCTATC	8	0.28	1
1101	ATCAAG	0	-1.27	1
1102	TTATCT	0	-3.51	1
1103	AATTCA	4	-0.35	1
1104	TTGAGT	0	-4.7	1
1105	AGTCGT	0	-13.07	1
1106	ATCTTC	12	11.04	1
1107	TTCTCA	9	0.9	1
1108	CCTAAT	4	-0.07	1
1109	TTATAC	4	0.08	1
1110	TACCGT	9	0.85	1
1111	GGGATG	4	0.07	1
1112	TCTTCC	12	3.96	1
1113	CCTAAG	4	-1.32	1
1114	GGAATG	0	-4.74	1
1115	TCCGAT	8	-0.06	1
1116	TCAATG	4	0.23	1
1117	GATATG	0	-7.99	1
1118	TTGAGC	12	3.54	1
1119	AGCCGT	7	0.9	1
1120	GAGTCT	0	-3.8	1
1121	ACTAAT	4	-1.14	1
1122	TTGTCA	0	-2.82	1
1123	TATGAT	0	-6.19	1
1124	AATATC	4	-0.04	1
1125	TCTTTA	4	-0.08	1
1126	TTAGAT	0	-7.47	1
1127	AACAAT	11	1.02	1
1128	AATAGT	4	-0.27	1
1129	AGTTCG	11	2.05	1
1130	TCGGCA	12	4.12	1
1131	AGCAGT	12	1.78	1
1132	AGTCCT	7	0.82	1
1133	ACTGTC	12	1.32	1
1134	GTCAAT	1	-1.58	1
1135	ACTACT	4	-0.92	1
1136	ACTACC	12	2.43	1
1137	ACCAAC	8	1.15	1
1138	AACGCA	8	1.32	1
1139	GCAGCG	8	0.53	1
1140	GCGGAA	8	0.6	1
1141	GGTACT	0	-3.25	1
1142	ACTAAG	0	-3.06	1
1143	AACATG	4	-1.01	1
1144	ATGCTG	8	0.23	1
1145	GACTCT	8	0.95	1
1146	AAACAG	0	-11.25	1
1147	GAATGG	0	-7.01	1
1148	TGGCTC	12	14.64	1
1149	CTCCCA	12	5.85	1
1150	CCAAAT	0	-2.34	1
1151	GTCCAA	4	-1.27	1
1152	CAAGGA	4	-0.07	1
1153	TCATCA	6	0.46	1
1154	TCAGTG	12	7.41	1
1155	GTGACT	0	-3.77	1
1156	AATATA	0	-2.23	1
1157	ACACAT	4	-0.55	1
1158	CATCGC	10	2	1
1159	TCCTCA	12	9.76	1
1160	TCAAAC	0	-2.49	1
1161	AACTCG	12	12.27	1
1162	TCGGTA	8	0.69	1
1163	GTAAAT	0	-3.43	1
1164	TTTACA	4	-0.43	1
1165	ATTGAC	2	-1.22	1
1166	GACATT	3	-1.08	1
1167	TCAATA	0	-2.18	1
1168	GTACTC	12	3.72	1
1169	CTCAAA	0	-5.2	1
1170	AAATCA	0	-3.53	1
1171	TCAATT	0	-7.2	1
1172	TTAAGT	0	-2.88	1
1173	AGTAAA	0	-7.3	1
1174	GACCTT	8	0.25	1
1175	TTGTTT	0	-5.31	1
1176	TCTAAA	0	-2.94	1
1177	TCAGAA	7	0.51	1
1178	CTCTAC	12	4.34	1
1179	TACACA	12	7.64	1
1180	AATGAT	0	-9.87	1
1181	TATTCT	4	-0.08	1
1182	CCACCT	12	1.35	1
1183	AGTGTG	12	2.36	1
1184	GTGCAC	12	3.96	1
1185	GATAGC	12	1.54	1
1186	AGCACA	12	4.06	1
1187	ACAGAT	9	1.06	1
1188	GATGAC	0	-1.82	1
1189	AGAGTG	4	0.68	1
1190	TTGGGA	0	-2.41	1
1191	GGAAAA	0	-3.74	1
1192	GATCTA	0	-7.19	1
1193	CTAAAC	8	1.25	1
1194	TGGCGT	7	0.89	1
1195	CGTTCA	4	0.35	1
1196	TCAAAA	0	-2.9	1
1197	CTTCTA	4	-1.12	1
1198	CTAAAT	0	-5.9	1
1199	AATTCC	11	1.91	1
1200	TCCCAG	12	5.45	1
1201	GTTCTT	4	-0.17	1
1202	CTTTTA	0	-2.49	1
1203	CCTGTA	4	0.09	1
1204	GTAGTT	0	-5	1
1205	GTTAAA	0	-8.35	1
1206	AATAGC	12	1.42	1
1207	TTACTC	7	0.9	1
1208	GAAGGT	0	-2.89	1
1209	GGTGAA	2	-1.46	1
1210	GAACCA	4	-0.29	1
1211	GACATA	4	-0.97	1
1212	GACTAT	5	-0.59	1
1213	TATGTC	4	-0.47	1
1214	GTCTCT	12	2.97	1
1215	TCTGAA	3	-1.48	1
1216	CTCTTA	4	-0.64	1
1217	GAGGCT	8	-0.08	1
1218	GCTGCT	0	-8.56	1
1219	GCTGGA	4	-0.71	1
1220	GGAAGA	1	-1.87	1
1221	TTTCCA	5	0.77	1
1222	CCAATG	0	-4.46	1
1223	ATGAAC	12	2.35	1
1224	AGTTTC	12	2.44	1
1225	AAAAAA	0	-9.72	1
1226	TTAGTA	4	-1.03	1
1227	GTAAGT	7	0.09	1
1228	GAATCT	0	-5.99	1
1229	TCTAGC	12	1.54	1
1230	AGCTCT	12	2.27	1
1231	GAACAT	0	-1.97	1
1232	CATGTT	12	1.31	1
1233	GGTAGC	12	2.6	1
1234	AGCATA	11	1.26	1
1235	ATATAT	0	-2.88	1
1236	TACGTT	8	0.14	1
1237	GTTATC	0	-3.23	1
1238	AAGCAA	0	-3.05	1
1239	CAAATA	1	-2.05	1
1240	ATATTC	8	0.97	1
1241	TTCACT	5	-0.42	1
1242	ACTGCA	0	-3.28	1
1243	GCACCC	12	5.55	1
1244	CCCATA	12	8.23	1
1245	CTGGGA	6	-0.04	1
1246	GGAATA	4	-0.8	1
1247	ATAGGA	5	0.65	1
1248	AGTGAG	12	5.83	1
1249	GAGGCC	12	2.49	1
1250	GCCCGG	8	1.01	1
1251	CGGATG	0	-2.53	1
1252	ATGGAC	8	0.39	1
1253	GACTCA	12	12.67	1
1254	TTGCTG	12	2.33	1
1255	CTGACA	4	-0.44	1
1256	ACACCT	10	1.03	1
1257	CCTTGG	12	2.13	1
1258	AGAAGT	4	0.36	1
1259	AGTGTA	0	-4.43	1
1260	GTAACT	4	-0.77	1
1261	TCACAC	12	2.26	1
1262	CACATT	0	-4.85	1
1263	ATTATC	0	-5.6	1
1264	ATCAAC	1	-1.8	1
1265	AACTAT	9	0.61	1
1266	GTTAAC	7	0.82	1
1267	TCCAAA	4	-1.1	1
1268	TCGATC	0	-3.23	1
1269	ATCATA	0	-7.32	1
1270	AGCCAA	12	1.55	1
1271	TCCTTT	8	-0.07	1
1272	TTTCCT	4	0.01	1
1273	AATACT	4	-0.64	1
1274	ACTCTG	4	-0.56	1
1275	CTGTTA	6	0.7	1
1276	TCTGGG	12	2.64	1
1277	GGGGTA	8	0.42	1
1278	GTAATC	0	-6.37	1
1279	ATCAAA	0	-5.58	1
1280	AAAGTG	0	-4.94	1
1281	GTGATA	12	3.17	1
1282	AACTCT	2	-1.67	1
1283	TCTTTG	0	-2.71	1
1284	TTGTTG	3	-1.44	1
1285	ACAACC	0	-3.75	1
1286	ACAGAG	12	3.45	1
1287	AGTAGA	0	-2.75	1
1288	ATAAAA	4	-1.3	1
1289	AAACTT	0	-5.97	1
1290	CTTCTT	0	-3.05	1
1291	CTTTCC	12	4.95	1
1292	TCCAGG	8	1.02	1
1293	CAGAAT	7	0.12	1
1294	AACCCC	12	3.49	1
1295	CCCCTA	12	2.34	1
1296	CTAGAC	0	-1.87	1
1297	TCTTCT	2	-1.33	1
1298	TCTGTG	12	6.61	1
1299	GTGAGT	12	2.96	1
1300	AGTGGA	4	-0.84	1
1301	GGAGCT	0	-3.87	1
1302	GAATAT	2	-1.5	1
1303	TATACA	0	-4.61	1
1304	TGCCAA	12	1.36	1
1305	ATATCC	11	1.33	1
1306	ACACAA	6	-0.24	1
1307	GAGTCA	12	2.35	1
1308	TATCCA	4	-0.42	1
1309	CCAGTA	1	-1.88	1
1310	GTACGA	0	-5.14	1
1311	GATACA	0	-5.96	1
1312	AAGTCA	0	-2.02	1
1313	TCACCA	9	1	1
1314	TCTAAC	4	-0.63	1
1315	AACTTA	4	-0.54	1
1316	GAAAGT	0	-2.14	1
1317	AGTTCT	4	-0.33	1
1318	TCACTA	7	0.85	1
1319	AAAGTT	0	-6.61	1
1320	GACACC	12	6.05	1
1321	ACCGAC	12	6.52	1
1322	GACACA	12	1.71	1
1323	ACAGCA	4	-0.84	1
1324	AACATC	11	2.03	1
1325	CTAAAA	0	-5.43	1
1326	TTCAGT	12	1.52	1
1327	AGTATT	4	-0.06	1
1328	ATTTTC	7	-0.66	1
1329	TTCTTC	12	9.13	1
1330	AAATAC	0	-3.74	1
1331	TACAAT	8	1.15	1
1332	CAGTCT	0	-2.92	1
1333	AGTCTA	4	-0.15	1
1334	CTAATT	4	-0.36	1
1335	ATTAAA	0	-8.44	1
1336	CATTCT	4	-0.92	1
1337	GGTTCA	4	-0.29	1
1338	GAACAC	0	-1.87	1
1339	CACTTA	0	-6.85	1
1340	ACTCAA	4	-0.07	1
1341	TTTAAC	12	2.25	1
1342	AACAAA	0	-10.15	1
1343	AAAGTA	0	-3.76	1
1344	GTAGAC	8	0.53	1
1345	ATTTTG	4	-0.65	1
1346	TTGAAT	3	-1.52	1
1347	CCAAAG	0	-3.05	1
1348	CTGCGT	6	-0.04	1
1349	CGTATG	12	5.56	1
1350	CTCTCG	12	1.82	1
1351	TCGGAG	12	4.4	1
1352	GTAAAA	0	-9.78	1
1353	AATTTG	3	-1.54	1
1354	ATTCAG	0	-3.06	1
1355	CAGCAT	4	-0.12	1
1356	CATTAC	12	2.51	1
1357	TACCTT	2	-1.84	1
1358	CTTGTT	0	-3.11	1
1359	GTTGAA	0	-7.96	1
1360	AGACTT	4	-1.4	1
1361	CTTACA	0	-2.95	1
1362	TCAGGC	12	7.92	1
1363	GGCCAC	9	1.5	1
1364	CACATC	1	-1.29	1
1365	ATCACC	11	1.94	1
1366	ACCAAG	0	-2.11	1
1367	AAGGAG	8	-0.59	1
1368	GACTTA	3	-1.38	1
1369	TTACCA	4	-0.75	1
1370	CCAACA	4	-0.18	1
1371	ACAATC	4	0.22	1
1372	ATCTAT	1	-1.64	1
1373	TATCAC	0	-5.3	1
1374	CACAAG	0	-1.82	1
1375	TATCTA	0	-2.21	1
1376	CAAACT	4	0.02	1
1377	ACTCCC	12	2	1
1378	CCCTTT	9	1.32	1
1379	TACTCA	12	2.12	1
1380	ACTGTA	4	-0.48	1
1381	GAAATC	8	-0.05	1
1382	ATCATG	4	-0.76	1
1383	TCTTTT	2	-1.72	1
1384	TTTGTA	0	-6.51	1
1385	AACCAT	0	-5.72	1
1386	CATCAT	5	0.58	1
1387	CATTTC	6	0.76	1
1388	TTCATA	5	0.12	1
1389	ATAGAT	0	-2.38	1
1390	CATCTA	3	-1.73	1
1391	GAAACA	3	-1.46	1
1392	CTTAGA	4	-1.24	1
1393	AGAGGT	0	-2.84	1
1394	GGTTTT	0	-6.56	1
1395	CTAAGT	4	0.02	1
1396	GAAATT	0	-5.51	1
1397	TATTTC	3	-1.07	1
1398	TTCCTG	12	6.32	1
1399	CTGAAG	5	-0.86	1
1400	AATCTT	0	-2.6	1
1401	GTGAGC	12	6.28	1
1402	TTATTC	4	-0.33	1
1403	GACGCT	3	-1.32	1
1404	GCTATG	5	-0.5	1
1405	ATGGCT	8	-0.21	1
1406	CATGCC	6	-0.07	1
1407	AGCATG	12	7.06	1
1408	ATGTCC	8	-0.03	1
1409	GTAAGA	0	-3.89	1
1410	CTAGGA	0	-3.81	1
1411	GGACAA	4	-0.83	1
1412	GCAGAT	3	-1.19	1
1413	GATGGG	10	1.45	1
1414	GGGAAT	7	0.73	1
1415	TTTGGT	0	-14.45	1
1416	TCAAGC	12	1.93	1
1417	AGCCTT	6	0.85	1
1418	CTTAAA	0	-6.12	1
1419	ATGCAA	0	-2.57	1
1420	TACCCT	8	1.05	1
1421	GTAACC	0	-2.44	1
1422	TCTCTA	4	-0.18	1
1423	CTACAA	4	-1.09	1
1424	CAACAT	4	-0.05	1
1425	TATCTT	4	-0.86	1
1426	TTATCA	0	-3.56	1
1427	GAATTA	0	-3.58	1
1428	TTATTA	0	-4.24	1
1429	GATTTG	3	-1.43	1
1430	TACCTC	12	4.41	1
1431	CAGGTC	12	3.37	1
1432	GTCCTC	11	1.7	1
1433	CTCTTT	8	0.79	1
1434	TTTATA	1	-1.88	1
1435	TATAAG	0	-5.92	1
1436	CTGGTG	10	1.27	1
1437	GTGTCA	12	13.69	1
1438	CAGCTA	9	1.01	1
1439	CTAAAG	0	-10.16	1
1440	AAGGGG	11	1.64	1
1441	GGGATC	12	3.77	1
1442	ATCAGC	8	1.3	1
1443	ATCTCA	12	1.63	1
1444	TCACTC	12	2.05	1
1445	CATTCC	4	0.15	1
1446	CCATTA	4	-0.24	1
1447	AAAACA	0	-8.88	1
1448	AATTTA	4	-1.1	1
1449	TTTAGA	0	-2.63	1
1450	AGTTAC	8	0.87	1
1451	ATGAGG	0	-2.44	1
1452	GATTCA	3	-1.44	1
1453	CAAATG	3	-1.48	1
1454	AATGGC	2	-1.16	1
1455	GCAGCT	0	-7.67	1
1456	GCTTTA	0	-4.38	1
1457	CACGTG	12	3.24	1
1458	GTGCTG	9	0.53	1
1459	CTGCTT	12	2.21	1
1460	AAATGC	0	-6.05	1
1461	TGCGGA	12	1.98	1
1462	TCTTTC	12	2.75	1
1463	CAAATT	5	-0.36	1
1464	AACCTA	8	1.58	1
1465	CTACCA	4	-0.21	1
1466	CCAGCA	9	1.1	1
1467	ATATGG	6	0.17	1
1468	ATTTAT	0	-7.37	1
1469	TATACC	12	1.94	1
1470	ACCAGG	12	3.01	1
1471	ATACAA	4	-1.16	1
1472	CAATCT	4	-0.41	1
1473	CAGGCA	9	1.22	1
1474	CCACTA	12	1.67	1
1475	CTAACT	0	-3.14	1
1476	ACTAGG	0	-2.21	1
1477	AGGTCA	6	0.8	1
1478	ATATCA	4	-0.49	1
1479	CTTAAG	0	-20.94	1
1480	CATGGT	11	1.32	1
1481	GGTTTC	12	12.48	1
1482	ATGCAG	3	-1.23	1
1483	CAAGTA	0	-2.97	1
1484	TCTGTC	12	2.68	1
1485	TACAAA	0	-7.8	1
1486	ATTCAA	0	-3.83	1
1487	CCATAT	0	-3.3	1
1488	TATAGT	0	-4.24	1
1489	AGTTGG	7	0.87	1
1490	TGGGAT	2	-1.24	1
1491	ACAATT	4	-0.95	1
1492	CAATCA	6	0.47	1
1493	CCTTGC	12	4.23	1
1494	TGCTTA	4	-0.35	1
1495	AAGACA	0	-7.96	1
1496	ACATTG	0	-1.97	1
1497	AAGCTA	0	-2.75	1
1498	CTACTT	3	-1.74	1
1499	TTTTAT	4	-1.16	1
1500	TTGACT	2	-1.35	1
1501	GCACAG	0	-5.79	1
1502	GATACC	0	-2.78	1
1503	ACCGAA	8	0.73	1
1504	TCTTAT	4	-1.02	1
1505	TATCTC	0	-2.83	1
1506	CTCCCT	12	1.16	1
1507	AACTGC	12	2.98	1
1508	CTCTCC	12	9.77	1
1509	TCCTTC	12	2.81	1
1510	TTCCCT	12	3.92	1
1511	CCTACA	0	-8.75	1
1512	TGGAAG	7	-0.12	1
1513	AAGACT	0	-15.16	1
1514	ACTAAC	8	-0.23	1
1515	AACACC	12	2.22	1
1516	ACCTTC	11	1.79	1
1517	TTCATT	0	-1.68	1
1518	CATGTC	5	0.57	1
1519	GTCAAG	0	-1.51	1
1520	GAGATC	8	0.77	1
1521	ATCGGG	10	1.31	1
1522	CAATCG	9	0.96	1
1523	TCGAAA	0	-3.5	1
1524	TTAGAC	0	-7.23	1
1525	GACCAC	12	6.77	1
1526	AAAGGA	0	-2.29	1
1527	TTGGTT	0	-3.47	1
1528	GTTACA	0	-2.58	1
1529	ACATTT	4	-0.91	1
1530	CAATTC	7	0.83	1
1531	TATAGA	4	-0.7	1
1532	AACCCA	2	-0.91	1
1533	TGCAAT	4	-0.68	1
1534	AAACGT	0	-23.57	1
1535	CGTGCC	9	1.66	1
1536	GCCAAG	5	-0.67	1
1537	ATCTCT	12	4.11	1
1538	TCATTT	0	-2.31	1
1539	TTTAAA	0	-5.1	1
1540	AAAAGC	8	0.76	1
1541	TCAAGA	0	-3.99	1
1542	TTCCCA	12	13.17	1
1543	GTATTG	0	-9.87	1
1544	AACACG	8	1.16	1
1545	ACGAAA	0	-6.72	1
1546	AAATCC	1	-1.67	1
1547	AAAAGA	0	-5.93	1
1548	AGAGAC	0	-5.02	1
1549	CACGCC	12	5.49	1
1550	GCCACC	12	3.69	1
1551	TTTCAC	0	-10.25	1
1552	AAGATA	0	-12.25	1
1553	ATAGTT	2	-1.66	1
1554	GTTAGG	0	-6.15	1
1555	AGGTTA	4	0.08	1
1556	TTACTA	1	-1.99	1
1557	CCAGCC	12	8.83	1
1558	CCCACT	12	8.2	1
1559	ACAAGA	4	-1.38	1
1560	CCTCAT	4	0	1
1561	CATCTC	3	-0.89	1
1562	CGGAAG	0	-1.91	1
1563	TCTGCG	2	-1.25	1
1564	GCGCCA	12	2.91	1
1565	AGGAAT	0	-2.37	1
1566	TTACTT	4	-0.61	1
1567	CTTCAC	11	1.2	1
1568	CACTGG	12	2.84	1
1569	TGGACT	3	-0.56	1
1570	AGAACT	1	-1.75	1
1571	ACTATA	4	-1.14	1
1572	ATACAT	4	-0.75	1
1573	GATTGT	0	-1.85	1
1574	TGTTTG	4	-0.49	1
1575	TTGGAT	0	-6.06	1
1576	GATAGA	4	-1.35	1
1577	TTCGAC	6	-0.46	1
1578	GACGAT	0	-4.05	1
1579	CACGCA	12	2.29	1
1580	CCCACA	12	7.64	1
1581	ACAGTT	1	-1.9	1
1582	TGTCCT	9	0.87	1
1583	GCAAGA	0	-5.8	1
1584	AGTCCA	4	-0.66	1
1585	GATTCC	0	-2.88	1
1586	GCAAAA	0	-6.52	1
1587	CACTGT	2	-1.35	1
1588	TGTGCA	4	-0.25	1
1589	GCACGA	4	-0.34	1
1590	CGACCA	0	-4.4	1
1591	CCATAC	0	-2.38	1
1592	TACACT	12	4.92	1
1593	ACTGCT	2	-1.29	1
1594	GCTCCA	4	-0.59	1
1595	AAACGA	0	-4.44	1
1596	CGACGA	0	-6.06	1
1597	AGTGCC	12	10.93	1
1598	GCCGCC	8	1.4	1
1599	GCCTGG	6	-0.76	1
1600	TGGAAA	0	-9.16	1
1601	AAATTT	0	-4.27	1
1602	CCTCGG	8	-0.44	1
1603	ATGGTT	0	-3.98	1
1604	TCAGCG	12	3.22	1
1605	GCGGGC	8	1.39	1
1606	GGCTTA	0	-6.24	1
1607	TTATAT	4	-0.34	1
1608	GTCACC	12	6.36	1
1609	ACCCCA	12	2.32	1
1610	CCAGCG	12	2.7	1
1611	GCGTAT	0	-4.84	1
1612	GGAATC	4	-1.21	1
1613	GTGCGG	8	0.1	1
1614	CGGTCC	9	1.36	1
1615	ATTGAA	0	-6	1
1616	AAGCGT	8	0.49	1
1617	CGTCCG	7	0.12	1
1618	CCGCTC	12	3.49	1
1619	CTCATT	0	-1.6	1
1620	ATTAGT	3	-1.36	1
1621	GACAAT	8	0.73	1
1622	GAATGA	2	-0.99	1
1623	GCTGCG	4	-0.6	1
1624	GCGGTT	0	-2.17	1
1625	GTTGTG	0	-5.35	1
1626	GTGGCA	12	3.52	1
1627	GCAATG	3	-1.04	1
1628	CTGATG	8	0.27	1
1629	ATGCTC	12	4.75	1
1630	CTCGGA	12	3.52	1
1631	GGAGTC	4	0.7	1
1632	GTCGGG	11	1.67	1
1633	GGGCTG	12	3.21	1
1634	CTGATC	7	-0.2	1
1635	ATCGAA	8	-0.57	1
1636	CTGTGG	2	-1.17	1
1637	TGGGTG	12	4.13	1
1638	GTGTGG	12	9.07	1
1639	TGGTGT	4	0.6	1
1640	TGTTAT	6	-0.56	1
1641	TCCACG	12	6.93	1
1642	ACGACA	10	1.6	1
1643	GCCTCA	12	3.17	1
1644	CTGCTC	12	7.46	1
1645	CGAAAA	0	-10.01	1
1646	TGCTGC	12	20.14	1
1647	TGCCTA	11	1.9	1
1648	CTTCTC	12	1.36	1
1649	CTCCAC	12	12.21	1
1650	CACCCT	12	3.75	1
1651	CCTTTC	12	1.23	1
1652	TTCGTC	12	4.97	1
1653	GTCTTT	0	-4.62	1
1654	GGTCAG	1	-2.11	1
1655	CAGTAC	12	3.64	1
1656	TGGTTT	12	1.51	1
1657	GTCACG	8	0.05	1
1658	GTTCCA	4	-1.29	1
1659	CCAGAT	4	-0.16	1
1660	TCAGTT	4	0.18	1
1661	GTTTTG	0	-3.82	1
1662	AAAAAG	0	-10.04	1
1663	ACTCAT	1	-1.88	1
1664	TCTATT	0	-2.77	1
1665	ATTGTT	0	-4.9	1
1666	GTTCTG	3	-1.54	1
1667	ACCGCC	10	1.24	1
1668	GATTTT	0	-3.93	1
1669	TATGCC	8	-0.11	1
1670	GCCTTC	12	6.33	1
1671	AGGATA	3	-0.62	1
1672	ATATTG	1	-1.75	1
1673	TTGTGT	0	-3.53	1
1674	AGAATA	0	-6.13	1
1675	TATTTG	0	-9.07	1
1676	AGTCCG	12	7.05	1
1677	CCGGTT	8	1.16	1
1678	GAGAGT	7	0	1
1679	TACATT	0	-5.91	1
1680	GCAGTT	0	-2.73	1
1681	CTCACC	12	7.5	1
1682	TGCCAG	12	1.73	1
1683	GGCTCT	12	5.42	1
1684	CTTAGT	0	-5.35	1
1685	GACTTT	6	-0.11	1
1686	TTTGAT	0	-5.64	1
1687	GGTCGA	0	-18.27	1
1688	AAGGCA	0	-3.95	1
1689	GCATAC	12	6.31	1
1690	CTTGCT	2	-1.84	1
1691	GCTGGC	6	-0.31	1
1692	GGCTCC	12	5.08	1
1693	ATTGTA	0	-3.13	1
1694	GTATCT	4	0.59	1
1695	ACTGTT	4	-0.74	1
1696	CACACA	12	4.03	1
1697	GCATTG	0	-5.56	1
1698	CGAATT	0	-12.75	1
1699	GTCTAT	6	-0.07	1
1700	CACCCC	12	4.75	1
1701	GCTGTC	12	4.99	1
1702	AGGACT	4	-0.02	1
1703	CTGCCT	12	5.71	1
1704	CCTGCC	12	3.6	1
1705	TGGCAT	7	0.66	1
1706	CATCGA	3	-1.46	1
1707	GATTGG	4	-0.72	1
1708	TGGACC	6	-0.56	1
1709	ACCATC	11	1.74	1
1710	CTGCAT	8	0.71	1
1711	TCTTAC	0	-12.82	1
1712	TACATG	8	0.17	1
1713	CACCTT	12	1.8	1
1714	CTTCAT	0	-3.31	1
1715	CATGCT	0	-3.27	1
1716	GGCCTA	4	-0.06	1
1717	CTACAG	6	0.16	1
1718	ATGTGC	0	-2.18	1
1719	TGCACA	12	3.94	1
1720	ACAGGC	8	0.24	1
1721	GGCTAC	6	-0.53	1
1722	GGCTTT	1	-2.02	1
1723	GAATTG	0	-4.03	1
1724	TTGGAG	0	-6.67	1
1725	GAGGTG	8	0.65	1
1726	CCAGAC	12	7.19	1
1727	TATGAC	0	-2.18	1
1728	GTGTTT	1	-2.23	1
1729	TTTGTG	8	0.47	1
1730	GTGAAT	4	-0.46	1
1731	CTGGCA	12	4.15	1
1732	ATCGCT	8	1.22	1
1733	GCCATG	8	-0.02	1
1734	ATGACG	12	3.1	1
1735	ACGATG	8	0.81	1
1736	ATGGGC	0	-2.69	1
1737	GGCAAA	0	-17.86	1
1738	ATTGGT	0	-2.44	1
1739	CAACTA	4	-0.88	1
1740	GACCCA	12	2.32	1
1741	GTTATA	4	-1.33	1
1742	ATTGCC	2	-1.16	1
1743	GCCCTA	8	0.35	1
1744	ACTCAC	0	-6.38	1
1745	GCACCA	9	0.91	1
1746	GTGTCT	10	1.99	1
1747	GGGGGA	8	1.45	1
1748	GTCATC	8	0.5	1
1749	ATCCTC	11	2.12	1
1750	CTCAAT	12	2.78	1
1751	GTTGAG	0	-3.57	1
1752	GCACTG	11	1.92	1
1753	CGATTT	0	-9.94	1
1754	CCACCC	12	12.49	1
1755	CCCGCA	12	7.41	1
1756	AACTTC	5	-0.73	1
1757	CTGTAT	8	0.57	1
1758	TATCAT	0	-2.06	1
1759	CTAGCA	0	-9.59	1
1760	GCAGCA	4	-0.22	1
1761	GTCTGA	8	1.07	1
1762	ATGGGG	12	5.14	1
1763	GCTCAT	2	-1.72	1
1764	GGATTA	0	-5.58	1
1765	TTAGTG	11	1.22	1
1766	TTTGCT	0	-6.12	1
1767	TTTGAA	0	-5.5	1
1768	ACCTTG	9	1.31	1
1769	GGAAAG	0	-10.39	1
1770	CCACTG	12	13.33	1
1771	CTGTGT	3	-1.16	1
1772	TGTAAA	3	-1.61	1
1773	GTCGGT	4	0.5	1
1774	GGTGGG	0	-4.53	1
1775	GGGCCA	12	2.22	1
1776	TCCAAG	8	0.62	1
1777	AAGTCG	8	0.45	1
1778	TCGCTC	8	0.9	1
1779	CTCGTA	4	-0.87	1
1780	TTGGTG	0	-2.26	1
1781	GCGTTT	0	-5.35	1
1782	TTTGAC	0	-1.44	1
1783	AAGGCG	0	-3.74	1
1784	GCGTTC	8	-0.19	1
1785	TTCTTT	2	-1.1	1
1786	GACTTG	0	-5.44	1
1787	TTGTGG	4	0.38	1
1788	GAGGGG	12	3.27	1
1789	GGGCAC	12	3.41	1
1790	TCCGTC	9	1.2	1
1791	GTCAGA	0	-4.17	1
1792	GACACT	12	3.23	1
1793	CTGGCC	10	1.81	1
1794	GCCCAG	10	1.44	1
1795	TTCTAC	12	4.47	1
1796	ATCCAC	8	1.26	1
1797	CACTTT	2	-1.27	1
1798	GCCATC	9	1.53	1
1799	ATCTAC	2	-1.1	1
1800	TACTGC	9	1.64	1
1801	TGCAGA	7	0.88	1
1802	AGAGGC	4	-0.97	1
1803	AAACAA	0	-10.38	1
1804	AGGATT	6	0.09	1
1805	ATTTCT	0	-8.36	1
1806	AAAACC	4	-0.95	1
1807	GGGGCA	12	8.64	1
1808	GCGCTG	9	1.09	1
1809	CTGAGC	12	2.29	1
1810	CAGACT	4	-1.24	1
1811	ACTACG	12	2.66	1
1812	ACGGAG	9	1.69	1
1813	TTTCTG	3	-1.18	1
1814	TTCTAT	4	-0.4	1
1815	GCCCTC	11	2.17	1
1816	CTCCCC	12	4.5	1
1817	TTCGTG	12	2.91	1
1818	GTGCCC	11	1.75	1
1819	AATCCG	0	-4.75	1
1820	CCGATG	12	5.73	1
1821	ATGGTC	4	-0.95	1
1822	CCCTCA	12	17.71	1
1823	ACTCCA	4	-0.34	1
1824	AAGTTT	0	-4.81	1
1825	TTAGCT	3	-1.61	1
1826	TTAACT	1	-1.97	1
1827	ACTTTT	0	-2.31	1
1828	ACACCA	4	-1.5	1
1829	TTAACC	4	0.53	1
1830	GGACCT	4	-0.2	1
1831	CGGGCC	8	0.72	1
1832	ATGACC	1	-1.66	1
1833	CGGTAC	8	0.82	1
1834	ATCCAA	12	1.35	1
1835	CAAGCC	11	1.82	1
1836	GCCGAC	8	0.04	1
1837	TACCAC	8	0.39	1
1838	CACAAC	12	5.33	1
1839	CTCATC	9	1.49	1
1840	ATCGGT	7	-0.49	1
1841	GGTGTC	0	-1.81	1
1842	ACAGCT	2	-1.67	1
1843	GTGGAC	12	10.85	1
1844	AGCGGC	12	2.58	1
1845	AAGATG	1	-1.26	1
1846	ATGATC	6	-0.72	1
1847	ACCCCC	12	4.49	1
1848	CCCGAG	12	4.41	1
1849	AGTGTC	12	2.08	1
1850	GTCTGT	4	0.63	1
1851	TGTGTC	12	2.7	1
1852	ATGCGG	8	-0.28	1
1853	GCACAC	12	6.56	1
1854	AGCGTG	12	7.22	1
1855	GACTTC	12	3.22	1
1856	TTCACG	11	2.02	1
1857	ACGAGG	12	6.54	1
1858	GGGACG	8	1.33	1
1859	ACGGCC	12	2.92	1
1860	TCAACC	12	3.92	1
1861	ATGTTG	0	-3.62	1
1862	TTGCGA	12	4.28	1
1863	CGAGCC	12	7.69	1
1864	GCCTCC	12	9.17	1
1865	TTGGCA	0	-2.41	1
1866	AAGGAT	0	-6	1
1867	GTCCCG	12	10.52	1
1868	CCGCTA	12	10.73	1
1869	CTACTG	12	2.43	1
1870	CCCTCC	12	14.35	1
1871	TTGATC	6	0.71	1
1872	ATCTGG	6	0.12	1
1873	TGGGGG	6	0.25	1
1874	GGGAGT	12	1.55	1
1875	GACCGC	9	1.59	1
1876	CGCTTG	0	-2.07	1
1877	TTCTTG	8	-0.05	1
1878	TTGCAG	0	-2.76	1
1879	CAGGCT	0	-2.08	1
1880	GCTCTG	7	0.45	1
1881	CGCTGG	12	7.93	1
1882	TGGCGC	8	0.89	1
1883	TTGACC	12	2.89	1
1884	ACCACA	10	1.89	1
1885	ACATCC	0	-2.42	1
1886	CATCCG	12	1.43	1
1887	CCGGGG	12	6.27	1
1888	GTCCTG	11	2.25	1
1889	AATGAC	5	-0.38	1
1890	CTCTTG	4	-0.38	1
1891	GATTGC	6	0.67	1
1892	TGCCAC	12	5.66	1
1893	CATAAC	4	-0.8	1
1894	AGGAGT	8	0.98	1
1895	CACTCC	12	3.9	1
1896	AGCGAG	10	1.68	1
1897	GCTGTG	8	0.21	1
1898	ATGGCC	8	-0.26	1
1899	AATGCC	8	1.19	1
1900	GCGTCA	0	-2.35	1
1901	TCACTG	12	5.84	1
1902	GGTCGC	0	-3.12	1
1903	GAGGGA	12	2.77	1
1904	GGAAGG	1	-1.69	1
1905	ACTCGT	0	-6.77	1
1906	CTCGGG	12	3.55	1
1907	GGGGCC	12	2.31	1
1908	GCCTTG	0	-1.82	1
1909	TTCAGC	12	6.13	1
1910	CGGCCA	12	2.77	1
1911	ACAGCG	11	1.71	1
1912	GCGATG	12	1.63	1
1913	ATGATT	0	-5.19	1
1914	ATTCGA	0	-8.93	1
1915	GATGGC	6	-0.2	1
1916	GGCCTC	12	8.68	1
1917	TTCTGG	12	11.29	1
1918	TGGCTG	12	9.16	1
1919	ATCGAC	8	0.21	1
1920	GACCTA	12	3.32	1
1921	TCTGAC	11	2.04	1
1922	TACTCC	12	9.57	1
1923	TCCGTG	12	15.56	1
1924	GCTTTG	0	-6.24	1
1925	TTGCTC	4	0.06	1
1926	CTCATG	12	6.39	1
1927	CTCTGC	12	3.36	1
1928	TGCCTC	12	2.33	1
1929	CGCAGT	5	-0.55	1
1930	ATGTGT	0	-4.21	1
1931	TGTGCT	0	-11.08	1
1932	GCTAAG	0	-7.48	1
1933	GCAGGG	12	4.29	1
1934	CTTTCG	12	5.27	1
1935	GATCTC	0	-7.75	1
1936	GGACAC	8	0.22	1
1937	CACGAA	4	-0.92	1
1938	CAGCCG	12	5.36	1
1939	CCGTAT	4	0.01	1
1940	TATGTG	8	0.03	1
1941	GGAGCC	12	1.49	1
1942	TACAGC	12	13.7	1
1943	ATCCCG	12	8.98	1
1944	CCGTCC	12	3.07	1
1945	ATGGGA	0	-7.69	1
1946	CTGCGA	5	-0.72	1
1947	CGATGC	12	2.53	1
1948	TGCTTC	12	10.27	1
1949	TTCATC	12	3.27	1
1950	GGCAAC	9	1.14	1
1951	AACGCT	9	0.78	1
1952	ATAGAG	6	0.34	1
1953	TTTATC	4	-0.76	1
1954	ATCATC	10	1.76	1
1955	GGTGTT	0	-6.38	1
1956	GAATCC	12	6.22	1
1957	TCCGAC	12	2.28	1
1958	GACATC	12	5.01	1
1959	GCTGAC	4	-0.91	1
1960	CAGCCC	12	7.37	1
1961	CCCCAG	12	7.87	1
1962	CTCTCA	12	5.96	1
1963	CTAACC	12	2.52	1
1964	AACACT	4	0.08	1
1965	ACTGGG	4	-0.06	1
1966	GGGAAG	0	-7.27	1
1967	GCACGG	12	7.3	1
1968	GGGCCG	10	1.73	1
1969	CCGGCC	12	4.65	1
1970	GCCAGT	12	2.46	1
1971	GTGCAG	8	0.77	1
1972	AGTGGG	7	0.71	1
1973	CCCCTT	12	3.29	1
1974	CCAGTC	1	-2.13	1
1975	ACCCCT	7	0.14	1
1976	CACAGG	12	1.32	1
1977	ACAGGG	12	2.31	1
1978	GGGTGC	12	1.82	1
1979	TGCCCA	8	0.91	1
1980	GTGTAA	0	-6.34	1
1981	GTGAAG	0	-4.4	1
1982	TCTCGA	0	-16.34	1
1983	CGAGCG	12	17.12	1
1984	GCGAAG	0	-22.23	1
1985	CGCTAT	2	-1.22	1
1986	GGAGAG	3	-1.4	1
1987	TTTGCG	10	1.62	1
1988	GCGACG	8	0.23	1
1989	ACGGTC	8	-0.21	1
1990	AAGGCC	7	0.26	1
1991	AACCAA	4	0.38	1
1992	GTCGCC	5	-0.02	1
1993	ATTAAG	0	-8.13	1
1994	AAAATC	0	-8.62	1
1995	ATAAAT	0	-3.09	1
1996	GCCTTA	0	-6.25	1
1997	GAGATA	3	-1.64	1
1998	TTACAG	4	-0.05	1
[truncated: 1,925 more rows]

## Sheet: C57BL6J_TS23_vs_CD1_TS20
	Codon Pair	Stat	Effect Size	p-value
0	ATGTCT	0	-2.03	1
1	TCTCCA	2	-1.6	1
2	CCACTT	0	-7.73	1
3	CTTATA	4	-0.21	1
4	ATAAGA	4	-0.64	1
5	AGAAGC	4	-0.31	1
6	AGCATT	4	-0.54	1
7	ATTGTC	12	3.74	1
8	GTCGAT	0	-1.84	1
9	GATATC	1	-1.66	1
10	ATCACT	12	3.23	1
11	ACTGAA	2	-1.81	1
12	GAAGTT	3	-1.26	1
13	GTTTTC	12	2.51	1
14	TTCAAT	1	-1.89	1
15	AATCAA	2	-1.81	1
16	CAATAT	4	0.18	1
17	TATGCA	4	-0.09	1
18	GCATCA	4	-0.89	1
19	TCACAA	4	-0.58	1
20	CAAAGT	4	-0.2	1
21	AGTTGT	0	-4.44	1
22	TGTGAT	4	-0.02	1
23	GATGGA	4	-0.46	1
24	GGAGCA	3	-1.22	1
25	TCACTT	4	-0.68	1
26	CTTAGC	11	1.37	1
27	AGCAAG	12	2.14	1
28	AAGAAA	0	-4.96	1
29	AAAGAC	0	-1.76	1
30	GACCTG	10	1.67	1
31	CTGAAA	0	-4.42	1
32	AAAAAC	0	-4.76	1
33	AACCTC	10	0.97	1
34	CTCCTT	4	-0.11	1
35	CTTGAG	0	-2.17	1
36	GAGAGA	4	-0.53	1
37	AGAGAA	0	-2.92	1
38	GAACTT	2	-1.88	1
39	CTTGGA	4	-0.14	1
40	GGAGAT	0	-3.84	1
41	GATGTC	2	-1.14	1
42	GTCCTT	0	-1.41	1
43	CTTCAG	3	-1.27	1
44	CAGAGA	0	-2.88	1
45	AGACCA	2	-1.79	1
46	CCACAT	4	0.21	1
47	CATGAC	4	-0.45	1
48	GACCCT	11	1.96	1
49	CCTGAG	11	1.4	1
50	GAGACG	8	1.57	1
51	ACGATA	5	0.62	1
52	ATAGAC	10	1.36	1
53	CTGACC	12	2.12	1
54	ACCCTA	8	-0.26	1
55	CTAGAA	4	-0.74	1
56	CTTCTG	10	1.32	1
57	CTGGAT	12	2.84	1
58	GATCGC	8	-0.25	1
59	CGCGAC	12	9.2	1
60	GACTGC	12	2.8	1
61	TGCAAC	8	0.87	1
62	AACGGG	10	1.88	1
63	GGGCGT	0	-5.04	1
64	CGTGTT	0	-3.04	1
65	GTTGAT	0	-2.29	1
66	GATTTC	12	2.05	1
67	TTCAAC	12	8.89	1
68	AACGAA	7	-0.05	1
69	GAATTC	0	-2.74	1
70	TTCCTC	12	6.96	1
71	CTCCTG	12	3.41	1
72	CTGTTC	12	2.15	1
73	TTCCTT	10	1.02	1
74	CTTTTC	7	0.34	1
75	TTCAAG	8	-0.52	1
76	AAGATT	0	-4.5	1
77	ATTGCT	0	-2.44	1
78	GCTCAA	2	-1.7	1
79	CAAGCT	4	-0.51	1
80	GCTTGC	12	5.71	1
81	TGCTAT	6	0.66	1
82	TATTAT	0	-3.33	1
83	TATGCT	0	-1.36	1
84	GCTCTC	4	0.23	1
85	CTCGAT	12	1.9	1
86	GATCAG	0	-2.44	1
87	CAGGCC	12	2.92	1
88	GCCGCA	12	3.69	1
89	GCAGAG	8	-0.5	1
90	GAGCTA	0	-3.1	1
91	CTAGGC	12	2.19	1
92	GGCGAG	8	0.78	1
93	GAGAAG	8	-0.3	1
94	AAGAGA	0	-5.8	1
95	AGAGCC	4	0.36	1
96	GCCCTG	10	1.62	1
97	CTGCCC	12	4.18	1
98	CCCAAT	2	-1.25	1
99	AATGAA	0	-2.62	1
100	GAAAAG	0	-5.13	1
101	AAGAGG	5	-0.87	1
102	AGGAAC	4	0.64	1
103	AACCTG	9	1.3	1
104	CTGTCA	12	3.18	1
105	CAAGAT	2	-1.88	1
106	CGCAGG	8	0.64	1
107	AGGCAA	4	0.19	1
108	CAAGAA	0	-2.83	1
109	GAAGAC	4	0.19	1
110	GACCAA	5	0.56	1
111	CAAAGG	1	-2.03	1
112	AGGAGA	0	-6.21	1
113	AGATTC	4	0.17	1
114	TTCGAG	8	0.98	1
115	GAGCCC	8	1.19	1
116	CCCCGA	12	2.01	1
117	CGAAGC	8	-0.27	1
118	AGCAGA	4	-1.01	1
119	AGACAA	3	-1.45	1
120	CAACTG	8	0.39	1
121	CTGGAC	8	1.04	1
122	GACGAA	8	-0.29	1
123	GAAGAA	0	-4	1
124	GAACCT	4	-0.18	1
125	CCTGGG	8	0.84	1
126	GGGCGC	10	1.53	1
127	CGCCGA	10	1.69	1
128	AGCTGG	12	2.13	1
129	TGGCAG	4	0.01	1
130	CAGAAG	1	-1.29	1
131	AGACGT	2	-1.69	1
132	CGTGAG	8	-0.06	1
133	GAGCAG	8	0.15	1
134	CAGGAG	9	1.02	1
135	GAGGAG	8	-0.25	1
136	GAGCGC	9	1.34	1
137	CGCGCT	12	2.72	1
138	GCTGAG	2	-1.02	1
139	CAGCGG	11	1.79	1
140	CGGCTG	9	0.99	1
141	CTGGAG	8	0.91	1
142	CAGCGC	12	4.96	1
143	CGCTAC	12	2.82	1
144	TACAGG	4	-0.93	1
145	AGGCAG	4	0.55	1
146	CAGCAC	12	1.87	1
147	CACCGC	12	3.28	1
148	CGCGAT	12	10.75	1
149	GATGAA	0	-5.53	1
150	GAAGAG	0	-3.82	1
151	AGACTG	3	-1.17	1
152	CTGCAA	12	1.92	1
153	AGGCGA	0	-3.33	1
154	CGAGAA	0	-2.84	1
155	GAACTG	1	-1.48	1
156	GAGGAA	0	-2.87	1
157	GAACGC	8	1.17	1
158	CGCCTT	4	0.35	1
159	CTTGCA	4	-0.37	1
160	GAGAAA	0	-4	1
161	AAAGAG	2	-1.29	1
162	GAGCCG	10	1.55	1
163	CCGCTT	0	-6.38	1
164	CTTGGC	12	3.99	1
165	GGCTGG	12	2.97	1
166	TGGAGT	0	-4.59	1
167	AGTAAG	0	-4.82	1
168	AAGGGT	4	-0.26	1
169	GGTCGT	0	-25.4	1
170	CGTGAC	12	2.66	1
171	GACGCG	8	-0.4	1
172	GCGGAG	8	0.58	1
173	GAGTTT	0	-6.81	1
174	TTTTCT	4	-0.51	1
175	TCTGAG	8	0.57	1
176	GAGGTA	0	-9.2	1
177	GTAGAG	0	-3.28	1
178	GAACAG	0	-3.05	1
179	CAGCAA	4	-0.66	1
180	CAAGAG	4	-0.93	1
181	GAGAGG	12	3.15	1
182	CAGGAA	0	-2.71	1
183	GAACTC	0	-5.62	1
184	CTCAAG	8	-0.13	1
185	AAGGGC	12	2.91	1
186	GGCAAG	8	-0.27	1
187	GGCCAA	0	-6.15	1
188	CAAACA	4	-0.65	1
189	ACAGAA	0	-2.63	1
190	AGAAGG	0	-5.13	1
191	AGGCTG	9	1.42	1
192	CTGCAG	12	6.29	1
193	AAGCGC	9	1.14	1
194	CTACGC	12	3.17	1
195	CGCGAA	3	-0.69	1
196	GAACCC	12	1.47	1
197	CCCCTG	12	4.82	1
198	CTGCTA	12	2.92	1
199	CTAAGG	0	-2.15	1
200	AGGCGC	8	-0.51	1
201	GATCTG	8	-0.6	1
202	GAGTTG	0	-10.49	1
203	TTGAGG	4	0.33	1
204	GAACAA	0	-2.12	1
205	CGCGAG	8	0.28	1
206	CAGAGG	10	1.57	1
207	GAGCTG	8	0.71	1
208	CTGAGG	12	2.4	1
209	CTGAAT	7	-0.44	1
210	AATCGA	4	-0.78	1
211	CGAAGG	0	-3.51	1
212	GAGCAA	4	-0.15	1
213	AGGCGT	4	-0.97	1
214	CTAAGA	4	-0.77	1
215	AGACGC	0	-5.42	1
216	CTGGCT	8	0.81	1
217	GAGGAC	8	0.7	1
218	GACGAG	8	-0.19	1
219	CTGACG	10	1.88	1
220	ACGCGG	8	0.98	1
221	CGGATC	10	1.48	1
222	ATCCGG	8	0.56	1
223	CGGGAA	0	-1.12	1
224	CCCGAC	8	1.21	1
225	GAGAGC	9	1.43	1
226	ATTACC	4	0.65	1
227	ACCCAG	12	3.25	1
228	AGGTGG	4	0.41	1
229	CAGTGG	12	4.44	1
230	CAGCTC	8	0.55	1
231	CTCGAA	0	-5.31	1
232	GAAAAC	2	-1.14	1
233	AACGAG	8	0.83	1
234	GAGGCA	8	0.66	1
235	GCAGAC	8	0.75	1
236	GACGCC	8	0.79	1
237	GCCCGT	6	0.23	1
238	CGTCAG	7	-0.59	1
239	CAGAAC	12	4.81	1
240	AACAAG	6	-0.31	1
241	AAGGTC	7	0.04	1
242	GTCTAC	12	6.13	1
243	TACTCT	0	-3.75	1
244	TCTAGG	0	-6.64	1
245	AGGCCT	4	-0.18	1
246	CCTAGC	12	3.17	1
247	AGCAGG	4	0.01	1
248	AGGCTT	0	-20.02	1
249	CTTCGC	12	4.88	1
250	CGCCAG	8	0.72	1
251	CTGGGG	12	7.43	1
252	GGGGAG	11	1.96	1
253	GAGCGT	3	-0.87	1
254	CTCCGG	5	-0.54	1
255	CGGGAG	8	0.3	1
256	CGCCGC	9	1.29	1
257	GACCTC	12	2.9	1
258	CTCCAA	6	0.81	1
259	CAACAG	4	0.29	1
260	CGTCCC	10	1.12	1
261	CCCGCT	12	2.32	1
262	GAGGCG	8	0.64	1
263	GCGCGC	8	0.78	1
264	CGCAAC	12	3.51	1
265	AACCAG	8	0.49	1
266	TGGGAG	12	2.68	1
267	AGGCCG	8	0.6	1
268	CCGCAG	12	10.4	1
269	CGGGCG	8	0.87	1
270	CGCCTG	10	1.49	1
271	CGGTTC	12	2.2	1
272	TTCCGC	12	2.65	1
273	GACAGG	8	-0.58	1
274	AGGGAG	8	0.24	1
275	CGCTTC	9	1.57	1
276	TTCCGG	8	0.37	1
277	AAGCTG	8	0.64	1
278	CAACGA	0	-3.02	1
279	CGAGCA	0	-2.06	1
280	GAGCTC	9	1.56	1
281	CTCCAG	12	3.34	1
282	CAGGAC	12	3.39	1
283	GACAGC	12	2.88	1
284	AGCCTC	12	5.28	1
285	CTCCTA	8	0.54	1
286	CTAGAT	8	-0.08	1
287	CGACTC	8	1.06	1
288	CGAGAG	8	-0.2	1
289	GAGCCA	1	-1.25	1
290	CCAAAC	4	-0.62	1
291	AACAGG	8	-0.51	1
292	AGGAGC	4	0.3	1
293	AGCCGG	8	-0.05	1
294	CGGCAA	0	-2.84	1
295	AGGGAA	2	-1.89	1
296	GAAAGC	0	-1.91	1
297	AGCCAG	12	3.57	1
298	CGCACA	8	0.68	1
299	ACACTG	12	6.24	1
300	CTGTAC	8	1.18	1
301	TACGCC	8	0.12	1
302	GCCAAA	0	-2.66	1
303	AAACCC	0	-2.47	1
304	CCCAGC	12	4.23	1
305	CAGCGT	3	-1.19	1
306	CGTAGG	8	-0.5	1
307	GAACGG	0	-2.16	1
308	CTGTTG	6	-0.02	1
309	TTGCAA	4	-0.53	1
310	CAGCAG	7	0.68	1
311	AGGAAA	0	-4.49	1
312	AAACAC	0	-2.19	1
313	GAGGAT	0	-2.32	1
314	AAGCGG	4	-0.84	1
315	CAAGAC	12	1.6	1
316	CAGCGA	0	-2.04	1
317	GAAAGG	0	-3.14	1
318	AGGAGG	0	-5.44	1
319	CAGTAT	4	-0.55	1
320	TATCAG	4	-0.81	1
321	GAGCGG	8	0.14	1
322	GAAAGA	2	-1.58	1
323	CTGCGG	9	0.83	1
324	CGGGAT	7	0.07	1
325	GAAGAT	0	-6.01	1
326	AGGGAT	3	-1.23	1
327	AAATGG	4	-0.64	1
328	TGGCAA	4	0.55	1
329	CAACCA	4	-0.34	1
330	CCAAGG	4	-0.49	1
331	AAAGAA	0	-3.74	1
332	GAAAAT	0	-2.24	1
333	GTTCGT	0	-7.59	1
334	CGTAGT	0	-5.19	1
335	AGTAAC	4	0.18	1
336	AGGCTC	11	1.37	1
337	CTCTTC	12	2.93	1
338	TTCACC	12	3.22	1
339	ACCAAA	7	-0.53	1
340	AAACGC	0	-1.36	1
341	CGCAGA	0	-3.16	1
342	AGAGGG	3	-1.74	1
343	GGGGAT	10	1.18	1
344	GATGAG	8	-0.67	1
345	CCCATC	12	3.84	1
346	ATCCAG	9	1.32	1
347	CAGCTG	12	2.25	1
348	CTGGAA	8	0.05	1
349	GATTCT	2	-1.91	1
350	TCTCAG	3	-1.46	1
351	GAGCGA	3	-0.89	1
352	CAGGAT	0	-5.17	1
353	GATCGG	0	-2.39	1
354	CGGCGG	6	-0.58	1
355	CGGCCT	12	1.89	1
356	CCTCTG	8	0.36	1
357	AGAGAG	0	-2.65	1
358	CGTCGA	0	-2.15	1
359	CGACAG	0	-2.22	1
360	GACCGT	8	0.35	1
361	CAGATC	8	0.25	1
362	ATCCTA	9	1.6	1
363	CTAGAG	2	-1.06	1
364	CAGTTT	0	-2.96	1
365	TTTCAG	0	-3.05	1
366	GAGCAC	8	0.46	1
367	CACCAA	9	0.96	1
368	CAACGG	4	-0.62	1
369	GAAGCC	0	-1.66	1
370	GCCAGA	3	-1.61	1
371	AGAAGA	0	-4.25	1
372	AGACGA	0	-9.8	1
373	CGAGAT	3	-1.73	1
374	ACGTTC	8	1.36	1
375	TTCCAG	10	1.81	1
376	CAGGGA	4	0.16	1
377	GGAGAA	4	0.04	1
378	GAATCG	0	-1.61	1
379	TCGAGA	0	-2.3	1
380	AGACGG	0	-7.52	1
381	GAGGGC	8	0.78	1
382	AAGTTC	7	-0.17	1
383	CGGACA	8	-0.6	1
384	AGGCGG	0	-1.98	1
385	CGGCGT	8	-0.27	1
386	CGTCAA	2	-1.91	1
387	TTCCAA	4	0.58	1
388	CACCTC	12	4.59	1
389	CTTCGG	3	-1.05	1
390	CGGCAG	12	2.66	1
391	GAATGC	5	0.64	1
392	TGCGAC	12	7.38	1
393	GACAGA	1	-2.04	1
394	AGAAAA	2	-1.48	1
395	AAATCT	0	-4.2	1
396	TCTCGT	0	-8.48	1
397	CGTGAA	0	-6.78	1
398	CGGGAC	8	0.05	1
399	GACCAG	8	0.02	1
400	TTCCGT	8	0.99	1
401	CGTCGG	0	-2.19	1
402	CGCCAC	9	1.6	1
403	CACCTG	12	2.18	1
404	GAACGT	4	-0.28	1
405	CCATCC	8	0.45	1
406	TCCCGC	7	0.13	1
407	CGCCGG	8	-0.04	1
408	CACCAG	12	3.93	1
409	CCATTC	12	24.93	1
410	AGATCA	0	-3.2	1
411	TCATTC	4	-0.13	1
412	CTCAGA	8	0.43	1
413	AAATTC	1	-2.19	1
414	TTCCAT	6	0.75	1
415	CATGAG	8	-0.49	1
416	CGTGGC	8	0.98	1
417	CGTTTG	0	-2.14	1
418	AGGGTG	9	1.25	1
419	GTGGAG	9	0.96	1
420	CAGCTT	1	-1.34	1
421	CGCGGA	8	1.06	1
422	GGACAG	4	0.23	1
423	GAATGT	3	-1.38	1
424	TGTGAC	12	3.69	1
425	AAATTA	0	-2.06	1
426	TTACAC	1	-1.9	1
427	CACCGG	12	2.69	1
428	GAACTA	0	-2.93	1
429	GAGGTC	8	0.61	1
430	GTCCGC	10	1.61	1
431	AGAAAG	0	-5.7	1
432	AAGCTC	0	-2.35	1
433	CTCCGC	9	1.13	1
434	CTCAGG	4	0.7	1
435	CGCCGT	8	0.1	1
436	CGTCAT	4	-0.15	1
437	GAGTTC	8	0.44	1
438	AAGCAG	4	-0.92	1
439	CTGCGC	11	1.97	1
440	CGCCTC	9	1.23	1
441	GAACCG	12	3.1	1
442	CCGGAC	10	1.83	1
443	CTCCGT	1	-1.95	1
444	TGCGTC	8	0.37	1
445	GTCGAG	8	-0.15	1
446	GACAGT	4	0.03	1
447	AAGATC	8	-0.23	1
448	ATCCGC	10	1.31	1
449	AGGGAC	12	3.13	1
450	GGACTG	12	1.2	1
451	CTTGAC	0	-6.52	1
452	CTCGAC	8	0.35	1
453	AAAGTC	1	-2.06	1
454	GTCCGT	12	2.43	1
455	CAAGGG	4	0.56	1
456	GGGCTC	12	3.34	1
457	CTCGGC	12	6.47	1
458	CGGCGC	9	1.55	1
459	CGTCTC	8	-0.26	1
460	CTCCAT	5	0.82	1
461	CGGTGC	3	-0.99	1
462	TGCCTG	9	1.31	1
463	CAATTT	4	0.08	1
464	TTTCGC	1	-1.2	1
465	CGCTTT	0	-2.3	1
466	TTTGAG	8	-0.61	1
467	CAGTTG	0	-4.71	1
468	TTGAGA	0	-5.02	1
469	AGACAG	0	-2.35	1
470	AGAGTC	4	-1.08	1
471	GAGCTT	0	-3.44	1
472	CTTCGT	0	-3.34	1
473	CTGCTG	12	2.99	1
474	CTGCAC	8	0.63	1
475	CAGGTG	12	3.68	1
476	GTGGGT	9	1.39	1
477	GGTGGC	1	-1.43	1
478	GGCAGG	1	-1.5	1
479	CGTCGT	0	-2.49	1
480	GACAAC	8	0.43	1
481	AACAGA	4	-0.81	1
482	GAAGTA	3	-1.49	1
483	GAAGGG	12	2.01	1
484	GGGCAG	8	0.15	1
485	CGCCAA	4	-0.87	1
486	GTAGAA	0	-3.71	1
487	CACCCA	8	0.48	1
488	CCACGC	9	1.56	1
489	TTGCGC	9	0.51	1
490	AAGCGA	0	-2.62	1
491	GATGGT	4	-0.69	1
492	GGTCAA	9	0.94	1
493	CAATAC	12	1.06	1
494	TACCTG	12	3.13	1
495	TTTGCC	8	0.55	1
496	GCCAGG	8	-0.02	1
497	GATACG	0	-2.22	1
498	ACGATT	0	-2.6	1
499	ATTCGT	0	-2.44	1
500	CGTCGC	9	1.06	1
501	CTACGT	0	-1.28	1
502	CAAAGA	4	-0.22	1
503	CAAATC	4	-0.2	1
504	ATCCGT	0	-1.59	1
505	ATCCTG	10	1.79	1
506	GAGCCT	12	1.49	1
507	CCTGGT	4	0.35	1
508	GGTACA	2	-1.61	1
509	ACACGC	5	-0.81	1
510	GCCAAT	8	0.1	1
511	AATGTC	8	1.06	1
512	GTCCCA	4	0.65	1
513	CCAGTG	12	1.32	1
514	GTGCGT	12	2.8	1
515	CGTTCC	2	-1.83	1
516	TCCAGC	12	5.19	1
517	AGCCCT	12	1.95	1
518	CCTCTC	4	0.28	1
519	CTCTAT	12	1.46	1
520	TATGAG	8	-0.26	1
521	GAGTAC	8	1.27	1
522	TACATC	12	2.74	1
523	AGGTCT	0	-3.13	1
524	TCTCAA	4	-0.44	1
525	TACCGC	8	0.04	1
526	CGCCCT	11	1.77	1
527	CCTTAA	6	-0.54	1
528	ATGGAG	8	-0.55	1
529	TTGCCT	4	0.32	1
530	CCTCCT	4	-0.09	1
531	CCTCCG	12	1.81	1
532	CCGGGA	12	1.4	1
533	GGAAAC	4	-0.6	1
534	AACCGG	8	-0.02	1
535	CGGAGG	8	0.16	1
536	AGGGTT	0	-6.04	1
537	GTTTCC	0	-3.38	1
538	TCCATC	8	0.97	1
539	ATCAAT	0	-2.08	1
540	AATAAC	7	0	1
541	AACCCT	0	-2.43	1
542	CCTCAA	4	-0.05	1
543	GAGACA	8	0.13	1
544	ACATCT	3	-1.04	1
545	TCTGGC	12	4.46	1
546	GTTCCT	4	-0.64	1
547	CCTACC	4	0.57	1
548	ACCACC	9	1.53	1
549	ACCTCA	4	0.54	1
550	TCAGCC	9	1.72	1
551	GCCGGG	12	5.89	1
552	GGGTTT	2	-1.8	1
553	TTTCCC	12	1.45	1
554	CCCACC	12	3.23	1
555	CAGTCA	4	-0.57	1
556	TCATCT	4	-0.74	1
557	TCTAAG	0	-5.84	1
558	ATCTCC	8	1.25	1
559	TCCTTG	12	3.79	1
560	TTGAAG	0	-6.56	1
561	CGCTCC	12	4.97	1
562	TCCACC	8	0.75	1
563	ACCTAC	10	2	1
564	GCCTAC	8	0.85	1
565	CCTTCC	12	1.64	1
566	TCCATG	12	6.09	1
567	ATGATG	8	-0.58	1
568	ATGAGC	12	2.53	1
569	AGCAAC	12	8.4	1
570	AACCGC	11	1.92	1
571	CGCAGC	10	1.89	1
572	AGCTCA	9	0.98	1
573	TCAGGA	4	-0.5	1
574	GGAGGC	0	-2.18	1
575	GGCCAG	9	1.27	1
576	CAGTCC	12	1.78	1
577	TCCCTG	12	4.92	1
578	CTGCCG	11	1.98	1
579	CCGAGC	8	0.34	1
580	AGCTCC	12	3.88	1
581	TCCATT	5	-0.72	1
582	ATTCTC	12	5.57	1
583	AAGACC	8	-0.21	1
584	ACCTCC	9	1.58	1
585	TCCCTC	8	0.68	1
586	CTCAAC	12	2.59	1
587	CCTCCA	4	0.34	1
588	CCAGGT	4	0.21	1
589	GGTTCT	4	-0.23	1
590	TCTCTG	12	1.89	1
591	CAGAGC	12	4.26	1
592	AGCAAA	0	-3.77	1
593	AAACCA	0	-2.73	1
594	TCCAAC	12	2.19	1
595	CTCTCT	8	0.12	1
596	TCTTCA	2	-1.39	1
597	TCAGTC	12	1.86	1
598	GTCCAC	12	3.9	1
599	CACTAT	5	-0.82	1
600	GCTGAT	3	-1.53	1
601	GAAGGC	8	-0.07	1
602	AAGCCA	3	-1.18	1
603	CCACTC	12	3.45	1
604	CTCACG	9	1.61	1
605	ACGGAC	12	3.99	1
606	GACAAG	8	-0.04	1
607	AAGAAC	8	-0.15	1
608	AAGGAC	8	0.6	1
609	GACAAA	0	-4.65	1
610	AGGGGC	1	-1.62	1
611	GGTAAA	0	-4.19	1
612	AAAGGC	4	0.12	1
613	GGCACA	12	5	1
614	ACAGGA	4	0.03	1
615	GGAACT	4	0.4	1
616	ACTCGG	1	-1.3	1
617	ACCATG	12	3.76	1
618	ATGCTA	0	-2.16	1
619	AAAACT	0	-3.14	1
620	ACTCTT	4	-0.53	1
621	CTTCAA	4	-0.16	1
622	GGGTCT	4	0.2	1
623	CAGAGT	0	-1.54	1
624	AGTGAT	1	-1.89	1
625	GAAATG	0	-2.32	1
626	ATGGCA	8	0.43	1
627	GCAATA	4	-0.8	1
628	ATAGCA	4	-0.38	1
629	GCAAAT	2	-1.72	1
630	AATCAG	4	-0.54	1
631	CAGACA	4	0.51	1
632	ACACCG	12	2.27	1
633	CCGAAC	12	5.24	1
634	AACTTG	3	-1.73	1
635	TTGATA	7	-0.39	1
636	ATACCA	4	-0.26	1
637	CCATTT	5	0.31	1
638	TTTGGA	4	-1.4	1
639	GGAGAC	12	3.59	1
640	GACGTG	8	1.06	1
641	GTGGTG	10	1.75	1
642	GTGGGC	9	1.03	1
643	GGCTGT	6	0.8	1
644	TGTCTG	8	0.98	1
645	CTGGCG	12	8.48	1
646	GCGATT	9	0.69	1
647	ATTCAC	0	-4.77	1
648	CACATA	0	-2.56	1
649	ATAAAG	2	-1.53	1
650	AAGAGC	10	0.89	1
651	AGCTGT	12	1.36	1
652	TGTAGA	4	-0.27	1
653	AGGTTC	8	0.38	1
654	CGTTTT	4	-1.04	1
655	TTTAAT	0	-3.32	1
656	AATCTG	0	-2.15	1
657	TTCATG	8	0.52	1
658	ATGCGT	7	-0.69	1
659	CGTGTC	12	2.03	1
660	GTCTCC	12	4.39	1
661	TCCATA	5	-0.15	1
662	ATAAAC	2	-1.87	1
663	AACAAC	9	1.7	1
664	AACATT	4	-1.29	1
665	ATTGTG	12	6.97	1
666	GTGAAA	0	-3.85	1
667	AAATGT	0	-3.26	1
668	TGTACA	4	0.34	1
669	ACAAAA	0	-2.62	1
670	AAAATT	0	-5.02	1
671	CGTCAC	0	-5.23	1
672	CACTTG	12	1.31	1
673	TTGAAA	0	-3.54	1
674	AAAGCT	0	-6.4	1
675	GCTGTT	0	-2.18	1
676	GTTAAT	3	-1.26	1
677	AATAAT	3	-1.24	1
678	AACCTT	0	-6.49	1
679	CTTGTA	4	-0.16	1
680	GTACTT	4	-0.56	1
681	CTTAGG	4	-0.22	1
682	AGGTTT	6	-0.19	1
683	TTTGGC	0	-2.28	1
684	GAGATG	3	-0.89	1
685	ATGAAG	8	-0.55	1
686	AAGTAC	6	-0.59	1
687	TACTTT	11	1.95	1
688	TCTGTA	2	-1.29	1
689	GTACAG	4	-0.92	1
690	CAGGTT	0	-2.63	1
691	GTTCCC	8	-0.48	1
692	CCCAGA	5	0.75	1
693	GATGAT	0	-3.88	1
694	CGGAAT	0	-2.43	1
695	AATTTT	2	-1.81	1
696	TTTATT	2	-1.84	1
697	ATTTAC	9	1.31	1
698	TACTTG	8	0.97	1
699	TTGGAA	4	-0.67	1
700	CTAATG	0	-3.91	1
701	ATGCAT	2	-1.34	1
702	CATGAT	0	-2.99	1
703	GGCGAT	8	0.72	1
704	GATCCA	4	-0.26	1
705	CCAGAA	4	-1.06	1
706	AGCCCC	12	7.46	1
707	CCCCCT	11	1.59	1
708	CCTATT	4	-0.95	1
709	ATTCCC	12	3.36	1
710	CCCTTA	4	-0.08	1
711	TTAGGC	4	-0.44	1
712	GGCGGT	0	-5.52	1
713	GGTGCA	6	-0.93	1
714	GCAGAA	2	-1.39	1
715	GAATCA	3	-1.12	1
716	TCACAT	2	-1.64	1
717	CATCTT	4	-0.42	1
718	CTTTAT	0	-2.46	1
719	TATGAA	2	-1.27	1
720	GTAATA	4	-0.31	1
721	ATACAG	4	-0.05	1
722	CAGAAA	0	-4.37	1
723	GGCTGC	12	3.77	1
724	TGCTTT	11	2.04	1
725	TTTACT	0	-2.09	1
726	GTAATG	0	-4.98	1
727	ATGCAC	12	1.24	1
728	TTGATG	0	-3.4	1
729	CATAAA	3	-1.22	1
730	AACTCC	12	8.94	1
731	TCCAGT	0	-2.74	1
732	AGTATC	8	0.9	1
733	ATCTGC	9	1.18	1
734	TGCAGG	12	1.73	1
735	GTGGAA	0	-3.58	1
736	GAAGTG	0	-4.37	1
737	GAATTT	0	-4.41	1
738	TTTATG	0	-2.25	1
739	ATGTTC	8	1.56	1
740	TTCTCC	8	0.6	1
741	TCCTAT	8	0.52	1
742	TATGGA	3	-1.58	1
743	AACTTT	0	-2.46	1
744	GGCTAT	0	-3.27	1
745	GGATTT	3	-1.42	1
746	TTTTCA	4	-0.38	1
747	CATCAG	4	-0.1	1
748	CAGTTA	0	-3.16	1
749	TTAAAA	0	-2.2	1
750	AAACCT	2	-1.87	1
751	CCTCTT	2	-1.54	1
752	AAAGCC	0	-2.84	1
753	GCCATT	8	0.06	1
754	ATTGAG	8	-0.49	1
755	CCATCT	4	0.55	1
756	TCTATG	9	0.91	1
757	ATGTTT	2	-1.25	1
758	ATGAAT	0	-2.87	1
759	AATATT	2	-1.51	1
760	ATTGCA	4	-0.08	1
761	GCACCT	7	-0.52	1
762	CCAGAG	12	2.43	1
763	AGAACA	3	-1.3	1
764	ACAGAC	8	-0.2	1
765	CCTGTC	9	1.17	1
766	GTCACA	4	-0.98	1
767	ACAAAT	2	-1.79	1
768	AATGTT	0	-9.08	1
769	GTTATT	0	-4.99	1
770	ATTACT	4	-0.78	1
771	ACTCCG	11	1.14	1
772	CCGCAA	10	1.12	1
773	CGAGTA	0	-3.75	1
774	GAATAC	8	-0.2	1
775	TACCCG	12	4.97	1
776	CCGGCA	10	1.05	1
777	GCATTC	4	-0.64	1
778	TTCTTA	4	0.04	1
779	TTATCC	4	0.07	1
780	TCCCCT	12	1.65	1
781	CCTGAA	4	0.06	1
782	GTTAGC	4	0.78	1
783	ATTGGG	8	0.58	1
784	GGGGTT	4	-0.45	1
785	GCCAGC	12	2.42	1
786	AGCCAT	4	-1.14	1
787	CATGCA	4	-0.94	1
788	GCAACT	4	-0.25	1
789	ACTGTG	11	1.11	1
790	GTGCAA	4	-0.03	1
791	CAACTT	4	-0.18	1
792	AAACTC	0	-4.06	1
793	AAGCCC	6	0.1	1
794	CCCCGG	9	1.43	1
795	AGGTTG	8	-0.63	1
796	AGAATG	2	-1.47	1
797	ATGAAA	0	-3.33	1
798	GAGTAT	0	-6.09	1
799	TATAAA	0	-4.12	1
800	AAAAAT	0	-2.3	1
801	AATATG	3	-0.73	1
802	ATGAGT	1	-1.33	1
803	AGTACA	3	-1.14	1
804	ACATGG	5	0.71	1
805	TGGATA	0	-2.21	1
806	ATAGAA	0	-2.99	1
807	GAAAAA	0	-2.78	1
808	GATTAT	0	-4.94	1
809	TATTTA	0	-2.32	1
810	TTAAGA	0	-2.62	1
811	AGAAAC	2	-1.58	1
812	CTTATT	0	-4.28	1
813	ATTAAT	0	-2.88	1
814	AATCCA	3	-1.04	1
815	CCAAAA	0	-2.94	1
816	AAAATG	0	-4.07	1
817	ATGACA	2	-1.17	1
818	AAAAGG	2	-1.79	1
819	GATAAT	2	-1.36	1
820	AATAAG	0	-3.39	1
821	AAGGGA	4	0.11	1
822	GGAAGT	4	-0.21	1
823	AGTAGT	4	-1	1
824	AGTATA	2	-1.75	1
825	CCAAGT	2	-0.74	1
826	AGTGAA	0	-3.46	1
827	TCAAAT	4	-0.98	1
828	AATTCT	2	-1.73	1
829	TCTAGT	4	-0.88	1
830	AGTGCA	0	-2.98	1
831	GCATTA	0	-3.01	1
832	TTAGAA	2	-1.52	1
833	CTTGAA	2	-1.67	1
834	AGGACA	4	-0.07	1
835	ACAACA	4	-0.53	1
836	ACATAC	0	-3.28	1
837	TACGAT	0	-1.26	1
838	GATATT	0	-2.81	1
839	ATTCAT	2	-1.92	1
840	CATCAC	4	-0.43	1
841	CACAGA	0	-6.3	1
842	AAATAT	0	-4.05	1
843	GAAGCT	0	-6.09	1
844	GCTATT	0	-5.92	1
845	ATTTCA	4	0.01	1
846	AATGAG	8	-0.24	1
847	TATGGT	0	-2.13	1
848	GGTGAT	4	-0.89	1
849	GATAAG	4	-0.91	1
850	AAGGAA	0	-4.07	1
851	GGCCGG	10	1.48	1
852	CGGGTC	8	0.74	1
853	GTCATA	8	0.83	1
854	CCAGTT	4	0	1
855	GTTTTA	4	-0.19	1
856	TTAAAG	1	-1.99	1
857	AAGGTG	8	-0.13	1
858	GTGTTG	4	-1.33	1
859	TTGGAC	6	-0.76	1
860	CAAAAT	3	-1.29	1
861	AATTAT	0	-3.88	1
862	TATTCA	3	-0.96	1
863	TCAGAG	4	0.37	1
864	GTATTT	4	-0.02	1
865	TTTTTA	3	-1.01	1
866	TTACCT	3	-1.31	1
867	CCTAAA	3	-1.34	1
868	AAAAGT	0	-3.15	1
869	AGTGAC	8	0.23	1
870	GACTCC	8	1.34	1
871	TCCACA	12	4.37	1
872	CCGCTG	11	1.92	1
873	GATGTT	1	-2	1
874	GTTCTC	4	0.42	1
875	CCCCCC	12	4.1	1
876	CCCATT	12	1.06	1
877	CACAGC	12	3.25	1
878	AGCCTG	12	3.71	1
879	CAGATA	4	-0.46	1
880	ATAGTA	0	-3.36	1
881	GAGAAT	0	-3.84	1
882	ATGCCA	12	2.33	1
883	CATTTA	2	-1.81	1
884	TTACCG	2	-1.88	1
885	CCGAAG	0	-3.4	1
886	ACCTCT	11	2.36	1
887	AGGCCA	12	3.37	1
888	CATGAA	0	-2.47	1
889	TCATCG	10	0.98	1
890	TCGGAT	12	3.78	1
891	ATGCCC	9	1.14	1
892	CCCAAA	4	-0.95	1
893	AAACAT	0	-2.87	1
894	CATCCA	3	-1.15	1
895	CCAAGC	12	1.14	1
896	ATTTTA	4	-0.68	1
897	AAAATA	2	-1.8	1
898	ATAAGC	11	1.1	1
899	CAACAA	4	-0.47	1
900	AATAGG	3	-1.39	1
901	CGTAAA	0	-4.97	1
902	ATGGAA	0	-2.61	1
903	AAATCG	6	0.58	1
904	TCGCCA	8	1.38	1
905	CATTTT	4	-0.64	1
906	TCAGAT	0	-4.24	1
907	GATGTG	6	0.31	1
908	GTGTTA	4	-0.14	1
909	TTAATA	3	-0.7	1
910	ATAATA	0	-2.06	1
911	ATACCT	4	-0.27	1
912	CCTGAT	0	-5.77	1
913	GATAAA	0	-3.46	1
914	CCCTTC	12	3.51	1
915	TTCGAA	12	3.72	1
916	GATTTA	2	-1.73	1
917	TTAAAC	0	-3.15	1
918	AACACA	0	-1.3	1
919	AAAGGG	0	-2.25	1
920	GGGAGA	4	0.56	1
921	AGACCT	4	-0.23	1
922	CCTCCC	12	4.04	1
923	ATCGAG	8	0.48	1
924	GAGTTA	0	-4.6	1
925	TTAAGG	0	-3.24	1
926	TCTTGG	4	0.08	1
927	TGGGAA	4	0.22	1
928	AGACAT	0	-3.9	1
929	CATCCT	4	-0.15	1
930	CCTACT	4	0.23	1
931	ACTGAC	4	-0.08	1
932	GACGTT	4	-0.49	1
933	GTTGCC	0	-3.86	1
934	GCCTGT	12	1.49	1
935	TGTAGT	3	-0.92	1
936	AGTCTC	4	0.52	1
937	CTCCGA	7	0.7	1
938	CGAAAG	0	-4.01	1
939	GTGGCT	9	0.72	1
940	GCTTTT	0	-2.93	1
941	TTTGCA	2	-1.44	1
942	GCACAA	0	-4.57	1
943	CAAAAA	0	-3.71	1
944	GACTAC	8	0.77	1
945	TACACC	9	1.5	1
946	ACCATA	0	-2.23	1
947	GTTTGC	4	-0.11	1
948	TGCAAA	1	-1.74	1
949	AAAGCA	0	-5.13	1
950	GAAACT	2	-1.86	1
951	ACTACA	4	-0.52	1
952	TTCAAA	0	-9.74	1
953	CTCAGC	12	6.58	1
954	AAGAGT	4	-0.97	1
955	AGTGGT	0	-5.22	1
956	GGTCTT	4	-0.34	1
957	CTTGAT	4	-0.89	1
958	GATCCT	4	-0.61	1
959	CCTTTT	4	-0.45	1
960	TTTCTA	0	-2.54	1
961	AACATA	3	-0.92	1
962	AACAGC	12	4.99	1
963	ATGTCA	12	2.75	1
964	TTCAGA	4	0.43	1
965	AAGAAG	0	-3.17	1
966	AAAGAT	0	-4.21	1
967	GATCAT	2	-1.66	1
968	GGATAC	4	0.49	1
969	TACAGA	0	-2.17	1
970	AGAAAT	2	-1.77	1
971	AATCTA	0	-5.44	1
972	CTAAGC	0	-2.38	1
973	AGCACG	8	0.87	1
974	ACGTCA	2	-1.07	1
975	TCAAGT	4	-0.67	1
976	GAGATT	3	-1.03	1
977	TTAGAG	4	-1.14	1
978	GAGCAT	8	-0.25	1
979	GATCAA	4	-0.29	1
980	CCTTAC	2	-1.3	1
981	TACCCA	10	1.47	1
982	CCAGGA	4	0.51	1
983	GGACAT	4	-0.68	1
984	CATTCA	4	0.16	1
985	TCAGGG	5	0.05	1
986	TCTGCA	0	-3.4	1
987	GCAGGA	4	0.8	1
988	GGATCT	4	0.22	1
989	TCTGAT	0	-3.16	1
990	GATGCA	4	-0.96	1
991	GCAACA	4	-0.64	1
992	TGGGCT	8	0.54	1
993	GCTGAA	0	-3.84	1
994	ACAGTC	5	0.46	1
995	GTCCAG	8	0.43	1
996	CAGATG	8	0.21	1
997	ATGGTA	6	-0.66	1
998	GTAAAC	3	-0.9	1
999	AGCTTG	12	3.53	1
1000	CCTGAC	12	4.02	1
1001	CTGATA	4	-0.42	1
1002	ATAACA	3	-0.91	1
1003	ACAGCC	8	1	1
1004	GCCACA	8	0.14	1
1005	ACAATA	5	-0.74	1
1006	ATAGTG	2	-1.11	1
1007	GTGATT	4	-0.61	1
1008	TCAGAC	8	-0.08	1
1009	AGGAAG	0	-1.78	1
1010	AAGAAT	0	-5.06	1
1011	CTGTCG	8	1.35	1
1012	TCGCTT	12	3.77	1
1013	GATAGT	2	-1.84	1
1014	AGTGTT	4	-0.05	1
1015	AACTCA	8	0.84	1
1016	TCAGCA	4	0.19	1
1017	GCAAAC	4	-0.01	1
1018	AACAGT	4	-0.2	1
1019	AGTTTA	3	-1.05	1
1020	TTAAAT	2	-1.33	1
1021	AATACA	2	-1.86	1
1022	ACAAAG	0	-4.02	1
1023	ATCTTT	5	-0.71	1
1024	GCAAGT	4	-0.44	1
1025	AATCCT	3	-1.14	1
1026	CCTGTT	4	-0.49	1
1027	GTTGTC	4	0.77	1
1028	GTCAGC	8	0.64	1
1029	AGCCTA	12	1.67	1
1030	CTAACA	4	-0.72	1
1031	AAGCTT	0	-4.6	1
1032	CTTTCA	3	-1.26	1
1033	AATAAA	0	-3.68	1
1034	AAACTG	0	-3.32	1
1035	ATAACT	8	0.8	1
1036	ACTGAT	4	-0.32	1
1037	AGTTTT	4	-0.33	1
1038	AAGCCT	0	-3.26	1
1039	CCTTCA	4	-0.26	1
1040	CTGTCT	12	3.62	1
1041	GACTCG	8	-0.03	1
1042	TCGAAT	4	-0.71	1
1043	AATTTC	0	-6.24	1
1044	GATAGG	0	-2.92	1
1045	CCTAGT	4	-0.49	1
1046	AGTTCC	5	0.38	1
1047	TCCAAT	5	0.27	1
1048	GATACT	4	-0.45	1
1049	ACTAAA	1	-1.99	1
1050	CTGTTT	0	-4.8	1
1051	TTTAGT	0	-2.15	1
1052	AGTAGC	0	-5.22	1
1053	AGCAAT	4	-0.14	1
1054	AAATTG	0	-3.54	1
1055	TTGTCC	0	-7.31	1
1056	TCCCAA	0	-2.7	1
1057	CAAGGT	4	0.09	1
1058	GGTCCT	4	0.13	1
1059	AATGCA	4	-0.41	1
1060	TCACAG	4	-0.66	1
1061	TCAGGT	4	0.28	1
1062	TCTAAT	0	-2.7	1
1063	AATAGA	0	-2.89	1
1064	AGATTA	4	-0.82	1
1065	TCCCAT	4	-0.9	1
1066	CATAAT	4	-1.1	1
1067	AATGGA	4	-0.67	1
1068	GGAAAT	3	-1.1	1
1069	TCATAT	0	-2.68	1
1070	TATACT	4	0.03	1
1071	ACTTCA	2	-1.61	1
1072	GATCTT	0	-3.1	1
1073	CTTAAT	0	-3.99	1
1074	AAGGTA	4	0.41	1
1075	GTATCC	9	1.25	1
1076	TCCCGA	1	-1.29	1
1077	ATCGTC	8	0.58	1
1078	GTCTCA	4	0.77	1
1079	TCAACA	3	-1.27	1
1080	ATATCT	4	-0.4	1
1081	CCTAAC	4	0.33	1
1082	AAGTTA	0	-4.15	1
1083	TCCCGT	0	-8.78	1
1084	CGTGAT	0	-3.33	1
1085	AGCTTC	12	5.2	1
1086	TTCGTT	12	1.99	1
1087	TTAGCA	1	-1.99	1
1088	GCAAAG	0	-5.07	1
1089	AAGTCT	0	-5.26	1
1090	AAGTTG	0	-5.5	1
1091	CATTAT	2	-1.97	1
1092	TATCCT	4	-0.18	1
1093	ATCATT	8	-0.13	1
1094	GATCCC	4	-0.32	1
1095	CCCAAC	12	5	1
1096	GTTTCA	4	-0.65	1
1097	GCAAGG	4	-0.84	1
1098	CTGTCC	8	0.72	1
1099	AGCATC	12	6.33	1
1100	CCTATC	11	1.76	1
1101	ATCAAG	8	-0.31	1
1102	TTATCT	0	-2.6	1
1103	AATTCA	4	-0.54	1
1104	TTGAGT	0	-3.61	1
1105	AGTCGT	0	-8.23	1
1106	ATCTTC	12	7.85	1
1107	TTCTCA	4	0.58	1
1108	CCTAAT	4	-0.25	1
1109	TTATAC	4	-0.11	1
1110	TACCGT	8	0.74	1
1111	GGGATG	4	0.02	1
1112	TCTTCC	4	-0.73	1
1113	CCTAAG	4	-0.57	1
1114	GGAATG	0	-3.75	1
1115	TCCGAT	8	0.5	1
1116	TCAATG	4	-0.37	1
1117	GATATG	0	-3.94	1
1118	TTGAGC	4	-0.03	1
1119	AGCCGT	5	0.13	1
1120	GAGTCT	0	-2.72	1
1121	ACTAAT	4	-0.65	1
1122	TTGTCA	1	-1.89	1
1123	TATGAT	0	-3.76	1
1124	AATATC	4	0.36	1
1125	TCTTTA	4	-0.31	1
1126	TTAGAT	0	-3.62	1
1127	AACAAT	7	0.81	1
1128	AATAGT	4	-0.43	1
1129	AGTTCG	8	0.98	1
1130	TCGGCA	12	2.44	1
1131	AGCAGT	2	-1.37	1
1132	AGTCCT	4	-0.45	1
1133	ACTGTC	12	2.2	1
1134	GTCAAT	1	-1.99	1
1135	ACTACT	3	-1.14	1
1136	ACTACC	12	1.58	1
1137	ACCAAC	8	0.65	1
1138	AACGCA	8	0.57	1
1139	GCAGCG	8	-0.21	1
1140	GCGGAA	8	-0.26	1
1141	GGTACT	0	-2.33	1
1142	ACTAAG	0	-2.45	1
1143	AACATG	8	-0.17	1
1144	ATGCTG	8	0.2	1
1145	GACTCT	8	-0.52	1
1146	AAACAG	0	-3.97	1
1147	GAATGG	0	-5.2	1
1148	TGGCTC	12	8.48	1
1149	CTCCCA	12	2.02	1
1150	CCAAAT	2	-1.84	1
1151	GTCCAA	5	0.35	1
1152	CAAGGA	4	-0.1	1
1153	TCATCA	3	-1.25	1
1154	TCAGTG	12	3.82	1
1155	GTGACT	0	-4.15	1
1156	AATATA	1	-1.98	1
1157	ACACAT	4	-0.91	1
1158	CATCGC	8	0.67	1
1159	TCCTCA	0	-2.33	1
1160	TCAAAC	2	-1.88	1
1161	AACTCG	12	6.48	1
1162	TCGGTA	8	-0.06	1
1163	GTAAAT	0	-2.16	1
1164	TTTACA	4	-0.22	1
1165	ATTGAC	8	-0.13	1
1166	GACATT	2	-1.31	1
1167	TCAATA	0	-2.03	1
1168	GTACTC	12	6.37	1
1169	CTCAAA	0	-4.63	1
1170	AAATCA	0	-2.43	1
1171	TCAATT	0	-3.25	1
1172	TTAAGT	2	-1.86	1
1173	AGTAAA	0	-3.55	1
1174	GACCTT	6	-0.69	1
1175	TTGTTT	0	-2.63	1
1176	TCTAAA	2	-1.94	1
1177	TCAGAA	3	-0.78	1
1178	CTCTAC	12	2.47	1
1179	TACACA	12	5.48	1
1180	AATGAT	0	-4.43	1
1181	TATTCT	4	-0.23	1
1182	CCACCT	4	0.37	1
1183	AGTGTG	12	1.46	1
1184	GTGCAC	12	2.43	1
1185	GATAGC	10	1.02	1
1186	AGCACA	4	-0.79	1
1187	ACAGAT	5	0.14	1
1188	GATGAC	0	-1.14	1
1189	AGAGTG	4	0.56	1
1190	TTGGGA	0	-2.27	1
1191	GGAAAA	1	-2.01	1
1192	GATCTA	0	-4.19	1
1193	CTAAAC	8	-0.1	1
1194	TGGCGT	12	1.07	1
1195	CGTTCA	4	-0.62	1
1196	TCAAAA	0	-2.73	1
1197	CTTCTA	4	-0.41	1
1198	CTAAAT	0	-3.24	1
1199	AATTCC	8	0.35	1
1200	TCCCAG	9	1.08	1
1201	GTTCTT	4	0	1
1202	CTTTTA	2	-1.53	1
1203	CCTGTA	4	-0.66	1
1204	GTAGTT	0	-2.99	1
1205	GTTAAA	0	-3.8	1
1206	AATAGC	4	0.62	1
1207	TTACTC	4	0.48	1
1208	GAAGGT	1	-2.04	1
1209	GGTGAA	4	-0.72	1
1210	GAACCA	4	-0.7	1
1211	GACATA	4	-0.33	1
1212	GACTAT	2	-1.09	1
1213	TATGTC	9	0.84	1
1214	GTCTCT	12	2.53	1
1215	TCTGAA	4	-0.92	1
1216	CTCTTA	4	-0.38	1
1217	GAGGCT	8	-0.4	1
1218	GCTGCT	0	-4.98	1
1219	GCTGGA	4	0.26	1
1220	GGAAGA	3	-1.3	1
1221	TTTCCA	4	0.51	1
1222	CCAATG	0	-3.96	1
1223	ATGAAC	12	10.55	1
1224	AGTTTC	11	1.27	1
1225	AAAAAA	0	-3.88	1
1226	TTAGTA	4	-0.87	1
1227	GTAAGT	2	-1.36	1
1228	GAATCT	0	-3.98	1
1229	TCTAGC	4	-0.37	1
1230	AGCTCT	4	0.58	1
1231	GAACAT	0	-2.88	1
1232	CATGTT	6	0.78	1
1233	GGTAGC	5	-0.2	1
1234	AGCATA	4	0.42	1
1235	ATATAT	0	-2.09	1
1236	TACGTT	8	-0.25	1
1237	GTTATC	4	-0.48	1
1238	AAGCAA	0	-2.33	1
1239	CAAATA	1	-1.9	1
1240	ATATTC	11	1.12	1
1241	TTCACT	6	0.45	1
1242	ACTGCA	0	-2.59	1
1243	GCACCC	12	2.33	1
1244	CCCATA	10	1.45	1
1245	CTGGGA	12	1.9	1
1246	GGAATA	3	-0.8	1
1247	ATAGGA	4	0.36	1
1248	AGTGAG	12	3.78	1
1249	GAGGCC	9	1.34	1
1250	GCCCGG	9	0.68	1
1251	CGGATG	0	-1.27	1
1252	ATGGAC	8	0.66	1
1253	GACTCA	12	9.37	1
1254	TTGCTG	8	0.6	1
1255	CTGACA	8	0.22	1
1256	ACACCT	4	-0.07	1
1257	CCTTGG	12	1.46	1
1258	AGAAGT	4	-0.13	1
1259	AGTGTA	0	-2.65	1
1260	GTAACT	4	-0.44	1
1261	TCACAC	6	0.77	1
1262	CACATT	1	-1.58	1
1263	ATTATC	0	-3.59	1
1264	ATCAAC	11	1.32	1
1265	AACTAT	0	-2.71	1
1266	GTTAAC	4	-0.64	1
1267	TCCAAA	3	-0.82	1
1268	TCGATC	0	-1.82	1
1269	ATCATA	0	-4.68	1
1270	AGCCAA	4	0.44	1
1271	TCCTTT	0	-2.01	1
1272	TTTCCT	4	-0.07	1
1273	AATACT	4	-0.47	1
1274	ACTCTG	4	0.66	1
1275	CTGTTA	4	0.23	1
1276	TCTGGG	12	1.77	1
1277	GGGGTA	8	-0.27	1
1278	GTAATC	0	-3.75	1
1279	ATCAAA	0	-2.63	1
1280	AAAGTG	2	-1.82	1
1281	GTGATA	12	2.21	1
1282	AACTCT	0	-2.39	1
1283	TCTTTG	0	-2.05	1
1284	TTGTTG	1	-1.94	1
1285	ACAACC	0	-2.7	1
1286	ACAGAG	12	2.61	1
1287	AGTAGA	0	-2.67	1
1288	ATAAAA	3	-1	1
1289	AAACTT	0	-3.11	1
1290	CTTCTT	0	-5.69	1
1291	CTTTCC	7	0.32	1
1292	TCCAGG	1	-1.74	1
1293	CAGAAT	2	-1.21	1
1294	AACCCC	12	6.92	1
1295	CCCCTA	10	1.13	1
1296	CTAGAC	0	-2.16	1
1297	TCTTCT	4	-0.81	1
1298	TCTGTG	12	2.7	1
1299	GTGAGT	9	0.99	1
1300	AGTGGA	4	-1	1
1301	GGAGCT	1	-1.59	1
1302	GAATAT	3	-1.05	1
1303	TATACA	0	-3.03	1
1304	TGCCAA	4	0.74	1
1305	ATATCC	6	0.4	1
1306	ACACAA	2	-1.26	1
1307	GAGTCA	4	-0.39	1
1308	TATCCA	4	-0.61	1
1309	CCAGTA	0	-2.64	1
1310	GTACGA	0	-2.65	1
1311	GATACA	0	-3.36	1
1312	AAGTCA	0	-3.5	1
1313	TCACCA	4	-1.04	1
1314	TCTAAC	4	-0.81	1
1315	AACTTA	4	-0.7	1
1316	GAAAGT	0	-2.15	1
1317	AGTTCT	3	-1.12	1
1318	TCACTA	4	0.4	1
1319	AAAGTT	0	-3.02	1
1320	GACACC	12	4.64	1
1321	ACCGAC	12	5.31	1
1322	GACACA	12	1.35	1
1323	ACAGCA	3	-1.07	1
1324	AACATC	12	2.33	1
1325	CTAAAA	0	-2.23	1
1326	TTCAGT	6	0.61	1
1327	AGTATT	4	-0.33	1
1328	ATTTTC	5	-0.75	1
1329	TTCTTC	12	5.95	1
1330	AAATAC	0	-2.19	1
1331	TACAAT	8	0.53	1
1332	CAGTCT	0	-3.46	1
1333	AGTCTA	4	-0.08	1
1334	CTAATT	4	0.13	1
1335	ATTAAA	0	-3.51	1
1336	CATTCT	2	-1.48	1
1337	GGTTCA	4	-0.44	1
1338	GAACAC	0	-3.46	1
1339	CACTTA	0	-3.51	1
1340	ACTCAA	4	-0.05	1
1341	TTTAAC	10	1.1	1
1342	AACAAA	0	-3.97	1
1343	AAAGTA	2	-1.86	1
1344	GTAGAC	8	-0.22	1
1345	ATTTTG	4	-0.17	1
1346	TTGAAT	3	-1.22	1
1347	CCAAAG	0	-2.14	1
1348	CTGCGT	11	1.88	1
1349	CGTATG	12	3.24	1
1350	CTCTCG	12	1.31	1
1351	TCGGAG	12	2.33	1
1352	GTAAAA	0	-3.86	1
1353	AATTTG	3	-1.27	1
1354	ATTCAG	0	-2.35	1
1355	CAGCAT	4	-0.4	1
1356	CATTAC	8	0.51	1
1357	TACCTT	4	-0.82	1
1358	CTTGTT	0	-3.41	1
1359	GTTGAA	0	-6.66	1
1360	AGACTT	4	-0.9	1
1361	CTTACA	0	-2.89	1
1362	TCAGGC	12	4.21	1
1363	GGCCAC	8	0.84	1
1364	CACATC	8	-0.3	1
1365	ATCACC	9	1.45	1
1366	ACCAAG	8	-0.01	1
1367	AAGGAG	8	-0.2	1
1368	GACTTA	3	-0.92	1
1369	TTACCA	4	-0.7	1
1370	CCAACA	4	-0.32	1
1371	ACAATC	5	0.75	1
1372	ATCTAT	7	0.08	1
1373	TATCAC	0	-2.98	1
1374	CACAAG	3	-0.83	1
1375	TATCTA	3	-1.05	1
1376	CAAACT	4	-0.12	1
1377	ACTCCC	12	1.47	1
1378	CCCTTT	5	-0.89	1
1379	TACTCA	5	0.73	1
1380	ACTGTA	4	-0.36	1
1381	GAAATC	8	0.31	1
1382	ATCATG	8	1.24	1
1383	TCTTTT	3	-1.48	1
1384	TTTGTA	0	-1.79	1
1385	AACCAT	0	-10.86	1
1386	CATCAT	4	-0.07	1
1387	CATTTC	7	0.81	1
1388	TTCATA	6	0.22	1
1389	ATAGAT	0	-2.12	1
1390	CATCTA	3	-1.12	1
1391	GAAACA	2	-1.59	1
1392	CTTAGA	4	-0.89	1
1393	AGAGGT	0	-2.6	1
1394	GGTTTT	0	-4.39	1
1395	CTAAGT	4	-0.17	1
1396	GAAATT	0	-2.49	1
1397	TATTTC	3	-0.85	1
1398	TTCCTG	12	3.87	1
1399	CTGAAG	8	0.21	1
1400	AATCTT	2	-1.61	1
1401	GTGAGC	12	6.26	1
1402	TTATTC	3	-0.81	1
1403	GACGCT	0	-2.02	1
1404	GCTATG	0	-2.43	1
1405	ATGGCT	8	-0.08	1
1406	CATGCC	12	2.16	1
1407	AGCATG	12	3.67	1
1408	ATGTCC	8	0.34	1
1409	GTAAGA	0	-2.56	1
1410	CTAGGA	0	-3.59	1
1411	GGACAA	4	-0.52	1
1412	GCAGAT	3	-1.38	1
1413	GATGGG	8	0.41	1
1414	GGGAAT	5	0.52	1
1415	TTTGGT	0	-10.55	1
1416	TCAAGC	4	0.21	1
1417	AGCCTT	4	0.34	1
1418	CTTAAA	0	-3.34	1
1419	ATGCAA	2	-1.73	1
1420	TACCCT	8	0.47	1
1421	GTAACC	4	-0.42	1
1422	TCTCTA	4	-0.1	1
1423	CTACAA	3	-1.09	1
1424	CAACAT	4	-0.66	1
1425	TATCTT	4	-0.54	1
1426	TTATCA	0	-2.48	1
1427	GAATTA	0	-2.17	1
1428	TTATTA	0	-2.65	1
1429	GATTTG	4	-0.92	1
1430	TACCTC	12	3.02	1
1431	CAGGTC	12	3.73	1
1432	GTCCTC	9	1.44	1
1433	CTCTTT	3	-1	1
1434	TTTATA	2	-1.53	1
1435	TATAAG	0	-3.02	1
1436	CTGGTG	10	1.65	1
1437	GTGTCA	12	11.42	1
1438	CAGCTA	4	-0.3	1
1439	CTAAAG	0	-6.72	1
1440	AAGGGG	12	1.76	1
1441	GGGATC	12	3.31	1
1442	ATCAGC	8	0.85	1
1443	ATCTCA	11	0.97	1
1444	TCACTC	10	0.91	1
1445	CATTCC	2	-1.53	1
1446	CCATTA	4	-0.25	1
1447	AAAACA	0	-3.87	1
1448	AATTTA	4	-0.92	1
1449	TTTAGA	2	-1.67	1
1450	AGTTAC	8	-0.32	1
1451	ATGAGG	0	-1.24	1
1452	GATTCA	2	-1.69	1
1453	CAAATG	2	-1.54	1
1454	AATGGC	3	-0.83	1
1455	GCAGCT	0	-8.36	1
1456	GCTTTA	0	-2.49	1
1457	CACGTG	12	2.09	1
1458	GTGCTG	10	1.66	1
1459	CTGCTT	12	1.73	1
1460	AAATGC	0	-2.32	1
1461	TGCGGA	11	1.38	1
1462	TCTTTC	11	1.37	1
1463	CAAATT	2	-1.44	1
1464	AACCTA	8	0	1
1465	CTACCA	4	0.07	1
1466	CCAGCA	4	0.04	1
1467	ATATGG	2	-1.23	1
1468	ATTTAT	0	-3.23	1
1469	TATACC	12	1.45	1
1470	ACCAGG	12	2.57	1
1471	ATACAA	3	-1.19	1
1472	CAATCT	3	-0.81	1
1473	CAGGCA	0	-3.11	1
1474	CCACTA	4	0.25	1
1475	CTAACT	0	-3.1	1
1476	ACTAGG	0	-2.82	1
1477	AGGTCA	4	-0.22	1
1478	ATATCA	2	-1.29	1
1479	CTTAAG	0	-7.88	1
1480	CATGGT	12	2.11	1
1481	GGTTTC	12	6.6	1
1482	ATGCAG	3	-0.97	1
1483	CAAGTA	0	-1.92	1
1484	TCTGTC	8	0.93	1
1485	TACAAA	0	-3.2	1
1486	ATTCAA	2	-1.71	1
1487	CCATAT	0	-2.96	1
1488	TATAGT	0	-3.48	1
1489	AGTTGG	4	0.54	1
1490	TGGGAT	4	-0.05	1
1491	ACAATT	3	-1.12	1
1492	CAATCA	3	-0.76	1
1493	CCTTGC	12	2.35	1
1494	TGCTTA	4	-0.1	1
1495	AAGACA	0	-4.59	1
1496	ACATTG	0	-2.14	1
1497	AAGCTA	0	-17.09	1
1498	CTACTT	4	-1	1
1499	TTTTAT	3	-1.19	1
1500	TTGACT	4	-0.23	1
1501	GCACAG	0	-11.53	1
1502	GATACC	0	-2.92	1
1503	ACCGAA	8	0.75	1
1504	TCTTAT	4	-0.61	1
1505	TATCTC	4	-0.72	1
1506	CTCCCT	4	0.66	1
1507	AACTGC	12	3.67	1
1508	CTCTCC	12	8.08	1
1509	TCCTTC	12	2.31	1
1510	TTCCCT	12	2.4	1
1511	CCTACA	0	-6.45	1
1512	TGGAAG	8	0.23	1
1513	AAGACT	0	-10.65	1
1514	ACTAAC	8	-0.51	1
1515	AACACC	8	1.3	1
1516	ACCTTC	8	1.16	1
1517	TTCATT	8	-0.45	1
1518	CATGTC	4	0.19	1
1519	GTCAAG	7	-0.44	1
1520	GAGATC	8	0.58	1
1521	ATCGGG	12	2.85	1
1522	CAATCG	4	0.3	1
1523	TCGAAA	0	-2.26	1
1524	TTAGAC	0	-3.9	1
1525	GACCAC	12	3.92	1
1526	AAAGGA	4	-1.18	1
1527	TTGGTT	0	-3.19	1
1528	GTTACA	2	-1.81	1
1529	ACATTT	4	-0.51	1
1530	CAATTC	4	0.39	1
1531	TATAGA	4	-0.54	1
1532	AACCCA	4	-0.48	1
1533	TGCAAT	5	0.16	1
1534	AAACGT	0	-11.45	1
1535	CGTGCC	8	0.74	1
1536	GCCAAG	8	0.32	1
1537	ATCTCT	12	2.6	1
1538	TCATTT	0	-1.96	1
1539	TTTAAA	0	-2.71	1
1540	AAAAGC	6	0.57	1
1541	TCAAGA	0	-3.2	1
1542	TTCCCA	12	8.19	1
1543	GTATTG	0	-4.5	1
1544	AACACG	8	0.4	1
1545	ACGAAA	0	-3.65	1
1546	AAATCC	0	-1.93	1
1547	AAAAGA	0	-3.63	1
1548	AGAGAC	0	-3.47	1
1549	CACGCC	12	3.12	1
1550	GCCACC	12	2.16	1
1551	TTTCAC	0	-5.73	1
1552	AAGATA	0	-4.81	1
1553	ATAGTT	4	-0.69	1
1554	GTTAGG	0	-2.23	1
1555	AGGTTA	4	0.15	1
1556	TTACTA	1	-1.79	1
1557	CCAGCC	12	3.57	1
1558	CCCACT	12	3.9	1
1559	ACAAGA	3	-0.98	1
1560	CCTCAT	4	0.1	1
1561	CATCTC	8	0.95	1
1562	CGGAAG	3	-0.99	1
1563	TCTGCG	4	-0.16	1
1564	GCGCCA	12	2.03	1
1565	AGGAAT	4	-0.55	1
1566	TTACTT	4	-0.64	1
1567	CTTCAC	4	0.31	1
1568	CACTGG	9	1.4	1
1569	TGGACT	6	0.83	1
1570	AGAACT	0	-2.14	1
1571	ACTATA	4	-0.97	1
1572	ATACAT	4	-0.66	1
1573	GATTGT	0	-1.61	1
1574	TGTTTG	4	-0.36	1
1575	TTGGAT	0	-3.62	1
1576	GATAGA	3	-1.12	1
1577	TTCGAC	8	0.31	1
1578	GACGAT	0	-2.6	1
1579	CACGCA	8	0.94	1
1580	CCCACA	12	3.77	1
1581	ACAGTT	4	-0.62	1
1582	TGTCCT	3	-1.13	1
1583	GCAAGA	0	-3.17	1
1584	AGTCCA	3	-1.37	1
1585	GATTCC	0	-2.44	1
1586	GCAAAA	0	-2.53	1
1587	CACTGT	4	-0.69	1
1588	TGTGCA	4	-0.26	1
1589	GCACGA	4	-0.28	1
1590	CGACCA	0	-3.03	1
1591	CCATAC	3	-1.48	1
1592	TACACT	12	2.86	1
1593	ACTGCT	1	-1.58	1
1594	GCTCCA	4	-0.34	1
1595	AAACGA	0	-2.84	1
1596	CGACGA	0	-7.99	1
1597	AGTGCC	12	4.39	1
1598	GCCGCC	8	0.98	1
1599	GCCTGG	12	1.76	1
1600	TGGAAA	0	-4.31	1
1601	AAATTT	0	-2.29	1
1602	CCTCGG	6	-0.65	1
1603	ATGGTT	0	-2.52	1
1604	TCAGCG	9	1.75	1
1605	GCGGGC	8	0.48	1
1606	GGCTTA	0	-4.7	1
1607	TTATAT	3	-0.74	1
1608	GTCACC	12	4.09	1
1609	ACCCCA	12	2.73	1
1610	CCAGCG	9	1.03	1
1611	GCGTAT	0	-3.39	1
1612	GGAATC	4	-0.02	1
1613	GTGCGG	8	0.1	1
1614	CGGTCC	0	-2.1	1
1615	ATTGAA	0	-2.46	1
1616	AAGCGT	8	-0.13	1
1617	CGTCCG	0	-1.89	1
1618	CCGCTC	10	1.47	1
1619	CTCATT	1	-2.04	1
1620	ATTAGT	3	-0.86	1
1621	GACAAT	8	-0.57	1
1622	GAATGA	8	-0.59	1
1623	GCTGCG	8	0.76	1
1624	GCGGTT	1	-1.84	1
1625	GTTGTG	0	-9.83	1
1626	GTGGCA	12	2.3	1
1627	GCAATG	4	-0.3	1
1628	CTGATG	8	0.2	1
1629	ATGCTC	12	3.26	1
1630	CTCGGA	12	3.17	1
1631	GGAGTC	4	0.75	1
1632	GTCGGG	12	5.32	1
1633	GGGCTG	10	1.74	1
1634	CTGATC	8	0.52	1
1635	ATCGAA	8	0.22	1
1636	CTGTGG	8	0.85	1
1637	TGGGTG	12	3.26	1
1638	GTGTGG	12	5.42	1
1639	TGGTGT	4	0.44	1
1640	TGTTAT	1	-1.92	1
1641	TCCACG	12	4.01	1
1642	ACGACA	7	-0.34	1
1643	GCCTCA	12	1.47	1
1644	CTGCTC	12	4.44	1
1645	CGAAAA	0	-5.02	1
1646	TGCTGC	12	11.54	1
1647	TGCCTA	0	-2.29	1
1648	CTTCTC	11	1.13	1
1649	CTCCAC	12	5.89	1
1650	CACCCT	12	2.88	1
1651	CCTTTC	10	0.94	1
1652	TTCGTC	12	5.01	1
1653	GTCTTT	2	-1.07	1
1654	GGTCAG	3	-1.37	1
1655	CAGTAC	12	2.81	1
1656	TGGTTT	7	0.84	1
1657	GTCACG	8	0.98	1
1658	GTTCCA	4	-0.52	1
1659	CCAGAT	4	-0.29	1
1660	TCAGTT	4	-0.08	1
1661	GTTTTG	0	-19.75	1
1662	AAAAAG	0	-4.75	1
1663	ACTCAT	3	-0.97	1
1664	TCTATT	3	-1.44	1
1665	ATTGTT	0	-13.46	1
1666	GTTCTG	4	-0.21	1
1667	ACCGCC	12	5.91	1
1668	GATTTT	0	-2.73	1
1669	TATGCC	8	0.01	1
1670	GCCTTC	12	3.94	1
1671	AGGATA	2	-1.47	1
1672	ATATTG	2	-1.63	1
1673	TTGTGT	1	-2.06	1
1674	AGAATA	0	-2.9	1
1675	TATTTG	0	-4.01	1
1676	AGTCCG	10	1.02	1
1677	CCGGTT	8	0.42	1
1678	GAGAGT	0	-4.47	1
1679	TACATT	0	-3.32	1
1680	GCAGTT	0	-1.99	1
1681	CTCACC	12	5.15	1
1682	TGCCAG	12	1.33	1
1683	GGCTCT	12	3.03	1
1684	CTTAGT	0	-4.06	1
1685	GACTTT	5	-0.4	1
1686	TTTGAT	0	-3.46	1
1687	GGTCGA	0	-24.9	1
1688	AAGGCA	0	-1.86	1
1689	GCATAC	12	3.1	1
1690	CTTGCT	3	-1.45	1
1691	GCTGGC	8	0.73	1
1692	GGCTCC	12	2.61	1
1693	ATTGTA	2	-1.65	1
1694	GTATCT	4	0.01	1
1695	ACTGTT	4	-0.2	1
1696	CACACA	8	0.63	1
1697	GCATTG	0	-3.92	1
1698	CGAATT	0	-9.06	1
1699	GTCTAT	12	2.35	1
1700	CACCCC	11	2.04	1
1701	GCTGTC	12	7.11	1
1702	AGGACT	4	-0.32	1
1703	CTGCCT	12	2.63	1
1704	CCTGCC	12	2.17	1
1705	TGGCAT	9	0.77	1
1706	CATCGA	4	-1.17	1
1707	GATTGG	4	-0.38	1
1708	TGGACC	8	0.83	1
1709	ACCATC	8	1.2	1
1710	CTGCAT	12	1.54	1
1711	TCTTAC	0	-8.61	1
1712	TACATG	8	-0.22	1
1713	CACCTT	4	0.08	1
1714	CTTCAT	0	-2.87	1
1715	CATGCT	0	-2.57	1
1716	GGCCTA	4	0.23	1
1717	CTACAG	0	-2.11	1
1718	ATGTGC	7	-0.54	1
1719	TGCACA	10	1.8	1
1720	ACAGGC	8	-0.04	1
1721	GGCTAC	8	0.12	1
1722	GGCTTT	4	-0.93	1
1723	GAATTG	0	-2.14	1
1724	TTGGAG	0	-14.3	1
1725	GAGGTG	8	0.58	1
1726	CCAGAC	12	3.76	1
1727	TATGAC	0	-1.63	1
1728	GTGTTT	4	-1.01	1
1729	TTTGTG	8	-0.21	1
1730	GTGAAT	4	0.15	1
1731	CTGGCA	12	2.65	1
1732	ATCGCT	8	1.25	1
1733	GCCATG	8	0.45	1
1734	ATGACG	9	1.81	1
1735	ACGATG	8	-0.08	1
1736	ATGGGC	3	-1.24	1
1737	GGCAAA	0	-8.41	1
1738	ATTGGT	3	-1.52	1
1739	CAACTA	4	-0.69	1
1740	GACCCA	4	0.15	1
1741	GTTATA	4	-0.87	1
1742	ATTGCC	8	-0.38	1
1743	GCCCTA	8	-0.2	1
1744	ACTCAC	0	-5.99	1
1745	GCACCA	4	-0.82	1
1746	GTGTCT	8	0.59	1
1747	GGGGGA	8	0.2	1
1748	GTCATC	8	0.49	1
1749	ATCCTC	9	1.62	1
1750	CTCAAT	12	1.88	1
1751	GTTGAG	0	-2.6	1
1752	GCACTG	8	0.47	1
1753	CGATTT	0	-3.81	1
1754	CCACCC	12	4.36	1
1755	CCCGCA	12	6.64	1
1756	AACTTC	12	2.56	1
1757	CTGTAT	8	0.2	1
1758	TATCAT	2	-1.96	1
1759	CTAGCA	0	-7.91	1
1760	GCAGCA	4	-0.43	1
1761	GTCTGA	8	0.72	1
1762	ATGGGG	12	3.79	1
1763	GCTCAT	4	-0.31	1
1764	GGATTA	0	-3.35	1
1765	TTAGTG	5	-0.06	1
1766	TTTGCT	0	-9.85	1
1767	TTTGAA	0	-3.07	1
1768	ACCTTG	12	3.82	1
1769	GGAAAG	0	-5.62	1
1770	CCACTG	12	5.57	1
1771	CTGTGT	1	-1.64	1
1772	TGTAAA	2	-1.6	1
1773	GTCGGT	4	0.78	1
1774	GGTGGG	0	-2.69	1
1775	GGGCCA	10	1.07	1
1776	TCCAAG	9	1.15	1
1777	AAGTCG	8	-0.29	1
1778	TCGCTC	8	0.36	1
1779	CTCGTA	6	-0.69	1
1780	TTGGTG	4	0.28	1
1781	GCGTTT	0	-2.4	1
1782	TTTGAC	12	2.89	1
1783	AAGGCG	0	-1.59	1
1784	GCGTTC	8	0.08	1
1785	TTCTTT	4	-0.09	1
1786	GACTTG	0	-5	1
1787	TTGTGG	4	0.58	1
1788	GAGGGG	9	1.63	1
1789	GGGCAC	8	0.8	1
1790	TCCGTC	10	1.64	1
1791	GTCAGA	0	-2.73	1
1792	GACACT	8	1.21	1
1793	CTGGCC	9	1.39	1
1794	GCCCAG	9	0.71	1
1795	TTCTAC	12	5.62	1
1796	ATCCAC	8	0.5	1
1797	CACTTT	12	1.89	1
1798	GCCATC	9	1.43	1
1799	ATCTAC	8	0.16	1
1800	TACTGC	8	0.68	1
1801	TGCAGA	4	0.3	1
1802	AGAGGC	4	-0.26	1
1803	AAACAA	0	-4.05	1
1804	AGGATT	0	-3.48	1
1805	ATTTCT	0	-3.74	1
1806	AAAACC	6	-0.07	1
1807	GGGGCA	12	4.91	1
1808	GCGCTG	8	0.88	1
1809	CTGAGC	12	2.48	1
1810	CAGACT	4	-1.16	1
1811	ACTACG	8	0.83	1
1812	ACGGAG	8	1.31	1
1813	TTTCTG	7	0	1
1814	TTCTAT	10	1.05	1
1815	GCCCTC	11	2	1
1816	CTCCCC	12	2.33	1
1817	TTCGTG	12	2.1	1
1818	GTGCCC	8	1.17	1
1819	AATCCG	0	-2.36	1
1820	CCGATG	10	1.64	1
1821	ATGGTC	8	-0.26	1
1822	CCCTCA	12	5.51	1
1823	ACTCCA	4	-0.79	1
1824	AAGTTT	0	-2.3	1
1825	TTAGCT	2	-1.58	1
1826	TTAACT	3	-1.29	1
1827	ACTTTT	3	-1.23	1
1828	ACACCA	4	-1.22	1
1829	TTAACC	4	0.42	1
1830	GGACCT	4	-0.11	1
1831	CGGGCC	9	0.92	1
1832	ATGACC	8	0.71	1
1833	CGGTAC	8	1.01	1
1834	ATCCAA	12	1.22	1
1835	CAAGCC	6	0.49	1
1836	GCCGAC	8	0.31	1
1837	TACCAC	8	0.59	1
1838	CACAAC	12	2.77	1
1839	CTCATC	9	1.24	1
1840	ATCGGT	8	0.1	1
1841	GGTGTC	4	-0.67	1
1842	ACAGCT	4	-1.57	1
1843	GTGGAC	12	5.38	1
1844	AGCGGC	9	1.41	1
1845	AAGATG	8	-0.41	1
1846	ATGATC	8	0.17	1
1847	ACCCCC	12	3.64	1
1848	CCCGAG	12	2.46	1
1849	AGTGTC	6	0.83	1
1850	GTCTGT	4	0.58	1
1851	TGTGTC	12	1.93	1
1852	ATGCGG	7	-0.51	1
1853	GCACAC	8	-0.09	1
1854	AGCGTG	12	4.01	1
1855	GACTTC	12	3.92	1
1856	TTCACG	8	1.28	1
1857	ACGAGG	12	6.04	1
1858	GGGACG	8	0.47	1
1859	ACGGCC	11	1.96	1
1860	TCAACC	12	1.28	1
1861	ATGTTG	0	-2.84	1
1862	TTGCGA	11	1.98	1
1863	CGAGCC	12	5.72	1
1864	GCCTCC	12	3.95	1
1865	TTGGCA	3	-1.14	1
1866	AAGGAT	0	-3.11	1
1867	GTCCCG	12	12.53	1
1868	CCGCTA	12	2.71	1
1869	CTACTG	12	1.74	1
1870	CCCTCC	12	5.32	1
1871	TTGATC	12	1.37	1
1872	ATCTGG	12	2.69	1
1873	TGGGGG	10	1.8	1
1874	GGGAGT	4	0.07	1
1875	GACCGC	8	0.92	1
1876	CGCTTG	0	-1.4	1
1877	TTCTTG	8	-0.31	1
1878	TTGCAG	0	-4.24	1
1879	CAGGCT	0	-1.62	1
1880	GCTCTG	12	2.9	1
1881	CGCTGG	12	4.33	1
1882	TGGCGC	8	0.51	1
1883	TTGACC	12	1.71	1
1884	ACCACA	8	0.72	1
1885	ACATCC	2	-1.05	1
1886	CATCCG	12	1.13	1
1887	CCGGGG	12	2.22	1
1888	GTCCTG	10	1.68	1
1889	AATGAC	6	-0.23	1
1890	CTCTTG	4	0.11	1
1891	GATTGC	4	0.34	1
1892	TGCCAC	12	3.14	1
1893	CATAAC	2	-1.7	1
1894	AGGAGT	8	0.47	1
1895	CACTCC	11	1.94	1
1896	AGCGAG	10	1.96	1
1897	GCTGTG	8	0.06	1
1898	ATGGCC	8	0.28	1
1899	AATGCC	8	0.6	1
1900	GCGTCA	0	-2.8	1
1901	TCACTG	12	3.79	1
1902	GGTCGC	1	-1.44	1
1903	GAGGGA	12	1.61	1
1904	GGAAGG	4	-1.55	1
1905	ACTCGT	0	-5.02	1
1906	CTCGGG	12	2.83	1
1907	GGGGCC	9	1.24	1
1908	GCCTTG	0	-4.16	1
1909	TTCAGC	12	4.27	1
1910	CGGCCA	9	0.9	1
1911	ACAGCG	12	1.54	1
1912	GCGATG	12	1.84	1
1913	ATGATT	0	-3.18	1
1914	ATTCGA	0	-5.38	1
1915	GATGGC	6	-0.01	1
1916	GGCCTC	12	4.31	1
1917	TTCTGG	12	6.62	1
1918	TGGCTG	12	6.8	1
1919	ATCGAC	9	1.28	1
1920	GACCTA	12	2.25	1
1921	TCTGAC	7	-0.25	1
1922	TACTCC	12	8.39	1
1923	TCCGTG	12	11.04	1
1924	GCTTTG	0	-4.28	1
1925	TTGCTC	4	0.7	1
1926	CTCATG	12	5	1
1927	CTCTGC	12	2.18	1
1928	TGCCTC	12	1.85	1
1929	CGCAGT	0	-2.16	1
1930	ATGTGT	0	-3.12	1
1931	TGTGCT	0	-9.11	1
1932	GCTAAG	0	-3.19	1
1933	GCAGGG	10	1.63	1
1934	CTTTCG	8	1.1	1
1935	GATCTC	0	-3.36	1
1936	GGACAC	8	0.71	1
1937	CACGAA	8	0.15	1
1938	CAGCCG	11	1.6	1
1939	CCGTAT	4	0.42	1
1940	TATGTG	8	0.11	1
1941	GGAGCC	12	1.45	1
1942	TACAGC	12	10.72	1
1943	ATCCCG	12	4.98	1
1944	CCGTCC	8	1.34	1
1945	ATGGGA	0	-7.68	1
1946	CTGCGA	6	-0.36	1
1947	CGATGC	12	1.84	1
1948	TGCTTC	12	7.29	1
1949	TTCATC	12	4.45	1
1950	GGCAAC	12	3.56	1
1951	AACGCT	8	0.97	1
1952	ATAGAG	4	-0.49	1
1953	TTTATC	4	0.17	1
1954	ATCATC	12	3.41	1
1955	GGTGTT	0	-3.79	1
1956	GAATCC	9	0.94	1
1957	TCCGAC	8	1.08	1
1958	GACATC	12	5.44	1
1959	GCTGAC	6	-0.76	1
1960	CAGCCC	12	3.75	1
1961	CCCCAG	12	2.8	1
1962	CTCTCA	12	2.91	1
1963	CTAACC	12	1.47	1
1964	AACACT	4	0.12	1
1965	ACTGGG	4	-0.24	1
1966	GGGAAG	0	-3.43	1
1967	GCACGG	12	3.41	1
1968	GGGCCG	8	0.34	1
1969	CCGGCC	12	2.48	1
1970	GCCAGT	10	1.24	1
1971	GTGCAG	8	0.71	1
1972	AGTGGG	4	-0.03	1
1973	CCCCTT	8	-0.19	1
1974	CCAGTC	0	-2.02	1
1975	ACCCCT	5	0.53	1
1976	CACAGG	4	0.64	1
1977	ACAGGG	0	-3.23	1
1978	GGGTGC	12	1.37	1
1979	TGCCCA	6	0.77	1
1980	GTGTAA	5	-0.58	1
1981	GTGAAG	1	-1.6	1
1982	TCTCGA	0	-16.58	1
1983	CGAGCG	12	9.03	1
1984	GCGAAG	0	-5.59	1
1985	CGCTAT	0	-1.39	1
1986	GGAGAG	4	-0.81	1
1987	TTTGCG	9	1.4	1
1988	GCGACG	8	0.15	1
1989	ACGGTC	8	0.07	1
1990	AAGGCC	9	1.36	1
1991	AACCAA	4	0.11	1
1992	GTCGCC	10	1.33	1
1993	ATTAAG	0	-12.09	1
1994	AAAATC	0	-3.81	1
1995	ATAAAT	1	-2	1
1996	GCCTTA	0	-4.74	1
1997	GAGATA	2	-1.52	1
1998	TTACAG	4	-0.29	1
[truncated: 1,925 more rows]

## Sheet: C57BL6J_TS23_vs_CD1_TS21
	Codon Pair	Stat	Effect Size	p-value
0	ATGTCT	10	-0.08	1
1	TCTCCA	7	-1.81	1
2	CCACTT	0	-2.68	1
3	CTTATA	8	0.23	1
4	ATAAGA	8	0.07	1
5	AGAAGC	8	-0.3	1
6	AGCATT	14	0.45	1
7	ATTGTC	24	4.4	1
8	GTCGAT	8	-1.02	1
9	GATATC	2	-2.02	1
10	ATCACT	24	3.06	1
11	ACTGAA	7	-0.8	1
12	GAAGTT	8	-0.84	1
13	GTTTTC	12	-0.19	1
14	TTCAAT	16	0.62	1
15	AATCAA	7	-0.85	1
16	CAATAT	9	0.58	1
17	TATGCA	8	0.31	1
18	GCATCA	8	-0.2	1
19	TCACAA	8	-0.05	1
20	CAAAGT	8	0.14	1
21	AGTTGT	0	-3.86	1
22	TGTGAT	8	0.4	1
23	GATGGA	8	0.24	1
24	GGAGCA	8	-0.57	1
25	TCACTT	8	-0.11	1
26	CTTAGC	19	1.29	1
27	AGCAAG	17	1.82	1
28	AAGAAA	0	-2.29	1
29	AAAGAC	6	-1.3	1
30	GACCTG	16	0.72	1
31	CTGAAA	1	-1.62	1
32	AAAAAC	0	-1.81	1
33	AACCTC	20	0.95	1
34	CTCCTT	8	-0.16	1
35	CTTGAG	9	-0.37	1
36	GAGAGA	8	0.15	1
37	AGAGAA	4	-1.72	1
38	GAACTT	7	-0.95	1
39	CTTGGA	8	0.43	1
40	GGAGAT	0	-2.35	1
41	GATGTC	2	-1.7	1
42	GTCCTT	1	-1.91	1
43	CTTCAG	8	-0.7	1
44	CAGAGA	0	-3.74	1
45	AGACCA	8	-0.82	1
46	CCACAT	8	0.61	1
47	CATGAC	8	-0.52	1
48	GACCCT	16	0.26	1
49	CCTGAG	18	0.84	1
50	GAGACG	16	1.52	1
51	ACGATA	13	1.03	1
52	ATAGAC	18	0.84	1
53	CTGACC	17	0.89	1
54	ACCCTA	14	-0.9	1
55	CTAGAA	8	-0.17	1
56	CTTCTG	18	0.93	1
57	CTGGAT	21	1.07	1
58	GATCGC	16	-0.58	1
59	CGCGAC	24	3.71	1
60	GACTGC	24	2.4	1
61	TGCAAC	16	0.34	1
62	AACGGG	17	1.44	1
63	GGGCGT	0	-3.32	1
64	CGTGTT	4	-1.69	1
65	GTTGAT	6	-1.36	1
66	GATTTC	10	0.12	1
67	TTCAAC	24	3.51	1
68	AACGAA	14	0.73	1
69	GAATTC	11	-0.23	1
70	TTCCTC	24	3.58	1
71	CTCCTG	23	2.04	1
72	CTGTTC	17	1.33	1
73	TTCCTT	16	1.17	1
74	CTTTTC	20	1.42	1
75	TTCAAG	16	-0.75	1
76	AAGATT	7	-0.56	1
77	ATTGCT	2	-1.7	1
78	GCTCAA	7	-0.53	1
79	CAAGCT	8	-0.02	1
80	GCTTGC	21	1.5	1
81	TGCTAT	20	1.34	1
82	TATTAT	0	-1.85	1
83	TATGCT	1	-1.78	1
84	GCTCTC	12	0.67	1
85	CTCGAT	17	0.84	1
86	GATCAG	7	-1.26	1
87	CAGGCC	24	2.1	1
88	GCCGCA	24	3.24	1
89	GCAGAG	16	-0.66	1
90	GAGCTA	0	-2.74	1
91	CTAGGC	24	2.81	1
92	GGCGAG	16	0.27	1
93	GAGAAG	16	-0.56	1
94	AAGAGA	0	-1.91	1
95	AGAGCC	8	0.8	1
96	GCCCTG	16	0.32	1
97	CTGCCC	24	2.43	1
98	CCCAAT	0	-2.86	1
99	AATGAA	6	-0.94	1
100	GAAAAG	0	-2.09	1
101	AAGAGG	14	-0.8	1
102	AGGAAC	20	1.2	1
103	AACCTG	16	0.41	1
104	CTGTCA	20	1.26	1
105	CAAGAT	7	-1.05	1
106	CGCAGG	16	0.55	1
107	AGGCAA	8	0.58	1
108	CAAGAA	4	-1.57	1
109	GAAGAC	10	0.64	1
110	GACCAA	14	1	1
111	CAAAGG	5	-1.56	1
112	AGGAGA	0	-4.35	1
113	AGATTC	8	0.53	1
114	TTCGAG	16	0.64	1
115	GAGCCC	16	0.23	1
116	CCCCGA	12	0.28	1
117	CGAAGC	9	-1.02	1
118	AGCAGA	8	-0.4	1
119	AGACAA	8	-0.95	1
120	CAACTG	17	1.03	1
121	CTGGAC	16	0.21	1
122	GACGAA	16	0.03	1
123	GAAGAA	0	-2.25	1
124	GAACCT	8	0.36	1
125	CCTGGG	10	0.48	1
126	GGGCGC	18	1.1	1
127	CGCCGA	20	1.45	1
128	AGCTGG	24	1.88	1
129	TGGCAG	8	0.62	1
130	CAGAAG	6	-1.17	1
131	AGACGT	8	-1.12	1
132	CGTGAG	14	-0.84	1
133	GAGCAG	16	-0.36	1
134	CAGGAG	16	0.42	1
135	GAGGAG	16	-0.67	1
136	GAGCGC	16	0.59	1
137	CGCGCT	20	1.15	1
138	GCTGAG	8	-1.22	1
139	CAGCGG	10	-0.14	1
140	CGGCTG	16	0.59	1
141	CTGGAG	16	0.21	1
142	CAGCGC	24	2.86	1
143	CGCTAC	21	2.35	1
144	TACAGG	8	-0.51	1
145	AGGCAG	8	0.65	1
146	CAGCAC	17	1.17	1
147	CACCGC	22	2.29	1
148	CGCGAT	24	3.73	1
149	GATGAA	0	-3	1
150	GAAGAG	0	-2.48	1
151	AGACTG	8	-0.26	1
152	CTGCAA	24	2.2	1
153	AGGCGA	0	-2.65	1
154	CGAGAA	3	-1.78	1
155	GAACTG	19	1.14	1
156	GAGGAA	0	-2.36	1
157	GAACGC	16	0.28	1
158	CGCCTT	8	0.79	1
159	CTTGCA	8	0.28	1
160	GAGAAA	0	-3.53	1
161	AAAGAG	7	-1.3	1
162	GAGCCG	18	0.79	1
163	CCGCTT	0	-4.6	1
164	CTTGGC	13	0.02	1
165	GGCTGG	24	2.59	1
166	TGGAGT	0	-2.88	1
167	AGTAAG	0	-2.19	1
168	AAGGGT	8	0.19	1
169	GGTCGT	0	-2.41	1
170	CGTGAC	24	2.42	1
171	GACGCG	16	-0.49	1
172	GCGGAG	16	0.18	1
173	GAGTTT	1	-1.94	1
174	TTTTCT	8	0.08	1
175	TCTGAG	9	-0.82	1
176	GAGGTA	0	-3.73	1
177	GTAGAG	18	0.79	1
178	GAACAG	2	-1.97	1
179	CAGCAA	8	-0.33	1
180	CAAGAG	8	-0.19	1
181	GAGAGG	24	3.12	1
182	CAGGAA	4	-1.53	1
183	GAACTC	6	-1.02	1
184	CTCAAG	16	-0.31	1
185	AAGGGC	24	4.25	1
186	GGCAAG	12	-0.82	1
187	GGCCAA	0	-2.63	1
188	CAAACA	8	-0.05	1
189	ACAGAA	0	-3.13	1
190	AGAAGG	0	-2.99	1
191	AGGCTG	15	-0.22	1
192	CTGCAG	24	3.78	1
193	AAGCGC	16	1.35	1
194	CTACGC	24	4.21	1
195	CGCGAA	2	-1.61	1
196	GAACCC	16	1	1
197	CCCCTG	24	2.79	1
198	CTGCTA	24	2.49	1
199	CTAAGG	3	-1.72	1
200	AGGCGC	12	-1	1
201	GATCTG	4	-1.49	1
202	GAGTTG	4	-1.3	1
203	TTGAGG	10	0.81	1
204	GAACAA	6	-1.4	1
205	CGCGAG	16	0.02	1
206	CAGAGG	9	-0.4	1
207	GAGCTG	16	0.27	1
208	CTGAGG	16	1.53	1
209	CTGAAT	2	-1.66	1
210	AATCGA	8	-0.01	1
211	CGAAGG	1	-2.36	1
212	GAGCAA	10	0.56	1
213	AGGCGT	8	-1.39	1
214	CTAAGA	8	-0.2	1
215	AGACGC	0	-3.23	1
216	CTGGCT	16	-0.06	1
217	GAGGAC	16	-0.03	1
218	GACGAG	16	-0.51	1
219	CTGACG	16	1.38	1
220	ACGCGG	16	0.55	1
221	CGGATC	16	1.32	1
222	ATCCGG	16	0.2	1
223	CGGGAA	0	-1.68	1
224	CCCGAC	16	0.73	1
225	GAGAGC	16	0.53	1
226	ATTACC	17	1.2	1
227	ACCCAG	19	1.33	1
228	AGGTGG	8	0.77	1
229	CAGTGG	22	1.77	1
230	CAGCTC	13	-0.48	1
231	CTCGAA	1	-1.75	1
232	GAAAAC	7	-0.43	1
233	AACGAG	16	0.68	1
234	GAGGCA	15	-0.05	1
235	GCAGAC	16	0.78	1
236	GACGCC	16	0.43	1
237	GCCCGT	7	-0.65	1
238	CGTCAG	12	-0.76	1
239	CAGAAC	24	3.95	1
240	AACAAG	18	0.76	1
241	AAGGTC	16	0.26	1
242	GTCTAC	24	3.32	1
243	TACTCT	2	-1.56	1
244	TCTAGG	0	-3.95	1
245	AGGCCT	8	-0.37	1
246	CCTAGC	20	1.45	1
247	AGCAGG	8	-0.11	1
248	AGGCTT	0	-6.09	1
249	CTTCGC	24	2.96	1
250	CGCCAG	16	-0.06	1
251	CTGGGG	24	2.96	1
252	GGGGAG	16	0.48	1
253	GAGCGT	9	-1.19	1
254	CTCCGG	4	-1.51	1
255	CGGGAG	16	-0.4	1
256	CGCCGC	17	1.19	1
257	GACCTC	22	2.22	1
258	CTCCAA	13	1.08	1
259	CAACAG	8	0.67	1
260	CGTCCC	22	1.9	1
261	CCCGCT	16	0.83	1
262	GAGGCG	16	0.22	1
263	GCGCGC	16	0.31	1
264	CGCAAC	24	3.59	1
265	AACCAG	16	-0.06	1
266	TGGGAG	18	0.94	1
267	AGGCCG	16	-0.04	1
268	CCGCAG	24	4.21	1
269	CGGGCG	16	0.66	1
270	CGCCTG	17	0.96	1
271	CGGTTC	17	1.43	1
272	TTCCGC	19	1.82	1
273	GACAGG	2	-1.48	1
274	AGGGAG	15	-0.65	1
275	CGCTTC	16	0.81	1
276	TTCCGG	16	-0.26	1
277	AAGCTG	16	0.28	1
278	CAACGA	1	-2.06	1
279	CGAGCA	0	-2.44	1
280	GAGCTC	16	0.27	1
281	CTCCAG	11	0.1	1
282	CAGGAC	20	1.71	1
283	GACAGC	20	1.12	1
284	AGCCTC	18	0.83	1
285	CTCCTA	10	-0.54	1
286	CTAGAT	12	-0.83	1
287	CGACTC	11	-0.55	1
288	CGAGAG	16	-0.58	1
289	GAGCCA	0	-2.65	1
290	CCAAAC	8	-0.3	1
291	AACAGG	4	-1.51	1
292	AGGAGC	8	-0.2	1
293	AGCCGG	12	-0.83	1
294	CGGCAA	0	-4.61	1
295	AGGGAA	7	-0.76	1
296	GAAAGC	1	-1.8	1
297	AGCCAG	18	1.11	1
298	CGCACA	16	-0.07	1
299	ACACTG	23	2.35	1
300	CTGTAC	16	0.32	1
301	TACGCC	16	-0.03	1
302	GCCAAA	1	-1.85	1
303	AAACCC	4	-1.35	1
304	CCCAGC	24	2.65	1
305	CAGCGT	8	-1.2	1
306	CGTAGG	16	-0.57	1
307	GAACGG	0	-2.55	1
308	CTGTTG	13	0.7	1
309	TTGCAA	8	0.22	1
310	CAGCAG	10	-0.59	1
311	AGGAAA	0	-2.22	1
312	AAACAC	4	-1.78	1
313	GAGGAT	1	-2.03	1
314	AAGCGG	6	-1.29	1
315	CAAGAC	24	2.08	1
316	CAGCGA	15	0.27	1
317	GAAAGG	1	-2.26	1
318	AGGAGG	0	-3.05	1
319	CAGTAT	8	0.26	1
320	TATCAG	8	-0.41	1
321	GAGCGG	15	-0.6	1
322	GAAAGA	8	-0.97	1
323	CTGCGG	16	0.15	1
324	CGGGAT	5	-1.44	1
325	GAAGAT	0	-2.32	1
326	AGGGAT	1	-2	1
327	AAATGG	8	0.11	1
328	TGGCAA	8	0.8	1
329	CAACCA	8	0.12	1
330	CCAAGG	8	0.35	1
331	AAAGAA	0	-2.4	1
332	GAAAAT	7	-1.01	1
333	GTTCGT	0	-2.9	1
334	CGTAGT	0	-6.8	1
335	AGTAAC	8	0.58	1
336	AGGCTC	9	0.15	1
337	CTCTTC	20	1.25	1
338	TTCACC	20	1.31	1
339	ACCAAA	16	-0.35	1
340	AAACGC	6	-1.35	1
341	CGCAGA	2	-2.1	1
342	AGAGGG	8	-1.13	1
343	GGGGAT	14	-0.06	1
344	GATGAG	16	-0.56	1
345	CCCATC	24	3.29	1
346	ATCCAG	16	0.26	1
347	CAGCTG	17	1.27	1
348	CTGGAA	12	-0.94	1
349	GATTCT	7	-1.39	1
350	TCTCAG	8	-0.71	1
351	GAGCGA	10	-0.82	1
352	CAGGAT	0	-3.25	1
353	GATCGG	0	-2.19	1
354	CGGCGG	10	-1.05	1
355	CGGCCT	11	-0.03	1
356	CCTCTG	12	-0.72	1
357	AGAGAG	4	-1.82	1
358	CGTCGA	0	-2.26	1
359	CGACAG	5	-1.35	1
360	GACCGT	16	-0.19	1
361	CAGATC	16	-0.32	1
362	ATCCTA	16	0.64	1
363	CTAGAG	0	-2.32	1
364	CAGTTT	0	-3.49	1
365	TTTCAG	3	-1.67	1
366	GAGCAC	16	-0.36	1
367	CACCAA	18	1.24	1
368	CAACGG	1	-1.84	1
369	GAAGCC	13	0.14	1
370	GCCAGA	8	-0.36	1
371	AGAAGA	0	-2.4	1
372	AGACGA	0	-2.74	1
373	CGAGAT	8	-0.87	1
374	ACGTTC	16	0.42	1
375	TTCCAG	16	0.46	1
376	CAGGGA	8	0.55	1
377	GGAGAA	8	0.59	1
378	GAATCG	3	-1.46	1
379	TCGAGA	7	-1.49	1
380	AGACGG	0	-6.15	1
381	GAGGGC	16	-0.05	1
382	AAGTTC	16	0.39	1
383	CGGACA	2	-1.53	1
384	AGGCGG	0	-2.85	1
385	CGGCGT	16	-0.5	1
386	CGTCAA	7	-1	1
387	TTCCAA	9	1.03	1
388	CACCTC	21	1.24	1
389	CTTCGG	4	-1.45	1
390	CGGCAG	21	1.59	1
391	GAATGC	8	0.93	1
392	TGCGAC	24	4.31	1
393	GACAGA	5	-1.28	1
394	AGAAAA	8	-0.78	1
395	AAATCT	0	-2.39	1
396	TCTCGT	0	-4.66	1
397	CGTGAA	0	-3.7	1
398	CGGGAC	16	-0.48	1
399	GACCAG	16	-0.58	1
400	TTCCGT	16	0.49	1
401	CGTCGG	0	-2.7	1
402	CGCCAC	16	0.54	1
403	CACCTG	17	0.61	1
404	GAACGT	8	0.17	1
405	CCATCC	11	-0.64	1
406	TCCCGC	10	-0.62	1
407	CGCCGG	16	-0.42	1
408	CACCAG	20	1.21	1
409	CCATTC	24	3.38	1
410	AGATCA	3	-2.45	1
411	TCATTC	8	0.02	1
412	CTCAGA	8	-0.57	1
413	AAATTC	7	-0.75	1
414	TTCCAT	11	0.89	1
415	CATGAG	3	-1.46	1
416	CGTGGC	16	0.09	1
417	CGTTTG	2	-1.78	1
418	AGGGTG	15	0.04	1
419	GTGGAG	16	0.41	1
420	CAGCTT	0	-1.92	1
421	CGCGGA	16	1.07	1
422	GGACAG	8	0.44	1
423	GAATGT	7	-1.38	1
424	TGTGAC	16	0.77	1
425	AAATTA	5	-1.58	1
426	TTACAC	7	-1.36	1
427	CACCGG	18	1.05	1
428	GAACTA	1	-1.87	1
429	GAGGTC	16	0.18	1
430	GTCCGC	24	2.76	1
431	AGAAAG	0	-1.6	1
432	AAGCTC	9	-0.26	1
433	CTCCGC	16	0.51	1
434	CTCAGG	10	0.94	1
435	CGCCGT	16	0.11	1
436	CGTCAT	8	0.3	1
437	GAGTTC	16	-0.14	1
438	AAGCAG	8	-1.08	1
439	CTGCGC	17	1.34	1
440	CGCCTC	16	0.57	1
441	GAACCG	24	2.79	1
442	CCGGAC	16	1.5	1
443	CTCCGT	0	-5	1
444	TGCGTC	16	-0.41	1
445	GTCGAG	16	0.01	1
446	GACAGT	8	-0.12	1
447	AAGATC	16	-0.33	1
448	ATCCGC	21	1.77	1
449	AGGGAC	20	1.44	1
450	GGACTG	19	1.28	1
451	CTTGAC	0	-5.01	1
452	CTCGAC	16	-0.27	1
453	AAAGTC	13	-0.04	1
454	GTCCGT	24	3.17	1
455	CAAGGG	8	0.51	1
456	GGGCTC	24	2.72	1
457	CTCGGC	24	4.26	1
458	CGGCGC	16	0.61	1
459	CGTCTC	16	-0.75	1
460	CTCCAT	14	1.15	1
461	CGGTGC	8	-1.2	1
462	TGCCTG	15	0.04	1
463	CAATTT	8	0.61	1
464	TTTCGC	0	-2.19	1
465	CGCTTT	1	-1.74	1
466	TTTGAG	12	-0.94	1
467	CAGTTG	0	-2.54	1
468	TTGAGA	0	-2.29	1
469	AGACAG	4	-1.44	1
470	AGAGTC	8	-0.33	1
471	GAGCTT	1	-2.06	1
472	CTTCGT	0	-2.29	1
473	CTGCTG	20	1.48	1
474	CTGCAC	16	0.17	1
475	CAGGTG	24	3.51	1
476	GTGGGT	17	1.1	1
477	GGTGGC	4	-1.4	1
478	GGCAGG	0	-2.46	1
479	CGTCGT	0	-2.18	1
480	GACAAC	16	0.64	1
481	AACAGA	8	-0.01	1
482	GAAGTA	8	-0.43	1
483	GAAGGG	21	1.62	1
484	GGGCAG	16	-0.67	1
485	CGCCAA	13	0.39	1
486	GTAGAA	1	-1.86	1
487	CACCCA	9	-0.91	1
488	CCACGC	16	0.8	1
489	TTGCGC	15	0.13	1
490	AAGCGA	0	-2.03	1
491	GATGGT	8	-0.27	1
492	GGTCAA	11	0.87	1
493	CAATAC	24	1.44	1
494	TACCTG	20	2.11	1
495	TTTGCC	15	-0.42	1
496	GCCAGG	8	-0.99	1
497	GATACG	0	-5.09	1
498	ACGATT	0	-2.49	1
499	ATTCGT	4	-1.87	1
500	CGTCGC	22	1.6	1
501	CTACGT	5	-1.4	1
502	CAAAGA	8	0.16	1
503	CAAATC	8	0.34	1
504	ATCCGT	3	-1.46	1
505	ATCCTG	18	1.75	1
506	GAGCCT	18	1.36	1
507	CCTGGT	8	0.8	1
508	GGTACA	6	-1.15	1
509	ACACGC	4	-1.43	1
510	GCCAAT	12	-0.68	1
511	AATGTC	16	0.98	1
512	GTCCCA	8	0.49	1
513	CCAGTG	18	1.22	1
514	GTGCGT	22	2.37	1
515	CGTTCC	4	-2.26	1
516	TCCAGC	23	2.04	1
517	AGCCCT	17	1.23	1
518	CCTCTC	8	0.54	1
519	CTCTAT	22	1.58	1
520	TATGAG	16	-0.8	1
521	GAGTAC	16	0.92	1
522	TACATC	21	2.42	1
523	AGGTCT	1	-2.94	1
524	TCTCAA	8	-0.02	1
525	TACCGC	16	-0.43	1
526	CGCCCT	24	3.73	1
527	CCTTAA	13	-0.39	1
528	ATGGAG	13	-1.1	1
529	TTGCCT	8	0.6	1
530	CCTCCT	8	-0.09	1
531	CCTCCG	22	1.75	1
532	CCGGGA	18	1.29	1
533	GGAAAC	8	0	1
534	AACCGG	16	-0.49	1
535	CGGAGG	3	-1.6	1
536	AGGGTT	0	-6.06	1
537	GTTTCC	0	-2.89	1
538	TCCATC	16	0.18	1
539	ATCAAT	14	-0.6	1
540	AATAAC	8	-0.92	1
541	AACCCT	12	-0.29	1
542	CCTCAA	8	0.3	1
543	GAGACA	15	-0.65	1
544	ACATCT	8	-1.02	1
545	TCTGGC	16	0.41	1
546	GTTCCT	8	-0.09	1
547	CCTACC	8	0.33	1
548	ACCACC	16	0.49	1
549	ACCTCA	8	0.61	1
550	TCAGCC	16	0.55	1
551	GCCGGG	24	2.95	1
552	GGGTTT	8	-0.35	1
553	TTTCCC	20	1.48	1
554	CCCACC	20	1.14	1
555	CAGTCA	8	-0.28	1
556	TCATCT	8	-0.57	1
557	TCTAAG	0	-2.09	1
558	ATCTCC	16	0.75	1
559	TCCTTG	16	0.5	1
560	TTGAAG	0	-2.25	1
561	CGCTCC	23	2.15	1
562	TCCACC	16	0.27	1
563	ACCTAC	17	0.86	1
564	GCCTAC	16	0.19	1
565	CCTTCC	10	0.15	1
566	TCCATG	24	2.72	1
567	ATGATG	16	-0.37	1
568	ATGAGC	14	0.2	1
569	AGCAAC	24	2.01	1
570	AACCGC	18	2.18	1
571	CGCAGC	17	1.03	1
572	AGCTCA	8	0.52	1
573	TCAGGA	8	-0.38	1
574	GGAGGC	2	-1.99	1
575	GGCCAG	16	0.47	1
576	CAGTCC	10	0.71	1
577	TCCCTG	20	1.78	1
578	CTGCCG	17	1.56	1
579	CCGAGC	16	-0.03	1
580	AGCTCC	18	1.21	1
581	TCCATT	14	-0.08	1
582	ATTCTC	24	4.71	1
583	AAGACC	13	-0.78	1
584	ACCTCC	15	0.11	1
585	TCCCTC	16	-0.2	1
586	CTCAAC	20	1.78	1
587	CCTCCA	8	0.28	1
588	CCAGGT	8	0.41	1
589	GGTTCT	8	0.35	1
590	TCTCTG	18	0.93	1
591	CAGAGC	24	2.22	1
592	AGCAAA	0	-2.53	1
593	AAACCA	4	-1.42	1
594	TCCAAC	19	1.39	1
595	CTCTCT	9	-1.08	1
596	TCTTCA	8	-1.22	1
597	TCAGTC	24	1.81	1
598	GTCCAC	24	2.76	1
599	CACTAT	0	-2.05	1
600	GCTGAT	8	-0.31	1
601	GAAGGC	16	-0.59	1
602	AAGCCA	8	-0.5	1
603	CCACTC	17	0.98	1
604	CTCACG	16	0.8	1
605	ACGGAC	24	2.98	1
606	GACAAG	16	-0.08	1
607	AAGAAC	16	-0.08	1
608	AAGGAC	16	0.29	1
609	GACAAA	1	-2.21	1
610	AGGGGC	1	-2.06	1
611	GGTAAA	0	-7.43	1
612	AAAGGC	8	0.74	1
613	GGCACA	24	6.03	1
614	ACAGGA	8	-0.06	1
615	GGAACT	8	0.28	1
616	ACTCGG	0	-2.19	1
617	ACCATG	21	2.04	1
618	ATGCTA	1	-1.86	1
619	AAAACT	4	-1.58	1
620	ACTCTT	8	0.02	1
621	CTTCAA	8	0.43	1
622	GGGTCT	8	0.44	1
623	CAGAGT	0	-2.21	1
624	AGTGAT	6	-1.1	1
625	GAAATG	5	-1.46	1
626	ATGGCA	16	0.57	1
627	GCAATA	8	-0.28	1
628	ATAGCA	14	0.6	1
629	GCAAAT	7	-1.07	1
630	AATCAG	8	0.09	1
631	CAGACA	8	0.76	1
632	ACACCG	24	2.71	1
633	CCGAAC	23	2.19	1
634	AACTTG	8	-0.2	1
635	TTGATA	5	-1.43	1
636	ATACCA	8	0.21	1
637	CCATTT	12	0.82	1
638	TTTGGA	8	-0.74	1
639	GGAGAC	24	2.32	1
640	GACGTG	16	0.5	1
641	GTGGTG	16	1.03	1
642	GTGGGC	16	0.74	1
643	GGCTGT	8	0.9	1
644	TGTCTG	23	1.8	1
645	CTGGCG	24	4.78	1
646	GCGATT	23	2.39	1
647	ATTCAC	0	-3.02	1
648	CACATA	1	-2.84	1
649	ATAAAG	10	-0.18	1
650	AAGAGC	24	2.69	1
651	AGCTGT	23	1.49	1
652	TGTAGA	8	0.15	1
653	AGGTTC	16	-0.42	1
654	CGTTTT	8	-0.37	1
655	TTTAAT	0	-2.07	1
656	AATCTG	1	-2.16	1
657	TTCATG	16	-0.14	1
658	ATGCGT	2	-1.43	1
659	CGTGTC	24	2.33	1
660	GTCTCC	24	2.85	1
661	TCCATA	12	0.31	1
662	ATAAAC	7	-0.93	1
663	AACAAC	16	1.01	1
664	AACATT	11	-0.03	1
665	ATTGTG	21	0.86	1
666	GTGAAA	0	-3.03	1
667	AAATGT	0	-4.46	1
668	TGTACA	8	0.85	1
669	ACAAAA	4	-1.45	1
670	AAAATT	0	-2.6	1
671	CGTCAC	8	-0.85	1
672	CACTTG	15	1.17	1
673	TTGAAA	4	-1.61	1
674	AAAGCT	0	-2.52	1
675	GCTGTT	7	-0.69	1
676	GTTAAT	8	-0.38	1
677	AATAAT	8	-0.3	1
678	AACCTT	0	-3.72	1
679	CTTGTA	8	0.46	1
680	GTACTT	11	0.41	1
681	CTTAGG	8	0.2	1
682	AGGTTT	15	0.52	1
683	TTTGGC	0	-4.87	1
684	GAGATG	16	-0.68	1
685	ATGAAG	16	-0.17	1
686	AAGTAC	16	-0.39	1
687	TACTTT	16	0.43	1
688	TCTGTA	8	-1.53	1
689	GTACAG	8	-0.32	1
690	CAGGTT	1	-2.52	1
691	GTTCCC	8	-1.22	1
692	CCCAGA	8	0.98	1
693	GATGAT	4	-1.67	1
694	CGGAAT	0	-2.47	1
695	AATTTT	7	-0.99	1
696	TTTATT	7	-0.92	1
697	ATTTAC	13	-0.06	1
698	TACTTG	19	1.38	1
699	TTGGAA	8	0.07	1
700	CTAATG	0	-2.85	1
701	ATGCAT	6	-1.13	1
702	CATGAT	4	-1.68	1
703	GGCGAT	16	0.5	1
704	GATCCA	8	0.39	1
705	CCAGAA	8	-0.53	1
706	AGCCCC	24	3.17	1
707	CCCCCT	15	1.1	1
708	CCTATT	8	-0.14	1
709	ATTCCC	22	1.77	1
710	CCCTTA	8	0.03	1
711	TTAGGC	8	-0.04	1
712	GGCGGT	10	-0.45	1
713	GGTGCA	10	-1.03	1
714	GCAGAA	7	-0.8	1
715	GAATCA	8	-0.4	1
716	TCACAT	7	-1.54	1
717	CATCTT	8	0.03	1
718	CTTTAT	3	-1.78	1
719	TATGAA	7	-0.58	1
720	GTAATA	8	0.33	1
721	ATACAG	8	0.4	1
722	CAGAAA	0	-2.15	1
723	GGCTGC	22	1.91	1
724	TGCTTT	8	-0.6	1
725	TTTACT	8	-0.41	1
726	GTAATG	0	-1.99	1
727	ATGCAC	16	1.11	1
728	TTGATG	2	-1.69	1
729	CATAAA	8	-0.65	1
730	AACTCC	24	4.85	1
731	TCCAGT	0	-4.88	1
732	AGTATC	11	0.99	1
733	ATCTGC	16	0.97	1
734	TGCAGG	24	2.27	1
735	GTGGAA	2	-1.9	1
736	GAAGTG	3	-1.44	1
737	GAATTT	0	-2.14	1
738	TTTATG	6	-1.07	1
739	ATGTTC	16	1.01	1
740	TTCTCC	16	-0.14	1
741	TCCTAT	16	0.74	1
742	TATGGA	8	-0.88	1
743	AACTTT	8	-0.68	1
744	GGCTAT	4	-1.42	1
745	GGATTT	8	-0.76	1
746	TTTTCA	8	0.13	1
747	CATCAG	8	0.24	1
748	CAGTTA	0	-2.23	1
749	TTAAAA	5	-1.52	1
750	AAACCT	7	-1.34	1
751	CCTCTT	10	-0.47	1
752	AAAGCC	0	-2.67	1
753	GCCATT	16	-0.57	1
754	ATTGAG	16	-0.48	1
755	CCATCT	8	0.66	1
756	TCTATG	20	1.61	1
757	ATGTTT	2	-1.39	1
758	ATGAAT	0	-2.38	1
759	AATATT	7	-0.73	1
760	ATTGCA	10	0.59	1
761	GCACCT	10	-0.93	1
762	CCAGAG	22	1.84	1
763	AGAACA	8	-1.02	1
764	ACAGAC	16	-0.8	1
765	CCTGTC	7	-0.84	1
766	GTCACA	12	0.72	1
767	ACAAAT	7	-1.03	1
768	AATGTT	0	-3.1	1
769	GTTATT	0	-2.28	1
770	ATTACT	8	0.16	1
771	ACTCCG	15	0.84	1
772	CCGCAA	24	2.15	1
773	CGAGTA	1	-2.03	1
774	GAATAC	9	-1.07	1
775	TACCCG	24	2.99	1
776	CCGGCA	14	0.45	1
777	GCATTC	8	-0.24	1
778	TTCTTA	8	0.59	1
779	TTATCC	8	0.51	1
780	TCCCCT	16	1	1
781	CCTGAA	10	0.74	1
782	GTTAGC	15	1.19	1
783	ATTGGG	16	-0.02	1
784	GGGGTT	10	0.54	1
785	GCCAGC	17	1.17	1
786	AGCCAT	8	-1.12	1
787	CATGCA	8	-0.54	1
788	GCAACT	8	0.31	1
789	ACTGTG	15	1	1
790	GTGCAA	12	0.76	1
791	CAACTT	8	0.33	1
792	AAACTC	7	-1.45	1
793	AAGCCC	13	0.13	1
794	CCCCGG	16	0.26	1
795	AGGTTG	0	-1.67	1
796	AGAATG	8	-0.47	1
797	ATGAAA	0	-1.74	1
798	GAGTAT	0	-2.98	1
799	TATAAA	0	-3.08	1
800	AAAAAT	6	-1.05	1
801	AATATG	8	-0.54	1
802	ATGAGT	3	-1.45	1
803	AGTACA	8	-0.61	1
804	ACATGG	9	0.85	1
805	TGGATA	2	-1.74	1
806	ATAGAA	1	-1.74	1
807	GAAAAA	4	-1.74	1
808	GATTAT	0	-5.1	1
809	TATTTA	4	-1.56	1
810	TTAAGA	4	-1.59	1
811	AGAAAC	5	-1.73	1
812	CTTATT	0	-2.35	1
813	ATTAAT	4	-1.26	1
814	AATCCA	8	-0.5	1
815	CCAAAA	4	-1.95	1
816	AAAATG	0	-2.55	1
817	ATGACA	14	0.1	1
818	AAAAGG	7	-1.04	1
819	GATAAT	8	-0.41	1
820	AATAAG	0	-1.79	1
821	AAGGGA	8	0.58	1
822	GGAAGT	8	0.07	1
823	AGTAGT	8	-0.99	1
824	AGTATA	7	-1.04	1
825	CCAAGT	0	-2.86	1
826	AGTGAA	1	-1.6	1
827	TCAAAT	8	-0.32	1
828	AATTCT	7	-0.99	1
829	TCTAGT	8	-0.35	1
830	AGTGCA	0	-3.6	1
831	GCATTA	1	-2.2	1
832	TTAGAA	7	-0.71	1
833	CTTGAA	8	-0.81	1
834	AGGACA	8	0.3	1
835	ACAACA	8	-0.11	1
836	ACATAC	5	-0.88	1
837	TACGAT	12	-0.95	1
838	GATATT	4	-1.14	1
839	ATTCAT	7	-1.15	1
840	CATCAC	8	-0.09	1
841	CACAGA	0	-3.7	1
842	AAATAT	0	-2.5	1
843	GAAGCT	0	-2.38	1
844	GCTATT	0	-2.44	1
845	ATTTCA	8	0.62	1
846	AATGAG	15	-0.6	1
847	TATGGT	6	-1.11	1
848	GGTGAT	8	-1.16	1
849	GATAAG	15	-0.22	1
850	AAGGAA	0	-2.18	1
851	GGCCGG	17	1.06	1
852	CGGGTC	16	0.63	1
853	GTCATA	17	1.23	1
854	CCAGTT	8	0.45	1
855	GTTTTA	8	0.39	1
856	TTAAAG	7	-0.9	1
857	AAGGTG	14	-0.63	1
858	GTGTTG	10	-0.19	1
859	TTGGAC	0	-1.74	1
860	CAAAAT	8	-0.49	1
861	AATTAT	0	-2.09	1
862	TATTCA	8	-0.35	1
863	TCAGAG	8	0.2	1
864	GTATTT	9	0.43	1
865	TTTTTA	8	-0.42	1
866	TTACCT	8	-0.85	1
867	CCTAAA	8	-0.46	1
868	AAAAGT	0	-2.17	1
869	AGTGAC	2	-1.67	1
870	GACTCC	16	0.37	1
871	TCCACA	24	3.07	1
872	CCGCTG	17	1.08	1
873	GATGTT	7	-0.66	1
874	GTTCTC	8	0.81	1
875	CCCCCC	17	0.99	1
876	CCCATT	24	1.58	1
877	CACAGC	14	0.25	1
878	AGCCTG	21	1.69	1
879	CAGATA	8	0.34	1
880	ATAGTA	0	-2.86	1
881	GAGAAT	0	-2.48	1
882	ATGCCA	3	-1.26	1
883	CATTTA	7	-0.88	1
884	TTACCG	6	-1.68	1
885	CCGAAG	5	-0.92	1
886	ACCTCT	14	-0.2	1
887	AGGCCA	11	-0.3	1
888	CATGAA	3	-1.59	1
889	TCATCG	21	1.68	1
890	TCGGAT	24	3.85	1
891	ATGCCC	16	0.62	1
892	CCCAAA	8	-0.98	1
893	AAACAT	4	-1.85	1
894	CATCCA	8	-0.6	1
895	CCAAGC	8	0.69	1
896	ATTTTA	8	0.03	1
897	AAAATA	7	-0.78	1
898	ATAAGC	21	1.41	1
899	CAACAA	8	0	1
900	AATAGG	8	-0.5	1
901	CGTAAA	4	-1.46	1
902	ATGGAA	2	-1.6	1
903	AAATCG	12	0.6	1
904	TCGCCA	16	0.12	1
905	CATTTT	8	0.14	1
906	TCAGAT	0	-3.12	1
907	GATGTG	10	0.51	1
908	GTGTTA	11	0.6	1
909	TTAATA	10	-0.03	1
910	ATAATA	7	-1	1
911	ATACCT	8	0.15	1
912	CCTGAT	0	-5.96	1
913	GATAAA	0	-2.6	1
914	CCCTTC	24	2.47	1
915	TTCGAA	18	0.8	1
916	GATTTA	7	-1.04	1
917	TTAAAC	1	-2.01	1
918	AACACA	8	-1.22	1
919	AAAGGG	6	-0.65	1
920	GGGAGA	8	0.8	1
921	AGACCT	8	0.24	1
922	CCTCCC	15	0.47	1
923	ATCGAG	16	-0.06	1
924	GAGTTA	0	-2.77	1
925	TTAAGG	3	-1.57	1
926	TCTTGG	8	0.54	1
927	TGGGAA	8	0.68	1
928	AGACAT	0	-3.09	1
929	CATCCT	8	0.24	1
930	CCTACT	8	0.61	1
931	ACTGAC	15	0.93	1
932	GACGTT	16	1.07	1
933	GTTGCC	0	-3.01	1
934	GCCTGT	18	1.33	1
935	TGTAGT	8	-0.75	1
936	AGTCTC	8	0.56	1
937	CTCCGA	16	1.01	1
938	CGAAAG	0	-2.65	1
939	GTGGCT	12	-0.1	1
940	GCTTTT	7	-1.26	1
941	TTTGCA	4	-1.66	1
942	GCACAA	0	-2.58	1
943	CAAAAA	0	-2.52	1
944	GACTAC	16	0.61	1
945	TACACC	16	0.38	1
946	ACCATA	5	-1.56	1
947	GTTTGC	8	0.46	1
948	TGCAAA	10	-0.49	1
949	AAAGCA	0	-2.55	1
950	GAAACT	7	-0.62	1
951	ACTACA	9	0.26	1
952	TTCAAA	0	-2.64	1
953	CTCAGC	24	1.84	1
954	AAGAGT	8	-0.51	1
955	AGTGGT	0	-2.9	1
956	GGTCTT	8	0.14	1
957	CTTGAT	8	-0.35	1
958	GATCCT	8	0.01	1
959	CCTTTT	8	-0.16	1
960	TTTCTA	0	-2.29	1
961	AACATA	9	-0.09	1
962	AACAGC	21	2.28	1
963	ATGTCA	24	2.84	1
964	TTCAGA	8	0.92	1
965	AAGAAG	2	-1.77	1
966	AAAGAT	0	-2.76	1
967	GATCAT	7	-1.03	1
968	GGATAC	8	0.7	1
969	TACAGA	4	-1.59	1
970	AGAAAT	7	-0.89	1
971	AATCTA	7	-1.46	1
972	CTAAGC	3	-1.45	1
973	AGCACG	16	0.22	1
974	ACGTCA	3	-1.49	1
975	TCAAGT	8	-0.18	1
976	GAGATT	19	1.01	1
977	TTAGAG	8	-0.4	1
978	GAGCAT	16	-0.66	1
979	GATCAA	8	0.3	1
980	CCTTAC	3	-2.25	1
981	TACCCA	18	0.77	1
982	CCAGGA	8	0.71	1
983	GGACAT	8	-0.06	1
984	CATTCA	8	0.4	1
985	TCAGGG	4	-1.49	1
986	TCTGCA	0	-2.66	1
987	GCAGGA	12	1.15	1
988	GGATCT	8	0.67	1
989	TCTGAT	0	-4.42	1
990	GATGCA	8	-0.24	1
991	GCAACA	8	0.06	1
992	TGGGCT	11	-0.68	1
993	GCTGAA	2	-2.06	1
994	ACAGTC	12	0.82	1
995	GTCCAG	16	-0.3	1
996	CAGATG	16	-0.45	1
997	ATGGTA	3	-1.58	1
998	GTAAAC	12	0.29	1
999	AGCTTG	23	2.23	1
1000	CCTGAC	20	1.21	1
1001	CTGATA	9	0.49	1
1002	ATAACA	9	-0.19	1
1003	ACAGCC	16	-0.03	1
1004	GCCACA	16	-0.41	1
1005	ACAATA	12	-0.18	1
1006	ATAGTG	6	-1.15	1
1007	GTGATT	8	0.23	1
1008	TCAGAC	8	-1.19	1
1009	AGGAAG	5	-1.41	1
1010	AAGAAT	5	-1.22	1
1011	CTGTCG	16	1.18	1
1012	TCGCTT	20	1.33	1
1013	GATAGT	7	-1.08	1
1014	AGTGTT	8	0.4	1
1015	AACTCA	11	0.78	1
1016	TCAGCA	8	0.29	1
1017	GCAAAC	8	0.42	1
1018	AACAGT	8	0.2	1
1019	AGTTTA	8	-0.35	1
1020	TTAAAT	7	-0.54	1
1021	AATACA	7	-1.23	1
1022	ACAAAG	0	-2.13	1
1023	ATCTTT	9	-1.25	1
1024	GCAAGT	8	0.12	1
1025	AATCCT	8	-0.33	1
1026	CCTGTT	8	0	1
1027	GTTGTC	8	0.61	1
1028	GTCAGC	16	-0.15	1
1029	AGCCTA	20	1.52	1
1030	CTAACA	8	-0.14	1
1031	AAGCTT	0	-2.8	1
1032	CTTTCA	8	-0.5	1
1033	AATAAA	0	-2.12	1
1034	AAACTG	3	-1.72	1
1035	ATAACT	9	0.64	1
1036	ACTGAT	8	-0.27	1
1037	AGTTTT	8	0.11	1
1038	AAGCCT	4	-1.31	1
1039	CCTTCA	8	-0.2	1
1040	CTGTCT	24	2.85	1
1041	GACTCG	16	-0.53	1
1042	TCGAAT	8	0.29	1
1043	AATTTC	0	-2.52	1
1044	GATAGG	4	-1.34	1
1045	CCTAGT	8	-0.31	1
1046	AGTTCC	8	0.17	1
1047	TCCAAT	13	0.81	1
1048	GATACT	8	0.11	1
1049	ACTAAA	7	-0.96	1
1050	CTGTTT	0	-3.08	1
1051	TTTAGT	6	-1.56	1
1052	AGTAGC	0	-6.96	1
1053	AGCAAT	8	0.12	1
1054	AAATTG	3	-1.92	1
1055	TTGTCC	0	-5.4	1
1056	TCCCAA	0	-9.76	1
1057	CAAGGT	8	0.63	1
1058	GGTCCT	8	0.49	1
1059	AATGCA	8	0.27	1
1060	TCACAG	8	-0.55	1
1061	TCAGGT	8	0.38	1
1062	TCTAAT	0	-2.29	1
1063	AATAGA	3	-2.1	1
1064	AGATTA	8	-0.02	1
1065	TCCCAT	8	-0.94	1
1066	CATAAT	8	-0.49	1
1067	AATGGA	8	-0.08	1
1068	GGAAAT	8	-0.25	1
1069	TCATAT	0	-2.33	1
1070	TATACT	8	0.54	1
1071	ACTTCA	8	-1.23	1
1072	GATCTT	3	-1.75	1
1073	CTTAAT	0	-2.91	1
1074	AAGGTA	8	0.71	1
1075	GTATCC	15	-0.35	1
1076	TCCCGA	1	-1.85	1
1077	ATCGTC	16	0.24	1
1078	GTCTCA	16	1.24	1
1079	TCAACA	8	-0.52	1
1080	ATATCT	8	0.2	1
1081	CCTAAC	8	0.48	1
1082	AAGTTA	1	-1.67	1
1083	TCCCGT	0	-6.31	1
1084	CGTGAT	4	-1.63	1
1085	AGCTTC	24	2.68	1
1086	TTCGTT	24	3.03	1
1087	TTAGCA	7	-1.16	1
1088	GCAAAG	1	-1.57	1
1089	AAGTCT	0	-3.1	1
1090	AAGTTG	0	-2.84	1
1091	CATTAT	6	-0.88	1
1092	TATCCT	8	0.37	1
1093	ATCATT	16	-0.29	1
1094	GATCCC	9	-0.41	1
1095	CCCAAC	24	3.63	1
1096	GTTTCA	8	0.01	1
1097	GCAAGG	8	-0.5	1
1098	CTGTCC	16	0.64	1
1099	AGCATC	24	3.69	1
1100	CCTATC	24	3.54	1
1101	ATCAAG	16	-0.51	1
1102	TTATCT	4	-1.79	1
1103	AATTCA	8	0.02	1
1104	TTGAGT	3	-1.65	1
1105	AGTCGT	0	-5.27	1
1106	ATCTTC	24	3.11	1
1107	TTCTCA	8	0.93	1
1108	CCTAAT	8	0.16	1
1109	TTATAC	8	0.13	1
1110	TACCGT	13	-0.38	1
1111	GGGATG	8	0.32	1
1112	TCTTCC	0	-2.68	1
1113	CCTAAG	8	0.03	1
1114	GGAATG	2	-1.96	1
1115	TCCGAT	16	0.67	1
1116	TCAATG	8	-0.15	1
1117	GATATG	2	-1.36	1
1118	TTGAGC	8	-0.4	1
1119	AGCCGT	8	-0.21	1
1120	GAGTCT	5	-0.9	1
1121	ACTAAT	8	0.09	1
1122	TTGTCA	6	-1.17	1
1123	TATGAT	0	-4.5	1
1124	AATATC	15	1	1
1125	TCTTTA	8	0.23	1
1126	TTAGAT	0	-2.21	1
1127	AACAAT	17	1.18	1
1128	AATAGT	8	0.01	1
1129	AGTTCG	16	0.83	1
1130	TCGGCA	24	2.18	1
1131	AGCAGT	8	-1.96	1
1132	AGTCCT	8	-0.34	1
1133	ACTGTC	24	1.97	1
1134	GTCAAT	15	0.6	1
1135	ACTACT	8	-0.65	1
1136	ACTACC	24	1.75	1
1137	ACCAAC	16	-0.01	1
1138	AACGCA	16	0.12	1
1139	GCAGCG	16	-0.51	1
1140	GCGGAA	16	-0.44	1
1141	GGTACT	7	-1.39	1
1142	ACTAAG	8	-0.65	1
1143	AACATG	16	-0.41	1
1144	ATGCTG	16	-0.23	1
1145	GACTCT	9	-1.13	1
1146	AAACAG	0	-2.54	1
1147	GAATGG	0	-4.4	1
1148	TGGCTC	24	2.3	1
1149	CTCCCA	16	0.58	1
1150	CCAAAT	7	-0.98	1
1151	GTCCAA	20	1.49	1
1152	CAAGGA	8	0.32	1
1153	TCATCA	8	-1.36	1
1154	TCAGTG	24	2.86	1
1155	GTGACT	3	-1.49	1
1156	AATATA	6	-1.35	1
1157	ACACAT	8	-0.63	1
1158	CATCGC	6	-0.86	1
1159	TCCTCA	0	-6.25	1
1160	TCAAAC	8	-1.24	1
1161	AACTCG	23	1.96	1
1162	TCGGTA	16	-0.13	1
1163	GTAAAT	6	-1.11	1
1164	TTTACA	8	0.19	1
1165	ATTGAC	16	-0.19	1
1166	GACATT	13	0.01	1
1167	TCAATA	7	-1.2	1
1168	GTACTC	24	3.77	1
1169	CTCAAA	5	-1.15	1
1170	AAATCA	4	-1.7	1
1171	TCAATT	0	-2.02	1
1172	TTAAGT	7	-0.74	1
1173	AGTAAA	0	-2.49	1
1174	GACCTT	8	-1.23	1
1175	TTGTTT	8	-0.73	1
1176	TCTAAA	7	-0.86	1
1177	TCAGAA	8	-0.49	1
1178	CTCTAC	17	0.83	1
1179	TACACA	24	2.31	1
1180	AATGAT	0	-1.86	1
1181	TATTCT	8	0.27	1
1182	CCACCT	8	0.28	1
1183	AGTGTG	22	1.51	1
1184	GTGCAC	17	0.99	1
1185	GATAGC	9	0.88	1
1186	AGCACA	4	-1.28	1
1187	ACAGAT	12	0.56	1
1188	GATGAC	4	-1.32	1
1189	AGAGTG	9	0.94	1
1190	TTGGGA	8	-0.07	1
1191	GGAAAA	7	-0.94	1
1192	GATCTA	0	-2.1	1
1193	CTAAAC	9	-1.1	1
1194	TGGCGT	18	1.25	1
1195	CGTTCA	8	-0.6	1
1196	TCAAAA	0	-2.04	1
1197	CTTCTA	8	0.25	1
1198	CTAAAT	0	-1.98	1
1199	AATTCC	7	-1.09	1
1200	TCCCAG	8	-0.9	1
1201	GTTCTT	8	0.57	1
1202	CTTTTA	8	-0.59	1
1203	CCTGTA	8	-0.49	1
1204	GTAGTT	5	-1.41	1
1205	GTTAAA	0	-2.15	1
1206	AATAGC	8	0.82	1
1207	TTACTC	10	0.84	1
1208	GAAGGT	7	-1.04	1
1209	GGTGAA	8	0.23	1
1210	GAACCA	8	-0.09	1
1211	GACATA	8	0.4	1
1212	GACTAT	7	-1.23	1
1213	TATGTC	13	0.98	1
1214	GTCTCT	24	1.96	1
1215	TCTGAA	8	-0.27	1
1216	CTCTTA	8	0.23	1
1217	GAGGCT	14	-0.81	1
1218	GCTGCT	0	-2.48	1
1219	GCTGGA	10	0.66	1
1220	GGAAGA	8	-0.67	1
1221	TTTCCA	8	0.81	1
1222	CCAATG	2	-2.12	1
1223	ATGAAC	24	5.95	1
1224	AGTTTC	23	1.82	1
1225	AAAAAA	0	-2.01	1
1226	TTAGTA	8	-0.19	1
1227	GTAAGT	7	-0.9	1
1228	GAATCT	0	-3.1	1
1229	TCTAGC	8	-0.74	1
1230	AGCTCT	8	0.37	1
1231	GAACAT	0	-3.17	1
1232	CATGTT	9	0.89	1
1233	GGTAGC	8	-0.58	1
1234	AGCATA	9	0.84	1
1235	ATATAT	5	-1.55	1
1236	TACGTT	15	-0.87	1
1237	GTTATC	17	0.99	1
1238	AAGCAA	5	-1.31	1
1239	CAAATA	5	-1.38	1
1240	ATATTC	22	1.6	1
1241	TTCACT	16	1.1	1
1242	ACTGCA	6	-0.95	1
1243	GCACCC	18	0.83	1
1244	CCCATA	15	0.28	1
1245	CTGGGA	24	2.39	1
1246	GGAATA	8	-0.11	1
1247	ATAGGA	8	0.73	1
1248	AGTGAG	16	0.77	1
1249	GAGGCC	16	0.36	1
1250	GCCCGG	15	0	1
1251	CGGATG	3	-1.6	1
1252	ATGGAC	16	0.27	1
1253	GACTCA	24	1.72	1
1254	TTGCTG	7	-0.74	1
1255	CTGACA	16	-0.35	1
1256	ACACCT	8	-0.05	1
1257	CCTTGG	8	0.17	1
1258	AGAAGT	8	0.13	1
1259	AGTGTA	0	-1.88	1
1260	GTAACT	8	0.14	1
1261	TCACAC	9	0.63	1
1262	CACATT	14	0.35	1
1263	ATTATC	2	-2.18	1
1264	ATCAAC	21	2.08	1
1265	AACTAT	1	-3.23	1
1266	GTTAAC	7	-0.8	1
1267	TCCAAA	8	-0.13	1
1268	TCGATC	0	-1.79	1
1269	ATCATA	2	-1.59	1
1270	AGCCAA	8	0.38	1
1271	TCCTTT	0	-2.94	1
1272	TTTCCT	8	0.37	1
1273	AATACT	8	0.13	1
1274	ACTCTG	17	1.09	1
1275	CTGTTA	8	0.6	1
1276	TCTGGG	15	0.92	1
1277	GGGGTA	12	-0.8	1
1278	GTAATC	0	-2.48	1
1279	ATCAAA	9	-0.36	1
1280	AAAGTG	5	-1.01	1
1281	GTGATA	17	1.21	1
1282	AACTCT	6	-1.43	1
1283	TCTTTG	7	-0.8	1
1284	TTGTTG	7	-1.08	1
1285	ACAACC	8	-0.55	1
1286	ACAGAG	24	2.11	1
1287	AGTAGA	4	-2.18	1
1288	ATAAAA	8	-0.39	1
1289	AAACTT	4	-1.42	1
1290	CTTCTT	0	-2.5	1
1291	CTTTCC	9	-0.24	1
1292	TCCAGG	0	-3.08	1
1293	CAGAAT	7	-1.03	1
1294	AACCCC	24	5.48	1
1295	CCCCTA	9	-0.59	1
1296	CTAGAC	14	-0.37	1
1297	TCTTCT	8	-0.52	1
1298	TCTGTG	10	-0.26	1
1299	GTGAGT	12	0.94	1
1300	AGTGGA	8	-0.41	1
1301	GGAGCT	3	-1.46	1
1302	GAATAT	8	-0.52	1
1303	TATACA	3	-2.01	1
1304	TGCCAA	8	0.88	1
1305	ATATCC	8	0.11	1
1306	ACACAA	11	-0.8	1
1307	GAGTCA	7	-1.46	1
1308	TATCCA	8	-0.15	1
1309	CCAGTA	1	-2.71	1
1310	GTACGA	7	-0.93	1
1311	GATACA	0	-2.77	1
1312	AAGTCA	0	-3.87	1
1313	TCACCA	8	-1.29	1
1314	TCTAAC	8	-0.39	1
1315	AACTTA	8	-0.07	1
1316	GAAAGT	6	-1.42	1
1317	AGTTCT	8	-0.78	1
1318	TCACTA	15	1.14	1
1319	AAAGTT	5	-1.25	1
1320	GACACC	24	3.31	1
1321	ACCGAC	24	5.2	1
1322	GACACA	24	1.75	1
1323	ACAGCA	8	-0.48	1
1324	AACATC	17	1.29	1
1325	CTAAAA	9	-0.74	1
1326	TTCAGT	8	0.45	1
1327	AGTATT	9	0.36	1
1328	ATTTTC	14	-0.71	1
1329	TTCTTC	24	1.98	1
1330	AAATAC	0	-2.21	1
1331	TACAAT	16	-0.24	1
1332	CAGTCT	3	-1.92	1
1333	AGTCTA	8	0.38	1
1334	CTAATT	10	0.72	1
1335	ATTAAA	4	-1.6	1
1336	CATTCT	8	-1.07	1
1337	GGTTCA	8	-0.1	1
1338	GAACAC	0	-3.85	1
1339	CACTTA	3	-1.48	1
1340	ACTCAA	8	0.45	1
1341	TTTAAC	8	0.4	1
1342	AACAAA	0	-2.65	1
1343	AAAGTA	7	-0.8	1
1344	GTAGAC	11	-0.98	1
1345	ATTTTG	9	0.56	1
1346	TTGAAT	8	-0.42	1
1347	CCAAAG	7	-1.6	1
1348	CTGCGT	18	1.35	1
1349	CGTATG	18	1.66	1
1350	CTCTCG	21	1.47	1
1351	TCGGAG	17	1.31	1
1352	GTAAAA	0	-2.7	1
1353	AATTTG	8	-0.5	1
1354	ATTCAG	6	-0.95	1
1355	CAGCAT	8	0.06	1
1356	CATTAC	20	1.15	1
1357	TACCTT	8	-0.06	1
1358	CTTGTT	7	-1.38	1
1359	GTTGAA	0	-2.5	1
1360	AGACTT	8	-0.05	1
1361	CTTACA	0	-2.83	1
1362	TCAGGC	24	2.43	1
1363	GGCCAC	14	-0.28	1
1364	CACATC	16	-0.37	1
1365	ATCACC	16	0.58	1
1366	ACCAAG	15	-0.18	1
1367	AAGGAG	16	-0.57	1
1368	GACTTA	8	-0.05	1
1369	TTACCA	8	0.01	1
1370	CCAACA	8	-0.01	1
1371	ACAATC	19	1.35	1
1372	ATCTAT	8	-0.84	1
1373	TATCAC	1	-1.81	1
1374	CACAAG	6	-1.3	1
1375	TATCTA	8	-0.25	1
1376	CAAACT	8	0.4	1
1377	ACTCCC	22	1.53	1
1378	CCCTTT	1	-1.82	1
1379	TACTCA	8	0.49	1
1380	ACTGTA	8	0.17	1
1381	GAAATC	16	0.79	1
1382	ATCATG	16	0.88	1
1383	TCTTTT	8	-0.8	1
1384	TTTGTA	5	-0.88	1
1385	AACCAT	0	-3.48	1
1386	CATCAT	8	0.34	1
1387	CATTTC	21	1.49	1
1388	TTCATA	14	1.01	1
1389	ATAGAT	0	-2.18	1
1390	CATCTA	8	-0.23	1
1391	GAAACA	7	-0.74	1
1392	CTTAGA	8	-0.23	1
1393	AGAGGT	4	-1.65	1
1394	GGTTTT	2	-2.2	1
1395	CTAAGT	8	0.23	1
1396	GAAATT	5	-1.08	1
1397	TATTTC	9	-0.73	1
1398	TTCCTG	20	2.01	1
1399	CTGAAG	16	0.42	1
1400	AATCTT	7	-0.7	1
1401	GTGAGC	24	2.89	1
1402	TTATTC	8	-0.29	1
1403	GACGCT	1	-1.89	1
1404	GCTATG	1	-1.55	1
1405	ATGGCT	16	-0.58	1
1406	CATGCC	16	0.63	1
1407	AGCATG	24	3.24	1
1408	ATGTCC	16	0.07	1
1409	GTAAGA	5	-1.29	1
1410	CTAGGA	4	-1.42	1
1411	GGACAA	8	0.22	1
1412	GCAGAT	8	-0.4	1
1413	GATGGG	10	-0.68	1
1414	GGGAAT	15	1	1
1415	TTTGGT	0	-2.88	1
1416	TCAAGC	8	-0.04	1
1417	AGCCTT	8	0.55	1
1418	CTTAAA	4	-1.97	1
1419	ATGCAA	10	-0.66	1
1420	TACCCT	12	-0.93	1
1421	GTAACC	9	0.42	1
1422	TCTCTA	8	0.41	1
1423	CTACAA	8	-0.81	1
1424	CAACAT	8	-0.32	1
1425	TATCTT	8	0.01	1
1426	TTATCA	3	-1.62	1
1427	GAATTA	6	-1.15	1
1428	TTATTA	3	-1.8	1
1429	GATTTG	8	-0.07	1
1430	TACCTC	24	2.76	1
1431	CAGGTC	24	2.82	1
1432	GTCCTC	16	0.02	1
1433	CTCTTT	3	-1.62	1
1434	TTTATA	7	-0.65	1
1435	TATAAG	0	-2.53	1
1436	CTGGTG	17	1.08	1
1437	GTGTCA	24	6.54	1
1438	CAGCTA	8	-0.32	1
1439	CTAAAG	0	-2.72	1
1440	AAGGGG	24	2.01	1
1441	GGGATC	24	3.18	1
1442	ATCAGC	16	0.5	1
1443	ATCTCA	13	1.08	1
1444	TCACTC	24	1.48	1
1445	CATTCC	8	-1.54	1
1446	CCATTA	8	0.24	1
1447	AAAACA	0	-2.61	1
1448	AATTTA	8	-0.22	1
1449	TTTAGA	8	-0.68	1
1450	AGTTAC	16	-0.8	1
1451	ATGAGG	12	-0.86	1
1452	GATTCA	7	-1.18	1
1453	CAAATG	7	-0.82	1
1454	AATGGC	14	0.85	1
1455	GCAGCT	0	-2.19	1
1456	GCTTTA	5	-1.28	1
1457	CACGTG	16	1.31	1
1458	GTGCTG	19	1.43	1
1459	CTGCTT	23	1.77	1
1460	AAATGC	7	-1.32	1
1461	TGCGGA	23	1.75	1
1462	TCTTTC	21	1.62	1
1463	CAAATT	0	-2.93	1
1464	AACCTA	8	-1.18	1
1465	CTACCA	8	0.43	1
1466	CCAGCA	8	0.04	1
1467	ATATGG	7	-0.59	1
1468	ATTTAT	3	-1.66	1
1469	TATACC	24	1.95	1
1470	ACCAGG	24	2.53	1
1471	ATACAA	8	-0.6	1
1472	CAATCT	10	-0.11	1
1473	CAGGCA	9	-0.52	1
1474	CCACTA	8	0.62	1
1475	CTAACT	0	-2.8	1
1476	ACTAGG	0	-2.34	1
1477	AGGTCA	8	-0.05	1
1478	ATATCA	7	-0.72	1
1479	CTTAAG	0	-3.23	1
1480	CATGGT	9	-0.56	1
1481	GGTTTC	24	3.02	1
1482	ATGCAG	16	-0.12	1
1483	CAAGTA	9	-0.7	1
1484	TCTGTC	16	0.03	1
1485	TACAAA	3	-1.59	1
1486	ATTCAA	7	-0.62	1
1487	CCATAT	3	-2.19	1
1488	TATAGT	2	-2.3	1
1489	AGTTGG	8	0.62	1
1490	TGGGAT	9	0.5	1
1491	ACAATT	8	-0.42	1
1492	CAATCA	8	-0.48	1
1493	CCTTGC	22	1.74	1
1494	TGCTTA	8	0.48	1
1495	AAGACA	3	-1.48	1
1496	ACATTG	7	-1.08	1
1497	AAGCTA	0	-2.86	1
1498	CTACTT	11	0.29	1
1499	TTTTAT	8	-0.7	1
1500	TTGACT	8	0.45	1
1501	GCACAG	0	-4.45	1
1502	GATACC	4	-2.23	1
1503	ACCGAA	16	0.51	1
1504	TCTTAT	8	0.04	1
1505	TATCTC	17	0.82	1
1506	CTCCCT	9	0.96	1
1507	AACTGC	24	4.16	1
1508	CTCTCC	24	3.2	1
1509	TCCTTC	17	0.79	1
1510	TTCCCT	16	0.41	1
1511	CCTACA	0	-4.29	1
1512	TGGAAG	16	-0.16	1
1513	AAGACT	0	-1.99	1
1514	ACTAAC	10	-1.04	1
1515	AACACC	16	0.52	1
1516	ACCTTC	16	0.49	1
1517	TTCATT	16	-0.25	1
1518	CATGTC	8	0.54	1
1519	GTCAAG	13	-0.72	1
1520	GAGATC	16	-0.04	1
1521	ATCGGG	24	2.72	1
1522	CAATCG	8	0.74	1
1523	TCGAAA	7	-1.22	1
1524	TTAGAC	2	-1.92	1
1525	GACCAC	22	2.45	1
1526	AAAGGA	8	-0.42	1
1527	TTGGTT	0	-4.12	1
1528	GTTACA	7	-0.87	1
1529	ACATTT	8	0.16	1
1530	CAATTC	11	0.87	1
1531	TATAGA	8	0.09	1
1532	AACCCA	8	0.76	1
1533	TGCAAT	16	1.06	1
1534	AAACGT	0	-3.21	1
1535	CGTGCC	16	-0.1	1
1536	GCCAAG	16	0.17	1
1537	ATCTCT	14	0.18	1
1538	TCATTT	6	-1.32	1
1539	TTTAAA	3	-1.82	1
1540	AAAAGC	9	0.59	1
1541	TCAAGA	1	-2.51	1
1542	TTCCCA	24	2.54	1
1543	GTATTG	0	-3.12	1
1544	AACACG	16	-0.19	1
1545	ACGAAA	0	-2.27	1
1546	AAATCC	0	-2.34	1
1547	AAAAGA	4	-1.96	1
1548	AGAGAC	4	-1.57	1
1549	CACGCC	20	1.67	1
1550	GCCACC	17	1.03	1
1551	TTTCAC	0	-4.11	1
1552	AAGATA	0	-2.81	1
1553	ATAGTT	8	0.09	1
1554	GTTAGG	11	-0.28	1
1555	AGGTTA	8	0.62	1
1556	TTACTA	7	-1.14	1
1557	CCAGCC	17	0.54	1
1558	CCCACT	19	0.79	1
1559	ACAAGA	8	-0.34	1
1560	CCTCAT	8	0.51	1
1561	CATCTC	9	-0.29	1
1562	CGGAAG	7	-1.24	1
1563	TCTGCG	18	1.25	1
1564	GCGCCA	24	2.43	1
1565	AGGAAT	11	0.4	1
1566	TTACTT	8	0.06	1
1567	CTTCAC	8	0.59	1
1568	CACTGG	16	0.26	1
1569	TGGACT	16	1.23	1
1570	AGAACT	5	-1.88	1
1571	ACTATA	8	-0.44	1
1572	ATACAT	8	-0.23	1
1573	GATTGT	0	-1.95	1
1574	TGTTTG	9	0.39	1
1575	TTGGAT	4	-1.73	1
1576	GATAGA	8	-0.51	1
1577	TTCGAC	16	0.08	1
1578	GACGAT	4	-1.62	1
1579	CACGCA	16	0.72	1
1580	CCCACA	24	2.26	1
1581	ACAGTT	8	0.2	1
1582	TGTCCT	7	-1.38	1
1583	GCAAGA	0	-2.24	1
1584	AGTCCA	8	-0.95	1
1585	GATTCC	0	-2.28	1
1586	GCAAAA	6	-1.19	1
1587	CACTGT	8	-0.05	1
1588	TGTGCA	8	0.17	1
1589	GCACGA	8	0.01	1
1590	CGACCA	0	-2.54	1
1591	CCATAC	3	-1.26	1
1592	TACACT	16	0.94	1
1593	ACTGCT	11	0.07	1
1594	GCTCCA	8	-0.03	1
1595	AAACGA	4	-1.42	1
1596	CGACGA	0	-9.58	1
1597	AGTGCC	20	1.42	1
1598	GCCGCC	16	0.75	1
1599	GCCTGG	18	1	1
1600	TGGAAA	0	-1.72	1
1601	AAATTT	6	-1.23	1
1602	CCTCGG	6	-1.22	1
1603	ATGGTT	4	-1.45	1
1604	TCAGCG	16	1.39	1
1605	GCGGGC	16	0.26	1
1606	GGCTTA	0	-2.65	1
1607	TTATAT	8	-0.14	1
1608	GTCACC	24	2.51	1
1609	ACCCCA	22	1.85	1
1610	CCAGCG	15	0.23	1
1611	GCGTAT	0	-2.63	1
1612	GGAATC	11	0.79	1
1613	GTGCGG	16	-0.33	1
1614	CGGTCC	0	-3.09	1
1615	ATTGAA	9	-0.56	1
1616	AAGCGT	10	-1.01	1
1617	CGTCCG	0	-2.39	1
1618	CCGCTC	16	0.43	1
1619	CTCATT	21	0.66	1
1620	ATTAGT	9	-0.08	1
1621	GACAAT	4	-1.38	1
1622	GAATGA	16	-0.41	1
1623	GCTGCG	16	0.94	1
1624	GCGGTT	17	1	1
1625	GTTGTG	0	-3.12	1
1626	GTGGCA	24	2.16	1
1627	GCAATG	15	0.81	1
1628	CTGATG	16	-0.58	1
1629	ATGCTC	20	1.81	1
1630	CTCGGA	24	3.53	1
1631	GGAGTC	8	1.06	1
1632	GTCGGG	24	7.79	1
1633	GGGCTG	17	0.61	1
1634	CTGATC	16	0.12	1
1635	ATCGAA	16	0.46	1
1636	CTGTGG	22	1.49	1
1637	TGGGTG	24	2.66	1
1638	GTGTGG	24	2.76	1
1639	TGGTGT	8	0.68	1
1640	TGTTAT	2	-2.19	1
1641	TCCACG	21	2.19	1
1642	ACGACA	11	-0.69	1
1643	GCCTCA	14	0.95	1
1644	CTGCTC	22	2.36	1
1645	CGAAAA	0	-2.58	1
1646	TGCTGC	24	3.08	1
1647	TGCCTA	2	-1.74	1
1648	CTTCTC	21	1.47	1
1649	CTCCAC	18	0.78	1
1650	CACCCT	12	0.06	1
1651	CCTTTC	11	1	1
1652	TTCGTC	24	4.04	1
1653	GTCTTT	10	-0.33	1
1654	GGTCAG	12	0.32	1
1655	CAGTAC	20	1.98	1
1656	TGGTTT	15	1.15	1
1657	GTCACG	16	0.49	1
1658	GTTCCA	8	-0.05	1
1659	CCAGAT	8	0.18	1
1660	TCAGTT	8	0.3	1
1661	GTTTTG	0	-3.78	1
1662	AAAAAG	0	-2.81	1
1663	ACTCAT	8	-0.54	1
1664	TCTATT	8	-0.26	1
1665	ATTGTT	0	-3.31	1
1666	GTTCTG	10	0.51	1
1667	ACCGCC	24	3.84	1
1668	GATTTT	4	-1.71	1
1669	TATGCC	16	-0.46	1
1670	GCCTTC	20	1.92	1
1671	AGGATA	6	-1.56	1
1672	ATATTG	7	-1.02	1
1673	TTGTGT	7	-1.01	1
1674	AGAATA	4	-1.76	1
1675	TATTTG	0	-2.48	1
1676	AGTCCG	13	-0.12	1
1677	CCGGTT	16	0.96	1
1678	GAGAGT	0	-4.08	1
1679	TACATT	5	-0.95	1
1680	GCAGTT	7	-0.85	1
1681	CTCACC	24	3.17	1
1682	TGCCAG	22	1.45	1
1683	GGCTCT	12	0.02	1
1684	CTTAGT	0	-2.88	1
1685	GACTTT	8	-0.49	1
1686	TTTGAT	0	-3.37	1
1687	GGTCGA	0	-3.46	1
1688	AAGGCA	4	-1.47	1
1689	GCATAC	22	2.32	1
1690	CTTGCT	8	-0.65	1
1691	GCTGGC	16	0.61	1
1692	GGCTCC	21	1.85	1
1693	ATTGTA	7	-0.46	1
1694	GTATCT	8	0.35	1
1695	ACTGTT	8	0.41	1
1696	CACACA	16	0.01	1
1697	GCATTG	2	-2.01	1
1698	CGAATT	0	-3.67	1
1699	GTCTAT	24	2.99	1
1700	CACCCC	17	0.89	1
1701	GCTGTC	23	2.98	1
1702	AGGACT	8	0.03	1
1703	CTGCCT	21	1.8	1
1704	CCTGCC	17	1.23	1
1705	TGGCAT	15	0.78	1
1706	CATCGA	8	-0.71	1
1707	GATTGG	8	0.08	1
1708	TGGACC	18	1	1
1709	ACCATC	16	0.19	1
1710	CTGCAT	17	1.15	1
1711	TCTTAC	0	-2.74	1
1712	TACATG	14	-0.95	1
1713	CACCTT	8	0.04	1
1714	CTTCAT	2	-1.95	1
1715	CATGCT	6	-1.38	1
1716	GGCCTA	8	0.54	1
1717	CTACAG	8	-1.6	1
1718	ATGTGC	16	-0.06	1
1719	TGCACA	12	-0.08	1
1720	ACAGGC	16	-0.55	1
1721	GGCTAC	15	-0.28	1
1722	GGCTTT	8	-0.17	1
1723	GAATTG	7	-0.78	1
1724	TTGGAG	0	-2.37	1
1725	GAGGTG	16	0.05	1
1726	CCAGAC	20	1.5	1
1727	TATGAC	3	-1.56	1
1728	GTGTTT	10	0.21	1
1729	TTTGTG	8	-0.98	1
1730	GTGAAT	14	0.92	1
1731	CTGGCA	23	2.14	1
1732	ATCGCT	16	1.15	1
1733	GCCATG	16	0.26	1
1734	ATGACG	16	1.1	1
1735	ACGATG	14	-0.52	1
1736	ATGGGC	9	-1.03	1
1737	GGCAAA	2	-1.35	1
1738	ATTGGT	8	-0.77	1
1739	CAACTA	8	0.06	1
1740	GACCCA	8	-0.59	1
1741	GTTATA	8	-0.25	1
1742	ATTGCC	16	-0.81	1
1743	GCCCTA	8	-1.12	1
1744	ACTCAC	0	-4.24	1
1745	GCACCA	8	-0.54	1
1746	GTGTCT	16	-0.33	1
1747	GGGGGA	10	-0.78	1
1748	GTCATC	16	-0.1	1
1749	ATCCTC	16	0.69	1
1750	CTCAAT	24	2.28	1
1751	GTTGAG	0	-2.47	1
1752	GCACTG	12	-0.4	1
1753	CGATTT	2	-1.42	1
1754	CCACCC	21	1.31	1
1755	CCCGCA	24	4.05	1
1756	AACTTC	22	2.1	1
1757	CTGTAT	16	-0.02	1
1758	TATCAT	7	-1.07	1
1759	CTAGCA	0	-6.19	1
1760	GCAGCA	8	0.28	1
1761	GTCTGA	16	0.74	1
1762	ATGGGG	24	2.71	1
1763	GCTCAT	8	0.22	1
1764	GGATTA	1	-2.3	1
1765	TTAGTG	11	0.46	1
1766	TTTGCT	0	-3.14	1
1767	TTTGAA	4	-1.51	1
1768	ACCTTG	18	0.37	1
1769	GGAAAG	1	-2.46	1
1770	CCACTG	24	2.25	1
1771	CTGTGT	1	-2.04	1
1772	TGTAAA	7	-1.15	1
1773	GTCGGT	24	1.26	1
1774	GGTGGG	0	-2.29	1
1775	GGGCCA	10	0.87	1
1776	TCCAAG	16	0.53	1
1777	AAGTCG	16	-0.08	1
1778	TCGCTC	16	-0.04	1
1779	CTCGTA	13	-0.81	1
1780	TTGGTG	10	0.74	1
1781	GCGTTT	9	-0.85	1
1782	TTTGAC	24	9.86	1
1783	AAGGCG	11	-0.5	1
1784	GCGTTC	16	-0.14	1
1785	TTCTTT	8	0.09	1
1786	GACTTG	1	-1.9	1
1787	TTGTGG	13	1.03	1
1788	GAGGGG	16	0.58	1
1789	GGGCAC	13	-0.31	1
1790	TCCGTC	16	1.18	1
1791	GTCAGA	7	-0.94	1
1792	GACACT	19	0.8	1
1793	CTGGCC	16	0.49	1
1794	GCCCAG	14	0.2	1
1795	TTCTAC	24	4.05	1
1796	ATCCAC	16	-0.23	1
1797	CACTTT	16	0.38	1
1798	GCCATC	16	0.77	1
1799	ATCTAC	16	-0.07	1
1800	TACTGC	16	-0.14	1
1801	TGCAGA	10	0.61	1
1802	AGAGGC	8	0.18	1
1803	AAACAA	0	-2.68	1
1804	AGGATT	0	-4.82	1
1805	ATTTCT	1	-1.96	1
1806	AAAACC	16	0.6	1
1807	GGGGCA	24	2.13	1
1808	GCGCTG	16	0.79	1
1809	CTGAGC	17	0.64	1
1810	CAGACT	8	-0.56	1
1811	ACTACG	16	0.31	1
1812	ACGGAG	16	0.75	1
1813	TTTCTG	18	0.87	1
1814	TTCTAT	23	1.82	1
1815	GCCCTC	17	1.24	1
1816	CTCCCC	22	1.71	1
1817	TTCGTG	17	1.11	1
1818	GTGCCC	16	0.44	1
1819	AATCCG	7	-0.7	1
1820	CCGATG	14	0.46	1
1821	ATGGTC	16	-0.5	1
1822	CCCTCA	20	0.99	1
1823	ACTCCA	8	-0.26	1
1824	AAGTTT	0	-1.91	1
1825	TTAGCT	7	-0.83	1
1826	TTAACT	8	-0.34	1
1827	ACTTTT	8	-0.39	1
1828	ACACCA	8	-0.84	1
1829	TTAACC	8	0.7	1
1830	GGACCT	8	0.31	1
1831	CGGGCC	16	0.44	1
1832	ATGACC	16	1.22	1
1833	CGGTAC	16	0.17	1
1834	ATCCAA	24	1.85	1
1835	CAAGCC	12	0.18	1
1836	GCCGAC	16	0.11	1
1837	TACCAC	12	-0.36	1
1838	CACAAC	22	2.07	1
1839	CTCATC	16	0.75	1
1840	ATCGGT	16	0.06	1
1841	GGTGTC	7	-1.17	1
1842	ACAGCT	8	-0.28	1
1843	GTGGAC	24	2.71	1
1844	AGCGGC	16	1.17	1
1845	AAGATG	16	-0.22	1
1846	ATGATC	16	-0.15	1
1847	ACCCCC	22	1.79	1
1848	CCCGAG	18	1.44	1
1849	AGTGTC	8	0.71	1
1850	GTCTGT	8	0.87	1
1851	TGTGTC	24	2.08	1
1852	ATGCGG	16	-0.68	1
1853	GCACAC	2	-1.7	1
1854	AGCGTG	23	2.47	1
1855	GACTTC	24	5.66	1
1856	TTCACG	16	0.62	1
1857	ACGAGG	24	3.29	1
1858	GGGACG	14	-0.18	1
1859	ACGGCC	16	1.15	1
1860	TCAACC	8	-0.66	1
1861	ATGTTG	13	-0.23	1
1862	TTGCGA	19	1.42	1
1863	CGAGCC	24	3.96	1
1864	GCCTCC	22	1.63	1
1865	TTGGCA	11	0.14	1
1866	AAGGAT	0	-2.4	1
1867	GTCCCG	24	5.45	1
1868	CCGCTA	13	-0.04	1
1869	CTACTG	23	1.59	1
1870	CCCTCC	24	2.33	1
1871	TTGATC	24	1.92	1
1872	ATCTGG	20	1.92	1
1873	TGGGGG	12	-0.14	1
1874	GGGAGT	8	0.11	1
1875	GACCGC	16	0.54	1
1876	CGCTTG	7	-1.29	1
1877	TTCTTG	12	-0.76	1
1878	TTGCAG	0	-2.92	1
1879	CAGGCT	0	-2.18	1
1880	GCTCTG	23	2.31	1
1881	CGCTGG	24	2.92	1
1882	TGGCGC	16	-0.13	1
1883	TTGACC	23	1.74	1
1884	ACCACA	16	-0.2	1
1885	ACATCC	3	-1.52	1
1886	CATCCG	24	1.49	1
1887	CCGGGG	16	0.71	1
1888	GTCCTG	16	0.83	1
1889	AATGAC	16	0.26	1
1890	CTCTTG	8	0.85	1
1891	GATTGC	9	0.74	1
1892	TGCCAC	23	2.23	1
1893	CATAAC	7	-1.38	1
1894	AGGAGT	16	0.4	1
1895	CACTCC	17	0.97	1
1896	AGCGAG	17	1.33	1
1897	GCTGTG	16	-0.59	1
1898	ATGGCC	16	-0.15	1
1899	AATGCC	16	-0.31	1
1900	GCGTCA	1	-1.91	1
1901	TCACTG	23	2.62	1
1902	GGTCGC	8	-1.09	1
1903	GAGGGA	24	1.8	1
1904	GGAAGG	8	-0.35	1
1905	ACTCGT	0	-3.3	1
1906	CTCGGG	22	1.81	1
1907	GGGGCC	16	0.29	1
1908	GCCTTG	0	-2.98	1
1909	TTCAGC	24	3.18	1
1910	CGGCCA	15	-0.2	1
1911	ACAGCG	19	1.43	1
1912	GCGATG	24	2.32	1
1913	ATGATT	3	-1.65	1
1914	ATTCGA	0	-3.37	1
1915	GATGGC	5	-1.36	1
1916	GGCCTC	24	2.49	1
1917	TTCTGG	24	1.92	1
1918	TGGCTG	24	4.23	1
1919	ATCGAC	16	1.12	1
1920	GACCTA	19	1.4	1
1921	TCTGAC	12	-0.42	1
1922	TACTCC	24	6.12	1
1923	TCCGTG	24	7.09	1
1924	GCTTTG	3	-1.79	1
1925	TTGCTC	19	1.24	1
1926	CTCATG	24	2.91	1
1927	CTCTGC	17	1.25	1
1928	TGCCTC	24	1.81	1
1929	CGCAGT	0	-3.01	1
1930	ATGTGT	2	-1.79	1
1931	TGTGCT	0	-3.39	1
1932	GCTAAG	7	-0.83	1
1933	GCAGGG	14	-0.02	1
1934	CTTTCG	16	0.08	1
1935	GATCTC	7	-0.79	1
1936	GGACAC	16	1.07	1
1937	CACGAA	16	0.55	1
1938	CAGCCG	17	0.82	1
1939	CCGTAT	8	0.86	1
1940	TATGTG	16	-0.45	1
1941	GGAGCC	24	1.75	1
1942	TACAGC	24	4	1
1943	ATCCCG	23	2.57	1
1944	CCGTCC	16	0.46	1
1945	ATGGGA	0	-1.89	1
1946	CTGCGA	15	-0.6	1
1947	CGATGC	24	2.25	1
1948	TGCTTC	24	3.75	1
1949	TTCATC	24	3.65	1
1950	GGCAAC	24	3.23	1
1951	AACGCT	16	1.44	1
1952	ATAGAG	8	0.08	1
1953	TTTATC	12	0.81	1
1954	ATCATC	24	3.05	1
1955	GGTGTT	4	-1.59	1
1956	GAATCC	16	0.61	1
1957	TCCGAC	14	-0.14	1
1958	GACATC	24	4.77	1
1959	GCTGAC	14	-1.04	1
1960	CAGCCC	24	2.13	1
1961	CCCCAG	13	0.34	1
1962	CTCTCA	24	2.42	1
1963	CTAACC	22	1.53	1
1964	AACACT	8	0.48	1
1965	ACTGGG	8	-0.13	1
1966	GGGAAG	0	-2.69	1
1967	GCACGG	24	3.1	1
1968	GGGCCG	14	-0.46	1
1969	CCGGCC	20	1.56	1
1970	GCCAGT	22	1.65	1
1971	GTGCAG	16	0	1
1972	AGTGGG	8	-0.06	1
1973	CCCCTT	2	-1.96	1
1974	CCAGTC	8	-1.52	1
1975	ACCCCT	9	0.66	1
1976	CACAGG	8	0.58	1
1977	ACAGGG	0	-4.72	1
1978	GGGTGC	22	1.52	1
1979	TGCCCA	11	1.04	1
1980	GTGTAA	21	1.42	1
1981	GTGAAG	3	-1.53	1
1982	TCTCGA	0	-4.9	1
1983	CGAGCG	24	3.46	1
1984	GCGAAG	2	-1.52	1
1985	CGCTAT	1	-1.94	1
1986	GGAGAG	8	-0.35	1
1987	TTTGCG	16	0.99	1
1988	GCGACG	16	-0.51	1
1989	ACGGTC	16	-0.54	1
1990	AAGGCC	16	1.04	1
1991	AACCAA	8	0.48	1
1992	GTCGCC	15	0.7	1
1993	ATTAAG	0	-2.17	1
1994	AAAATC	1	-2.16	1
1995	ATAAAT	7	-0.89	1
1996	GCCTTA	0	-2.55	1
1997	GAGATA	8	-0.78	1
1998	TTACAG	8	0.25	1
[truncated: 1,925 more rows]

## Sheet: C57BL6J_TS23_vs_CD1_TS22
	Codon Pair	Stat	Effect Size	p-value
0	ATGTCT	8	-0.23	1
1	TCTCCA	6	-1.64	1
2	CCACTT	0	-1.61	1
3	CTTATA	8	0.13	1
4	ATAAGA	8	-0.06	1
5	AGAAGC	8	-0.53	1
6	AGCATT	10	-0.21	1
7	ATTGTC	24	4.5	1
8	GTCGAT	6	-1.26	1
9	GATATC	4	-1.38	1
10	ATCACT	24	3.16	1
11	ACTGAA	7	-0.87	1
12	GAAGTT	8	-1.1	1
13	GTTTTC	12	-0.12	1
14	TTCAAT	17	0.56	1
15	AATCAA	7	-1.01	1
16	CAATAT	9	0.4	1
17	TATGCA	8	0.23	1
18	GCATCA	8	-0.16	1
19	TCACAA	8	-0.2	1
20	CAAAGT	8	-0.05	1
21	AGTTGT	0	-3.77	1
22	TGTGAT	8	0.51	1
23	GATGGA	8	0.21	1
24	GGAGCA	9	-0.27	1
25	TCACTT	8	-0.04	1
26	CTTAGC	17	1.12	1
27	AGCAAG	16	1.29	1
28	AAGAAA	0	-3.25	1
29	AAAGAC	2	-1.72	1
30	GACCTG	16	0.98	1
31	CTGAAA	0	-2.4	1
32	AAAAAC	0	-2.32	1
33	AACCTC	21	1.63	1
34	CTCCTT	9	-0.15	1
35	CTTGAG	7	-0.7	1
36	GAGAGA	8	-0.21	1
37	AGAGAA	3	-2.03	1
38	GAACTT	8	-1.08	1
39	CTTGGA	8	0.51	1
40	GGAGAT	1	-2.53	1
41	GATGTC	3	-1.25	1
42	GTCCTT	5	-1.37	1
43	CTTCAG	8	-0.8	1
44	CAGAGA	0	-3.34	1
45	AGACCA	7	-1.28	1
46	CCACAT	8	0.5	1
47	CATGAC	8	-0.91	1
48	GACCCT	16	0.52	1
49	CCTGAG	21	1.83	1
50	GAGACG	16	1.14	1
51	ACGATA	12	0.96	1
52	ATAGAC	14	-0.19	1
53	CTGACC	17	1.14	1
54	ACCCTA	15	-0.81	1
55	CTAGAA	8	-0.38	1
56	CTTCTG	24	4.34	1
57	CTGGAT	21	1.35	1
58	GATCGC	16	-0.12	1
59	CGCGAC	24	4.06	1
60	GACTGC	24	2.77	1
61	TGCAAC	16	0.71	1
62	AACGGG	18	1.37	1
63	GGGCGT	0	-2.81	1
64	CGTGTT	3	-2.05	1
65	GTTGAT	6	-1.57	1
66	GATTTC	16	0.94	1
67	TTCAAC	24	4.14	1
68	AACGAA	8	-0.48	1
69	GAATTC	7	-0.32	1
70	TTCCTC	24	4.92	1
71	CTCCTG	24	2.9	1
72	CTGTTC	17	1.32	1
73	TTCCTT	24	1.58	1
74	CTTTTC	22	2.12	1
75	TTCAAG	16	-0.52	1
76	AAGATT	11	-0.32	1
77	ATTGCT	5	-1.35	1
78	GCTCAA	8	-0.79	1
79	CAAGCT	8	-0.15	1
80	GCTTGC	21	1.35	1
81	TGCTAT	24	1.69	1
82	TATTAT	0	-2.08	1
83	TATGCT	2	-1.58	1
84	GCTCTC	18	1.15	1
85	CTCGAT	24	2.26	1
86	GATCAG	7	-1.25	1
87	CAGGCC	23	2.23	1
88	GCCGCA	24	2.81	1
89	GCAGAG	14	-0.96	1
90	GAGCTA	0	-3.11	1
91	CTAGGC	24	3	1
92	GGCGAG	16	0.1	1
93	GAGAAG	16	-0.94	1
94	AAGAGA	0	-2.52	1
95	AGAGCC	8	0.65	1
96	GCCCTG	16	0.76	1
97	CTGCCC	24	3.46	1
98	CCCAAT	3	-1.59	1
99	AATGAA	6	-1.09	1
100	GAAAAG	0	-2.57	1
101	AAGAGG	10	-1.16	1
102	AGGAAC	12	0.88	1
103	AACCTG	16	0.64	1
104	CTGTCA	20	1.82	1
105	CAAGAT	6	-1.18	1
106	CGCAGG	15	0.03	1
107	AGGCAA	8	0.36	1
108	CAAGAA	1	-1.8	1
109	GAAGAC	9	0.43	1
110	GACCAA	13	0.73	1
111	CAAAGG	4	-1.75	1
112	AGGAGA	0	-5.85	1
113	AGATTC	8	0.4	1
114	TTCGAG	16	0.6	1
115	GAGCCC	16	0.21	1
116	CCCCGA	18	0.91	1
117	CGAAGC	2	-1.85	1
118	AGCAGA	8	-0.53	1
119	AGACAA	7	-1.24	1
120	CAACTG	12	-0.33	1
121	CTGGAC	16	0.4	1
122	GACGAA	12	-0.84	1
123	GAAGAA	0	-2.65	1
124	GAACCT	8	0.45	1
125	CCTGGG	12	0.74	1
126	GGGCGC	18	1.32	1
127	CGCCGA	16	0.74	1
128	AGCTGG	24	1.97	1
129	TGGCAG	8	0.85	1
130	CAGAAG	7	-1.33	1
131	AGACGT	7	-1.22	1
132	CGTGAG	16	-0.83	1
133	GAGCAG	16	-0.46	1
134	CAGGAG	16	0.21	1
135	GAGGAG	16	-0.92	1
136	GAGCGC	16	0.62	1
137	CGCGCT	15	0.42	1
138	GCTGAG	12	-1.09	1
139	CAGCGG	10	-0.23	1
140	CGGCTG	16	0.74	1
141	CTGGAG	16	0.21	1
142	CAGCGC	24	4.12	1
143	CGCTAC	20	1.96	1
144	TACAGG	7	-1.2	1
145	AGGCAG	8	0.09	1
146	CAGCAC	16	0.54	1
147	CACCGC	21	2.27	1
148	CGCGAT	24	4.68	1
149	GATGAA	0	-3.91	1
150	GAAGAG	0	-3.04	1
151	AGACTG	8	-0.54	1
152	CTGCAA	23	2.13	1
153	AGGCGA	0	-2.62	1
154	CGAGAA	3	-1.92	1
155	GAACTG	13	0.26	1
156	GAGGAA	0	-2.95	1
157	GAACGC	16	0.11	1
158	CGCCTT	14	0.94	1
159	CTTGCA	8	0.26	1
160	GAGAAA	0	-3.29	1
161	AAAGAG	2	-1.71	1
162	GAGCCG	19	1.11	1
163	CCGCTT	0	-3.87	1
164	CTTGGC	16	0.64	1
165	GGCTGG	24	2.58	1
166	TGGAGT	8	-1.75	1
167	AGTAAG	0	-2.29	1
168	AAGGGT	10	0.6	1
169	GGTCGT	0	-2.84	1
170	CGTGAC	23	2.95	1
171	GACGCG	14	-0.74	1
172	GCGGAG	16	0	1
173	GAGTTT	0	-2.19	1
174	TTTTCT	8	0.07	1
175	TCTGAG	6	-1.2	1
176	GAGGTA	0	-3.26	1
177	GTAGAG	15	-0.04	1
178	GAACAG	0	-2.74	1
179	CAGCAA	7	-0.46	1
180	CAAGAG	8	-0.36	1
181	GAGAGG	19	1.05	1
182	CAGGAA	0	-2.08	1
183	GAACTC	0	-2.01	1
184	CTCAAG	16	-0.22	1
185	AAGGGC	22	1.87	1
186	GGCAAG	12	-0.73	1
187	GGCCAA	0	-2.06	1
188	CAAACA	8	-0.22	1
189	ACAGAA	0	-3.53	1
190	AGAAGG	0	-3.6	1
191	AGGCTG	15	-0.06	1
192	CTGCAG	24	4.68	1
193	AAGCGC	17	0.61	1
194	CTACGC	24	2.93	1
195	CGCGAA	9	-0.77	1
196	GAACCC	12	0.84	1
197	CCCCTG	24	3.64	1
198	CTGCTA	24	3.45	1
199	CTAAGG	3	-1.99	1
200	AGGCGC	9	-1.17	1
201	GATCTG	3	-1.35	1
202	GAGTTG	0	-2.01	1
203	TTGAGG	8	0.48	1
204	GAACAA	4	-1.61	1
205	CGCGAG	16	0.06	1
206	CAGAGG	3	-1.75	1
207	GAGCTG	16	0.21	1
208	CTGAGG	18	1.71	1
209	CTGAAT	6	-1.3	1
210	AATCGA	8	-0.68	1
211	CGAAGG	0	-3.77	1
212	GAGCAA	10	0.4	1
213	AGGCGT	4	-1.39	1
214	CTAAGA	8	-0.25	1
215	AGACGC	0	-4.63	1
216	CTGGCT	16	0.47	1
217	GAGGAC	16	-0.23	1
218	GACGAG	16	-0.66	1
219	CTGACG	17	1.18	1
220	ACGCGG	16	0.42	1
221	CGGATC	18	1.63	1
222	ATCCGG	16	0.15	1
223	CGGGAA	0	-2.06	1
224	CCCGAC	16	0.84	1
225	GAGAGC	16	0.45	1
226	ATTACC	15	1.15	1
227	ACCCAG	20	1.81	1
228	AGGTGG	8	0.79	1
229	CAGTGG	20	1.69	1
230	CAGCTC	14	-0.33	1
231	CTCGAA	0	-1.74	1
232	GAAAAC	6	-1.07	1
233	AACGAG	16	0.67	1
234	GAGGCA	14	-0.51	1
235	GCAGAC	16	0.42	1
236	GACGCC	16	0.29	1
237	GCCCGT	10	-0.11	1
238	CGTCAG	11	-0.88	1
239	CAGAAC	24	3.03	1
240	AACAAG	11	-0.07	1
241	AAGGTC	16	0.49	1
242	GTCTAC	24	3.43	1
243	TACTCT	3	-1.43	1
244	TCTAGG	0	-4.21	1
245	AGGCCT	8	-0.45	1
246	CCTAGC	22	1.59	1
247	AGCAGG	8	-0.07	1
248	AGGCTT	0	-6.39	1
249	CTTCGC	24	4.54	1
250	CGCCAG	16	0.05	1
251	CTGGGG	24	2.83	1
252	GGGGAG	13	0.17	1
253	GAGCGT	14	-0.8	1
254	CTCCGG	5	-1.06	1
255	CGGGAG	16	-0.57	1
256	CGCCGC	18	1.15	1
257	GACCTC	24	2.79	1
258	CTCCAA	9	0.98	1
259	CAACAG	8	0.48	1
260	CGTCCC	22	1.79	1
261	CCCGCT	18	1.07	1
262	GAGGCG	16	-0.03	1
263	GCGCGC	16	0.26	1
264	CGCAAC	24	3.5	1
265	AACCAG	16	-0.63	1
266	TGGGAG	18	0.94	1
267	AGGCCG	16	-0.24	1
268	CCGCAG	24	3.52	1
269	CGGGCG	16	0.71	1
270	CGCCTG	17	0.99	1
271	CGGTTC	20	1.89	1
272	TTCCGC	18	1.39	1
273	GACAGG	0	-1.6	1
274	AGGGAG	7	-1.06	1
275	CGCTTC	17	1	1
276	TTCCGG	16	-0.35	1
277	AAGCTG	16	0.16	1
278	CAACGA	0	-3.31	1
279	CGAGCA	0	-2.49	1
280	GAGCTC	16	0.59	1
281	CTCCAG	15	0.59	1
282	CAGGAC	21	2.3	1
283	GACAGC	19	1.63	1
284	AGCCTC	24	1.98	1
285	CTCCTA	14	-0.51	1
286	CTAGAT	6	-1.18	1
287	CGACTC	12	-0.44	1
288	CGAGAG	13	-0.9	1
289	GAGCCA	0	-2.6	1
290	CCAAAC	8	-0.27	1
291	AACAGG	2	-1.83	1
292	AGGAGC	8	-0.36	1
293	AGCCGG	12	-0.9	1
294	CGGCAA	0	-3.25	1
295	AGGGAA	7	-0.91	1
296	GAAAGC	1	-2.14	1
297	AGCCAG	19	1.33	1
298	CGCACA	16	0.18	1
299	ACACTG	24	3.7	1
300	CTGTAC	16	0.45	1
301	TACGCC	16	0.23	1
302	GCCAAA	0	-2.16	1
303	AAACCC	0	-2.95	1
304	CCCAGC	24	2.85	1
305	CAGCGT	8	-0.93	1
306	CGTAGG	14	-0.89	1
307	GAACGG	0	-2.13	1
308	CTGTTG	21	1.43	1
309	TTGCAA	9	0.04	1
310	CAGCAG	10	-0.47	1
311	AGGAAA	0	-3.42	1
312	AAACAC	1	-2.7	1
313	GAGGAT	0	-2.63	1
314	AAGCGG	5	-1.4	1
315	CAAGAC	22	1.66	1
316	CAGCGA	7	-0.59	1
317	GAAAGG	1	-1.64	1
318	AGGAGG	0	-3.86	1
319	CAGTAT	8	0.25	1
320	TATCAG	8	-0.45	1
321	GAGCGG	14	-0.7	1
322	GAAAGA	6	-1.34	1
323	CTGCGG	16	0.41	1
324	CGGGAT	6	-1.45	1
325	GAAGAT	0	-2.82	1
326	AGGGAT	2	-1.57	1
327	AAATGG	8	-0.12	1
328	TGGCAA	8	0.76	1
329	CAACCA	8	0.2	1
330	CCAAGG	8	0.52	1
331	AAAGAA	0	-2.9	1
332	GAAAAT	6	-1.12	1
333	GTTCGT	0	-2.59	1
334	CGTAGT	0	-4.24	1
335	AGTAAC	8	0.54	1
336	AGGCTC	12	0.42	1
337	CTCTTC	20	2.01	1
338	TTCACC	21	1.83	1
339	ACCAAA	10	-1.16	1
340	AAACGC	1	-1.72	1
341	CGCAGA	0	-3.07	1
342	AGAGGG	8	-1.48	1
343	GGGGAT	9	-0.23	1
344	GATGAG	14	-0.8	1
345	CCCATC	24	3.48	1
346	ATCCAG	16	0.29	1
347	CAGCTG	19	1.38	1
348	CTGGAA	10	-0.93	1
349	GATTCT	7	-1.72	1
350	TCTCAG	8	-0.66	1
351	GAGCGA	5	-1.35	1
352	CAGGAT	1	-2.48	1
353	GATCGG	0	-2.23	1
354	CGGCGG	9	-1.14	1
355	CGGCCT	16	0.48	1
356	CCTCTG	14	-0.58	1
357	AGAGAG	2	-1.97	1
358	CGTCGA	0	-2.34	1
359	CGACAG	3	-1.52	1
360	GACCGT	15	-0.09	1
361	CAGATC	16	-0.28	1
362	ATCCTA	19	1.36	1
363	CTAGAG	0	-2.48	1
364	CAGTTT	0	-3.9	1
365	TTTCAG	4	-1.93	1
366	GAGCAC	16	-0.27	1
367	CACCAA	17	0.97	1
368	CAACGG	6	-1.13	1
369	GAAGCC	17	0.59	1
370	GCCAGA	8	-0.68	1
371	AGAAGA	0	-3.06	1
372	AGACGA	0	-2.48	1
373	CGAGAT	8	-0.82	1
374	ACGTTC	16	0.61	1
375	TTCCAG	16	0.79	1
376	CAGGGA	8	0.61	1
377	GGAGAA	8	0.56	1
378	GAATCG	2	-1.75	1
379	TCGAGA	7	-1.37	1
380	AGACGG	0	-6.06	1
381	GAGGGC	16	0.04	1
382	AAGTTC	16	0.29	1
383	CGGACA	4	-1.58	1
384	AGGCGG	0	-3.19	1
385	CGGCGT	16	-0.49	1
386	CGTCAA	8	-0.9	1
387	TTCCAA	10	1.07	1
388	CACCTC	24	2.85	1
389	CTTCGG	2	-1.67	1
390	CGGCAG	20	1.35	1
391	GAATGC	8	0.78	1
392	TGCGAC	24	4.23	1
393	GACAGA	4	-1.55	1
394	AGAAAA	7	-1.05	1
395	AAATCT	0	-2.9	1
396	TCTCGT	0	-4.23	1
397	CGTGAA	0	-4.41	1
398	CGGGAC	15	-0.46	1
399	GACCAG	16	-0.51	1
400	TTCCGT	16	0.39	1
401	CGTCGG	1	-2.25	1
402	CGCCAC	16	0.55	1
403	CACCTG	18	1.37	1
404	GAACGT	8	0.09	1
405	CCATCC	11	-0.5	1
406	TCCCGC	9	-0.7	1
407	CGCCGG	15	-0.5	1
408	CACCAG	19	1.18	1
409	CCATTC	24	2.72	1
410	AGATCA	0	-2.49	1
411	TCATTC	9	-0.01	1
412	CTCAGA	11	-0.04	1
413	AAATTC	7	-0.59	1
414	TTCCAT	10	0.84	1
415	CATGAG	2	-1.66	1
416	CGTGGC	16	0.1	1
417	CGTTTG	0	-2.06	1
418	AGGGTG	15	0	1
419	GTGGAG	16	0.44	1
420	CAGCTT	0	-2.07	1
421	CGCGGA	14	-0.26	1
422	GGACAG	8	0.47	1
423	GAATGT	6	-1.27	1
424	TGTGAC	21	1.21	1
425	AAATTA	2	-1.92	1
426	TTACAC	1	-2.66	1
427	CACCGG	19	1.52	1
428	GAACTA	1	-2.21	1
429	GAGGTC	16	0.09	1
430	GTCCGC	23	1.99	1
431	AGAAAG	0	-3.05	1
432	AAGCTC	12	-0.04	1
433	CTCCGC	16	0.92	1
434	CTCAGG	9	0.76	1
435	CGCCGT	16	0.27	1
436	CGTCAT	8	0.39	1
437	GAGTTC	16	-0.14	1
438	AAGCAG	3	-1.4	1
439	CTGCGC	17	1.2	1
440	CGCCTC	18	1.34	1
441	GAACCG	24	2.62	1
442	CCGGAC	16	1.18	1
443	CTCCGT	1	-2.33	1
444	TGCGTC	16	0.03	1
445	GTCGAG	16	0.31	1
446	GACAGT	8	-0.35	1
447	AAGATC	16	-0.21	1
448	ATCCGC	20	1.32	1
449	AGGGAC	8	-0.38	1
450	GGACTG	19	1.29	1
451	CTTGAC	0	-6.05	1
452	CTCGAC	16	-0.31	1
453	AAAGTC	9	-0.53	1
454	GTCCGT	24	1.57	1
455	CAAGGG	8	0.47	1
456	GGGCTC	24	3.04	1
457	CTCGGC	24	4.96	1
458	CGGCGC	16	0.55	1
459	CGTCTC	16	-0.6	1
460	CTCCAT	13	1.16	1
461	CGGTGC	5	-1.34	1
462	TGCCTG	16	0.41	1
463	CAATTT	8	0.58	1
464	TTTCGC	2	-1.74	1
465	CGCTTT	7	-1.22	1
466	TTTGAG	16	-0.73	1
467	CAGTTG	0	-2.47	1
468	TTGAGA	0	-3.06	1
469	AGACAG	1	-2.05	1
470	AGAGTC	8	-0.49	1
471	GAGCTT	1	-2.22	1
472	CTTCGT	0	-2.28	1
473	CTGCTG	20	2	1
474	CTGCAC	16	0.34	1
475	CAGGTG	24	3.14	1
476	GTGGGT	18	1.57	1
477	GGTGGC	8	-1.24	1
478	GGCAGG	0	-2.26	1
479	CGTCGT	0	-2.29	1
480	GACAAC	16	0.81	1
481	AACAGA	8	-0.16	1
482	GAAGTA	8	-0.6	1
483	GAAGGG	17	1.14	1
484	GGGCAG	16	-0.66	1
485	CGCCAA	12	0.51	1
486	GTAGAA	1	-2.33	1
487	CACCCA	8	-0.52	1
488	CCACGC	16	0.54	1
489	TTGCGC	17	1.07	1
490	AAGCGA	0	-2.28	1
491	GATGGT	8	-0.26	1
492	GGTCAA	9	0.74	1
493	CAATAC	23	1.38	1
494	TACCTG	20	2.28	1
495	TTTGCC	16	0.04	1
496	GCCAGG	7	-1.24	1
497	GATACG	0	-2.18	1
498	ACGATT	0	-2.78	1
499	ATTCGT	7	-1.57	1
500	CGTCGC	20	1.09	1
501	CTACGT	4	-1.35	1
502	CAAAGA	8	0.07	1
503	CAAATC	8	0.32	1
504	ATCCGT	7	-0.83	1
505	ATCCTG	19	2.01	1
506	GAGCCT	20	1.37	1
507	CCTGGT	8	0.97	1
508	GGTACA	7	-0.81	1
509	ACACGC	5	-1.42	1
510	GCCAAT	14	-0.34	1
511	AATGTC	16	1.5	1
512	GTCCCA	8	0.59	1
513	CCAGTG	15	1.21	1
514	GTGCGT	23	2.66	1
515	CGTTCC	7	-1.82	1
516	TCCAGC	23	2.16	1
517	AGCCCT	18	1.35	1
518	CCTCTC	8	0.55	1
519	CTCTAT	24	1.79	1
520	TATGAG	16	-0.8	1
521	GAGTAC	16	0.84	1
522	TACATC	20	1.8	1
523	AGGTCT	0	-2.57	1
524	TCTCAA	8	-0.06	1
525	TACCGC	16	-0.27	1
526	CGCCCT	23	2.31	1
527	CCTTAA	15	-0.05	1
528	ATGGAG	8	-1.19	1
529	TTGCCT	8	0.61	1
530	CCTCCT	8	0.1	1
531	CCTCCG	23	1.79	1
532	CCGGGA	17	1.29	1
533	GGAAAC	8	0.01	1
534	AACCGG	15	-0.5	1
535	CGGAGG	0	-2.41	1
536	AGGGTT	0	-4.45	1
537	GTTTCC	0	-2.64	1
538	TCCATC	16	0.29	1
539	ATCAAT	14	-0.18	1
540	AATAAC	3	-1.62	1
541	AACCCT	15	0.17	1
542	CCTCAA	8	0.12	1
543	GAGACA	14	-0.74	1
544	ACATCT	7	-1.1	1
545	TCTGGC	21	1.27	1
546	GTTCCT	8	-0.04	1
547	CCTACC	8	0.3	1
548	ACCACC	16	0.7	1
549	ACCTCA	8	0.61	1
550	TCAGCC	16	0.44	1
551	GCCGGG	24	3.3	1
552	GGGTTT	9	-0.28	1
553	TTTCCC	20	1.43	1
554	CCCACC	21	1.75	1
555	CAGTCA	8	-0.36	1
556	TCATCT	7	-0.65	1
557	TCTAAG	0	-3.09	1
558	ATCTCC	16	0.74	1
559	TCCTTG	24	2.38	1
560	TTGAAG	0	-3.43	1
561	CGCTCC	24	2.55	1
562	TCCACC	16	0.7	1
563	ACCTAC	18	1.18	1
564	GCCTAC	16	0.17	1
565	CCTTCC	14	0.42	1
566	TCCATG	24	3.34	1
567	ATGATG	16	-0.5	1
568	ATGAGC	13	-0.13	1
569	AGCAAC	24	3.31	1
570	AACCGC	20	2.01	1
571	CGCAGC	16	1.27	1
572	AGCTCA	8	0.4	1
573	TCAGGA	7	-0.41	1
574	GGAGGC	0	-2.26	1
575	GGCCAG	16	0.38	1
576	CAGTCC	16	0.47	1
577	TCCCTG	22	2.27	1
578	CTGCCG	16	1.36	1
579	CCGAGC	16	-0.08	1
580	AGCTCC	18	0.82	1
581	TCCATT	16	0.18	1
582	ATTCTC	24	2.04	1
583	AAGACC	15	-0.68	1
584	ACCTCC	16	0.59	1
585	TCCCTC	16	-0.13	1
586	CTCAAC	20	1.84	1
587	CCTCCA	8	0.18	1
588	CCAGGT	8	0.63	1
589	GGTTCT	8	0.56	1
590	TCTCTG	24	2.36	1
591	CAGAGC	21	1.62	1
592	AGCAAA	0	-2.03	1
593	AAACCA	4	-1.75	1
594	TCCAAC	19	1.86	1
595	CTCTCT	12	-0.72	1
596	TCTTCA	7	-1.19	1
597	TCAGTC	24	1.79	1
598	GTCCAC	23	2.33	1
599	CACTAT	2	-1.57	1
600	GCTGAT	9	-0.28	1
601	GAAGGC	10	-0.92	1
602	AAGCCA	5	-0.93	1
603	CCACTC	19	1.29	1
604	CTCACG	16	0.87	1
605	ACGGAC	24	3	1
606	GACAAG	16	-0.14	1
607	AAGAAC	16	-0.3	1
608	AAGGAC	16	-0.25	1
609	GACAAA	0	-2.03	1
610	AGGGGC	0	-2.26	1
611	GGTAAA	0	-5.75	1
612	AAAGGC	8	0.43	1
613	GGCACA	24	6.52	1
614	ACAGGA	8	-0.42	1
615	GGAACT	8	0.2	1
616	ACTCGG	2	-1.86	1
617	ACCATG	21	2.3	1
618	ATGCTA	2	-1.73	1
619	AAAACT	3	-2.19	1
620	ACTCTT	8	-0.27	1
621	CTTCAA	8	0.37	1
622	GGGTCT	8	0.5	1
623	CAGAGT	0	-2.3	1
624	AGTGAT	3	-1.32	1
625	GAAATG	4	-1.48	1
626	ATGGCA	16	0.21	1
627	GCAATA	8	-0.21	1
628	ATAGCA	13	0.36	1
629	GCAAAT	7	-1.21	1
630	AATCAG	8	0.13	1
631	CAGACA	8	0.65	1
632	ACACCG	24	2.86	1
633	CCGAAC	22	2.22	1
634	AACTTG	8	0.11	1
635	TTGATA	3	-1.66	1
636	ATACCA	8	0.19	1
637	CCATTT	9	0.37	1
638	TTTGGA	8	-0.65	1
639	GGAGAC	24	2.26	1
640	GACGTG	16	0.43	1
641	GTGGTG	17	1.09	1
642	GTGGGC	16	0.95	1
643	GGCTGT	12	1.15	1
644	TGTCTG	24	2.34	1
645	CTGGCG	24	3.83	1
646	GCGATT	23	2.22	1
647	ATTCAC	0	-3.42	1
648	CACATA	1	-1.64	1
649	ATAAAG	10	-0.38	1
650	AAGAGC	24	2.45	1
651	AGCTGT	23	1.45	1
652	TGTAGA	8	0.09	1
653	AGGTTC	12	-0.67	1
654	CGTTTT	8	-0.32	1
655	TTTAAT	0	-2.51	1
656	AATCTG	4	-1.78	1
657	TTCATG	16	-0.06	1
658	ATGCGT	4	-1.33	1
659	CGTGTC	24	2.59	1
660	GTCTCC	24	3.43	1
661	TCCATA	12	0.13	1
662	ATAAAC	8	-1.13	1
663	AACAAC	16	0.31	1
664	AACATT	8	-0.23	1
665	ATTGTG	13	0.6	1
666	GTGAAA	0	-3.7	1
667	AAATGT	0	-4.41	1
668	TGTACA	9	0.84	1
669	ACAAAA	2	-2	1
670	AAAATT	0	-3.03	1
671	CGTCAC	11	0.05	1
672	CACTTG	24	1.48	1
673	TTGAAA	0	-2.33	1
674	AAAGCT	0	-2.97	1
675	GCTGTT	8	-0.65	1
676	GTTAAT	8	-0.54	1
677	AATAAT	8	-0.36	1
678	AACCTT	0	-3.58	1
679	CTTGTA	8	0.47	1
680	GTACTT	9	0.44	1
681	CTTAGG	8	0.07	1
682	AGGTTT	12	0	1
683	TTTGGC	3	-1.36	1
684	GAGATG	16	-0.69	1
685	ATGAAG	16	-0.13	1
686	AAGTAC	16	0.06	1
687	TACTTT	17	0.43	1
688	TCTGTA	8	-1.65	1
689	GTACAG	8	-0.24	1
690	CAGGTT	0	-3.8	1
691	GTTCCC	8	-1.18	1
692	CCCAGA	8	0.9	1
693	GATGAT	3	-2.11	1
694	CGGAAT	0	-2.53	1
695	AATTTT	8	-1.05	1
696	TTTATT	7	-1.1	1
697	ATTTAC	11	-0.44	1
698	TACTTG	22	1.64	1
699	TTGGAA	8	0.06	1
700	CTAATG	0	-3.08	1
701	ATGCAT	6	-1.08	1
702	CATGAT	3	-1.73	1
703	GGCGAT	16	0.39	1
704	GATCCA	8	0.33	1
705	CCAGAA	8	-0.7	1
706	AGCCCC	24	3.74	1
707	CCCCCT	20	1.45	1
708	CCTATT	8	-0.14	1
709	ATTCCC	18	1	1
710	CCCTTA	8	0.07	1
711	TTAGGC	8	0.08	1
712	GGCGGT	15	0.23	1
713	GGTGCA	12	-1.07	1
714	GCAGAA	5	-1.32	1
715	GAATCA	8	-0.63	1
716	TCACAT	6	-1.55	1
717	CATCTT	8	-0.03	1
718	CTTTAT	2	-1.81	1
719	TATGAA	8	-0.81	1
720	GTAATA	8	0.27	1
721	ATACAG	8	0.29	1
722	CAGAAA	0	-2.63	1
723	GGCTGC	24	2.21	1
724	TGCTTT	9	-0.43	1
725	TTTACT	8	-0.09	1
726	GTAATG	0	-2.65	1
727	ATGCAC	16	0.98	1
728	TTGATG	2	-1.93	1
729	CATAAA	8	-0.76	1
730	AACTCC	24	6.08	1
731	TCCAGT	0	-2.11	1
732	AGTATC	13	0.9	1
733	ATCTGC	17	1.15	1
734	TGCAGG	24	2.77	1
735	GTGGAA	0	-2.62	1
736	GAAGTG	3	-1.6	1
737	GAATTT	0	-2.74	1
738	TTTATG	6	-1.39	1
739	ATGTTC	16	0.93	1
740	TTCTCC	16	0.07	1
741	TCCTAT	16	1.02	1
742	TATGGA	8	-0.83	1
743	AACTTT	8	-0.67	1
744	GGCTAT	3	-1.63	1
745	GGATTT	8	-0.85	1
746	TTTTCA	8	0	1
747	CATCAG	8	0.14	1
748	CAGTTA	0	-2.32	1
749	TTAAAA	4	-1.63	1
750	AAACCT	6	-1.56	1
751	CCTCTT	6	-0.87	1
752	AAAGCC	0	-3.13	1
753	GCCATT	16	-0.54	1
754	ATTGAG	16	-0.62	1
755	CCATCT	8	0.57	1
756	TCTATG	12	0.63	1
757	ATGTTT	23	2.3	1
758	ATGAAT	0	-3.02	1
759	AATATT	8	-0.88	1
760	ATTGCA	9	0.59	1
761	GCACCT	5	-1.38	1
762	CCAGAG	19	1.06	1
763	AGAACA	7	-1.21	1
764	ACAGAC	11	-0.96	1
765	CCTGTC	8	-0.56	1
766	GTCACA	15	0.94	1
767	ACAAAT	6	-1.04	1
768	AATGTT	0	-3.49	1
769	GTTATT	0	-3.28	1
770	ATTACT	8	0.23	1
771	ACTCCG	16	1.12	1
772	CCGCAA	22	1.26	1
773	CGAGTA	1	-1.88	1
774	GAATAC	6	-1.27	1
775	TACCCG	24	3.29	1
776	CCGGCA	19	0.62	1
777	GCATTC	8	-0.21	1
778	TTCTTA	9	0.64	1
779	TTATCC	8	0.51	1
780	TCCCCT	14	0.78	1
781	CCTGAA	9	0.66	1
782	GTTAGC	14	1.18	1
783	ATTGGG	16	-0.04	1
784	GGGGTT	12	0.8	1
785	GCCAGC	16	1.11	1
786	AGCCAT	8	-1.06	1
787	CATGCA	8	-0.66	1
788	GCAACT	8	0.03	1
789	ACTGTG	18	1.23	1
790	GTGCAA	15	0.58	1
791	CAACTT	8	0.33	1
792	AAACTC	6	-1.61	1
793	AAGCCC	7	-0.47	1
794	CCCCGG	16	0.48	1
795	AGGTTG	0	-1.87	1
796	AGAATG	8	-0.93	1
797	ATGAAA	0	-2.47	1
798	GAGTAT	0	-2.34	1
799	TATAAA	0	-3.64	1
800	AAAAAT	4	-1.35	1
801	AATATG	8	-0.42	1
802	ATGAGT	2	-1.64	1
803	AGTACA	7	-0.85	1
804	ACATGG	11	0.95	1
805	TGGATA	2	-1.6	1
806	ATAGAA	1	-2.1	1
807	GAAAAA	3	-1.91	1
808	GATTAT	0	-5.57	1
809	TATTTA	3	-1.69	1
810	TTAAGA	3	-1.67	1
811	AGAAAC	0	-2.89	1
812	CTTATT	0	-2.84	1
813	ATTAAT	3	-1.56	1
814	AATCCA	8	-0.6	1
815	CCAAAA	2	-2.48	1
816	AAAATG	0	-3.13	1
817	ATGACA	13	0.02	1
818	AAAAGG	7	-1.31	1
819	GATAAT	8	-0.69	1
820	AATAAG	0	-2.83	1
821	AAGGGA	8	0.57	1
822	GGAAGT	8	-0.07	1
823	AGTAGT	7	-0.98	1
824	AGTATA	7	-1.14	1
825	CCAAGT	0	-2.63	1
826	AGTGAA	2	-1.56	1
827	TCAAAT	8	-0.42	1
828	AATTCT	7	-1.11	1
829	TCTAGT	8	-0.44	1
830	AGTGCA	0	-2.75	1
831	GCATTA	2	-2.08	1
832	TTAGAA	6	-1.06	1
833	CTTGAA	8	-0.98	1
834	AGGACA	8	0.13	1
835	ACAACA	8	-0.38	1
836	ACATAC	4	-1.16	1
837	TACGAT	10	-0.82	1
838	GATATT	3	-1.64	1
839	ATTCAT	6	-1.29	1
840	CATCAC	8	-0.17	1
841	CACAGA	0	-4.09	1
842	AAATAT	0	-3.51	1
843	GAAGCT	0	-2.68	1
844	GCTATT	0	-3.01	1
845	ATTTCA	8	0.58	1
846	AATGAG	10	-0.64	1
847	TATGGT	7	-1.36	1
848	GGTGAT	7	-1.25	1
849	GATAAG	16	-0.48	1
850	AAGGAA	0	-2.91	1
851	GGCCGG	17	1.09	1
852	CGGGTC	15	0.21	1
853	GTCATA	14	1.09	1
854	CCAGTT	8	0.31	1
855	GTTTTA	8	0.33	1
856	TTAAAG	7	-1.2	1
857	AAGGTG	11	-0.51	1
858	GTGTTG	16	0.52	1
859	TTGGAC	7	-0.98	1
860	CAAAAT	8	-0.67	1
861	AATTAT	0	-2.44	1
862	TATTCA	8	-0.57	1
863	TCAGAG	8	0.05	1
864	GTATTT	10	0.46	1
865	TTTTTA	8	-0.46	1
866	TTACCT	8	-0.81	1
867	CCTAAA	8	-0.66	1
868	AAAAGT	0	-2.27	1
869	AGTGAC	2	-1.64	1
870	GACTCC	16	0.36	1
871	TCCACA	21	0.76	1
872	CCGCTG	16	1.16	1
873	GATGTT	8	-0.82	1
874	GTTCTC	8	0.91	1
875	CCCCCC	19	1.3	1
876	CCCATT	22	1.38	1
877	CACAGC	13	-0.03	1
878	AGCCTG	24	2.65	1
879	CAGATA	9	0.31	1
880	ATAGTA	0	-2.71	1
881	GAGAAT	0	-2.71	1
882	ATGCCA	0	-3.26	1
883	CATTTA	8	-1.04	1
884	TTACCG	6	-1.32	1
885	CCGAAG	0	-2.01	1
886	ACCTCT	19	0.61	1
887	AGGCCA	7	-0.7	1
888	CATGAA	3	-1.63	1
889	TCATCG	17	0.56	1
890	TCGGAT	24	3.53	1
891	ATGCCC	15	0.43	1
892	CCCAAA	8	-1.46	1
893	AAACAT	2	-2.06	1
894	CATCCA	8	-0.36	1
895	CCAAGC	8	0.38	1
896	ATTTTA	8	-0.02	1
897	AAAATA	8	-1.03	1
898	ATAAGC	19	1.37	1
899	CAACAA	8	-0.27	1
900	AATAGG	8	-0.55	1
901	CGTAAA	3	-1.39	1
902	ATGGAA	4	-1.45	1
903	AAATCG	12	0.66	1
904	TCGCCA	16	0.1	1
905	CATTTT	8	0	1
906	TCAGAT	0	-2.85	1
907	GATGTG	10	0.6	1
908	GTGTTA	12	0.6	1
909	TTAATA	10	-0.03	1
910	ATAATA	7	-1.05	1
911	ATACCT	8	0.14	1
912	CCTGAT	0	-6.03	1
913	GATAAA	0	-2.45	1
914	CCCTTC	23	2.75	1
915	TTCGAA	19	0.78	1
916	GATTTA	6	-1.15	1
917	TTAAAC	1	-2.5	1
918	AACACA	6	-1.37	1
919	AAAGGG	3	-1.47	1
920	GGGAGA	8	0.58	1
921	AGACCT	8	-0.12	1
922	CCTCCC	15	0.52	1
923	ATCGAG	16	-0.16	1
924	GAGTTA	0	-3.44	1
925	TTAAGG	2	-2.04	1
926	TCTTGG	9	0.59	1
927	TGGGAA	9	0.61	1
928	AGACAT	0	-3.21	1
929	CATCCT	8	0.32	1
930	CCTACT	8	0.61	1
931	ACTGAC	20	1.34	1
932	GACGTT	23	1.72	1
933	GTTGCC	0	-3.06	1
934	GCCTGT	22	1.67	1
935	TGTAGT	8	-0.73	1
936	AGTCTC	8	0.46	1
937	CTCCGA	16	0.92	1
938	CGAAAG	0	-2.79	1
939	GTGGCT	17	0.87	1
940	GCTTTT	7	-1.35	1
941	TTTGCA	6	-1.23	1
942	GCACAA	0	-3.39	1
943	CAAAAA	0	-3.16	1
944	GACTAC	16	1.14	1
945	TACACC	16	0.53	1
946	ACCATA	6	-0.75	1
947	GTTTGC	9	0.56	1
948	TGCAAA	10	0.04	1
949	AAAGCA	0	-3.66	1
950	GAAACT	8	-0.73	1
951	ACTACA	10	0.31	1
952	TTCAAA	0	-3.31	1
953	CTCAGC	24	2.81	1
954	AAGAGT	8	-0.69	1
955	AGTGGT	0	-2.96	1
956	GGTCTT	8	0.26	1
957	CTTGAT	8	-0.37	1
958	GATCCT	8	0.18	1
959	CCTTTT	8	-0.09	1
960	TTTCTA	1	-2.19	1
961	AACATA	8	-0.29	1
962	AACAGC	23	2.54	1
963	ATGTCA	24	2.03	1
964	TTCAGA	8	0.84	1
965	AAGAAG	0	-2.17	1
966	AAAGAT	0	-2.88	1
967	GATCAT	7	-1.06	1
968	GGATAC	8	0.62	1
969	TACAGA	1	-2.47	1
970	AGAAAT	6	-1.13	1
971	AATCTA	8	-0.89	1
972	CTAAGC	4	-0.86	1
973	AGCACG	16	0.12	1
974	ACGTCA	0	-2.27	1
975	TCAAGT	8	-0.18	1
976	GAGATT	17	1.11	1
977	TTAGAG	8	-0.37	1
978	GAGCAT	7	-1.03	1
979	GATCAA	8	0.11	1
980	CCTTAC	4	-1.56	1
981	TACCCA	21	1.47	1
982	CCAGGA	8	0.75	1
983	GGACAT	8	-0.05	1
984	CATTCA	8	0.34	1
985	TCAGGG	6	-0.86	1
986	TCTGCA	0	-2.27	1
987	GCAGGA	12	1.05	1
988	GGATCT	8	0.66	1
989	TCTGAT	0	-4.22	1
990	GATGCA	8	-0.35	1
991	GCAACA	8	-0.09	1
992	TGGGCT	10	-0.69	1
993	GCTGAA	2	-1.99	1
994	ACAGTC	10	0.2	1
995	GTCCAG	16	-0.28	1
996	CAGATG	16	-0.43	1
997	ATGGTA	3	-1.65	1
998	GTAAAC	12	0.28	1
999	AGCTTG	22	2.04	1
1000	CCTGAC	24	2.81	1
1001	CTGATA	9	0.3	1
1002	ATAACA	8	-0.46	1
1003	ACAGCC	16	-0.03	1
1004	GCCACA	16	-0.42	1
1005	ACAATA	9	-0.54	1
1006	ATAGTG	5	-0.88	1
1007	GTGATT	9	0.62	1
1008	TCAGAC	7	-1.25	1
1009	AGGAAG	0	-2.24	1
1010	AAGAAT	4	-1.57	1
1011	CTGTCG	16	1.46	1
1012	TCGCTT	22	1.76	1
1013	GATAGT	7	-1.04	1
1014	AGTGTT	8	0.47	1
1015	AACTCA	13	0.52	1
1016	TCAGCA	8	0.29	1
1017	GCAAAC	8	0.35	1
1018	AACAGT	8	0.12	1
1019	AGTTTA	8	-0.43	1
1020	TTAAAT	8	-0.52	1
1021	AATACA	6	-1.1	1
1022	ACAAAG	0	-2.55	1
1023	ATCTTT	14	-0.39	1
1024	GCAAGT	8	0.02	1
1025	AATCCT	8	-0.55	1
1026	CCTGTT	8	0.07	1
1027	GTTGTC	8	0.84	1
1028	GTCAGC	16	0.13	1
1029	AGCCTA	18	1.44	1
1030	CTAACA	8	-0.14	1
1031	AAGCTT	0	-3.45	1
1032	CTTTCA	8	-0.33	1
1033	AATAAA	0	-2.62	1
1034	AAACTG	0	-2.32	1
1035	ATAACT	10	0.81	1
1036	ACTGAT	9	-0.37	1
1037	AGTTTT	8	0.11	1
1038	AAGCCT	4	-1.51	1
1039	CCTTCA	7	-0.32	1
1040	CTGTCT	24	4.67	1
1041	GACTCG	16	-0.41	1
1042	TCGAAT	9	0.48	1
1043	AATTTC	0	-3.8	1
1044	GATAGG	4	-1.57	1
1045	CCTAGT	8	-0.33	1
1046	AGTTCC	8	-0.29	1
1047	TCCAAT	15	0.87	1
1048	GATACT	8	-0.08	1
1049	ACTAAA	4	-1.35	1
1050	CTGTTT	2	-1.59	1
1051	TTTAGT	5	-1.58	1
1052	AGTAGC	0	-2.48	1
1053	AGCAAT	8	0.15	1
1054	AAATTG	1	-2.31	1
1055	TTGTCC	0	-3.33	1
1056	TCCCAA	0	-2.44	1
1057	CAAGGT	8	0.62	1
1058	GGTCCT	8	0.63	1
1059	AATGCA	8	0.29	1
1060	TCACAG	7	-0.57	1
1061	TCAGGT	8	0.31	1
1062	TCTAAT	1	-1.93	1
1063	AATAGA	3	-1.96	1
1064	AGATTA	8	-0.12	1
1065	TCCCAT	7	-0.63	1
1066	CATAAT	8	-0.55	1
1067	AATGGA	8	-0.08	1
1068	GGAAAT	8	-0.56	1
1069	TCATAT	0	-2.36	1
1070	TATACT	8	0.47	1
1071	ACTTCA	7	-1.22	1
1072	GATCTT	3	-1.99	1
1073	CTTAAT	0	-3.26	1
1074	AAGGTA	9	0.69	1
1075	GTATCC	14	-0.23	1
1076	TCCCGA	0	-2.39	1
1077	ATCGTC	16	0.39	1
1078	GTCTCA	15	1.16	1
1079	TCAACA	7	-0.66	1
1080	ATATCT	8	-0.26	1
1081	CCTAAC	8	0.54	1
1082	AAGTTA	0	-2.62	1
1083	TCCCGT	0	-6.23	1
1084	CGTGAT	4	-1.54	1
1085	AGCTTC	24	3.63	1
1086	TTCGTT	24	2.38	1
1087	TTAGCA	6	-1.3	1
1088	GCAAAG	0	-2.43	1
1089	AAGTCT	0	-3.38	1
1090	AAGTTG	0	-3.25	1
1091	CATTAT	5	-1.3	1
1092	TATCCT	8	0	1
1093	ATCATT	16	-0.2	1
1094	GATCCC	12	0.58	1
1095	CCCAAC	24	3.24	1
1096	GTTTCA	8	-0.05	1
1097	GCAAGG	8	-0.95	1
1098	CTGTCC	16	1.01	1
1099	AGCATC	24	5.05	1
1100	CCTATC	24	3.72	1
1101	ATCAAG	16	-0.45	1
1102	TTATCT	2	-2.05	1
1103	AATTCA	8	-0.08	1
1104	TTGAGT	3	-1.58	1
1105	AGTCGT	0	-4.65	1
1106	ATCTTC	24	3.11	1
1107	TTCTCA	12	0.97	1
1108	CCTAAT	8	0.12	1
1109	TTATAC	8	0.07	1
1110	TACCGT	15	0.02	1
1111	GGGATG	8	0.69	1
1112	TCTTCC	0	-2.57	1
1113	CCTAAG	8	-0.01	1
1114	GGAATG	3	-1.68	1
1115	TCCGAT	16	0.58	1
1116	TCAATG	8	-0.35	1
1117	GATATG	4	-1.63	1
1118	TTGAGC	8	-0.49	1
1119	AGCCGT	8	-0.1	1
1120	GAGTCT	4	-1.17	1
1121	ACTAAT	8	-0.08	1
1122	TTGTCA	6	-1.2	1
1123	TATGAT	0	-4.08	1
1124	AATATC	12	1.01	1
1125	TCTTTA	8	0.14	1
1126	TTAGAT	0	-2.75	1
1127	AACAAT	15	1.14	1
1128	AATAGT	8	-0.15	1
1129	AGTTCG	16	0.47	1
1130	TCGGCA	22	1.78	1
1131	AGCAGT	6	-1.34	1
1132	AGTCCT	8	-0.4	1
1133	ACTGTC	24	1.95	1
1134	GTCAAT	19	1.18	1
1135	ACTACT	7	-0.69	1
1136	ACTACC	24	1.69	1
1137	ACCAAC	16	0.04	1
1138	AACGCA	16	-0.14	1
1139	GCAGCG	16	-0.59	1
1140	GCGGAA	14	-0.89	1
1141	GGTACT	8	-1.42	1
1142	ACTAAG	4	-1.29	1
1143	AACATG	16	-0.5	1
1144	ATGCTG	16	-0.18	1
1145	GACTCT	7	-1.24	1
1146	AAACAG	0	-3.22	1
1147	GAATGG	0	-4.23	1
1148	TGGCTC	24	3.64	1
1149	CTCCCA	12	0.6	1
1150	CCAAAT	7	-1.03	1
1151	GTCCAA	13	0.58	1
1152	CAAGGA	8	0.19	1
1153	TCATCA	7	-1.35	1
1154	TCAGTG	24	2.17	1
1155	GTGACT	4	-1.78	1
1156	AATATA	6	-1.43	1
1157	ACACAT	8	-0.73	1
1158	CATCGC	2	-1.11	1
1159	TCCTCA	0	-1.88	1
1160	TCAAAC	7	-1.3	1
1161	AACTCG	24	2.31	1
1162	TCGGTA	16	0.06	1
1163	GTAAAT	4	-1.42	1
1164	TTTACA	8	0.16	1
1165	ATTGAC	16	-0.05	1
1166	GACATT	10	-0.27	1
1167	TCAATA	7	-1.17	1
1168	GTACTC	24	3.57	1
1169	CTCAAA	3	-1.95	1
1170	AAATCA	2	-2.21	1
1171	TCAATT	0	-2.57	1
1172	TTAAGT	6	-0.89	1
1173	AGTAAA	0	-2.75	1
1174	GACCTT	5	-1.29	1
1175	TTGTTT	8	-0.61	1
1176	TCTAAA	7	-1.11	1
1177	TCAGAA	6	-0.84	1
1178	CTCTAC	18	1.07	1
1179	TACACA	22	1.91	1
1180	AATGAT	0	-2.04	1
1181	TATTCT	8	0.32	1
1182	CCACCT	8	0.22	1
1183	AGTGTG	24	1.73	1
1184	GTGCAC	17	1.15	1
1185	GATAGC	10	1.11	1
1186	AGCACA	2	-1.25	1
1187	ACAGAT	11	0.46	1
1188	GATGAC	3	-1.38	1
1189	AGAGTG	9	0.9	1
1190	TTGGGA	8	0.42	1
1191	GGAAAA	8	-1.22	1
1192	GATCTA	0	-2.45	1
1193	CTAAAC	4	-1.45	1
1194	TGGCGT	18	1.27	1
1195	CGTTCA	8	-0.81	1
1196	TCAAAA	1	-2.43	1
1197	CTTCTA	8	0.38	1
1198	CTAAAT	1	-2.05	1
1199	AATTCC	5	-1.42	1
1200	TCCCAG	8	-1	1
1201	GTTCTT	8	0.6	1
1202	CTTTTA	8	-0.61	1
1203	CCTGTA	8	-0.51	1
1204	GTAGTT	4	-1.66	1
1205	GTTAAA	0	-2.49	1
1206	AATAGC	9	0.78	1
1207	TTACTC	10	0.83	1
1208	GAAGGT	6	-1.28	1
1209	GGTGAA	8	0.34	1
1210	GAACCA	8	-0.22	1
1211	GACATA	8	0.08	1
1212	GACTAT	5	-1.35	1
1213	TATGTC	13	0.95	1
1214	GTCTCT	24	1.93	1
1215	TCTGAA	8	-0.46	1
1216	CTCTTA	8	0.22	1
1217	GAGGCT	10	-1.05	1
1218	GCTGCT	1	-1.89	1
1219	GCTGGA	12	1.02	1
1220	GGAAGA	8	-0.84	1
1221	TTTCCA	8	0.82	1
1222	CCAATG	3	-1.52	1
1223	ATGAAC	24	2.98	1
1224	AGTTTC	24	1.81	1
1225	AAAAAA	0	-2.48	1
1226	TTAGTA	8	-0.16	1
1227	GTAAGT	6	-1.11	1
1228	GAATCT	0	-3.04	1
1229	TCTAGC	7	-0.8	1
1230	AGCTCT	8	0.36	1
1231	GAACAT	0	-3.8	1
1232	CATGTT	10	0.85	1
1233	GGTAGC	7	-0.88	1
1234	AGCATA	10	0.69	1
1235	ATATAT	5	-1.43	1
1236	TACGTT	8	-1.19	1
1237	GTTATC	15	0.77	1
1238	AAGCAA	0	-2.21	1
1239	CAAATA	4	-1.52	1
1240	ATATTC	23	1.56	1
1241	TTCACT	19	1.44	1
1242	ACTGCA	7	-0.76	1
1243	GCACCC	16	0.83	1
1244	CCCATA	11	-0.39	1
1245	CTGGGA	24	2.81	1
1246	GGAATA	8	-0.18	1
1247	ATAGGA	9	0.66	1
1248	AGTGAG	12	0.11	1
1249	GAGGCC	16	0.39	1
1250	GCCCGG	11	-0.23	1
1251	CGGATG	1	-1.84	1
1252	ATGGAC	16	0.14	1
1253	GACTCA	24	1.74	1
1254	TTGCTG	11	-0.12	1
1255	CTGACA	16	-0.21	1
1256	ACACCT	8	-0.16	1
1257	CCTTGG	11	0.69	1
1258	AGAAGT	8	-0.15	1
1259	AGTGTA	1	-1.49	1
1260	GTAACT	8	0.15	1
1261	TCACAC	13	0.9	1
1262	CACATT	8	-0.77	1
1263	ATTATC	3	-1.98	1
1264	ATCAAC	22	1.7	1
1265	AACTAT	0	-5.11	1
1266	GTTAAC	6	-0.87	1
1267	TCCAAA	8	-0.72	1
1268	TCGATC	3	-1.31	1
1269	ATCATA	2	-2.2	1
1270	AGCCAA	8	0.12	1
1271	TCCTTT	0	-2.63	1
1272	TTTCCT	8	0.36	1
1273	AATACT	8	0.15	1
1274	ACTCTG	18	1.25	1
1275	CTGTTA	8	0.6	1
1276	TCTGGG	23	1.81	1
1277	GGGGTA	12	-0.65	1
1278	GTAATC	0	-2.13	1
1279	ATCAAA	8	-0.49	1
1280	AAAGTG	5	-1.17	1
1281	GTGATA	20	1.28	1
1282	AACTCT	7	-1.07	1
1283	TCTTTG	7	-0.9	1
1284	TTGTTG	7	-0.85	1
1285	ACAACC	7	-0.96	1
1286	ACAGAG	19	0.69	1
1287	AGTAGA	4	-2.21	1
1288	ATAAAA	8	-0.66	1
1289	AAACTT	4	-1.73	1
1290	CTTCTT	3	-2.26	1
1291	CTTTCC	1	-2.2	1
1292	TCCAGG	0	-3.19	1
1293	CAGAAT	6	-1.09	1
1294	AACCCC	24	5.34	1
1295	CCCCTA	3	-1.61	1
1296	CTAGAC	16	-0.27	1
1297	TCTTCT	8	-0.64	1
1298	TCTGTG	17	0.66	1
1299	GTGAGT	13	0.81	1
1300	AGTGGA	8	-0.6	1
1301	GGAGCT	13	-0.02	1
1302	GAATAT	8	-0.22	1
1303	TATACA	4	-2.03	1
1304	TGCCAA	10	1.03	1
1305	ATATCC	8	-0.58	1
1306	ACACAA	7	-0.9	1
1307	GAGTCA	4	-2.28	1
1308	TATCCA	8	-0.17	1
1309	CCAGTA	1	-2.08	1
1310	GTACGA	8	-0.73	1
1311	GATACA	0	-2.93	1
1312	AAGTCA	0	-3.29	1
1313	TCACCA	7	-1.08	1
1314	TCTAAC	8	-0.73	1
1315	AACTTA	8	-0.14	1
1316	GAAAGT	4	-1.63	1
1317	AGTTCT	7	-0.88	1
1318	TCACTA	17	1.21	1
1319	AAAGTT	4	-1.59	1
1320	GACACC	24	4.29	1
1321	ACCGAC	24	6.39	1
1322	GACACA	21	1.64	1
1323	ACAGCA	8	-0.55	1
1324	AACATC	18	1.91	1
1325	CTAAAA	6	-1.03	1
1326	TTCAGT	8	0.44	1
1327	AGTATT	10	0.24	1
1328	ATTTTC	12	-0.74	1
1329	TTCTTC	24	2.36	1
1330	AAATAC	0	-2.48	1
1331	TACAAT	16	-0.33	1
1332	CAGTCT	3	-1.68	1
1333	AGTCTA	8	0.38	1
1334	CTAATT	8	0.65	1
1335	ATTAAA	2	-2.03	1
1336	CATTCT	7	-1.11	1
1337	GGTTCA	8	-0.17	1
1338	GAACAC	0	-3.35	1
1339	CACTTA	4	-1.5	1
1340	ACTCAA	8	0.08	1
1341	TTTAAC	9	0.53	1
1342	AACAAA	0	-3.46	1
1343	AAAGTA	7	-0.97	1
1344	GTAGAC	9	-1.16	1
1345	ATTTTG	8	0.57	1
1346	TTGAAT	8	-0.44	1
1347	CCAAAG	4	-2.02	1
1348	CTGCGT	22	2.3	1
1349	CGTATG	18	1.32	1
1350	CTCTCG	23	1.53	1
1351	TCGGAG	17	1.31	1
1352	GTAAAA	0	-3.04	1
1353	AATTTG	8	-0.64	1
1354	ATTCAG	6	-1.32	1
1355	CAGCAT	8	0.2	1
1356	CATTAC	23	2.11	1
1357	TACCTT	8	-0.05	1
1358	CTTGTT	8	-1.09	1
1359	GTTGAA	0	-2.78	1
1360	AGACTT	8	-0.11	1
1361	CTTACA	0	-2.95	1
1362	TCAGGC	24	2.86	1
1363	GGCCAC	16	0.12	1
1364	CACATC	16	-0.13	1
1365	ATCACC	16	0.66	1
1366	ACCAAG	13	-0.31	1
1367	AAGGAG	16	-0.86	1
1368	GACTTA	8	-0.19	1
1369	TTACCA	8	0	1
1370	CCAACA	8	-0.23	1
1371	ACAATC	21	1.41	1
1372	ATCTAT	11	-0.07	1
1373	TATCAC	0	-2.53	1
1374	CACAAG	7	-0.87	1
1375	TATCTA	9	-0.3	1
1376	CAAACT	8	0.32	1
1377	ACTCCC	23	1.64	1
1378	CCCTTT	2	-1.74	1
1379	TACTCA	14	0.89	1
1380	ACTGTA	8	0.21	1
1381	GAAATC	16	0.12	1
1382	ATCATG	17	1.01	1
1383	TCTTTT	8	-0.67	1
1384	TTTGTA	4	-1.36	1
1385	AACCAT	0	-1.76	1
1386	CATCAT	8	0.24	1
1387	CATTTC	20	1.37	1
1388	TTCATA	15	1.09	1
1389	ATAGAT	1	-1.7	1
1390	CATCTA	8	-0.27	1
1391	GAAACA	6	-1.01	1
1392	CTTAGA	8	-0.39	1
1393	AGAGGT	6	-1.36	1
1394	GGTTTT	2	-2.42	1
1395	CTAAGT	8	0.21	1
1396	GAAATT	4	-1.32	1
1397	TATTTC	12	-0.44	1
1398	TTCCTG	22	2.41	1
1399	CTGAAG	16	0.07	1
1400	AATCTT	8	-0.83	1
1401	GTGAGC	24	4.13	1
1402	TTATTC	9	-0.31	1
1403	GACGCT	1	-1.56	1
1404	GCTATG	3	-1.38	1
1405	ATGGCT	14	-0.49	1
1406	CATGCC	24	2.8	1
1407	AGCATG	22	1.73	1
1408	ATGTCC	16	0	1
1409	GTAAGA	5	-1.41	1
1410	CTAGGA	3	-1.78	1
1411	GGACAA	8	0.21	1
1412	GCAGAT	9	-0.45	1
1413	GATGGG	9	-0.76	1
1414	GGGAAT	12	0.8	1
1415	TTTGGT	0	-3.72	1
1416	TCAAGC	8	-0.21	1
1417	AGCCTT	8	0.62	1
1418	CTTAAA	4	-2.01	1
1419	ATGCAA	6	-0.84	1
1420	TACCCT	14	-0.56	1
1421	GTAACC	9	0.14	1
1422	TCTCTA	8	0.37	1
1423	CTACAA	8	-0.86	1
1424	CAACAT	8	-0.42	1
1425	TATCTT	8	0.02	1
1426	TTATCA	3	-1.81	1
1427	GAATTA	4	-1.39	1
1428	TTATTA	3	-1.94	1
1429	GATTTG	8	-0.12	1
1430	TACCTC	24	3.49	1
1431	CAGGTC	24	3.03	1
1432	GTCCTC	12	-0.19	1
1433	CTCTTT	8	-0.65	1
1434	TTTATA	9	-0.64	1
1435	TATAAG	0	-2.69	1
1436	CTGGTG	17	1.31	1
1437	GTGTCA	24	4.53	1
1438	CAGCTA	8	-0.11	1
1439	CTAAAG	0	-4.14	1
1440	AAGGGG	19	1.39	1
1441	GGGATC	24	2.3	1
1442	ATCAGC	16	0.61	1
1443	ATCTCA	12	1.06	1
1444	TCACTC	24	1.59	1
1445	CATTCC	6	-1.62	1
1446	CCATTA	8	0.15	1
1447	AAAACA	0	-3.34	1
1448	AATTTA	8	-0.27	1
1449	TTTAGA	8	-0.94	1
1450	AGTTAC	10	-0.89	1
1451	ATGAGG	8	-1.09	1
1452	GATTCA	7	-1.19	1
1453	CAAATG	6	-0.9	1
1454	AATGGC	22	1.59	1
1455	GCAGCT	3	-1.27	1
1456	GCTTTA	5	-1.34	1
1457	CACGTG	17	1.15	1
1458	GTGCTG	20	1.71	1
1459	CTGCTT	24	2.28	1
1460	AAATGC	5	-1.86	1
1461	TGCGGA	24	2.04	1
1462	TCTTTC	20	1.61	1
1463	CAAATT	0	-3.4	1
1464	AACCTA	6	-1.36	1
1465	CTACCA	8	0.48	1
1466	CCAGCA	8	0.07	1
1467	ATATGG	7	-0.56	1
1468	ATTTAT	2	-2.24	1
1469	TATACC	23	1.98	1
1470	ACCAGG	24	2.18	1
1471	ATACAA	8	-0.75	1
1472	CAATCT	7	-0.36	1
1473	CAGGCA	12	-0.34	1
1474	CCACTA	8	0.48	1
1475	CTAACT	0	-2.63	1
1476	ACTAGG	0	-2.54	1
1477	AGGTCA	8	-0.29	1
1478	ATATCA	7	-0.89	1
1479	CTTAAG	0	-4.36	1
1480	CATGGT	11	-0.03	1
1481	GGTTTC	24	4.4	1
1482	ATGCAG	16	0.19	1
1483	CAAGTA	4	-1.47	1
1484	TCTGTC	16	-0.08	1
1485	TACAAA	0	-2.4	1
1486	ATTCAA	8	-0.77	1
1487	CCATAT	3	-2.1	1
1488	TATAGT	3	-2.18	1
1489	AGTTGG	8	0.6	1
1490	TGGGAT	10	0.4	1
1491	ACAATT	8	-0.41	1
1492	CAATCA	7	-0.82	1
1493	CCTTGC	24	1.91	1
1494	TGCTTA	8	0.52	1
1495	AAGACA	0	-2.65	1
1496	ACATTG	6	-0.99	1
1497	AAGCTA	0	-3.9	1
1498	CTACTT	10	0.5	1
1499	TTTTAT	8	-0.78	1
1500	TTGACT	8	0.52	1
1501	GCACAG	0	-3.67	1
1502	GATACC	5	-2.42	1
1503	ACCGAA	17	0.37	1
1504	TCTTAT	8	0.01	1
1505	TATCTC	24	2.19	1
1506	CTCCCT	16	1.17	1
1507	AACTGC	24	3.27	1
1508	CTCTCC	24	3.73	1
1509	TCCTTC	18	1.19	1
1510	TTCCCT	24	2.15	1
1511	CCTACA	0	-3.82	1
1512	TGGAAG	14	0.04	1
1513	AAGACT	0	-3.13	1
1514	ACTAAC	11	-1.02	1
1515	AACACC	16	0.43	1
1516	ACCTTC	16	0.58	1
1517	TTCATT	16	-0.29	1
1518	CATGTC	8	0.73	1
1519	GTCAAG	13	-0.76	1
1520	GAGATC	16	-0.05	1
1521	ATCGGG	24	2.9	1
1522	CAATCG	9	0.95	1
1523	TCGAAA	7	-1.16	1
1524	TTAGAC	0	-2.27	1
1525	GACCAC	23	2.59	1
1526	AAAGGA	8	-0.44	1
1527	TTGGTT	1	-2.89	1
1528	GTTACA	7	-1.06	1
1529	ACATTT	8	0.12	1
1530	CAATTC	11	0.87	1
1531	TATAGA	8	-0.19	1
1532	AACCCA	15	1.09	1
1533	TGCAAT	21	1.55	1
1534	AAACGT	0	-4.78	1
1535	CGTGCC	16	0.01	1
1536	GCCAAG	16	-0.11	1
1537	ATCTCT	13	0.03	1
1538	TCATTT	5	-1.38	1
1539	TTTAAA	2	-2.08	1
1540	AAAAGC	11	0.6	1
1541	TCAAGA	0	-2.76	1
1542	TTCCCA	24	2.22	1
1543	GTATTG	0	-4.79	1
1544	AACACG	16	-0.2	1
1545	ACGAAA	0	-3.24	1
1546	AAATCC	0	-2.74	1
1547	AAAAGA	0	-2.33	1
1548	AGAGAC	4	-1.58	1
1549	CACGCC	24	2.63	1
1550	GCCACC	16	1.02	1
1551	TTTCAC	0	-4.71	1
1552	AAGATA	0	-4.15	1
1553	ATAGTT	8	0.04	1
1554	GTTAGG	4	-1.47	1
1555	AGGTTA	8	0.52	1
1556	TTACTA	5	-1.39	1
1557	CCAGCC	18	0.81	1
1558	CCCACT	19	0.92	1
1559	ACAAGA	8	-0.54	1
1560	CCTCAT	8	0.57	1
1561	CATCTC	11	0.18	1
1562	CGGAAG	5	-1.45	1
1563	TCTGCG	24	2.32	1
1564	GCGCCA	24	2.94	1
1565	AGGAAT	8	-0.15	1
1566	TTACTT	8	-0.02	1
1567	CTTCAC	11	0.7	1
1568	CACTGG	16	0.23	1
1569	TGGACT	16	1.24	1
1570	AGAACT	3	-1.75	1
1571	ACTATA	8	-0.41	1
1572	ATACAT	8	-0.41	1
1573	GATTGT	0	-1.87	1
1574	TGTTTG	9	0.54	1
1575	TTGGAT	3	-1.91	1
1576	GATAGA	8	-0.61	1
1577	TTCGAC	16	-0.06	1
1578	GACGAT	0	-1.96	1
1579	CACGCA	16	0.41	1
1580	CCCACA	21	1.41	1
1581	ACAGTT	8	0.25	1
1582	TGTCCT	7	-0.93	1
1583	GCAAGA	0	-2.37	1
1584	AGTCCA	7	-0.9	1
1585	GATTCC	0	-2.02	1
1586	GCAAAA	4	-1.56	1
1587	CACTGT	8	0.52	1
1588	TGTGCA	8	0.28	1
1589	GCACGA	8	-0.13	1
1590	CGACCA	1	-2.06	1
1591	CCATAC	4	-1.5	1
1592	TACACT	17	0.94	1
1593	ACTGCT	17	1	1
1594	GCTCCA	8	0.24	1
1595	AAACGA	4	-1.76	1
1596	CGACGA	0	-9.18	1
1597	AGTGCC	20	1.44	1
1598	GCCGCC	16	0.63	1
1599	GCCTGG	24	2.32	1
1600	TGGAAA	0	-1.57	1
1601	AAATTT	6	-1.38	1
1602	CCTCGG	6	-1.26	1
1603	ATGGTT	4	-1.58	1
1604	TCAGCG	16	1.17	1
1605	GCGGGC	16	0.27	1
1606	GGCTTA	0	-2.75	1
1607	TTATAT	9	-0.26	1
1608	GTCACC	24	3.15	1
1609	ACCCCA	21	1.66	1
1610	CCAGCG	17	0.8	1
1611	GCGTAT	0	-3.14	1
1612	GGAATC	13	1.01	1
1613	GTGCGG	16	-0.26	1
1614	CGGTCC	0	-2.54	1
1615	ATTGAA	6	-0.97	1
1616	AAGCGT	8	-1.02	1
1617	CGTCCG	3	-1.18	1
1618	CCGCTC	17	0.94	1
1619	CTCATT	24	2.04	1
1620	ATTAGT	9	-0.2	1
1621	GACAAT	4	-1.35	1
1622	GAATGA	15	-0.53	1
1623	GCTGCG	18	1.46	1
1624	GCGGTT	19	1.26	1
1625	GTTGTG	2	-2.05	1
1626	GTGGCA	24	2.14	1
1627	GCAATG	14	0.57	1
1628	CTGATG	16	-0.55	1
1629	ATGCTC	21	2.01	1
1630	CTCGGA	24	3.94	1
1631	GGAGTC	9	1.1	1
1632	GTCGGG	24	3.06	1
1633	GGGCTG	17	0.99	1
1634	CTGATC	16	0.47	1
1635	ATCGAA	16	0.09	1
1636	CTGTGG	24	2.74	1
1637	TGGGTG	24	2.74	1
1638	GTGTGG	24	3.65	1
1639	TGGTGT	9	0.87	1
1640	TGTTAT	4	-0.97	1
1641	TCCACG	24	2.62	1
1642	ACGACA	11	-0.81	1
1643	GCCTCA	19	1.24	1
1644	CTGCTC	24	2.54	1
1645	CGAAAA	0	-3.28	1
1646	TGCTGC	24	3.16	1
1647	TGCCTA	13	0.08	1
1648	CTTCTC	24	1.62	1
1649	CTCCAC	21	1.37	1
1650	CACCCT	18	0.84	1
1651	CCTTTC	21	1.32	1
1652	TTCGTC	24	3.53	1
1653	GTCTTT	6	-0.22	1
1654	GGTCAG	16	0.77	1
1655	CAGTAC	20	1.83	1
1656	TGGTTT	15	1.08	1
1657	GTCACG	16	0.35	1
1658	GTTCCA	8	-0.18	1
1659	CCAGAT	8	0.13	1
1660	TCAGTT	8	0.28	1
1661	GTTTTG	0	-5.32	1
1662	AAAAAG	0	-3.82	1
1663	ACTCAT	8	-0.65	1
1664	TCTATT	8	-0.38	1
1665	ATTGTT	0	-3.09	1
1666	GTTCTG	10	0.69	1
1667	ACCGCC	24	4.64	1
1668	GATTTT	3	-1.75	1
1669	TATGCC	16	-0.28	1
1670	GCCTTC	24	2.43	1
1671	AGGATA	4	-1.56	1
1672	ATATTG	6	-0.99	1
1673	TTGTGT	8	-1.02	1
1674	AGAATA	3	-2.03	1
1675	TATTTG	0	-2.63	1
1676	AGTCCG	12	0.36	1
1677	CCGGTT	16	1.08	1
1678	GAGAGT	0	-2.74	1
1679	TACATT	4	-1.23	1
1680	GCAGTT	7	-0.85	1
1681	CTCACC	24	3.24	1
1682	TGCCAG	24	1.64	1
1683	GGCTCT	18	0.96	1
1684	CTTAGT	0	-3.02	1
1685	GACTTT	7	-0.61	1
1686	TTTGAT	0	-3.04	1
1687	GGTCGA	0	-4.57	1
1688	AAGGCA	0	-1.69	1
1689	GCATAC	22	1.81	1
1690	CTTGCT	8	-0.72	1
1691	GCTGGC	18	1.13	1
1692	GGCTCC	23	2.54	1
1693	ATTGTA	6	-1.08	1
1694	GTATCT	8	0.3	1
1695	ACTGTT	8	0.34	1
1696	CACACA	14	-0.11	1
1697	GCATTG	3	-1.94	1
1698	CGAATT	0	-4.95	1
1699	GTCTAT	24	4.01	1
1700	CACCCC	16	0.68	1
1701	GCTGTC	24	3.18	1
1702	AGGACT	8	-0.14	1
1703	CTGCCT	24	2.42	1
1704	CCTGCC	21	1.67	1
1705	TGGCAT	16	0.64	1
1706	CATCGA	8	-0.61	1
1707	GATTGG	8	0.14	1
1708	TGGACC	21	1.6	1
1709	ACCATC	16	0.31	1
1710	CTGCAT	22	1.71	1
1711	TCTTAC	0	-3.94	1
1712	TACATG	16	-0.83	1
1713	CACCTT	8	0.15	1
1714	CTTCAT	1	-2.25	1
1715	CATGCT	7	-0.76	1
1716	GGCCTA	8	0.73	1
1717	CTACAG	7	-0.91	1
1718	ATGTGC	16	0.39	1
1719	TGCACA	10	-0.44	1
1720	ACAGGC	16	-0.47	1
1721	GGCTAC	16	0.04	1
1722	GGCTTT	8	-0.07	1
1723	GAATTG	8	-1	1
1724	TTGGAG	0	-2.73	1
1725	GAGGTG	16	0.05	1
1726	CCAGAC	19	1.53	1
1727	TATGAC	6	-1.55	1
1728	GTGTTT	13	0.49	1
1729	TTTGTG	14	-0.63	1
1730	GTGAAT	14	1.13	1
1731	CTGGCA	24	3.57	1
1732	ATCGCT	17	1.42	1
1733	GCCATG	16	0.35	1
1734	ATGACG	16	1.19	1
1735	ACGATG	16	-0.19	1
1736	ATGGGC	14	-0.53	1
1737	GGCAAA	0	-2.17	1
1738	ATTGGT	8	-0.13	1
1739	CAACTA	8	-0.15	1
1740	GACCCA	7	-0.78	1
1741	GTTATA	8	-0.24	1
1742	ATTGCC	16	-0.62	1
1743	GCCCTA	8	-1.09	1
1744	ACTCAC	0	-2.76	1
1745	GCACCA	7	-0.49	1
1746	GTGTCT	16	-0.32	1
1747	GGGGGA	10	-0.94	1
1748	GTCATC	16	-0.07	1
1749	ATCCTC	16	0.75	1
1750	CTCAAT	24	2.31	1
1751	GTTGAG	0	-2.63	1
1752	GCACTG	16	0.45	1
1753	CGATTT	2	-1.77	1
1754	CCACCC	19	1.11	1
1755	CCCGCA	24	4.44	1
1756	AACTTC	24	2.66	1
1757	CTGTAT	16	-0.03	1
1758	TATCAT	7	-1.2	1
1759	CTAGCA	0	-6.77	1
1760	GCAGCA	8	0.05	1
1761	GTCTGA	15	0.4	1
1762	ATGGGG	21	2.35	1
1763	GCTCAT	8	0.2	1
1764	GGATTA	2	-2.24	1
1765	TTAGTG	12	0.45	1
1766	TTTGCT	1	-1.94	1
1767	TTTGAA	3	-1.76	1
1768	ACCTTG	24	2.66	1
1769	GGAAAG	0	-3.37	1
1770	CCACTG	24	2.6	1
1771	CTGTGT	7	-0.78	1
1772	TGTAAA	7	-1.32	1
1773	GTCGGT	22	1.33	1
1774	GGTGGG	2	-2.07	1
1775	GGGCCA	13	0.99	1
1776	TCCAAG	15	0.19	1
1777	AAGTCG	16	-0.38	1
1778	TCGCTC	16	0.02	1
1779	CTCGTA	14	-0.56	1
1780	TTGGTG	16	1.08	1
1781	GCGTTT	6	-1.17	1
1782	TTTGAC	24	5.79	1
1783	AAGGCG	7	-0.72	1
1784	GCGTTC	16	0.18	1
1785	TTCTTT	10	0.59	1
1786	GACTTG	0	-2.53	1
1787	TTGTGG	14	1.09	1
1788	GAGGGG	16	0.44	1
1789	GGGCAC	15	-0.23	1
1790	TCCGTC	17	1.46	1
1791	GTCAGA	8	-0.9	1
1792	GACACT	15	0.28	1
1793	CTGGCC	16	0.73	1
1794	GCCCAG	16	0.89	1
1795	TTCTAC	24	4.45	1
1796	ATCCAC	16	-0.26	1
1797	CACTTT	24	2.37	1
1798	GCCATC	16	0.66	1
1799	ATCTAC	16	0.03	1
1800	TACTGC	16	-0.18	1
1801	TGCAGA	8	0.61	1
1802	AGAGGC	8	0.13	1
1803	AAACAA	0	-3.52	1
1804	AGGATT	0	-5.25	1
1805	ATTTCT	0	-2.59	1
1806	AAAACC	16	-0.21	1
1807	GGGGCA	24	2.74	1
1808	GCGCTG	16	0.98	1
1809	CTGAGC	20	1.44	1
1810	CAGACT	8	-0.88	1
1811	ACTACG	16	-0.18	1
1812	ACGGAG	16	0.52	1
1813	TTTCTG	18	1.4	1
1814	TTCTAT	24	2.22	1
1815	GCCCTC	18	1.59	1
1816	CTCCCC	22	1.79	1
1817	TTCGTG	17	0.85	1
1818	GTGCCC	16	0.47	1
1819	AATCCG	8	-0.71	1
1820	CCGATG	18	0.93	1
1821	ATGGTC	16	-0.42	1
1822	CCCTCA	18	0.72	1
1823	ACTCCA	8	-0.35	1
1824	AAGTTT	0	-2.13	1
1825	TTAGCT	8	-0.8	1
1826	TTAACT	8	-0.29	1
1827	ACTTTT	8	-0.69	1
1828	ACACCA	7	-1	1
1829	TTAACC	8	0.65	1
1830	GGACCT	8	0.46	1
1831	CGGGCC	16	0.67	1
1832	ATGACC	17	1.15	1
1833	CGGTAC	16	0.43	1
1834	ATCCAA	24	1.62	1
1835	CAAGCC	15	0.73	1
1836	GCCGAC	16	0.02	1
1837	TACCAC	13	-0.12	1
1838	CACAAC	24	2.46	1
1839	CTCATC	17	0.86	1
1840	ATCGGT	16	0	1
1841	GGTGTC	14	-0.57	1
1842	ACAGCT	8	0.17	1
1843	GTGGAC	24	3.05	1
1844	AGCGGC	16	1.57	1
1845	AAGATG	16	-0.47	1
1846	ATGATC	16	-0.2	1
1847	ACCCCC	24	2.6	1
1848	CCCGAG	17	1.19	1
1849	AGTGTC	8	0.85	1
1850	GTCTGT	14	1.18	1
1851	TGTGTC	24	2.39	1
1852	ATGCGG	16	-0.78	1
1853	GCACAC	5	-1.01	1
1854	AGCGTG	24	2.85	1
1855	GACTTC	24	4.19	1
1856	TTCACG	16	0.76	1
1857	ACGAGG	24	2.35	1
1858	GGGACG	15	-0.19	1
1859	ACGGCC	16	1.03	1
1860	TCAACC	7	-0.47	1
1861	ATGTTG	12	-0.12	1
1862	TTGCGA	8	-0.05	1
1863	CGAGCC	24	2.48	1
1864	GCCTCC	24	2.34	1
1865	TTGGCA	11	0.46	1
1866	AAGGAT	0	-2.62	1
1867	GTCCCG	24	6.1	1
1868	CCGCTA	14	0.48	1
1869	CTACTG	24	1.8	1
1870	CCCTCC	24	2.47	1
1871	TTGATC	24	2.36	1
1872	ATCTGG	24	2.63	1
1873	TGGGGG	20	1.12	1
1874	GGGAGT	8	0.03	1
1875	GACCGC	16	0.4	1
1876	CGCTTG	2	-1.66	1
1877	TTCTTG	13	-0.51	1
1878	TTGCAG	0	-3.06	1
1879	CAGGCT	1	-1.79	1
1880	GCTCTG	24	3.84	1
1881	CGCTGG	24	3.58	1
1882	TGGCGC	16	0.05	1
1883	TTGACC	24	2.11	1
1884	ACCACA	16	-0.3	1
1885	ACATCC	7	-1.28	1
1886	CATCCG	24	1.48	1
1887	CCGGGG	18	1.08	1
1888	GTCCTG	17	1.08	1
1889	AATGAC	11	-0.42	1
1890	CTCTTG	16	1.23	1
1891	GATTGC	10	0.97	1
1892	TGCCAC	24	2.79	1
1893	CATAAC	6	-1.22	1
1894	AGGAGT	15	-0.38	1
1895	CACTCC	17	0.95	1
1896	AGCGAG	16	1.35	1
1897	GCTGTG	16	-0.29	1
1898	ATGGCC	15	-0.31	1
1899	AATGCC	16	-0.34	1
1900	GCGTCA	3	-1.62	1
1901	TCACTG	24	3.09	1
1902	GGTCGC	11	-0.83	1
1903	GAGGGA	20	1.52	1
1904	GGAAGG	8	-0.29	1
1905	ACTCGT	0	-2.87	1
1906	CTCGGG	24	2.07	1
1907	GGGGCC	16	0.38	1
1908	GCCTTG	3	-1.51	1
1909	TTCAGC	24	3.35	1
1910	CGGCCA	14	-0.11	1
1911	ACAGCG	21	1.34	1
1912	GCGATG	24	2.19	1
1913	ATGATT	3	-1.79	1
1914	ATTCGA	0	-3.99	1
1915	GATGGC	8	-1.15	1
1916	GGCCTC	24	3.21	1
1917	TTCTGG	22	1.71	1
1918	TGGCTG	24	4.43	1
1919	ATCGAC	16	1.22	1
1920	GACCTA	21	1.6	1
1921	TCTGAC	10	-0.47	1
1922	TACTCC	24	5.1	1
1923	TCCGTG	24	8.01	1
1924	GCTTTG	3	-1.78	1
1925	TTGCTC	23	1.48	1
1926	CTCATG	24	3.81	1
1927	CTCTGC	20	1.81	1
1928	TGCCTC	24	2.07	1
1929	CGCAGT	0	-2.68	1
1930	ATGTGT	3	-1.45	1
1931	TGTGCT	0	-3.01	1
1932	GCTAAG	5	-1.48	1
1933	GCAGGG	17	0.6	1
1934	CTTTCG	15	-0.29	1
1935	GATCTC	4	-1.03	1
1936	GGACAC	16	0.79	1
1937	CACGAA	16	0.19	1
1938	CAGCCG	18	0.98	1
1939	CCGTAT	8	0.88	1
1940	TATGTG	16	-0.16	1
1941	GGAGCC	24	1.96	1
1942	TACAGC	24	5.78	1
1943	ATCCCG	24	3.13	1
1944	CCGTCC	16	0.31	1
1945	ATGGGA	0	-1.89	1
1946	CTGCGA	15	-0.35	1
1947	CGATGC	24	2.66	1
1948	TGCTTC	24	3.97	1
1949	TTCATC	24	3.93	1
1950	GGCAAC	24	3.76	1
1951	AACGCT	17	0.68	1
1952	ATAGAG	9	-0.15	1
1953	TTTATC	15	0.86	1
1954	ATCATC	23	2.22	1
1955	GGTGTT	4	-1.57	1
1956	GAATCC	9	-0.46	1
1957	TCCGAC	13	-0.3	1
1958	GACATC	24	4.42	1
1959	GCTGAC	16	-0.81	1
1960	CAGCCC	22	1.79	1
1961	CCCCAG	15	0.42	1
1962	CTCTCA	24	2.52	1
1963	CTAACC	21	1.4	1
1964	AACACT	8	0.44	1
1965	ACTGGG	8	0.2	1
1966	GGGAAG	0	-2.37	1
1967	GCACGG	24	2.91	1
1968	GGGCCG	15	-0.36	1
1969	CCGGCC	20	1.92	1
1970	GCCAGT	22	1.67	1
1971	GTGCAG	16	0.12	1
1972	AGTGGG	8	0.06	1
1973	CCCCTT	0	-2.22	1
1974	CCAGTC	7	-0.65	1
1975	ACCCCT	13	0.66	1
1976	CACAGG	8	0.39	1
1977	ACAGGG	0	-2.85	1
1978	GGGTGC	24	1.62	1
1979	TGCCCA	12	1.07	1
1980	GTGTAA	17	0.56	1
1981	GTGAAG	5	-1.21	1
1982	TCTCGA	0	-5.08	1
1983	CGAGCG	24	3.46	1
1984	GCGAAG	2	-1.58	1
1985	CGCTAT	3	-1.54	1
1986	GGAGAG	8	-0.47	1
1987	TTTGCG	16	1.12	1
1988	GCGACG	16	-0.31	1
1989	ACGGTC	16	-0.59	1
1990	AAGGCC	16	0.33	1
1991	AACCAA	8	0.28	1
1992	GTCGCC	18	1.2	1
1993	ATTAAG	0	-2.74	1
1994	AAAATC	0	-3	1
1995	ATAAAT	7	-0.99	1
1996	GCCTTA	0	-3.25	1
1997	GAGATA	7	-0.93	1
1998	TTACAG	8	0.12	1
[truncated: 1,925 more rows]

## Sheet: C57BL6J_TS25_vs_CD1_TS14
	Codon Pair	Stat	Effect Size	p-value
0	ATGTCT	0	-8.98	1
1	TCTCCA	0	-4.01	1
2	CCACTT	4	-0.54	1
3	CTTATA	3	-1.07	1
4	ATAAGA	0	-5.21	1
5	AGAAGC	2	-1.69	1
6	AGCATT	0	-3.57	1
7	ATTGTC	0	-2.21	1
8	GTCGAT	9	0.33	1
9	GATATC	0	-3.69	1
10	ATCACT	10	0.46	1
11	ACTGAA	0	-8.22	1
12	GAAGTT	0	-4.83	1
13	GTTTTC	15	2.61	1
14	TTCAAT	12	0.46	1
15	AATCAA	0	-9.92	1
16	CAATAT	1	-2.08	1
17	TATGCA	2	-1.48	1
18	GCATCA	0	-2.87	1
19	TCACAA	0	-5.05	1
20	CAAAGT	0	-2.84	1
21	AGTTGT	0	-7.06	1
22	TGTGAT	3	-0.47	1
23	GATGGA	3	-0.32	1
24	GGAGCA	0	-3.33	1
25	TCACTT	0	-4.6	1
26	CTTAGC	15	4.01	1
27	AGCAAG	13	1.37	1
28	AAGAAA	0	-6.55	1
29	AAAGAC	0	-3.92	1
30	GACCTG	15	11.01	1
31	CTGAAA	0	-6.26	1
32	AAAAAC	1	-2.23	1
33	AACCTC	15	15.14	1
34	CTCCTT	0	-4.13	1
35	CTTGAG	1	-2.21	1
36	GAGAGA	0	-2.89	1
37	AGAGAA	0	-7.9	1
38	GAACTT	0	-5.31	1
39	CTTGGA	3	-1.34	1
40	GGAGAT	0	-3.12	1
41	GATGTC	15	2.47	1
42	GTCCTT	14	2.14	1
43	CTTCAG	0	-2.72	1
44	CAGAGA	3	-0.82	1
45	AGACCA	0	-14.02	1
46	CCACAT	0	-2.51	1
47	CATGAC	15	4.04	1
48	GACCCT	12	1.7	1
49	CCTGAG	5	-0.73	1
50	GAGACG	12	1.58	1
51	ACGATA	15	3.15	1
52	ATAGAC	15	4.09	1
53	CTGACC	15	18.6	1
54	ACCCTA	12	0.44	1
55	CTAGAA	3	-1.84	1
56	CTTCTG	15	5.98	1
57	CTGGAT	15	2.22	1
58	GATCGC	1	-1.15	1
59	CGCGAC	0	-1.95	1
60	GACTGC	15	5.89	1
61	TGCAAC	15	3.89	1
62	AACGGG	15	8.17	1
63	GGGCGT	0	-2.1	1
64	CGTGTT	3	0.03	1
65	GTTGAT	0	-4.04	1
66	GATTTC	15	2.13	1
67	TTCAAC	15	15.54	1
68	AACGAA	7	0.36	1
69	GAATTC	15	3.58	1
70	TTCCTC	11	0.81	1
71	CTCCTG	15	2.41	1
72	CTGTTC	14	2.39	1
73	TTCCTT	3	-1.1	1
74	CTTTTC	0	-6.26	1
75	TTCAAG	15	9.16	1
76	AAGATT	0	-8.49	1
77	ATTGCT	0	-3.41	1
78	GCTCAA	0	-11.94	1
79	CAAGCT	0	-2.81	1
80	GCTTGC	15	10.94	1
81	TGCTAT	2	-1.11	1
82	TATTAT	0	-5.3	1
83	TATGCT	12	0.34	1
84	GCTCTC	15	4.18	1
85	CTCGAT	15	1.97	1
86	GATCAG	0	-5.09	1
87	CAGGCC	15	6.66	1
88	GCCGCA	15	25.7	1
89	GCAGAG	12	0.38	1
90	GAGCTA	0	-3.12	1
91	CTAGGC	2	-1.32	1
92	GGCGAG	15	2.9	1
93	GAGAAG	12	0.51	1
94	AAGAGA	0	-6.39	1
95	AGAGCC	3	-0.15	1
96	GCCCTG	15	9.21	1
97	CTGCCC	15	6.45	1
98	CCCAAT	0	-2.05	1
99	AATGAA	0	-12.92	1
100	GAAAAG	0	-6.65	1
101	AAGAGG	0	-1.12	1
102	AGGAAC	7	0.46	1
103	AACCTG	15	3.78	1
104	CTGTCA	15	3.79	1
105	CAAGAT	0	-10.2	1
106	CGCAGG	0	-1.19	1
107	AGGCAA	5	-0.59	1
108	CAAGAA	0	-6.74	1
109	GAAGAC	0	-3.6	1
110	GACCAA	2	-1.86	1
111	CAAAGG	0	-6.34	1
112	AGGAGA	0	-4.95	1
113	AGATTC	2	-1.45	1
114	TTCGAG	15	2.72	1
115	GAGCCC	15	4.22	1
116	CCCCGA	15	6.71	1
117	CGAAGC	12	1.12	1
118	AGCAGA	0	-3.2	1
119	AGACAA	0	-8.08	1
120	CAACTG	12	0.67	1
121	CTGGAC	15	3.92	1
122	GACGAA	4	-0.8	1
123	GAAGAA	0	-6.63	1
124	GAACCT	3	-0.67	1
125	CCTGGG	15	2.45	1
126	GGGCGC	15	3.86	1
127	CGCCGA	14	1.84	1
128	AGCTGG	10	-0.1	1
129	TGGCAG	7	0.88	1
130	CAGAAG	12	0.27	1
131	AGACGT	0	-4.38	1
132	CGTGAG	12	1.64	1
133	GAGCAG	12	1.78	1
134	CAGGAG	15	9.57	1
135	GAGGAG	12	1.6	1
136	GAGCGC	15	2.96	1
137	CGCGCT	15	3.9	1
138	GCTGAG	12	1.08	1
139	CAGCGG	15	5.15	1
140	CGGCTG	15	3.93	1
141	CTGGAG	15	3.28	1
142	CAGCGC	15	1.31	1
143	CGCTAC	15	2.91	1
144	TACAGG	7	-0.3	1
145	AGGCAG	8	-0.87	1
146	CAGCAC	14	1.22	1
147	CACCGC	15	5.47	1
148	CGCGAT	15	7.06	1
149	GATGAA	0	-6.4	1
150	GAAGAG	0	-1.69	1
151	AGACTG	0	-2.47	1
152	CTGCAA	2	-0.88	1
153	AGGCGA	0	-2.76	1
154	CGAGAA	0	-5.29	1
155	GAACTG	12	0.27	1
156	GAGGAA	1	-1.22	1
157	GAACGC	15	2.71	1
158	CGCCTT	2	-2.1	1
159	CTTGCA	0	-2.62	1
160	GAGAAA	0	-9.23	1
161	AAAGAG	0	-3.63	1
162	GAGCCG	15	6.99	1
163	CCGCTT	7	-0.33	1
164	CTTGGC	15	2.55	1
165	GGCTGG	15	6.9	1
166	TGGAGT	0	-6.92	1
167	AGTAAG	0	-2.53	1
168	AAGGGT	3	-1	1
169	GGTCGT	0	-1.81	1
170	CGTGAC	15	11	1
171	GACGCG	15	1.49	1
172	GCGGAG	15	9.95	1
173	GAGTTT	0	-2.96	1
174	TTTTCT	3	-0.55	1
175	TCTGAG	12	0.84	1
176	GAGGTA	13	1.3	1
177	GTAGAG	0	-13.24	1
178	GAACAG	4	-1.01	1
179	CAGCAA	0	-2.78	1
180	CAAGAG	2	-1.98	1
181	GAGAGG	15	3.99	1
182	CAGGAA	0	-2.12	1
183	GAACTC	4	-1.11	1
184	CTCAAG	15	4.49	1
185	AAGGGC	6	-0.42	1
186	GGCAAG	11	1.1	1
187	GGCCAA	12	0.4	1
188	CAAACA	0	-4.39	1
189	ACAGAA	0	-2.11	1
190	AGAAGG	0	-8.23	1
191	AGGCTG	8	-0.51	1
192	CTGCAG	15	13.06	1
193	AAGCGC	0	-3.48	1
194	CTACGC	5	-0.57	1
195	CGCGAA	14	1.96	1
196	GAACCC	15	4.03	1
197	CCCCTG	15	12.79	1
198	CTGCTA	15	6.07	1
199	CTAAGG	15	3.42	1
200	AGGCGC	8	-0.04	1
201	GATCTG	8	-0.31	1
202	GAGTTG	0	-2.3	1
203	TTGAGG	0	-5.95	1
204	GAACAA	0	-3.36	1
205	CGCGAG	14	2.2	1
206	CAGAGG	12	0.2	1
207	GAGCTG	15	3.86	1
208	CTGAGG	15	4.24	1
209	CTGAAT	1	-1.61	1
210	AATCGA	0	-8.11	1
211	CGAAGG	0	-1.36	1
212	GAGCAA	0	-3.99	1
213	AGGCGT	5	-0.32	1
214	CTAAGA	0	-3.13	1
215	AGACGC	0	-2.05	1
216	CTGGCT	15	6.62	1
217	GAGGAC	12	1.09	1
218	GACGAG	12	1.81	1
219	CTGACG	14	1.59	1
220	ACGCGG	15	2.88	1
221	CGGATC	15	3.38	1
222	ATCCGG	14	1.28	1
223	CGGGAA	12	0.58	1
224	CCCGAC	12	1.08	1
225	GAGAGC	14	2.41	1
226	ATTACC	3	-0.51	1
227	ACCCAG	15	4.58	1
228	AGGTGG	8	0.47	1
229	CAGTGG	0	-5.62	1
230	CAGCTC	12	1.16	1
231	CTCGAA	2	-1.08	1
232	GAAAAC	0	-3.45	1
233	AACGAG	15	7.06	1
234	GAGGCA	12	1.7	1
235	GCAGAC	0	-2.85	1
236	GACGCC	15	5.13	1
237	GCCCGT	1	-2.34	1
238	CGTCAG	12	0.07	1
239	CAGAAC	9	0.95	1
240	AACAAG	0	-6.65	1
241	AAGGTC	5	-0.77	1
242	GTCTAC	11	1.15	1
243	TACTCT	0	-2.11	1
244	TCTAGG	0	-18.6	1
245	AGGCCT	1	-2.44	1
246	CCTAGC	7	-0.52	1
247	AGCAGG	3	0.13	1
248	AGGCTT	0	-2.71	1
249	CTTCGC	15	0.83	1
250	CGCCAG	12	1.32	1
251	CTGGGG	15	4.77	1
252	GGGGAG	15	4.89	1
253	GAGCGT	15	2.29	1
254	CTCCGG	15	3.14	1
255	CGGGAG	13	1.93	1
256	CGCCGC	3	0.28	1
257	GACCTC	15	12.2	1
258	CTCCAA	3	-0.23	1
259	CAACAG	1	-2.36	1
260	CGTCCC	1	-2.03	1
261	CCCGCT	15	2.3	1
262	GAGGCG	13	2	1
263	GCGCGC	15	3.48	1
264	CGCAAC	15	9.64	1
265	AACCAG	13	1.78	1
266	TGGGAG	14	2.12	1
267	AGGCCG	14	2.34	1
268	CCGCAG	15	4.83	1
269	CGGGCG	15	4.75	1
270	CGCCTG	15	2.7	1
271	CGGTTC	5	-1.05	1
272	TTCCGC	15	2.86	1
273	GACAGG	8	-0.13	1
274	AGGGAG	15	2.58	1
275	CGCTTC	15	5.1	1
276	TTCCGG	12	0.85	1
277	AAGCTG	12	1.76	1
278	CAACGA	12	-0.03	1
279	CGAGCA	12	0.27	1
280	GAGCTC	15	3.78	1
281	CTCCAG	15	4.73	1
282	CAGGAC	15	9.29	1
283	GACAGC	15	6.7	1
284	AGCCTC	15	3.63	1
285	CTCCTA	14	2.35	1
286	CTAGAT	8	-0.81	1
287	CGACTC	15	2.9	1
288	CGAGAG	12	1.74	1
289	GAGCCA	15	2.69	1
290	CCAAAC	0	-3.98	1
291	AACAGG	12	1.39	1
292	AGGAGC	15	5.76	1
293	AGCCGG	13	2.18	1
294	CGGCAA	13	0.89	1
295	AGGGAA	0	-2.75	1
296	GAAAGC	3	0.03	1
297	AGCCAG	15	5.37	1
298	CGCACA	15	5.14	1
299	ACACTG	0	-4.06	1
300	CTGTAC	13	1.43	1
301	TACGCC	15	2.68	1
302	GCCAAA	0	-5.86	1
303	AAACCC	0	-5.61	1
304	CCCAGC	15	4.2	1
305	CAGCGT	12	-0.22	1
306	CGTAGG	0	-2.8	1
307	GAACGG	7	-0.28	1
308	CTGTTG	6	-0.45	1
309	TTGCAA	6	-0.31	1
310	CAGCAG	15	2.55	1
311	AGGAAA	0	-6.18	1
312	AAACAC	0	-3.69	1
313	GAGGAT	0	-2.27	1
314	AAGCGG	12	0.47	1
315	CAAGAC	11	0.43	1
316	CAGCGA	0	-1.15	1
317	GAAAGG	0	-5.92	1
318	AGGAGG	0	-2.2	1
319	CAGTAT	0	-4.24	1
320	TATCAG	1	-2.09	1
321	GAGCGG	13	2.17	1
322	GAAAGA	0	-8.61	1
323	CTGCGG	15	8.97	1
324	CGGGAT	15	4.02	1
325	GAAGAT	0	-18	1
326	AGGGAT	15	2.46	1
327	AAATGG	0	-2.71	1
328	TGGCAA	2	-2.16	1
329	CAACCA	0	-4.86	1
330	CCAAGG	3	-0.61	1
331	AAAGAA	0	-5.92	1
332	GAAAAT	0	-12.04	1
333	GTTCGT	0	-2.31	1
334	CGTAGT	4	-0.92	1
335	AGTAAC	2	-2.26	1
336	AGGCTC	0	-4.35	1
337	CTCTTC	15	6.68	1
338	TTCACC	15	3.33	1
339	ACCAAA	0	-3.69	1
340	AAACGC	12	0.93	1
341	CGCAGA	0	-3.78	1
342	AGAGGG	0	-8.17	1
343	GGGGAT	15	3.6	1
344	GATGAG	0	-1.88	1
345	CCCATC	15	2.88	1
346	ATCCAG	15	17.02	1
347	CAGCTG	15	14.75	1
348	CTGGAA	15	6.62	1
349	GATTCT	0	-3.97	1
350	TCTCAG	0	-5.4	1
351	GAGCGA	3	-0.71	1
352	CAGGAT	8	-0.32	1
353	GATCGG	7	-0.5	1
354	CGGCGG	12	0.2	1
355	CGGCCT	15	4.17	1
356	CCTCTG	13	2.05	1
357	AGAGAG	0	-10.86	1
358	CGTCGA	0	-1.25	1
359	CGACAG	3	-1.14	1
360	GACCGT	15	1.02	1
361	CAGATC	15	4.1	1
362	ATCCTA	15	5.64	1
363	CTAGAG	15	2.6	1
364	CAGTTT	12	0.21	1
365	TTTCAG	0	-5.3	1
366	GAGCAC	12	1.62	1
367	CACCAA	0	-2.53	1
368	CAACGG	15	3.9	1
369	GAAGCC	15	2.23	1
370	GCCAGA	0	-5.76	1
371	AGAAGA	0	-14.96	1
372	AGACGA	0	-4.19	1
373	CGAGAT	0	-6.97	1
374	ACGTTC	15	4.1	1
375	TTCCAG	15	6.1	1
376	CAGGGA	15	1.98	1
377	GGAGAA	3	-0.64	1
378	GAATCG	15	2.64	1
379	TCGAGA	0	-6.91	1
380	AGACGG	4	-1.55	1
381	GAGGGC	15	9.7	1
382	AAGTTC	0	-3.73	1
383	CGGACA	13	1.6	1
384	AGGCGG	10	-0.22	1
385	CGGCGT	12	0.47	1
386	CGTCAA	10	0.33	1
387	TTCCAA	3	-0.11	1
388	CACCTC	15	5.14	1
389	CTTCGG	12	-0.08	1
390	CGGCAG	14	2.07	1
391	GAATGC	15	1.75	1
392	TGCGAC	15	14.97	1
393	GACAGA	0	-3.25	1
394	AGAAAA	0	-13.57	1
395	AAATCT	0	-11.15	1
396	TCTCGT	0	-6.23	1
397	CGTGAA	4	-0.6	1
398	CGGGAC	13	2.03	1
399	GACCAG	12	0.81	1
400	TTCCGT	15	2.5	1
401	CGTCGG	12	0.2	1
402	CGCCAC	12	0.92	1
403	CACCTG	15	4.07	1
404	GAACGT	7	0.16	1
405	CCATCC	15	2.99	1
406	TCCCGC	0	-1.61	1
407	CGCCGG	12	1.25	1
408	CACCAG	15	2.35	1
409	CCATTC	15	8.27	1
410	AGATCA	0	-13.36	1
411	TCATTC	15	3.53	1
412	CTCAGA	13	1.39	1
413	AAATTC	2	-1.26	1
414	TTCCAT	2	-1.74	1
415	CATGAG	15	2.86	1
416	CGTGGC	15	4.18	1
417	CGTTTG	0	-2.01	1
418	AGGGTG	12	1.28	1
419	GTGGAG	15	2.82	1
420	CAGCTT	12	0.7	1
421	CGCGGA	8	-0.11	1
422	GGACAG	3	-0.47	1
423	GAATGT	0	-3.18	1
424	TGTGAC	15	14.24	1
425	AAATTA	0	-5.36	1
426	TTACAC	0	-6.84	1
427	CACCGG	15	4.61	1
428	GAACTA	0	-7.12	1
429	GAGGTC	12	0.93	1
430	GTCCGC	3	-0.88	1
431	AGAAAG	0	-6.51	1
432	AAGCTC	2	-1.69	1
433	CTCCGC	11	0.21	1
434	CTCAGG	15	1.63	1
435	CGCCGT	0	-1.7	1
436	CGTCAT	15	0.97	1
437	GAGTTC	15	4.85	1
438	AAGCAG	9	-0.36	1
439	CTGCGC	15	5.72	1
440	CGCCTC	10	0.57	1
441	GAACCG	15	4.27	1
442	CCGGAC	15	4.37	1
443	CTCCGT	15	4.65	1
444	TGCGTC	8	-0.21	1
445	GTCGAG	15	3.59	1
446	GACAGT	13	0.77	1
447	AAGATC	12	0.66	1
448	ATCCGC	5	-1.01	1
449	AGGGAC	13	1.48	1
450	GGACTG	11	0.86	1
451	CTTGAC	5	-0.81	1
452	CTCGAC	8	0.32	1
453	AAAGTC	0	-3.35	1
454	GTCCGT	1	-1.72	1
455	CAAGGG	10	0.84	1
456	GGGCTC	15	2.56	1
457	CTCGGC	2	-1.15	1
458	CGGCGC	15	2.95	1
459	CGTCTC	12	0.69	1
460	CTCCAT	15	2.26	1
461	CGGTGC	8	0.15	1
462	TGCCTG	15	10.18	1
463	CAATTT	3	-1.43	1
464	TTTCGC	13	1.62	1
465	CGCTTT	15	0.7	1
466	TTTGAG	12	1.31	1
467	CAGTTG	0	-4.44	1
468	TTGAGA	0	-9.57	1
469	AGACAG	3	-1.54	1
470	AGAGTC	0	-3.44	1
471	GAGCTT	4	-0.51	1
472	CTTCGT	0	-1.69	1
473	CTGCTG	15	8.71	1
474	CTGCAC	15	5.46	1
475	CAGGTG	15	10.9	1
476	GTGGGT	10	0.6	1
477	GGTGGC	13	1.73	1
478	GGCAGG	0	-1.32	1
479	CGTCGT	5	-0.59	1
480	GACAAC	15	3.47	1
481	AACAGA	0	-4.94	1
482	GAAGTA	0	-8.24	1
483	GAAGGG	15	4.32	1
484	GGGCAG	15	7.13	1
485	CGCCAA	14	1.6	1
486	GTAGAA	0	-8.99	1
487	CACCCA	13	1.42	1
488	CCACGC	13	1.41	1
489	TTGCGC	13	1.44	1
490	AAGCGA	0	-2.45	1
491	GATGGT	9	0.59	1
492	GGTCAA	1	-2.61	1
493	CAATAC	2	-1.22	1
494	TACCTG	15	5.31	1
495	TTTGCC	14	2.38	1
496	GCCAGG	14	2.34	1
497	GATACG	9	0.48	1
498	ACGATT	2	-1.18	1
499	ATTCGT	0	-8.62	1
500	CGTCGC	2	-1.95	1
501	CTACGT	0	-2.48	1
502	CAAAGA	0	-2.55	1
503	CAAATC	3	-0.39	1
504	ATCCGT	15	2.78	1
505	ATCCTG	15	4.2	1
506	GAGCCT	15	2.7	1
507	CCTGGT	3	0.4	1
508	GGTACA	0	-7.06	1
509	ACACGC	13	2.13	1
510	GCCAAT	10	0.22	1
511	AATGTC	15	5.34	1
512	GTCCCA	0	-3	1
513	CCAGTG	0	-3	1
514	GTGCGT	15	17.36	1
515	CGTTCC	8	0.1	1
516	TCCAGC	15	4.15	1
517	AGCCCT	15	1.57	1
518	CCTCTC	3	-0.58	1
519	CTCTAT	1	-1.65	1
520	TATGAG	15	7.94	1
521	GAGTAC	14	1.65	1
522	TACATC	10	1.51	1
523	AGGTCT	0	-3.48	1
524	TCTCAA	0	-2.66	1
525	TACCGC	12	1.1	1
526	CGCCCT	13	0.8	1
527	CCTTAA	0	-3.04	1
528	ATGGAG	12	1.44	1
529	TTGCCT	2	-1.16	1
530	CCTCCT	3	0.11	1
531	CCTCCG	15	2.55	1
532	CCGGGA	15	2.09	1
533	GGAAAC	15	0.97	1
534	AACCGG	15	2.44	1
535	CGGAGG	15	2.93	1
536	AGGGTT	0	-3.26	1
537	GTTTCC	0	-7.19	1
538	TCCATC	14	2.22	1
539	ATCAAT	12	0.42	1
540	AATAAC	12	0.7	1
541	AACCCT	0	-4.97	1
542	CCTCAA	3	-1.37	1
543	GAGACA	14	2.23	1
544	ACATCT	0	-3.75	1
545	TCTGGC	8	0.2	1
546	GTTCCT	0	-3.42	1
547	CCTACC	7	0.37	1
548	ACCACC	15	3.74	1
549	ACCTCA	3	-0.94	1
550	TCAGCC	15	3.41	1
551	GCCGGG	15	3.93	1
552	GGGTTT	0	-3.95	1
553	TTTCCC	15	0.78	1
554	CCCACC	15	6.88	1
555	CAGTCA	3	-0.06	1
556	TCATCT	0	-2.89	1
557	TCTAAG	0	-4.62	1
558	ATCTCC	14	1.46	1
559	TCCTTG	13	0.93	1
560	TTGAAG	0	-4.62	1
561	CGCTCC	15	6.47	1
562	TCCACC	15	2.79	1
563	ACCTAC	15	2.21	1
564	GCCTAC	15	9.16	1
565	CCTTCC	15	2.23	1
566	TCCATG	15	5.78	1
567	ATGATG	4	-0.43	1
568	ATGAGC	0	-2.84	1
569	AGCAAC	15	9.57	1
570	AACCGC	6	-0.34	1
571	CGCAGC	15	3.07	1
572	AGCTCA	10	0.37	1
573	TCAGGA	2	-1.27	1
574	GGAGGC	12	0.74	1
575	GGCCAG	15	3.66	1
576	CAGTCC	15	2.67	1
577	TCCCTG	15	6.47	1
578	CTGCCG	15	2.96	1
579	CCGAGC	14	2.17	1
580	AGCTCC	15	5.3	1
581	TCCATT	15	1.4	1
582	ATTCTC	15	4.26	1
583	AAGACC	12	1.58	1
584	ACCTCC	15	2.24	1
585	TCCCTC	15	2.61	1
586	CTCAAC	15	5.18	1
587	CCTCCA	7	0.04	1
588	CCAGGT	5	0.32	1
589	GGTTCT	3	-1.06	1
590	TCTCTG	15	5.31	1
591	CAGAGC	15	6.13	1
592	AGCAAA	0	-2.98	1
593	AAACCA	0	-13.39	1
594	TCCAAC	15	7.3	1
595	CTCTCT	13	2.07	1
596	TCTTCA	0	-4.98	1
597	TCAGTC	15	4.96	1
598	GTCCAC	13	2.04	1
599	CACTAT	14	2.31	1
600	GCTGAT	15	8.33	1
601	GAAGGC	12	0.78	1
602	AAGCCA	0	-2.95	1
603	CCACTC	15	4.63	1
604	CTCACG	15	3.8	1
605	ACGGAC	10	0.58	1
606	GACAAG	15	2.44	1
607	AAGAAC	12	0.01	1
608	AAGGAC	11	0.84	1
609	GACAAA	0	-17.79	1
610	AGGGGC	12	1.41	1
611	GGTAAA	0	-7.33	1
612	AAAGGC	2	-2.15	1
613	GGCACA	5	-0.96	1
614	ACAGGA	0	-2.25	1
615	GGAACT	15	1.87	1
616	ACTCGG	0	-1.85	1
617	ACCATG	15	5.51	1
618	ATGCTA	12	0.41	1
619	AAAACT	0	-19.46	1
620	ACTCTT	0	-4.2	1
621	CTTCAA	1	-2.07	1
622	GGGTCT	7	0.42	1
623	CAGAGT	12	0.02	1
624	AGTGAT	4	-1.13	1
625	GAAATG	0	-6.21	1
626	ATGGCA	0	-2.58	1
627	GCAATA	0	-3.55	1
628	ATAGCA	2	-1.3	1
629	GCAAAT	0	-4.63	1
630	AATCAG	0	-2.93	1
631	CAGACA	2	-1.5	1
632	ACACCG	0	-4.75	1
633	CCGAAC	15	4.77	1
634	AACTTG	15	3.06	1
635	TTGATA	12	0.42	1
636	ATACCA	2	-1.58	1
637	CCATTT	3	-1	1
638	TTTGGA	1	-2.02	1
639	GGAGAC	15	5.59	1
640	GACGTG	14	2.51	1
641	GTGGTG	15	3.21	1
642	GTGGGC	15	2.85	1
643	GGCTGT	2	-1.71	1
644	TGTCTG	10	-0.11	1
645	CTGGCG	15	11.56	1
646	GCGATT	15	7.32	1
647	ATTCAC	0	-10.27	1
648	CACATA	14	2.25	1
649	ATAAAG	0	-4.64	1
650	AAGAGC	5	-0.22	1
651	AGCTGT	15	0.78	1
652	TGTAGA	3	-1.86	1
653	AGGTTC	12	0.76	1
654	CGTTTT	2	-1.64	1
655	TTTAAT	0	-7.42	1
656	AATCTG	6	-0.16	1
657	TTCATG	13	2.04	1
658	ATGCGT	12	0.61	1
659	CGTGTC	9	0.37	1
660	GTCTCC	14	1.44	1
661	TCCATA	0	-3.2	1
662	ATAAAC	0	-4.06	1
663	AACAAC	15	2.96	1
664	AACATT	0	-18.4	1
665	ATTGTG	10	0.24	1
666	GTGAAA	0	-1.94	1
667	AAATGT	0	-2.36	1
668	TGTACA	3	-0.77	1
669	ACAAAA	0	-8.76	1
670	AAAATT	0	-5.11	1
671	CGTCAC	12	-0.06	1
672	CACTTG	2	-1.44	1
673	TTGAAA	0	-14.62	1
674	AAAGCT	0	-3.84	1
675	GCTGTT	0	-7.8	1
676	GTTAAT	0	-3.52	1
677	AATAAT	0	-6.31	1
678	AACCTT	0	-10.21	1
679	CTTGTA	3	-1.71	1
680	GTACTT	0	-8.05	1
681	CTTAGG	0	-8.09	1
682	AGGTTT	1	-1.7	1
683	TTTGGC	0	-2.51	1
684	GAGATG	12	0.84	1
685	ATGAAG	0	-7.95	1
686	AAGTAC	12	0.26	1
687	TACTTT	10	0.36	1
688	TCTGTA	0	-18.02	1
689	GTACAG	5	-0.36	1
690	CAGGTT	0	-5.48	1
691	GTTCCC	12	0.13	1
692	CCCAGA	11	0.71	1
693	GATGAT	0	-9.65	1
694	CGGAAT	10	0.13	1
695	AATTTT	0	-6.33	1
696	TTTATT	0	-7.16	1
697	ATTTAC	12	1.79	1
698	TACTTG	3	-0.46	1
699	TTGGAA	0	-4.4	1
700	CTAATG	0	-3.35	1
701	ATGCAT	7	-0.25	1
702	CATGAT	1	-2.05	1
703	GGCGAT	15	3.89	1
704	GATCCA	0	-3.33	1
705	CCAGAA	0	-3.8	1
706	AGCCCC	15	2.62	1
707	CCCCCT	15	1.54	1
708	CCTATT	0	-8.34	1
709	ATTCCC	15	1.12	1
710	CCCTTA	2	-1.07	1
711	TTAGGC	0	-10.77	1
712	GGCGGT	0	-6.61	1
713	GGTGCA	5	0.3	1
714	GCAGAA	0	-2.56	1
715	GAATCA	0	-5.47	1
716	TCACAT	0	-3.36	1
717	CATCTT	1	-2.33	1
718	CTTTAT	0	-10.57	1
719	TATGAA	0	-10.97	1
720	GTAATA	1	-2.24	1
721	ATACAG	1	-2.01	1
722	CAGAAA	0	-8.79	1
723	GGCTGC	11	0.99	1
724	TGCTTT	15	6.87	1
725	TTTACT	0	-2.58	1
726	GTAATG	0	-7.69	1
727	ATGCAC	11	1.63	1
728	TTGATG	0	-2.38	1
729	CATAAA	0	-5.7	1
730	AACTCC	15	3.32	1
731	TCCAGT	7	0.21	1
732	AGTATC	1	-2.16	1
733	ATCTGC	15	6.1	1
734	TGCAGG	15	1.24	1
735	GTGGAA	7	-0.02	1
736	GAAGTG	13	0.99	1
737	GAATTT	0	-6.51	1
738	TTTATG	0	-4.04	1
739	ATGTTC	15	3.49	1
740	TTCTCC	14	2.26	1
741	TCCTAT	15	5.51	1
742	TATGGA	0	-2.97	1
743	AACTTT	0	-4.51	1
744	GGCTAT	4	-1.08	1
745	GGATTT	0	-4.85	1
746	TTTTCA	0	-2.74	1
747	CATCAG	0	-3.47	1
748	CAGTTA	0	-4.95	1
749	TTAAAA	0	-9.6	1
750	AAACCT	0	-6.99	1
751	CCTCTT	0	-6.13	1
752	AAAGCC	0	-2.05	1
753	GCCATT	12	1.75	1
754	ATTGAG	9	-0.4	1
755	CCATCT	3	-1.48	1
756	TCTATG	14	2.03	1
757	ATGTTT	15	2.46	1
758	ATGAAT	0	-1.89	1
759	AATATT	0	-3.69	1
760	ATTGCA	0	-2.29	1
761	GCACCT	12	-0.16	1
762	CCAGAG	15	4.56	1
763	AGAACA	0	-6.83	1
764	ACAGAC	15	10.13	1
765	CCTGTC	14	1.92	1
766	GTCACA	14	1.44	1
767	ACAAAT	0	-5.56	1
768	AATGTT	0	-9.13	1
769	GTTATT	0	-7.12	1
770	ATTACT	0	-5.92	1
771	ACTCCG	11	1.03	1
772	CCGCAA	0	-5.21	1
773	CGAGTA	0	-10.05	1
774	GAATAC	7	-0.17	1
775	TACCCG	15	11.08	1
776	CCGGCA	8	0.38	1
777	GCATTC	14	1.96	1
778	TTCTTA	0	-2.68	1
779	TTATCC	3	-1.21	1
780	TCCCCT	15	1.96	1
781	CCTGAA	0	-2.42	1
782	GTTAGC	2	-1.7	1
783	ATTGGG	9	0.11	1
784	GGGGTT	0	-12.57	1
785	GCCAGC	15	5.32	1
786	AGCCAT	0	-7.18	1
787	CATGCA	0	-6.05	1
788	GCAACT	0	-5.75	1
789	ACTGTG	15	6.11	1
790	GTGCAA	7	0.06	1
791	CAACTT	1	-1.95	1
792	AAACTC	0	-13.79	1
793	AAGCCC	4	-1.05	1
794	CCCCGG	15	4.2	1
795	AGGTTG	12	0.67	1
796	AGAATG	0	-27.84	1
797	ATGAAA	0	-9.05	1
798	GAGTAT	4	-0.86	1
799	TATAAA	0	-7.1	1
800	AAAAAT	0	-21.12	1
801	AATATG	3	-1.75	1
802	ATGAGT	0	-1.76	1
803	AGTACA	0	-7.52	1
804	ACATGG	11	0.7	1
805	TGGATA	8	-0.13	1
806	ATAGAA	0	-10.49	1
807	GAAAAA	0	-10.36	1
808	GATTAT	0	-1.63	1
809	TATTTA	0	-6.26	1
810	TTAAGA	0	-10.6	1
811	AGAAAC	0	-2.35	1
812	CTTATT	0	-7.79	1
813	ATTAAT	0	-20.9	1
814	AATCCA	0	-5.31	1
815	CCAAAA	0	-9.7	1
816	AAAATG	0	-15.41	1
817	ATGACA	0	-2.92	1
818	AAAAGG	0	-7.59	1
819	GATAAT	0	-15.6	1
820	AATAAG	0	-3.15	1
821	AAGGGA	2	-1.6	1
822	GGAAGT	7	0.27	1
823	AGTAGT	0	-3	1
824	AGTATA	0	-9.28	1
825	CCAAGT	13	1.64	1
826	AGTGAA	0	-5.07	1
827	TCAAAT	0	-4.51	1
828	AATTCT	0	-5.97	1
829	TCTAGT	0	-3.33	1
830	AGTGCA	1	-1.58	1
831	GCATTA	0	-7.7	1
832	TTAGAA	0	-10.22	1
833	CTTGAA	0	-5.08	1
834	AGGACA	0	-2.71	1
835	ACAACA	0	-5.07	1
836	ACATAC	14	2.07	1
837	TACGAT	12	-0.09	1
838	GATATT	0	-11.18	1
839	ATTCAT	0	-14.59	1
840	CATCAC	15	3.06	1
841	CACAGA	0	-2.94	1
842	AAATAT	0	-5.66	1
843	GAAGCT	0	-4.39	1
844	GCTATT	0	-10.67	1
845	ATTTCA	3	-1.53	1
846	AATGAG	1	-0.87	1
847	TATGGT	3	-1.42	1
848	GGTGAT	15	1.22	1
849	GATAAG	0	-3.4	1
850	AAGGAA	0	-3.14	1
851	GGCCGG	15	3.12	1
852	CGGGTC	15	1.09	1
853	GTCATA	2	-1.33	1
854	CCAGTT	1	-1.67	1
855	GTTTTA	0	-2.38	1
856	TTAAAG	0	-4.23	1
857	AAGGTG	12	0.65	1
858	GTGTTG	0	-3.79	1
859	TTGGAC	0	-5.66	1
860	CAAAAT	0	-10.92	1
861	AATTAT	0	-8.88	1
862	TATTCA	0	-2.78	1
863	TCAGAG	9	0.52	1
864	GTATTT	0	-4.96	1
865	TTTTTA	0	-4.19	1
866	TTACCT	0	-3.85	1
867	CCTAAA	0	-8.15	1
868	AAAAGT	0	-7.18	1
869	AGTGAC	13	1.93	1
870	GACTCC	13	1.99	1
871	TCCACA	14	2.21	1
872	CCGCTG	15	3.38	1
873	GATGTT	0	-5.43	1
874	GTTCTC	2	-1.24	1
875	CCCCCC	15	6.44	1
876	CCCATT	3	-1.15	1
877	CACAGC	15	6.01	1
878	AGCCTG	15	3.2	1
879	CAGATA	0	-2.64	1
880	ATAGTA	0	-13.67	1
881	GAGAAT	12	0.96	1
882	ATGCCA	14	2.25	1
883	CATTTA	0	-6.13	1
884	TTACCG	14	1.37	1
885	CCGAAG	0	-6.72	1
886	ACCTCT	5	-1.05	1
887	AGGCCA	0	-2.32	1
888	CATGAA	0	-7.16	1
889	TCATCG	2	-2.09	1
890	TCGGAT	2	-1.73	1
891	ATGCCC	13	1.01	1
892	CCCAAA	0	-2.42	1
893	AAACAT	0	-7.69	1
894	CATCCA	0	-5.4	1
895	CCAAGC	2	-1.48	1
896	ATTTTA	0	-4.05	1
897	AAAATA	0	-6.25	1
898	ATAAGC	13	1.05	1
899	CAACAA	0	-4.02	1
900	AATAGG	0	-13.04	1
901	CGTAAA	0	-13.15	1
902	ATGGAA	1	-1.75	1
903	AAATCG	0	-4.48	1
904	TCGCCA	15	4.54	1
905	CATTTT	0	-4.03	1
906	TCAGAT	0	-3.42	1
907	GATGTG	15	2.26	1
908	GTGTTA	2	-1.42	1
909	TTAATA	0	-4.03	1
910	ATAATA	0	-7.57	1
911	ATACCT	0	-2.94	1
912	CCTGAT	6	0.21	1
913	GATAAA	0	-9.81	1
914	CCCTTC	15	4.33	1
915	TTCGAA	14	2.69	1
916	GATTTA	0	-5.73	1
917	TTAAAC	0	-21.05	1
918	AACACA	4	-0.82	1
919	AAAGGG	0	-1.91	1
920	GGGAGA	2	-0.99	1
921	AGACCT	0	-2.85	1
922	CCTCCC	15	2.75	1
923	ATCGAG	14	2.13	1
924	GAGTTA	0	-6.19	1
925	TTAAGG	0	-7.38	1
926	TCTTGG	3	-0.01	1
927	TGGGAA	2	-1.4	1
928	AGACAT	0	-8.69	1
929	CATCCT	1	-2.36	1
930	CCTACT	3	-0.98	1
931	ACTGAC	0	-3.87	1
932	GACGTT	0	-2.58	1
933	GTTGCC	0	-4.69	1
934	GCCTGT	10	-0.16	1
935	TGTAGT	0	-2.67	1
936	AGTCTC	0	-3.82	1
937	CTCCGA	3	-0.27	1
938	CGAAAG	0	-1.9	1
939	GTGGCT	15	9.26	1
940	GCTTTT	3	0.25	1
941	TTTGCA	8	-0.49	1
942	GCACAA	0	-16.65	1
943	CAAAAA	0	-10.61	1
944	GACTAC	15	4.21	1
945	TACACC	6	-0.95	1
946	ACCATA	0	-2.71	1
947	GTTTGC	7	0.04	1
948	TGCAAA	9	0.47	1
949	AAAGCA	0	-9.62	1
950	GAAACT	0	-9.79	1
951	ACTACA	0	-4.37	1
952	TTCAAA	0	-16.77	1
953	CTCAGC	15	2.6	1
954	AAGAGT	0	-2.9	1
955	AGTGGT	8	-0.72	1
956	GGTCTT	3	-0.44	1
957	CTTGAT	0	-7.47	1
958	GATCCT	3	-0.48	1
959	CCTTTT	0	-2.55	1
960	TTTCTA	4	-1.04	1
961	AACATA	0	-2.76	1
962	AACAGC	15	4.57	1
963	ATGTCA	15	5.95	1
964	TTCAGA	2	-1.54	1
965	AAGAAG	0	-5.65	1
966	AAAGAT	0	-6.36	1
967	GATCAT	0	-4.86	1
968	GGATAC	15	0.81	1
969	TACAGA	1	-2.17	1
970	AGAAAT	0	-7.19	1
971	AATCTA	0	-15.64	1
972	CTAAGC	4	-0.49	1
973	AGCACG	13	1.83	1
974	ACGTCA	12	0.13	1
975	TCAAGT	0	-3.65	1
976	GAGATT	0	-9.91	1
977	TTAGAG	0	-4.09	1
978	GAGCAT	15	3	1
979	GATCAA	1	-2.36	1
980	CCTTAC	3	-1.25	1
981	TACCCA	15	3.98	1
982	CCAGGA	14	0.63	1
983	GGACAT	1	-2.61	1
984	CATTCA	1	-1.8	1
985	TCAGGG	5	-0.57	1
986	TCTGCA	0	-2.36	1
987	GCAGGA	4	0.17	1
988	GGATCT	3	-0.97	1
989	TCTGAT	9	-0.08	1
990	GATGCA	0	-8.55	1
991	GCAACA	0	-4.56	1
992	TGGGCT	14	2.31	1
993	GCTGAA	0	-3.9	1
994	ACAGTC	2	-1.01	1
995	GTCCAG	13	1.88	1
996	CAGATG	12	1.72	1
997	ATGGTA	12	0.83	1
998	GTAAAC	0	-4.4	1
999	AGCTTG	15	8.17	1
1000	CCTGAC	15	3.66	1
1001	CTGATA	1	-2.18	1
1002	ATAACA	0	-4.95	1
1003	ACAGCC	12	1.22	1
1004	GCCACA	13	1.67	1
1005	ACAATA	0	-5.2	1
1006	ATAGTG	15	3.2	1
1007	GTGATT	3	-0.52	1
1008	TCAGAC	13	1.86	1
1009	AGGAAG	0	-2.12	1
1010	AAGAAT	0	-11.19	1
1011	CTGTCG	12	0.53	1
1012	TCGCTT	0	-7.64	1
1013	GATAGT	0	-7.98	1
1014	AGTGTT	3	-1.24	1
1015	AACTCA	2	-1.21	1
1016	TCAGCA	2	-1.73	1
1017	GCAAAC	5	-0.48	1
1018	AACAGT	5	-0.58	1
1019	AGTTTA	0	-8.05	1
1020	TTAAAT	0	-6.48	1
1021	AATACA	0	-7.56	1
1022	ACAAAG	0	-12.48	1
1023	ATCTTT	12	1.77	1
1024	GCAAGT	0	-5.4	1
1025	AATCCT	0	-4.18	1
1026	CCTGTT	0	-3.84	1
1027	GTTGTC	3	-0.72	1
1028	GTCAGC	15	2.56	1
1029	AGCCTA	15	2.44	1
1030	CTAACA	8	0.11	1
1031	AAGCTT	0	-9.2	1
1032	CTTTCA	0	-7.12	1
1033	AATAAA	0	-10.65	1
1034	AAACTG	7	-0.01	1
1035	ATAACT	3	0.01	1
1036	ACTGAT	1	-2.58	1
1037	AGTTTT	3	-1.21	1
1038	AAGCCT	0	-3.75	1
1039	CCTTCA	5	-0.62	1
1040	CTGTCT	15	5.69	1
1041	GACTCG	4	-0.72	1
1042	TCGAAT	0	-5.23	1
1043	AATTTC	0	-7.86	1
1044	GATAGG	0	-10.91	1
1045	CCTAGT	0	-5.01	1
1046	AGTTCC	9	0.47	1
1047	TCCAAT	0	-3.31	1
1048	GATACT	3	-0.96	1
1049	ACTAAA	0	-7.63	1
1050	CTGTTT	3	-0.04	1
1051	TTTAGT	0	-5.75	1
1052	AGTAGC	11	0.39	1
1053	AGCAAT	2	-1.11	1
1054	AAATTG	0	-7.33	1
1055	TTGTCC	3	-0.13	1
1056	TCCCAA	4	-1.11	1
1057	CAAGGT	3	-0.19	1
1058	GGTCCT	3	0.18	1
1059	AATGCA	0	-6.58	1
1060	TCACAG	0	-8.79	1
1061	TCAGGT	6	0.36	1
1062	TCTAAT	3	-0.29	1
1063	AATAGA	0	-10.32	1
1064	AGATTA	0	-4.75	1
1065	TCCCAT	6	-0.24	1
1066	CATAAT	0	-3.78	1
1067	AATGGA	0	-3.51	1
1068	GGAAAT	0	-3.6	1
1069	TCATAT	12	0.53	1
1070	TATACT	0	-2.4	1
1071	ACTTCA	0	-3.7	1
1072	GATCTT	0	-7.27	1
1073	CTTAAT	0	-13.37	1
1074	AAGGTA	1	-2.26	1
1075	GTATCC	13	1.07	1
1076	TCCCGA	12	0.83	1
1077	ATCGTC	12	0.78	1
1078	GTCTCA	0	-2.82	1
1079	TCAACA	0	-8.74	1
1080	ATATCT	0	-3.95	1
1081	CCTAAC	11	0.78	1
1082	AAGTTA	0	-7.05	1
1083	TCCCGT	0	-3	1
1084	CGTGAT	0	-7.57	1
1085	AGCTTC	15	10.12	1
1086	TTCGTT	5	-0.37	1
1087	TTAGCA	0	-6.9	1
1088	GCAAAG	0	-6.15	1
1089	AAGTCT	0	-2	1
1090	AAGTTG	0	-4.17	1
1091	CATTAT	0	-3.56	1
1092	TATCCT	0	-2.92	1
1093	ATCATT	12	0.85	1
1094	GATCCC	0	-5.98	1
1095	CCCAAC	15	4.37	1
1096	GTTTCA	0	-4.79	1
1097	GCAAGG	1	-1.86	1
1098	CTGTCC	15	3.93	1
1099	AGCATC	15	4.97	1
1100	CCTATC	1	-1.87	1
1101	ATCAAG	4	-0.71	1
1102	TTATCT	0	-5.97	1
1103	AATTCA	0	-3.24	1
1104	TTGAGT	4	-0.66	1
1105	AGTCGT	0	-3.17	1
1106	ATCTTC	15	9.41	1
1107	TTCTCA	7	0.49	1
1108	CCTAAT	1	-2.25	1
1109	TTATAC	1	-2.25	1
1110	TACCGT	15	4.65	1
1111	GGGATG	10	-0.24	1
1112	TCTTCC	13	0.88	1
1113	CCTAAG	1	-2.04	1
1114	GGAATG	0	-6.08	1
1115	TCCGAT	4	-1.43	1
1116	TCAATG	0	-2.96	1
1117	GATATG	0	-3.74	1
1118	TTGAGC	15	6.89	1
1119	AGCCGT	15	5.54	1
1120	GAGTCT	0	-4.38	1
1121	ACTAAT	0	-3.29	1
1122	TTGTCA	0	-8.33	1
1123	TATGAT	6	-0.53	1
1124	AATATC	12	1.02	1
1125	TCTTTA	0	-2.45	1
1126	TTAGAT	0	-5.44	1
1127	AACAAT	7	0.37	1
1128	AATAGT	0	-3.79	1
1129	AGTTCG	13	1.2	1
1130	TCGGCA	10	0.3	1
1131	AGCAGT	0	-2.13	1
1132	AGTCCT	0	-4.75	1
1133	ACTGTC	13	1.78	1
1134	GTCAAT	15	2.82	1
1135	ACTACT	0	-3.31	1
1136	ACTACC	15	1.62	1
1137	ACCAAC	15	4.45	1
1138	AACGCA	12	1.84	1
1139	GCAGCG	12	1.88	1
1140	GCGGAA	12	1.6	1
1141	GGTACT	0	-4.9	1
1142	ACTAAG	0	-8.44	1
1143	AACATG	15	6.33	1
1144	ATGCTG	12	1.85	1
1145	GACTCT	15	2.91	1
1146	AAACAG	0	-4.91	1
1147	GAATGG	3	-1.17	1
1148	TGGCTC	15	1.44	1
1149	CTCCCA	11	0.67	1
1150	CCAAAT	0	-8.88	1
1151	GTCCAA	0	-11.43	1
1152	CAAGGA	3	-0.92	1
1153	TCATCA	0	-3.86	1
1154	TCAGTG	15	5.95	1
1155	GTGACT	11	0.44	1
1156	AATATA	0	-5	1
1157	ACACAT	0	-4.96	1
1158	CATCGC	13	1.71	1
1159	TCCTCA	8	0.42	1
1160	TCAAAC	0	-9.55	1
1161	AACTCG	15	5.56	1
1162	TCGGTA	12	0.95	1
1163	GTAAAT	0	-7.95	1
1164	TTTACA	1	-2.35	1
1165	ATTGAC	0	-2.17	1
1166	GACATT	5	-0.97	1
1167	TCAATA	0	-4.88	1
1168	GTACTC	11	0.57	1
1169	CTCAAA	3	-0.75	1
1170	AAATCA	0	-8.59	1
1171	TCAATT	0	-4.43	1
1172	TTAAGT	0	-12.07	1
1173	AGTAAA	0	-6.98	1
1174	GACCTT	12	0.86	1
1175	TTGTTT	0	-8.62	1
1176	TCTAAA	0	-8.34	1
1177	TCAGAA	0	-6.83	1
1178	CTCTAC	14	1.64	1
1179	TACACA	10	-0.34	1
1180	AATGAT	0	-13.14	1
1181	TATTCT	4	-0.18	1
1182	CCACCT	1	-2.67	1
1183	AGTGTG	15	8.94	1
1184	GTGCAC	15	3.04	1
1185	GATAGC	9	0.55	1
1186	AGCACA	13	1.1	1
1187	ACAGAT	6	-0.4	1
1188	GATGAC	12	0.47	1
1189	AGAGTG	2	-0.99	1
1190	TTGGGA	0	-2.79	1
1191	GGAAAA	0	-7.71	1
1192	GATCTA	0	-2.6	1
1193	CTAAAC	12	0.94	1
1194	TGGCGT	2	-1.65	1
1195	CGTTCA	0	-2.88	1
1196	TCAAAA	0	-8.26	1
1197	CTTCTA	0	-3.59	1
1198	CTAAAT	0	-13.02	1
1199	AATTCC	8	-0.67	1
1200	TCCCAG	15	3.63	1
1201	GTTCTT	3	-1.46	1
1202	CTTTTA	0	-9.16	1
1203	CCTGTA	0	-4.81	1
1204	GTAGTT	0	-3.15	1
1205	GTTAAA	0	-17.11	1
1206	AATAGC	7	0.37	1
1207	TTACTC	3	-0.15	1
1208	GAAGGT	0	-2.92	1
1209	GGTGAA	3	-0.07	1
1210	GAACCA	1	-2.47	1
1211	GACATA	3	-1.08	1
1212	GACTAT	8	-0.02	1
1213	TATGTC	0	-2.11	1
1214	GTCTCT	11	1.17	1
1215	TCTGAA	0	-5.92	1
1216	CTCTTA	0	-5.84	1
1217	GAGGCT	15	6.16	1
1218	GCTGCT	3	-1.04	1
1219	GCTGGA	3	0.39	1
1220	GGAAGA	0	-4.7	1
1221	TTTCCA	3	-0.19	1
1222	CCAATG	0	-4.21	1
1223	ATGAAC	12	0.05	1
1224	AGTTTC	3	-0.59	1
1225	AAAAAA	0	-12.96	1
1226	TTAGTA	0	-2.6	1
1227	GTAAGT	0	-3.93	1
1228	GAATCT	0	-4.45	1
1229	TCTAGC	5	-0.14	1
1230	AGCTCT	13	1.28	1
1231	GAACAT	0	-6.15	1
1232	CATGTT	8	0.02	1
1233	GGTAGC	15	3.12	1
1234	AGCATA	3	-1.06	1
1235	ATATAT	0	-5.01	1
1236	TACGTT	1	-0.85	1
1237	GTTATC	0	-2.52	1
1238	AAGCAA	3	-0.75	1
1239	CAAATA	0	-7.27	1
1240	ATATTC	12	0.96	1
1241	TTCACT	15	6.78	1
1242	ACTGCA	0	-4.38	1
1243	GCACCC	15	3.21	1
1244	CCCATA	15	3.16	1
1245	CTGGGA	15	4.78	1
1246	GGAATA	0	-16.47	1
1247	ATAGGA	2	-1.26	1
1248	AGTGAG	15	3.99	1
1249	GAGGCC	15	11.41	1
1250	GCCCGG	12	1.18	1
1251	CGGATG	9	-0.2	1
1252	ATGGAC	8	-0.35	1
1253	GACTCA	14	2	1
1254	TTGCTG	15	3.97	1
1255	CTGACA	6	-0.84	1
1256	ACACCT	5	-0.68	1
1257	CCTTGG	15	1.77	1
1258	AGAAGT	0	-3.85	1
1259	AGTGTA	0	-6.2	1
1260	GTAACT	0	-8.45	1
1261	TCACAC	13	1.08	1
1262	CACATT	0	-3.56	1
1263	ATTATC	0	-2.69	1
1264	ATCAAC	0	-2.88	1
1265	AACTAT	7	0.26	1
1266	GTTAAC	0	-1.88	1
1267	TCCAAA	0	-6.28	1
1268	TCGATC	0	-4.31	1
1269	ATCATA	0	-4.48	1
1270	AGCCAA	8	0.49	1
1271	TCCTTT	12	0.95	1
1272	TTTCCT	3	-1.57	1
1273	AATACT	0	-2.81	1
1274	ACTCTG	15	5.03	1
1275	CTGTTA	7	0.08	1
1276	TCTGGG	15	3.19	1
1277	GGGGTA	12	1.04	1
1278	GTAATC	7	-0.55	1
1279	ATCAAA	0	-3.18	1
1280	AAAGTG	0	-6.73	1
1281	GTGATA	15	2.19	1
1282	AACTCT	0	-3.41	1
1283	TCTTTG	0	-7.55	1
1284	TTGTTG	0	-2.51	1
1285	ACAACC	0	-1.55	1
1286	ACAGAG	2	-0.97	1
1287	AGTAGA	0	-7.74	1
1288	ATAAAA	0	-3.45	1
1289	AAACTT	0	-11.78	1
1290	CTTCTT	0	-6.57	1
1291	CTTTCC	12	1.76	1
1292	TCCAGG	13	1.87	1
1293	CAGAAT	5	-0.04	1
1294	AACCCC	15	2.22	1
1295	CCCCTA	6	-0.25	1
1296	CTAGAC	15	7.6	1
1297	TCTTCT	0	-4.34	1
1298	TCTGTG	15	3.63	1
1299	GTGAGT	14	1.67	1
1300	AGTGGA	0	-5.22	1
1301	GGAGCT	15	1.92	1
1302	GAATAT	1	-2.51	1
1303	TATACA	0	-6.5	1
1304	TGCCAA	14	0.82	1
1305	ATATCC	15	2.4	1
1306	ACACAA	0	-4.72	1
1307	GAGTCA	15	4.19	1
1308	TATCCA	0	-4.39	1
1309	CCAGTA	0	-7.08	1
1310	GTACGA	0	-9.83	1
1311	GATACA	0	-4.26	1
1312	AAGTCA	3	-1.15	1
1313	TCACCA	1	-1.77	1
1314	TCTAAC	0	-13.25	1
1315	AACTTA	0	-3.07	1
1316	GAAAGT	0	-8.22	1
1317	AGTTCT	0	-6.2	1
1318	TCACTA	3	-1.11	1
1319	AAAGTT	0	-20.01	1
1320	GACACC	2	-0.49	1
1321	ACCGAC	15	1.39	1
1322	GACACA	2	-1.15	1
1323	ACAGCA	0	-4.8	1
1324	AACATC	15	8.76	1
1325	CTAAAA	0	-12.94	1
1326	TTCAGT	15	3.33	1
1327	AGTATT	0	-2.77	1
1328	ATTTTC	15	1.12	1
1329	TTCTTC	15	12.25	1
1330	AAATAC	0	-1.95	1
1331	TACAAT	12	1.92	1
1332	CAGTCT	0	-3.34	1
1333	AGTCTA	3	-1.59	1
1334	CTAATT	2	-1.69	1
1335	ATTAAA	0	-12.09	1
1336	CATTCT	0	-5.06	1
1337	GGTTCA	0	-3.49	1
1338	GAACAC	11	0.32	1
1339	CACTTA	0	-2.64	1
1340	ACTCAA	2	-2.15	1
1341	TTTAAC	15	2.09	1
1342	AACAAA	0	-4.44	1
1343	AAAGTA	0	-13.72	1
1344	GTAGAC	12	0.41	1
1345	ATTTTG	0	-2.57	1
1346	TTGAAT	0	-5.84	1
1347	CCAAAG	0	-6.22	1
1348	CTGCGT	15	11.64	1
1349	CGTATG	15	2.69	1
1350	CTCTCG	3	-0.29	1
1351	TCGGAG	15	3.91	1
1352	GTAAAA	0	-9.74	1
1353	AATTTG	0	-4.09	1
1354	ATTCAG	3	-0.34	1
1355	CAGCAT	0	-12.32	1
1356	CATTAC	1	-2.23	1
1357	TACCTT	0	-12.45	1
1358	CTTGTT	0	-4.52	1
1359	GTTGAA	0	-8.98	1
1360	AGACTT	0	-3.42	1
1361	CTTACA	1	-1.75	1
1362	TCAGGC	15	10.91	1
1363	GGCCAC	15	7.09	1
1364	CACATC	4	-0.6	1
1365	ATCACC	15	2.68	1
1366	ACCAAG	0	-2.7	1
1367	AAGGAG	9	0.03	1
1368	GACTTA	0	-6.68	1
1369	TTACCA	1	-2.26	1
1370	CCAACA	0	-5.79	1
1371	ACAATC	0	-2.77	1
1372	ATCTAT	8	-0.34	1
1373	TATCAC	0	-5.68	1
1374	CACAAG	0	-2.1	1
1375	TATCTA	0	-8.66	1
1376	CAAACT	1	-1.95	1
1377	ACTCCC	15	3.49	1
1378	CCCTTT	11	0.35	1
1379	TACTCA	15	4.26	1
1380	ACTGTA	0	-4.21	1
1381	GAAATC	12	0.89	1
1382	ATCATG	12	1.2	1
1383	TCTTTT	0	-4.78	1
1384	TTTGTA	0	-4.98	1
1385	AACCAT	4	-0.94	1
1386	CATCAT	1	-2.23	1
1387	CATTTC	2	-1.67	1
1388	TTCATA	1	-1.96	1
1389	ATAGAT	0	-2.61	1
1390	CATCTA	0	-7.38	1
1391	GAAACA	0	-5.17	1
1392	CTTAGA	0	-4.71	1
1393	AGAGGT	5	0.2	1
1394	GGTTTT	0	-23.54	1
1395	CTAAGT	2	-1.41	1
1396	GAAATT	0	-18.75	1
1397	TATTTC	12	1.52	1
1398	TTCCTG	15	9.63	1
1399	CTGAAG	2	-1.07	1
1400	AATCTT	0	-11.5	1
1401	GTGAGC	15	3.29	1
1402	TTATTC	5	-0.67	1
1403	GACGCT	12	0.83	1
1404	GCTATG	12	0.72	1
1405	ATGGCT	3	-1.11	1
1406	CATGCC	15	3.23	1
1407	AGCATG	15	5.65	1
1408	ATGTCC	13	2.23	1
1409	GTAAGA	0	-14.22	1
1410	CTAGGA	3	-1.26	1
1411	GGACAA	2	-1.95	1
1412	GCAGAT	0	-2.48	1
1413	GATGGG	15	2.74	1
1414	GGGAAT	7	0.51	1
1415	TTTGGT	0	-6.12	1
1416	TCAAGC	5	-0.61	1
1417	AGCCTT	7	0.2	1
1418	CTTAAA	0	-14.9	1
1419	ATGCAA	0	-7.31	1
1420	TACCCT	12	1.7	1
1421	GTAACC	0	-2.9	1
1422	TCTCTA	0	-2.51	1
1423	CTACAA	0	-4.51	1
1424	CAACAT	0	-5.12	1
1425	TATCTT	0	-3	1
1426	TTATCA	0	-7.19	1
1427	GAATTA	0	-14.41	1
1428	TTATTA	0	-9.76	1
1429	GATTTG	0	-6.1	1
1430	TACCTC	11	1.28	1
1431	CAGGTC	15	7.28	1
1432	GTCCTC	15	3.1	1
1433	CTCTTT	10	0.36	1
1434	TTTATA	0	-5.95	1
1435	TATAAG	0	-1.84	1
1436	CTGGTG	15	5.87	1
1437	GTGTCA	15	2.68	1
1438	CAGCTA	0	-3.23	1
1439	CTAAAG	0	-3.56	1
1440	AAGGGG	15	10.32	1
1441	GGGATC	15	7.47	1
1442	ATCAGC	15	2.47	1
1443	ATCTCA	2	-0.78	1
1444	TCACTC	15	3.51	1
1445	CATTCC	0	-3.95	1
1446	CCATTA	0	-2.85	1
1447	AAAACA	0	-14.76	1
1448	AATTTA	0	-4.2	1
1449	TTTAGA	0	-3.69	1
1450	AGTTAC	12	1.52	1
1451	ATGAGG	0	-2.43	1
1452	GATTCA	0	-6.05	1
1453	CAAATG	0	-6.56	1
1454	AATGGC	15	6.01	1
1455	GCAGCT	0	-1.54	1
1456	GCTTTA	0	-12.45	1
1457	CACGTG	10	0.57	1
1458	GTGCTG	15	5.74	1
1459	CTGCTT	15	3.02	1
1460	AAATGC	0	-6.41	1
1461	TGCGGA	11	0.55	1
1462	TCTTTC	15	2.24	1
1463	CAAATT	10	-0.17	1
1464	AACCTA	13	1.58	1
1465	CTACCA	3	-0.97	1
1466	CCAGCA	2	-2.02	1
1467	ATATGG	1	-2.26	1
1468	ATTTAT	0	-4.64	1
1469	TATACC	15	1.34	1
1470	ACCAGG	2	-1.74	1
1471	ATACAA	0	-5.27	1
1472	CAATCT	1	-1.65	1
1473	CAGGCA	13	0.71	1
1474	CCACTA	15	3.69	1
1475	CTAACT	0	-6.71	1
1476	ACTAGG	0	-3.8	1
1477	AGGTCA	3	-1.07	1
1478	ATATCA	0	-4.68	1
1479	CTTAAG	0	-5.95	1
1480	CATGGT	15	10.52	1
1481	GGTTTC	8	0.5	1
1482	ATGCAG	10	-0.01	1
1483	CAAGTA	0	-5.9	1
1484	TCTGTC	13	2.19	1
1485	TACAAA	2	-1.53	1
1486	ATTCAA	0	-9.93	1
1487	CCATAT	0	-18.42	1
1488	TATAGT	0	-7.76	1
1489	AGTTGG	7	0.35	1
1490	TGGGAT	2	-1.41	1
1491	ACAATT	0	-5.12	1
1492	CAATCA	0	-2.55	1
1493	CCTTGC	15	2.7	1
1494	TGCTTA	1	-2.1	1
1495	AAGACA	0	-14.14	1
1496	ACATTG	0	-5.49	1
1497	AAGCTA	12	0.53	1
1498	CTACTT	0	-11.93	1
1499	TTTTAT	0	-3.37	1
1500	TTGACT	2	-1.74	1
1501	GCACAG	4	-1.36	1
1502	GATACC	0	-4.55	1
1503	ACCGAA	13	1.91	1
1504	TCTTAT	0	-3.02	1
1505	TATCTC	2	-0.74	1
1506	CTCCCT	3	0.14	1
1507	AACTGC	4	-0.08	1
1508	CTCTCC	11	0.29	1
1509	TCCTTC	15	2.65	1
1510	TTCCCT	15	1.6	1
1511	CCTACA	0	-13.09	1
1512	TGGAAG	15	2.74	1
1513	AAGACT	0	-16.28	1
1514	ACTAAC	7	-0.33	1
1515	AACACC	15	3.7	1
1516	ACCTTC	15	2.76	1
1517	TTCATT	0	-6.58	1
1518	CATGTC	2	-2.01	1
1519	GTCAAG	12	0.54	1
1520	GAGATC	13	2.12	1
1521	ATCGGG	15	4.03	1
1522	CAATCG	3	-0.01	1
1523	TCGAAA	0	-6.81	1
1524	TTAGAC	0	-1.89	1
1525	GACCAC	15	4.63	1
1526	AAAGGA	0	-2.71	1
1527	TTGGTT	0	-3.24	1
1528	GTTACA	0	-10.91	1
1529	ACATTT	1	-1.97	1
1530	CAATTC	15	4	1
1531	TATAGA	0	-7.64	1
1532	AACCCA	12	1.2	1
1533	TGCAAT	3	-0.87	1
1534	AAACGT	0	-13.56	1
1535	CGTGCC	15	2.78	1
1536	GCCAAG	10	-0.12	1
1537	ATCTCT	10	1.05	1
1538	TCATTT	0	-10.49	1
1539	TTTAAA	0	-11.08	1
1540	AAAAGC	7	0.34	1
1541	TCAAGA	0	-8.49	1
1542	TTCCCA	15	7	1
1543	GTATTG	0	-1.29	1
1544	AACACG	14	2.19	1
1545	ACGAAA	0	-2.28	1
1546	AAATCC	2	-1.68	1
1547	AAAAGA	0	-12.75	1
1548	AGAGAC	0	-4.77	1
1549	CACGCC	15	4.69	1
1550	GCCACC	15	4.82	1
1551	TTTCAC	2	-1.43	1
1552	AAGATA	0	-7.8	1
1553	ATAGTT	0	-9.46	1
1554	GTTAGG	0	-10.21	1
1555	AGGTTA	3	-0.68	1
1556	TTACTA	0	-7.49	1
1557	CCAGCC	15	2.93	1
1558	CCCACT	15	7.55	1
1559	ACAAGA	0	-4.34	1
1560	CCTCAT	0	-2.62	1
1561	CATCTC	15	5.99	1
1562	CGGAAG	0	-1.02	1
1563	TCTGCG	0	-3.79	1
1564	GCGCCA	15	3.56	1
1565	AGGAAT	0	-2.82	1
1566	TTACTT	0	-4.41	1
1567	CTTCAC	5	-0.87	1
1568	CACTGG	14	2.56	1
1569	TGGACT	2	-1.12	1
1570	AGAACT	0	-7.16	1
1571	ACTATA	0	-4.29	1
1572	ATACAT	0	-5.42	1
1573	GATTGT	12	0.14	1
1574	TGTTTG	0	-3.03	1
1575	TTGGAT	0	-4.67	1
1576	GATAGA	0	-7.88	1
1577	TTCGAC	12	1.78	1
1578	GACGAT	0	-3.29	1
1579	CACGCA	15	3.5	1
1580	CCCACA	15	1.1	1
1581	ACAGTT	0	-8.74	1
1582	TGTCCT	13	1.41	1
1583	GCAAGA	0	-13.62	1
1584	AGTCCA	0	-6.16	1
1585	GATTCC	0	-1.95	1
1586	GCAAAA	0	-23.12	1
1587	CACTGT	14	1.11	1
1588	TGTGCA	2	-1.6	1
1589	GCACGA	1	-1.98	1
1590	CGACCA	0	-1.68	1
1591	CCATAC	2	-1.3	1
1592	TACACT	10	0.78	1
1593	ACTGCT	0	-2.29	1
1594	GCTCCA	9	0.08	1
1595	AAACGA	0	-7.98	1
1596	CGACGA	4	-1.53	1
1597	AGTGCC	10	1.53	1
1598	GCCGCC	15	3.01	1
1599	GCCTGG	11	0.85	1
1600	TGGAAA	0	-3.76	1
1601	AAATTT	0	-10.17	1
1602	CCTCGG	0	-0.87	1
1603	ATGGTT	0	-4.93	1
1604	TCAGCG	4	-0.4	1
1605	GCGGGC	15	2.63	1
1606	GGCTTA	1	-1.45	1
1607	TTATAT	0	-3.24	1
1608	GTCACC	15	5.75	1
1609	ACCCCA	5	-0.33	1
1610	CCAGCG	15	4.02	1
1611	GCGTAT	4	-0.71	1
1612	GGAATC	1	-2.46	1
1613	GTGCGG	12	1.16	1
1614	CGGTCC	5	-0.72	1
1615	ATTGAA	0	-9.77	1
1616	AAGCGT	12	0.61	1
1617	CGTCCG	15	2.69	1
1618	CCGCTC	15	4.33	1
1619	CTCATT	0	-5.31	1
1620	ATTAGT	0	-7.77	1
1621	GACAAT	13	2.11	1
1622	GAATGA	0	-2.55	1
1623	GCTGCG	2	-0.91	1
1624	GCGGTT	0	-3.19	1
1625	GTTGTG	0	-6.02	1
1626	GTGGCA	15	6.46	1
1627	GCAATG	0	-6.13	1
1628	CTGATG	15	1.63	1
1629	ATGCTC	15	3.63	1
1630	CTCGGA	15	1.66	1
1631	GGAGTC	7	0.25	1
1632	GTCGGG	15	2.79	1
1633	GGGCTG	15	8.06	1
1634	CTGATC	8	-0.54	1
1635	ATCGAA	15	4.32	1
1636	CTGTGG	15	2.03	1
1637	TGGGTG	11	0.73	1
1638	GTGTGG	15	9.15	1
1639	TGGTGT	8	0.48	1
1640	TGTTAT	13	1.53	1
1641	TCCACG	15	4.53	1
1642	ACGACA	13	1.2	1
1643	GCCTCA	12	1.18	1
1644	CTGCTC	15	1.6	1
1645	CGAAAA	0	-5.07	1
1646	TGCTGC	15	13.7	1
1647	TGCCTA	14	1.43	1
1648	CTTCTC	15	1.05	1
1649	CTCCAC	15	4.09	1
1650	CACCCT	11	1.47	1
1651	CCTTTC	0	-3.16	1
1652	TTCGTC	15	6.54	1
1653	GTCTTT	8	-0.67	1
1654	GGTCAG	10	0.57	1
1655	CAGTAC	15	2.98	1
1656	TGGTTT	15	2.16	1
1657	GTCACG	14	2.18	1
1658	GTTCCA	0	-5.65	1
1659	CCAGAT	1	-1.99	1
1660	TCAGTT	1	-2.21	1
1661	GTTTTG	0	-4.15	1
1662	AAAAAG	0	-4.86	1
1663	ACTCAT	0	-2.93	1
1664	TCTATT	0	-8.24	1
1665	ATTGTT	0	-1.52	1
1666	GTTCTG	0	-2.82	1
1667	ACCGCC	15	8.77	1
1668	GATTTT	0	-7.37	1
1669	TATGCC	9	-0.13	1
1670	GCCTTC	15	3.63	1
1671	AGGATA	0	-2.46	1
1672	ATATTG	0	-2.73	1
1673	TTGTGT	0	-4.98	1
1674	AGAATA	0	-6.66	1
1675	TATTTG	0	-3.58	1
1676	AGTCCG	15	3.42	1
1677	CCGGTT	12	0.93	1
1678	GAGAGT	12	0.43	1
1679	TACATT	12	0.65	1
1680	GCAGTT	0	-6.05	1
1681	CTCACC	15	5.08	1
1682	TGCCAG	15	2.21	1
1683	GGCTCT	15	3.74	1
1684	CTTAGT	0	-9.15	1
1685	GACTTT	7	-0.73	1
1686	TTTGAT	0	-5.05	1
1687	GGTCGA	0	-6.31	1
1688	AAGGCA	0	-3.26	1
1689	GCATAC	0	-1.39	1
1690	CTTGCT	0	-7.85	1
1691	GCTGGC	15	4.67	1
1692	GGCTCC	15	12.23	1
1693	ATTGTA	1	-2.68	1
1694	GTATCT	6	0.06	1
1695	ACTGTT	0	-3.23	1
1696	CACACA	15	2.89	1
1697	GCATTG	0	-2.74	1
1698	CGAATT	0	-3.62	1
1699	GTCTAT	15	1	1
1700	CACCCC	14	2.36	1
1701	GCTGTC	11	1.18	1
1702	AGGACT	0	-2.82	1
1703	CTGCCT	15	6.15	1
1704	CCTGCC	15	2.29	1
1705	TGGCAT	0	-4.79	1
1706	CATCGA	0	-11.39	1
1707	GATTGG	0	-3.1	1
1708	TGGACC	3	-0.4	1
1709	ACCATC	15	9.46	1
1710	CTGCAT	15	2.02	1
1711	TCTTAC	0	-6.14	1
1712	TACATG	12	0.85	1
1713	CACCTT	15	4.69	1
1714	CTTCAT	0	-4.43	1
1715	CATGCT	0	-9.05	1
1716	GGCCTA	2	-1.59	1
1717	CTACAG	0	-2.49	1
1718	ATGTGC	15	2.92	1
1719	TGCACA	15	3.29	1
1720	ACAGGC	15	18.48	1
1721	GGCTAC	15	4.01	1
1722	GGCTTT	0	-5.63	1
1723	GAATTG	3	-1.06	1
1724	TTGGAG	0	-2.69	1
1725	GAGGTG	12	1.92	1
1726	CCAGAC	15	5.86	1
1727	TATGAC	15	2.9	1
1728	GTGTTT	6	-0.37	1
1729	TTTGTG	15	5.63	1
1730	GTGAAT	0	-3.8	1
1731	CTGGCA	15	4.18	1
1732	ATCGCT	15	3.81	1
1733	GCCATG	12	1.53	1
1734	ATGACG	15	4.09	1
1735	ACGATG	13	1.72	1
1736	ATGGGC	2	-1.17	1
1737	GGCAAA	0	-7.24	1
1738	ATTGGT	3	0	1
1739	CAACTA	0	-5.5	1
1740	GACCCA	15	5.59	1
1741	GTTATA	0	-5.92	1
1742	ATTGCC	12	0.6	1
1743	GCCCTA	12	0.64	1
1744	ACTCAC	6	-0.21	1
1745	GCACCA	0	-2.34	1
1746	GTGTCT	13	1.9	1
1747	GGGGGA	12	1.74	1
1748	GTCATC	12	1.12	1
1749	ATCCTC	15	2.05	1
1750	CTCAAT	7	-0.37	1
1751	GTTGAG	0	-2.11	1
1752	GCACTG	2	-1.27	1
1753	CGATTT	0	-3.88	1
1754	CCACCC	15	3.76	1
1755	CCCGCA	1	-1.87	1
1756	AACTTC	15	4.49	1
1757	CTGTAT	12	0.77	1
1758	TATCAT	0	-5.14	1
1759	CTAGCA	0	-3.39	1
1760	GCAGCA	0	-4.91	1
1761	GTCTGA	0	-3.11	1
1762	ATGGGG	11	1.33	1
1763	GCTCAT	0	-4.51	1
1764	GGATTA	0	-10.29	1
1765	TTAGTG	15	1.94	1
1766	TTTGCT	15	2.06	1
1767	TTTGAA	0	-9.49	1
1768	ACCTTG	15	2.88	1
1769	GGAAAG	0	-7.78	1
1770	CCACTG	15	5.85	1
1771	CTGTGT	0	-1.43	1
1772	TGTAAA	0	-6.66	1
1773	GTCGGT	3	-0.33	1
1774	GGTGGG	12	0.68	1
1775	GGGCCA	15	1.79	1
1776	TCCAAG	10	0.04	1
1777	AAGTCG	14	2.16	1
1778	TCGCTC	13	1.78	1
1779	CTCGTA	12	1.36	1
1780	TTGGTG	2	-1.65	1
1781	GCGTTT	3	-1.02	1
1782	TTTGAC	15	2.88	1
1783	AAGGCG	3	-1.07	1
1784	GCGTTC	0	-1.28	1
1785	TTCTTT	15	5.55	1
1786	GACTTG	0	-3.11	1
1787	TTGTGG	2	-1.75	1
1788	GAGGGG	15	3.98	1
1789	GGGCAC	15	4.24	1
1790	TCCGTC	15	3.73	1
1791	GTCAGA	0	-7.21	1
1792	GACACT	15	4.28	1
1793	CTGGCC	14	2.22	1
1794	GCCCAG	15	1.48	1
1795	TTCTAC	10	1.23	1
1796	ATCCAC	12	1.63	1
1797	CACTTT	2	-1.51	1
1798	GCCATC	14	2.12	1
1799	ATCTAC	8	0.06	1
1800	TACTGC	15	2.8	1
1801	TGCAGA	3	-0.16	1
1802	AGAGGC	3	-1.12	1
1803	AAACAA	0	-12.17	1
1804	AGGATT	9	0.57	1
1805	ATTTCT	0	-3.46	1
1806	AAAACC	0	-5.64	1
1807	GGGGCA	15	2.41	1
1808	GCGCTG	15	4.49	1
1809	CTGAGC	15	12.15	1
1810	CAGACT	0	-4.8	1
1811	ACTACG	15	2.67	1
1812	ACGGAG	15	2.82	1
1813	TTTCTG	0	-3.68	1
1814	TTCTAT	1	-2.2	1
1815	GCCCTC	15	2.22	1
1816	CTCCCC	15	4.46	1
1817	TTCGTG	15	3.93	1
1818	GTGCCC	13	1.9	1
1819	AATCCG	0	-9.16	1
1820	CCGATG	15	8.32	1
1821	ATGGTC	12	1.17	1
1822	CCCTCA	15	4.03	1
1823	ACTCCA	0	-4.79	1
1824	AAGTTT	0	-11.85	1
1825	TTAGCT	0	-4.67	1
1826	TTAACT	0	-11.74	1
1827	ACTTTT	0	-6.98	1
1828	ACACCA	0	-13.61	1
1829	TTAACC	3	-0.65	1
1830	GGACCT	3	-0.48	1
1831	CGGGCC	15	2.88	1
1832	ATGACC	1	-1.32	1
1833	CGGTAC	15	3.26	1
1834	ATCCAA	12	1.18	1
1835	CAAGCC	0	-3.41	1
1836	GCCGAC	15	2.95	1
1837	TACCAC	15	5.64	1
1838	CACAAC	15	6.66	1
1839	CTCATC	15	9.53	1
1840	ATCGGT	12	1.16	1
1841	GGTGTC	12	1.01	1
1842	ACAGCT	6	-0.14	1
1843	GTGGAC	15	14.04	1
1844	AGCGGC	15	5.6	1
1845	AAGATG	11	0.47	1
1846	ATGATC	7	-0.48	1
1847	ACCCCC	15	2.53	1
1848	CCCGAG	15	5.41	1
1849	AGTGTC	14	1.46	1
1850	GTCTGT	11	0.66	1
1851	TGTGTC	15	2.42	1
1852	ATGCGG	12	1.75	1
1853	GCACAC	15	2.51	1
1854	AGCGTG	15	10.14	1
1855	GACTTC	15	4.43	1
1856	TTCACG	15	2.83	1
1857	ACGAGG	15	25.65	1
1858	GGGACG	15	2.73	1
1859	ACGGCC	15	3.54	1
1860	TCAACC	15	2.92	1
1861	ATGTTG	0	-11.15	1
1862	TTGCGA	12	1.43	1
1863	CGAGCC	15	2.32	1
1864	GCCTCC	15	8.37	1
1865	TTGGCA	0	-4.48	1
1866	AAGGAT	0	-3.11	1
1867	GTCCCG	15	7.76	1
1868	CCGCTA	15	19.95	1
1869	CTACTG	11	0.43	1
1870	CCCTCC	15	4.65	1
1871	TTGATC	3	-0.8	1
1872	ATCTGG	15	4.56	1
1873	TGGGGG	15	3.88	1
1874	GGGAGT	15	2.46	1
1875	GACCGC	15	2.83	1
1876	CGCTTG	0	-2.07	1
1877	TTCTTG	1	-1.34	1
1878	TTGCAG	0	-5.67	1
1879	CAGGCT	15	1.31	1
1880	GCTCTG	11	0.71	1
1881	CGCTGG	15	7.6	1
1882	TGGCGC	15	3.25	1
1883	TTGACC	8	0.85	1
1884	ACCACA	13	1.58	1
1885	ACATCC	6	-0.32	1
1886	CATCCG	14	1.48	1
1887	CCGGGG	15	5.46	1
1888	GTCCTG	15	3.94	1
1889	AATGAC	5	-0.36	1
1890	CTCTTG	14	0.9	1
1891	GATTGC	2	-1.53	1
1892	TGCCAC	11	1.37	1
1893	CATAAC	6	-0.17	1
1894	AGGAGT	5	-0.6	1
1895	CACTCC	15	3.04	1
1896	AGCGAG	15	5.88	1
1897	GCTGTG	15	2.92	1
1898	ATGGCC	13	1.83	1
1899	AATGCC	15	14.11	1
1900	GCGTCA	0	-1.53	1
1901	TCACTG	15	3.01	1
1902	GGTCGC	15	2.48	1
1903	GAGGGA	15	1.33	1
1904	GGAAGG	9	0.57	1
1905	ACTCGT	8	-0.48	1
1906	CTCGGG	15	12.48	1
1907	GGGGCC	15	3.75	1
1908	GCCTTG	10	-0.57	1
1909	TTCAGC	15	6.26	1
1910	CGGCCA	14	1.97	1
1911	ACAGCG	0	-3.92	1
1912	GCGATG	14	1.47	1
1913	ATGATT	0	-2.2	1
1914	ATTCGA	0	-1.91	1
1915	GATGGC	15	4.29	1
1916	GGCCTC	15	5.19	1
1917	TTCTGG	15	3.93	1
1918	TGGCTG	15	1.57	1
1919	ATCGAC	15	4.92	1
1920	GACCTA	15	2.52	1
1921	TCTGAC	15	4.75	1
1922	TACTCC	15	14.1	1
1923	TCCGTG	15	6.1	1
1924	GCTTTG	0	-2.91	1
1925	TTGCTC	2	-1.63	1
1926	CTCATG	15	4.59	1
1927	CTCTGC	15	1.99	1
1928	TGCCTC	11	0.88	1
1929	CGCAGT	11	0.18	1
1930	ATGTGT	12	0.7	1
1931	TGTGCT	0	-2.26	1
1932	GCTAAG	0	-19.14	1
1933	GCAGGG	11	0.79	1
1934	CTTTCG	15	4.72	1
1935	GATCTC	0	-8.6	1
1936	GGACAC	13	1.94	1
1937	CACGAA	15	4.03	1
1938	CAGCCG	15	3.11	1
1939	CCGTAT	0	-3.37	1
1940	TATGTG	12	1.09	1
1941	GGAGCC	10	0.59	1
1942	TACAGC	15	11.3	1
1943	ATCCCG	15	0.93	1
1944	CCGTCC	15	3.36	1
1945	ATGGGA	0	-2.5	1
1946	CTGCGA	13	1.67	1
1947	CGATGC	15	3.19	1
1948	TGCTTC	15	0.86	1
1949	TTCATC	15	4.83	1
1950	GGCAAC	15	17.92	1
1951	AACGCT	15	3.47	1
1952	ATAGAG	4	-1.01	1
1953	TTTATC	2	-1.97	1
1954	ATCATC	15	4.58	1
1955	GGTGTT	0	-4.11	1
1956	GAATCC	15	5.22	1
1957	TCCGAC	15	10.9	1
1958	GACATC	15	12.04	1
1959	GCTGAC	15	5.31	1
1960	CAGCCC	15	4.01	1
1961	CCCCAG	13	1.34	1
1962	CTCTCA	15	9.39	1
1963	CTAACC	15	3.01	1
1964	AACACT	3	-0.7	1
1965	ACTGGG	7	-0.11	1
1966	GGGAAG	0	-5.44	1
1967	GCACGG	10	-0.4	1
1968	GGGCCG	15	3.57	1
1969	CCGGCC	15	2.34	1
1970	GCCAGT	15	4.39	1
1971	GTGCAG	15	2.54	1
1972	AGTGGG	13	1.47	1
1973	CCCCTT	13	1.24	1
1974	CCAGTC	1	-2.19	1
1975	ACCCCT	3	-0.88	1
1976	CACAGG	6	-0.23	1
1977	ACAGGG	15	2.78	1
1978	GGGTGC	15	2.71	1
1979	TGCCCA	2	-1.16	1
1980	GTGTAA	15	1.77	1
1981	GTGAAG	0	-1.99	1
1982	TCTCGA	0	-9.53	1
1983	CGAGCG	15	4.57	1
1984	GCGAAG	0	-7.44	1
1985	CGCTAT	15	1.01	1
1986	GGAGAG	3	0.22	1
1987	TTTGCG	15	5.92	1
1988	GCGACG	15	2.9	1
1989	ACGGTC	0	-3.49	1
1990	AAGGCC	0	-1.82	1
1991	AACCAA	1	-1.7	1
1992	GTCGCC	15	5.55	1
1993	ATTAAG	0	-6.24	1
1994	AAAATC	0	-4.94	1
1995	ATAAAT	0	-7.42	1
1996	GCCTTA	0	-5.72	1
1997	GAGATA	0	-3.87	1
1998	TTACAG	0	-2.73	1
[truncated: 1,925 more rows]

## Sheet: C57BL6J_TS25_vs_CD1_TS17
	Codon Pair	Stat	Effect Size	p-value
0	ATGTCT	0	-2.23	1
1	TCTCCA	18	-0.58	1
2	CCACTT	10	-0.92	1
3	CTTATA	17	-0.48	1
4	ATAAGA	3	-1.71	1
5	AGAAGC	18	-0.49	1
6	AGCATT	13	-0.88	1
7	ATTGTC	15	-0.07	1
8	GTCGAT	9	-0.74	1
9	GATATC	7	-1.31	1
10	ATCACT	35	2.69	1
11	ACTGAA	0	-1.58	1
12	GAAGTT	3	-1.57	1
13	GTTTTC	32	2.3	1
14	TTCAAT	15	-0.24	1
15	AATCAA	1	-1.44	1
16	CAATAT	17	-0.42	1
17	TATGCA	6	-0.87	1
18	GCATCA	9	-0.98	1
19	TCACAA	15	-0.86	1
20	CAAAGT	15	-0.67	1
21	AGTTGT	5	-1.4	1
22	TGTGAT	18	-0.22	1
23	GATGGA	15	-0.41	1
24	GGAGCA	10	-0.84	1
25	TCACTT	8	-1.11	1
26	CTTAGC	16	0.24	1
27	AGCAAG	34	2.57	1
28	AAGAAA	0	-3.36	1
29	AAAGAC	8	-1.14	1
30	GACCTG	35	1.78	1
31	CTGAAA	0	-1.78	1
32	AAAAAC	7	-1.25	1
33	AACCTC	20	-0.48	1
34	CTCCTT	6	-1.39	1
35	CTTGAG	10	-1.06	1
36	GAGAGA	4	-1.49	1
37	AGAGAA	0	-1.44	1
38	GAACTT	3	-1.32	1
39	CTTGGA	6	-0.95	1
40	GGAGAT	0	-2.13	1
41	GATGTC	21	0.72	1
42	GTCCTT	19	-0.37	1
43	CTTCAG	15	-0.57	1
44	CAGAGA	7	-0.96	1
45	AGACCA	0	-1.68	1
46	CCACAT	11	-0.93	1
47	CATGAC	32	1.64	1
48	GACCCT	35	2.45	1
49	CCTGAG	15	-0.59	1
50	GAGACG	34	2.54	1
51	ACGATA	19	0.22	1
52	ATAGAC	31	1.64	1
53	CTGACC	35	2.99	1
54	ACCCTA	28	0.48	1
55	CTAGAA	10	-0.9	1
56	CTTCTG	33	1.72	1
57	CTGGAT	29	1.36	1
58	GATCGC	11	-0.77	1
59	CGCGAC	26	0.97	1
60	GACTGC	35	3.13	1
61	TGCAAC	31	1.87	1
62	AACGGG	34	1.5	1
63	GGGCGT	7	-1.44	1
64	CGTGTT	7	0.32	1
65	GTTGAT	0	-2.25	1
66	GATTTC	27	0.61	1
67	TTCAAC	35	3.84	1
68	AACGAA	11	-0.59	1
69	GAATTC	19	-0.73	1
70	TTCCTC	33	1.51	1
71	CTCCTG	27	0.48	1
72	CTGTTC	31	1.7	1
73	TTCCTT	10	-0.28	1
74	CTTTTC	12	-0.58	1
75	TTCAAG	15	-0.15	1
76	AAGATT	10	-1.06	1
77	ATTGCT	2	-1.93	1
78	GCTCAA	0	-1.49	1
79	CAAGCT	16	-0.56	1
80	GCTTGC	35	2.72	1
81	TGCTAT	24	1.14	1
82	TATTAT	0	-1.89	1
83	TATGCT	28	0.31	1
84	GCTCTC	35	2.86	1
85	CTCGAT	21	-0.26	1
86	GATCAG	0	-2.03	1
87	CAGGCC	32	1.46	1
88	GCCGCA	22	0.29	1
89	GCAGAG	25	0.13	1
90	GAGCTA	14	-0.75	1
91	CTAGGC	19	0.24	1
92	GGCGAG	32	1.87	1
93	GAGAAG	22	0.26	1
94	AAGAGA	0	-2.52	1
95	AGAGCC	4	-1.28	1
96	GCCCTG	25	1.18	1
97	CTGCCC	31	1.4	1
98	CCCAAT	30	1.04	1
99	AATGAA	3	-1.77	1
100	GAAAAG	0	-2.46	1
101	AAGAGG	13	-0.72	1
102	AGGAAC	30	1.44	1
103	AACCTG	34	2.56	1
104	CTGTCA	33	2.45	1
105	CAAGAT	13	-1.01	1
106	CGCAGG	22	0.33	1
107	AGGCAA	18	-0.42	1
108	CAAGAA	6	-1.18	1
109	GAAGAC	5	-1.08	1
110	GACCAA	13	-0.27	1
111	CAAAGG	15	-0.95	1
112	AGGAGA	0	-1.65	1
113	AGATTC	5	-1.34	1
114	TTCGAG	35	1.57	1
115	GAGCCC	32	1.67	1
116	CCCCGA	33	2.44	1
117	CGAAGC	28	1.01	1
118	AGCAGA	2	-1.58	1
119	AGACAA	9	-1.14	1
120	CAACTG	16	-0.19	1
121	CTGGAC	32	1.6	1
122	GACGAA	13	-0.75	1
123	GAAGAA	0	-1.47	1
124	GAACCT	15	-0.31	1
125	CCTGGG	31	1.29	1
126	GGGCGC	28	1.28	1
127	CGCCGA	21	-0.03	1
128	AGCTGG	27	1.23	1
129	TGGCAG	16	-0.73	1
130	CAGAAG	15	-0.28	1
131	AGACGT	2	-1.54	1
132	CGTGAG	28	1.05	1
133	GAGCAG	28	1.06	1
134	CAGGAG	34	2.89	1
135	GAGGAG	27	0.77	1
136	GAGCGC	29	1.56	1
137	CGCGCT	34	3.67	1
138	GCTGAG	12	-0.4	1
139	CAGCGG	33	2.14	1
140	CGGCTG	27	1.23	1
141	CTGGAG	31	1.81	1
142	CAGCGC	31	1.71	1
143	CGCTAC	35	2.26	1
144	TACAGG	2	-1.09	1
145	AGGCAG	24	0.67	1
146	CAGCAC	31	1.64	1
147	CACCGC	34	3	1
148	CGCGAT	35	2.95	1
149	GATGAA	0	-1.66	1
150	GAAGAG	0	-1.68	1
151	AGACTG	3	-1.56	1
152	CTGCAA	20	0.04	1
153	AGGCGA	7	-1.23	1
154	CGAGAA	10	-0.99	1
155	GAACTG	4	-1.69	1
156	GAGGAA	0	-1.7	1
157	GAACGC	31	1.43	1
158	CGCCTT	4	-0.92	1
159	CTTGCA	14	-0.8	1
160	GAGAAA	7	-1.15	1
161	AAAGAG	10	-0.91	1
162	GAGCCG	31	1.77	1
163	CCGCTT	12	-1.08	1
164	CTTGGC	30	1.52	1
165	GGCTGG	33	1.96	1
166	TGGAGT	5	-0.98	1
167	AGTAAG	0	-2.37	1
168	AAGGGT	14	-0.23	1
169	GGTCGT	12	-0.99	1
170	CGTGAC	31	1.66	1
171	GACGCG	31	1.3	1
172	GCGGAG	35	2.97	1
173	GAGTTT	9	-1.37	1
174	TTTTCT	7	-0.36	1
175	TCTGAG	18	0.41	1
176	GAGGTA	20	0.05	1
177	GTAGAG	10	-0.97	1
178	GAACAG	8	-1.09	1
179	CAGCAA	15	-0.71	1
180	CAAGAG	13	-0.77	1
181	GAGAGG	23	0.57	1
182	CAGGAA	9	-0.88	1
183	GAACTC	8	-1.18	1
184	CTCAAG	19	0.36	1
185	AAGGGC	16	0.69	1
186	GGCAAG	16	0.12	1
187	GGCCAA	13	-0.66	1
188	CAAACA	12	-0.9	1
189	ACAGAA	13	-0.72	1
190	AGAAGG	0	-2.07	1
191	AGGCTG	32	1.75	1
192	CTGCAG	35	3.29	1
193	AAGCGC	23	0.45	1
194	CTACGC	11	-0.02	1
195	CGCGAA	17	0.04	1
196	GAACCC	34	1.86	1
197	CCCCTG	34	2.3	1
198	CTGCTA	35	2.18	1
199	CTAAGG	15	-0.48	1
200	AGGCGC	28	0.19	1
201	GATCTG	28	0.21	1
202	GAGTTG	0	-2.06	1
203	TTGAGG	20	0.04	1
204	GAACAA	13	-0.86	1
205	CGCGAG	26	0.64	1
206	CAGAGG	28	0.83	1
207	GAGCTG	31	1.66	1
208	CTGAGG	32	1.98	1
209	CTGAAT	13	-0.87	1
210	AATCGA	0	-1.87	1
211	CGAAGG	7	-1.04	1
212	GAGCAA	12	-0.69	1
213	AGGCGT	19	-0.4	1
214	CTAAGA	10	-0.9	1
215	AGACGC	13	-0.94	1
216	CTGGCT	35	1.81	1
217	GAGGAC	26	1.18	1
218	GACGAG	28	0.83	1
219	CTGACG	34	3.21	1
220	ACGCGG	32	2.58	1
221	CGGATC	29	1.39	1
222	ATCCGG	31	1.2	1
223	CGGGAA	26	0.23	1
224	CCCGAC	32	1.77	1
225	GAGAGC	33	2.04	1
226	ATTACC	7	-0.68	1
227	ACCCAG	34	3.13	1
228	AGGTGG	23	0.53	1
229	CAGTGG	35	1.96	1
230	CAGCTC	28	1.33	1
231	CTCGAA	0	-2.24	1
232	GAAAAC	15	-0.9	1
233	AACGAG	31	1.74	1
234	GAGGCA	27	0.95	1
235	GCAGAC	27	0.52	1
236	GACGCC	35	2.43	1
237	GCCCGT	19	0.2	1
238	CGTCAG	28	0.22	1
239	CAGAAC	32	1.84	1
240	AACAAG	15	-0.27	1
241	AAGGTC	16	-0.35	1
242	GTCTAC	35	2.94	1
243	TACTCT	13	-0.66	1
244	TCTAGG	0	-1.96	1
245	AGGCCT	14	-0.63	1
246	CCTAGC	23	0.7	1
247	AGCAGG	23	0.6	1
248	AGGCTT	0	-1.36	1
249	CTTCGC	26	1.02	1
250	CGCCAG	31	1.12	1
251	CTGGGG	35	3.15	1
252	GGGGAG	32	1.89	1
253	GAGCGT	22	1.1	1
254	CTCCGG	22	0.76	1
255	CGGGAG	28	1.52	1
256	CGCCGC	22	0.87	1
257	GACCTC	35	3.12	1
258	CTCCAA	22	0.02	1
259	CAACAG	16	-0.48	1
260	CGTCCC	17	-0.16	1
261	CCCGCT	27	1.03	1
262	GAGGCG	31	2.05	1
263	GCGCGC	31	1.59	1
264	CGCAAC	32	1.71	1
265	AACCAG	28	1.11	1
266	TGGGAG	24	0.91	1
267	AGGCCG	28	1.74	1
268	CCGCAG	34	1.94	1
269	CGGGCG	28	1.5	1
270	CGCCTG	29	1.28	1
271	CGGTTC	35	3.06	1
272	TTCCGC	34	1.99	1
273	GACAGG	28	0.07	1
274	AGGGAG	30	1.08	1
275	CGCTTC	35	2.35	1
276	TTCCGG	31	1.29	1
277	AAGCTG	23	0.49	1
278	CAACGA	13	-0.49	1
279	CGAGCA	24	-0.25	1
280	GAGCTC	34	2.24	1
281	CTCCAG	29	1.26	1
282	CAGGAC	35	3.41	1
283	GACAGC	32	2.03	1
284	AGCCTC	35	3.5	1
285	CTCCTA	32	1.82	1
286	CTAGAT	16	0.28	1
287	CGACTC	32	2.23	1
288	CGAGAG	28	1.03	1
289	GAGCCA	27	0.5	1
290	CCAAAC	10	-0.99	1
291	AACAGG	28	0.71	1
292	AGGAGC	17	0.49	1
293	AGCCGG	28	1.45	1
294	CGGCAA	17	0.14	1
295	AGGGAA	6	-1.12	1
296	GAAAGC	23	0.09	1
297	AGCCAG	34	2.91	1
298	CGCACA	34	2.49	1
299	ACACTG	33	1.56	1
300	CTGTAC	31	1.6	1
301	TACGCC	25	0.76	1
302	GCCAAA	4	-1.85	1
303	AAACCC	11	-1.06	1
304	CCCAGC	35	2.87	1
305	CAGCGT	24	0.34	1
306	CGTAGG	7	-1.55	1
307	GAACGG	13	-0.53	1
308	CTGTTG	15	0.3	1
309	TTGCAA	18	-0.46	1
310	CAGCAG	22	0.68	1
311	AGGAAA	3	-1.82	1
312	AAACAC	7	-1.17	1
313	GAGGAT	3	-1.37	1
314	AAGCGG	25	0.4	1
315	CAAGAC	20	0.21	1
316	CAGCGA	12	-0.36	1
317	GAAAGG	1	-2.11	1
318	AGGAGG	9	-1.15	1
319	CAGTAT	3	-1.6	1
320	TATCAG	11	-1.09	1
321	GAGCGG	27	1.22	1
322	GAAAGA	9	-1.1	1
323	CTGCGG	34	1.97	1
324	CGGGAT	30	1.58	1
325	GAAGAT	0	-1.86	1
326	AGGGAT	20	0.43	1
327	AAATGG	4	-1.24	1
328	TGGCAA	22	-0.18	1
329	CAACCA	8	-1.06	1
330	CCAAGG	4	-1.37	1
331	AAAGAA	1	-1.42	1
332	GAAAAT	2	-1.41	1
333	GTTCGT	14	-0.61	1
334	CGTAGT	16	-0.53	1
335	AGTAAC	14	-0.57	1
336	AGGCTC	19	-0.69	1
337	CTCTTC	30	1.25	1
338	TTCACC	26	0.7	1
339	ACCAAA	0	-1.9	1
340	AAACGC	27	0.35	1
341	CGCAGA	0	-2.8	1
342	AGAGGG	0	-4.91	1
343	GGGGAT	17	-0.11	1
344	GATGAG	14	-0.6	1
345	CCCATC	30	1.72	1
346	ATCCAG	35	3.11	1
347	CAGCTG	35	3.33	1
348	CTGGAA	35	2.74	1
349	GATTCT	4	-1.32	1
350	TCTCAG	1	-1.98	1
351	GAGCGA	15	-0.55	1
352	CAGGAT	8	-0.88	1
353	GATCGG	10	-0.85	1
354	CGGCGG	27	0.51	1
355	CGGCCT	30	1.83	1
356	CCTCTG	31	1.85	1
357	AGAGAG	10	-1.01	1
358	CGTCGA	4	-1.21	1
359	CGACAG	23	-0.2	1
360	GACCGT	31	1.01	1
361	CAGATC	31	1.5	1
362	ATCCTA	28	0.99	1
363	CTAGAG	5	-1.08	1
364	CAGTTT	22	-0.38	1
365	TTTCAG	0	-1.77	1
366	GAGCAC	28	1.4	1
367	CACCAA	20	-0.26	1
368	CAACGG	33	1.91	1
369	GAAGCC	11	-0.71	1
370	GCCAGA	0	-3.06	1
371	AGAAGA	0	-1.82	1
372	AGACGA	0	-2.72	1
373	CGAGAT	0	-2.99	1
374	ACGTTC	34	2.35	1
375	TTCCAG	34	2.72	1
376	CAGGGA	30	1	1
377	GGAGAA	7	-0.73	1
378	GAATCG	30	1.27	1
379	TCGAGA	0	-1.78	1
380	AGACGG	8	-1.05	1
381	GAGGGC	34	2.12	1
382	AAGTTC	15	-0.2	1
383	CGGACA	28	0.71	1
384	AGGCGG	28	1.02	1
385	CGGCGT	28	0.51	1
386	CGTCAA	6	-1.53	1
387	TTCCAA	14	-0.36	1
388	CACCTC	25	0.83	1
389	CTTCGG	15	0.15	1
390	CGGCAG	32	1.82	1
391	GAATGC	23	0.41	1
392	TGCGAC	35	5.13	1
393	GACAGA	10	-1.09	1
394	AGAAAA	1	-1.36	1
395	AAATCT	0	-1.76	1
396	TCTCGT	0	-2.32	1
397	CGTGAA	0	-2.12	1
398	CGGGAC	28	0.93	1
399	GACCAG	29	1.06	1
400	TTCCGT	31	1.63	1
401	CGTCGG	13	-0.5	1
402	CGCCAC	32	2.02	1
403	CACCTG	34	2	1
404	GAACGT	15	-0.16	1
405	CCATCC	29	1.31	1
406	TCCCGC	26	0.88	1
407	CGCCGG	25	0.56	1
408	CACCAG	35	2.34	1
409	CCATTC	35	6.33	1
410	AGATCA	0	-1.71	1
411	TCATTC	18	0.03	1
412	CTCAGA	11	-0.51	1
413	AAATTC	7	-0.96	1
414	TTCCAT	18	-0.22	1
415	CATGAG	28	1.42	1
416	CGTGGC	32	1.85	1
417	CGTTTG	6	-1.35	1
418	AGGGTG	31	1.59	1
419	GTGGAG	30	1.41	1
420	CAGCTT	16	-0.21	1
421	CGCGGA	21	0.44	1
422	GGACAG	10	0.2	1
423	GAATGT	16	-0.68	1
424	TGTGAC	25	0.73	1
425	AAATTA	15	-0.95	1
426	TTACAC	6	-1.17	1
427	CACCGG	34	2.56	1
428	GAACTA	4	-1.28	1
429	GAGGTC	24	0.67	1
430	GTCCGC	18	0.5	1
431	AGAAAG	0	-2.21	1
432	AAGCTC	15	-0.69	1
433	CTCCGC	27	0.93	1
434	CTCAGG	23	0.81	1
435	CGCCGT	12	-0.28	1
436	CGTCAT	7	-0.34	1
437	GAGTTC	34	2.38	1
438	AAGCAG	27	-0.06	1
439	CTGCGC	34	2.07	1
440	CGCCTC	30	1.31	1
441	GAACCG	24	0.77	1
442	CCGGAC	34	2.31	1
443	CTCCGT	27	0.82	1
444	TGCGTC	27	0.85	1
445	GTCGAG	16	0.45	1
446	GACAGT	19	0.15	1
447	AAGATC	16	0.21	1
448	ATCCGC	16	0.44	1
449	AGGGAC	33	2.49	1
450	GGACTG	26	0.91	1
451	CTTGAC	0	-2.53	1
452	CTCGAC	29	1.27	1
453	AAAGTC	5	-1.5	1
454	GTCCGT	17	0.08	1
455	CAAGGG	20	0.04	1
456	GGGCTC	33	1.88	1
457	CTCGGC	27	1.07	1
458	CGGCGC	34	2.47	1
459	CGTCTC	24	0.34	1
460	CTCCAT	35	1.47	1
461	CGGTGC	10	-0.6	1
462	TGCCTG	35	2.32	1
463	CAATTT	13	-0.68	1
464	TTTCGC	28	0.99	1
465	CGCTTT	17	-0.21	1
466	TTTGAG	22	0.49	1
467	CAGTTG	0	-3.3	1
468	TTGAGA	0	-2.25	1
469	AGACAG	13	-0.93	1
470	AGAGTC	4	-1.43	1
471	GAGCTT	8	-1.02	1
472	CTTCGT	11	-1.12	1
473	CTGCTG	35	2.04	1
474	CTGCAC	25	0.72	1
475	CAGGTG	33	2.1	1
476	GTGGGT	31	1.24	1
477	GGTGGC	15	-0.05	1
478	GGCAGG	12	-0.24	1
479	CGTCGT	11	-1.09	1
480	GACAAC	17	-0.1	1
481	AACAGA	1	-2.18	1
482	GAAGTA	2	-1.51	1
483	GAAGGG	27	1.16	1
484	GGGCAG	35	2.69	1
485	CGCCAA	8	-1.12	1
486	GTAGAA	0	-1.81	1
487	CACCCA	24	0.74	1
488	CCACGC	33	2.33	1
489	TTGCGC	22	-0.14	1
490	AAGCGA	3	-1.78	1
491	GATGGT	15	-0.03	1
492	GGTCAA	19	-0.22	1
493	CAATAC	15	-0.23	1
494	TACCTG	35	2.4	1
495	TTTGCC	16	0.32	1
496	GCCAGG	31	1.49	1
497	GATACG	24	0.66	1
498	ACGATT	12	-1.07	1
499	ATTCGT	0	-5.21	1
500	CGTCGC	15	0.22	1
501	CTACGT	16	-0.24	1
502	CAAAGA	8	-0.93	1
503	CAAATC	6	-1.88	1
504	ATCCGT	15	0.61	1
505	ATCCTG	21	0.38	1
506	GAGCCT	26	0.97	1
507	CCTGGT	7	0.45	1
508	GGTACA	11	-1.1	1
509	ACACGC	20	0.44	1
510	GCCAAT	19	-0.33	1
511	AATGTC	28	0.93	1
512	GTCCCA	15	-0.43	1
513	CCAGTG	20	0.16	1
514	GTGCGT	35	4.1	1
515	CGTTCC	16	-0.17	1
516	TCCAGC	33	1.87	1
517	AGCCCT	23	0.93	1
518	CCTCTC	15	0.31	1
519	CTCTAT	27	0.98	1
520	TATGAG	35	3.19	1
521	GAGTAC	34	2.33	1
522	TACATC	25	0.73	1
523	AGGTCT	6	-1.28	1
524	TCTCAA	16	-0.62	1
525	TACCGC	21	0.09	1
526	CGCCCT	23	0.98	1
527	CCTTAA	8	-0.79	1
528	ATGGAG	28	0.72	1
529	TTGCCT	18	-0.24	1
530	CCTCCT	19	-0.04	1
531	CCTCCG	26	1.16	1
532	CCGGGA	33	1.53	1
533	GGAAAC	4	-1.02	1
534	AACCGG	28	1.27	1
535	CGGAGG	29	1.7	1
536	AGGGTT	0	-2.06	1
537	GTTTCC	12	-0.95	1
538	TCCATC	31	1.86	1
539	ATCAAT	17	-0.44	1
540	AATAAC	18	0.07	1
541	AACCCT	5	-1.72	1
542	CCTCAA	16	-0.55	1
543	GAGACA	27	0.73	1
544	ACATCT	18	-0.69	1
545	TCTGGC	23	0.52	1
546	GTTCCT	3	-1.71	1
547	CCTACC	19	-0.04	1
548	ACCACC	32	2.49	1
549	ACCTCA	19	-0.1	1
550	TCAGCC	34	2.76	1
551	GCCGGG	31	1.76	1
552	GGGTTT	2	-1.87	1
553	TTTCCC	24	0.43	1
554	CCCACC	35	2.24	1
555	CAGTCA	18	-0.21	1
556	TCATCT	17	-0.74	1
557	TCTAAG	0	-3.61	1
558	ATCTCC	30	1.32	1
559	TCCTTG	16	-0.53	1
560	TTGAAG	0	-2.49	1
561	CGCTCC	35	3.78	1
562	TCCACC	31	1.37	1
563	ACCTAC	27	0.94	1
564	GCCTAC	35	2.01	1
565	CCTTCC	21	0.69	1
566	TCCATG	25	0.46	1
567	ATGATG	20	-0.12	1
568	ATGAGC	19	0.49	1
569	AGCAAC	35	2.84	1
570	AACCGC	18	0.41	1
571	CGCAGC	35	2.71	1
572	AGCTCA	20	0.26	1
573	TCAGGA	20	-0.32	1
574	GGAGGC	17	-0.05	1
575	GGCCAG	32	2.04	1
576	CAGTCC	31	1.43	1
577	TCCCTG	34	3.01	1
578	CTGCCG	33	2.31	1
579	CCGAGC	29	1.59	1
580	AGCTCC	34	2.35	1
581	TCCATT	22	-0.02	1
582	ATTCTC	33	2.4	1
583	AAGACC	19	-0.12	1
584	ACCTCC	31	1.51	1
585	TCCCTC	30	2	1
586	CTCAAC	34	2.93	1
587	CCTCCA	16	-0.3	1
588	CCAGGT	8	0.14	1
589	GGTTCT	7	-0.47	1
590	TCTCTG	23	-0.18	1
591	CAGAGC	33	1.61	1
592	AGCAAA	10	-1.09	1
593	AAACCA	0	-2.1	1
594	TCCAAC	31	2.35	1
595	CTCTCT	18	-0.36	1
596	TCTTCA	16	-0.82	1
597	TCAGTC	35	1.69	1
598	GTCCAC	25	0.15	1
599	CACTAT	28	1.14	1
600	GCTGAT	26	1.1	1
601	GAAGGC	29	1.29	1
602	AAGCCA	13	-0.82	1
603	CCACTC	33	2.57	1
604	CTCACG	34	2.9	1
605	ACGGAC	35	2.92	1
606	GACAAG	17	0.01	1
607	AAGAAC	13	0.07	1
608	AAGGAC	34	2.29	1
609	GACAAA	0	-3.52	1
610	AGGGGC	15	0.09	1
611	GGTAAA	1	-1.9	1
612	AAAGGC	13	-0.11	1
613	GGCACA	32	2.27	1
614	ACAGGA	16	-0.45	1
615	GGAACT	20	0.43	1
616	ACTCGG	15	-0.45	1
617	ACCATG	35	3.64	1
618	ATGCTA	12	-0.52	1
619	AAAACT	0	-2.18	1
620	ACTCTT	12	-0.92	1
621	CTTCAA	10	-0.9	1
622	GGGTCT	5	-1.19	1
623	CAGAGT	16	-0.28	1
624	AGTGAT	16	-0.59	1
625	GAAATG	7	-1.2	1
626	ATGGCA	28	0.76	1
627	GCAATA	9	-1.02	1
628	ATAGCA	13	-0.8	1
629	GCAAAT	3	-1.6	1
630	AATCAG	9	-1.09	1
631	CAGACA	18	-0.22	1
632	ACACCG	20	-0.3	1
633	CCGAAC	35	4.34	1
634	AACTTG	3	-1.03	1
635	TTGATA	22	0.38	1
636	ATACCA	11	-0.78	1
637	CCATTT	17	-0.24	1
638	TTTGGA	2	-1.79	1
639	GGAGAC	35	2.77	1
640	GACGTG	32	1.76	1
641	GTGGTG	32	1.78	1
642	GTGGGC	29	1.12	1
643	GGCTGT	19	0.16	1
644	TGTCTG	9	-0.78	1
645	CTGGCG	35	3.1	1
646	GCGATT	33	2.05	1
647	ATTCAC	0	-2.11	1
648	CACATA	17	-0.2	1
649	ATAAAG	3	-1.52	1
650	AAGAGC	6	-1.17	1
651	AGCTGT	35	1.17	1
652	TGTAGA	11	-0.86	1
653	AGGTTC	20	-0.14	1
654	CGTTTT	9	-1	1
655	TTTAAT	1	-1.71	1
656	AATCTG	20	0.51	1
657	TTCATG	23	0.64	1
658	ATGCGT	25	0.23	1
659	CGTGTC	28	0.79	1
660	GTCTCC	34	1.68	1
661	TCCATA	18	-0.65	1
662	ATAAAC	2	-1.8	1
663	AACAAC	34	2.66	1
664	AACATT	6	-1.1	1
665	ATTGTG	30	1.27	1
666	GTGAAA	4	-1.38	1
667	AAATGT	4	-1.58	1
668	TGTACA	8	-0.62	1
669	ACAAAA	2	-1.46	1
670	AAAATT	0	-3.14	1
671	CGTCAC	15	-0.54	1
672	CACTTG	13	-0.01	1
673	TTGAAA	0	-1.82	1
674	AAAGCT	0	-3.37	1
675	GCTGTT	0	-3.85	1
676	GTTAAT	3	-1.46	1
677	AATAAT	4	-1.29	1
678	AACCTT	0	-2.22	1
679	CTTGTA	4	-1.55	1
680	GTACTT	3	-1.54	1
681	CTTAGG	3	-1.55	1
682	AGGTTT	10	-0.76	1
683	TTTGGC	15	-0.14	1
684	GAGATG	14	0.07	1
685	ATGAAG	15	-0.37	1
686	AAGTAC	15	-0.48	1
687	TACTTT	32	1.47	1
688	TCTGTA	6	-1.1	1
689	GTACAG	13	-0.36	1
690	CAGGTT	11	-1.24	1
691	GTTCCC	28	0.18	1
692	CCCAGA	13	0.28	1
693	GATGAT	0	-1.93	1
694	CGGAAT	21	-0.26	1
695	AATTTT	0	-2.75	1
696	TTTATT	0	-2.3	1
697	ATTTAC	28	1.55	1
698	TACTTG	20	0.38	1
699	TTGGAA	2	-1.6	1
700	CTAATG	6	-1.45	1
701	ATGCAT	18	-0.26	1
702	CATGAT	6	-1.32	1
703	GGCGAT	31	1.33	1
704	GATCCA	5	-1.16	1
705	CCAGAA	5	-1.26	1
706	AGCCCC	35	2.69	1
707	CCCCCT	29	1.21	1
708	CCTATT	3	-1.79	1
709	ATTCCC	35	1.5	1
710	CCCTTA	15	-0.56	1
711	TTAGGC	3	-1.28	1
712	GGCGGT	5	-1.05	1
713	GGTGCA	29	1.46	1
714	GCAGAA	12	-0.85	1
715	GAATCA	7	-1.17	1
716	TCACAT	19	-0.63	1
717	CATCTT	8	-0.96	1
718	CTTTAT	0	-1.88	1
719	TATGAA	9	-1.21	1
720	GTAATA	7	-1.03	1
721	ATACAG	15	-0.77	1
722	CAGAAA	0	-1.68	1
723	GGCTGC	35	2.02	1
724	TGCTTT	35	2.95	1
725	TTTACT	1	-1.96	1
726	GTAATG	0	-2.52	1
727	ATGCAC	30	1.81	1
728	TTGATG	10	-1.13	1
729	CATAAA	3	-1.16	1
730	AACTCC	35	3.33	1
731	TCCAGT	23	0.22	1
732	AGTATC	22	0.01	1
733	ATCTGC	29	1.11	1
734	TGCAGG	27	1.15	1
735	GTGGAA	19	0.16	1
736	GAAGTG	8	-1.04	1
737	GAATTT	0	-2.39	1
738	TTTATG	0	-2.78	1
739	ATGTTC	35	3.01	1
740	TTCTCC	31	1.62	1
741	TCCTAT	34	3.03	1
742	TATGGA	0	-4.17	1
743	AACTTT	0	-1.5	1
744	GGCTAT	8	-1.21	1
745	GGATTT	1	-2.65	1
746	TTTTCA	9	-0.96	1
747	CATCAG	8	-1.18	1
748	CAGTTA	7	-1.18	1
749	TTAAAA	10	-1.13	1
750	AAACCT	3	-1.26	1
751	CCTCTT	10	-0.99	1
752	AAAGCC	6	-1.22	1
753	GCCATT	31	1	1
754	ATTGAG	13	0.03	1
755	CCATCT	20	-0.19	1
756	TCTATG	20	0.48	1
757	ATGTTT	8	-0.88	1
758	ATGAAT	12	-0.84	1
759	AATATT	4	-1.21	1
760	ATTGCA	7	-0.75	1
761	GCACCT	24	-0.02	1
762	CCAGAG	23	0.39	1
763	AGAACA	6	-1.15	1
764	ACAGAC	35	3.93	1
765	CCTGTC	19	0.52	1
766	GTCACA	0	-1.37	1
767	ACAAAT	8	-1.13	1
768	AATGTT	0	-2.48	1
769	GTTATT	0	-2.76	1
770	ATTACT	4	-1.56	1
771	ACTCCG	21	0.83	1
772	CCGCAA	15	-0.78	1
773	CGAGTA	0	-2.31	1
774	GAATAC	30	1.12	1
775	TACCCG	35	3.75	1
776	CCGGCA	19	-0.24	1
777	GCATTC	18	0.11	1
778	TTCTTA	11	-0.88	1
779	TTATCC	15	-0.55	1
780	TCCCCT	24	0.92	1
781	CCTGAA	12	-0.76	1
782	GTTAGC	22	-0.25	1
783	ATTGGG	19	0.49	1
784	GGGGTT	0	-1.35	1
785	GCCAGC	34	2.92	1
786	AGCCAT	11	-0.94	1
787	CATGCA	8	-1.26	1
788	GCAACT	17	-0.62	1
789	ACTGTG	32	2.12	1
790	GTGCAA	15	-0.44	1
791	CAACTT	9	-0.94	1
792	AAACTC	0	-2.71	1
793	AAGCCC	18	0.5	1
794	CCCCGG	24	0.86	1
795	AGGTTG	28	0.46	1
796	AGAATG	5	-1.34	1
797	ATGAAA	0	-1.56	1
798	GAGTAT	2	-1.66	1
799	TATAAA	0	-2.11	1
800	AAAAAT	0	-1.55	1
801	AATATG	6	-1.23	1
802	ATGAGT	16	-0.46	1
803	AGTACA	13	-0.98	1
804	ACATGG	23	0.7	1
805	TGGATA	16	-0.31	1
806	ATAGAA	0	-1.55	1
807	GAAAAA	0	-1.64	1
808	GATTAT	0	-2.12	1
809	TATTTA	12	-1.05	1
810	TTAAGA	5	-1.18	1
811	AGAAAC	6	-1.19	1
812	CTTATT	0	-3.75	1
813	ATTAAT	0	-1.71	1
814	AATCCA	5	-1.26	1
815	CCAAAA	0	-1.8	1
816	AAAATG	0	-1.71	1
817	ATGACA	11	-0.88	1
818	AAAAGG	3	-1.41	1
819	GATAAT	2	-1.37	1
820	AATAAG	1	-1.65	1
821	AAGGGA	7	-0.41	1
822	GGAAGT	13	-0.4	1
823	AGTAGT	18	-0.68	1
824	AGTATA	4	-1.23	1
825	CCAAGT	19	0.43	1
826	AGTGAA	3	-1.87	1
827	TCAAAT	3	-1.21	1
828	AATTCT	5	-1.17	1
829	TCTAGT	1	-2.46	1
830	AGTGCA	15	-0.58	1
831	GCATTA	3	-1.48	1
832	TTAGAA	14	-1.01	1
833	CTTGAA	2	-1.42	1
834	AGGACA	12	-0.88	1
835	ACAACA	13	-0.87	1
836	ACATAC	16	0.12	1
837	TACGAT	31	0.78	1
838	GATATT	0	-2.27	1
839	ATTCAT	1	-1.8	1
840	CATCAC	15	-0.15	1
841	CACAGA	0	-3.25	1
842	AAATAT	1	-2.24	1
843	GAAGCT	0	-3.38	1
844	GCTATT	0	-3.29	1
845	ATTTCA	11	-0.76	1
846	AATGAG	9	-0.82	1
847	TATGGT	0	-3.71	1
848	GGTGAT	24	0.83	1
849	GATAAG	0	-2.89	1
850	AAGGAA	0	-2.76	1
851	GGCCGG	30	1.29	1
852	CGGGTC	23	1.08	1
853	GTCATA	19	-0.2	1
854	CCAGTT	15	-0.64	1
855	GTTTTA	10	-0.91	1
856	TTAAAG	3	-1.61	1
857	AAGGTG	16	0.28	1
858	GTGTTG	12	-0.92	1
859	TTGGAC	4	-1.64	1
860	CAAAAT	1	-1.52	1
861	AATTAT	0	-2.05	1
862	TATTCA	13	-0.76	1
863	TCAGAG	23	0.49	1
864	GTATTT	4	-1.41	1
865	TTTTTA	9	-1.06	1
866	TTACCT	10	-0.99	1
867	CCTAAA	1	-1.91	1
868	AAAAGT	4	-1.3	1
869	AGTGAC	17	0.43	1
870	GACTCC	31	2.12	1
871	TCCACA	20	0.53	1
872	CCGCTG	34	3.04	1
873	GATGTT	0	-2.36	1
874	GTTCTC	7	-0.33	1
875	CCCCCC	34	2.51	1
876	CCCATT	7	-0.66	1
877	CACAGC	34	2.71	1
878	AGCCTG	35	2.85	1
879	CAGATA	11	-0.91	1
880	ATAGTA	1	-1.6	1
881	GAGAAT	8	-1.23	1
882	ATGCCA	20	0.65	1
883	CATTTA	10	-1.18	1
884	TTACCG	19	-0.19	1
885	CCGAAG	0	-3.93	1
886	ACCTCT	18	-0.26	1
887	AGGCCA	20	-0.02	1
888	CATGAA	8	-1.24	1
889	TCATCG	18	-0.39	1
890	TCGGAT	35	2.81	1
891	ATGCCC	33	1.73	1
892	CCCAAA	14	-0.47	1
893	AAACAT	7	-1.26	1
894	CATCCA	1	-1.71	1
895	CCAAGC	20	-0.05	1
896	ATTTTA	8	-1.12	1
897	AAAATA	3	-1.44	1
898	ATAAGC	23	0.54	1
899	CAACAA	12	-0.86	1
900	AATAGG	0	-1.8	1
901	CGTAAA	0	-2.32	1
902	ATGGAA	14	-0.65	1
903	AAATCG	5	-1.15	1
904	TCGCCA	31	1.71	1
905	CATTTT	1	-2.65	1
906	TCAGAT	9	-1.08	1
907	GATGTG	23	0.8	1
908	GTGTTA	14	-0.67	1
909	TTAATA	14	-0.83	1
910	ATAATA	0	-1.55	1
911	ATACCT	8	-1.01	1
912	CCTGAT	8	-0.97	1
913	GATAAA	0	-2.39	1
914	CCCTTC	33	1.78	1
915	TTCGAA	29	1.51	1
916	GATTTA	8	-1.15	1
917	TTAAAC	3	-1.38	1
918	AACACA	12	-0.58	1
919	AAAGGG	13	-0.79	1
920	GGGAGA	23	-0.06	1
921	AGACCT	11	-0.91	1
922	CCTCCC	30	1.29	1
923	ATCGAG	31	1.46	1
924	GAGTTA	6	-1.29	1
925	TTAAGG	0	-2.05	1
926	TCTTGG	15	-0.38	1
927	TGGGAA	12	-0.53	1
928	AGACAT	3	-1.72	1
929	CATCCT	9	-0.99	1
930	CCTACT	13	-0.49	1
931	ACTGAC	5	-0.85	1
932	GACGTT	2	-2.9	1
933	GTTGCC	1	-2.04	1
934	GCCTGT	24	0.89	1
935	TGTAGT	15	-0.72	1
936	AGTCTC	19	-0.14	1
937	CTCCGA	19	0.62	1
938	CGAAAG	5	-1.5	1
939	GTGGCT	19	0.4	1
940	GCTTTT	7	-0.79	1
941	TTTGCA	22	0.1	1
942	GCACAA	0	-1.84	1
943	CAAAAA	0	-1.59	1
944	GACTAC	27	0.89	1
945	TACACC	34	1.94	1
946	ACCATA	9	-1.1	1
947	GTTTGC	12	-0.48	1
948	TGCAAA	16	-0.57	1
949	AAAGCA	0	-2.04	1
950	GAAACT	0	-2.12	1
951	ACTACA	7	-0.98	1
952	TTCAAA	0	-2.13	1
953	CTCAGC	35	3.01	1
954	AAGAGT	15	-0.83	1
955	AGTGGT	10	-0.55	1
956	GGTCTT	7	-0.19	1
957	CTTGAT	6	-1.22	1
958	GATCCT	2	-1.79	1
959	CCTTTT	13	-0.71	1
960	TTTCTA	10	-1.07	1
961	AACATA	13	-0.86	1
962	AACAGC	35	3.41	1
963	ATGTCA	27	1.12	1
964	TTCAGA	7	-0.83	1
965	AAGAAG	8	-1.31	1
966	AAAGAT	0	-1.78	1
967	GATCAT	4	-1.34	1
968	GGATAC	17	0.09	1
969	TACAGA	5	-1.55	1
970	AGAAAT	9	-1.18	1
971	AATCTA	0	-2.18	1
972	CTAAGC	18	-0.4	1
973	AGCACG	29	1.35	1
974	ACGTCA	16	-0.32	1
975	TCAAGT	11	-0.93	1
976	GAGATT	0	-2.42	1
977	TTAGAG	3	-1.3	1
978	GAGCAT	28	1.55	1
979	GATCAA	10	-0.88	1
980	CCTTAC	17	-0.27	1
981	TACCCA	18	-0.36	1
982	CCAGGA	7	0.34	1
983	GGACAT	5	-1.2	1
984	CATTCA	16	-0.64	1
985	TCAGGG	15	0	1
986	TCTGCA	12	-0.95	1
987	GCAGGA	22	0.39	1
988	GGATCT	7	-0.56	1
989	TCTGAT	12	-0.76	1
990	GATGCA	8	-1.21	1
991	GCAACA	7	-1.21	1
992	TGGGCT	28	1.27	1
993	GCTGAA	1	-3.1	1
994	ACAGTC	7	-0.45	1
995	GTCCAG	29	1.47	1
996	CAGATG	28	1.55	1
997	ATGGTA	23	0.37	1
998	GTAAAC	4	-1.32	1
999	AGCTTG	35	2.01	1
1000	CCTGAC	35	3.34	1
1001	CTGATA	2	-2.13	1
1002	ATAACA	13	-0.86	1
1003	ACAGCC	30	1.94	1
1004	GCCACA	28	1.26	1
1005	ACAATA	13	-0.84	1
1006	ATAGTG	20	0.35	1
1007	GTGATT	8	-0.87	1
1008	TCAGAC	18	0.58	1
1009	AGGAAG	2	-1.23	1
1010	AAGAAT	0	-2.64	1
1011	CTGTCG	30	1.31	1
1012	TCGCTT	20	-0.34	1
1013	GATAGT	6	-1.17	1
1014	AGTGTT	15	-0.59	1
1015	AACTCA	20	-0.24	1
1016	TCAGCA	20	-0.26	1
1017	GCAAAC	14	-0.39	1
1018	AACAGT	19	-0.34	1
1019	AGTTTA	3	-1.27	1
1020	TTAAAT	8	-1.16	1
1021	AATACA	4	-1.31	1
1022	ACAAAG	0	-1.84	1
1023	ATCTTT	15	0.37	1
1024	GCAAGT	13	-0.89	1
1025	AATCCT	1	-1.7	1
1026	CCTGTT	4	-1.17	1
1027	GTTGTC	14	-0.02	1
1028	GTCAGC	35	1.91	1
1029	AGCCTA	22	0.78	1
1030	CTAACA	13	-0.64	1
1031	AAGCTT	0	-3.73	1
1032	CTTTCA	8	-1.13	1
1033	AATAAA	0	-1.63	1
1034	AAACTG	4	-1.31	1
1035	ATAACT	17	-0.11	1
1036	ACTGAT	16	-0.6	1
1037	AGTTTT	11	-0.76	1
1038	AAGCCT	0	-2.96	1
1039	CCTTCA	20	-0.25	1
1040	CTGTCT	17	-0.34	1
1041	GACTCG	20	0.24	1
1042	TCGAAT	3	-1.62	1
1043	AATTTC	0	-3.58	1
1044	GATAGG	0	-1.55	1
1045	CCTAGT	12	-0.84	1
1046	AGTTCC	20	-0.17	1
1047	TCCAAT	18	-0.35	1
1048	GATACT	6	-1.03	1
1049	ACTAAA	0	-1.45	1
1050	CTGTTT	7	0.27	1
1051	TTTAGT	11	-1.07	1
1052	AGTAGC	18	-0.25	1
1053	AGCAAT	18	-0.1	1
1054	AAATTG	0	-1.5	1
1055	TTGTCC	17	-0.3	1
1056	TCCCAA	20	-0.36	1
1057	CAAGGT	11	-0.18	1
1058	GGTCCT	7	0.32	1
1059	AATGCA	3	-1.46	1
1060	TCACAG	19	-0.65	1
1061	TCAGGT	23	0.22	1
1062	TCTAAT	14	-0.21	1
1063	AATAGA	1	-1.28	1
1064	AGATTA	3	-1.48	1
1065	TCCCAT	19	-0.41	1
1066	CATAAT	4	-1.28	1
1067	AATGGA	9	-1.04	1
1068	GGAAAT	6	-1.21	1
1069	TCATAT	12	-0.73	1
1070	TATACT	6	-0.99	1
1071	ACTTCA	10	-0.98	1
1072	GATCTT	0	-1.76	1
1073	CTTAAT	0	-1.62	1
1074	AAGGTA	16	-0.47	1
1075	GTATCC	19	0.27	1
1076	TCCCGA	25	0.39	1
1077	ATCGTC	31	1.01	1
1078	GTCTCA	13	-0.18	1
1079	TCAACA	12	-1.05	1
1080	ATATCT	10	-1.05	1
1081	CCTAAC	22	0.21	1
1082	AAGTTA	0	-1.5	1
1083	TCCCGT	4	-1.83	1
1084	CGTGAT	0	-1.61	1
1085	AGCTTC	27	1.24	1
1086	TTCGTT	15	0.3	1
1087	TTAGCA	6	-1.27	1
1088	GCAAAG	0	-2.79	1
1089	AAGTCT	0	-1.7	1
1090	AAGTTG	0	-2.39	1
1091	CATTAT	3	-1.38	1
1092	TATCCT	3	-2.49	1
1093	ATCATT	24	0.53	1
1094	GATCCC	8	-1.08	1
1095	CCCAAC	34	1.92	1
1096	GTTTCA	3	-1.25	1
1097	GCAAGG	10	-0.76	1
1098	CTGTCC	23	0.11	1
1099	AGCATC	25	0.57	1
1100	CCTATC	10	-0.47	1
1101	ATCAAG	17	0.17	1
1102	TTATCT	8	-1.22	1
1103	AATTCA	12	-0.97	1
1104	TTGAGT	6	-1.38	1
1105	AGTCGT	0	-2.47	1
1106	ATCTTC	35	1.83	1
1107	TTCTCA	15	0.45	1
1108	CCTAAT	4	-1.05	1
1109	TTATAC	16	-0.61	1
1110	TACCGT	24	0.13	1
1111	GGGATG	26	0.76	1
1112	TCTTCC	19	0.16	1
1113	CCTAAG	5	-1.37	1
1114	GGAATG	2	-1.69	1
1115	TCCGAT	8	-0.45	1
1116	TCAATG	17	-0.61	1
1117	GATATG	1	-1.7	1
1118	TTGAGC	34	2.58	1
1119	AGCCGT	31	1.51	1
1120	GAGTCT	3	-1.38	1
1121	ACTAAT	3	-1.43	1
1122	TTGTCA	9	-1.11	1
1123	TATGAT	4	-1.27	1
1124	AATATC	17	0.03	1
1125	TCTTTA	12	-0.78	1
1126	TTAGAT	1	-1.57	1
1127	AACAAT	23	0.24	1
1128	AATAGT	15	-0.82	1
1129	AGTTCG	19	0.55	1
1130	TCGGCA	24	0.96	1
1131	AGCAGT	18	-0.29	1
1132	AGTCCT	18	-0.54	1
1133	ACTGTC	35	2.16	1
1134	GTCAAT	20	-0.31	1
1135	ACTACT	11	-0.9	1
1136	ACTACC	24	1.17	1
1137	ACCAAC	35	1.6	1
1138	AACGCA	28	1.55	1
1139	GCAGCG	28	1.25	1
1140	GCGGAA	28	1.25	1
1141	GGTACT	1	-2.85	1
1142	ACTAAG	0	-2.62	1
1143	AACATG	17	0.43	1
1144	ATGCTG	28	0.83	1
1145	GACTCT	24	1.15	1
1146	AAACAG	2	-1.76	1
1147	GAATGG	0	-2.62	1
1148	TGGCTC	35	1.44	1
1149	CTCCCA	24	1.02	1
1150	CCAAAT	2	-1.55	1
1151	GTCCAA	5	-1.56	1
1152	CAAGGA	11	-0.62	1
1153	TCATCA	19	-0.67	1
1154	TCAGTG	32	1.44	1
1155	GTGACT	12	-0.65	1
1156	AATATA	10	-1.15	1
1157	ACACAT	12	-0.96	1
1158	CATCGC	31	1.06	1
1159	TCCTCA	19	0.09	1
1160	TCAAAC	0	-1.56	1
1161	AACTCG	32	1.76	1
1162	TCGGTA	16	-0.18	1
1163	GTAAAT	5	-1.27	1
1164	TTTACA	5	-1.08	1
1165	ATTGAC	15	-0.25	1
1166	GACATT	20	0.12	1
1167	TCAATA	5	-1.21	1
1168	GTACTC	32	1.51	1
1169	CTCAAA	7	-0.15	1
1170	AAATCA	5	-1.22	1
1171	TCAATT	6	-1.25	1
1172	TTAAGT	11	-1.11	1
1173	AGTAAA	5	-1.33	1
1174	GACCTT	20	0.17	1
1175	TTGTTT	1	-2.59	1
1176	TCTAAA	1	-1.35	1
1177	TCAGAA	19	-0.58	1
1178	CTCTAC	35	3.1	1
1179	TACACA	31	1.8	1
1180	AATGAT	0	-2.2	1
1181	TATTCT	13	-0.6	1
1182	CCACCT	16	-0.55	1
1183	AGTGTG	35	5.04	1
1184	GTGCAC	34	3.58	1
1185	GATAGC	21	-0.03	1
1186	AGCACA	19	-0.03	1
1187	ACAGAT	18	-0.43	1
1188	GATGAC	9	-0.92	1
1189	AGAGTG	22	-0.07	1
1190	TTGGGA	1	-1.5	1
1191	GGAAAA	1	-2.1	1
1192	GATCTA	0	-2.15	1
1193	CTAAAC	28	0.66	1
1194	TGGCGT	15	-0.21	1
1195	CGTTCA	12	-0.86	1
1196	TCAAAA	14	-0.96	1
1197	CTTCTA	4	-1.25	1
1198	CTAAAT	0	-1.73	1
1199	AATTCC	29	1.05	1
1200	TCCCAG	32	2.12	1
1201	GTTCTT	6	-0.97	1
1202	CTTTTA	2	-1.35	1
1203	CCTGTA	12	-0.94	1
1204	GTAGTT	2	-1.89	1
1205	GTTAAA	0	-2	1
1206	AATAGC	20	0.02	1
1207	TTACTC	20	0.09	1
1208	GAAGGT	2	-1.69	1
1209	GGTGAA	7	-0.51	1
1210	GAACCA	9	-1.06	1
1211	GACATA	10	-0.68	1
1212	GACTAT	22	-0.03	1
1213	TATGTC	17	0.27	1
1214	GTCTCT	35	2.59	1
1215	TCTGAA	3	-1.28	1
1216	CTCTTA	7	-0.98	1
1217	GAGGCT	31	1.54	1
1218	GCTGCT	7	-0.58	1
1219	GCTGGA	19	0.12	1
1220	GGAAGA	0	-2.44	1
1221	TTTCCA	21	-0.16	1
1222	CCAATG	0	-1.84	1
1223	ATGAAC	27	1.09	1
1224	AGTTTC	23	0.65	1
1225	AAAAAA	0	-1.64	1
1226	TTAGTA	3	-1.5	1
1227	GTAAGT	18	-0.61	1
1228	GAATCT	6	-1.23	1
1229	TCTAGC	20	0.02	1
1230	AGCTCT	20	0.34	1
1231	GAACAT	15	-0.8	1
1232	CATGTT	23	0.44	1
1233	GGTAGC	22	0.64	1
1234	AGCATA	20	0.04	1
1235	ATATAT	6	-1.25	1
1236	TACGTT	24	0.37	1
1237	GTTATC	5	-1.62	1
1238	AAGCAA	15	-0.37	1
1239	CAAATA	14	-0.93	1
1240	ATATTC	22	0.77	1
1241	TTCACT	21	0.69	1
1242	ACTGCA	6	-1.24	1
1243	GCACCC	33	2	1
1244	CCCATA	20	0.37	1
1245	CTGGGA	15	0.29	1
1246	GGAATA	15	-0.83	1
1247	ATAGGA	16	-0.34	1
1248	AGTGAG	21	0.56	1
1249	GAGGCC	35	2.89	1
1250	GCCCGG	27	0.91	1
1251	CGGATG	28	0.56	1
1252	ATGGAC	28	1.2	1
1253	GACTCA	20	0.37	1
1254	TTGCTG	30	1.59	1
1255	CTGACA	21	0.32	1
1256	ACACCT	18	-0.38	1
1257	CCTTGG	34	1.58	1
1258	AGAAGT	15	-0.78	1
1259	AGTGTA	11	-0.98	1
1260	GTAACT	4	-1.36	1
1261	TCACAC	21	0.06	1
1262	CACATT	12	-0.98	1
1263	ATTATC	12	-0.56	1
1264	ATCAAC	14	0.19	1
1265	AACTAT	21	0.63	1
1266	GTTAAC	17	-0.29	1
1267	TCCAAA	14	-0.82	1
1268	TCGATC	12	-0.73	1
1269	ATCATA	0	-3.13	1
1270	AGCCAA	20	-0.02	1
1271	TCCTTT	21	-0.01	1
1272	TTTCCT	4	-1.01	1
1273	AATACT	5	-0.97	1
1274	ACTCTG	17	-0.13	1
1275	CTGTTA	19	-0.1	1
1276	TCTGGG	25	0.62	1
1277	GGGGTA	25	0.73	1
1278	GTAATC	12	-1.09	1
1279	ATCAAA	0	-2.56	1
1280	AAAGTG	1	-1.99	1
1281	GTGATA	35	1.64	1
1282	AACTCT	10	-0.88	1
1283	TCTTTG	4	-1.32	1
1284	TTGTTG	15	-0.7	1
1285	ACAACC	7	-1.49	1
1286	ACAGAG	20	0.18	1
1287	AGTAGA	0	-1.47	1
1288	ATAAAA	7	-1.12	1
1289	AAACTT	0	-1.89	1
1290	CTTCTT	1	-1.95	1
1291	CTTTCC	25	0.8	1
1292	TCCAGG	19	0.42	1
1293	CAGAAT	13	-0.3	1
1294	AACCCC	27	1.03	1
1295	CCCCTA	16	-0.78	1
1296	CTAGAC	19	-0.48	1
1297	TCTTCT	4	-2.01	1
1298	TCTGTG	24	0.54	1
1299	GTGAGT	20	0.15	1
1300	AGTGGA	11	-1.05	1
1301	GGAGCT	16	-0.22	1
1302	GAATAT	1	-2.25	1
1303	TATACA	0	-2.2	1
1304	TGCCAA	23	0.44	1
1305	ATATCC	21	0.65	1
1306	ACACAA	16	-0.72	1
1307	GAGTCA	29	1.15	1
1308	TATCCA	8	-1.12	1
1309	CCAGTA	10	-1.03	1
1310	GTACGA	0	-1.99	1
1311	GATACA	10	-1.12	1
1312	AAGTCA	14	-0.7	1
1313	TCACCA	18	-0.63	1
1314	TCTAAC	0	-2.91	1
1315	AACTTA	13	-0.94	1
1316	GAAAGT	11	-1.05	1
1317	AGTTCT	14	-0.88	1
1318	TCACTA	14	-0.57	1
1319	AAAGTT	0	-3.76	1
1320	GACACC	33	1.46	1
1321	ACCGAC	31	1.34	1
1322	GACACA	21	0.02	1
1323	ACAGCA	8	-1.08	1
1324	AACATC	25	1.06	1
1325	CTAAAA	0	-1.49	1
1326	TTCAGT	23	0.66	1
1327	AGTATT	14	-0.83	1
1328	ATTTTC	33	1.17	1
1329	TTCTTC	35	2.42	1
1330	AAATAC	3	-1.47	1
1331	TACAAT	28	1.71	1
1332	CAGTCT	8	-1.11	1
1333	AGTCTA	11	-0.83	1
1334	CTAATT	8	-0.72	1
1335	ATTAAA	0	-2.08	1
1336	CATTCT	10	-1.01	1
1337	GGTTCA	10	-0.79	1
1338	GAACAC	8	-0.91	1
1339	CACTTA	0	-3.01	1
1340	ACTCAA	6	-0.78	1
1341	TTTAAC	22	0.61	1
1342	AACAAA	0	-1.99	1
1343	AAAGTA	0	-1.68	1
1344	GTAGAC	28	0.16	1
1345	ATTTTG	4	-1.08	1
1346	TTGAAT	5	-1.26	1
1347	CCAAAG	0	-1.94	1
1348	CTGCGT	22	0.05	1
1349	CGTATG	31	1.93	1
1350	CTCTCG	21	0.59	1
1351	TCGGAG	34	3.22	1
1352	GTAAAA	0	-1.53	1
1353	AATTTG	9	-1.04	1
1354	ATTCAG	17	-0.38	1
1355	CAGCAT	10	-1.06	1
1356	CATTAC	28	0.63	1
1357	TACCTT	2	-1.64	1
1358	CTTGTT	1	-2.26	1
1359	GTTGAA	0	-4.12	1
1360	AGACTT	3	-1.95	1
1361	CTTACA	11	-0.96	1
1362	TCAGGC	35	4.49	1
1363	GGCCAC	24	0.93	1
1364	CACATC	12	-0.09	1
1365	ATCACC	31	1.79	1
1366	ACCAAG	15	-0.23	1
1367	AAGGAG	26	0.46	1
1368	GACTTA	10	-1.03	1
1369	TTACCA	8	-1.02	1
1370	CCAACA	15	-0.82	1
1371	ACAATC	10	-0.72	1
1372	ATCTAT	19	0.33	1
1373	TATCAC	4	-1.24	1
1374	CACAAG	15	-0.65	1
1375	TATCTA	1	-1.8	1
1376	CAAACT	12	-0.81	1
1377	ACTCCC	35	2.5	1
1378	CCCTTT	24	0.61	1
1379	TACTCA	28	1.23	1
1380	ACTGTA	5	-1.16	1
1381	GAAATC	24	0.22	1
1382	ATCATG	21	0.03	1
1383	TCTTTT	3	-1.43	1
1384	TTTGTA	1	-2.05	1
1385	AACCAT	0	-2.49	1
1386	CATCAT	17	-0.5	1
1387	CATTTC	6	-0.74	1
1388	TTCATA	15	-0.62	1
1389	ATAGAT	13	-0.88	1
1390	CATCTA	3	-1.27	1
1391	GAAACA	14	-0.9	1
1392	CTTAGA	3	-1.5	1
1393	AGAGGT	11	-0.58	1
1394	GGTTTT	0	-4.05	1
1395	CTAAGT	16	-0.52	1
1396	GAAATT	0	-2.02	1
1397	TATTTC	26	0.97	1
1398	TTCCTG	35	2.53	1
1399	CTGAAG	21	0.93	1
1400	AATCTT	1	-1.48	1
1401	GTGAGC	31	1.72	1
1402	TTATTC	13	-0.65	1
1403	GACGCT	24	-0.14	1
1404	GCTATG	12	-0.23	1
1405	ATGGCT	25	0.4	1
1406	CATGCC	20	-0.2	1
1407	AGCATG	27	1.02	1
1408	ATGTCC	23	0.44	1
1409	GTAAGA	0	-1.78	1
1410	CTAGGA	0	-2.12	1
1411	GGACAA	4	-1.04	1
1412	GCAGAT	12	-0.91	1
1413	GATGGG	31	1.87	1
1414	GGGAAT	16	-0.13	1
1415	TTTGGT	0	-3.61	1
1416	TCAAGC	20	-0.29	1
1417	AGCCTT	22	0.07	1
1418	CTTAAA	0	-2.31	1
1419	ATGCAA	12	-0.98	1
1420	TACCCT	34	1.62	1
1421	GTAACC	4	-1.2	1
1422	TCTCTA	4	-0.97	1
1423	CTACAA	8	-1.14	1
1424	CAACAT	16	-0.7	1
1425	TATCTT	3	-1.53	1
1426	TTATCA	12	-0.9	1
1427	GAATTA	2	-1.31	1
1428	TTATTA	3	-1.31	1
1429	GATTTG	5	-1.46	1
1430	TACCTC	33	2.17	1
1431	CAGGTC	24	0.65	1
1432	GTCCTC	29	1.11	1
1433	CTCTTT	30	1.14	1
1434	TTTATA	9	-1.15	1
1435	TATAAG	3	-1.4	1
1436	CTGGTG	24	0.78	1
1437	GTGTCA	32	1.49	1
1438	CAGCTA	19	-0.5	1
1439	CTAAAG	0	-2.27	1
1440	AAGGGG	34	1.93	1
1441	GGGATC	35	1.81	1
1442	ATCAGC	31	2.02	1
1443	ATCTCA	23	0.43	1
1444	TCACTC	35	2.85	1
1445	CATTCC	14	-0.81	1
1446	CCATTA	9	-1	1
1447	AAAACA	0	-1.47	1
1448	AATTTA	5	-1.28	1
1449	TTTAGA	0	-2.67	1
1450	AGTTAC	28	0.72	1
1451	ATGAGG	15	-0.29	1
1452	GATTCA	14	-0.91	1
1453	CAAATG	12	-0.95	1
1454	AATGGC	21	0.14	1
1455	GCAGCT	2	-1.47	1
1456	GCTTTA	0	-1.52	1
1457	CACGTG	35	4.55	1
1458	GTGCTG	21	0.33	1
1459	CTGCTT	35	1.72	1
1460	AAATGC	0	-2.93	1
1461	TGCGGA	26	0.8	1
1462	TCTTTC	25	0.84	1
1463	CAAATT	15	-0.22	1
1464	AACCTA	17	0.41	1
1465	CTACCA	6	-1.26	1
1466	CCAGCA	18	-0.63	1
1467	ATATGG	13	-0.72	1
1468	ATTTAT	0	-2.75	1
1469	TATACC	22	0.79	1
1470	ACCAGG	23	0.46	1
1471	ATACAA	8	-1.12	1
1472	CAATCT	14	-0.86	1
1473	CAGGCA	16	-0.13	1
1474	CCACTA	16	-0.15	1
1475	CTAACT	7	-1.2	1
1476	ACTAGG	0	-2	1
1477	AGGTCA	20	-0.4	1
1478	ATATCA	16	-0.73	1
1479	CTTAAG	0	-2.44	1
1480	CATGGT	23	0.01	1
1481	GGTTTC	35	1.7	1
1482	ATGCAG	10	-0.38	1
1483	CAAGTA	10	-1	1
1484	TCTGTC	33	2.92	1
1485	TACAAA	8	-0.51	1
1486	ATTCAA	1	-1.78	1
1487	CCATAT	0	-1.59	1
1488	TATAGT	0	-1.52	1
1489	AGTTGG	21	0.34	1
1490	TGGGAT	6	-1.48	1
1491	ACAATT	10	-1.08	1
1492	CAATCA	18	-0.63	1
1493	CCTTGC	35	2.87	1
1494	TGCTTA	4	-1.15	1
1495	AAGACA	0	-1.87	1
1496	ACATTG	9	-1.11	1
1497	AAGCTA	0	-1.66	1
1498	CTACTT	1	-1.69	1
1499	TTTTAT	10	-1.04	1
1500	TTGACT	1	-2.06	1
1501	GCACAG	2	-1.85	1
1502	GATACC	8	-1.23	1
1503	ACCGAA	31	1.55	1
1504	TCTTAT	2	-2.27	1
1505	TATCTC	11	-0.85	1
1506	CTCCCT	19	0.44	1
1507	AACTGC	24	1.02	1
1508	CTCTCC	31	0.88	1
1509	TCCTTC	33	1.75	1
1510	TTCCCT	26	0.64	1
1511	CCTACA	0	-1.65	1
1512	TGGAAG	30	1.03	1
1513	AAGACT	0	-4.24	1
1514	ACTAAC	15	-0.59	1
1515	AACACC	32	2.3	1
1516	ACCTTC	31	1.71	1
1517	TTCATT	10	-0.96	1
1518	CATGTC	9	-0.64	1
1519	GTCAAG	15	0.07	1
1520	GAGATC	31	1.23	1
1521	ATCGGG	20	0.81	1
1522	CAATCG	18	0.06	1
1523	TCGAAA	6	-1.33	1
1524	TTAGAC	1	-1.89	1
1525	GACCAC	33	1.74	1
1526	AAAGGA	5	-1.6	1
1527	TTGGTT	9	-1.33	1
1528	GTTACA	5	-1.27	1
1529	ACATTT	6	-1.1	1
1530	CAATTC	27	1.13	1
1531	TATAGA	9	-1.15	1
1532	AACCCA	4	-1.05	1
1533	TGCAAT	11	-0.28	1
1534	AAACGT	0	-4.12	1
1535	CGTGCC	35	2.09	1
1536	GCCAAG	22	0.31	1
1537	ATCTCT	35	3.39	1
1538	TCATTT	11	-1.05	1
1539	TTTAAA	0	-1.42	1
1540	AAAAGC	9	-1.04	1
1541	TCAAGA	0	-1.64	1
1542	TTCCCA	35	7.57	1
1543	GTATTG	8	-1.27	1
1544	AACACG	28	1.38	1
1545	ACGAAA	0	-2.05	1
1546	AAATCC	12	-0.7	1
1547	AAAAGA	0	-1.87	1
1548	AGAGAC	0	-2.59	1
1549	CACGCC	34	2.27	1
1550	GCCACC	34	3.31	1
1551	TTTCAC	3	-1.62	1
1552	AAGATA	0	-2.45	1
1553	ATAGTT	2	-1.58	1
1554	GTTAGG	1	-2.33	1
1555	AGGTTA	10	-0.7	1
1556	TTACTA	13	-0.94	1
1557	CCAGCC	34	1.76	1
1558	CCCACT	35	2.72	1
1559	ACAAGA	6	-1.08	1
1560	CCTCAT	4	-0.84	1
1561	CATCTC	19	-0.6	1
1562	CGGAAG	17	0.13	1
1563	TCTGCG	9	-0.74	1
1564	GCGCCA	30	1	1
1565	AGGAAT	6	-1.61	1
1566	TTACTT	13	-0.87	1
1567	CTTCAC	19	-0.06	1
1568	CACTGG	34	3.15	1
1569	TGGACT	9	-1.05	1
1570	AGAACT	15	-0.92	1
1571	ACTATA	4	-1.49	1
1572	ATACAT	10	-1.01	1
1573	GATTGT	9	-0.9	1
1574	TGTTTG	8	-0.81	1
1575	TTGGAT	0	-2.46	1
1576	GATAGA	2	-1.49	1
1577	TTCGAC	22	0.24	1
1578	GACGAT	0	-1.92	1
1579	CACGCA	32	2.29	1
1580	CCCACA	35	1.62	1
1581	ACAGTT	0	-3.12	1
1582	TGTCCT	19	-0.3	1
1583	GCAAGA	0	-1.54	1
1584	AGTCCA	14	-0.85	1
1585	GATTCC	5	-1.41	1
1586	GCAAAA	0	-1.72	1
1587	CACTGT	8	-0.84	1
1588	TGTGCA	11	-0.57	1
1589	GCACGA	4	-0.82	1
1590	CGACCA	0	-2.05	1
1591	CCATAC	7	-0.57	1
1592	TACACT	32	2.2	1
1593	ACTGCT	4	-1.06	1
1594	GCTCCA	4	-2.38	1
1595	AAACGA	0	-1.55	1
1596	CGACGA	0	-1.66	1
1597	AGTGCC	35	2.82	1
1598	GCCGCC	31	1.5	1
1599	GCCTGG	16	-0.46	1
1600	TGGAAA	0	-2.45	1
1601	AAATTT	0	-2.45	1
1602	CCTCGG	28	0.72	1
1603	ATGGTT	0	-1.92	1
1604	TCAGCG	30	0.97	1
1605	GCGGGC	31	1.68	1
1606	GGCTTA	4	-1.44	1
1607	TTATAT	15	-0.62	1
1608	GTCACC	34	2.31	1
1609	ACCCCA	16	0.28	1
1610	CCAGCG	34	2.3	1
1611	GCGTAT	18	-0.59	1
1612	GGAATC	7	-0.44	1
1613	GTGCGG	28	0.84	1
1614	CGGTCC	12	-0.5	1
1615	ATTGAA	0	-2.23	1
1616	AAGCGT	28	0.57	1
1617	CGTCCG	22	0.44	1
1618	CCGCTC	30	1.65	1
1619	CTCATT	18	-0.13	1
1620	ATTAGT	9	-1.05	1
1621	GACAAT	28	0.9	1
1622	GAATGA	17	0.05	1
1623	GCTGCG	12	-0.21	1
1624	GCGGTT	2	-1.08	1
1625	GTTGTG	0	-1.46	1
1626	GTGGCA	34	2.68	1
1627	GCAATG	7	-1.08	1
1628	CTGATG	27	1.31	1
1629	ATGCTC	35	4.63	1
1630	CTCGGA	35	2.64	1
1631	GGAGTC	21	0.58	1
1632	GTCGGG	19	0.77	1
1633	GGGCTG	35	2.27	1
1634	CTGATC	19	0.65	1
1635	ATCGAA	23	0.64	1
1636	CTGTGG	16	-0.21	1
1637	TGGGTG	32	1.85	1
1638	GTGTGG	34	2.35	1
1639	TGGTGT	18	0.35	1
1640	TGTTAT	16	-0.06	1
1641	TCCACG	34	2.3	1
1642	ACGACA	18	0.08	1
1643	GCCTCA	19	0.41	1
1644	CTGCTC	35	1.76	1
1645	CGAAAA	0	-2.51	1
1646	TGCTGC	35	6.24	1
1647	TGCCTA	15	-0.49	1
1648	CTTCTC	27	0.74	1
1649	CTCCAC	35	5.22	1
1650	CACCCT	25	1.08	1
1651	CCTTTC	18	-0.38	1
1652	TTCGTC	31	1.36	1
1653	GTCTTT	20	0.6	1
1654	GGTCAG	17	-0.11	1
1655	CAGTAC	34	2.3	1
1656	TGGTTT	28	1.32	1
1657	GTCACG	28	0.92	1
1658	GTTCCA	5	-1.3	1
1659	CCAGAT	9	-0.69	1
1660	TCAGTT	13	-0.78	1
1661	GTTTTG	0	-1.77	1
1662	AAAAAG	0	-2.86	1
1663	ACTCAT	3	-2.16	1
1664	TCTATT	0	-3.42	1
1665	ATTGTT	1	-1.34	1
1666	GTTCTG	12	-0.74	1
1667	ACCGCC	22	0.05	1
1668	GATTTT	0	-1.75	1
1669	TATGCC	27	0.55	1
1670	GCCTTC	35	2.6	1
1671	AGGATA	18	-0.6	1
1672	ATATTG	11	-0.99	1
1673	TTGTGT	0	-4.69	1
1674	AGAATA	1	-1.55	1
1675	TATTTG	0	-2.6	1
1676	AGTCCG	20	0.58	1
1677	CCGGTT	28	0.91	1
1678	GAGAGT	18	-0.32	1
1679	TACATT	14	0.48	1
1680	GCAGTT	5	-1.44	1
1681	CTCACC	35	2.36	1
1682	TGCCAG	33	1.69	1
1683	GGCTCT	27	1.08	1
1684	CTTAGT	0	-1.57	1
1685	GACTTT	31	1.34	1
1686	TTTGAT	0	-3.28	1
1687	GGTCGA	4	-1.75	1
1688	AAGGCA	1	-1.6	1
1689	GCATAC	22	0.89	1
1690	CTTGCT	2	-1.66	1
1691	GCTGGC	19	0.8	1
1692	GGCTCC	33	2.04	1
1693	ATTGTA	0	-2.48	1
1694	GTATCT	16	-0.39	1
1695	ACTGTT	3	-1.55	1
1696	CACACA	25	0.82	1
1697	GCATTG	0	-2.26	1
1698	CGAATT	0	-2.53	1
1699	GTCTAT	28	1.01	1
1700	CACCCC	27	1.35	1
1701	GCTGTC	35	1.54	1
1702	AGGACT	14	-0.64	1
1703	CTGCCT	34	2.68	1
1704	CCTGCC	24	1.06	1
1705	TGGCAT	33	2.01	1
1706	CATCGA	5	-1.14	1
1707	GATTGG	4	-2.53	1
1708	TGGACC	21	-0.35	1
1709	ACCATC	35	2.08	1
1710	CTGCAT	17	-0.21	1
1711	TCTTAC	0	-5.7	1
1712	TACATG	28	0.88	1
1713	CACCTT	31	1.75	1
1714	CTTCAT	1	-2.47	1
1715	CATGCT	1	-1.53	1
1716	GGCCTA	7	-0.7	1
1717	CTACAG	13	-0.69	1
1718	ATGTGC	15	0.48	1
1719	TGCACA	33	2.86	1
1720	ACAGGC	35	1.69	1
1721	GGCTAC	21	0.59	1
1722	GGCTTT	15	-0.52	1
1723	GAATTG	7	-1	1
1724	TTGGAG	4	-1.68	1
1725	GAGGTG	29	0.91	1
1726	CCAGAC	35	4.34	1
1727	TATGAC	27	1.17	1
1728	GTGTTT	17	0.07	1
1729	TTTGTG	34	1.71	1
1730	GTGAAT	12	-0.56	1
1731	CTGGCA	30	1.57	1
1732	ATCGCT	32	1.52	1
1733	GCCATG	31	1.27	1
1734	ATGACG	34	2.87	1
1735	ACGATG	28	1.13	1
1736	ATGGGC	13	-0.58	1
1737	GGCAAA	10	-1.1	1
1738	ATTGGT	9	-0.7	1
1739	CAACTA	12	-1.01	1
1740	GACCCA	31	1.37	1
1741	GTTATA	3	-1.58	1
1742	ATTGCC	15	0.25	1
1743	GCCCTA	28	0.76	1
1744	ACTCAC	10	-1.17	1
1745	GCACCA	14	-0.73	1
1746	GTGTCT	29	1.55	1
1747	GGGGGA	28	1.13	1
1748	GTCATC	31	1.08	1
1749	ATCCTC	35	2.31	1
1750	CTCAAT	35	1.6	1
1751	GTTGAG	0	-2.14	1
1752	GCACTG	27	0.92	1
1753	CGATTT	0	-2.88	1
1754	CCACCC	32	1.7	1
1755	CCCGCA	35	2.09	1
1756	AACTTC	21	-0.09	1
1757	CTGTAT	28	1.35	1
1758	TATCAT	9	-1.24	1
1759	CTAGCA	0	-2.19	1
1760	GCAGCA	5	-1.46	1
1761	GTCTGA	25	1.04	1
1762	ATGGGG	35	4.45	1
1763	GCTCAT	3	-2.1	1
1764	GGATTA	0	-2.12	1
1765	TTAGTG	20	-0.14	1
1766	TTTGCT	15	-0.89	1
1767	TTTGAA	0	-2.15	1
1768	ACCTTG	17	-0.17	1
1769	GGAAAG	0	-4.14	1
1770	CCACTG	30	1.62	1
1771	CTGTGT	22	0.62	1
1772	TGTAAA	9	-1.16	1
1773	GTCGGT	7	-0.22	1
1774	GGTGGG	13	-0.15	1
1775	GGGCCA	21	0.72	1
1776	TCCAAG	23	0.51	1
1777	AAGTCG	29	1.06	1
1778	TCGCTC	31	1.58	1
1779	CTCGTA	27	0.78	1
1780	TTGGTG	16	-0.4	1
1781	GCGTTT	4	-1.32	1
1782	TTTGAC	21	0.11	1
1783	AAGGCG	14	0.19	1
1784	GCGTTC	29	0.71	1
1785	TTCTTT	17	-0.47	1
1786	GACTTG	0	-2.49	1
1787	TTGTGG	15	-0.35	1
1788	GAGGGG	34	2.68	1
1789	GGGCAC	34	3.02	1
1790	TCCGTC	32	1.25	1
1791	GTCAGA	0	-1.93	1
1792	GACACT	35	2.83	1
1793	CTGGCC	28	1.3	1
1794	GCCCAG	23	1.02	1
1795	TTCTAC	32	1.53	1
1796	ATCCAC	29	1.09	1
1797	CACTTT	12	-0.61	1
1798	GCCATC	32	1.44	1
1799	ATCTAC	16	0.36	1
1800	TACTGC	31	2.33	1
1801	TGCAGA	22	0.2	1
1802	AGAGGC	7	-0.87	1
1803	AAACAA	0	-1.69	1
1804	AGGATT	19	0.5	1
1805	ATTTCT	1	-1.95	1
1806	AAAACC	7	-1.16	1
1807	GGGGCA	35	4.16	1
1808	GCGCTG	27	1.17	1
1809	CTGAGC	25	0.73	1
1810	CAGACT	0	-2.36	1
1811	ACTACG	24	0.9	1
1812	ACGGAG	31	2.1	1
1813	TTTCTG	15	-0.11	1
1814	TTCTAT	6	-0.69	1
1815	GCCCTC	35	1.52	1
1816	CTCCCC	35	2.64	1
1817	TTCGTG	32	1.84	1
1818	GTGCCC	32	1.97	1
1819	AATCCG	0	-3.15	1
1820	CCGATG	32	1.99	1
1821	ATGGTC	16	0.29	1
1822	CCCTCA	32	1.47	1
1823	ACTCCA	15	-0.82	1
1824	AAGTTT	15	-0.9	1
1825	TTAGCT	13	-0.89	1
1826	TTAACT	2	-1.34	1
1827	ACTTTT	0	-2.69	1
1828	ACACCA	3	-1.18	1
1829	TTAACC	18	-0.24	1
1830	GGACCT	7	-0.33	1
1831	CGGGCC	22	0.57	1
1832	ATGACC	15	-0.24	1
1833	CGGTAC	31	1.4	1
1834	ATCCAA	15	0.4	1
1835	CAAGCC	16	-0.19	1
1836	GCCGAC	19	0.4	1
1837	TACCAC	23	0.17	1
1838	CACAAC	30	2.28	1
1839	CTCATC	26	1.21	1
1840	ATCGGT	29	0.78	1
1841	GGTGTC	15	0.16	1
1842	ACAGCT	0	-1.45	1
1843	GTGGAC	35	2.02	1
1844	AGCGGC	30	1.67	1
1845	AAGATG	19	0.37	1
1846	ATGATC	17	0.47	1
1847	ACCCCC	27	1.08	1
1848	CCCGAG	35	3.91	1
1849	AGTGTC	32	1.62	1
1850	GTCTGT	25	0.84	1
1851	TGTGTC	31	1.65	1
1852	ATGCGG	24	0.4	1
1853	GCACAC	19	0.33	1
1854	AGCGTG	34	2.89	1
1855	GACTTC	23	0.8	1
1856	TTCACG	33	2.06	1
1857	ACGAGG	35	3.52	1
1858	GGGACG	31	1.4	1
1859	ACGGCC	34	2.25	1
1860	TCAACC	20	0.32	1
1861	ATGTTG	0	-1.51	1
1862	TTGCGA	29	2.14	1
1863	CGAGCC	35	2.11	1
1864	GCCTCC	34	2.77	1
1865	TTGGCA	10	-1.04	1
1866	AAGGAT	5	-1.27	1
1867	GTCCCG	35	4.71	1
1868	CCGCTA	35	3.71	1
1869	CTACTG	31	1.25	1
1870	CCCTCC	35	2.69	1
1871	TTGATC	25	0.79	1
1872	ATCTGG	23	0.53	1
1873	TGGGGG	21	-0.06	1
1874	GGGAGT	20	0.33	1
1875	GACCGC	30	1.72	1
1876	CGCTTG	19	-0.15	1
1877	TTCTTG	16	-0.06	1
1878	TTGCAG	6	-1.34	1
1879	CAGGCT	18	0.01	1
1880	GCTCTG	19	0.15	1
1881	CGCTGG	34	2.45	1
1882	TGGCGC	29	1.13	1
1883	TTGACC	35	2.83	1
1884	ACCACA	29	1.86	1
1885	ACATCC	3	-1.47	1
1886	CATCCG	20	0.39	1
1887	CCGGGG	34	2.59	1
1888	GTCCTG	32	1.46	1
1889	AATGAC	9	-0.59	1
1890	CTCTTG	14	-0.56	1
1891	GATTGC	17	-0.33	1
1892	TGCCAC	35	2.04	1
1893	CATAAC	10	-0.8	1
1894	AGGAGT	16	-0.67	1
1895	CACTCC	33	1.97	1
1896	AGCGAG	31	1.47	1
1897	GCTGTG	34	1.48	1
1898	ATGGCC	21	0.35	1
1899	AATGCC	35	3.79	1
1900	GCGTCA	12	-1.08	1
1901	TCACTG	34	2.68	1
1902	GGTCGC	15	0.35	1
1903	GAGGGA	32	1.1	1
1904	GGAAGG	1	-1.23	1
1905	ACTCGT	2	-1.58	1
1906	CTCGGG	26	1.13	1
1907	GGGGCC	33	2.02	1
1908	GCCTTG	15	-0.76	1
1909	TTCAGC	35	5.23	1
1910	CGGCCA	29	1.64	1
1911	ACAGCG	20	0.91	1
1912	GCGATG	35	2.68	1
1913	ATGATT	1	-1.57	1
1914	ATTCGA	1	-1.75	1
1915	GATGGC	26	1.17	1
1916	GGCCTC	32	2.17	1
1917	TTCTGG	35	2.79	1
1918	TGGCTG	35	1.94	1
1919	ATCGAC	23	0.62	1
1920	GACCTA	35	1.77	1
1921	TCTGAC	33	2.4	1
1922	TACTCC	35	3.88	1
1923	TCCGTG	35	4.53	1
1924	GCTTTG	0	-2.84	1
1925	TTGCTC	7	-0.06	1
1926	CTCATG	34	2.77	1
1927	CTCTGC	35	2.21	1
1928	TGCCTC	34	1.25	1
1929	CGCAGT	24	0.1	1
1930	ATGTGT	12	-0.68	1
1931	TGTGCT	10	-1.38	1
1932	GCTAAG	0	-3.43	1
1933	GCAGGG	33	2.07	1
1934	CTTTCG	23	0.8	1
1935	GATCTC	4	-1.12	1
1936	GGACAC	33	1.56	1
1937	CACGAA	16	-0.59	1
1938	CAGCCG	24	0.88	1
1939	CCGTAT	4	-1	1
1940	TATGTG	31	0.9	1
1941	GGAGCC	24	0.9	1
1942	TACAGC	35	3.55	1
1943	ATCCCG	31	1.04	1
1944	CCGTCC	33	2.2	1
1945	ATGGGA	0	-2.5	1
1946	CTGCGA	16	0.27	1
1947	CGATGC	35	2.56	1
1948	TGCTTC	35	1.24	1
1949	TTCATC	35	1.37	1
1950	GGCAAC	25	0.66	1
1951	AACGCT	25	0.82	1
1952	ATAGAG	17	-0.25	1
1953	TTTATC	12	-0.69	1
1954	ATCATC	23	0.82	1
1955	GGTGTT	7	-1.24	1
1956	GAATCC	21	0.73	1
1957	TCCGAC	35	1.77	1
1958	GACATC	35	1.89	1
1959	GCTGAC	28	1.12	1
1960	CAGCCC	33	1.62	1
1961	CCCCAG	31	1.21	1
1962	CTCTCA	35	2.66	1
1963	CTAACC	35	1.95	1
1964	AACACT	12	-0.69	1
1965	ACTGGG	22	0.62	1
1966	GGGAAG	14	-0.9	1
1967	GCACGG	32	1.99	1
1968	GGGCCG	26	1.46	1
1969	CCGGCC	35	2.1	1
1970	GCCAGT	30	1.62	1
1971	GTGCAG	35	1.51	1
1972	AGTGGG	15	0.16	1
1973	CCCCTT	25	0.62	1
1974	CCAGTC	4	-1.48	1
1975	ACCCCT	8	-1.03	1
1976	CACAGG	23	0.65	1
1977	ACAGGG	31	1.41	1
1978	GGGTGC	35	2.16	1
1979	TGCCCA	8	-0.01	1
1980	GTGTAA	19	0.5	1
1981	GTGAAG	15	0.12	1
1982	TCTCGA	0	-3.7	1
1983	CGAGCG	35	3.43	1
1984	GCGAAG	4	-1.43	1
1985	CGCTAT	26	1.03	1
1986	GGAGAG	7	-0.68	1
1987	TTTGCG	31	1.73	1
1988	GCGACG	27	0.9	1
1989	ACGGTC	21	0.2	1
1990	AAGGCC	18	0.57	1
1991	AACCAA	12	-0.56	1
1992	GTCGCC	19	0	1
1993	ATTAAG	0	-2.26	1
1994	AAAATC	0	-2.98	1
1995	ATAAAT	1	-1.5	1
1996	GCCTTA	0	-1.7	1
1997	GAGATA	9	-1.16	1
1998	TTACAG	15	-0.77	1
[truncated: 1,925 more rows]

## Sheet: C57BL6J_TS25_vs_CD1_TS19
	Codon Pair	Stat	Effect Size	p-value
0	ATGTCT	0	-3.9	1
1	TCTCCA	18	1.82	1
2	CCACTT	0	-2.11	1
3	CTTATA	5	-0.38	1
4	ATAAGA	0	-4.93	1
5	AGAAGC	12	0.64	1
6	AGCATT	0	-2.77	1
7	ATTGTC	0	-4.37	1
8	GTCGAT	0	-3.76	1
9	GATATC	0	-3.14	1
10	ATCACT	14	1.1	1
11	ACTGAA	0	-7.69	1
12	GAAGTT	0	-4.84	1
13	GTTTTC	16	1.36	1
14	TTCAAT	0	-5.33	1
15	AATCAA	0	-5.8	1
16	CAATAT	9	0.44	1
17	TATGCA	4	-1.17	1
18	GCATCA	0	-3.14	1
19	TCACAA	4	-1.09	1
20	CAAAGT	8	0.23	1
21	AGTTGT	0	-3.81	1
22	TGTGAT	4	-0.25	1
23	GATGGA	4	-0.41	1
24	GGAGCA	2	-1.97	1
25	TCACTT	2	-2.13	1
26	CTTAGC	20	7.85	1
27	AGCAAG	20	3.9	1
28	AAGAAA	0	-6.63	1
29	AAAGAC	0	-1.9	1
30	GACCTG	20	7.36	1
31	CTGAAA	0	-8.11	1
32	AAAAAC	1	-2.4	1
33	AACCTC	3	-1.33	1
34	CTCCTT	0	-3.41	1
35	CTTGAG	0	-2.58	1
36	GAGAGA	2	-1.59	1
37	AGAGAA	0	-5.97	1
38	GAACTT	0	-3.81	1
39	CTTGGA	4	-1.36	1
40	GGAGAT	0	-7.37	1
41	GATGTC	4	-0.92	1
42	GTCCTT	0	-2.51	1
43	CTTCAG	8	0.04	1
44	CAGAGA	4	-0.48	1
45	AGACCA	0	-6.93	1
46	CCACAT	4	-1.06	1
47	CATGAC	12	0.59	1
48	GACCCT	20	9.76	1
49	CCTGAG	11	0.01	1
50	GAGACG	20	6.74	1
51	ACGATA	5	0	1
52	ATAGAC	19	2.48	1
53	CTGACC	20	14.45	1
54	ACCCTA	16	0.47	1
55	CTAGAA	0	-1.97	1
56	CTTCTG	8	-0.58	1
57	CTGGAT	15	0.25	1
58	GATCGC	5	-0.88	1
59	CGCGAC	20	4.82	1
60	GACTGC	20	4.33	1
61	TGCAAC	20	3.95	1
62	AACGGG	18	2.08	1
63	GGGCGT	0	-3.09	1
64	CGTGTT	4	0.21	1
65	GTTGAT	0	-7.46	1
66	GATTTC	15	0.95	1
67	TTCAAC	20	11.4	1
68	AACGAA	12	0.3	1
69	GAATTC	0	-2.21	1
70	TTCCTC	20	1.5	1
71	CTCCTG	12	0.38	1
72	CTGTTC	18	2.3	1
73	TTCCTT	4	-0.42	1
74	CTTTTC	0	-2.92	1
75	TTCAAG	0	-3.15	1
76	AAGATT	0	-21.21	1
77	ATTGCT	0	-4.9	1
78	GCTCAA	0	-8.2	1
79	CAAGCT	14	0.75	1
80	GCTTGC	20	4.28	1
81	TGCTAT	3	-2.2	1
82	TATTAT	0	-6.54	1
83	TATGCT	10	-0.54	1
84	GCTCTC	16	0.96	1
85	CTCGAT	12	-0.18	1
86	GATCAG	0	-9.56	1
87	CAGGCC	20	6.94	1
88	GCCGCA	10	-0.01	1
89	GCAGAG	16	0.26	1
90	GAGCTA	10	-0.12	1
91	CTAGGC	20	1.79	1
92	GGCGAG	19	2.57	1
93	GAGAAG	15	-0.11	1
94	AAGAGA	0	-4.52	1
95	AGAGCC	0	-2.7	1
96	GCCCTG	20	4.67	1
97	CTGCCC	20	5.43	1
98	CCCAAT	11	0.5	1
99	AATGAA	0	-5.76	1
100	GAAAAG	0	-6.46	1
101	AAGAGG	0	-1.44	1
102	AGGAAC	2	-1.74	1
103	AACCTG	20	3.52	1
104	CTGTCA	20	4.59	1
105	CAAGAT	0	-3.86	1
106	CGCAGG	14	-0.21	1
107	AGGCAA	19	1.5	1
108	CAAGAA	0	-5.16	1
109	GAAGAC	4	-1.38	1
110	GACCAA	15	0.7	1
111	CAAAGG	0	-3.11	1
112	AGGAGA	0	-3.24	1
113	AGATTC	2	-1.8	1
114	TTCGAG	20	1.37	1
115	GAGCCC	20	2.75	1
116	CCCCGA	20	5.24	1
117	CGAAGC	16	1.4	1
118	AGCAGA	0	-4.34	1
119	AGACAA	0	-3.76	1
120	CAACTG	16	0.5	1
121	CTGGAC	20	2.73	1
122	GACGAA	16	0.18	1
123	GAAGAA	0	-5.27	1
124	GAACCT	4	0.18	1
125	CCTGGG	20	1.92	1
126	GGGCGC	18	2.01	1
127	CGCCGA	16	1.01	1
128	AGCTGG	20	2.82	1
129	TGGCAG	2	-1.88	1
130	CAGAAG	0	-1.7	1
131	AGACGT	0	-4.92	1
132	CGTGAG	16	0.96	1
133	GAGCAG	16	1.54	1
134	CAGGAG	20	7.95	1
135	GAGGAG	16	0.8	1
136	GAGCGC	19	2.44	1
137	CGCGCT	20	4.65	1
138	GCTGAG	0	-1.44	1
139	CAGCGG	20	5.72	1
140	CGGCTG	19	2.15	1
141	CTGGAG	18	2.28	1
142	CAGCGC	20	2.11	1
143	CGCTAC	20	6.72	1
144	TACAGG	0	-3.39	1
145	AGGCAG	20	5	1
146	CAGCAC	20	2.62	1
147	CACCGC	20	6.21	1
148	CGCGAT	20	4.14	1
149	GATGAA	0	-4.46	1
150	GAAGAG	0	-1.72	1
151	AGACTG	0	-2.5	1
152	CTGCAA	20	4.85	1
153	AGGCGA	1	-0.77	1
154	CGAGAA	0	-2.39	1
155	GAACTG	8	-0.74	1
156	GAGGAA	0	-1.26	1
157	GAACGC	20	2.83	1
158	CGCCTT	5	0.07	1
159	CTTGCA	3	-1.73	1
160	GAGAAA	0	-3.63	1
161	AAAGAG	6	-0.97	1
162	GAGCCG	20	3.04	1
163	CCGCTT	16	0.3	1
164	CTTGGC	18	2.28	1
165	GGCTGG	20	4.04	1
166	TGGAGT	0	-2.51	1
167	AGTAAG	0	-2.41	1
168	AAGGGT	4	-0.88	1
169	GGTCGT	0	-7.95	1
170	CGTGAC	20	2.08	1
171	GACGCG	20	0.96	1
172	GCGGAG	20	6.31	1
173	GAGTTT	0	-3.37	1
174	TTTTCT	4	-0.34	1
175	TCTGAG	19	2.65	1
176	GAGGTA	16	0.57	1
177	GTAGAG	8	0.04	1
178	GAACAG	0	-1.36	1
179	CAGCAA	18	1.33	1
180	CAAGAG	7	-0.67	1
181	GAGAGG	20	3.64	1
182	CAGGAA	13	-0.14	1
183	GAACTC	0	-3.29	1
184	CTCAAG	7	-0.66	1
185	AAGGGC	8	-0.59	1
186	GGCAAG	0	-2.84	1
187	GGCCAA	0	-6.64	1
188	CAAACA	4	-0.65	1
189	ACAGAA	6	-0.66	1
190	AGAAGG	0	-9.03	1
191	AGGCTG	19	2.61	1
192	CTGCAG	20	10.33	1
193	AAGCGC	13	-0.06	1
194	CTACGC	0	-3.3	1
195	CGCGAA	5	-0.89	1
196	GAACCC	20	4.46	1
197	CCCCTG	20	8.22	1
198	CTGCTA	20	12.2	1
199	CTAAGG	10	0.01	1
200	AGGCGC	16	0.73	1
201	GATCTG	16	0.2	1
202	GAGTTG	0	-2.17	1
203	TTGAGG	15	1.09	1
204	GAACAA	2	-1.47	1
205	CGCGAG	16	0.19	1
206	CAGAGG	18	2.12	1
207	GAGCTG	17	2.21	1
208	CTGAGG	18	2.37	1
209	CTGAAT	10	-0.06	1
210	AATCGA	0	-6.9	1
211	CGAAGG	0	-1.82	1
212	GAGCAA	11	0.2	1
213	AGGCGT	20	4.04	1
214	CTAAGA	4	-0.76	1
215	AGACGC	5	-0.76	1
216	CTGGCT	20	3.53	1
217	GAGGAC	18	2	1
218	GACGAG	16	0.44	1
219	CTGACG	20	6.2	1
220	ACGCGG	20	2.65	1
221	CGGATC	16	1.44	1
222	ATCCGG	16	1.5	1
223	CGGGAA	16	0.01	1
224	CCCGAC	16	2.07	1
225	GAGAGC	20	3.11	1
226	ATTACC	4	-0.6	1
227	ACCCAG	20	7.22	1
228	AGGTGG	19	0.88	1
229	CAGTGG	20	8	1
230	CAGCTC	16	1.79	1
231	CTCGAA	0	-4.76	1
232	GAAAAC	0	-3.73	1
233	AACGAG	19	2.68	1
234	GAGGCA	17	1.64	1
235	GCAGAC	12	-0.12	1
236	GACGCC	20	3.69	1
237	GCCCGT	7	-0.02	1
238	CGTCAG	16	0.01	1
239	CAGAAC	20	6.41	1
240	AACAAG	0	-3.71	1
241	AAGGTC	0	-2.51	1
242	GTCTAC	20	3.29	1
243	TACTCT	4	-0.89	1
244	TCTAGG	0	-6.75	1
245	AGGCCT	14	0.64	1
246	CCTAGC	20	4.58	1
247	AGCAGG	20	0.86	1
248	AGGCTT	0	-3.76	1
249	CTTCGC	17	0.7	1
250	CGCCAG	16	1.46	1
251	CTGGGG	20	5.01	1
252	GGGGAG	20	3.75	1
253	GAGCGT	5	0.25	1
254	CTCCGG	15	0.24	1
255	CGGGAG	16	1.73	1
256	CGCCGC	17	0.7	1
257	GACCTC	20	7.8	1
258	CTCCAA	16	0.75	1
259	CAACAG	20	1.4	1
260	CGTCCC	3	-1.91	1
261	CCCGCT	16	0.82	1
262	GAGGCG	16	2.11	1
263	GCGCGC	16	2.12	1
264	CGCAAC	20	5.09	1
265	AACCAG	16	1.04	1
266	TGGGAG	20	3.74	1
267	AGGCCG	16	2.17	1
268	CCGCAG	20	13.01	1
269	CGGGCG	18	2.31	1
270	CGCCTG	20	3.18	1
271	CGGTTC	20	5.86	1
272	TTCCGC	20	4.19	1
273	GACAGG	16	0.4	1
274	AGGGAG	20	2.65	1
275	CGCTTC	20	4.1	1
276	TTCCGG	16	0.95	1
277	AAGCTG	11	0	1
278	CAACGA	9	-0.5	1
279	CGAGCA	16	-0.26	1
280	GAGCTC	19	2.69	1
281	CTCCAG	20	7.85	1
282	CAGGAC	20	11.94	1
283	GACAGC	20	3.76	1
284	AGCCTC	20	6.31	1
285	CTCCTA	20	2.84	1
286	CTAGAT	16	1.56	1
287	CGACTC	20	2.89	1
288	CGAGAG	16	0.76	1
289	GAGCCA	16	1.21	1
290	CCAAAC	3	-1.81	1
291	AACAGG	16	0.07	1
292	AGGAGC	20	7.06	1
293	AGCCGG	16	1.93	1
294	CGGCAA	16	1.28	1
295	AGGGAA	1	-2.62	1
296	GAAAGC	20	1.18	1
297	AGCCAG	20	6.05	1
298	CGCACA	20	3.95	1
299	ACACTG	20	6.69	1
300	CTGTAC	19	2.24	1
301	TACGCC	13	-0.25	1
302	GCCAAA	0	-6.27	1
303	AAACCC	0	-3.5	1
304	CCCAGC	20	7.95	1
305	CAGCGT	15	-0.14	1
306	CGTAGG	0	-2	1
307	GAACGG	16	0.33	1
308	CTGTTG	0	-2.79	1
309	TTGCAA	13	0.41	1
310	CAGCAG	20	6.59	1
311	AGGAAA	0	-4.35	1
312	AAACAC	0	-4.18	1
313	GAGGAT	1	-1.23	1
314	AAGCGG	16	-0.01	1
315	CAAGAC	20	2.58	1
316	CAGCGA	0	-1.58	1
317	GAAAGG	0	-3.64	1
318	AGGAGG	0	-1.19	1
319	CAGTAT	0	-3.65	1
320	TATCAG	0	-4.18	1
321	GAGCGG	16	1.59	1
322	GAAAGA	0	-4.1	1
323	CTGCGG	20	5.58	1
324	CGGGAT	19	2.44	1
325	GAAGAT	0	-11.12	1
326	AGGGAT	20	4.84	1
327	AAATGG	3	-2.15	1
328	TGGCAA	15	0.66	1
329	CAACCA	4	-1.3	1
330	CCAAGG	2	-0.9	1
331	AAAGAA	0	-4.19	1
332	GAAAAT	0	-6.56	1
333	GTTCGT	0	-9.09	1
334	CGTAGT	16	0.65	1
335	AGTAAC	4	-0.01	1
336	AGGCTC	0	-1.9	1
337	CTCTTC	20	3.51	1
338	TTCACC	13	1.04	1
339	ACCAAA	0	-3.06	1
340	AAACGC	16	-0.16	1
341	CGCAGA	0	-4.1	1
342	AGAGGG	0	-9.62	1
343	GGGGAT	8	-0.14	1
344	GATGAG	9	-0.45	1
345	CCCATC	20	5.93	1
346	ATCCAG	20	10.14	1
347	CAGCTG	20	9.25	1
348	CTGGAA	20	3.96	1
349	GATTCT	0	-3.85	1
350	TCTCAG	0	-2.84	1
351	GAGCGA	14	-0.04	1
352	CAGGAT	8	-0.46	1
353	GATCGG	0	-1.09	1
354	CGGCGG	16	0.23	1
355	CGGCCT	20	5.86	1
356	CCTCTG	20	2.78	1
357	AGAGAG	0	-2.29	1
358	CGTCGA	0	-1.24	1
359	CGACAG	10	-0.45	1
360	GACCGT	20	0.97	1
361	CAGATC	16	1.69	1
362	ATCCTA	10	-0.29	1
363	CTAGAG	16	0.25	1
364	CAGTTT	1	-1.1	1
365	TTTCAG	0	-6.52	1
366	GAGCAC	16	1.8	1
367	CACCAA	20	2.24	1
368	CAACGG	20	3.35	1
369	GAAGCC	0	-1.82	1
370	GCCAGA	0	-7.49	1
371	AGAAGA	0	-8.75	1
372	AGACGA	0	-4.58	1
373	CGAGAT	0	-14.83	1
374	ACGTTC	20	3.31	1
375	TTCCAG	20	4.83	1
376	CAGGGA	15	0.78	1
377	GGAGAA	4	-0.58	1
378	GAATCG	18	2.08	1
379	TCGAGA	0	-6.49	1
380	AGACGG	1	-0.98	1
381	GAGGGC	20	5.91	1
382	AAGTTC	0	-3.77	1
383	CGGACA	16	1.34	1
384	AGGCGG	16	0.81	1
385	CGGCGT	16	0.05	1
386	CGTCAA	0	-3.98	1
387	TTCCAA	4	0.26	1
388	CACCTC	20	2.95	1
389	CTTCGG	10	-0.55	1
390	CGGCAG	20	3.38	1
391	GAATGC	19	1.04	1
392	TGCGAC	20	16.82	1
393	GACAGA	0	-4.41	1
394	AGAAAA	0	-7.86	1
395	AAATCT	0	-15.57	1
396	TCTCGT	0	-4.63	1
397	CGTGAA	0	-3.57	1
398	CGGGAC	16	0.82	1
399	GACCAG	16	1.06	1
400	TTCCGT	19	2.25	1
401	CGTCGG	5	-0.78	1
402	CGCCAC	20	3.12	1
403	CACCTG	20	3.3	1
404	GAACGT	4	0.23	1
405	CCATCC	20	2.71	1
406	TCCCGC	16	1.33	1
407	CGCCGG	15	0.02	1
408	CACCAG	20	3.79	1
409	CCATTC	20	8.87	1
410	AGATCA	0	-13.5	1
411	TCATTC	18	1.76	1
412	CTCAGA	4	-1.21	1
413	AAATTC	0	-4.27	1
414	TTCCAT	14	0.65	1
415	CATGAG	16	1.65	1
416	CGTGGC	20	3.08	1
417	CGTTTG	0	-1.35	1
418	AGGGTG	17	1.9	1
419	GTGGAG	16	1.61	1
420	CAGCTT	16	0.39	1
421	CGCGGA	16	1.04	1
422	GGACAG	4	0.37	1
423	GAATGT	5	-0.76	1
424	TGTGAC	17	1.6	1
425	AAATTA	0	-3.75	1
426	TTACAC	0	-5.72	1
427	CACCGG	20	4.69	1
428	GAACTA	0	-5.21	1
429	GAGGTC	16	1.27	1
430	GTCCGC	1	-1.79	1
431	AGAAAG	0	-4.81	1
432	AAGCTC	0	-2.91	1
433	CTCCGC	16	0.95	1
434	CTCAGG	4	-0.11	1
435	CGCCGT	0	-1.57	1
436	CGTCAT	4	-0.75	1
437	GAGTTC	20	3.61	1
438	AAGCAG	12	-0.45	1
439	CTGCGC	20	4.47	1
440	CGCCTC	20	3.74	1
441	GAACCG	20	1.53	1
442	CCGGAC	20	3.34	1
443	CTCCGT	16	0.28	1
444	TGCGTC	14	0.48	1
445	GTCGAG	7	-0.68	1
446	GACAGT	20	3.23	1
447	AAGATC	0	-1.39	1
448	ATCCGC	1	-1.77	1
449	AGGGAC	20	2.9	1
450	GGACTG	20	1.47	1
451	CTTGAC	0	-6.53	1
452	CTCGAC	16	1.54	1
453	AAAGTC	0	-10.36	1
454	GTCCGT	4	-0.12	1
455	CAAGGG	20	2.09	1
456	GGGCTC	20	3.18	1
457	CTCGGC	20	1.76	1
458	CGGCGC	20	3.76	1
459	CGTCTC	16	0.06	1
460	CTCCAT	20	1.14	1
461	CGGTGC	0	-2.76	1
462	TGCCTG	20	6.96	1
463	CAATTT	4	-0.61	1
464	TTTCGC	16	0.64	1
465	CGCTTT	3	-1.63	1
466	TTTGAG	9	-0.45	1
467	CAGTTG	0	-5.01	1
468	TTGAGA	0	-10.23	1
469	AGACAG	5	-1.05	1
470	AGAGTC	0	-2.85	1
471	GAGCTT	0	-1.38	1
472	CTTCGT	0	-3.37	1
473	CTGCTG	20	9.35	1
474	CTGCAC	17	1.4	1
475	CAGGTG	20	6.96	1
476	GTGGGT	17	1.75	1
477	GGTGGC	1	-1.38	1
478	GGCAGG	0	-2.13	1
479	CGTCGT	0	-2.88	1
480	GACAAC	8	-1.14	1
481	AACAGA	0	-6.03	1
482	GAAGTA	0	-6.76	1
483	GAAGGG	20	10.47	1
484	GGGCAG	20	4.83	1
485	CGCCAA	0	-5.94	1
486	GTAGAA	0	-9.78	1
487	CACCCA	16	1.78	1
488	CCACGC	19	2.58	1
489	TTGCGC	14	0.16	1
490	AAGCGA	0	-3.01	1
491	GATGGT	4	0.22	1
492	GGTCAA	20	1.27	1
493	CAATAC	4	0.47	1
494	TACCTG	20	4.68	1
495	TTTGCC	4	-1.18	1
496	GCCAGG	16	1.04	1
497	GATACG	4	-0.94	1
498	ACGATT	0	-2.47	1
499	ATTCGT	0	-14.08	1
500	CGTCGC	0	-4.66	1
501	CTACGT	0	-1.18	1
502	CAAAGA	4	-1.08	1
503	CAAATC	0	-2.71	1
504	ATCCGT	0	-1.25	1
505	ATCCTG	5	-0.93	1
506	GAGCCT	20	4.19	1
507	CCTGGT	4	0.34	1
508	GGTACA	0	-3.61	1
509	ACACGC	13	-0.16	1
510	GCCAAT	0	-2.85	1
511	AATGTC	7	-0.88	1
512	GTCCCA	20	1.65	1
513	CCAGTG	20	2.85	1
514	GTGCGT	20	12.5	1
515	CGTTCC	16	1.24	1
516	TCCAGC	20	13.33	1
517	AGCCCT	20	4.36	1
518	CCTCTC	4	-0.23	1
519	CTCTAT	7	0.1	1
520	TATGAG	20	5.45	1
521	GAGTAC	20	3.66	1
522	TACATC	18	1.61	1
523	AGGTCT	0	-2.02	1
524	TCTCAA	6	-0.42	1
525	TACCGC	6	-0.75	1
526	CGCCCT	8	0.08	1
527	CCTTAA	0	-3.76	1
528	ATGGAG	16	0.49	1
529	TTGCCT	15	0.66	1
530	CCTCCT	18	0.77	1
531	CCTCCG	20	3.69	1
532	CCGGGA	20	1.74	1
533	GGAAAC	1	-2.47	1
534	AACCGG	16	1.19	1
535	CGGAGG	17	2.02	1
536	AGGGTT	0	-3.09	1
537	GTTTCC	2	-1.25	1
538	TCCATC	16	1.79	1
539	ATCAAT	0	-2.41	1
540	AATAAC	16	0.59	1
541	AACCCT	2	-2.13	1
542	CCTCAA	14	0.62	1
543	GAGACA	18	2.33	1
544	ACATCT	14	0.41	1
545	TCTGGC	13	0.58	1
546	GTTCCT	0	-2.75	1
547	CCTACC	20	1.93	1
548	ACCACC	20	4.26	1
549	ACCTCA	20	2.37	1
550	TCAGCC	20	3.73	1
551	GCCGGG	20	9.13	1
552	GGGTTT	0	-7.95	1
553	TTTCCC	12	0.35	1
554	CCCACC	20	8.62	1
555	CAGTCA	14	0.65	1
556	TCATCT	9	0.1	1
557	TCTAAG	0	-5.65	1
558	ATCTCC	18	1.79	1
559	TCCTTG	2	-1.45	1
560	TTGAAG	0	-5.04	1
561	CGCTCC	20	7.11	1
562	TCCACC	16	1.32	1
563	ACCTAC	20	1.18	1
564	GCCTAC	20	7.38	1
565	CCTTCC	20	7.41	1
566	TCCATG	19	1.66	1
567	ATGATG	5	-0.71	1
568	ATGAGC	20	4	1
569	AGCAAC	20	8.72	1
570	AACCGC	9	-0.23	1
571	CGCAGC	20	3.26	1
572	AGCTCA	20	5.45	1
573	TCAGGA	20	2.53	1
574	GGAGGC	3	-0.87	1
575	GGCCAG	20	2.76	1
576	CAGTCC	20	3.79	1
577	TCCCTG	20	6.01	1
578	CTGCCG	20	3.58	1
579	CCGAGC	18	2.48	1
580	AGCTCC	20	8.34	1
581	TCCATT	6	-0.19	1
582	ATTCTC	16	1.1	1
583	AAGACC	2	-1.42	1
584	ACCTCC	20	2.29	1
585	TCCCTC	17	2.2	1
586	CTCAAC	20	4.74	1
587	CCTCCA	20	2.13	1
588	CCAGGT	4	0.39	1
589	GGTTCT	4	-0.54	1
590	TCTCTG	10	-0.01	1
591	CAGAGC	20	13.23	1
592	AGCAAA	0	-2.12	1
593	AAACCA	0	-12.53	1
594	TCCAAC	20	6.93	1
595	CTCTCT	8	-0.94	1
596	TCTTCA	11	-0.08	1
597	TCAGTC	20	10	1
598	GTCCAC	10	-0.2	1
599	CACTAT	16	0.46	1
600	GCTGAT	8	-0.53	1
601	GAAGGC	16	1.2	1
602	AAGCCA	6	-0.87	1
603	CCACTC	20	4.95	1
604	CTCACG	20	3.53	1
605	ACGGAC	20	11.62	1
606	GACAAG	0	-2.33	1
607	AAGAAC	0	-1.55	1
608	AAGGAC	20	2.51	1
609	GACAAA	0	-8.22	1
610	AGGGGC	3	-0.98	1
611	GGTAAA	0	-6.18	1
612	AAAGGC	4	-1.46	1
613	GGCACA	20	5.35	1
614	ACAGGA	11	0.55	1
615	GGAACT	20	1.4	1
616	ACTCGG	20	5.12	1
617	ACCATG	20	6.49	1
618	ATGCTA	9	-0.46	1
619	AAAACT	0	-14.48	1
620	ACTCTT	0	-2.73	1
621	CTTCAA	4	-1.1	1
622	GGGTCT	4	-0.7	1
623	CAGAGT	16	0.53	1
624	AGTGAT	12	0.14	1
625	GAAATG	0	-5.29	1
626	ATGGCA	12	-0.26	1
627	GCAATA	0	-2.44	1
628	ATAGCA	0	-4.17	1
629	GCAAAT	0	-6.81	1
630	AATCAG	3	-1.85	1
631	CAGACA	16	0.78	1
632	ACACCG	20	1.08	1
633	CCGAAC	20	3.55	1
634	AACTTG	0	-2.84	1
635	TTGATA	16	0.87	1
636	ATACCA	4	-0.57	1
637	CCATTT	7	0.1	1
638	TTTGGA	0	-3.23	1
639	GGAGAC	20	3.41	1
640	GACGTG	18	2.09	1
641	GTGGTG	19	2.67	1
642	GTGGGC	16	1.32	1
643	GGCTGT	20	1	1
644	TGTCTG	2	-1.39	1
645	CTGGCG	20	10.81	1
646	GCGATT	14	0.62	1
647	ATTCAC	0	-7.4	1
648	CACATA	1	-1.26	1
649	ATAAAG	0	-4.01	1
650	AAGAGC	0	-2.4	1
651	AGCTGT	20	1.2	1
652	TGTAGA	4	-1.39	1
653	AGGTTC	15	-0.02	1
654	CGTTTT	0	-10.42	1
655	TTTAAT	0	-5.46	1
656	AATCTG	2	-1.91	1
657	TTCATG	16	0.19	1
658	ATGCGT	16	0.08	1
659	CGTGTC	20	0.78	1
660	GTCTCC	20	4.47	1
661	TCCATA	7	-0.49	1
662	ATAAAC	0	-8.28	1
663	AACAAC	19	2.52	1
664	AACATT	0	-11.86	1
665	ATTGTG	9	-0.19	1
666	GTGAAA	0	-3.3	1
667	AAATGT	0	-3.3	1
668	TGTACA	4	-0.61	1
669	ACAAAA	0	-7.42	1
670	AAAATT	0	-6.03	1
671	CGTCAC	6	-0.56	1
672	CACTTG	10	0.46	1
673	TTGAAA	0	-11.72	1
674	AAAGCT	0	-6.29	1
675	GCTGTT	0	-8.65	1
676	GTTAAT	0	-3.89	1
677	AATAAT	0	-4.23	1
678	AACCTT	0	-4.93	1
679	CTTGTA	3	-2.03	1
680	GTACTT	0	-3.97	1
681	CTTAGG	0	-3.75	1
682	AGGTTT	1	-1.85	1
683	TTTGGC	0	-3.6	1
684	GAGATG	9	-0.54	1
685	ATGAAG	0	-6.26	1
686	AAGTAC	0	-3.23	1
687	TACTTT	2	-1.96	1
688	TCTGTA	0	-2.89	1
689	GTACAG	9	-0.14	1
690	CAGGTT	3	-1.23	1
691	GTTCCC	16	0.19	1
692	CCCAGA	4	-0.18	1
693	GATGAT	0	-8.63	1
694	CGGAAT	16	-0.17	1
695	AATTTT	0	-9.3	1
696	TTTATT	0	-8.61	1
697	ATTTAC	16	1	1
698	TACTTG	19	1.03	1
699	TTGGAA	0	-3.18	1
700	CTAATG	0	-6.62	1
701	ATGCAT	13	0.38	1
702	CATGAT	0	-4.19	1
703	GGCGAT	16	0.51	1
704	GATCCA	4	-1.77	1
705	CCAGAA	0	-2.87	1
706	AGCCCC	20	3.2	1
707	CCCCCT	20	1.46	1
708	CCTATT	0	-5.25	1
709	ATTCCC	20	1.46	1
710	CCCTTA	13	0.53	1
711	TTAGGC	0	-3.38	1
712	GGCGGT	0	-4.28	1
713	GGTGCA	11	0.48	1
714	GCAGAA	0	-1.48	1
715	GAATCA	0	-3.34	1
716	TCACAT	17	1.23	1
717	CATCTT	4	-1.42	1
718	CTTTAT	0	-8.85	1
719	TATGAA	0	-4.7	1
720	GTAATA	4	-1.71	1
721	ATACAG	4	-0.7	1
722	CAGAAA	0	-6.15	1
723	GGCTGC	20	3.3	1
724	TGCTTT	20	4.34	1
725	TTTACT	0	-3.13	1
726	GTAATG	0	-6.27	1
727	ATGCAC	20	3.87	1
728	TTGATG	0	-2.44	1
729	CATAAA	1	-2.22	1
730	AACTCC	20	6.75	1
731	TCCAGT	20	1.65	1
732	AGTATC	20	1.54	1
733	ATCTGC	16	1.1	1
734	TGCAGG	18	0.93	1
735	GTGGAA	4	-0.78	1
736	GAAGTG	0	-1.46	1
737	GAATTT	0	-6.98	1
738	TTTATG	0	-8.82	1
739	ATGTTC	20	3.29	1
740	TTCTCC	16	1.88	1
741	TCCTAT	20	4.13	1
742	TATGGA	0	-4.22	1
743	AACTTT	0	-5.39	1
744	GGCTAT	0	-6.32	1
745	GGATTT	0	-5.75	1
746	TTTTCA	4	-1.28	1
747	CATCAG	0	-4.39	1
748	CAGTTA	0	-3.37	1
749	TTAAAA	0	-5.42	1
750	AAACCT	0	-3.01	1
751	CCTCTT	1	-1.92	1
752	AAAGCC	0	-2.05	1
753	GCCATT	16	0.52	1
754	ATTGAG	2	-0.92	1
755	CCATCT	20	1.71	1
756	TCTATG	20	7.23	1
757	ATGTTT	1	-2.34	1
758	ATGAAT	0	-1.35	1
759	AATATT	0	-2.6	1
760	ATTGCA	4	-1.1	1
761	GCACCT	16	0.1	1
762	CCAGAG	20	3.17	1
763	AGAACA	0	-3.24	1
764	ACAGAC	20	8.09	1
765	CCTGTC	20	7.66	1
766	GTCACA	0	-2.86	1
767	ACAAAT	0	-3.51	1
768	AATGTT	0	-6.32	1
769	GTTATT	0	-8.06	1
770	ATTACT	0	-4.71	1
771	ACTCCG	20	2.58	1
772	CCGCAA	15	0.71	1
773	CGAGTA	0	-3.05	1
774	GAATAC	16	1.67	1
775	TACCCG	20	12.22	1
776	CCGGCA	20	4.75	1
777	GCATTC	0	-2.17	1
778	TTCTTA	3	-1.65	1
779	TTATCC	5	-0.01	1
780	TCCCCT	20	4.05	1
781	CCTGAA	4	-0.49	1
782	GTTAGC	7	0.46	1
783	ATTGGG	3	-1.23	1
784	GGGGTT	0	-3.55	1
785	GCCAGC	20	6.61	1
786	AGCCAT	0	-4.62	1
787	CATGCA	0	-4.51	1
788	GCAACT	9	-0.15	1
789	ACTGTG	20	4.06	1
790	GTGCAA	17	0.91	1
791	CAACTT	4	-1.18	1
792	AAACTC	0	-3.82	1
793	AAGCCC	1	-1.79	1
794	CCCCGG	18	1.42	1
795	AGGTTG	16	0.53	1
796	AGAATG	0	-11.54	1
797	ATGAAA	0	-6.23	1
798	GAGTAT	0	-3	1
799	TATAAA	0	-6.17	1
800	AAAAAT	0	-8.61	1
801	AATATG	0	-3.72	1
802	ATGAGT	16	-0.05	1
803	AGTACA	0	-2.27	1
804	ACATGG	18	0.97	1
805	TGGATA	1	-1.84	1
806	ATAGAA	0	-7.53	1
807	GAAAAA	0	-8.37	1
808	GATTAT	0	-2.96	1
809	TATTTA	0	-4.15	1
810	TTAAGA	0	-6	1
811	AGAAAC	0	-2.8	1
812	CTTATT	0	-10.32	1
813	ATTAAT	0	-11.17	1
814	AATCCA	0	-3.85	1
815	CCAAAA	0	-12.5	1
816	AAAATG	0	-7.99	1
817	ATGACA	1	-1.99	1
818	AAAAGG	0	-4.62	1
819	GATAAT	0	-8.2	1
820	AATAAG	0	-4.86	1
821	AAGGGA	4	-0.89	1
822	GGAAGT	9	0.2	1
823	AGTAGT	15	0.86	1
824	AGTATA	0	-5.12	1
825	CCAAGT	16	1.33	1
826	AGTGAA	0	-4	1
827	TCAAAT	0	-2.61	1
828	AATTCT	0	-2.77	1
829	TCTAGT	0	-2.66	1
830	AGTGCA	15	0.18	1
831	GCATTA	0	-6.61	1
832	TTAGAA	0	-3.86	1
833	CTTGAA	0	-4.81	1
834	AGGACA	5	-0.6	1
835	ACAACA	4	-0.79	1
836	ACATAC	0	-5.72	1
837	TACGAT	0	-1.17	1
838	GATATT	0	-9.29	1
839	ATTCAT	0	-10.45	1
840	CATCAC	19	2.22	1
841	CACAGA	0	-5.27	1
842	AAATAT	0	-5.88	1
843	GAAGCT	0	-11.06	1
844	GCTATT	0	-9.65	1
845	ATTTCA	4	-0.68	1
846	AATGAG	6	-0.69	1
847	TATGGT	0	-5.98	1
848	GGTGAT	12	0.53	1
849	GATAAG	0	-4.55	1
850	AAGGAA	0	-3.59	1
851	GGCCGG	16	1.65	1
852	CGGGTC	17	0.73	1
853	GTCATA	10	0.51	1
854	CCAGTT	7	0.1	1
855	GTTTTA	4	-1.42	1
856	TTAAAG	0	-3.92	1
857	AAGGTG	3	-1.04	1
858	GTGTTG	0	-3.32	1
859	TTGGAC	0	-2.25	1
860	CAAAAT	0	-5.86	1
861	AATTAT	0	-7.64	1
862	TATTCA	2	-1.4	1
863	TCAGAG	20	2.06	1
864	GTATTT	0	-3.49	1
865	TTTTTA	0	-2.64	1
866	TTACCT	4	-1.41	1
867	CCTAAA	0	-5.27	1
868	AAAAGT	0	-5.4	1
869	AGTGAC	18	2.26	1
870	GACTCC	20	3.2	1
871	TCCACA	20	6.6	1
872	CCGCTG	20	5.49	1
873	GATGTT	0	-7.65	1
874	GTTCTC	4	-0.3	1
875	CCCCCC	20	10.74	1
876	CCCATT	4	-0.7	1
877	CACAGC	20	9.16	1
878	AGCCTG	20	3.26	1
879	CAGATA	0	-2.95	1
880	ATAGTA	0	-8.22	1
881	GAGAAT	0	-1.32	1
882	ATGCCA	20	6.15	1
883	CATTTA	0	-4.47	1
884	TTACCG	16	1.23	1
885	CCGAAG	0	-2.3	1
886	ACCTCT	20	5.5	1
887	AGGCCA	20	6	1
888	CATGAA	0	-6.01	1
889	TCATCG	20	4.45	1
890	TCGGAT	20	1.83	1
891	ATGCCC	20	1.71	1
892	CCCAAA	4	-0.2	1
893	AAACAT	0	-5.23	1
894	CATCCA	0	-7.18	1
895	CCAAGC	20	4.07	1
896	ATTTTA	0	-3.05	1
897	AAAATA	0	-5.39	1
898	ATAAGC	20	1.24	1
899	CAACAA	5	-0.5	1
900	AATAGG	0	-8.85	1
901	CGTAAA	0	-12.56	1
902	ATGGAA	4	-0.97	1
903	AAATCG	4	-1.55	1
904	TCGCCA	20	4.84	1
905	CATTTT	0	-3.09	1
906	TCAGAT	0	-2.32	1
907	GATGTG	11	0.06	1
908	GTGTTA	4	-0.83	1
909	TTAATA	0	-2.82	1
910	ATAATA	0	-6.54	1
911	ATACCT	4	-1.37	1
912	CCTGAT	0	-3.52	1
913	GATAAA	0	-6.72	1
914	CCCTTC	20	5.26	1
915	TTCGAA	16	1.64	1
916	GATTTA	0	-3.92	1
917	TTAAAC	0	-7.51	1
918	AACACA	6	-0.69	1
919	AAAGGG	0	-3.01	1
920	GGGAGA	20	1.01	1
921	AGACCT	4	-0.73	1
922	CCTCCC	20	15.22	1
923	ATCGAG	16	1.67	1
924	GAGTTA	0	-3.46	1
925	TTAAGG	0	-8.29	1
926	TCTTGG	4	-0.62	1
927	TGGGAA	4	0.13	1
928	AGACAT	0	-6.74	1
929	CATCCT	4	-0.84	1
930	CCTACT	4	0.2	1
931	ACTGAC	4	-1.3	1
932	GACGTT	0	-3.66	1
933	GTTGCC	0	-6.59	1
934	GCCTGT	20	2.05	1
935	TGTAGT	5	-0.83	1
936	AGTCTC	20	4.32	1
937	CTCCGA	4	0.2	1
938	CGAAAG	0	-3.08	1
939	GTGGCT	11	0.18	1
940	GCTTTT	4	-1.21	1
941	TTTGCA	10	-0.46	1
942	GCACAA	0	-9.31	1
943	CAAAAA	0	-10.47	1
944	GACTAC	13	0.02	1
945	TACACC	20	3.32	1
946	ACCATA	3	-1.21	1
947	GTTTGC	4	-0.8	1
948	TGCAAA	1	-2.16	1
949	AAAGCA	0	-6.89	1
950	GAAACT	0	-7.59	1
951	ACTACA	4	-1.53	1
952	TTCAAA	0	-5.22	1
953	CTCAGC	20	3.68	1
954	AAGAGT	0	-4.02	1
955	AGTGGT	5	-1.1	1
956	GGTCTT	4	-0.32	1
957	CTTGAT	0	-3.72	1
958	GATCCT	2	-2.2	1
959	CCTTTT	4	-0.33	1
960	TTTCTA	0	-3.44	1
961	AACATA	3	-1.73	1
962	AACAGC	20	5.42	1
963	ATGTCA	20	7.51	1
964	TTCAGA	4	-0.68	1
965	AAGAAG	0	-5.39	1
966	AAAGAT	0	-5.89	1
967	GATCAT	0	-5.05	1
968	GGATAC	17	0.78	1
969	TACAGA	0	-6.5	1
970	AGAAAT	0	-5.24	1
971	AATCTA	0	-3.08	1
972	CTAAGC	16	1.26	1
973	AGCACG	17	2.21	1
974	ACGTCA	16	0.13	1
975	TCAAGT	4	-1.05	1
976	GAGATT	0	-6.2	1
977	TTAGAG	2	-2.39	1
978	GAGCAT	16	1.26	1
979	GATCAA	4	-0.75	1
980	CCTTAC	19	1.8	1
981	TACCCA	8	-1.08	1
982	CCAGGA	4	0.21	1
983	GGACAT	3	-1.97	1
984	CATTCA	11	0.37	1
985	TCAGGG	20	5.01	1
986	TCTGCA	8	-0.71	1
987	GCAGGA	20	1.09	1
988	GGATCT	4	-0.19	1
989	TCTGAT	12	-0.42	1
990	GATGCA	0	-3.28	1
991	GCAACA	0	-3.08	1
992	TGGGCT	16	1.77	1
993	GCTGAA	0	-4.37	1
994	ACAGTC	4	-0.39	1
995	GTCCAG	16	1.61	1
996	CAGATG	16	1.61	1
997	ATGGTA	16	1.09	1
998	GTAAAC	0	-4.29	1
999	AGCTTG	20	11.92	1
1000	CCTGAC	20	7.57	1
1001	CTGATA	0	-8.95	1
1002	ATAACA	0	-2.32	1
1003	ACAGCC	19	2.62	1
1004	GCCACA	16	1.44	1
1005	ACAATA	1	-2.23	1
1006	ATAGTG	6	-0.4	1
1007	GTGATT	0	-2.47	1
1008	TCAGAC	19	2.55	1
1009	AGGAAG	0	-1.63	1
1010	AAGAAT	0	-6.57	1
1011	CTGTCG	17	2.02	1
1012	TCGCTT	19	1.51	1
1013	GATAGT	0	-4.16	1
1014	AGTGTT	4	-0.2	1
1015	AACTCA	20	1.88	1
1016	TCAGCA	20	1.89	1
1017	GCAAAC	4	-0.36	1
1018	AACAGT	15	0.83	1
1019	AGTTTA	0	-4.36	1
1020	TTAAAT	0	-4.24	1
1021	AATACA	0	-5.55	1
1022	ACAAAG	0	-7.34	1
1023	ATCTTT	0	-1.58	1
1024	GCAAGT	4	-1.57	1
1025	AATCCT	0	-6.26	1
1026	CCTGTT	4	-1.32	1
1027	GTTGTC	4	-0.16	1
1028	GTCAGC	20	1.55	1
1029	AGCCTA	20	6.8	1
1030	CTAACA	4	-1.24	1
1031	AAGCTT	0	-7.41	1
1032	CTTTCA	0	-3.09	1
1033	AATAAA	0	-6.86	1
1034	AAACTG	0	-2.87	1
1035	ATAACT	5	0.21	1
1036	ACTGAT	9	-0.23	1
1037	AGTTTT	4	-0.92	1
1038	AAGCCT	0	-4.72	1
1039	CCTTCA	20	4.53	1
1040	CTGTCT	1	-1.73	1
1041	GACTCG	16	1.28	1
1042	TCGAAT	0	-4.35	1
1043	AATTTC	0	-7.15	1
1044	GATAGG	0	-7.38	1
1045	CCTAGT	4	-0.22	1
1046	AGTTCC	20	7.22	1
1047	TCCAAT	9	-0.23	1
1048	GATACT	4	-1.06	1
1049	ACTAAA	0	-6.6	1
1050	CTGTTT	4	0.01	1
1051	TTTAGT	0	-3.54	1
1052	AGTAGC	16	1.73	1
1053	AGCAAT	19	1.32	1
1054	AAATTG	0	-8.28	1
1055	TTGTCC	4	-0.87	1
1056	TCCCAA	20	2.95	1
1057	CAAGGT	4	0.15	1
1058	GGTCCT	4	0.26	1
1059	AATGCA	0	-3.07	1
1060	TCACAG	19	2.34	1
1061	TCAGGT	20	1.18	1
1062	TCTAAT	4	0.15	1
1063	AATAGA	0	-5.99	1
1064	AGATTA	0	-3.46	1
1065	TCCCAT	20	2.59	1
1066	CATAAT	3	-1.97	1
1067	AATGGA	2	-2.21	1
1068	GGAAAT	0	-3.61	1
1069	TCATAT	5	-0.9	1
1070	TATACT	4	-1.3	1
1071	ACTTCA	3	-1.61	1
1072	GATCTT	0	-7.38	1
1073	CTTAAT	0	-8.55	1
1074	AAGGTA	18	0.99	1
1075	GTATCC	20	3.97	1
1076	TCCCGA	16	0.18	1
1077	ATCGTC	14	-0.02	1
1078	GTCTCA	4	0.25	1
1079	TCAACA	0	-4.9	1
1080	ATATCT	3	-1.99	1
1081	CCTAAC	17	0.73	1
1082	AAGTTA	0	-10.62	1
1083	TCCCGT	0	-4.71	1
1084	CGTGAT	0	-9.12	1
1085	AGCTTC	20	3.12	1
1086	TTCGTT	0	-4.18	1
1087	TTAGCA	0	-5.3	1
1088	GCAAAG	0	-19.28	1
1089	AAGTCT	0	-4.13	1
1090	AAGTTG	0	-4.4	1
1091	CATTAT	0	-3.42	1
1092	TATCCT	0	-4.61	1
1093	ATCATT	4	-0.83	1
1094	GATCCC	0	-5.18	1
1095	CCCAAC	20	4	1
1096	GTTTCA	0	-2.82	1
1097	GCAAGG	4	-1.94	1
1098	CTGTCC	8	-0.36	1
1099	AGCATC	13	1.15	1
1100	CCTATC	0	-2.07	1
1101	ATCAAG	0	-1.52	1
1102	TTATCT	0	-5.4	1
1103	AATTCA	4	-1.47	1
1104	TTGAGT	0	-1.93	1
1105	AGTCGT	0	-4.91	1
1106	ATCTTC	20	6.49	1
1107	TTCTCA	11	0.56	1
1108	CCTAAT	4	-0.93	1
1109	TTATAC	1	-1.78	1
1110	TACCGT	12	0.42	1
1111	GGGATG	10	0.08	1
1112	TCTTCC	20	2.91	1
1113	CCTAAG	4	-1.78	1
1114	GGAATG	0	-6.38	1
1115	TCCGAT	14	0	1
1116	TCAATG	9	-0.45	1
1117	GATATG	0	-4.4	1
1118	TTGAGC	20	5.74	1
1119	AGCCGT	20	4.62	1
1120	GAGTCT	0	-4.4	1
1121	ACTAAT	0	-3.2	1
1122	TTGTCA	0	-3.9	1
1123	TATGAT	0	-2.87	1
1124	AATATC	4	-1.02	1
1125	TCTTTA	4	-0.49	1
1126	TTAGAT	0	-4.99	1
1127	AACAAT	18	0.94	1
1128	AATAGT	3	-1.25	1
1129	AGTTCG	20	2.72	1
1130	TCGGCA	20	3.89	1
1131	AGCAGT	20	5.06	1
1132	AGTCCT	19	1.09	1
1133	ACTGTC	15	0.34	1
1134	GTCAAT	0	-2.86	1
1135	ACTACT	3	-1.59	1
1136	ACTACC	20	2.25	1
1137	ACCAAC	20	3.18	1
1138	AACGCA	16	1.86	1
1139	GCAGCG	16	1.08	1
1140	GCGGAA	16	1.19	1
1141	GGTACT	0	-7.03	1
1142	ACTAAG	0	-3.75	1
1143	AACATG	8	-0.97	1
1144	ATGCTG	16	0.25	1
1145	GACTCT	20	3.13	1
1146	AAACAG	0	-3.61	1
1147	GAATGG	0	-6.38	1
1148	TGGCTC	20	1.19	1
1149	CTCCCA	20	6.3	1
1150	CCAAAT	0	-5.46	1
1151	GTCCAA	0	-7.13	1
1152	CAAGGA	4	-0.44	1
1153	TCATCA	18	1.57	1
1154	TCAGTG	20	7.27	1
1155	GTGACT	0	-2.5	1
1156	AATATA	0	-3.47	1
1157	ACACAT	3	-1.6	1
1158	CATCGC	18	1.82	1
1159	TCCTCA	20	3.69	1
1160	TCAAAC	0	-6.07	1
1161	AACTCG	20	8.72	1
1162	TCGGTA	16	1.32	1
1163	GTAAAT	0	-5.4	1
1164	TTTACA	4	-1.32	1
1165	ATTGAC	1	-1.57	1
1166	GACATT	3	-1.39	1
1167	TCAATA	0	-3.45	1
1168	GTACTC	17	1.46	1
1169	CTCAAA	4	-0.16	1
1170	AAATCA	0	-6.33	1
1171	TCAATT	0	-5.15	1
1172	TTAAGT	0	-5.66	1
1173	AGTAAA	0	-4.54	1
1174	GACCTT	16	0.8	1
1175	TTGTTT	0	-9.98	1
1176	TCTAAA	0	-6.36	1
1177	TCAGAA	17	1.25	1
1178	CTCTAC	20	5.98	1
1179	TACACA	20	4.92	1
1180	AATGAT	0	-9.8	1
1181	TATTCT	4	-0.7	1
1182	CCACCT	20	1.94	1
1183	AGTGTG	20	8.5	1
1184	GTGCAC	20	5.16	1
1185	GATAGC	17	0.81	1
1186	AGCACA	20	2.77	1
1187	ACAGAT	15	0.84	1
1188	GATGAC	0	-1.24	1
1189	AGAGTG	13	0.61	1
1190	TTGGGA	0	-3.62	1
1191	GGAAAA	0	-6.03	1
1192	GATCTA	0	-9.57	1
1193	CTAAAC	16	1.1	1
1194	TGGCGT	11	0.58	1
1195	CGTTCA	8	-0.31	1
1196	TCAAAA	0	-2.8	1
1197	CTTCTA	4	-1.73	1
1198	CTAAAT	0	-7.83	1
1199	AATTCC	16	0.92	1
1200	TCCCAG	20	4.24	1
1201	GTTCTT	4	-1.24	1
1202	CTTTTA	0	-5.69	1
1203	CCTGTA	4	-0.79	1
1204	GTAGTT	0	-4.33	1
1205	GTTAAA	0	-11.84	1
1206	AATAGC	20	1.97	1
1207	TTACTC	14	0.54	1
1208	GAAGGT	0	-6.25	1
1209	GGTGAA	4	-0.67	1
1210	GAACCA	3	-1.54	1
1211	GACATA	0	-4.04	1
1212	GACTAT	16	-0.11	1
1213	TATGTC	3	-1.54	1
1214	GTCTCT	20	2.37	1
1215	TCTGAA	0	-3.82	1
1216	CTCTTA	4	-1.35	1
1217	GAGGCT	20	3.05	1
1218	GCTGCT	4	-1.83	1
1219	GCTGGA	4	-0.78	1
1220	GGAAGA	0	-5.72	1
1221	TTTCCA	10	0.51	1
1222	CCAATG	0	-7.74	1
1223	ATGAAC	16	0.47	1
1224	AGTTTC	20	1.17	1
1225	AAAAAA	0	-9.61	1
1226	TTAGTA	0	-2.71	1
1227	GTAAGT	12	0.14	1
1228	GAATCT	0	-4.37	1
1229	TCTAGC	20	6.74	1
1230	AGCTCT	20	5.8	1
1231	GAACAT	3	-1.36	1
1232	CATGTT	20	1.41	1
1233	GGTAGC	20	5.02	1
1234	AGCATA	20	2.23	1
1235	ATATAT	0	-4.48	1
1236	TACGTT	16	0.51	1
1237	GTTATC	4	-1.98	1
1238	AAGCAA	4	-0.02	1
1239	CAAATA	0	-2.99	1
1240	ATATTC	6	-0.14	1
1241	TTCACT	0	-3.2	1
1242	ACTGCA	0	-3.84	1
1243	GCACCC	20	4.03	1
1244	CCCATA	20	6.87	1
1245	CTGGGA	3	-1.49	1
1246	GGAATA	0	-3.24	1
1247	ATAGGA	8	0.4	1
1248	AGTGAG	20	4.15	1
1249	GAGGCC	20	8.28	1
1250	GCCCGG	16	1.05	1
1251	CGGATG	12	-0.42	1
1252	ATGGAC	16	0.91	1
1253	GACTCA	20	8.52	1
1254	TTGCTG	18	1.54	1
1255	CTGACA	8	-0.7	1
1256	ACACCT	19	1.6	1
1257	CCTTGG	18	0.84	1
1258	AGAAGT	5	-0.15	1
1259	AGTGTA	0	-2.33	1
1260	GTAACT	2	-2.42	1
1261	TCACAC	20	1.95	1
1262	CACATT	0	-1.58	1
1263	ATTATC	0	-3.44	1
1264	ATCAAC	2	-1.63	1
1265	AACTAT	20	0.97	1
1266	GTTAAC	14	0.64	1
1267	TCCAAA	3	-1.92	1
1268	TCGATC	0	-2.37	1
1269	ATCATA	0	-8.86	1
1270	AGCCAA	20	3.62	1
1271	TCCTTT	16	0.33	1
1272	TTTCCT	4	-0.95	1
1273	AATACT	4	-1.12	1
1274	ACTCTG	2	-1.72	1
1275	CTGTTA	14	0.66	1
1276	TCTGGG	16	0.97	1
1277	GGGGTA	16	1.01	1
1278	GTAATC	0	-5.41	1
1279	ATCAAA	0	-9.2	1
1280	AAAGTG	0	-6.02	1
1281	GTGATA	20	1.36	1
1282	AACTCT	0	-1.71	1
1283	TCTTTG	0	-5.8	1
1284	TTGTTG	1	-2.14	1
1285	ACAACC	0	-2.96	1
1286	ACAGAG	20	4.52	1
1287	AGTAGA	0	-7.29	1
1288	ATAAAA	0	-3.28	1
1289	AAACTT	0	-11.27	1
1290	CTTCTT	0	-3.56	1
1291	CTTTCC	16	1.71	1
1292	TCCAGG	17	2.2	1
1293	CAGAAT	8	0.37	1
1294	AACCCC	20	1.88	1
1295	CCCCTA	11	0.29	1
1296	CTAGAC	0	-2.1	1
1297	TCTTCT	0	-2.08	1
1298	TCTGTG	20	2.01	1
1299	GTGAGT	20	5.43	1
1300	AGTGGA	3	-1.25	1
1301	GGAGCT	1	-2.47	1
1302	GAATAT	2	-2.13	1
1303	TATACA	0	-10.19	1
1304	TGCCAA	20	1.29	1
1305	ATATCC	20	3.75	1
1306	ACACAA	9	-0.1	1
1307	GAGTCA	17	1.76	1
1308	TATCCA	1	-2.37	1
1309	CCAGTA	0	-3.05	1
1310	GTACGA	0	-9.5	1
1311	GATACA	0	-2.97	1
1312	AAGTCA	14	-0.18	1
1313	TCACCA	18	1.7	1
1314	TCTAAC	0	-4.78	1
1315	AACTTA	3	-1.68	1
1316	GAAAGT	0	-4.03	1
1317	AGTTCT	4	-1.25	1
1318	TCACTA	7	-0.09	1
1319	AAAGTT	0	-10.97	1
1320	GACACC	20	1.56	1
1321	ACCGAC	20	1.04	1
1322	GACACA	20	1.24	1
1323	ACAGCA	3	-1.75	1
1324	AACATC	19	2.21	1
1325	CTAAAA	0	-9.38	1
1326	TTCAGT	20	2.74	1
1327	AGTATT	4	-1.03	1
1328	ATTTTC	10	0.58	1
1329	TTCTTC	20	6.46	1
1330	AAATAC	0	-3.72	1
1331	TACAAT	16	1.12	1
1332	CAGTCT	0	-1.9	1
1333	AGTCTA	4	-1	1
1334	CTAATT	4	-0.9	1
1335	ATTAAA	0	-11.46	1
1336	CATTCT	1	-2.03	1
1337	GGTTCA	4	-0.28	1
1338	GAACAC	5	-0.76	1
1339	CACTTA	0	-4.49	1
1340	ACTCAA	4	-0.25	1
1341	TTTAAC	19	1.08	1
1342	AACAAA	0	-5.34	1
1343	AAAGTA	0	-10.52	1
1344	GTAGAC	16	0.68	1
1345	ATTTTG	4	-1.63	1
1346	TTGAAT	0	-3.64	1
1347	CCAAAG	0	-7.56	1
1348	CTGCGT	9	-0.88	1
1349	CGTATG	17	2.09	1
1350	CTCTCG	20	1.5	1
1351	TCGGAG	20	4.29	1
1352	GTAAAA	0	-7.83	1
1353	AATTTG	2	-2.08	1
1354	ATTCAG	4	-0.42	1
1355	CAGCAT	3	-1.24	1
1356	CATTAC	17	1.25	1
1357	TACCTT	0	-6.43	1
1358	CTTGTT	0	-3.6	1
1359	GTTGAA	0	-7.62	1
1360	AGACTT	0	-3.92	1
1361	CTTACA	1	-2.29	1
1362	TCAGGC	20	13.85	1
1363	GGCCAC	19	2.38	1
1364	CACATC	0	-1.43	1
1365	ATCACC	19	2.49	1
1366	ACCAAG	0	-3.76	1
1367	AAGGAG	16	0.17	1
1368	GACTTA	0	-2.95	1
1369	TTACCA	3	-1.75	1
1370	CCAACA	3	-1.01	1
1371	ACAATC	4	-0.46	1
1372	ATCTAT	0	-3.09	1
1373	TATCAC	0	-3.79	1
1374	CACAAG	0	-2.6	1
1375	TATCTA	0	-7.12	1
1376	CAAACT	4	-0.63	1
1377	ACTCCC	20	3.42	1
1378	CCCTTT	16	1.32	1
1379	TACTCA	20	3.36	1
1380	ACTGTA	0	-2.58	1
1381	GAAATC	0	-1.99	1
1382	ATCATG	8	-1.04	1
1383	TCTTTT	0	-3.91	1
1384	TTTGTA	0	-8.22	1
1385	AACCAT	0	-6.81	1
1386	CATCAT	14	0.59	1
1387	CATTTC	4	-0.02	1
1388	TTCATA	4	-1.03	1
1389	ATAGAT	3	-1.54	1
1390	CATCTA	0	-3.39	1
1391	GAAACA	0	-2.81	1
1392	CTTAGA	0	-3.21	1
1393	AGAGGT	4	-1.22	1
1394	GGTTTT	0	-16.22	1
1395	CTAAGT	9	0.03	1
1396	GAAATT	0	-12.05	1
1397	TATTTC	3	-1.04	1
1398	TTCCTG	20	6.26	1
1399	CTGAAG	6	-0.83	1
1400	AATCTT	0	-6.06	1
1401	GTGAGC	20	3.34	1
1402	TTATTC	2	-1.54	1
1403	GACGCT	16	0.16	1
1404	GCTATG	13	-0.09	1
1405	ATGGCT	14	0.82	1
1406	CATGCC	3	-0.99	1
1407	AGCATG	20	12.04	1
1408	ATGTCC	16	0.37	1
1409	GTAAGA	0	-9.53	1
1410	CTAGGA	0	-6.21	1
1411	GGACAA	4	-0.94	1
1412	GCAGAT	0	-3.21	1
1413	GATGGG	18	1.96	1
1414	GGGAAT	7	0.22	1
1415	TTTGGT	0	-6.29	1
1416	TCAAGC	20	2.37	1
1417	AGCCTT	17	0.87	1
1418	CTTAAA	0	-14.81	1
1419	ATGCAA	0	-3.31	1
1420	TACCCT	19	2.24	1
1421	GTAACC	4	-1.43	1
1422	TCTCTA	4	-0.51	1
1423	CTACAA	0	-3.47	1
1424	CAACAT	8	-0.27	1
1425	TATCTT	0	-3	1
1426	TTATCA	0	-1.97	1
1427	GAATTA	0	-7.05	1
1428	TTATTA	0	-5.73	1
1429	GATTTG	0	-6.11	1
1430	TACCTC	20	3.3	1
1431	CAGGTC	16	1.34	1
1432	GTCCTC	16	1.08	1
1433	CTCTTT	15	0.79	1
1434	TTTATA	0	-3.72	1
1435	TATAAG	0	-2.51	1
1436	CTGGTG	18	1.4	1
1437	GTGTCA	20	6.91	1
1438	CAGCTA	20	1.68	1
1439	CTAAAG	0	-3.13	1
1440	AAGGGG	20	3.03	1
1441	GGGATC	20	4.77	1
1442	ATCAGC	16	1.95	1
1443	ATCTCA	20	1.4	1
1444	TCACTC	20	2.02	1
1445	CATTCC	15	0.89	1
1446	CCATTA	4	-0.99	1
1447	AAAACA	0	-6.81	1
1448	AATTTA	0	-3.49	1
1449	TTTAGA	0	-5.92	1
1450	AGTTAC	16	1.21	1
1451	ATGAGG	0	-2.71	1
1452	GATTCA	3	-1.4	1
1453	CAAATG	0	-3.34	1
1454	AATGGC	2	-1.64	1
1455	GCAGCT	0	-3.99	1
1456	GCTTTA	0	-7.58	1
1457	CACGTG	20	8.7	1
1458	GTGCTG	9	-0.26	1
1459	CTGCTT	18	1.14	1
1460	AAATGC	0	-12.94	1
1461	TGCGGA	10	0.46	1
1462	TCTTTC	20	2.67	1
1463	CAAATT	15	-0.02	1
1464	AACCTA	16	1.92	1
1465	CTACCA	1	-2.79	1
1466	CCAGCA	18	1.61	1
1467	ATATGG	6	-0.7	1
1468	ATTTAT	0	-5.89	1
1469	TATACC	16	0.82	1
1470	ACCAGG	20	2.46	1
1471	ATACAA	0	-2.78	1
1472	CAATCT	5	-1.02	1
1473	CAGGCA	16	1.13	1
1474	CCACTA	20	4.17	1
1475	CTAACT	0	-4.12	1
1476	ACTAGG	0	-2.53	1
1477	AGGTCA	18	1.57	1
1478	ATATCA	4	-0.82	1
1479	CTTAAG	0	-5.19	1
1480	CATGGT	10	0.42	1
1481	GGTTTC	20	1.85	1
1482	ATGCAG	10	0.07	1
1483	CAAGTA	0	-2.6	1
1484	TCTGTC	20	2.62	1
1485	TACAAA	4	-0.87	1
1486	ATTCAA	0	-9	1
1487	CCATAT	0	-6.92	1
1488	TATAGT	0	-6.64	1
1489	AGTTGG	19	1.11	1
1490	TGGGAT	4	-0.82	1
1491	ACAATT	0	-3.23	1
1492	CAATCA	19	2.45	1
1493	CCTTGC	20	5.01	1
1494	TGCTTA	4	-1.77	1
1495	AAGACA	0	-9.02	1
1496	ACATTG	0	-4.46	1
1497	AAGCTA	0	-2.79	1
1498	CTACTT	0	-4.7	1
1499	TTTTAT	0	-3.63	1
1500	TTGACT	0	-2.97	1
1501	GCACAG	0	-2.65	1
1502	GATACC	0	-3.41	1
1503	ACCGAA	5	-0.93	1
1504	TCTTAT	0	-4.51	1
1505	TATCTC	0	-14.48	1
1506	CTCCCT	20	0.74	1
1507	AACTGC	14	0.55	1
1508	CTCTCC	20	1.36	1
1509	TCCTTC	18	1.7	1
1510	TTCCCT	16	0.8	1
1511	CCTACA	0	-6.61	1
1512	TGGAAG	9	-0.11	1
1513	AAGACT	0	-15.53	1
1514	ACTAAC	13	-0.4	1
1515	AACACC	19	2.54	1
1516	ACCTTC	18	2.16	1
1517	TTCATT	0	-3.33	1
1518	CATGTC	9	0.32	1
1519	GTCAAG	0	-1.55	1
1520	GAGATC	16	1.11	1
1521	ATCGGG	12	0.16	1
1522	CAATCG	9	0.5	1
1523	TCGAAA	0	-6.35	1
1524	TTAGAC	0	-5.26	1
1525	GACCAC	20	3.73	1
1526	AAAGGA	3	-2.14	1
1527	TTGGTT	0	-2.81	1
1528	GTTACA	0	-6.49	1
1529	ACATTT	0	-2.56	1
1530	CAATTC	7	0.21	1
1531	TATAGA	0	-3.24	1
1532	AACCCA	2	-1.78	1
1533	TGCAAT	4	-1.22	1
1534	AAACGT	0	-8.42	1
1535	CGTGCC	20	2.64	1
1536	GCCAAG	7	-0.59	1
1537	ATCTCT	20	3.79	1
1538	TCATTT	0	-4.03	1
1539	TTTAAA	0	-7.45	1
1540	AAAAGC	7	-0.4	1
1541	TCAAGA	0	-6.97	1
1542	TTCCCA	20	15.44	1
1543	GTATTG	0	-2.07	1
1544	AACACG	16	1.66	1
1545	ACGAAA	0	-3.95	1
1546	AAATCC	1	-1.36	1
1547	AAAAGA	0	-9.26	1
1548	AGAGAC	0	-12.82	1
1549	CACGCC	20	6.42	1
1550	GCCACC	20	5.78	1
1551	TTTCAC	0	-4.72	1
1552	AAGATA	0	-8.91	1
1553	ATAGTT	0	-6.13	1
1554	GTTAGG	0	-15.16	1
1555	AGGTTA	4	-0.59	1
1556	TTACTA	0	-2.68	1
1557	CCAGCC	20	10.16	1
1558	CCCACT	20	13.7	1
1559	ACAAGA	3	-2.03	1
1560	CCTCAT	4	-0.46	1
1561	CATCTC	2	-1.49	1
1562	CGGAAG	6	-0.67	1
1563	TCTGCG	4	-0.44	1
1564	GCGCCA	20	3.17	1
1565	AGGAAT	0	-4.3	1
1566	TTACTT	2	-2	1
1567	CTTCAC	19	2.22	1
1568	CACTGG	20	4.57	1
1569	TGGACT	2	-1.04	1
1570	AGAACT	0	-2.85	1
1571	ACTATA	0	-3.32	1
1572	ATACAT	0	-2.79	1
1573	GATTGT	0	-1.71	1
1574	TGTTTG	4	-0.78	1
1575	TTGGAT	0	-7.45	1
1576	GATAGA	0	-4.53	1
1577	TTCGAC	9	-0.37	1
1578	GACGAT	0	-2.48	1
1579	CACGCA	20	2.99	1
1580	CCCACA	20	2.09	1
1581	ACAGTT	0	-6.94	1
1582	TGTCCT	18	1.46	1
1583	GCAAGA	0	-8.21	1
1584	AGTCCA	3	-0.96	1
1585	GATTCC	0	-2.12	1
1586	GCAAAA	0	-12.3	1
1587	CACTGT	2	-1.74	1
1588	TGTGCA	4	-0.15	1
1589	GCACGA	4	-0.18	1
1590	CGACCA	0	-1.95	1
1591	CCATAC	2	-2.16	1
1592	TACACT	20	5.29	1
1593	ACTGCT	0	-2.32	1
1594	GCTCCA	0	-2.95	1
1595	AAACGA	0	-9.47	1
1596	CGACGA	0	-1.3	1
1597	AGTGCC	20	17.13	1
1598	GCCGCC	16	1.72	1
1599	GCCTGG	2	-1.45	1
1600	TGGAAA	0	-10.16	1
1601	AAATTT	0	-11.19	1
1602	CCTCGG	16	0.3	1
1603	ATGGTT	0	-4.8	1
1604	TCAGCG	18	2.38	1
1605	GCGGGC	16	1.77	1
1606	GGCTTA	0	-4.17	1
1607	TTATAT	3	-1.24	1
1608	GTCACC	20	4.92	1
1609	ACCCCA	20	2.38	1
1610	CCAGCG	20	2.82	1
1611	GCGTAT	0	-1.42	1
1612	GGAATC	4	-1.06	1
1613	GTGCGG	16	0.69	1
1614	CGGTCC	17	1.7	1
1615	ATTGAA	0	-12.09	1
1616	AAGCGT	16	0.59	1
1617	CGTCCG	15	0.11	1
1618	CCGCTC	20	3.85	1
1619	CTCATT	0	-2.17	1
1620	ATTAGT	0	-3.71	1
1621	GACAAT	16	0.86	1
1622	GAATGA	4	-0.71	1
1623	GCTGCG	3	-1.45	1
1624	GCGGTT	0	-2.59	1
1625	GTTGTG	0	-5.3	1
1626	GTGGCA	20	6.26	1
1627	GCAATG	0	-3.77	1
1628	CTGATG	20	1.35	1
1629	ATGCTC	20	9.65	1
1630	CTCGGA	20	2.23	1
1631	GGAGTC	4	0.25	1
1632	GTCGGG	7	-0.32	1
1633	GGGCTG	20	5.84	1
1634	CTGATC	8	-0.51	1
1635	ATCGAA	1	-1.21	1
1636	CTGTGG	2	-2.05	1
1637	TGGGTG	20	2.62	1
1638	GTGTGG	20	7.17	1
1639	TGGTGT	4	0.29	1
1640	TGTTAT	7	-0.46	1
1641	TCCACG	20	7.11	1
1642	ACGACA	17	1.76	1
1643	GCCTCA	20	6.77	1
1644	CTGCTC	20	1.53	1
1645	CGAAAA	0	-4.22	1
1646	TGCTGC	20	13.62	1
1647	TGCCTA	18	1.58	1
1648	CTTCTC	14	0.7	1
1649	CTCCAC	20	8.77	1
1650	CACCCT	20	3.77	1
1651	CCTTTC	12	0.56	1
1652	TTCGTC	20	3.35	1
1653	GTCTTT	0	-6.28	1
1654	GGTCAG	0	-3.64	1
1655	CAGTAC	20	2.99	1
1656	TGGTTT	20	1.25	1
1657	GTCACG	16	0.24	1
1658	GTTCCA	1	-2.63	1
1659	CCAGAT	4	-0.56	1
1660	TCAGTT	4	-0.34	1
1661	GTTTTG	0	-4.08	1
1662	AAAAAG	0	-5.26	1
1663	ACTCAT	1	-2.09	1
1664	TCTATT	0	-9.4	1
1665	ATTGTT	0	-5.34	1
1666	GTTCTG	0	-5.65	1
1667	ACCGCC	10	0.88	1
1668	GATTTT	0	-7.43	1
1669	TATGCC	15	-0.07	1
1670	GCCTTC	20	3.87	1
1671	AGGATA	12	0.44	1
1672	ATATTG	0	-3.54	1
1673	TTGTGT	0	-11.2	1
1674	AGAATA	0	-4.16	1
1675	TATTTG	0	-5.26	1
1676	AGTCCG	20	6.25	1
1677	CCGGTT	16	0.46	1
1678	GAGAGT	16	1.14	1
1679	TACATT	4	-0.27	1
1680	GCAGTT	0	-5.12	1
1681	CTCACC	20	7.01	1
1682	TGCCAG	20	1.63	1
1683	GGCTCT	20	3.08	1
1684	CTTAGT	0	-6.53	1
1685	GACTTT	16	1.02	1
1686	TTTGAT	0	-6.86	1
1687	GGTCGA	0	-7.05	1
1688	AAGGCA	0	-3.08	1
1689	GCATAC	20	11.11	1
1690	CTTGCT	0	-5.78	1
1691	GCTGGC	3	-0.94	1
1692	GGCTCC	20	8.04	1
1693	ATTGTA	0	-9.51	1
1694	GTATCT	11	0.45	1
1695	ACTGTT	0	-2.77	1
1696	CACACA	17	1.97	1
1697	GCATTG	0	-6.17	1
1698	CGAATT	0	-6.04	1
1699	GTCTAT	4	0.35	1
1700	CACCCC	20	5.48	1
1701	GCTGTC	16	0.97	1
1702	AGGACT	7	0.33	1
1703	CTGCCT	20	7.37	1
1704	CCTGCC	20	2.17	1
1705	TGGCAT	10	-0.03	1
1706	CATCGA	0	-3.77	1
1707	GATTGG	0	-3.34	1
1708	TGGACC	2	-0.82	1
1709	ACCATC	20	5.57	1
1710	CTGCAT	4	-0.57	1
1711	TCTTAC	0	-9.54	1
1712	TACATG	16	0.53	1
1713	CACCTT	20	3.53	1
1714	CTTCAT	0	-4.44	1
1715	CATGCT	0	-7.1	1
1716	GGCCTA	4	-0.17	1
1717	CTACAG	15	0.93	1
1718	ATGTGC	0	-4.66	1
1719	TGCACA	20	3.07	1
1720	ACAGGC	20	5.21	1
1721	GGCTAC	10	-0.47	1
1722	GGCTTT	0	-4.89	1
1723	GAATTG	4	-1.18	1
1724	TTGGAG	0	-2.29	1
1725	GAGGTG	16	1.01	1
1726	CCAGAC	20	8.43	1
1727	TATGAC	9	0.27	1
1728	GTGTTT	0	-4.07	1
1729	TTTGTG	20	3.66	1
1730	GTGAAT	4	-1.16	1
1731	CTGGCA	20	4.33	1
1732	ATCGCT	18	2.29	1
1733	GCCATG	16	1.2	1
1734	ATGACG	20	3.22	1
1735	ACGATG	16	1.15	1
1736	ATGGGC	0	-2.34	1
1737	GGCAAA	0	-20.64	1
1738	ATTGGT	2	-2.21	1
1739	CAACTA	3	-1.82	1
1740	GACCCA	18	2.6	1
1741	GTTATA	0	-3.94	1
1742	ATTGCC	1	-1.21	1
1743	GCCCTA	16	0.5	1
1744	ACTCAC	0	-3.16	1
1745	GCACCA	14	0.76	1
1746	GTGTCT	18	2.2	1
1747	GGGGGA	16	1.58	1
1748	GTCATC	16	0.82	1
1749	ATCCTC	20	2.64	1
1750	CTCAAT	20	3.59	1
1751	GTTGAG	0	-2.55	1
1752	GCACTG	19	2.45	1
1753	CGATTT	0	-7.09	1
1754	CCACCC	20	10.49	1
1755	CCCGCA	20	3.53	1
1756	AACTTC	2	-1.34	1
1757	CTGTAT	16	0.52	1
1758	TATCAT	0	-4.6	1
1759	CTAGCA	0	-4.37	1
1760	GCAGCA	0	-5.08	1
1761	GTCTGA	16	1.54	1
1762	ATGGGG	20	11.14	1
1763	GCTCAT	0	-3.21	1
1764	GGATTA	0	-8.65	1
1765	TTAGTG	14	0.91	1
1766	TTTGCT	0	-7.76	1
1767	TTTGAA	0	-9.73	1
1768	ACCTTG	11	-0.36	1
1769	GGAAAG	0	-15.76	1
1770	CCACTG	20	14.7	1
1771	CTGTGT	11	0	1
1772	TGTAAA	0	-3.98	1
1773	GTCGGT	4	0.01	1
1774	GGTGGG	0	-1.59	1
1775	GGGCCA	20	2.08	1
1776	TCCAAG	16	0.3	1
1777	AAGTCG	16	1.02	1
1778	TCGCTC	16	1.37	1
1779	CTCGTA	2	-1.07	1
1780	TTGGTG	0	-3.3	1
1781	GCGTTT	0	-4	1
1782	TTTGAC	2	-1.25	1
1783	AAGGCG	0	-1.73	1
1784	GCGTTC	8	-0.53	1
1785	TTCTTT	0	-2.65	1
1786	GACTTG	0	-4.89	1
1787	TTGTGG	4	0.3	1
1788	GAGGGG	20	3.84	1
1789	GGGCAC	20	4.28	1
1790	TCCGTC	17	1.64	1
1791	GTCAGA	0	-6.83	1
1792	GACACT	20	4.74	1
1793	CTGGCC	20	3.95	1
1794	GCCCAG	20	0.98	1
1795	TTCTAC	20	3.04	1
1796	ATCCAC	16	1.26	1
1797	CACTTT	2	-2.3	1
1798	GCCATC	18	2.26	1
1799	ATCTAC	0	-1.81	1
1800	TACTGC	19	2.43	1
1801	TGCAGA	17	0.91	1
1802	AGAGGC	4	-0.98	1
1803	AAACAA	0	-9.52	1
1804	AGGATT	12	0.59	1
1805	ATTTCT	0	-5.51	1
1806	AAAACC	0	-8.24	1
1807	GGGGCA	20	9.05	1
1808	GCGCTG	20	2.54	1
1809	CTGAGC	20	2.4	1
1810	CAGACT	0	-5.4	1
1811	ACTACG	20	4.59	1
1812	ACGGAG	16	2.07	1
1813	TTTCTG	0	-3.64	1
1814	TTCTAT	4	-0.58	1
1815	GCCCTC	20	5.1	1
1816	CTCCCC	20	8.27	1
1817	TTCGTG	20	3.1	1
1818	GTGCCC	19	2.55	1
1819	AATCCG	0	-10.63	1
1820	CCGATG	20	4.04	1
1821	ATGGTC	0	-2.16	1
1822	CCCTCA	20	9.85	1
1823	ACTCCA	4	-1.21	1
1824	AAGTTT	0	-14.64	1
1825	TTAGCT	0	-3.41	1
1826	TTAACT	0	-5.84	1
1827	ACTTTT	0	-9.52	1
1828	ACACCA	0	-2.56	1
1829	TTAACC	4	0.04	1
1830	GGACCT	4	-0.1	1
1831	CGGGCC	16	1.14	1
1832	ATGACC	0	-3.04	1
1833	CGGTAC	16	1.34	1
1834	ATCCAA	11	0.5	1
1835	CAAGCC	20	2.4	1
1836	GCCGAC	15	0.08	1
1837	TACCAC	10	0.11	1
1838	CACAAC	20	9.41	1
1839	CTCATC	20	4.66	1
1840	ATCGGT	10	-0.55	1
1841	GGTGTC	0	-2.08	1
1842	ACAGCT	0	-2.41	1
1843	GTGGAC	20	11.27	1
1844	AGCGGC	20	4.83	1
1845	AAGATG	8	-0.52	1
1846	ATGATC	1	-1.09	1
1847	ACCCCC	20	1.65	1
1848	CCCGAG	20	5.43	1
1849	AGTGTC	20	3.73	1
1850	GTCTGT	7	0.3	1
1851	TGTGTC	20	1.73	1
1852	ATGCGG	16	0.29	1
1853	GCACAC	20	3.32	1
1854	AGCGTG	20	7.75	1
1855	GACTTC	12	0.68	1
1856	TTCACG	20	3.34	1
1857	ACGAGG	20	12.13	1
1858	GGGACG	16	1.97	1
1859	ACGGCC	20	3.03	1
1860	TCAACC	20	7.12	1
1861	ATGTTG	0	-4.62	1
1862	TTGCGA	16	1.68	1
1863	CGAGCC	20	1.92	1
1864	GCCTCC	20	9.34	1
1865	TTGGCA	0	-5.65	1
1866	AAGGAT	0	-4.41	1
1867	GTCCCG	20	10.26	1
1868	CCGCTA	20	15.59	1
1869	CTACTG	20	1.92	1
1870	CCCTCC	20	14.06	1
1871	TTGATC	4	-0.78	1
1872	ATCTGG	8	-0.49	1
1873	TGGGGG	9	-0.58	1
1874	GGGAGT	20	6.97	1
1875	GACCGC	20	2.74	1
1876	CGCTTG	12	-0.45	1
1877	TTCTTG	7	-0.69	1
1878	TTGCAG	0	-2.82	1
1879	CAGGCT	4	-0.44	1
1880	GCTCTG	5	-0.07	1
1881	CGCTGG	20	8.81	1
1882	TGGCGC	16	1.54	1
1883	TTGACC	20	4.07	1
1884	ACCACA	18	2.29	1
1885	ACATCC	0	-2.24	1
1886	CATCCG	20	1.23	1
1887	CCGGGG	20	5.52	1
1888	GTCCTG	19	2.36	1
1889	AATGAC	13	-0.15	1
1890	CTCTTG	2	-1.45	1
1891	GATTGC	10	0.47	1
1892	TGCCAC	20	3.24	1
1893	CATAAC	5	-0.99	1
1894	AGGAGT	15	-0.07	1
1895	CACTCC	20	3.06	1
1896	AGCGAG	20	3.43	1
1897	GCTGTG	19	2.26	1
1898	ATGGCC	12	-0.34	1
1899	AATGCC	20	8.11	1
1900	GCGTCA	7	-0.56	1
1901	TCACTG	20	4.62	1
1902	GGTCGC	0	-7.08	1
1903	GAGGGA	20	1.09	1
1904	GGAAGG	0	-2.09	1
1905	ACTCGT	0	-5.18	1
1906	CTCGGG	20	3.71	1
1907	GGGGCC	20	3.49	1
1908	GCCTTG	0	-1.98	1
1909	TTCAGC	20	7.14	1
1910	CGGCCA	19	2.59	1
1911	ACAGCG	9	-0.43	1
1912	GCGATG	20	1.74	1
1913	ATGATT	0	-2.99	1
1914	ATTCGA	0	-2.98	1
1915	GATGGC	17	1.11	1
1916	GGCCTC	20	8.15	1
1917	TTCTGG	20	5.92	1
1918	TGGCTG	20	1.7	1
1919	ATCGAC	14	0.27	1
1920	GACCTA	20	2.19	1
1921	TCTGAC	16	1.66	1
1922	TACTCC	20	10.12	1
1923	TCCGTG	20	7.99	1
1924	GCTTTG	0	-8.36	1
1925	TTGCTC	4	-0.51	1
1926	CTCATG	20	4.42	1
1927	CTCTGC	20	2.1	1
1928	TGCCTC	20	1.33	1
1929	CGCAGT	16	0.56	1
1930	ATGTGT	0	-6.16	1
1931	TGTGCT	0	-7.26	1
1932	GCTAAG	0	-15.55	1
1933	GCAGGG	20	3.55	1
1934	CTTTCG	20	6.97	1
1935	GATCTC	0	-4.55	1
1936	GGACAC	19	2.57	1
1937	CACGAA	8	-0.99	1
1938	CAGCCG	20	7.58	1
1939	CCGTAT	4	-1.1	1
1940	TATGTG	16	0.01	1
1941	GGAGCC	15	0.71	1
1942	TACAGC	20	9.8	1
1943	ATCCCG	20	1.13	1
1944	CCGTCC	20	2.93	1
1945	ATGGGA	0	-8.49	1
1946	CTGCGA	4	-0.9	1
1947	CGATGC	20	2.41	1
1948	TGCTTC	20	1	1
1949	TTCATC	20	2.73	1
1950	GGCAAC	13	1.11	1
1951	AACGCT	10	-0.11	1
1952	ATAGAG	16	0.77	1
1953	TTTATC	4	-1.12	1
1954	ATCATC	14	0.28	1
1955	GGTGTT	0	-9.26	1
1956	GAATCC	20	5.37	1
1957	TCCGAC	20	7.24	1
1958	GACATC	20	4.78	1
1959	GCTGAC	12	0.35	1
1960	CAGCCC	20	14.4	1
1961	CCCCAG	20	9.5	1
1962	CTCTCA	20	17.83	1
1963	CTAACC	20	4.25	1
1964	AACACT	4	-0.52	1
1965	ACTGGG	9	-0.17	1
1966	GGGAAG	0	-9.16	1
1967	GCACGG	20	5.4	1
1968	GGGCCG	18	2.15	1
1969	CCGGCC	20	2.37	1
1970	GCCAGT	19	2.1	1
1971	GTGCAG	20	6.34	1
1972	AGTGGG	20	3.4	1
1973	CCCCTT	20	2.61	1
1974	CCAGTC	0	-4.95	1
1975	ACCCCT	12	0.08	1
1976	CACAGG	20	2.6	1
1977	ACAGGG	18	2.14	1
1978	GGGTGC	20	2.11	1
1979	TGCCCA	4	0.38	1
1980	GTGTAA	4	-1.42	1
1981	GTGAAG	0	-2.17	1
1982	TCTCGA	0	-7.64	1
1983	CGAGCG	20	12.04	1
1984	GCGAAG	0	-5.55	1
1985	CGCTAT	12	0.6	1
1986	GGAGAG	4	-1.13	1
1987	TTTGCG	18	2.07	1
1988	GCGACG	16	0.58	1
1989	ACGGTC	12	-0.37	1
1990	AAGGCC	9	-0.13	1
1991	AACCAA	7	0.26	1
1992	GTCGCC	1	-1.71	1
1993	ATTAAG	0	-9.04	1
1994	AAAATC	0	-6.52	1
1995	ATAAAT	0	-6.08	1
1996	GCCTTA	0	-4.57	1
1997	GAGATA	0	-4.21	1
1998	TTACAG	4	-0.76	1
[truncated: 1,925 more rows]

## Sheet: C57BL6J_TS25_vs_CD1_TS20
	Codon Pair	Stat	Effect Size	p-value
0	ATGTCT	0	-3.33	1
1	TCTCCA	0	-2.23	1
2	CCACTT	0	-2.29	1
3	CTTATA	5	-0.94	1
4	ATAAGA	1	-2.33	1
5	AGAAGC	4	-0.57	1
6	AGCATT	3	-1.34	1
7	ATTGTC	11	0.01	1
8	GTCGAT	0	-2.36	1
9	GATATC	0	-2.48	1
10	ATCACT	20	4.22	1
11	ACTGAA	0	-3.83	1
12	GAAGTT	0	-2.77	1
13	GTTTTC	16	0.24	1
14	TTCAAT	0	-2.32	1
15	AATCAA	0	-3.44	1
16	CAATAT	5	0.13	1
17	TATGCA	4	-0.6	1
18	GCATCA	0	-3.62	1
19	TCACAA	2	-1.78	1
20	CAAAGT	4	-0.35	1
21	AGTTGT	0	-2.88	1
22	TGTGAT	4	-0.67	1
23	GATGGA	4	-0.25	1
24	GGAGCA	0	-3.57	1
25	TCACTT	0	-2.48	1
26	CTTAGC	18	1.71	1
27	AGCAAG	20	2.65	1
28	AAGAAA	0	-2.83	1
29	AAAGAC	2	-1.11	1
30	GACCTG	20	4.61	1
31	CTGAAA	0	-3.37	1
32	AAAAAC	4	-1.01	1
33	AACCTC	10	0.43	1
34	CTCCTT	3	-1.98	1
35	CTTGAG	0	-3.62	1
36	GAGAGA	4	-0.74	1
37	AGAGAA	0	-3.22	1
38	GAACTT	2	-2.27	1
39	CTTGGA	4	-0.97	1
40	GGAGAT	0	-5.85	1
41	GATGTC	8	-0.53	1
42	GTCCTT	0	-1.51	1
43	CTTCAG	4	-0.92	1
44	CAGAGA	4	-0.27	1
45	AGACCA	0	-3.91	1
46	CCACAT	4	-1.23	1
47	CATGAC	3	-0.81	1
48	GACCCT	20	3.83	1
49	CCTGAG	15	0.93	1
50	GAGACG	20	4.81	1
51	ACGATA	9	0.15	1
52	ATAGAC	16	0.54	1
53	CTGACC	20	6.78	1
54	ACCCTA	16	-0.11	1
55	CTAGAA	0	-2.26	1
56	CTTCTG	2	-1.22	1
57	CTGGAT	16	0.16	1
58	GATCGC	12	-0.33	1
59	CGCGAC	20	3.26	1
60	GACTGC	20	2.84	1
61	TGCAAC	20	2.18	1
62	AACGGG	17	1.59	1
63	GGGCGT	0	-1.96	1
64	CGTGTT	4	0.36	1
65	GTTGAT	0	-4.48	1
66	GATTTC	4	0.32	1
67	TTCAAC	20	7.84	1
68	AACGAA	9	-0.45	1
69	GAATTC	0	-4.91	1
70	TTCCTC	20	1.06	1
71	CTCCTG	20	1.07	1
72	CTGTTC	17	1.66	1
73	TTCCTT	4	-0.1	1
74	CTTTTC	0	-2.51	1
75	TTCAAG	3	-1.16	1
76	AAGATT	0	-13.25	1
77	ATTGCT	0	-2.9	1
78	GCTCAA	0	-3.71	1
79	CAAGCT	3	-0.9	1
80	GCTTGC	20	2.07	1
81	TGCTAT	4	-1.13	1
82	TATTAT	0	-3.35	1
83	TATGCT	4	-0.7	1
84	GCTCTC	15	0.47	1
85	CTCGAT	4	-0.14	1
86	GATCAG	0	-5.99	1
87	CAGGCC	20	3.29	1
88	GCCGCA	20	3.03	1
89	GCAGAG	16	0.16	1
90	GAGCTA	8	-0.51	1
91	CTAGGC	19	1.12	1
92	GGCGAG	16	1.53	1
93	GAGAAG	16	0.38	1
94	AAGAGA	0	-2.16	1
95	AGAGCC	4	-0.88	1
96	GCCCTG	20	2.93	1
97	CTGCCC	20	2.75	1
98	CCCAAT	0	-3.14	1
99	AATGAA	0	-3.91	1
100	GAAAAG	0	-3.59	1
101	AAGAGG	5	-0.68	1
102	AGGAAC	5	-0.83	1
103	AACCTG	17	1.73	1
104	CTGTCA	16	1.53	1
105	CAAGAT	0	-2.65	1
106	CGCAGG	16	0.26	1
107	AGGCAA	8	-0.27	1
108	CAAGAA	0	-3.09	1
109	GAAGAC	4	-0.83	1
110	GACCAA	5	0.1	1
111	CAAAGG	0	-2.45	1
112	AGGAGA	0	-2.2	1
113	AGATTC	4	-0.13	1
114	TTCGAG	20	1.57	1
115	GAGCCC	16	1.55	1
116	CCCCGA	20	2.22	1
117	CGAAGC	16	0.5	1
118	AGCAGA	0	-3.6	1
119	AGACAA	0	-2.79	1
120	CAACTG	16	-0.22	1
121	CTGGAC	17	1.49	1
122	GACGAA	16	0.38	1
123	GAAGAA	0	-3.04	1
124	GAACCT	4	-0.05	1
125	CCTGGG	12	0.68	1
126	GGGCGC	17	1.4	1
127	CGCCGA	16	1.53	1
128	AGCTGG	20	1.77	1
129	TGGCAG	3	-1.47	1
130	CAGAAG	12	-0.45	1
131	AGACGT	0	-4.76	1
132	CGTGAG	16	0.3	1
133	GAGCAG	16	0.64	1
134	CAGGAG	20	4.42	1
135	GAGGAG	16	0.65	1
136	GAGCGC	16	1.1	1
137	CGCGCT	20	2.55	1
138	GCTGAG	6	-0.65	1
139	CAGCGG	20	3.11	1
140	CGGCTG	17	1.39	1
141	CTGGAG	16	1.31	1
142	CAGCGC	20	1.4	1
143	CGCTAC	20	4.86	1
144	TACAGG	0	-3.21	1
145	AGGCAG	19	2.61	1
146	CAGCAC	20	1.65	1
147	CACCGC	20	3.37	1
148	CGCGAT	20	2.96	1
149	GATGAA	0	-2.59	1
150	GAAGAG	1	-1.05	1
151	AGACTG	4	-1.14	1
152	CTGCAA	20	2.17	1
153	AGGCGA	0	-0.92	1
154	CGAGAA	0	-3.04	1
155	GAACTG	0	-0.86	1
156	GAGGAA	7	-0.65	1
157	GAACGC	16	1.59	1
158	CGCCTT	7	0.28	1
159	CTTGCA	3	-1.26	1
160	GAGAAA	0	-2.62	1
161	AAAGAG	5	-0.94	1
162	GAGCCG	16	1.22	1
163	CCGCTT	0	-1.29	1
164	CTTGGC	11	-0.37	1
165	GGCTGG	20	2.39	1
166	TGGAGT	0	-9.43	1
167	AGTAAG	0	-3.18	1
168	AAGGGT	4	-0.09	1
169	GGTCGT	0	-4.01	1
170	CGTGAC	10	0.33	1
171	GACGCG	20	0.93	1
172	GCGGAG	20	4.39	1
173	GAGTTT	0	-4.87	1
174	TTTTCT	4	-0.18	1
175	TCTGAG	16	0.82	1
176	GAGGTA	13	-0.36	1
177	GTAGAG	14	-0.16	1
178	GAACAG	0	-1.88	1
179	CAGCAA	5	-0.82	1
180	CAAGAG	0	-2.37	1
181	GAGAGG	20	4.58	1
182	CAGGAA	2	-1.17	1
183	GAACTC	0	-4.36	1
184	CTCAAG	18	1.41	1
185	AAGGGC	20	2.49	1
186	GGCAAG	12	0.27	1
187	GGCCAA	0	-4.34	1
188	CAAACA	4	-1.05	1
189	ACAGAA	3	-1.2	1
190	AGAAGG	0	-5.2	1
191	AGGCTG	20	2.47	1
192	CTGCAG	20	4.86	1
193	AAGCGC	16	1.17	1
194	CTACGC	20	2.35	1
195	CGCGAA	4	-1.02	1
196	GAACCC	20	1.53	1
197	CCCCTG	20	3.9	1
198	CTGCTA	20	5.08	1
199	CTAAGG	2	-1.81	1
200	AGGCGC	16	0.17	1
201	GATCTG	8	-0.6	1
202	GAGTTG	0	-1.54	1
203	TTGAGG	19	2	1
204	GAACAA	0	-2.28	1
205	CGCGAG	16	0.24	1
206	CAGAGG	16	1.22	1
207	GAGCTG	17	1.8	1
208	CTGAGG	17	1.66	1
209	CTGAAT	0	-3.51	1
210	AATCGA	0	-3.34	1
211	CGAAGG	0	-0.98	1
212	GAGCAA	6	-0.37	1
213	AGGCGT	9	-0.27	1
214	CTAAGA	4	-0.67	1
215	AGACGC	5	-0.7	1
216	CTGGCT	20	2.87	1
217	GAGGAC	16	1.36	1
218	GACGAG	16	0.4	1
219	CTGACG	20	4.41	1
220	ACGCGG	16	1.72	1
221	CGGATC	16	1.21	1
222	ATCCGG	17	1.45	1
223	CGGGAA	16	-0.17	1
224	CCCGAC	16	1.53	1
225	GAGAGC	16	1.65	1
226	ATTACC	4	-0.37	1
227	ACCCAG	20	3.55	1
228	AGGTGG	6	0.31	1
229	CAGTGG	20	8.6	1
230	CAGCTC	16	0.6	1
231	CTCGAA	0	-3.5	1
232	GAAAAC	0	-2.24	1
233	AACGAG	17	1.77	1
234	GAGGCA	16	1.1	1
235	GCAGAC	16	1.07	1
236	GACGCC	20	3	1
237	GCCCGT	10	0.39	1
238	CGTCAG	16	-0.18	1
239	CAGAAC	20	5.16	1
240	AACAAG	13	0.07	1
241	AAGGTC	5	-0.91	1
242	GTCTAC	20	2.47	1
243	TACTCT	4	-1.53	1
244	TCTAGG	0	-6.46	1
245	AGGCCT	4	-1.27	1
246	CCTAGC	19	1.53	1
247	AGCAGG	12	0.6	1
248	AGGCTT	0	-5.96	1
249	CTTCGC	18	0.71	1
250	CGCCAG	16	0.77	1
251	CTGGGG	20	2.92	1
252	GGGGAG	17	1.46	1
253	GAGCGT	12	0.6	1
254	CTCCGG	16	0.48	1
255	CGGGAG	16	1.04	1
256	CGCCGC	20	0.92	1
257	GACCTC	20	4.35	1
258	CTCCAA	11	0.56	1
259	CAACAG	9	0.3	1
260	CGTCCC	6	-0.13	1
261	CCCGCT	18	1.02	1
262	GAGGCG	16	1.19	1
263	GCGCGC	16	1.23	1
264	CGCAAC	20	4.83	1
265	AACCAG	16	0.46	1
266	TGGGAG	20	3.79	1
267	AGGCCG	16	1.03	1
268	CCGCAG	20	5.61	1
269	CGGGCG	16	1.36	1
270	CGCCTG	18	2.11	1
271	CGGTTC	20	3.55	1
272	TTCCGC	20	2.96	1
273	GACAGG	16	-0.01	1
274	AGGGAG	16	0.89	1
275	CGCTTC	20	2.87	1
276	TTCCGG	16	0.78	1
277	AAGCTG	16	0.81	1
278	CAACGA	9	-0.45	1
279	CGAGCA	0	-0.7	1
280	GAGCTC	17	1.57	1
281	CTCCAG	20	3.52	1
282	CAGGAC	20	5.76	1
283	GACAGC	17	2.05	1
284	AGCCTC	20	2.87	1
285	CTCCTA	16	0.3	1
286	CTAGAT	16	0.24	1
287	CGACTC	16	0.73	1
288	CGAGAG	16	0.64	1
289	GAGCCA	16	-0.09	1
290	CCAAAC	2	-1.84	1
291	AACAGG	15	-0.2	1
292	AGGAGC	17	1.63	1
293	AGCCGG	16	0.75	1
294	CGGCAA	16	0.05	1
295	AGGGAA	3	-1.52	1
296	GAAAGC	12	0.49	1
297	AGCCAG	19	2.44	1
298	CGCACA	17	1.79	1
299	ACACTG	20	4.87	1
300	CTGTAC	17	1.68	1
301	TACGCC	16	0.16	1
302	GCCAAA	0	-2.24	1
303	AAACCC	0	-3.22	1
304	CCCAGC	20	4.16	1
305	CAGCGT	13	-0.5	1
306	CGTAGG	0	-1.36	1
307	GAACGG	16	-0.03	1
308	CTGTTG	2	-1.53	1
309	TTGCAA	2	-1.36	1
310	CAGCAG	20	2.98	1
311	AGGAAA	0	-2	1
312	AAACAC	2	-1.93	1
313	GAGGAT	11	-0.46	1
314	AAGCGG	16	0.04	1
315	CAAGAC	17	1.05	1
316	CAGCGA	0	-0.96	1
317	GAAAGG	0	-3.8	1
318	AGGAGG	2	-0.78	1
319	CAGTAT	0	-2.61	1
320	TATCAG	0	-3.41	1
321	GAGCGG	16	0.73	1
322	GAAAGA	0	-2.56	1
323	CTGCGG	20	3.6	1
324	CGGGAT	16	0.55	1
325	GAAGAT	0	-4.61	1
326	AGGGAT	11	0.33	1
327	AAATGG	4	-0.93	1
328	TGGCAA	4	0.18	1
329	CAACCA	4	-1.51	1
330	CCAAGG	4	-0.81	1
331	AAAGAA	0	-2.42	1
332	GAAAAT	0	-3.32	1
333	GTTCGT	0	-4.92	1
334	CGTAGT	2	-1.08	1
335	AGTAAC	4	-0.13	1
336	AGGCTC	11	0.72	1
337	CTCTTC	18	1.78	1
338	TTCACC	20	1.9	1
339	ACCAAA	0	-1.92	1
340	AAACGC	16	-0.27	1
341	CGCAGA	0	-1.89	1
342	AGAGGG	0	-6.88	1
343	GGGGAT	16	0.89	1
344	GATGAG	16	0.18	1
345	CCCATC	20	3.37	1
346	ATCCAG	20	5.97	1
347	CAGCTG	20	5.62	1
348	CTGGAA	20	1.51	1
349	GATTCT	0	-3.09	1
350	TCTCAG	3	-1.93	1
351	GAGCGA	16	0.54	1
352	CAGGAT	0	-1.42	1
353	GATCGG	0	-0.78	1
354	CGGCGG	16	0.31	1
355	CGGCCT	18	1.8	1
356	CCTCTG	16	0.69	1
357	AGAGAG	1	-1.98	1
358	CGTCGA	0	-0.95	1
359	CGACAG	16	0.28	1
360	GACCGT	20	0.81	1
361	CAGATC	16	1.28	1
362	ATCCTA	16	-0.05	1
363	CTAGAG	16	-0.11	1
364	CAGTTT	0	-1.19	1
365	TTTCAG	0	-4.49	1
366	GAGCAC	16	0.8	1
367	CACCAA	20	1.72	1
368	CAACGG	16	0.33	1
369	GAAGCC	0	-3.14	1
370	GCCAGA	0	-8.46	1
371	AGAAGA	0	-4.28	1
372	AGACGA	0	-2.82	1
373	CGAGAT	0	-9.71	1
374	ACGTTC	16	1.29	1
375	TTCCAG	18	2.25	1
376	CAGGGA	5	0.3	1
377	GGAGAA	4	-0.22	1
378	GAATCG	12	-0.23	1
379	TCGAGA	0	-4.26	1
380	AGACGG	0	-1.37	1
381	GAGGGC	20	3.02	1
382	AAGTTC	10	-0.32	1
383	CGGACA	16	0.13	1
384	AGGCGG	16	0.02	1
385	CGGCGT	16	0.14	1
386	CGTCAA	0	-2.64	1
387	TTCCAA	4	0	1
388	CACCTC	20	2.09	1
389	CTTCGG	14	-0.32	1
390	CGGCAG	17	1.82	1
391	GAATGC	4	-0.25	1
392	TGCGAC	20	9.54	1
393	GACAGA	0	-2.93	1
394	AGAAAA	0	-3.33	1
395	AAATCT	0	-5.44	1
396	TCTCGT	0	-5.36	1
397	CGTGAA	0	-3.55	1
398	CGGGAC	16	0.43	1
399	GACCAG	16	0.52	1
400	TTCCGT	16	1.39	1
401	CGTCGG	4	-0.76	1
402	CGCCAC	17	1.98	1
403	CACCTG	20	2.14	1
404	GAACGT	4	-0.12	1
405	CCATCC	16	0.9	1
406	TCCCGC	16	0.52	1
407	CGCCGG	16	0.13	1
408	CACCAG	20	2.12	1
409	CCATTC	20	4.97	1
410	AGATCA	0	-6.52	1
411	TCATTC	2	-1.84	1
412	CTCAGA	0	-3.78	1
413	AAATTC	2	-2.25	1
414	TTCCAT	5	0.32	1
415	CATGAG	16	0.46	1
416	CGTGGC	17	1.96	1
417	CGTTTG	0	-1.96	1
418	AGGGTG	16	1.27	1
419	GTGGAG	16	1.36	1
420	CAGCTT	6	-0.74	1
421	CGCGGA	16	1.26	1
422	GGACAG	4	0.38	1
423	GAATGT	1	-2.07	1
424	TGTGAC	20	3.75	1
425	AAATTA	0	-2.05	1
426	TTACAC	0	-3.04	1
427	CACCGG	19	2.52	1
428	GAACTA	0	-2.99	1
429	GAGGTC	16	1.51	1
430	GTCCGC	16	0.94	1
431	AGAAAG	0	-2.35	1
432	AAGCTC	0	-3.9	1
433	CTCCGC	16	0.63	1
434	CTCAGG	4	0.18	1
435	CGCCGT	10	-0.34	1
436	CGTCAT	4	-0.99	1
437	GAGTTC	17	2.03	1
438	AAGCAG	16	-0.15	1
439	CTGCGC	20	2.77	1
440	CGCCTC	18	1.65	1
441	GAACCG	5	0.29	1
442	CCGGAC	17	2.04	1
443	CTCCGT	8	-0.4	1
444	TGCGTC	16	0.71	1
445	GTCGAG	8	-0.46	1
446	GACAGT	16	1.02	1
447	AAGATC	16	-0.03	1
448	ATCCGC	14	0.67	1
449	AGGGAC	17	1.76	1
450	GGACTG	19	0.72	1
451	CTTGAC	0	-5.9	1
452	CTCGAC	16	0.95	1
453	AAAGTC	0	-4.11	1
454	GTCCGT	10	0.49	1
455	CAAGGG	11	0.5	1
456	GGGCTC	20	2.24	1
457	CTCGGC	20	1.4	1
458	CGGCGC	17	2.08	1
459	CGTCTC	16	-0.01	1
460	CTCCAT	13	0.6	1
461	CGGTGC	0	-2.11	1
462	TGCCTG	20	3.47	1
463	CAATTT	4	-0.66	1
464	TTTCGC	14	-0.39	1
465	CGCTTT	4	-0.14	1
466	TTTGAG	15	-0.34	1
467	CAGTTG	0	-4.26	1
468	TTGAGA	0	-5.04	1
469	AGACAG	0	-2.23	1
470	AGAGTC	4	-1.15	1
471	GAGCTT	0	-1.23	1
472	CTTCGT	0	-1.84	1
473	CTGCTG	20	4.32	1
474	CTGCAC	20	2.86	1
475	CAGGTG	20	3.74	1
476	GTGGGT	18	1.41	1
477	GGTGGC	6	-0.71	1
478	GGCAGG	5	-0.81	1
479	CGTCGT	0	-1.72	1
480	GACAAC	16	0.6	1
481	AACAGA	0	-2.82	1
482	GAAGTA	0	-3.53	1
483	GAAGGG	20	7.09	1
484	GGGCAG	20	3.22	1
485	CGCCAA	0	-2.03	1
486	GTAGAA	0	-4.56	1
487	CACCCA	16	0.5	1
488	CCACGC	17	1.99	1
489	TTGCGC	16	0.88	1
490	AAGCGA	0	-1.36	1
491	GATGGT	4	-0.17	1
492	GGTCAA	12	0.48	1
493	CAATAC	4	0.4	1
494	TACCTG	20	3.26	1
495	TTTGCC	16	0.78	1
496	GCCAGG	16	0.07	1
497	GATACG	2	-1.6	1
498	ACGATT	0	-1.75	1
499	ATTCGT	0	-10.46	1
500	CGTCGC	7	-0.62	1
501	CTACGT	4	-0.66	1
502	CAAAGA	4	-1.04	1
503	CAAATC	4	-1.91	1
504	ATCCGT	1	-1.16	1
505	ATCCTG	18	1.72	1
506	GAGCCT	20	1.66	1
507	CCTGGT	4	0.3	1
508	GGTACA	0	-2.8	1
509	ACACGC	11	-0.44	1
510	GCCAAT	0	-2.78	1
511	AATGTC	13	-0.24	1
512	GTCCCA	4	-0.25	1
513	CCAGTG	20	1.35	1
514	GTGCGT	20	6.49	1
515	CGTTCC	2	-1.04	1
516	TCCAGC	20	6.76	1
517	AGCCCT	20	1.91	1
518	CCTCTC	4	-0.45	1
519	CTCTAT	4	0.06	1
520	TATGAG	20	3.25	1
521	GAGTAC	20	2.69	1
522	TACATC	20	4.23	1
523	AGGTCT	0	-3.92	1
524	TCTCAA	3	-1.19	1
525	TACCGC	16	0.11	1
526	CGCCCT	11	0.45	1
527	CCTTAA	0	-1.91	1
528	ATGGAG	16	0.05	1
529	TTGCCT	4	0.14	1
530	CCTCCT	4	0.08	1
531	CCTCCG	20	1.52	1
532	CCGGGA	18	0.91	1
533	GGAAAC	4	-0.4	1
534	AACCGG	16	0.58	1
535	CGGAGG	16	0.81	1
536	AGGGTT	0	-2.64	1
537	GTTTCC	0	-3.6	1
538	TCCATC	16	0.94	1
539	ATCAAT	0	-1.43	1
540	AATAAC	13	-0.18	1
541	AACCCT	4	-1.08	1
542	CCTCAA	4	-0.44	1
543	GAGACA	16	0.52	1
544	ACATCT	0	-2.05	1
545	TCTGGC	11	0.53	1
546	GTTCCT	4	-1.6	1
547	CCTACC	5	0.03	1
548	ACCACC	17	2.09	1
549	ACCTCA	13	0.58	1
550	TCAGCC	17	1.93	1
551	GCCGGG	20	4.62	1
552	GGGTTT	0	-4.58	1
553	TTTCCC	20	0.68	1
554	CCCACC	20	4.11	1
555	CAGTCA	4	0.25	1
556	TCATCT	2	-1.75	1
557	TCTAAG	0	-2.9	1
558	ATCTCC	17	1.68	1
559	TCCTTG	16	0.42	1
560	TTGAAG	0	-2.85	1
561	CGCTCC	20	3.64	1
562	TCCACC	16	0.44	1
563	ACCTAC	20	1.23	1
564	GCCTAC	20	6.52	1
565	CCTTCC	19	1.69	1
566	TCCATG	20	4.42	1
567	ATGATG	16	-0.37	1
568	ATGAGC	19	2.52	1
569	AGCAAC	20	5.15	1
570	AACCGC	18	1.6	1
571	CGCAGC	20	2.2	1
572	AGCTCA	20	1.57	1
573	TCAGGA	9	-0.12	1
574	GGAGGC	14	-0.32	1
575	GGCCAG	17	1.64	1
576	CAGTCC	16	1.87	1
577	TCCCTG	20	3.06	1
578	CTGCCG	18	2.4	1
579	CCGAGC	16	0.63	1
580	AGCTCC	20	3.57	1
581	TCCATT	4	0.08	1
582	ATTCTC	16	1.22	1
583	AAGACC	9	-0.41	1
584	ACCTCC	20	1.47	1
585	TCCCTC	16	0.94	1
586	CTCAAC	20	3.25	1
587	CCTCCA	4	-0.52	1
588	CCAGGT	4	0.06	1
589	GGTTCT	4	-0.28	1
590	TCTCTG	5	-0.32	1
591	CAGAGC	20	6.39	1
592	AGCAAA	0	-1.9	1
593	AAACCA	0	-5.12	1
594	TCCAAC	20	3.34	1
595	CTCTCT	15	-0.18	1
596	TCTTCA	0	-2.59	1
597	TCAGTC	20	4.55	1
598	GTCCAC	20	4.56	1
599	CACTAT	16	-0.17	1
600	GCTGAT	2	-1.56	1
601	GAAGGC	16	0.84	1
602	AAGCCA	2	-1.55	1
603	CCACTC	17	1.89	1
604	CTCACG	17	2.09	1
605	ACGGAC	20	9.69	1
606	GACAAG	16	0.32	1
607	AAGAAC	16	-0.16	1
608	AAGGAC	20	2.58	1
609	GACAAA	0	-7.18	1
[truncated: 3,314 more rows]

[truncated: 2 more sheets: C57BL6J_TS25_vs_CD1_TS21, C57BL6J_TS25_vs_CD1_TS22]
