# Supplementary material for: Mouse embryo CoCoPUTs: novel murine transcriptomic-weighted usage website featuring multiple strains, tissues, and stages
Source: BMC Bioinformatics. 2024 Sep 6;25:294. doi: 10.1186/s12859-024-05906-3 (PMC11380194; doi:10.1186/s12859-024-05906-3)
Supplement: Supplementary file 4 — Additional file 4. [file 12859_2024_5906_MOESM4_ESM.zip › Stats/C57BL6J_vs_CD1_TS_codon_stats.xlsx]

## Sheet: C57BL6J_TS23_vs_CD1_TS14
	Codon	Stat	Effect Size	p-value
0	ATG	4	-0.88	1
1	TCT	0	-2.15	1
2	CCA	3	-0.31	1
3	CTT	0	-2.09	1
4	ATA	0	-2.33	1
5	AGA	0	-3.32	1
6	AGC	9	10.98	1
7	ATT	0	-5.47	1
8	GTC	9	5.45	1
9	GAT	0	-8.59	1
10	ATC	8	1.8	1
11	ACT	3	-1.29	1
12	GAA	0	-5.79	1
13	GTT	0	-3.7	1
14	TTC	9	6.39	1
15	AAT	0	-3.45	1
16	CAA	0	-1.97	1
17	TAT	0	-3.65	1
18	GCA	0	-3.9	1
19	TCA	2	-1.32	1
20	AGT	1	-1.64	1
21	TGT	3	-0.54	1
22	GGA	3	-0.5	1
23	AAG	0	-2.85	1
24	AAA	0	-16.04	1
25	GAC	9	2.46	1
26	CTG	9	4.33	1
27	AAC	9	4.26	1
28	CTC	9	13.52	1
29	GAG	6	1.18	1
30	CAG	9	2.7	1
31	CAT	3	-1.17	1
32	CCT	3	-0.36	1
33	ACG	7	1.51	1
34	ACC	9	4.48	1
35	CTA	0	-2.07	1
36	CGC	7	1.48	1
37	TGC	9	7.8	1
38	GGG	9	13.54	1
39	CGT	6	-0.45	1
40	GCT	0	-6.81	1
41	GCC	9	2.93	1
42	GGC	9	3.66	1
43	CCC	9	8.32	1
44	AGG	0	-12.31	1
45	CGA	0	-4.65	1
46	TGG	9	1.93	1
47	CGG	6	1.13	1
48	TAC	8	1.99	1
49	CAC	9	4.12	1
50	CCG	9	6.47	1
51	GGT	3	-0.62	1
52	GCG	9	1.83	1
53	TTT	0	-2.07	1
54	GTA	0	-5.38	1
55	ACA	0	-3.19	1
56	TTG	0	-2.5	1
57	TCG	9	2.95	1
58	TCC	9	4	1
59	GTG	9	4.42	1
60	TTA	0	-3.45	1
61	TAA	0	-2.1	1
62	TGA	4	-0.52	1
63	TAG	6	-0.06	1

## Sheet: C57BL6J_TS23_vs_CD1_TS17
	Codon	Stat	Effect Size	p-value
0	ATG	8	-0.28	1
1	TCT	4	-1.01	1
2	CCA	10	-0.12	1
3	CTT	4	-1.09	1
4	ATA	5	-0.87	1
5	AGA	3	-1.37	1
6	AGC	21	3.18	1
7	ATT	1	-2.37	1
8	GTC	19	1.16	1
9	GAT	0	-1.96	1
10	ATC	17	1.06	1
11	ACT	4	-0.89	1
12	GAA	0	-1.43	1
13	GTT	1	-2.41	1
14	TTC	20	1.6	1
15	AAT	3	-1.39	1
16	CAA	7	-0.63	1
17	TAT	2	-1.62	1
18	GCA	8	-0.59	1
19	TCA	10	-0.38	1
20	AGT	6	-0.71	1
21	TGT	8	-0.15	1
22	GGA	7	-0.73	1
23	AAG	6	-1.08	1
24	AAA	0	-1.99	1
25	GAC	17	1.33	1
26	CTG	18	1.43	1
27	AAC	18	1.28	1
28	CTC	21	2.05	1
29	GAG	13	0.31	1
30	CAG	12	0.64	1
31	CAT	4	-0.98	1
32	CCT	13	0.01	1
33	ACG	18	1.76	1
34	ACC	21	2.11	1
35	CTA	5	-0.75	1
36	CGC	17	1.12	1
37	TGC	21	3.9	1
38	GGG	20	1.7	1
39	CGT	8	-0.28	1
40	GCT	9	-0.78	1
41	GCC	18	1.14	1
42	GGC	17	0.93	1
43	CCC	21	3.17	1
44	AGG	0	-1.54	1
45	CGA	0	-4.18	1
46	TGG	21	2.46	1
47	CGG	16	0.57	1
48	TAC	17	1.34	1
49	CAC	18	1.23	1
50	CCG	20	2.81	1
51	GGT	7	-0.57	1
52	GCG	17	1.16	1
53	TTT	1	-2.24	1
54	GTA	3	-1.16	1
55	ACA	9	-0.62	1
56	TTG	1	-1.96	1
57	TCG	20	2.01	1
58	TCC	21	2.88	1
59	GTG	18	1.16	1
60	TTA	3	-0.96	1
61	TAA	9	-0.44	1
62	TGA	11	0.02	1
63	TAG	9	0.01	1

## Sheet: C57BL6J_TS23_vs_CD1_TS19
	Codon	Stat	Effect Size	p-value
0	ATG	0	-1.41	1
1	TCT	4	-0.77	1
2	CCA	12	1.15	1
3	CTT	3	-1.58	1
4	ATA	3	-1.54	1
5	AGA	0	-2.25	1
6	AGC	12	17.27	1
7	ATT	0	-7.41	1
8	GTC	12	2.69	1
9	GAT	0	-7.18	1
10	ATC	8	0.83	1
11	ACT	4	-0.88	1
12	GAA	0	-5.07	1
13	GTT	0	-3.98	1
14	TTC	12	4.2	1
15	AAT	0	-3.02	1
16	CAA	4	-0.18	1
17	TAT	0	-4.26	1
18	GCA	4	-0.71	1
19	TCA	9	0.95	1
20	AGT	4	-0.17	1
21	TGT	4	0.21	1
22	GGA	4	-0.75	1
23	AAG	0	-3.75	1
24	AAA	0	-11.69	1
25	GAC	8	1.55	1
26	CTG	12	2.85	1
27	AAC	10	1.89	1
28	CTC	12	11.44	1
29	GAG	8	0.53	1
30	CAG	12	5.95	1
31	CAT	4	-0.76	1
32	CCT	10	1	1
33	ACG	10	1.85	1
34	ACC	12	3.93	1
35	CTA	4	-0.26	1
36	CGC	8	1.45	1
37	TGC	12	7.48	1
38	GGG	12	9.7	1
39	CGT	0	-1.94	1
40	GCT	0	-8.78	1
41	GCC	12	2.07	1
42	GGC	11	1.8	1
43	CCC	12	13.81	1
44	AGG	0	-6.05	1
45	CGA	0	-5.8	1
46	TGG	12	3.46	1
47	CGG	8	0.55	1
48	TAC	8	1.56	1
49	CAC	12	2.74	1
50	CCG	12	7.57	1
51	GGT	0	-2.35	1
52	GCG	8	1.23	1
53	TTT	0	-4.03	1
54	GTA	0	-2.53	1
55	ACA	4	-0.31	1
56	TTG	0	-2.44	1
57	TCG	12	4.48	1
58	TCC	12	6.72	1
59	GTG	12	3.05	1
60	TTA	2	-1.79	1
61	TAA	0	-3.17	1
62	TGA	0	-1.55	1
63	TAG	0	-1.52	1

## Sheet: C57BL6J_TS23_vs_CD1_TS20
	Codon	Stat	Effect Size	p-value
0	ATG	8	-0.59	1
1	TCT	4	-0.95	1
2	CCA	4	0.2	1
3	CTT	3	-1.16	1
4	ATA	3	-1.2	1
5	AGA	3	-1.51	1
6	AGC	12	7.51	1
7	ATT	0	-2.83	1
8	GTC	12	3.31	1
9	GAT	0	-4	1
10	ATC	9	1.25	1
11	ACT	4	-0.54	1
12	GAA	0	-2.97	1
13	GTT	1	-2.01	1
14	TTC	12	3.64	1
15	AAT	2	-1.86	1
16	CAA	4	-0.44	1
17	TAT	0	-2.78	1
18	GCA	3	-0.89	1
19	TCA	4	-0.3	1
20	AGT	4	-1.06	1
21	TGT	4	-0.26	1
22	GGA	4	-0.35	1
23	AAG	0	-1.53	1
24	AAA	0	-4.22	1
25	GAC	8	1.07	1
26	CTG	11	1.98	1
27	AAC	12	2.53	1
28	CTC	12	5.29	1
29	GAG	8	0.1	1
30	CAG	11	1.89	1
31	CAT	4	-0.59	1
32	CCT	4	0.27	1
33	ACG	8	1.15	1
34	ACC	12	2.59	1
35	CTA	4	-0.75	1
36	CGC	9	1.14	1
37	TGC	12	4.79	1
38	GGG	12	3.13	1
39	CGT	0	-1.55	1
40	GCT	0	-18.63	1
41	GCC	10	1.59	1
42	GGC	10	1.32	1
43	CCC	12	4.88	1
44	AGG	0	-5.76	1
45	CGA	0	-5.11	1
46	TGG	12	2.98	1
47	CGG	8	0.11	1
48	TAC	8	1.32	1
49	CAC	11	1.93	1
50	CCG	12	4.4	1
51	GGT	3	-1.19	1
52	GCG	8	0.79	1
53	TTT	0	-2.3	1
54	GTA	2	-1.85	1
55	ACA	4	-0.72	1
56	TTG	3	-1.49	1
57	TCG	12	2.18	1
58	TCC	12	2.95	1
59	GTG	12	2.34	1
60	TTA	2	-1.42	1
61	TAA	4	-0.89	1
62	TGA	8	-0.43	1
63	TAG	6	-0.79	1

## Sheet: C57BL6J_TS23_vs_CD1_TS21
	Codon	Stat	Effect Size	p-value
0	ATG	16	-0.52	1
1	TCT	8	-0.65	1
2	CCA	8	0.23	1
3	CTT	8	-0.44	1
4	ATA	8	-0.47	1
5	AGA	8	-0.79	1
6	AGC	24	2.47	0.775758
7	ATT	6	-0.98	1
8	GTC	24	2.81	0.775758
9	GAT	0	-2.26	0.775758
10	ATC	16	0.78	1
11	ACT	8	0.01	1
12	GAA	4	-1.63	1
13	GTT	7	-0.85	1
14	TTC	20	2.01	1
15	AAT	7	-0.87	1
16	CAA	8	0.11	1
17	TAT	4	-1.71	1
18	GCA	8	-0.09	1
19	TCA	8	-0.1	1
20	AGT	8	-0.76	1
21	TGT	8	0.06	1
22	GGA	8	0.12	1
23	AAG	8	-1.14	1
24	AAA	0	-2.24	0.775758
25	GAC	16	0.5	1
26	CTG	17	1.05	1
27	AAC	20	2.2	1
28	CTC	24	2.53	0.775758
29	GAG	16	-0.37	1
30	CAG	13	0.19	1
31	CAT	8	-0.22	1
32	CCT	8	0.33	1
33	ACG	16	0.72	1
34	ACC	17	1.28	1
35	CTA	8	-0.27	1
36	CGC	16	0.68	1
37	TGC	24	2.91	0.775758
38	GGG	22	1.49	1
39	CGT	0	-2.04	0.775758
40	GCT	0	-4.92	0.775758
41	GCC	17	0.79	1
42	GGC	17	0.63	1
43	CCC	24	1.95	0.775758
44	AGG	0	-3.02	0.775758
45	CGA	0	-2.69	0.775758
46	TGG	24	2.19	0.775758
47	CGG	15	-0.51	1
48	TAC	16	0.61	1
49	CAC	17	0.54	1
50	CCG	23	2.41	1
51	GGT	8	-0.59	1
52	GCG	16	0.62	1
53	TTT	6	-1.35	1
54	GTA	7	-1.12	1
55	ACA	8	-0.27	1
56	TTG	8	-0.52	1
57	TCG	18	1.36	1
58	TCC	18	0.97	1
59	GTG	20	1.58	1
60	TTA	8	-0.64	1
61	TAA	14	-0.81	1
62	TGA	16	-0.28	1
63	TAG	15	-0.73	1

## Sheet: C57BL6J_TS23_vs_CD1_TS22
	Codon	Stat	Effect Size	p-value
0	ATG	16	-0.56	1
1	TCT	8	-0.58	1
2	CCA	8	0.15	1
3	CTT	8	-0.35	1
4	ATA	8	-0.66	1
5	AGA	8	-1.07	1
6	AGC	24	3.18	0.775758
7	ATT	5	-1.21	1
8	GTC	24	2.48	0.775758
9	GAT	0	-2.53	0.775758
10	ATC	16	0.81	1
11	ACT	8	0	1
12	GAA	2	-1.93	1
13	GTT	8	-0.94	1
14	TTC	22	2.19	1
15	AAT	8	-0.99	1
16	CAA	8	-0.07	1
17	TAT	3	-1.9	1
18	GCA	8	-0.27	1
19	TCA	8	-0.25	1
20	AGT	7	-0.8	1
21	TGT	8	0.27	1
22	GGA	8	0.1	1
23	AAG	6	-1.43	1
24	AAA	0	-3.05	0.775758
25	GAC	16	0.47	1
26	CTG	18	1.39	1
27	AAC	17	1.81	1
28	CTC	24	3.25	0.775758
29	GAG	16	-0.57	1
30	CAG	11	0	1
31	CAT	8	-0.21	1
32	CCT	8	0.46	1
33	ACG	16	0.57	1
34	ACC	19	1.56	1
35	CTA	8	-0.22	1
36	CGC	16	0.64	1
37	TGC	24	3.52	0.775758
38	GGG	24	2.13	0.775758
39	CGT	3	-1.64	1
40	GCT	0	-3.2	0.775758
41	GCC	16	0.95	1
42	GGC	17	0.95	1
43	CCC	24	2.4	0.775758
44	AGG	0	-5.98	0.775758
45	CGA	0	-3.34	0.775758
46	TGG	24	2.39	0.775758
47	CGG	14	-0.59	1
48	TAC	16	0.64	1
49	CAC	17	0.9	1
50	CCG	24	2.81	0.775758
51	GGT	8	-0.23	1
52	GCG	16	0.49	1
53	TTT	7	-1.25	1
54	GTA	8	-1.16	1
55	ACA	8	-0.44	1
56	TTG	8	-0.32	1
57	TCG	18	1.61	1
58	TCC	19	1.13	1
59	GTG	20	1.68	1
60	TTA	8	-0.75	1
61	TAA	9	-0.84	1
62	TGA	16	-0.37	1
63	TAG	13	-0.6	1

## Sheet: C57BL6J_TS25_vs_CD1_TS14
	Codon	Stat	Effect Size	p-value
0	ATG	4	-0.83	1
1	TCT	0	-4.11	1
2	CCA	2	-1.23	1
3	CTT	0	-5.31	1
4	ATA	0	-6.37	1
5	AGA	0	-9.58	1
6	AGC	15	8.26	1
7	ATT	0	-11.61	1
8	GTC	15	7.21	1
9	GAT	0	-9.75	1
10	ATC	14	2.52	1
11	ACT	0	-4.59	1
12	GAA	0	-9.42	1
13	GTT	0	-9.22	1
14	TTC	15	7.29	1
15	AAT	0	-9.61	1
16	CAA	0	-3.53	1
17	TAT	0	-6.1	1
18	GCA	0	-8.86	1
19	TCA	1	-2.65	1
20	AGT	0	-3.57	1
21	TGT	3	-0.9	1
22	GGA	3	-0.74	1
23	AAG	0	-2.72	1
24	AAA	0	-19.9	1
25	GAC	15	6.43	1
26	CTG	15	18.27	1
27	AAC	15	4.67	1
28	CTC	15	3.37	1
29	GAG	13	2.1	1
30	CAG	15	4.39	1
31	CAT	0	-4.66	1
32	CCT	3	-0.49	1
33	ACG	12	1.94	1
34	ACC	15	14.71	1
35	CTA	0	-8.83	1
36	CGC	15	2.99	1
37	TGC	15	3.38	1
38	GGG	15	14.78	1
39	CGT	12	1	1
40	GCT	3	-0.85	1
41	GCC	15	9.23	1
42	GGC	15	9.24	1
43	CCC	15	5.21	1
44	AGG	0	-2.72	1
45	CGA	0	-1.62	1
46	TGG	11	1.2	1
47	CGG	12	1.71	1
48	TAC	15	3.15	1
49	CAC	15	9.25	1
50	CCG	15	7.64	1
51	GGT	3	-0.16	1
52	GCG	15	2.75	1
53	TTT	0	-4.51	1
54	GTA	0	-18.48	1
55	ACA	0	-7.49	1
56	TTG	0	-5.43	1
57	TCG	15	5.48	1
58	TCC	15	5.55	1
59	GTG	15	4.56	1
60	TTA	0	-8.64	1
61	TAA	0	-3.65	1
62	TGA	6	-0.66	1
63	TAG	13	1.76	1

## Sheet: C57BL6J_TS25_vs_CD1_TS17
	Codon	Stat	Effect Size	p-value
0	ATG	14	-0.05	1
1	TCT	5	-1.32	1
2	CCA	17	-0.42	1
3	CTT	3	-1.61	1
4	ATA	8	-1.17	1
5	AGA	1	-1.63	0.323232
6	AGC	35	3.31	0.161616
7	ATT	0	-3.24	0.161616
8	GTC	25	1.04	1
9	GAT	0	-2.01	0.161616
10	ATC	30	1.1	1
11	ACT	4	-1.51	1
12	GAA	0	-1.48	0.161616
13	GTT	0	-3.43	0.161616
14	TTC	31	1.44	1
15	AAT	1	-1.78	0.323232
16	CAA	13	-0.8	1
17	TAT	3	-1.75	1
18	GCA	12	-0.89	1
19	TCA	20	-0.45	1
20	AGT	17	-0.72	1
21	TGT	17	-0.31	1
22	GGA	7	-0.97	1
23	AAG	12	-0.87	1
24	AAA	0	-2.06	0.161616
25	GAC	34	2.14	0.323232
26	CTG	35	1.64	0.161616
27	AAC	31	1.18	1
28	CTC	35	1.77	0.161616
29	GAG	27	1.15	1
30	CAG	28	1.25	1
31	CAT	3	-1.72	1
32	CCT	18	-0.13	1
33	ACG	30	2.08	1
34	ACC	35	2.2	0.161616
35	CTA	10	-1.05	1
36	CGC	31	1.4	1
37	TGC	35	2.7	0.161616
38	GGG	32	1.82	1
39	CGT	15	0.15	1
40	GCT	14	-0.77	1
41	GCC	28	1.23	1
42	GGC	27	1.15	1
43	CCC	35	3.02	0.161616
44	AGG	8	-1.13	1
45	CGA	2	-1.51	0.646465
46	TGG	34	1.61	0.323232
47	CGG	30	1.11	1
48	TAC	32	1.43	1
49	CAC	29	1.33	1
50	CCG	34	2.71	0.323232
51	GGT	16	-0.27	1
52	GCG	31	1.49	1
53	TTT	0	-3.36	0.161616
54	GTA	0	-1.51	0.161616
55	ACA	15	-0.78	1
56	TTG	1	-2.73	0.323232
57	TCG	34	2.61	0.323232
58	TCC	35	3.3	0.161616
59	GTG	29	1.18	1
60	TTA	8	-1.14	1
61	TAA	13	-0.64	1
62	TGA	16	-0.02	1
63	TAG	15	0.38	1

## Sheet: C57BL6J_TS25_vs_CD1_TS19
	Codon	Stat	Effect Size	p-value
0	ATG	0	-1.44	1
1	TCT	2	-1.71	1
2	CCA	19	1.53	1
3	CTT	0	-4.05	1
4	ATA	0	-4	1
5	AGA	0	-6.05	1
6	AGC	20	10.08	1
7	ATT	0	-16.13	1
8	GTC	19	2.18	1
9	GAT	0	-7.74	1
10	ATC	16	0.93	1
11	ACT	0	-3.4	1
12	GAA	0	-8.19	1
13	GTT	0	-10.04	1
14	TTC	20	3.96	1
15	AAT	0	-7.45	1
16	CAA	4	-0.56	1
17	TAT	0	-6.9	1
18	GCA	0	-2.18	1
19	TCA	19	1.89	1
20	AGT	12	0.26	1
21	TGT	6	0.05	1
22	GGA	4	-1.03	1
23	AAG	0	-3.52	1
24	AAA	0	-13.53	1
25	GAC	20	4.27	1
26	CTG	20	9.04	1
27	AAC	16	1.48	1
28	CTC	20	2.9	1
29	GAG	16	1.4	1
30	CAG	20	8.07	1
31	CAT	0	-2.84	1
32	CCT	18	0.74	1
33	ACG	18	2.28	1
34	ACC	20	11.53	1
35	CTA	1	-2.12	1
36	CGC	19	2.75	1
37	TGC	20	3.12	1
38	GGG	20	10.12	1
39	CGT	0	-3.05	1
40	GCT	0	-4.26	1
41	GCC	20	5.2	1
42	GGC	20	4.83	1
43	CCC	20	6.28	1
44	AGG	0	-1.04	1
45	CGA	0	-2.01	1
46	TGG	20	1.61	1
47	CGG	16	1.18	1
48	TAC	19	2.48	1
49	CAC	20	4.24	1
50	CCG	20	8.77	1
51	GGT	4	-1.16	1
52	GCG	16	1.89	1
53	TTT	0	-7.89	1
54	GTA	0	-7.99	1
55	ACA	3	-1.07	1
56	TTG	0	-5.02	1
57	TCG	20	8.45	1
58	TCC	20	10.07	1
59	GTG	20	2.89	1
60	TTA	0	-4.12	1
61	TAA	0	-5.05	1
62	TGA	0	-1.75	1
63	TAG	0	-5.1	1

## Sheet: C57BL6J_TS25_vs_CD1_TS20
	Codon	Stat	Effect Size	p-value
0	ATG	14	-0.38	1
1	TCT	2	-2	1
2	CCA	4	-0.49	1
3	CTT	0	-2.82	1
4	ATA	0	-2.6	1
5	AGA	0	-3.28	1
6	AGC	20	4.85	1
7	ATT	0	-4.99	1
8	GTC	20	3.17	1
9	GAT	0	-4.15	1
10	ATC	17	1.56	1
11	ACT	2	-2.28	1
12	GAA	0	-3.68	1
13	GTT	0	-4.54	1
14	TTC	20	3.27	1
15	AAT	0	-3.75	1
16	CAA	4	-0.92	1
17	TAT	0	-3.8	1
18	GCA	0	-2.32	1
19	TCA	6	-0.67	1
20	AGT	0	-1.96	1
21	TGT	4	-0.53	1
22	GGA	4	-0.55	1
23	AAG	1	-1.06	1
24	AAA	0	-4.5	1
25	GAC	20	3.05	1
26	CTG	20	4.31	1
27	AAC	18	2.27	1
28	CTC	20	2.04	1
29	GAG	16	0.92	1
30	CAG	20	3.92	1
31	CAT	0	-2.55	1
32	CCT	4	0.08	1
33	ACG	16	1.48	1
34	ACC	20	4.82	1
35	CTA	0	-3.05	1
36	CGC	18	2.11	1
37	TGC	20	1.82	1
38	GGG	20	3.32	1
39	CGT	2	-1.84	1
40	GCT	3	-2.19	1
41	GCC	20	3.08	1
42	GGC	20	2.68	1
43	CCC	20	3.21	1
44	AGG	2	-0.85	1
45	CGA	0	-1.2	1
46	TGG	20	1.28	1
47	CGG	16	0.77	1
48	TAC	17	1.96	1
49	CAC	20	3.23	1
50	CCG	20	4.63	1
51	GGT	4	-0.49	1
52	GCG	16	1.29	1
53	TTT	0	-4.31	1
54	GTA	0	-4.4	1
55	ACA	2	-1.62	1
56	TTG	0	-3.17	1
57	TCG	20	4.87	1
58	TCC	20	4.15	1
59	GTG	18	2.26	1
60	TTA	0	-2.64	1
61	TAA	0	-1.94	1
62	TGA	7	-0.54	1
63	TAG	4	-1.17	1

[truncated: 2 more sheets: C57BL6J_TS25_vs_CD1_TS21, C57BL6J_TS25_vs_CD1_TS22]
