# Supplementary material for: Mouse embryo CoCoPUTs: novel murine transcriptomic-weighted usage website featuring multiple strains, tissues, and stages
Source: BMC Bioinformatics. 2024 Sep 6;25:294. doi: 10.1186/s12859-024-05906-3 (PMC11380194; doi:10.1186/s12859-024-05906-3)
Supplement: Supplementary file 4 — Additional file 4. [file 12859_2024_5906_MOESM4_ESM.zip › Stats/C57BL6J_vs_CD1_TS_dinuc_stats.xlsx]

## Sheet: C57BL6J_TS23_vs_CD1_TS14
	Dinucleotide	Stat	Effect Size	p-value
0	AT	0	-4.69	1
1	GT	2	-0.82	1
2	TC	9	1.81	1
3	CT	9	6.02	1
4	CC	9	9.39	1
5	CA	9	4.12	1
6	AC	9	5.59	1
7	TT	0	-2.37	1
8	TA	0	-4.11	1
9	AA	0	-11.28	1
10	AG	0	-9.7	1
11	GA	0	-4.89	1
12	GC	9	3.98	1
13	CG	9	2.19	1
14	GG	9	4.27	1

## Sheet: C57BL6J_TS23_vs_CD1_TS17
	Dinucleotide	Stat	Effect Size	p-value
0	AT	1	-1.8	0.5
1	GT	11	0.11	1
2	TC	21	2.64	0.25
3	CT	21	2.04	0.25
4	CC	21	2.74	0.25
5	CA	19	1.51	1
6	AC	20	1.93	0.5
7	TT	3	-1.51	1
8	TA	3	-1.33	1
9	AA	0	-1.96	0.25
10	AG	0	-1.82	0.25
11	GA	0	-3.24	0.25
12	GC	18	1.45	1
13	CG	17	1.19	1
14	GG	15	0.86	1

## Sheet: C57BL6J_TS23_vs_CD1_TS19
	Dinucleotide	Stat	Effect Size	p-value
0	AT	0	-4.9	0.857143
1	GT	0	-2.26	0.857143
2	TC	12	2.81	0.857143
3	CT	12	4.68	0.857143
4	CC	12	11.31	0.857143
5	CA	12	13.8	0.857143
6	AC	12	13.45	0.857143
7	TT	0	-2.58	0.857143
8	TA	0	-3.06	0.857143
9	AA	0	-8.57	0.857143
10	AG	0	-9.63	0.857143
11	GA	0	-6.51	0.857143
12	GC	12	3.07	0.857143
13	CG	8	1.46	1
14	GG	11	1.93	1

## Sheet: C57BL6J_TS23_vs_CD1_TS20
	Dinucleotide	Stat	Effect Size	p-value
0	AT	0	-2.29	0.857143
1	GT	4	-0.87	1
2	TC	12	1.92	0.857143
3	CT	12	3.13	0.857143
4	CC	12	4.25	0.857143
5	CA	12	6.99	0.857143
6	AC	12	7.42	0.857143
7	TT	2	-1.49	1
8	TA	2	-1.91	1
9	AA	0	-3.6	0.857143
10	AG	0	-7.34	0.857143
11	GA	0	-3.82	0.857143
12	GC	10	1.83	1
13	CG	8	1.04	1
14	GG	10	1.23	1

## Sheet: C57BL6J_TS23_vs_CD1_TS21
	Dinucleotide	Stat	Effect Size	p-value
0	AT	6	-1.08	1
1	GT	8	-0.09	1
2	TC	21	1.53	1
3	CT	21	1.71	1
4	CC	24	1.76	0.181818
5	CA	24	2.96	0.181818
6	AC	24	2.8	0.181818
7	TT	8	-0.64	1
8	TA	7	-1.04	1
9	AA	3	-1.74	1
10	AG	0	-2.84	0.181818
11	GA	1	-2.07	0.363636
12	GC	17	0.99	1
13	CG	16	0.63	1
14	GG	17	0.48	1

## Sheet: C57BL6J_TS23_vs_CD1_TS22
	Dinucleotide	Stat	Effect Size	p-value
0	AT	4	-1.28	1
1	GT	11	0.63	1
2	TC	24	2.01	0.181818
3	CT	24	2.81	0.181818
4	CC	24	2.44	0.181818
5	CA	22	2.19	0.727273
6	AC	23	2.61	0.363636
7	TT	8	-0.56	1
8	TA	6	-1.19	1
9	AA	0	-2.43	0.181818
10	AG	0	-3.78	0.181818
11	GA	0	-2.85	0.181818
12	GC	18	1.24	1
13	CG	16	0.6	1
14	GG	17	0.62	1

## Sheet: C57BL6J_TS25_vs_CD1_TS14
	Dinucleotide	Stat	Effect Size	p-value
0	AT	0	-10.38	0.535714
1	GT	2	-1.42	1
2	TC	12	0.75	1
3	CT	15	1.99	0.535714
4	CC	15	6.84	0.535714
5	CA	15	4.82	0.535714
6	AC	15	5.95	0.535714
7	TT	0	-5.19	0.535714
8	TA	0	-11.52	0.535714
9	AA	0	-20.68	0.535714
10	AG	0	-2.23	0.535714
11	GA	0	-1.91	0.535714
12	GC	15	13.66	0.535714
13	CG	15	3.98	0.535714
14	GG	15	7.79	0.535714

## Sheet: C57BL6J_TS25_vs_CD1_TS17
	Dinucleotide	Stat	Effect Size	p-value
0	AT	0	-2.37	0.0378788
1	GT	16	0.02	1
2	TC	31	1.31	0.454545
3	CT	27	1.27	1
4	CC	35	2.65	0.0378788
5	CA	30	1.37	0.719697
6	AC	31	1.62	0.454545
7	TT	1	-2.27	0.0757576
8	TA	0	-1.7	0.0378788
9	AA	0	-2.11	0.0378788
10	AG	8	-1.2	1
11	GA	0	-1.97	0.0378788
12	GC	35	1.76	0.0378788
13	CG	32	1.52	0.265152
14	GG	27	1.17	1

## Sheet: C57BL6J_TS25_vs_CD1_TS19
	Dinucleotide	Stat	Effect Size	p-value
0	AT	0	-10.97	0.238095
1	GT	0	-3.73	0.238095
2	TC	20	1.4	0.238095
3	CT	20	1.57	0.238095
4	CC	20	7.36	0.238095
5	CA	20	25.3	0.238095
6	AC	20	17.69	0.238095
7	TT	0	-5.41	0.238095
8	TA	0	-7.83	0.238095
9	AA	0	-13.47	0.238095
10	AG	0	-1.23	0.238095
11	GA	0	-2.63	0.238095
12	GC	20	9.02	0.238095
13	CG	19	2.62	0.47619
14	GG	20	3.97	0.238095

## Sheet: C57BL6J_TS25_vs_CD1_TS20
	Dinucleotide	Stat	Effect Size	p-value
0	AT	0	-4.09	0.238095
1	GT	4	-1.62	1
2	TC	15	0.68	1
3	CT	19	0.93	0.47619
4	CC	20	3.36	0.238095
5	CA	20	10.76	0.238095
6	AC	20	8.28	0.238095
7	TT	0	-3.07	0.238095
8	TA	0	-3.75	0.238095
9	AA	0	-4.45	0.238095
10	AG	3	-0.88	1
11	GA	0	-1.23	0.238095
12	GC	20	3.93	0.238095
13	CG	17	1.9	1
14	GG	20	2.41	0.238095

[truncated: 2 more sheets: C57BL6J_TS25_vs_CD1_TS21, C57BL6J_TS25_vs_CD1_TS22]
