# Supplementary material for: Mouse embryo CoCoPUTs: novel murine transcriptomic-weighted usage website featuring multiple strains, tissues, and stages
Source: BMC Bioinformatics. 2024 Sep 6;25:294. doi: 10.1186/s12859-024-05906-3 (PMC11380194; doi:10.1186/s12859-024-05906-3)
Supplement: Supplementary file 4 — Additional file 4. [file 12859_2024_5906_MOESM4_ESM.zip › Stats/C57BL6J_vs_CD1_TS_gc_content_stats.xlsx]

## Sheet: C57BL6J_TS23_vs_CD1_TS14
	GC Content	Stat	Effect Size	p-value
0	GC	4.5		1
1	GC1	9	inf	0.187417
2	GC2	9	inf	0.187417
3	GC3	9	inf	0.187417

## Sheet: C57BL6J_TS23_vs_CD1_TS17
	GC Content	Stat	Effect Size	p-value
0	GC	10.5		1
1	GC1	21	1.26232e+14	0.0170989
2	GC2	21	4.34949e+13	0.0170989
3	GC3	21	5.83385e+14	0.0170989

## Sheet: C57BL6J_TS23_vs_CD1_TS19
	GC Content	Stat	Effect Size	p-value
0	GC	0	-inf	0.0989787
1	GC1	12	inf	0.0989787
2	GC2	12	inf	0.0989787
3	GC3	12	inf	0.0989787

## Sheet: C57BL6J_TS23_vs_CD1_TS20
	GC Content	Stat	Effect Size	p-value
0	GC	6		1
1	GC1	12	inf	0.0989787
2	GC2	12	inf	0.0989787
3	GC3	12	inf	0.0989787

## Sheet: C57BL6J_TS23_vs_CD1_TS21
	GC Content	Stat	Effect Size	p-value
0	GC	12		1
1	GC1	24	inf	0.00976545
2	GC2	24	inf	0.00976545
3	GC3	24	inf	0.00976545

## Sheet: C57BL6J_TS23_vs_CD1_TS22
	GC Content	Stat	Effect Size	p-value
0	GC	12		1
1	GC1	24	inf	0.00976545
2	GC2	24	inf	0.00976545
3	GC3	24	inf	0.00976545

## Sheet: C57BL6J_TS25_vs_CD1_TS14
	GC Content	Stat	Effect Size	p-value
0	GC	7.5		1
1	GC1	15	inf	0.0541408
2	GC2	15	inf	0.0541408
3	GC3	15	inf	0.0541408

## Sheet: C57BL6J_TS25_vs_CD1_TS17
	GC Content	Stat	Effect Size	p-value
0	GC	17.5		1
1	GC1	35	1.0907e+14	0.00509438
2	GC2	35	5.07986e+12	0.00509438
3	GC3	35	5.03428e+14	0.00509438

## Sheet: C57BL6J_TS25_vs_CD1_TS19
	GC Content	Stat	Effect Size	p-value
0	GC	0	-inf	0.0288383
1	GC1	20	inf	0.0288383
2	GC2	20	inf	0.0288383
3	GC3	20	inf	0.0288383

## Sheet: C57BL6J_TS25_vs_CD1_TS20
	GC Content	Stat	Effect Size	p-value
0	GC	10		1
1	GC1	20	inf	0.0288383
2	GC2	20	inf	0.0288383
3	GC3	20	inf	0.0288383

[truncated: 2 more sheets: C57BL6J_TS25_vs_CD1_TS21, C57BL6J_TS25_vs_CD1_TS22]
