# Supplementary material for: Mouse embryo CoCoPUTs: novel murine transcriptomic-weighted usage website featuring multiple strains, tissues, and stages
Source: BMC Bioinformatics. 2024 Sep 6;25:294. doi: 10.1186/s12859-024-05906-3 (PMC11380194; doi:10.1186/s12859-024-05906-3)
Supplement: Supplementary file 4 — Additional file 4. [file 12859_2024_5906_MOESM4_ESM.zip › Stats/C57BL6J_vs_CD1_TS_junc_dinuc_stats.xlsx]

## Sheet: C57BL6J_TS23_vs_CD1_TS14
	Junc Dinuc	Stat	Effect Size	p-value
0	GT	6	0.45	1
1	TC	2	-1.53	1
2	AC	0	-2.52	1
3	TA	0	-3.68	1
4	AA	0	-5.09	1
5	CA	9	2.43	1
6	CG	9	3.07	1
7	AG	0	-3.11	1
8	TT	0	-2.34	1
9	AT	0	-2.05	1
10	GA	0	-2.4	1
11	CC	9	8.17	1
12	GG	9	1.85	1
13	CT	9	11.22	1
14	GC	9	3.29	1

## Sheet: C57BL6J_TS23_vs_CD1_TS17
	Junc Dinuc	Stat	Effect Size	p-value
0	GT	16	0.6	1
1	TC	4	-1.02	1
2	AC	6	-0.77	1
3	TA	3	-1.51	1
4	AA	3	-1.35	1
5	CA	17	1.17	1
6	CG	18	1.34	1
7	AG	3	-1.25	1
8	TT	4	-1	1
9	AT	4	-0.91	1
10	GA	5	-1.17	1
11	CC	21	1.91	0.25
12	GG	16	0.7	1
13	CT	21	2.02	0.25
14	GC	18	1.51	1

## Sheet: C57BL6J_TS23_vs_CD1_TS19
	Junc Dinuc	Stat	Effect Size	p-value
0	GT	8	-0.23	1
1	TC	4	-1.02	1
2	AC	4	-0.44	1
3	TA	0	-3	0.857143
4	AA	0	-3.33	0.857143
5	CA	9	1.51	1
6	CG	11	1.85	1
7	AG	0	-2.21	0.857143
8	TT	3	-1.5	1
9	AT	4	-1.26	1
10	GA	0	-3.98	0.857143
11	CC	12	6.76	0.857143
12	GG	8	0.8	1
13	CT	12	9.68	0.857143
14	GC	12	2.95	0.857143

## Sheet: C57BL6J_TS23_vs_CD1_TS20
	Junc Dinuc	Stat	Effect Size	p-value
0	GT	8	0.1	1
1	TC	4	-0.82	1
2	AC	4	-0.93	1
3	TA	2	-1.91	1
4	AA	0	-2.04	0.857143
5	CA	9	1.47	1
6	CG	9	1.56	1
7	AG	2	-1.65	1
8	TT	3	-1.27	1
9	AT	3	-0.96	1
10	GA	0	-1.69	0.857143
11	CC	12	3.16	0.857143
12	GG	8	0.63	1
13	CT	12	4.74	0.857143
14	GC	9	1.49	1

## Sheet: C57BL6J_TS23_vs_CD1_TS21
	Junc Dinuc	Stat	Effect Size	p-value
0	GT	16	0.21	1
1	TC	8	-0.33	1
2	AC	8	-0.46	1
3	TA	7	-1.02	1
4	AA	7	-1.09	1
5	CA	16	0.8	1
6	CG	16	1.14	1
7	AG	8	-0.86	1
8	TT	8	-0.66	1
9	AT	8	-0.38	1
10	GA	8	-1.1	1
11	CC	20	1.4	1
12	GG	16	0.08	1
13	CT	24	1.89	0.181818
14	GC	16	0.67	1

## Sheet: C57BL6J_TS23_vs_CD1_TS22
	Junc Dinuc	Stat	Effect Size	p-value
0	GT	16	0.45	1
1	TC	8	-0.24	1
2	AC	8	-0.6	1
3	TA	7	-1.13	1
4	AA	5	-1.36	1
5	CA	16	0.81	1
6	CG	17	1.14	1
7	AG	7	-1.02	1
8	TT	8	-0.67	1
9	AT	8	-0.49	1
10	GA	3	-1.51	1
11	CC	21	2.02	1
12	GG	16	0.09	1
13	CT	24	2.67	0.181818
14	GC	16	0.83	1

## Sheet: C57BL6J_TS25_vs_CD1_TS14
	Junc Dinuc	Stat	Effect Size	p-value
0	GT	12	0.49	1
1	TC	0	-2.51	0.535714
2	AC	0	-5.68	0.535714
3	TA	0	-10.14	0.535714
4	AA	0	-13.62	0.535714
5	CA	15	5.34	0.535714
6	CG	15	8.94	0.535714
7	AG	0	-8.63	0.535714
8	TT	0	-5.31	0.535714
9	AT	0	-4.61	0.535714
10	GA	0	-1.58	0.535714
11	CC	15	12.28	0.535714
12	GG	15	3.05	0.535714
13	CT	15	5.5	0.535714
14	GC	15	7.76	0.535714

## Sheet: C57BL6J_TS25_vs_CD1_TS17
	Junc Dinuc	Stat	Effect Size	p-value
0	GT	25	0.66	1
1	TC	4	-1.38	0.454545
2	AC	12	-0.94	1
3	TA	0	-1.88	0.0378788
4	AA	0	-1.56	0.0378788
5	CA	32	1.34	0.265152
6	CG	33	1.53	0.151515
7	AG	2	-1.36	0.151515
8	TT	4	-1.31	0.454545
9	AT	4	-1.28	0.454545
10	GA	12	-0.79	1
11	CC	35	2.02	0.0378788
12	GG	30	1.06	0.719697
13	CT	35	1.85	0.0378788
14	GC	34	2.17	0.0757576

## Sheet: C57BL6J_TS25_vs_CD1_TS19
	Junc Dinuc	Stat	Effect Size	p-value
0	GT	16	-0.21	1
1	TC	4	-1.72	1
2	AC	3	-1.21	1
3	TA	0	-7.51	0.238095
4	AA	0	-7.75	0.238095
5	CA	20	3.08	0.238095
6	CG	20	4.84	0.238095
7	AG	0	-5.41	0.238095
8	TT	0	-3.37	0.238095
9	AT	0	-2.95	0.238095
10	GA	0	-2.71	0.238095
11	CC	20	9.33	0.238095
12	GG	16	1.62	1
13	CT	20	4.3	0.238095
14	GC	20	6.79	0.238095

## Sheet: C57BL6J_TS25_vs_CD1_TS20
	Junc Dinuc	Stat	Effect Size	p-value
0	GT	16	0.13	1
1	TC	4	-1.42	1
2	AC	2	-2.16	0.952381
3	TA	0	-3.85	0.238095
4	AA	0	-3.57	0.238095
5	CA	20	2.74	0.238095
6	CG	20	3.58	0.238095
7	AG	0	-3.3	0.238095
8	TT	0	-2.56	0.238095
9	AT	2	-2.15	0.952381
10	GA	4	-0.81	1
11	CC	20	3.74	0.238095
12	GG	17	1.34	1
13	CT	20	2.58	0.238095
14	GC	20	3.36	0.238095

[truncated: 2 more sheets: C57BL6J_TS25_vs_CD1_TS21, C57BL6J_TS25_vs_CD1_TS22]
