# Supplementary material for: Mouse embryo CoCoPUTs: novel murine transcriptomic-weighted usage website featuring multiple strains, tissues, and stages
Source: BMC Bioinformatics. 2024 Sep 6;25:294. doi: 10.1186/s12859-024-05906-3 (PMC11380194; doi:10.1186/s12859-024-05906-3)
Supplement: Supplementary file 4 — Additional file 4. [file 12859_2024_5906_MOESM4_ESM.zip › Stats/C57BL6_TS_bicod_stats.xlsx]

## Sheet: TS20_vs_TS22
	Codon Pair	Stat	Effect Size	p-value
0	ATGTCT	69	-0.79	1
1	TCTCCA	226	0.11	1
2	CCACTT	84	-0.55	1
3	CTTATA	165	-0.35	1
4	ATAAGA	79	-0.8	1
5	AGAAGC	173	-0.22	1
6	AGCATT	145	-0.37	1
7	ATTGTC	88	-0.57	1
8	GTCGAT	61	-1.15	1
9	GATATC	287	1.73	0.136715
10	ATCACT	235	1	1
11	ACTGAA	162	-0.32	1
12	GAAGTT	154	-0.11	1
13	GTTTTC	210	0.66	1
14	TTCAAT	103	-0.6	1
15	AATCAA	178	-0.05	1
16	CAATAT	78	-0.83	1
17	TATGCA	49	-1.39	1
18	GCATCA	111	-0.12	1
19	TCACAA	181	-0.25	1
20	CAAAGT	197	-0.16	1
21	AGTTGT	103	-0.6	1
22	TGTGAT	243	0.42	1
23	GATGGA	173	0.12	1
24	GGAGCA	189	0.13	1
25	TCACTT	188	0.17	1
26	CTTAGC	265	0.9	1
27	AGCAAG	136	-0.21	1
28	AAGAAA	81	-0.78	1
29	AAAGAC	124	0.02	1
30	GACCTG	214	0.84	1
31	CTGAAA	61	-0.93	1
32	AAAAAC	105	-0.58	1
33	AACCTC	277	1.51	0.527071
34	CTCCTT	149	-0.34	1
35	CTTGAG	202	0.46	1
36	GAGAGA	182	-0.06	1
37	AGAGAA	173	-0.29	1
38	GAACTT	109	-0.56	1
39	CTTGGA	171	-0.3	1
40	GGAGAT	252	1.15	1
41	GATGTC	172	0.51	1
42	GTCCTT	152	-0.28	1
43	CTTCAG	154	-0.42	1
44	CAGAGA	106	-0.07	1
45	AGACCA	159	-0.4	1
46	CCACAT	157	-0.28	1
47	CATGAC	44	-1.63	1
48	GACCCT	250	1.15	1
49	CCTGAG	297	1.9	0.0321387
50	GAGACG	141	-0.13	1
51	ACGATA	106	-0.5	1
52	ATAGAC	242	0.87	1
53	CTGACC	201	0.46	1
54	ACCCTA	130	-0.12	1
55	CTAGAA	190	0.02	1
56	CTTCTG	100	-0.26	1
57	CTGGAT	64	-0.58	1
58	GATCGC	215	0.73	1
59	CGCGAC	216	0.03	1
60	GACTGC	201	0.12	1
61	TGCAAC	138	-0.08	1
62	AACGGG	58	-0.75	1
63	GGGCGT	163	-0.12	1
64	CGTGTT	147	-0.48	1
65	GTTGAT	184	0.5	1
66	GATTTC	159	-0.43	1
67	TTCAAC	177	0.42	1
68	AACGAA	233	0.41	1
69	GAATTC	255	1.11	1
70	TTCCTC	207	0.07	1
71	CTCCTG	176	-0.26	1
72	CTGTTC	153	-0.28	1
73	TTCCTT	145	-0.44	1
74	CTTTTC	213	0.16	1
75	TTCAAG	163	0.48	1
76	AAGATT	76	-0.86	1
77	ATTGCT	180	0.48	1
78	GCTCAA	195	0.03	1
79	CAAGCT	75	-0.7	1
80	GCTTGC	303	1.91	0.0128574
81	TGCTAT	153	-0.03	1
82	TATTAT	96	-0.78	1
83	TATGCT	290	1.74	0.0894699
84	GCTCTC	35	-1.5	0.355243
85	CTCGAT	194	-0.25	1
86	GATCAG	182	0.02	1
87	CAGGCC	173	0.12	1
88	GCCGCA	219	0.63	1
89	GCAGAG	292	1.8	0.0671086
90	GAGCTA	166	-0.21	1
91	CTAGGC	105	-0.31	1
92	GGCGAG	195	0.78	1
93	GAGAAG	132	0.07	1
94	AAGAGA	115	-0.6	1
95	AGAGCC	132	-0.36	1
96	GCCCTG	182	0.25	1
97	CTGCCC	95	-0.39	1
98	CCCAAT	186	0.44	1
99	AATGAA	185	-0.11	1
100	GAAAAG	170	-0.1	1
101	AAGAGG	104	-0.46	1
102	AGGAAC	46	-1.54	1
103	AACCTG	163	0.36	1
104	CTGTCA	223	0.52	1
105	CAAGAT	178	-0.15	1
106	CGCAGG	100	-0.01	1
107	AGGCAA	192	0.16	1
108	CAAGAA	119	-0.43	1
109	GAAGAC	190	-0.02	1
110	GACCAA	191	0.43	1
111	CAAAGG	143	-0.64	1
112	AGGAGA	107	-0.62	1
113	AGATTC	140	-0.59	1
114	TTCGAG	141	-0.13	1
115	GAGCCC	212	0.67	1
116	CCCCGA	153	0.48	1
117	CGAAGC	45	-1.33	1
118	AGCAGA	152	-0.24	1
119	AGACAA	123	-0.55	1
120	CAACTG	130	-0.23	1
121	CTGGAC	130	0.23	1
122	GACGAA	129	-0.4	1
123	GAAGAA	171	-0.04	1
124	GAACCT	230	0.3	1
125	CCTGGG	257	0.78	1
126	GGGCGC	148	0.51	1
127	CGCCGA	249	0.71	1
128	AGCTGG	112	-0.5	1
129	TGGCAG	281	1.83	0.310856
130	CAGAAG	110	-0.39	1
131	AGACGT	180	0.21	1
132	CGTGAG	242	1.17	1
133	GAGCAG	250	1.18	1
134	CAGGAG	253	1.09	1
135	GAGGAG	229	1.18	1
136	GAGCGC	206	0.84	1
137	CGCGCT	258	1.18	1
138	GCTGAG	280	1.35	0.355243
139	CAGCGG	84	-0.89	1
140	CGGCTG	64	-0.21	1
141	CTGGAG	195	0.72	1
142	CAGCGC	215	0.35	1
143	CGCTAC	107	-0.35	1
144	TACAGG	121	-0.47	1
145	AGGCAG	161	0.13	1
146	CAGCAC	115	-0.25	1
147	CACCGC	154	0.32	1
148	CGCGAT	204	0.34	1
149	GATGAA	128	-0.23	1
150	GAAGAG	194	0.31	1
151	AGACTG	45	-1.46	1
152	CTGCAA	138	-0.24	1
153	AGGCGA	17	-2.16	0.0276561
154	CGAGAA	149	-0.23	1
155	GAACTG	257	0.38	1
156	GAGGAA	271	1.2	1
157	GAACGC	166	0.2	1
158	CGCCTT	64	-1.18	1
159	CTTGCA	182	-0.37	1
160	GAGAAA	93	-0.21	1
161	AAAGAG	184	0.44	1
162	GAGCCG	254	1.18	1
163	CCGCTT	177	0.4	1
164	CTTGGC	225	0.33	1
165	GGCTGG	222	0.51	1
166	TGGAGT	214	0.56	1
167	AGTAAG	250	0.93	1
168	AAGGGT	97	-0.36	1
169	GGTCGT	93	-0.69	1
170	CGTGAC	186	0.58	1
171	GACGCG	19	-1.4	0.037311
172	GCGGAG	142	0.31	1
173	GAGTTT	184	-0.09	1
174	TTTTCT	168	-0.38	1
175	TCTGAG	232	0.99	1
176	GAGGTA	207	0.65	1
177	GTAGAG	284	1.34	0.207065
178	GAACAG	187	0.29	1
179	CAGCAA	145	-0.33	1
180	CAAGAG	61	-0.64	1
181	GAGAGG	202	0.37	1
182	CAGGAA	182	0.17	1
183	GAACTC	177	-0.18	1
184	CTCAAG	68	-0.33	1
185	AAGGGC	78	-0.71	1
186	GGCAAG	75	-0.26	1
187	GGCCAA	142	-0.24	1
188	CAAACA	170	-0.33	1
189	ACAGAA	159	-0.05	1
190	AGAAGG	139	-0.52	1
191	AGGCTG	88	-0.67	1
192	CTGCAG	217	0.36	1
193	AAGCGC	47	-0.63	1
194	CTACGC	53	-1.05	1
195	CGCGAA	180	0.37	1
196	GAACCC	299	2	0.0237752
197	CCCCTG	190	0.38	1
198	CTGCTA	248	0.94	1
199	CTAAGG	128	-0.45	1
200	AGGCGC	54	-1.3	1
201	GATCTG	310	2.04	0.00422051
202	GAGTTG	146	-0.17	1
203	TTGAGG	113	-0.65	1
204	GAACAA	110	-0.43	1
205	CGCGAG	107	0.13	1
206	CAGAGG	125	-0.42	1
207	GAGCTG	173	0.5	1
208	CTGAGG	53	-1.22	1
209	CTGAAT	269	1.23	1
210	AATCGA	126	-0.55	1
211	CGAAGG	113	-0.58	1
212	GAGCAA	88	-0.43	1
213	AGGCGT	261	1.37	1
214	CTAAGA	162	-0.35	1
215	AGACGC	188	0.46	1
216	CTGGCT	154	0.41	1
217	GAGGAC	186	0.46	1
218	GACGAG	136	-0.01	1
219	CTGACG	167	0.11	1
220	ACGCGG	177	0.11	1
221	CGGATC	71	-0.33	1
222	ATCCGG	65	-0.2	1
223	CGGGAA	228	0.76	1
224	CCCGAC	125	-0.01	1
225	GAGAGC	157	0.27	1
226	ATTACC	181	0.25	1
227	ACCCAG	211	0.28	1
228	AGGTGG	128	-0.63	1
229	CAGTGG	176	0.22	1
230	CAGCTC	306	1.79	0.00802422
231	CTCGAA	75	-1.06	1
232	GAAAAC	124	-0.35	1
233	AACGAG	241	1.05	1
234	GAGGCA	253	1.23	1
235	GCAGAC	108	-0.51	1
236	GACGCC	224	0.79	1
237	GCCCGT	173	0.58	1
238	CGTCAG	145	-0.28	1
239	CAGAAC	236	0.66	1
240	AACAAG	71	-0.59	1
241	AAGGTC	131	0.04	1
242	GTCTAC	81	-1.06	1
243	TACTCT	46	-1.16	1
244	TCTAGG	155	-0.04	1
245	AGGCCT	255	0.51	1
246	CCTAGC	218	0.59	1
247	AGCAGG	56	-1.22	1
248	AGGCTT	230	0.82	1
249	CTTCGC	273	0.6	0.879798
250	CGCCAG	209	0.75	1
251	CTGGGG	189	0.46	1
252	GGGGAG	214	0.9	1
253	GAGCGT	85	0.07	1
254	CTCCGG	66	-0.27	1
255	CGGGAG	169	0.33	1
256	CGCCGC	65	-0.21	1
257	GACCTC	162	0.13	1
258	CTCCAA	146	-0.49	1
259	CAACAG	168	-0.23	1
260	CGTCCC	130	-0.24	1
261	CCCGCT	36	-1.21	0.405569
262	GAGGCG	153	0.27	1
263	GCGCGC	101	-0.57	1
264	CGCAAC	172	-0.08	1
265	AACCAG	236	1	1
266	TGGGAG	260	1.1	1
267	AGGCCG	203	0.5	1
268	CCGCAG	82	-0.93	1
269	CGGGCG	217	0.52	1
270	CGCCTG	165	0.14	1
271	CGGTTC	173	-0.01	1
272	TTCCGC	133	-0.1	1
273	GACAGG	279	1.48	0.405569
274	AGGGAG	237	0.84	1
275	CGCTTC	137	-0.14	1
276	TTCCGG	154	0.15	1
277	AAGCTG	143	0.26	1
278	CAACGA	134	-0.11	1
279	CGAGCA	61	-1.26	1
280	GAGCTC	248	0.84	1
281	CTCCAG	292	1.83	0.0671086
282	CAGGAC	216	0.55	1
283	GACAGC	155	0.17	1
284	AGCCTC	157	-0.43	1
285	CTCCTA	202	0.36	1
286	CTAGAT	273	1.27	0.879798
287	CGACTC	27	-1.44	0.118813
288	CGAGAG	148	0.21	1
289	GAGCCA	246	1.07	1
290	CCAAAC	182	-0.04	1
291	AACAGG	207	0.96	1
292	AGGAGC	138	-0.37	1
293	AGCCGG	217	0.56	1
294	CGGCAA	112	-0.66	1
295	AGGGAA	63	-1.08	1
296	GAAAGC	242	0.5	1
297	AGCCAG	230	0.65	1
298	CGCACA	226	0.55	1
299	ACACTG	204	0.25	1
300	CTGTAC	209	0.7	1
301	TACGCC	97	-0.3	1
302	GCCAAA	71	-1.04	1
303	AAACCC	56	-1.05	1
304	CCCAGC	113	-0.47	1
305	CAGCGT	47	-1.36	1
306	CGTAGG	152	0.09	1
307	GAACGG	188	0.54	1
308	CTGTTG	193	0.34	1
309	TTGCAA	251	0.4	1
310	CAGCAG	181	0.17	1
311	AGGAAA	54	-1.02	1
312	AAACAC	74	-0.56	1
313	GAGGAT	208	0.79	1
314	AAGCGG	101	-0.53	1
315	CAAGAC	229	0.25	1
316	CAGCGA	97	-0.66	1
317	GAAAGG	127	-0.42	1
318	AGGAGG	56	-1.37	1
319	CAGTAT	174	-0.44	1
320	TATCAG	99	-0.89	1
321	GAGCGG	222	0.97	1
322	GAAAGA	148	-0.32	1
323	CTGCGG	91	-0.12	1
324	CGGGAT	283	1.74	0.237329
325	GAAGAT	120	-0.35	1
326	AGGGAT	200	0.02	1
327	AAATGG	23	-1.85	0.0671086
328	TGGCAA	56	-0.95	1
329	CAACCA	201	0.17	1
330	CCAAGG	265	1.7	1
331	AAAGAA	111	-0.35	1
332	GAAAAT	155	-0.41	1
333	GTTCGT	102	-0.44	1
334	CGTAGT	201	0.11	1
335	AGTAAC	132	-0.51	1
336	AGGCTC	88	-0.9	1
337	CTCTTC	230	0.68	1
338	TTCACC	228	0.56	1
339	ACCAAA	196	0.24	1
340	AAACGC	156	-0.28	1
341	CGCAGA	167	-0.04	1
342	AGAGGG	138	-0.09	1
343	GGGGAT	298	2.38	0.0276561
344	GATGAG	300	1.46	0.0204186
345	CCCATC	145	0.07	1
346	ATCCAG	203	0.63	1
347	CAGCTG	222	0.51	1
348	CTGGAA	310	2.33	0.00422051
349	GATTCT	179	0.34	1
350	TCTCAG	169	-0.18	1
351	GAGCGA	121	-0.33	1
352	CAGGAT	215	0.82	1
353	GATCGG	79	-0.92	1
354	CGGCGG	83	-0.3	1
355	CGGCCT	169	0.24	1
356	CCTCTG	144	0.12	1
357	AGAGAG	167	-0.24	1
358	CGTCGA	46	-1.4	1
359	CGACAG	66	-1.23	1
360	GACCGT	220	0.33	1
361	CAGATC	158	0.23	1
362	ATCCTA	190	0.38	1
363	CTAGAG	311	2.95	0.00358531
364	CAGTTT	198	0.52	1
365	TTTCAG	95	-0.73	1
366	GAGCAC	269	1.28	1
367	CACCAA	0	-2.33	0.00184862
368	CAACGG	262	1.29	1
369	GAAGCC	263	1.07	1
370	GCCAGA	189	-0.09	1
371	AGAAGA	165	-0.45	1
372	AGACGA	82	-0.98	1
373	CGAGAT	100	-0.67	1
374	ACGTTC	112	-0.33	1
375	TTCCAG	199	0.49	1
376	CAGGGA	173	0	1
377	GGAGAA	172	-0.04	1
378	GAATCG	118	-0.78	1
379	TCGAGA	164	-0.08	1
380	AGACGG	134	-0.37	1
381	GAGGGC	144	0.45	1
382	AAGTTC	92	-0.53	1
383	CGGACA	186	0.24	1
384	AGGCGG	75	-1	1
385	CGGCGT	107	-0.03	1
386	CGTCAA	96	-0.62	1
387	TTCCAA	183	0.06	1
388	CACCTC	215	0.44	1
389	CTTCGG	181	0.36	1
390	CGGCAG	261	0.88	1
391	GAATGC	226	0.33	1
392	TGCGAC	186	0.04	1
393	GACAGA	118	-0.54	1
394	AGAAAA	119	-0.45	1
395	AAATCT	166	-0.23	1
396	TCTCGT	154	0.02	1
397	CGTGAA	158	-0.1	1
398	CGGGAC	79	-0.12	1
399	GACCAG	248	1.07	1
400	TTCCGT	204	0.56	1
401	CGTCGG	201	0.5	1
402	CGCCAC	131	-0.14	1
403	CACCTG	114	-0.13	1
404	GAACGT	231	0.52	1
405	CCATCC	147	0.06	1
406	TCCCGC	160	-0.07	1
407	CGCCGG	81	-0.18	1
408	CACCAG	230	0.68	1
409	CCATTC	155	-0.17	1
410	AGATCA	164	-0.12	1
411	TCATTC	242	0.21	1
412	CTCAGA	315	2.94	0.00184862
413	AAATTC	55	-1.26	1
414	TTCCAT	0	-2.58	0.00184862
415	CATGAG	202	0.7	1
416	CGTGGC	215	0.59	1
417	CGTTTG	177	-0.21	1
418	AGGGTG	151	-0.15	1
419	GTGGAG	189	0.44	1
420	CAGCTT	283	1.56	0.237329
421	CGCGGA	53	-0.73	1
422	GGACAG	121	-0.52	1
423	GAATGT	149	-0.42	1
424	TGTGAC	256	1.03	1
425	AAATTA	68	-0.54	1
426	TTACAC	183	0.04	1
427	CACCGG	161	0.03	1
428	GAACTA	177	-0.07	1
429	GAGGTC	211	0.74	1
430	GTCCGC	65	-0.69	1
431	AGAAAG	115	-0.58	1
432	AAGCTC	111	-0.3	1
433	CTCCGC	168	0.43	1
434	CTCAGG	43	-1.48	0.997589
435	CGCCGT	87	-0.14	1
436	CGTCAT	186	0.49	1
437	GAGTTC	207	0.74	1
438	AAGCAG	98	-0.73	1
439	CTGCGC	164	0.12	1
440	CGCCTC	112	-0.06	1
441	GAACCG	98	-0.65	1
442	CCGGAC	150	0.09	1
443	CTCCGT	114	0	1
444	TGCGTC	107	-0.77	1
445	GTCGAG	304	1.98	0.0109985
446	GACAGT	247	0.33	1
447	AAGATC	63	-0.45	1
448	ATCCGC	65	-0.27	1
449	AGGGAC	78	-0.83	1
450	GGACTG	195	-0.18	1
451	CTTGAC	200	0.01	1
452	CTCGAC	186	0.75	1
453	AAAGTC	40	-1.56	0.682299
454	GTCCGT	242	1.04	1
455	CAAGGG	231	0.45	1
456	GGGCTC	238	0.14	1
457	CTCGGC	164	-0.01	1
458	CGGCGC	195	0.42	1
459	CGTCTC	154	0.42	1
460	CTCCAT	148	-0.11	1
461	CGGTGC	185	-0.28	1
462	TGCCTG	236	0.96	1
463	CAATTT	163	-0.53	1
464	TTTCGC	104	-0.86	1
465	CGCTTT	144	-0.08	1
466	TTTGAG	218	0.83	1
467	CAGTTG	147	-0.4	1
468	TTGAGA	140	-0.51	1
469	AGACAG	160	-0.59	1
470	AGAGTC	149	-0.7	1
471	GAGCTT	68	-0.77	1
472	CTTCGT	174	-0.11	1
473	CTGCTG	220	0.42	1
474	CTGCAC	221	0.42	1
475	CAGGTG	209	0.54	1
476	GTGGGT	242	0.92	1
477	GGTGGC	145	0.03	1
478	GGCAGG	55	-1.08	1
479	CGTCGT	132	-0.42	1
480	GACAAC	185	0.39	1
481	AACAGA	109	-0.56	1
482	GAAGTA	153	-0.18	1
483	GAAGGG	207	0.49	1
484	GGGCAG	136	0.22	1
485	CGCCAA	120	-0.51	1
486	GTAGAA	175	-0.19	1
487	CACCCA	57	-0.81	1
488	CCACGC	187	0.31	1
489	TTGCGC	232	0.98	1
490	AAGCGA	93	-0.81	1
491	GATGGT	175	0.17	1
492	GGTCAA	315	2.38	0.00184862
493	CAATAC	84	-0.95	1
494	TACCTG	183	0.08	1
495	TTTGCC	107	-0.47	1
496	GCCAGG	134	-0.31	1
497	GATACG	132	-0.56	1
498	ACGATT	123	-0.35	1
499	ATTCGT	253	1.15	1
500	CGTCGC	53	-0.96	1
501	CTACGT	58	-0.84	1
502	CAAAGA	165	-0.48	1
503	CAAATC	137	-0.46	1
504	ATCCGT	133	0	1
505	ATCCTG	158	0.12	1
506	GAGCCT	252	0.83	1
507	CCTGGT	176	-0.09	1
508	GGTACA	108	-0.89	1
509	ACACGC	188	-0.01	1
510	GCCAAT	285	1.68	0.180483
511	AATGTC	230	0.87	1
512	GTCCCA	275	0.66	0.682299
513	CCAGTG	172	-0.12	1
514	GTGCGT	132	0	1
515	CGTTCC	207	0.57	1
516	TCCAGC	152	0.06	1
517	AGCCCT	177	0.21	1
518	CCTCTC	252	1.11	1
519	CTCTAT	144	-0.16	1
520	TATGAG	213	0.83	1
521	GAGTAC	192	0.14	1
522	TACATC	77	-0.73	1
523	AGGTCT	193	0.56	1
524	TCTCAA	150	-0.06	1
525	TACCGC	200	0.87	1
526	CGCCCT	158	0.27	1
527	CCTTAA	60	-1.16	1
528	ATGGAG	179	0.65	1
529	TTGCCT	197	0	1
530	CCTCCT	238	0.39	1
531	CCTCCG	139	-0.16	1
532	CCGGGA	247	1.18	1
533	GGAAAC	108	-0.52	1
534	AACCGG	104	-0.43	1
535	CGGAGG	58	-1.01	1
536	AGGGTT	185	0.48	1
537	GTTTCC	314	4.95	0.00218482
538	TCCATC	204	0.9	1
539	ATCAAT	210	0.57	1
540	AATAAC	279	1.42	0.405569
541	AACCCT	54	-1.15	1
542	CCTCAA	163	-0.37	1
543	GAGACA	280	1.71	0.355243
544	ACATCT	227	-0.05	1
545	TCTGGC	269	1.43	1
546	GTTCCT	141	-0.28	1
547	CCTACC	185	0.36	1
548	ACCACC	212	0.8	1
549	ACCTCA	275	0.68	0.682299
550	TCAGCC	212	0.53	1
551	GCCGGG	94	-0.85	1
552	GGGTTT	101	-0.84	1
553	TTTCCC	142	0.05	1
554	CCCACC	179	0.47	1
555	CAGTCA	138	-0.38	1
556	TCATCT	252	0.45	1
557	TCTAAG	110	-0.53	1
558	ATCTCC	209	0.62	1
559	TCCTTG	214	0.53	1
560	TTGAAG	64	-0.96	1
561	CGCTCC	173	0.03	1
562	TCCACC	128	0.22	1
563	ACCTAC	230	0.96	1
564	GCCTAC	164	0.36	1
565	CCTTCC	227	0.53	1
566	TCCATG	238	0.79	1
567	ATGATG	102	-0.71	1
568	ATGAGC	27	-1.95	0.118813
569	AGCAAC	196	0.46	1
570	AACCGC	79	-0.55	1
571	CGCAGC	172	-0.05	1
572	AGCTCA	195	-0.11	1
573	TCAGGA	200	-0.16	1
574	GGAGGC	85	-0.44	1
575	GGCCAG	186	0.69	1
576	CAGTCC	134	-0.6	1
577	TCCCTG	183	0.57	1
578	CTGCCG	125	0	1
579	CCGAGC	199	0.06	1
580	AGCTCC	103	-0.4	1
581	TCCATT	315	2.66	0.00184862
582	ATTCTC	271	0.51	1
583	AAGACC	190	0.45	1
584	ACCTCC	201	0.77	1
585	TCCCTC	183	0.54	1
586	CTCAAC	191	0.36	1
587	CCTCCA	247	0.68	1
588	CCAGGT	202	0.22	1
589	GGTTCT	169	0.19	1
590	TCTCTG	249	1.26	1
591	CAGAGC	122	-0.26	1
592	AGCAAA	108	-0.34	1
593	AAACCA	97	-0.71	1
594	TCCAAC	198	0.53	1
595	CTCTCT	227	0.92	1
596	TCTTCA	226	-0.04	1
597	TCAGTC	263	1.21	1
598	GTCCAC	92	-1.06	1
599	CACTAT	145	-0.32	1
600	GCTGAT	198	0.37	1
601	GAAGGC	269	1.48	1
602	AAGCCA	51	-0.76	1
603	CCACTC	170	0.01	1
604	CTCACG	131	-0.1	1
605	ACGGAC	127	-0.34	1
606	GACAAG	101	-0.17	1
607	AAGAAC	90	-0.1	1
608	AAGGAC	123	-0.14	1
609	GACAAA	80	-0.62	1
610	AGGGGC	65	-0.83	1
611	GGTAAA	283	1.61	0.237329
612	AAAGGC	65	-1	1
613	GGCACA	191	0.43	1
614	ACAGGA	224	0.46	1
615	GGAACT	199	0.83	1
616	ACTCGG	251	0.89	1
617	ACCATG	218	0.48	1
618	ATGCTA	226	0.28	1
619	AAAACT	111	-0.52	1
620	ACTCTT	135	-0.44	1
621	CTTCAA	180	-0.29	1
622	GGGTCT	281	1.66	0.310856
623	CAGAGT	231	0.6	1
624	AGTGAT	246	0.28	1
625	GAAATG	179	-0.04	1
626	ATGGCA	197	0.14	1
627	GCAATA	179	-0.39	1
628	ATAGCA	179	-0.04	1
629	GCAAAT	97	-0.62	1
630	AATCAG	140	-0.17	1
631	CAGACA	186	-0.22	1
632	ACACCG	17	-2.28	0.0276561
633	CCGAAC	201	0.38	1
634	AACTTG	224	0.59	1
635	TTGATA	287	1.52	0.136715
636	ATACCA	147	-0.46	1
637	CCATTT	195	-0.15	1
638	TTTGGA	151	-0.38	1
639	GGAGAC	80	-0.87	1
640	GACGTG	166	0.11	1
641	GTGGTG	178	0.25	1
642	GTGGGC	96	-0.06	1
643	GGCTGT	179	0.05	1
644	TGTCTG	129	-0.76	1
645	CTGGCG	146	-0.18	1
646	GCGATT	14	-1.87	0.0175186
647	ATTCAC	139	-0.45	1
648	CACATA	146	-0.14	1
649	ATAAAG	121	-0.37	1
650	AAGAGC	72	-1.06	1
651	AGCTGT	185	0.25	1
652	TGTAGA	220	0.08	1
653	AGGTTC	36	-1.67	0.405569
654	CGTTTT	66	-1.11	1
655	TTTAAT	153	-0.49	1
656	AATCTG	209	-0.09	1
657	TTCATG	154	0.22	1
658	ATGCGT	313	1.95	0.0025796
659	CGTGTC	185	-0.35	1
660	GTCTCC	120	-0.33	1
661	TCCATA	247	0.01	1
662	ATAAAC	108	-0.82	1
663	AACAAC	153	0.05	1
664	AACATT	38	-1.58	0.527071
665	ATTGTG	121	-0.51	1
666	GTGAAA	117	-0.14	1
667	AAATGT	152	0.22	1
668	TGTACA	180	-0.4	1
669	ACAAAA	74	-0.7	1
670	AAAATT	104	-0.57	1
671	CGTCAC	62	-1.11	1
672	CACTTG	138	-0.45	1
673	TTGAAA	152	-0.31	1
674	AAAGCT	102	-0.62	1
675	GCTGTT	133	-0.46	1
676	GTTAAT	184	0.01	1
677	AATAAT	144	-0.52	1
678	AACCTT	140	-0.33	1
679	CTTGTA	162	-0.19	1
680	GTACTT	120	-0.64	1
681	CTTAGG	151	-0.42	1
682	AGGTTT	114	-0.34	1
683	TTTGGC	89	0.02	1
684	GAGATG	176	0.26	1
685	ATGAAG	95	-0.43	1
686	AAGTAC	65	-0.53	1
687	TACTTT	16	-2.29	0.0237752
688	TCTGTA	276	2.02	0.599976
689	GTACAG	135	-0.34	1
690	CAGGTT	172	0.33	1
691	GTTCCC	310	2.24	0.00422051
692	CCCAGA	148	-0.35	1
693	GATGAT	161	-0.11	1
694	CGGAAT	27	-1.53	0.118813
695	AATTTT	152	-0.31	1
696	TTTATT	107	-0.78	1
697	ATTTAC	217	0.81	1
698	TACTTG	222	0.12	1
699	TTGGAA	182	-0.08	1
700	CTAATG	110	-0.46	1
701	ATGCAT	6	-2.3	0.00496332
702	CATGAT	186	0.14	1
703	GGCGAT	154	0	1
704	GATCCA	161	-0.54	1
705	CCAGAA	166	-0.14	1
706	AGCCCC	129	-0.17	1
707	CCCCCT	237	0.46	1
708	CCTATT	127	-0.44	1
709	ATTCCC	174	-0.14	1
710	CCCTTA	118	-0.53	1
711	TTAGGC	75	-1.04	1
712	GGCGGT	109	-0.55	1
713	GGTGCA	248	0.25	1
714	GCAGAA	215	0.18	1
715	GAATCA	182	0.01	1
716	TCACAT	164	-0.37	1
717	CATCTT	167	-0.56	1
718	CTTTAT	139	-0.56	1
719	TATGAA	175	-0.31	1
720	GTAATA	185	-0.11	1
721	ATACAG	182	0.06	1
722	CAGAAA	144	-0.14	1
723	GGCTGC	122	-0.4	1
724	TGCTTT	286	1.58	0.157159
725	TTTACT	245	0.58	1
726	GTAATG	15	-2.45	0.0204186
727	ATGCAC	36	-1.7	0.405569
728	TTGATG	157	-0.31	1
729	CATAAA	149	-0.57	1
730	AACTCC	158	-0.06	1
731	TCCAGT	206	0.06	1
732	AGTATC	110	-0.5	1
733	ATCTGC	95	-0.19	1
734	TGCAGG	180	0.15	1
735	GTGGAA	229	0.88	1
736	GAAGTG	190	0.24	1
737	GAATTT	115	-0.59	1
738	TTTATG	76	-0.65	1
739	ATGTTC	183	0.14	1
740	TTCTCC	136	0.01	1
741	TCCTAT	163	-0.1	1
742	TATGGA	125	-0.4	1
743	AACTTT	190	0.3	1
744	GGCTAT	70	-0.97	1
745	GGATTT	91	-0.79	1
746	TTTTCA	196	-0.17	1
747	CATCAG	155	-0.12	1
748	CAGTTA	166	-0.28	1
749	TTAAAA	172	-0.29	1
750	AAACCT	178	-0.14	1
751	CCTCTT	198	0.24	1
752	AAAGCC	110	-0.05	1
753	GCCATT	234	1.1	1
754	ATTGAG	172	0.61	1
755	CCATCT	209	0	1
756	TCTATG	252	0.92	1
757	ATGTTT	181	-0.39	1
758	ATGAAT	44	-1.3	1
759	AATATT	167	-0.33	1
760	ATTGCA	51	-1.32	1
761	GCACCT	208	0.66	1
762	CCAGAG	165	-0.17	1
763	AGAACA	139	-0.61	1
764	ACAGAC	119	-0.23	1
765	CCTGTC	266	1.14	1
766	GTCACA	177	0.37	1
767	ACAAAT	182	0	1
768	AATGTT	225	0.82	1
769	GTTATT	96	-0.77	1
770	ATTACT	147	-0.52	1
771	ACTCCG	141	0.08	1
772	CCGCAA	179	-0.19	1
773	CGAGTA	180	0.01	1
774	GAATAC	245	1.03	1
775	TACCCG	105	-0.39	1
776	CCGGCA	21	-1.92	0.0501378
777	GCATTC	78	-0.75	1
778	TTCTTA	204	0.09	1
779	TTATCC	162	-0.07	1
780	TCCCCT	238	0.5	1
781	CCTGAA	220	0.15	1
782	GTTAGC	77	-1.05	1
783	ATTGGG	257	1.02	1
784	GGGGTT	213	-0.21	1
785	GCCAGC	125	-0.22	1
786	AGCCAT	89	-0.84	1
787	CATGCA	111	-0.43	1
788	GCAACT	243	0.19	1
789	ACTGTG	281	1.07	0.310856
790	GTGCAA	266	0.87	1
791	CAACTT	121	-0.55	1
792	AAACTC	87	-0.17	1
793	AAGCCC	55	-1.28	1
794	CCCCGG	235	1	1
795	AGGTTG	204	1.03	1
796	AGAATG	168	-0.24	1
797	ATGAAA	69	-0.76	1
798	GAGTAT	269	1.04	1
799	TATAAA	79	-0.69	1
800	AAAAAT	78	-0.67	1
801	AATATG	96	-0.89	1
802	ATGAGT	210	0.58	1
803	AGTACA	188	-0.01	1
804	ACATGG	208	0.15	1
805	TGGATA	151	-0.38	1
806	ATAGAA	166	-0.28	1
807	GAAAAA	175	-0.24	1
808	GATTAT	249	0.94	1
809	TATTTA	174	-0.37	1
810	TTAAGA	111	-0.73	1
811	AGAAAC	253	0.98	1
812	CTTATT	108	-0.61	1
813	ATTAAT	166	-0.41	1
814	AATCCA	116	-0.46	1
815	CCAAAA	83	-0.68	1
816	AAAATG	118	-0.28	1
817	ATGACA	172	-0.3	1
818	AAAAGG	108	-0.71	1
819	GATAAT	171	-0.38	1
820	AATAAG	180	-0.33	1
821	AAGGGA	116	-0.57	1
822	GGAAGT	185	0	1
823	AGTAGT	246	0.2	1
824	AGTATA	155	-0.54	1
825	CCAAGT	205	0.71	1
826	AGTGAA	198	0.03	1
827	TCAAAT	185	-0.04	1
828	AATTCT	171	-0.32	1
829	TCTAGT	215	0.26	1
830	AGTGCA	105	-0.51	1
831	GCATTA	154	-0.4	1
832	TTAGAA	188	0	1
833	CTTGAA	169	-0.34	1
834	AGGACA	161	-0.32	1
835	ACAACA	237	0.01	1
836	ACATAC	73	-0.82	1
837	TACGAT	59	-1.28	1
838	GATATT	119	-0.37	1
839	ATTCAT	89	-0.76	1
840	CATCAC	44	-1.55	1
841	CACAGA	101	-0.67	1
842	AAATAT	45	-1.11	1
843	GAAGCT	149	0	1
844	GCTATT	120	-0.61	1
845	ATTTCA	175	-0.19	1
846	AATGAG	301	1.98	0.0175186
847	TATGGT	102	-0.61	1
848	GGTGAT	306	2.16	0.00802422
849	GATAAG	70	-0.76	1
850	AAGGAA	123	-0.21	1
851	GGCCGG	161	0.28	1
852	CGGGTC	64	-0.63	1
853	GTCATA	164	-0.34	1
854	CCAGTT	192	0.01	1
855	GTTTTA	178	-0.31	1
856	TTAAAG	111	-0.77	1
857	AAGGTG	86	-0.2	1
858	GTGTTG	76	-0.89	1
859	TTGGAC	135	-0.62	1
860	CAAAAT	115	-0.52	1
861	AATTAT	70	-0.59	1
862	TATTCA	142	-0.26	1
863	TCAGAG	194	-0.02	1
864	GTATTT	136	-0.7	1
865	TTTTTA	173	-0.35	1
866	TTACCT	187	0.02	1
867	CCTAAA	164	-0.21	1
868	AAAAGT	131	-0.57	1
869	AGTGAC	250	1.23	1
870	GACTCC	221	0.84	1
871	TCCACA	119	-0.71	1
872	CCGCTG	130	-0.16	1
873	GATGTT	134	-0.48	1
874	GTTCTC	20	-1.82	0.0432729
875	CCCCCC	199	0.53	1
876	CCCATT	129	-0.4	1
877	CACAGC	168	0.4	1
878	AGCCTG	161	0.08	1
879	CAGATA	90	-0.17	1
880	ATAGTA	171	-0.39	1
881	GAGAAT	209	0.25	1
882	ATGCCA	259	1.26	1
883	CATTTA	167	-0.36	1
884	TTACCG	141	-0.2	1
885	CCGAAG	89	-0.89	1
886	ACCTCT	207	0.3	1
887	AGGCCA	179	0.29	1
888	CATGAA	137	-0.45	1
889	TCATCG	182	-0.05	1
890	TCGGAT	152	-0.12	1
891	ATGCCC	85	-0.64	1
892	CCCAAA	263	1.23	1
893	AAACAT	127	-0.48	1
894	CATCCA	81	-0.8	1
895	CCAAGC	211	-0.01	1
896	ATTTTA	169	-0.43	1
897	AAAATA	82	-0.86	1
898	ATAAGC	185	0.2	1
899	CAACAA	156	-0.25	1
900	AATAGG	167	-0.18	1
901	CGTAAA	146	-0.1	1
902	ATGGAA	168	0.02	1
903	AAATCG	125	-0.29	1
904	TCGCCA	159	0.06	1
905	CATTTT	136	-0.57	1
906	TCAGAT	187	0.14	1
907	GATGTG	281	1.41	0.310856
908	GTGTTA	243	0.58	1
909	TTAATA	65	-0.75	1
910	ATAATA	183	-0.12	1
911	ATACCT	166	-0.06	1
912	CCTGAT	310	2.59	0.00422051
913	GATAAA	155	-0.3	1
914	CCCTTC	143	-0.06	1
915	TTCGAA	135	-0.46	1
916	GATTTA	130	-0.45	1
917	TTAAAC	182	0.01	1
918	AACACA	156	-0.36	1
919	AAAGGG	47	-0.91	1
920	GGGAGA	230	0.11	1
921	AGACCT	175	-0.13	1
922	CCTCCC	267	1.23	1
923	ATCGAG	126	-0.52	1
924	GAGTTA	167	-0.25	1
925	TTAAGG	111	-0.54	1
926	TCTTGG	178	-0.01	1
927	TGGGAA	226	0.17	1
928	AGACAT	90	-0.86	1
929	CATCCT	177	-0.14	1
930	CCTACT	186	0.12	1
931	ACTGAC	61	-0.72	1
932	GACGTT	171	-0.06	1
933	GTTGCC	102	-0.42	1
934	GCCTGT	250	1.1	1
935	TGTAGT	205	-0.03	1
936	AGTCTC	69	-1.1	1
937	CTCCGA	64	-1.12	1
938	CGAAAG	111	-0.54	1
939	GTGGCT	270	1.04	1
940	GCTTTT	247	0.39	1
941	TTTGCA	107	-0.43	1
942	GCACAA	116	-0.7	1
943	CAAAAA	146	-0.43	1
944	GACTAC	87	-0.52	1
945	TACACC	195	0.74	1
946	ACCATA	230	0.42	1
947	GTTTGC	187	-0.07	1
948	TGCAAA	63	-1.1	1
949	AAAGCA	105	-0.59	1
950	GAAACT	171	-0.17	1
951	ACTACA	50	-1.42	1
952	TTCAAA	102	-0.63	1
953	CTCAGC	172	0.2	1
954	AAGAGT	48	-0.87	1
955	AGTGGT	125	-0.42	1
956	GGTCTT	56	-1.25	1
957	CTTGAT	183	-0.01	1
958	GATCCT	203	0.24	1
959	CCTTTT	42	-1.23	0.879798
960	TTTCTA	116	-0.68	1
961	AACATA	174	-0.39	1
962	AACAGC	111	-0.24	1
963	ATGTCA	171	0.25	1
964	TTCAGA	154	-0.5	1
965	AAGAAG	105	-0.44	1
966	AAAGAT	129	-0.23	1
967	GATCAT	121	-0.71	1
968	GGATAC	177	0.04	1
969	TACAGA	53	-1.21	1
970	AGAAAT	138	-0.59	1
971	AATCTA	235	0.84	1
972	CTAAGC	68	-1.17	1
973	AGCACG	178	0.55	1
974	ACGTCA	4	-2.71	0.00358531
975	TCAAGT	175	-0.19	1
976	GAGATT	133	-0.61	1
977	TTAGAG	154	-0.23	1
978	GAGCAT	297	2.29	0.0321387
979	GATCAA	191	0.15	1
980	CCTTAC	114	-0.68	1
981	TACCCA	248	1.09	1
982	CCAGGA	216	0.46	1
983	GGACAT	168	-0.32	1
984	CATTCA	158	-0.43	1
985	TCAGGG	191	0.11	1
986	TCTGCA	184	-0.09	1
987	GCAGGA	210	0.23	1
988	GGATCT	178	-0.17	1
989	TCTGAT	300	1.79	0.0204186
990	GATGCA	183	-0.07	1
991	GCAACA	180	-0.14	1
992	TGGGCT	281	1.52	0.310856
993	GCTGAA	161	-0.19	1
994	ACAGTC	76	-1.19	1
995	GTCCAG	220	0.88	1
996	CAGATG	203	0.87	1
997	ATGGTA	309	2.42	0.00496332
998	GTAAAC	165	-0.35	1
999	AGCTTG	117	-0.53	1
1000	CCTGAC	256	0.51	1
1001	CTGATA	169	-0.15	1
1002	ATAACA	229	0.03	1
1003	ACAGCC	202	0.7	1
1004	GCCACA	192	0.69	1
1005	ACAATA	82	-0.68	1
1006	ATAGTG	222	0.19	1
1007	GTGATT	136	-0.47	1
1008	TCAGAC	199	0.11	1
1009	AGGAAG	95	-0.59	1
1010	AAGAAT	196	0.15	1
1011	CTGTCG	87	-0.87	1
1012	TCGCTT	189	0.59	1
1013	GATAGT	182	-0.04	1
1014	AGTGTT	163	-0.18	1
1015	AACTCA	204	0	1
1016	TCAGCA	117	-0.63	1
1017	GCAAAC	187	0.09	1
1018	AACAGT	84	-0.79	1
1019	AGTTTA	189	0.09	1
1020	TTAAAT	86	-0.61	1
1021	AATACA	155	-0.34	1
1022	ACAAAG	160	-0.34	1
1023	ATCTTT	180	0.28	1
1024	GCAAGT	169	-0.45	1
1025	AATCCT	87	-0.66	1
1026	CCTGTT	129	-0.42	1
1027	GTTGTC	3	-2.7	0.00304267
1028	GTCAGC	130	-0.36	1
1029	AGCCTA	235	0.96	1
1030	CTAACA	134	-0.44	1
1031	AAGCTT	135	-0.26	1
1032	CTTTCA	180	-0.34	1
1033	AATAAA	159	-0.34	1
1034	AAACTG	92	-0.54	1
1035	ATAACT	59	-0.98	1
1036	ACTGAT	168	-0.23	1
1037	AGTTTT	124	-0.52	1
1038	AAGCCT	84	-0.65	1
1039	CCTTCA	132	-0.36	1
1040	CTGTCT	209	0.67	1
1041	GACTCG	69	-1.32	1
1042	TCGAAT	72	-0.95	1
1043	AATTTC	138	-0.45	1
1044	GATAGG	152	-0.14	1
1045	CCTAGT	276	0.59	0.599976
1046	AGTTCC	210	-0.14	1
1047	TCCAAT	50	-1.04	1
1048	GATACT	189	0.19	1
1049	ACTAAA	169	-0.38	1
1050	CTGTTT	109	-0.61	1
1051	TTTAGT	204	-0.03	1
1052	AGTAGC	135	-0.43	1
1053	AGCAAT	185	-0.23	1
1054	AAATTG	110	-0.64	1
1055	TTGTCC	162	0.17	1
1056	TCCCAA	186	-0.26	1
1057	CAAGGT	162	-0.27	1
1058	GGTCCT	204	-0.01	1
1059	AATGCA	133	-0.48	1
1060	TCACAG	143	-0.45	1
1061	TCAGGT	227	0.24	1
1062	TCTAAT	206	0.01	1
1063	AATAGA	183	-0.04	1
1064	AGATTA	182	-0.1	1
1065	TCCCAT	200	-0.05	1
1066	CATAAT	79	-1.05	1
1067	AATGGA	77	-0.75	1
1068	GGAAAT	143	-0.47	1
1069	TCATAT	76	-0.63	1
1070	TATACT	180	-0.2	1
1071	ACTTCA	175	-0.24	1
1072	GATCTT	180	-0.15	1
1073	CTTAAT	156	-0.28	1
1074	AAGGTA	135	-0.64	1
1075	GTATCC	197	0.23	1
1076	TCCCGA	105	-0.82	1
1077	ATCGTC	125	-0.02	1
1078	GTCTCA	117	-0.36	1
1079	TCAACA	104	-0.81	1
1080	ATATCT	155	-0.43	1
1081	CCTAAC	221	0.74	1
1082	AAGTTA	91	-0.83	1
1083	TCCCGT	201	0.44	1
1084	CGTGAT	179	0.21	1
1085	AGCTTC	197	0.37	1
1086	TTCGTT	26	-2.03	0.103153
1087	TTAGCA	182	-0.11	1
1088	GCAAAG	134	-0.53	1
1089	AAGTCT	177	0.11	1
1090	AAGTTG	73	-0.94	1
1091	CATTAT	83	-1.03	1
1092	TATCCT	59	-1.12	1
1093	ATCATT	163	0.2	1
1094	GATCCC	127	-0.22	1
1095	CCCAAC	183	0.28	1
1096	GTTTCA	184	-0.03	1
1097	GCAAGG	133	-0.27	1
1098	CTGTCC	202	0.66	1
1099	AGCATC	163	-0.09	1
1100	CCTATC	141	0.44	1
1101	ATCAAG	73	-0.36	1
1102	TTATCT	182	-0.09	1
1103	AATTCA	175	-0.22	1
1104	TTGAGT	62	-0.97	1
1105	AGTCGT	165	-0.21	1
1106	ATCTTC	219	0.27	1
1107	TTCTCA	263	0.65	1
1108	CCTAAT	195	0.41	1
1109	TTATAC	26	-1.2	0.103153
1110	TACCGT	206	0.71	1
1111	GGGATG	121	-0.37	1
1112	TCTTCC	185	0.49	1
1113	CCTAAG	130	-0.33	1
1114	GGAATG	149	-0.12	1
1115	TCCGAT	223	0.68	1
1116	TCAATG	198	-0.26	1
1117	GATATG	50	-1.03	1
1118	TTGAGC	187	0.08	1
1119	AGCCGT	92	-0.48	1
1120	GAGTCT	157	-0.37	1
1121	ACTAAT	150	-0.34	1
1122	TTGTCA	132	-0.36	1
1123	TATGAT	267	1.15	1
1124	AATATC	72	-0.88	1
1125	TCTTTA	177	-0.34	1
1126	TTAGAT	106	-0.59	1
1127	AACAAT	187	-0.01	1
1128	AATAGT	161	-0.34	1
1129	AGTTCG	161	0.06	1
1130	TCGGCA	166	-0.1	1
1131	AGCAGT	221	0	1
1132	AGTCCT	197	-0.25	1
1133	ACTGTC	57	-0.51	1
1134	GTCAAT	310	2.14	0.00422051
1135	ACTACT	241	0.27	1
1136	ACTACC	209	0.46	1
1137	ACCAAC	191	0.59	1
1138	AACGCA	200	0.52	1
1139	GCAGCG	257	0.31	1
1140	GCGGAA	178	0.22	1
1141	GGTACT	134	-0.55	1
1142	ACTAAG	65	-0.57	1
1143	AACATG	215	0.66	1
1144	ATGCTG	139	0.3	1
1145	GACTCT	250	0.95	1
1146	AAACAG	91	-0.5	1
1147	GAATGG	165	-0.14	1
1148	TGGCTC	202	0.37	1
1149	CTCCCA	171	-0.06	1
1150	CCAAAT	164	-0.04	1
1151	GTCCAA	71	-1.35	1
1152	CAAGGA	98	-0.59	1
1153	TCATCA	218	-0.09	1
1154	TCAGTG	181	0.21	1
1155	GTGACT	157	-0.31	1
1156	AATATA	187	-0.23	1
1157	ACACAT	133	-0.55	1
1158	CATCGC	102	-0.91	1
1159	TCCTCA	189	-0.12	1
1160	TCAAAC	153	-0.18	1
1161	AACTCG	221	0.78	1
1162	TCGGTA	89	-0.65	1
1163	GTAAAT	173	-0.45	1
1164	TTTACA	172	-0.45	1
1165	ATTGAC	198	0.64	1
1166	GACATT	113	0.14	1
1167	TCAATA	182	-0.25	1
1168	GTACTC	186	0.49	1
1169	CTCAAA	183	0.16	1
1170	AAATCA	167	-0.29	1
1171	TCAATT	76	-0.64	1
1172	TTAAGT	51	-1.04	1
1173	AGTAAA	166	-0.25	1
1174	GACCTT	274	1.81	0.775159
1175	TTGTTT	120	-0.68	1
1176	TCTAAA	151	-0.51	1
1177	TCAGAA	250	0.25	1
1178	CTCTAC	192	0.53	1
1179	TACACA	136	-0.19	1
1180	AATGAT	140	-0.33	1
1181	TATTCT	190	-0.02	1
1182	CCACCT	237	0.43	1
1183	AGTGTG	49	-1.31	1
1184	GTGCAC	230	0.65	1
1185	GATAGC	134	-0.49	1
1186	AGCACA	164	-0.49	1
1187	ACAGAT	212	-0.04	1
1188	GATGAC	227	1.1	1
1189	AGAGTG	19	-1.2	0.037311
1190	TTGGGA	207	0.4	1
1191	GGAAAA	109	-0.58	1
1192	GATCTA	85	-0.56	1
1193	CTAAAC	287	1.63	0.136715
1194	TGGCGT	53	-1.38	1
1195	CGTTCA	189	0.36	1
1196	TCAAAA	56	-0.56	1
1197	CTTCTA	71	-1.11	1
1198	CTAAAT	182	-0.17	1
1199	AATTCC	169	0.42	1
1200	TCCCAG	159	0.02	1
1201	GTTCTT	180	-0.17	1
1202	CTTTTA	182	-0.2	1
1203	CCTGTA	249	0.45	1
1204	GTAGTT	149	-0.2	1
1205	GTTAAA	180	-0.13	1
1206	AATAGC	253	0.39	1
1207	TTACTC	182	0.13	1
1208	GAAGGT	88	-0.51	1
1209	GGTGAA	192	0.17	1
1210	GAACCA	219	0.55	1
1211	GACATA	130	-0.04	1
1212	GACTAT	120	-0.52	1
1213	TATGTC	81	-1.12	1
1214	GTCTCT	155	-0.41	1
1215	TCTGAA	182	-0.2	1
1216	CTCTTA	182	-0.05	1
1217	GAGGCT	272	1.2	0.997589
1218	GCTGCT	120	-0.51	1
1219	GCTGGA	122	-0.55	1
1220	GGAAGA	150	-0.26	1
1221	TTTCCA	179	-0.38	1
1222	CCAATG	111	-0.57	1
1223	ATGAAC	117	-0.33	1
1224	AGTTTC	63	-1.11	1
1225	AAAAAA	96	-0.58	1
1226	TTAGTA	199	0.38	1
1227	GTAAGT	210	-0.08	1
1228	GAATCT	191	0.16	1
1229	TCTAGC	237	0.26	1
1230	AGCTCT	222	0.06	1
1231	GAACAT	151	0.18	1
1232	CATGTT	293	1.66	0.0580345
1233	GGTAGC	133	-0.26	1
1234	AGCATA	206	0.14	1
1235	ATATAT	186	-0.16	1
1236	TACGTT	85	-0.9	1
1237	GTTATC	31	-1.65	0.207065
1238	AAGCAA	43	-1.5	0.997589
1239	CAAATA	172	-0.29	1
1240	ATATTC	108	-0.53	1
1241	TTCACT	135	0	1
1242	ACTGCA	182	-0.06	1
1243	GCACCC	170	0.55	1
1244	CCCATA	196	0.13	1
1245	CTGGGA	153	0.37	1
1246	GGAATA	150	-0.3	1
1247	ATAGGA	216	-0.21	1
1248	AGTGAG	258	0.99	1
1249	GAGGCC	214	0.91	1
1250	GCCCGG	79	-0.04	1
1251	CGGATG	73	-0.99	1
1252	ATGGAC	166	0.21	1
1253	GACTCA	195	0.51	1
1254	TTGCTG	216	0.37	1
1255	CTGACA	286	1.58	0.157159
1256	ACACCT	263	0.6	1
1257	CCTTGG	7	-1.79	0.00583106
1258	AGAAGT	145	-0.54	1
1259	AGTGTA	220	0.15	1
1260	GTAACT	104	-0.55	1
1261	TCACAC	213	0.32	1
1262	CACATT	50	-1.3	1
1263	ATTATC	161	-0.3	1
1264	ATCAAC	47	-1.03	1
1265	AACTAT	276	1.46	0.599976
1266	GTTAAC	45	-1.15	1
1267	TCCAAA	84	-0.61	1
1268	TCGATC	100	-0.69	1
1269	ATCATA	169	-0.08	1
1270	AGCCAA	153	-0.3	1
1271	TCCTTT	218	0.31	1
1272	TTTCCT	182	-0.15	1
1273	AATACT	107	-0.79	1
1274	ACTCTG	204	0.12	1
1275	CTGTTA	195	0	1
1276	TCTGGG	229	1.08	1
1277	GGGGTA	177	0.31	1
1278	GTAATC	159	-0.21	1
1279	ATCAAA	67	-1.23	1
1280	AAAGTG	115	-0.68	1
1281	GTGATA	207	-0.38	1
1282	AACTCT	138	-0.09	1
1283	TCTTTG	131	-0.65	1
1284	TTGTTG	189	0.01	1
1285	ACAACC	76	-0.95	1
1286	ACAGAG	149	-0.38	1
1287	AGTAGA	136	-0.47	1
1288	ATAAAA	101	-0.58	1
1289	AAACTT	130	-0.46	1
1290	CTTCTT	185	-0.07	1
1291	CTTTCC	149	-0.03	1
1292	TCCAGG	106	-0.75	1
1293	CAGAAT	237	0.21	1
1294	AACCCC	136	-0.41	1
1295	CCCCTA	168	0.07	1
1296	CTAGAC	286	1.79	0.157159
1297	TCTTCT	213	-0.01	1
1298	TCTGTG	294	2.7	0.0501378
1299	GTGAGT	178	-0.25	1
1300	AGTGGA	192	0.13	1
1301	GGAGCT	143	0.15	1
1302	GAATAT	180	-0.31	1
1303	TATACA	137	-0.36	1
1304	TGCCAA	181	-0.01	1
1305	ATATCC	142	-0.26	1
1306	ACACAA	183	-0.22	1
1307	GAGTCA	276	1.01	0.599976
1308	TATCCA	165	-0.26	1
1309	CCAGTA	183	0.08	1
1310	GTACGA	200	-0.04	1
1311	GATACA	160	-0.24	1
1312	AAGTCA	107	-0.56	1
1313	TCACCA	246	0.31	1
1314	TCTAAC	57	-1.08	1
1315	AACTTA	83	-0.8	1
1316	GAAAGT	179	-0.16	1
1317	AGTTCT	230	0.11	1
1318	TCACTA	106	-0.63	1
1319	AAAGTT	125	-0.49	1
1320	GACACC	167	0.13	1
1321	ACCGAC	126	-0.26	1
1322	GACACA	190	0.17	1
1323	ACAGCA	182	-0.12	1
1324	AACATC	181	0.08	1
1325	CTAAAA	195	-0.19	1
1326	TTCAGT	208	0.58	1
1327	AGTATT	140	-0.39	1
1328	ATTTTC	82	-0.83	1
1329	TTCTTC	229	0.68	1
1330	AAATAC	124	0.06	1
1331	TACAAT	143	0.27	1
1332	CAGTCT	113	-0.42	1
1333	AGTCTA	165	-0.33	1
1334	CTAATT	65	-0.98	1
1335	ATTAAA	89	-0.71	1
1336	CATTCT	197	0.04	1
1337	GGTTCA	121	-0.54	1
1338	GAACAC	235	0.58	1
1339	CACTTA	58	-1.29	1
1340	ACTCAA	86	-0.87	1
1341	TTTAAC	33	-0.94	0.271749
1342	AACAAA	115	-0.28	1
1343	AAAGTA	148	-0.32	1
1344	GTAGAC	311	2.1	0.00358531
1345	ATTTTG	98	-0.76	1
1346	TTGAAT	182	-0.05	1
1347	CCAAAG	169	0	1
1348	CTGCGT	207	0.42	1
1349	CGTATG	216	0.83	1
1350	CTCTCG	116	-0.31	1
1351	TCGGAG	201	0.39	1
1352	GTAAAA	142	-0.44	1
1353	AATTTG	119	-0.59	1
1354	ATTCAG	170	0.13	1
1355	CAGCAT	168	-0.19	1
1356	CATTAC	40	-1.99	0.682299
1357	TACCTT	110	-0.61	1
1358	CTTGTT	198	0.12	1
1359	GTTGAA	183	0	1
1360	AGACTT	97	-0.67	1
1361	CTTACA	252	0.4	1
1362	TCAGGC	230	0.96	1
1363	GGCCAC	175	0.35	1
1364	CACATC	79	-0.17	1
1365	ATCACC	212	0.68	1
1366	ACCAAG	106	-0.14	1
1367	AAGGAG	188	0.53	1
1368	GACTTA	135	-0.49	1
1369	TTACCA	145	-0.43	1
1370	CCAACA	179	-0.19	1
1371	ACAATC	87	-0.73	1
1372	ATCTAT	193	0.62	1
1373	TATCAC	41	-1.64	0.775159
1374	CACAAG	111	0.05	1
1375	TATCTA	121	-0.25	1
1376	CAAACT	182	-0.12	1
1377	ACTCCC	137	-0.28	1
1378	CCCTTT	82	-0.95	1
1379	TACTCA	187	0.16	1
1380	ACTGTA	182	-0.05	1
1381	GAAATC	162	-0.03	1
1382	ATCATG	135	-0.21	1
1383	TCTTTT	180	-0.23	1
1384	TTTGTA	85	-0.95	1
1385	AACCAT	165	0.15	1
1386	CATCAT	73	-0.8	1
1387	CATTTC	70	-1.02	1
1388	TTCATA	156	-0.09	1
1389	ATAGAT	183	-0.13	1
1390	CATCTA	178	-0.23	1
1391	GAAACA	107	-0.41	1
1392	CTTAGA	181	-0.16	1
1393	AGAGGT	128	-0.12	1
1394	GGTTTT	132	-0.3	1
1395	CTAAGT	182	0	1
1396	GAAATT	118	-0.5	1
1397	TATTTC	33	-1.52	0.271749
1398	TTCCTG	195	0.31	1
1399	CTGAAG	86	-0.34	1
1400	AATCTT	182	-0.28	1
1401	GTGAGC	140	-0.2	1
1402	TTATTC	219	-0.19	1
1403	GACGCT	277	1.53	0.527071
1404	GCTATG	206	0.06	1
1405	ATGGCT	141	0.3	1
1406	CATGCC	169	0.16	1
1407	AGCATG	155	-0.29	1
1408	ATGTCC	200	0.49	1
1409	GTAAGA	104	-0.73	1
1410	CTAGGA	127	-0.54	1
1411	GGACAA	169	-0.21	1
1412	GCAGAT	182	-0.06	1
1413	GATGGG	307	2.34	0.0068437
1414	GGGAAT	197	0.14	1
1415	TTTGGT	163	-0.12	1
1416	TCAAGC	246	0.43	1
1417	AGCCTT	165	-0.12	1
1418	CTTAAA	150	-0.39	1
1419	ATGCAA	146	-0.32	1
1420	TACCCT	165	0.48	1
1421	GTAACC	174	-0.34	1
1422	TCTCTA	154	-0.42	1
1423	CTACAA	191	-0.13	1
1424	CAACAT	159	-0.17	1
1425	TATCTT	181	-0.11	1
1426	TTATCA	106	-0.6	1
1427	GAATTA	142	-0.42	1
1428	TTATTA	173	-0.39	1
1429	GATTTG	168	-0.19	1
1430	TACCTC	145	0.32	1
1431	CAGGTC	206	0.21	1
1432	GTCCTC	149	0.11	1
1433	CTCTTT	70	-1	1
1434	TTTATA	183	-0.15	1
1435	TATAAG	72	-0.95	1
1436	CTGGTG	203	0.44	1
1437	GTGTCA	203	0.29	1
1438	CAGCTA	189	0.01	1
1439	CTAAAG	49	-1.21	1
1440	AAGGGG	80	-0.48	1
1441	GGGATC	177	0.16	1
1442	ATCAGC	159	0.31	1
1443	ATCTCA	228	0.35	1
1444	TCACTC	87	-0.7	1
1445	CATTCC	178	-0.02	1
1446	CCATTA	184	-0.04	1
1447	AAAACA	59	-0.71	1
1448	AATTTA	163	-0.37	1
1449	TTTAGA	143	-0.44	1
1450	AGTTAC	178	0.05	1
1451	ATGAGG	131	0.06	1
1452	GATTCA	180	-0.2	1
1453	CAAATG	161	-0.31	1
1454	AATGGC	120	-0.09	1
1455	GCAGCT	95	-0.69	1
1456	GCTTTA	182	-0.07	1
1457	CACGTG	129	-0.15	1
1458	GTGCTG	218	0.36	1
1459	CTGCTT	191	0.19	1
1460	AAATGC	142	-0.17	1
1461	TGCGGA	110	-0.49	1
1462	TCTTTC	232	0.64	1
1463	CAAATT	269	1.32	1
1464	AACCTA	264	1.4	1
1465	CTACCA	144	-0.08	1
1466	CCAGCA	235	0.36	1
1467	ATATGG	251	0.5	1
1468	ATTTAT	88	-0.86	1
1469	TATACC	16	-1.24	0.0237752
1470	ACCAGG	80	-0.9	1
1471	ATACAA	181	-0.15	1
1472	CAATCT	44	-0.87	1
1473	CAGGCA	175	-0.32	1
1474	CCACTA	229	0.28	1
1475	CTAACT	188	-0.07	1
1476	ACTAGG	194	0.36	1
1477	AGGTCA	182	-0.3	1
1478	ATATCA	194	-0.23	1
1479	CTTAAG	21	-1.69	0.0501378
1480	CATGGT	260	1.32	1
1481	GGTTTC	229	0.64	1
1482	ATGCAG	171	0.19	1
1483	CAAGTA	60	-1.02	1
1484	TCTGTC	131	0.01	1
1485	TACAAA	49	-1.41	1
1486	ATTCAA	98	-0.59	1
1487	CCATAT	191	0.47	1
1488	TATAGT	184	-0.12	1
1489	AGTTGG	154	-0.36	1
1490	TGGGAT	159	-0.08	1
1491	ACAATT	79	-1.07	1
1492	CAATCA	172	-0.31	1
1493	CCTTGC	172	0.4	1
1494	TGCTTA	55	-1.2	1
1495	AAGACA	123	-0.7	1
1496	ACATTG	180	-0.08	1
1497	AAGCTA	196	0.14	1
1498	CTACTT	195	0.25	1
1499	TTTTAT	185	-0.14	1
1500	TTGACT	139	-0.66	1
1501	GCACAG	85	-0.9	1
1502	GATACC	151	-0.08	1
1503	ACCGAA	166	0.11	1
1504	TCTTAT	90	-0.85	1
1505	TATCTC	102	0.02	1
1506	CTCCCT	245	0.59	1
1507	AACTGC	116	-0.55	1
1508	CTCTCC	194	0.2	1
1509	TCCTTC	194	0.73	1
1510	TTCCCT	273	1.24	0.879798
1511	CCTACA	125	-0.25	1
1512	TGGAAG	143	-0.47	1
1513	AAGACT	143	-0.45	1
1514	ACTAAC	276	1.61	0.599976
1515	AACACC	280	1.49	0.355243
1516	ACCTTC	199	0.6	1
1517	TTCATT	129	-0.3	1
1518	CATGTC	138	-0.64	1
1519	GTCAAG	93	-0.21	1
1520	GAGATC	170	0.58	1
1521	ATCGGG	218	0.51	1
1522	CAATCG	227	0.57	1
1523	TCGAAA	195	0.3	1
1524	TTAGAC	82	-0.86	1
1525	GACCAC	165	-0.04	1
1526	AAAGGA	152	-0.4	1
1527	TTGGTT	212	0.66	1
1528	GTTACA	139	-0.46	1
1529	ACATTT	168	-0.48	1
1530	CAATTC	76	-0.94	1
1531	TATAGA	181	-0.22	1
1532	AACCCA	246	1.22	1
1533	TGCAAT	177	0.09	1
1534	AAACGT	161	-0.25	1
1535	CGTGCC	230	0.9	1
1536	GCCAAG	74	-0.24	1
1537	ATCTCT	171	0.37	1
1538	TCATTT	158	-0.33	1
1539	TTTAAA	171	-0.33	1
1540	AAAAGC	252	0.12	1
1541	TCAAGA	140	-0.51	1
1542	TTCCCA	181	0.34	1
1543	GTATTG	77	-0.98	1
1544	AACACG	125	-0.6	1
1545	ACGAAA	73	-0.87	1
1546	AAATCC	154	-0.33	1
1547	AAAAGA	131	-0.52	1
1548	AGAGAC	98	-0.7	1
1549	CACGCC	193	0.49	1
1550	GCCACC	194	0.42	1
1551	TTTCAC	49	-1.3	1
1552	AAGATA	148	-0.25	1
1553	ATAGTT	175	-0.1	1
1554	GTTAGG	93	-0.57	1
1555	AGGTTA	140	-0.58	1
1556	TTACTA	148	-0.32	1
1557	CCAGCC	256	1.14	1
1558	CCCACT	239	1.01	1
1559	ACAAGA	144	-0.62	1
1560	CCTCAT	56	-1.15	1
1561	CATCTC	168	0.3	1
1562	CGGAAG	90	-0.4	1
1563	TCTGCG	38	-1.8	0.527071
1564	GCGCCA	148	-0.16	1
1565	AGGAAT	68	-0.95	1
1566	TTACTT	171	-0.31	1
1567	CTTCAC	146	-0.31	1
1568	CACTGG	217	0.81	1
1569	TGGACT	205	-0.15	1
1570	AGAACT	182	-0.23	1
1571	ACTATA	188	0.2	1
1572	ATACAT	87	-1.07	1
1573	GATTGT	271	1.26	1
1574	TGTTTG	99	-0.78	1
1575	TTGGAT	126	-0.41	1
1576	GATAGA	183	-0.1	1
1577	TTCGAC	185	0.16	1
1578	GACGAT	132	-0.33	1
1579	CACGCA	79	-0.81	1
1580	CCCACA	193	0.19	1
1581	ACAGTT	78	-0.93	1
1582	TGTCCT	131	-0.44	1
1583	GCAAGA	106	-0.67	1
1584	AGTCCA	149	-0.32	1
1585	GATTCC	107	-0.44	1
1586	GCAAAA	133	-0.55	1
1587	CACTGT	217	0.15	1
1588	TGTGCA	52	-1.28	1
1589	GCACGA	103	-0.72	1
1590	CGACCA	82	-1.08	1
1591	CCATAC	4	-3.11	0.00358531
1592	TACACT	272	1.26	0.997589
1593	ACTGCT	315	2.81	0.00184862
1594	GCTCCA	160	-0.21	1
1595	AAACGA	86	-0.88	1
1596	CGACGA	219	0.77	1
1597	AGTGCC	146	-0.25	1
1598	GCCGCC	119	-0.45	1
1599	GCCTGG	273	1.68	0.879798
1600	TGGAAA	92	-0.73	1
1601	AAATTT	103	-0.71	1
1602	CCTCGG	170	0.45	1
1603	ATGGTT	57	-1.14	1
1604	TCAGCG	193	0.27	1
1605	GCGGGC	79	-1.12	1
1606	GGCTTA	73	-0.65	1
1607	TTATAT	228	-0.1	1
1608	GTCACC	120	-0.12	1
1609	ACCCCA	269	1.22	1
1610	CCAGCG	129	-0.19	1
1611	GCGTAT	66	-1.05	1
1612	GGAATC	91	-0.78	1
1613	GTGCGG	152	0.45	1
1614	CGGTCC	237	0.71	1
1615	ATTGAA	99	-0.58	1
1616	AAGCGT	224	1.16	1
1617	CGTCCG	145	0.16	1
1618	CCGCTC	95	-0.79	1
1619	CTCATT	162	-0.23	1
1620	ATTAGT	98	-0.62	1
1621	GACAAT	252	1.25	1
1622	GAATGA	128	-0.22	1
1623	GCTGCG	111	-0.59	1
1624	GCGGTT	163	0	1
1625	GTTGTG	209	0.32	1
1626	GTGGCA	216	0.6	1
1627	GCAATG	186	-0.19	1
1628	CTGATG	255	1.19	1
1629	ATGCTC	182	0.11	1
1630	CTCGGA	123	-0.47	1
1631	GGAGTC	124	-0.39	1
1632	GTCGGG	30	-2.08	0.180483
1633	GGGCTG	161	0.24	1
1634	CTGATC	84	-0.15	1
1635	ATCGAA	95	-0.47	1
1636	CTGTGG	171	-0.2	1
1637	TGGGTG	192	0.03	1
1638	GTGTGG	234	0.46	1
1639	TGGTGT	238	0.72	1
1640	TGTTAT	196	0.2	1
1641	TCCACG	127	-0.53	1
1642	ACGACA	113	-0.53	1
1643	GCCTCA	241	0.77	1
1644	CTGCTC	173	0.06	1
1645	CGAAAA	72	-0.87	1
1646	TGCTGC	196	0.53	1
1647	TGCCTA	190	0.22	1
1648	CTTCTC	180	0.18	1
1649	CTCCAC	92	-0.29	1
1650	CACCCT	253	0.95	1
1651	CCTTTC	119	-0.38	1
1652	TTCGTC	63	-1	1
1653	GTCTTT	88	-0.88	1
1654	GGTCAG	131	-0.25	1
1655	CAGTAC	200	0.43	1
1656	TGGTTT	219	0.42	1
1657	GTCACG	150	-0.5	1
1658	GTTCCA	111	-0.62	1
1659	CCAGAT	154	-0.41	1
1660	TCAGTT	199	-0.04	1
1661	GTTTTG	205	0.39	1
1662	AAAAAG	87	-0.68	1
1663	ACTCAT	149	-0.35	1
1664	TCTATT	139	-0.46	1
1665	ATTGTT	173	0.1	1
1666	GTTCTG	77	-1.06	1
1667	ACCGCC	99	-0.85	1
1668	GATTTT	170	-0.23	1
1669	TATGCC	170	0.53	1
1670	GCCTTC	170	0.04	1
1671	AGGATA	202	0.03	1
1672	ATATTG	171	-0.32	1
1673	TTGTGT	161	-0.05	1
1674	AGAATA	191	-0.2	1
1675	TATTTG	138	-0.41	1
1676	AGTCCG	143	-0.33	1
1677	CCGGTT	252	0.03	1
1678	GAGAGT	157	-0.18	1
1679	TACATT	49	-1.28	1
1680	GCAGTT	183	-0.1	1
1681	CTCACC	218	0.7	1
1682	TGCCAG	223	0.58	1
1683	GGCTCT	263	1.19	1
1684	CTTAGT	184	-0.02	1
1685	GACTTT	114	-0.61	1
1686	TTTGAT	200	0.62	1
1687	GGTCGA	106	-0.58	1
1688	AAGGCA	139	-0.27	1
1689	GCATAC	112	-0.55	1
1690	CTTGCT	134	-0.38	1
1691	GCTGGC	83	-0.09	1
1692	GGCTCC	130	0.12	1
1693	ATTGTA	103	-0.84	1
1694	GTATCT	252	0.43	1
1695	ACTGTT	145	-0.43	1
1696	CACACA	134	-0.29	1
1697	GCATTG	103	-0.68	1
1698	CGAATT	90	-0.85	1
1699	GTCTAT	93	-0.53	1
1700	CACCCC	102	-0.69	1
1701	GCTGTC	22	-1.52	0.0580345
1702	AGGACT	56	-0.91	1
1703	CTGCCT	164	-0.06	1
1704	CCTGCC	231	0.18	1
1705	TGGCAT	63	-1.18	1
1706	CATCGA	121	-0.47	1
1707	GATTGG	163	-0.05	1
1708	TGGACC	204	-0.25	1
1709	ACCATC	148	0.4	1
1710	CTGCAT	234	0.5	1
1711	TCTTAC	130	-0.4	1
1712	TACATG	175	0.52	1
1713	CACCTT	230	0.77	1
1714	CTTCAT	154	-0.07	1
1715	CATGCT	173	0.1	1
1716	GGCCTA	179	-0.01	1
1717	CTACAG	195	0.26	1
1718	ATGTGC	172	0.26	1
1719	TGCACA	289	1.76	0.103153
1720	ACAGGC	270	1.09	1
1721	GGCTAC	63	-0.48	1
1722	GGCTTT	181	0.43	1
1723	GAATTG	131	-0.35	1
1724	TTGGAG	146	-0.48	1
1725	GAGGTG	214	0.71	1
1726	CCAGAC	186	0.38	1
1727	TATGAC	63	-1.2	1
1728	GTGTTT	123	-0.48	1
1729	TTTGTG	291	1.81	0.077525
1730	GTGAAT	78	-1.13	1
1731	CTGGCA	218	0.81	1
1732	ATCGCT	117	-0.27	1
1733	GCCATG	63	-0.43	1
1734	ATGACG	128	-0.07	1
1735	ACGATG	232	1.05	1
1736	ATGGGC	149	0.31	1
1737	GGCAAA	76	-0.93	1
1738	ATTGGT	97	-0.79	1
1739	CAACTA	126	-0.67	1
1740	GACCCA	210	0.32	1
1741	GTTATA	120	-0.67	1
1742	ATTGCC	186	0.61	1
1743	GCCCTA	285	1.39	0.180483
1744	ACTCAC	64	-1.15	1
1745	GCACCA	147	-0.39	1
1746	GTGTCT	223	0.95	1
1747	GGGGGA	299	1.67	0.0237752
1748	GTCATC	171	0.59	1
1749	ATCCTC	215	0.68	1
1750	CTCAAT	268	0.69	1
1751	GTTGAG	232	1.03	1
1752	GCACTG	185	0.09	1
1753	CGATTT	121	-0.53	1
1754	CCACCC	202	0.59	1
1755	CCCGCA	137	-0.27	1
1756	AACTTC	104	-0.58	1
1757	CTGTAT	186	0.43	1
1758	TATCAT	180	-0.32	1
1759	CTAGCA	161	0.11	1
1760	GCAGCA	176	-0.16	1
1761	GTCTGA	148	-0.1	1
1762	ATGGGG	221	0.86	1
1763	GCTCAT	154	-0.41	1
1764	GGATTA	170	-0.34	1
1765	TTAGTG	247	0.39	1
1766	TTTGCT	116	-0.59	1
1767	TTTGAA	114	-0.42	1
1768	ACCTTG	231	0.7	1
1769	GGAAAG	133	-0.33	1
1770	CCACTG	166	-0.03	1
1771	CTGTGT	96	-0.78	1
1772	TGTAAA	173	-0.23	1
1773	GTCGGT	151	-0.42	1
1774	GGTGGG	178	0.14	1
1775	GGGCCA	279	1.58	0.405569
1776	TCCAAG	78	-0.27	1
1777	AAGTCG	62	-1.15	1
1778	TCGCTC	62	-1.24	1
1779	CTCGTA	147	-0.32	1
1780	TTGGTG	33	-1.74	0.271749
1781	GCGTTT	96	-0.72	1
1782	TTTGAC	101	-0.66	1
1783	AAGGCG	37	-0.95	0.462572
1784	GCGTTC	124	-0.39	1
1785	TTCTTT	159	-0.24	1
1786	GACTTG	73	-1.08	1
1787	TTGTGG	113	-0.73	1
1788	GAGGGG	256	1.21	1
1789	GGGCAC	227	0.76	1
1790	TCCGTC	87	-0.79	1
1791	GTCAGA	177	-0.15	1
1792	GACACT	231	0.57	1
1793	CTGGCC	180	0.49	1
1794	GCCCAG	155	0.57	1
1795	TTCTAC	121	-0.14	1
1796	ATCCAC	212	0.69	1
1797	CACTTT	129	-0.55	1
1798	GCCATC	152	0.35	1
1799	ATCTAC	63	-0.87	1
1800	TACTGC	175	0.48	1
1801	TGCAGA	150	-0.3	1
1802	AGAGGC	100	-0.8	1
1803	AAACAA	105	-0.65	1
1804	AGGATT	273	1.47	0.879798
1805	ATTTCT	100	-0.8	1
1806	AAAACC	55	-0.89	1
1807	GGGGCA	198	0.44	1
1808	GCGCTG	195	0.4	1
1809	CTGAGC	244	0.79	1
1810	CAGACT	226	0.45	1
1811	ACTACG	222	0.62	1
1812	ACGGAG	129	-0.12	1
1813	TTTCTG	139	-0.49	1
1814	TTCTAT	18	-2.2	0.0321387
1815	GCCCTC	116	-0.34	1
1816	CTCCCC	119	-0.42	1
1817	TTCGTG	173	0.09	1
1818	GTGCCC	174	0.42	1
1819	AATCCG	189	0.36	1
1820	CCGATG	97	-0.67	1
1821	ATGGTC	115	0.01	1
1822	CCCTCA	191	0.4	1
1823	ACTCCA	91	-0.68	1
1824	AAGTTT	144	0	1
1825	TTAGCT	123	-0.59	1
1826	TTAACT	137	-0.61	1
1827	ACTTTT	122	-0.57	1
1828	ACACCA	173	-0.06	1
1829	TTAACC	160	-0.41	1
1830	GGACCT	173	0.05	1
1831	CGGGCC	131	0.04	1
1832	ATGACC	126	-0.37	1
1833	CGGTAC	69	-0.58	1
1834	ATCCAA	174	-0.09	1
1835	CAAGCC	177	0.28	1
1836	GCCGAC	174	0.27	1
1837	TACCAC	159	0.52	1
1838	CACAAC	122	-0.26	1
1839	CTCATC	186	0.52	1
1840	ATCGGT	107	-0.18	1
1841	GGTGTC	163	0.47	1
1842	ACAGCT	278	1.07	0.462572
1843	GTGGAC	227	0.73	1
1844	AGCGGC	138	0.16	1
1845	AAGATG	98	-0.4	1
1846	ATGATC	55	-0.88	1
1847	ACCCCC	226	0.15	1
1848	CCCGAG	143	0.1	1
1849	AGTGTC	204	0.13	1
1850	GTCTGT	179	0.17	1
1851	TGTGTC	223	0.53	1
1852	ATGCGG	184	0.24	1
1853	GCACAC	231	0.18	1
1854	AGCGTG	174	0.37	1
1855	GACTTC	73	-0.62	1
1856	TTCACG	112	-0.46	1
1857	ACGAGG	212	0.69	1
1858	GGGACG	166	0.08	1
1859	ACGGCC	171	0.18	1
1860	TCAACC	175	0.02	1
1861	ATGTTG	190	-0.35	1
1862	TTGCGA	168	0.13	1
1863	CGAGCC	208	0.36	1
1864	GCCTCC	251	1.12	1
1865	TTGGCA	64	-1.11	1
1866	AAGGAT	152	-0.15	1
1867	GTCCCG	113	-0.83	1
1868	CCGCTA	155	0.13	1
1869	CTACTG	202	0.41	1
1870	CCCTCC	182	0.35	1
1871	TTGATC	224	0.47	1
1872	ATCTGG	144	-0.09	1
1873	TGGGGG	196	-0.2	1
1874	GGGAGT	127	-0.35	1
1875	GACCGC	206	0.34	1
1876	CGCTTG	121	-0.07	1
1877	TTCTTG	294	1.9	0.0501378
1878	TTGCAG	183	-0.3	1
1879	CAGGCT	294	1.74	0.0501378
1880	GCTCTG	179	-0.04	1
1881	CGCTGG	170	0.34	1
1882	TGGCGC	91	-0.61	1
1883	TTGACC	204	0.4	1
1884	ACCACA	173	0.62	1
1885	ACATCC	197	0.28	1
1886	CATCCG	242	0.96	1
1887	CCGGGG	76	-1.09	1
1888	GTCCTG	218	0.42	1
1889	AATGAC	255	0.9	1
1890	CTCTTG	267	1.49	1
1891	GATTGC	231	0.28	1
1892	TGCCAC	158	-0.21	1
1893	CATAAC	251	0.48	1
1894	AGGAGT	247	0.69	1
1895	CACTCC	95	-0.62	1
1896	AGCGAG	120	-0.31	1
1897	GCTGTG	264	1.07	1
1898	ATGGCC	74	-0.4	1
1899	AATGCC	241	1.08	1
1900	GCGTCA	108	-0.63	1
1901	TCACTG	226	0.59	1
1902	GGTCGC	103	-0.05	1
1903	GAGGGA	244	0.84	1
1904	GGAAGG	242	0.79	1
1905	ACTCGT	155	-0.26	1
1906	CTCGGG	133	-0.28	1
1907	GGGGCC	229	0.75	1
1908	GCCTTG	305	2.46	0.00939905
1909	TTCAGC	152	-0.07	1
1910	CGGCCA	160	0.38	1
1911	ACAGCG	162	-0.05	1
1912	GCGATG	96	-0.7	1
1913	ATGATT	50	-1.02	1
1914	ATTCGA	120	-0.25	1
1915	GATGGC	127	0.23	1
1916	GGCCTC	233	0.37	1
1917	TTCTGG	244	0.84	1
1918	TGGCTG	132	-0.29	1
1919	ATCGAC	131	-0.19	1
1920	GACCTA	175	-0.28	1
1921	TCTGAC	129	-0.79	1
1922	TACTCC	123	-0.11	1
1923	TCCGTG	104	-0.77	1
1924	GCTTTG	117	-0.48	1
1925	TTGCTC	142	-0.02	1
1926	CTCATG	199	0.27	1
1927	CTCTGC	183	-0.03	1
1928	TGCCTC	228	0.22	1
1929	CGCAGT	103	-0.47	1
1930	ATGTGT	99	-0.68	1
1931	TGTGCT	119	-0.58	1
1932	GCTAAG	82	-0.87	1
1933	GCAGGG	153	-0.03	1
1934	CTTTCG	247	1.06	1
1935	GATCTC	195	0.47	1
1936	GGACAC	75	-0.48	1
1937	CACGAA	211	0.52	1
1938	CAGCCG	244	0.83	1
1939	CCGTAT	162	-0.06	1
1940	TATGTG	185	0.51	1
1941	GGAGCC	198	0.23	1
1942	TACAGC	107	-0.49	1
1943	ATCCCG	152	-0.09	1
1944	CCGTCC	131	-0.39	1
1945	ATGGGA	65	-0.87	1
1946	CTGCGA	124	0.33	1
1947	CGATGC	242	0.56	1
1948	TGCTTC	240	0.51	1
1949	TTCATC	66	-0.67	1
1950	GGCAAC	155	0.32	1
1951	AACGCT	193	0.28	1
1952	ATAGAG	222	0.02	1
1953	TTTATC	137	-0.63	1
1954	ATCATC	92	-0.61	1
1955	GGTGTT	113	-0.64	1
1956	GAATCC	228	0.71	1
1957	TCCGAC	115	-0.32	1
1958	GACATC	150	0.01	1
1959	GCTGAC	185	0.66	1
1960	CAGCCC	157	-0.02	1
1961	CCCCAG	204	0.68	1
1962	CTCTCA	202	0.48	1
1963	CTAACC	216	0.3	1
1964	AACACT	113	-0.85	1
1965	ACTGGG	184	0.11	1
1966	GGGAAG	147	-0.23	1
1967	GCACGG	151	-0.14	1
1968	GGGCCG	59	-1.3	1
1969	CCGGCC	139	-0.44	1
1970	GCCAGT	296	1.13	0.037311
1971	GTGCAG	182	0.52	1
1972	AGTGGG	140	-0.12	1
1973	CCCCTT	239	0.99	1
1974	CCAGTC	191	0.13	1
1975	ACCCCT	271	1.05	1
1976	CACAGG	80	-0.88	1
1977	ACAGGG	167	-0.21	1
1978	GGGTGC	171	0.2	1
1979	TGCCCA	163	0.08	1
1980	GTGTAA	50	-0.93	1
1981	GTGAAG	58	-0.83	1
1982	TCTCGA	142	-0.2	1
1983	CGAGCG	161	0.05	1
1984	GCGAAG	88	-0.56	1
1985	CGCTAT	63	-0.64	1
1986	GGAGAG	174	0.45	1
1987	TTTGCG	82	-0.75	1
1988	GCGACG	82	-1.08	1
1989	ACGGTC	224	0.9	1
1990	AAGGCC	52	-0.7	1
1991	AACCAA	170	-0.23	1
1992	GTCGCC	124	-0.25	1
1993	ATTAAG	121	-0.41	1
1994	AAAATC	74	-0.95	1
1995	ATAAAT	165	-0.36	1
1996	GCCTTA	127	-0.61	1
1997	GAGATA	204	0.29	1
1998	TTACAG	140	-0.48	1
[truncated: 1,925 more rows]

## Sheet: TS20_vs_TS24
	Codon Pair	Stat	Effect Size	p-value
0	ATGTCT	13	-0.38	1
1	TCTCCA	22	-0.28	1
2	CCACTT	14	-1.03	1
3	CTTATA	0	-1.26	1
4	ATAAGA	6	-1.08	1
5	AGAAGC	8	-1.07	1
6	AGCATT	42	1.1	1
7	ATTGTC	20	-0.03	1
8	GTCGAT	5	-1.18	1
9	GATATC	24	0.16	1
10	ATCACT	13	-0.44	1
11	ACTGAA	10	-0.64	1
12	GAAGTT	8	-0.92	1
13	GTTTTC	7	-0.74	1
14	TTCAAT	9	-0.41	1
15	AATCAA	35	0.39	1
16	CAATAT	4	-0.99	1
17	TATGCA	3	-1.94	1
18	GCATCA	42	0.83	1
19	TCACAA	14	-0.46	1
20	CAAAGT	18	-0.33	1
21	AGTTGT	0	-1.76	1
22	TGTGAT	42	0.37	1
23	GATGGA	40	0.71	1
24	GGAGCA	42	0.67	1
25	TCACTT	40	0.37	1
26	CTTAGC	42	0.41	1
27	AGCAAG	4	-1.4	1
28	AAGAAA	5	-1.18	1
29	AAAGAC	7	-0.92	1
30	GACCTG	35	0.63	1
31	CTGAAA	3	-1.96	1
32	AAAAAC	8	-1.19	1
33	AACCTC	42	1.45	1
34	CTCCTT	0	-2.75	1
35	CTTGAG	42	1.32	1
36	GAGAGA	35	0.33	1
37	AGAGAA	11	-0.58	1
38	GAACTT	14	-0.44	1
39	CTTGGA	27	0	1
40	GGAGAT	38	1.24	1
41	GATGTC	3	-1.14	1
42	GTCCTT	15	-0.12	1
43	CTTCAG	18	-0.36	1
44	CAGAGA	1	-1.75	1
45	AGACCA	30	0.4	1
46	CCACAT	28	0.06	1
47	CATGAC	1	-1.79	1
48	GACCCT	37	1.19	1
49	CCTGAG	45	6.78	1
50	GAGACG	39	0.99	1
51	ACGATA	2	-2.17	1
52	ATAGAC	32	-0.05	1
53	CTGACC	23	0.1	1
54	ACCCTA	45	1.82	1
55	CTAGAA	25	-0.17	1
56	CTTCTG	21	-0.25	1
57	CTGGAT	1	-0.84	1
58	GATCGC	45	1.76	1
59	CGCGAC	45	2.46	1
60	GACTGC	26	0.21	1
61	TGCAAC	42	1.17	1
62	AACGGG	3	-1.3	1
63	GGGCGT	45	1.35	1
64	CGTGTT	10	-0.58	1
65	GTTGAT	9	-0.71	1
66	GATTTC	5	-1.49	1
67	TTCAAC	18	-0.47	1
68	AACGAA	33	0.41	1
69	GAATTC	24	0.19	1
70	TTCCTC	42	1.61	1
71	CTCCTG	28	0.36	1
72	CTGTTC	12	-0.75	1
73	TTCCTT	36	0.93	1
74	CTTTTC	42	1.3	1
75	TTCAAG	35	0.54	1
76	AAGATT	9	-0.61	1
77	ATTGCT	33	0.55	1
78	GCTCAA	45	1.94	1
79	CAAGCT	2	-1.67	1
80	GCTTGC	3	-1.42	1
81	TGCTAT	12	0.02	1
82	TATTAT	5	-1.19	1
83	TATGCT	30	0.44	1
84	GCTCTC	0	-3.77	1
85	CTCGAT	22	0.22	1
86	GATCAG	42	1.21	1
87	CAGGCC	34	0.64	1
88	GCCGCA	41	1.87	1
89	GCAGAG	31	0.55	1
90	GAGCTA	40	0.43	1
91	CTAGGC	42	1.16	1
92	GGCGAG	40	0.81	1
93	GAGAAG	3	-0.61	1
94	AAGAGA	18	-0.05	1
95	AGAGCC	26	0.09	1
96	GCCCTG	14	-0.19	1
97	CTGCCC	38	0.94	1
98	CCCAAT	40	1.28	1
99	AATGAA	27	-0.03	1
100	GAAAAG	23	0.11	1
101	AAGAGG	5	-0.41	1
102	AGGAAC	0	-3.1	1
103	AACCTG	17	-0.42	1
104	CTGTCA	36	0.35	1
105	CAAGAT	39	0.61	1
106	CGCAGG	22	0.32	1
107	AGGCAA	17	-0.4	1
108	CAAGAA	9	-0.68	1
109	GAAGAC	35	0.19	1
110	GACCAA	42	0.69	1
111	CAAAGG	0	-1.48	1
112	AGGAGA	0	-2.97	1
113	AGATTC	9	-0.97	1
114	TTCGAG	20	0.07	1
115	GAGCCC	31	0.51	1
116	CCCCGA	45	3.1	1
117	CGAAGC	0	-6.51	1
118	AGCAGA	17	-0.38	1
119	AGACAA	6	-1.02	1
120	CAACTG	6	-1.33	1
121	CTGGAC	28	0.27	1
122	GACGAA	20	-0.12	1
123	GAAGAA	17	-0.18	1
124	GAACCT	35	0.16	1
125	CCTGGG	42	1.66	1
126	GGGCGC	45	1.37	1
127	CGCCGA	45	4.47	1
128	AGCTGG	28	0.04	1
129	TGGCAG	45	2.46	1
130	CAGAAG	5	-0.46	1
131	AGACGT	36	0.5	1
132	CGTGAG	9	-0.38	1
133	GAGCAG	33	0.7	1
134	CAGGAG	40	1.63	1
135	GAGGAG	33	0.62	1
136	GAGCGC	45	1.52	1
137	CGCGCT	31	0.34	1
138	GCTGAG	32	0.38	1
139	CAGCGG	5	-1.28	1
140	CGGCTG	43	1.03	1
141	CTGGAG	20	-0.01	1
142	CAGCGC	42	1.9	1
143	CGCTAC	20	0.05	1
144	TACAGG	9	-1.17	1
145	AGGCAG	33	1.02	1
146	CAGCAC	16	-0.38	1
147	CACCGC	39	1.14	1
148	CGCGAT	45	4.33	1
149	GATGAA	9	-0.72	1
150	GAAGAG	35	0.89	1
151	AGACTG	1	-2.67	1
152	CTGCAA	15	-0.48	1
153	AGGCGA	0	-4.37	1
154	CGAGAA	30	-0.05	1
155	GAACTG	44	2.72	1
156	GAGGAA	32	0.75	1
157	GAACGC	26	0.25	1
158	CGCCTT	42	1.43	1
159	CTTGCA	7	-0.67	1
160	GAGAAA	2	-1.76	1
161	AAAGAG	24	0.14	1
162	GAGCCG	45	3.69	1
163	CCGCTT	45	1.79	1
164	CTTGGC	42	0.76	1
165	GGCTGG	39	1.55	1
166	TGGAGT	33	0.65	1
167	AGTAAG	42	1.35	1
168	AAGGGT	21	0.34	1
169	GGTCGT	18	-0.01	1
170	CGTGAC	39	1.79	1
171	GACGCG	21	0.02	1
172	GCGGAG	26	0.36	1
173	GAGTTT	42	1.99	1
174	TTTTCT	22	-0.12	1
175	TCTGAG	14	-0.55	1
176	GAGGTA	42	0.82	1
177	GTAGAG	42	2.27	1
178	GAACAG	40	0.52	1
179	CAGCAA	24	-0.16	1
180	CAAGAG	0	-2	1
181	GAGAGG	25	0.05	1
182	CAGGAA	39	0.41	1
183	GAACTC	35	0.42	1
184	CTCAAG	30	0.41	1
185	AAGGGC	6	-0.33	1
186	GGCAAG	5	-0.34	1
187	GGCCAA	28	0.43	1
188	CAAACA	20	-0.34	1
189	ACAGAA	0	-3.64	1
190	AGAAGG	4	-1.53	1
191	AGGCTG	3	-0.68	1
192	CTGCAG	39	1.61	1
193	AAGCGC	3	-0.46	1
194	CTACGC	3	-0.78	1
195	CGCGAA	34	0.47	1
196	GAACCC	36	0.85	1
197	CCCCTG	37	0.81	1
198	CTGCTA	42	1.31	1
199	CTAAGG	17	-0.3	1
200	AGGCGC	6	-1.14	1
201	GATCTG	12	-0.07	1
202	GAGTTG	39	1.1	1
203	TTGAGG	0	-2.77	1
204	GAACAA	2	-1.01	1
205	CGCGAG	44	0.65	1
206	CAGAGG	3	-1.62	1
207	GAGCTG	25	-0.03	1
208	CTGAGG	0	-2.05	1
209	CTGAAT	40	1.32	1
210	AATCGA	19	-0.11	1
211	CGAAGG	10	-0.39	1
212	GAGCAA	11	-0.57	1
213	AGGCGT	36	0.39	1
214	CTAAGA	25	-0.15	1
215	AGACGC	3	-1.2	1
216	CTGGCT	20	0.06	1
217	GAGGAC	31	0.52	1
218	GACGAG	25	0.34	1
219	CTGACG	26	0.11	1
220	ACGCGG	21	0	1
221	CGGATC	42	1.66	1
222	ATCCGG	18	0.13	1
223	CGGGAA	37	1.48	1
224	CCCGAC	36	0.58	1
225	GAGAGC	24	-0.22	1
226	ATTACC	42	1.08	1
227	ACCCAG	32	0.3	1
228	AGGTGG	2	-1.22	1
229	CAGTGG	24	-0.25	1
230	CAGCTC	17	-0.14	1
231	CTCGAA	0	-1.95	1
232	GAAAAC	0	-1.29	1
233	AACGAG	45	2.2	1
234	GAGGCA	16	-0.25	1
235	GCAGAC	3	-2.25	1
236	GACGCC	41	1.33	1
237	GCCCGT	5	-0.25	1
238	CGTCAG	16	-0.33	1
239	CAGAAC	38	1.24	1
240	AACAAG	4	-0.75	1
241	AAGGTC	40	0.68	1
242	GTCTAC	0	-1.7	1
243	TACTCT	5	-0.9	1
244	TCTAGG	12	-0.45	1
245	AGGCCT	27	-0.05	1
246	CCTAGC	37	0.84	1
247	AGCAGG	0	-2.34	1
248	AGGCTT	45	1.61	1
249	CTTCGC	45	1.87	1
250	CGCCAG	24	0.22	1
251	CTGGGG	35	0.75	1
252	GGGGAG	41	1.38	1
253	GAGCGT	7	-0.77	1
254	CTCCGG	3	-0.75	1
255	CGGGAG	9	-0.58	1
256	CGCCGC	44	1.04	1
257	GACCTC	44	2.03	1
258	CTCCAA	0	-1.35	1
259	CAACAG	36	0.2	1
260	CGTCCC	33	0.68	1
261	CCCGCT	3	-1.73	1
262	GAGGCG	13	-0.32	1
263	GCGCGC	31	0.43	1
264	CGCAAC	35	1.11	1
265	AACCAG	21	-0.24	1
266	TGGGAG	37	0.84	1
267	AGGCCG	20	-0.38	1
268	CCGCAG	39	1.4	1
269	CGGGCG	45	3.26	1
270	CGCCTG	43	1.03	1
271	CGGTTC	38	0.74	1
272	TTCCGC	20	0.13	1
273	GACAGG	3	-2.25	1
274	AGGGAG	29	0.03	1
275	CGCTTC	29	0.16	1
276	TTCCGG	3	-1.25	1
277	AAGCTG	6	-0.34	1
278	CAACGA	0	-2.75	1
279	CGAGCA	0	-1.87	1
280	GAGCTC	19	-0.16	1
281	CTCCAG	11	-0.66	1
282	CAGGAC	36	0.67	1
283	GACAGC	33	0.19	1
284	AGCCTC	15	-0.54	1
285	CTCCTA	34	0.37	1
286	CTAGAT	15	-0.36	1
287	CGACTC	0	-5.47	1
288	CGAGAG	3	-1.46	1
289	GAGCCA	0	-2.31	1
290	CCAAAC	34	-0.01	1
291	AACAGG	3	-1.67	1
292	AGGAGC	1	-1.28	1
293	AGCCGG	18	-0.02	1
294	CGGCAA	2	-0.95	1
295	AGGGAA	7	-1.34	1
296	GAAAGC	31	0.05	1
297	AGCCAG	42	0.85	1
298	CGCACA	36	0.54	1
299	ACACTG	36	0.25	1
300	CTGTAC	30	0.34	1
301	TACGCC	17	0.2	1
302	GCCAAA	3	-1.48	1
303	AAACCC	3	-1.56	1
304	CCCAGC	21	-0.34	1
305	CAGCGT	15	-0.38	1
306	CGTAGG	9	-0.68	1
307	GAACGG	42	1.59	1
308	CTGTTG	45	2.78	1
309	TTGCAA	42	0.43	1
310	CAGCAG	34	0.24	1
311	AGGAAA	0	-2.86	1
312	AAACAC	2	-2.05	1
313	GAGGAT	25	0.5	1
314	AAGCGG	3	-1.16	1
315	CAAGAC	37	0.16	1
316	CAGCGA	34	0.57	1
317	GAAAGG	8	-0.95	1
318	AGGAGG	0	-4.24	1
319	CAGTAT	40	0.61	1
320	TATCAG	3	-1.02	1
321	GAGCGG	21	0.19	1
322	GAAAGA	5	-1.36	1
323	CTGCGG	30	0.43	1
324	CGGGAT	45	3.86	1
325	GAAGAT	16	-0.13	1
326	AGGGAT	0	-1.24	1
327	AAATGG	0	-3.11	1
328	TGGCAA	10	-0.64	1
329	CAACCA	39	0.42	1
330	CCAAGG	42	1.7	1
331	AAAGAA	3	-1.77	1
332	GAAAAT	13	-0.42	1
333	GTTCGT	7	-0.49	1
334	CGTAGT	0	-1.01	1
335	AGTAAC	18	-0.43	1
336	AGGCTC	3	-1.71	1
337	CTCTTC	41	1.56	1
338	TTCACC	27	0.38	1
339	ACCAAA	41	1.44	1
340	AAACGC	3	-1.41	1
341	CGCAGA	11	-0.78	1
342	AGAGGG	30	0.55	1
343	GGGGAT	42	1.82	1
344	GATGAG	43	1.24	1
345	CCCATC	45	3.41	1
346	ATCCAG	19	-0.05	1
347	CAGCTG	39	1.04	1
348	CTGGAA	40	1.23	1
349	GATTCT	16	-0.25	1
350	TCTCAG	26	-0.01	1
351	GAGCGA	9	-0.97	1
352	CAGGAT	45	3.94	1
353	GATCGG	9	-0.53	1
354	CGGCGG	3	-0.69	1
355	CGGCCT	42	1.85	1
356	CCTCTG	3	-1.51	1
357	AGAGAG	15	-0.48	1
358	CGTCGA	7	-0.99	1
359	CGACAG	3	-1.06	1
360	GACCGT	42	1.45	1
361	CAGATC	13	-0.14	1
362	ATCCTA	10	-1.02	1
363	CTAGAG	36	0.81	1
364	CAGTTT	0	-3.84	1
365	TTTCAG	15	-0.47	1
366	GAGCAC	36	0.59	1
367	CACCAA	0	-3.66	1
368	CAACGG	45	2.45	1
369	GAAGCC	45	3.69	1
370	GCCAGA	37	1.03	1
371	AGAAGA	7	-1.05	1
372	AGACGA	8	-1.27	1
373	CGAGAT	20	-0.32	1
374	ACGTTC	11	-0.52	1
375	TTCCAG	33	0.42	1
376	CAGGGA	42	1.59	1
377	GGAGAA	40	0.72	1
378	GAATCG	3	-2.73	1
379	TCGAGA	29	0.31	1
380	AGACGG	4	-1.6	1
381	GAGGGC	34	0.54	1
382	AAGTTC	8	-0.39	1
383	CGGACA	25	0.16	1
384	AGGCGG	7	-1.2	1
385	CGGCGT	32	0.41	1
386	CGTCAA	27	0.11	1
387	TTCCAA	36	0.33	1
388	CACCTC	40	1.27	1
389	CTTCGG	31	0.47	1
390	CGGCAG	45	3.06	1
391	GAATGC	41	1.56	1
392	TGCGAC	18	-0.49	1
393	GACAGA	7	-0.92	1
394	AGAAAA	8	-1.22	1
395	AAATCT	16	-0.3	1
396	TCTCGT	22	-0.05	1
397	CGTGAA	43	1.44	1
398	CGGGAC	6	-0.37	1
399	GACCAG	37	1.09	1
400	TTCCGT	27	0.33	1
401	CGTCGG	45	1.75	1
402	CGCCAC	16	-0.13	1
403	CACCTG	41	0.8	1
404	GAACGT	39	0.25	1
405	CCATCC	0	-1.56	1
406	TCCCGC	17	0	1
407	CGCCGG	31	0.39	1
408	CACCAG	36	0.58	1
409	CCATTC	1	-1.29	1
410	AGATCA	8	-0.97	1
411	TCATTC	34	0.1	1
412	CTCAGA	18	0	1
413	AAATTC	8	-0.86	1
414	TTCCAT	0	-2.28	1
415	CATGAG	4	-1.64	1
416	CGTGGC	19	-0.19	1
417	CGTTTG	0	-1.57	1
418	AGGGTG	1	-2.38	1
419	GTGGAG	36	0.77	1
420	CAGCTT	17	-0.41	1
421	CGCGGA	5	-0.35	1
422	GGACAG	32	0.45	1
423	GAATGT	2	-0.97	1
424	TGTGAC	38	0.98	1
425	AAATTA	3	-1.77	1
426	TTACAC	36	0.43	1
427	CACCGG	27	-0.05	1
428	GAACTA	21	-0.32	1
429	GAGGTC	37	1	1
430	GTCCGC	5	-0.55	1
431	AGAAAG	9	-1.12	1
432	AAGCTC	18	0.3	1
433	CTCCGC	40	0.79	1
434	CTCAGG	0	-3.69	1
435	CGCCGT	8	-0.16	1
436	CGTCAT	42	1.62	1
437	GAGTTC	22	-0.04	1
438	AAGCAG	3	-0.97	1
439	CTGCGC	30	0.37	1
440	CGCCTC	43	1.68	1
441	GAACCG	30	0.46	1
442	CCGGAC	33	0.63	1
443	CTCCGT	25	0.35	1
444	TGCGTC	5	-0.99	1
445	GTCGAG	45	2.98	1
446	GACAGT	22	-0.31	1
447	AAGATC	5	-0.3	1
448	ATCCGC	27	0.38	1
449	AGGGAC	3	-2.27	1
450	GGACTG	41	0.59	1
451	CTTGAC	37	0.24	1
452	CTCGAC	6	-0.47	1
453	AAAGTC	0	-2.85	1
454	GTCCGT	45	1.97	1
455	CAAGGG	35	0.05	1
456	GGGCTC	45	2.98	1
457	CTCGGC	41	1.45	1
458	CGGCGC	30	0.4	1
459	CGTCTC	32	0.51	1
460	CTCCAT	5	-0.69	1
461	CGGTGC	38	1.13	1
462	TGCCTG	20	-0.07	1
463	CAATTT	27	-0.17	1
464	TTTCGC	23	0.01	1
465	CGCTTT	27	0.39	1
466	TTTGAG	16	-0.24	1
467	CAGTTG	24	0.14	1
468	TTGAGA	9	-0.65	1
469	AGACAG	12	-0.55	1
470	AGAGTC	4	-1.49	1
471	GAGCTT	3	-1	1
472	CTTCGT	25	0.4	1
473	CTGCTG	37	0.79	1
474	CTGCAC	36	0.74	1
475	CAGGTG	45	2.1	1
476	GTGGGT	45	1.32	1
477	GGTGGC	45	1.29	1
478	GGCAGG	8	-0.93	1
479	CGTCGT	12	-0.22	1
480	GACAAC	39	1.36	1
481	AACAGA	5	-1.08	1
482	GAAGTA	28	0.23	1
483	GAAGGG	28	-0.07	1
484	GGGCAG	19	-0.42	1
485	CGCCAA	21	0.01	1
486	GTAGAA	30	0.47	1
487	CACCCA	0	-0.96	1
488	CCACGC	12	-0.73	1
489	TTGCGC	44	1.83	1
490	AAGCGA	6	-1.12	1
491	GATGGT	42	1.12	1
492	GGTCAA	33	0.39	1
493	CAATAC	36	0.64	1
494	TACCTG	30	0.38	1
495	TTTGCC	24	0.26	1
496	GCCAGG	0	-1.56	1
497	GATACG	20	-0.32	1
498	ACGATT	12	-0.57	1
499	ATTCGT	45	4.04	1
500	CGTCGC	10	-0.22	1
501	CTACGT	3	-0.11	1
502	CAAAGA	1	-1.48	1
503	CAAATC	22	0.08	1
504	ATCCGT	44	1.41	1
505	ATCCTG	29	0.41	1
506	GAGCCT	42	0.99	1
507	CCTGGT	45	1.36	1
508	GGTACA	11	-0.56	1
509	ACACGC	14	-0.7	1
510	GCCAAT	37	0.64	1
511	AATGTC	43	2.87	1
512	GTCCCA	42	0.61	1
513	CCAGTG	31	0.08	1
514	GTGCGT	34	0.75	1
515	CGTTCC	34	0.83	1
516	TCCAGC	27	-0.21	1
517	AGCCCT	16	-0.4	1
518	CCTCTC	42	1.86	1
519	CTCTAT	28	-0.08	1
520	TATGAG	23	-0.17	1
521	GAGTAC	21	-0.15	1
522	TACATC	17	-0.2	1
523	AGGTCT	7	-0.71	1
524	TCTCAA	0	-0.98	1
525	TACCGC	13	-0.1	1
526	CGCCCT	45	1.97	1
527	CCTTAA	2	-2.32	1
528	ATGGAG	8	-0.35	1
529	TTGCCT	38	0.39	1
530	CCTCCT	42	1.1	1
531	CCTCCG	43	1.58	1
532	CCGGGA	43	2.49	1
533	GGAAAC	19	-0.3	1
534	AACCGG	4	-0.61	1
535	CGGAGG	0	-2.36	1
536	AGGGTT	0	-2.31	1
537	GTTTCC	37	0.86	1
538	TCCATC	17	-0.09	1
539	ATCAAT	23	-0.1	1
540	AATAAC	8	-0.89	1
541	AACCCT	30	0.76	1
542	CCTCAA	32	-0.07	1
543	GAGACA	36	0.38	1
544	ACATCT	14	-0.39	1
545	TCTGGC	44	1.17	1
546	GTTCCT	25	0.32	1
547	CCTACC	42	1.21	1
548	ACCACC	22	0.03	1
549	ACCTCA	42	0.79	1
550	TCAGCC	21	-0.34	1
551	GCCGGG	42	1.16	1
552	GGGTTT	42	2.11	1
553	TTTCCC	27	-0.07	1
554	CCCACC	32	0.35	1
555	CAGTCA	15	-0.44	1
556	TCATCT	35	0	1
557	TCTAAG	9	-0.86	1
558	ATCTCC	16	-0.23	1
559	TCCTTG	7	-0.76	1
560	TTGAAG	5	-1.7	1
561	CGCTCC	12	-0.82	1
562	TCCACC	42	2.29	1
563	ACCTAC	22	0.19	1
564	GCCTAC	19	-0.42	1
565	CCTTCC	36	0.41	1
566	TCCATG	40	0.77	1
567	ATGATG	45	2.05	1
568	ATGAGC	28	0.14	1
569	AGCAAC	19	-0.36	1
570	AACCGC	41	0.78	1
571	CGCAGC	23	0.12	1
572	AGCTCA	13	-0.39	1
573	TCAGGA	11	-0.46	1
574	GGAGGC	24	0.37	1
575	GGCCAG	12	-0.36	1
576	CAGTCC	0	-1.31	1
577	TCCCTG	25	0.04	1
578	CTGCCG	38	1.03	1
579	CCGAGC	45	7.83	1
580	AGCTCC	0	-1.38	1
581	TCCATT	44	2.05	1
582	ATTCTC	45	2.12	1
583	AAGACC	13	0.04	1
584	ACCTCC	14	-0.55	1
585	TCCCTC	13	-0.6	1
586	CTCAAC	26	0.13	1
587	CCTCCA	42	1.17	1
588	CCAGGT	42	1.37	1
589	GGTTCT	45	2.12	1
590	TCTCTG	42	1.91	1
591	CAGAGC	24	-0.27	1
592	AGCAAA	1	-1.16	1
593	AAACCA	7	-0.86	1
594	TCCAAC	40	0.91	1
595	CTCTCT	14	-0.23	1
596	TCTTCA	13	-0.43	1
597	TCAGTC	37	0.45	1
598	GTCCAC	0	-2.77	1
599	CACTAT	2	-1.49	1
600	GCTGAT	42	0.61	1
601	GAAGGC	10	-0.32	1
602	AAGCCA	0	-1.33	1
603	CCACTC	37	0.82	1
604	CTCACG	18	-0.62	1
605	ACGGAC	13	-0.73	1
606	GACAAG	4	-0.42	1
607	AAGAAC	5	-0.43	1
608	AAGGAC	12	-0.07	1
609	GACAAA	9	-0.57	1
610	AGGGGC	3	-0.94	1
611	GGTAAA	4	-0.79	1
612	AAAGGC	10	-0.59	1
613	GGCACA	36	0.94	1
614	ACAGGA	0	-4.05	1
615	GGAACT	0	-3.03	1
616	ACTCGG	37	0.61	1
617	ACCATG	36	0.61	1
618	ATGCTA	38	0.19	1
619	AAAACT	10	-0.7	1
620	ACTCTT	0	-1.99	1
621	CTTCAA	9	-0.54	1
622	GGGTCT	42	1.73	1
623	CAGAGT	28	-0.16	1
624	AGTGAT	15	-0.37	1
625	GAAATG	26	-0.13	1
626	ATGGCA	36	0.97	1
627	GCAATA	14	-0.37	1
628	ATAGCA	36	0.92	1
629	GCAAAT	7	-0.86	1
630	AATCAG	42	0.57	1
631	CAGACA	23	-0.24	1
632	ACACCG	4	-1.77	1
633	CCGAAC	33	0.39	1
634	AACTTG	43	2.68	1
635	TTGATA	8	-1.08	1
636	ATACCA	19	-0.28	1
637	CCATTT	22	-0.33	1
638	TTTGGA	40	1.09	1
639	GGAGAC	0	-2.35	1
640	GACGTG	32	0.65	1
641	GTGGTG	29	0.49	1
642	GTGGGC	35	0.57	1
643	GGCTGT	40	1.06	1
644	TGTCTG	11	-0.69	1
645	CTGGCG	37	0.97	1
646	GCGATT	1	-1.92	1
647	ATTCAC	35	0.75	1
648	CACATA	10	-0.66	1
649	ATAAAG	18	-0.11	1
650	AAGAGC	15	0.04	1
651	AGCTGT	12	-0.54	1
652	TGTAGA	32	0.36	1
653	AGGTTC	8	-1.19	1
654	CGTTTT	5	-1.64	1
655	TTTAAT	11	-0.67	1
656	AATCTG	28	-0.16	1
657	TTCATG	4	-1.38	1
658	ATGCGT	31	0.42	1
659	CGTGTC	45	5.86	1
660	GTCTCC	4	-1.64	1
661	TCCATA	31	-0.14	1
662	ATAAAC	7	-1.2	1
663	AACAAC	5	-1.03	1
664	AACATT	0	-3.23	1
665	ATTGTG	3	-2.83	1
666	GTGAAA	5	-0.91	1
667	AAATGT	0	-2.7	1
668	TGTACA	42	0.77	1
669	ACAAAA	4	-1.34	1
670	AAAATT	9	-1	1
671	CGTCAC	11	-0.56	1
672	CACTTG	13	-0.61	1
673	TTGAAA	26	0.35	1
674	AAAGCT	5	-1.45	1
675	GCTGTT	16	-0.22	1
676	GTTAAT	41	0.45	1
677	AATAAT	12	-0.37	1
678	AACCTT	15	-0.33	1
679	CTTGTA	29	0.35	1
680	GTACTT	6	-1.04	1
681	CTTAGG	16	-0.43	1
682	AGGTTT	17	-0.17	1
683	TTTGGC	5	-0.18	1
684	GAGATG	45	1.7	1
685	ATGAAG	16	0.09	1
686	AAGTAC	35	0.55	1
687	TACTTT	3	-2.06	1
688	TCTGTA	23	0.05	1
689	GTACAG	33	0.07	1
690	CAGGTT	3	-1.62	1
691	GTTCCC	25	0.2	1
692	CCCAGA	22	0.11	1
693	GATGAT	31	0.73	1
694	CGGAAT	0	-1.66	1
695	AATTTT	22	0.16	1
696	TTTATT	11	-0.58	1
697	ATTTAC	19	-0.3	1
698	TACTTG	39	0.49	1
699	TTGGAA	35	0.39	1
700	CTAATG	17	-0.25	1
701	ATGCAT	0	-2.21	1
702	CATGAT	38	0.2	1
703	GGCGAT	9	-0.87	1
704	GATCCA	30	0.01	1
705	CCAGAA	25	-0.19	1
706	AGCCCC	14	-0.61	1
707	CCCCCT	45	3.51	1
708	CCTATT	12	-0.66	1
709	ATTCCC	1	-1.02	1
710	CCCTTA	13	-0.44	1
711	TTAGGC	0	-2.56	1
712	GGCGGT	45	1.28	1
713	GGTGCA	39	1.72	1
714	GCAGAA	18	-0.46	1
715	GAATCA	28	-0.06	1
716	TCACAT	0	-0.67	1
717	CATCTT	7	-0.66	1
718	CTTTAT	25	0.22	1
719	TATGAA	20	-0.19	1
720	GTAATA	35	0.22	1
721	ATACAG	31	-0.03	1
722	CAGAAA	15	-0.4	1
723	GGCTGC	31	0.42	1
724	TGCTTT	29	0.14	1
725	TTTACT	44	2.48	1
726	GTAATG	0	-3.64	1
727	ATGCAC	0	-2.4	1
728	TTGATG	21	-0.31	1
729	CATAAA	8	-0.67	1
730	AACTCC	12	-0.86	1
731	TCCAGT	25	-0.25	1
732	AGTATC	24	-0.21	1
733	ATCTGC	7	-0.37	1
734	TGCAGG	40	0.92	1
735	GTGGAA	25	0.02	1
736	GAAGTG	42	0.68	1
737	GAATTT	9	-0.7	1
738	TTTATG	6	-1.16	1
739	ATGTTC	25	0.23	1
740	TTCTCC	6	-0.61	1
741	TCCTAT	30	0.42	1
742	TATGGA	29	0.6	1
743	AACTTT	43	1.53	1
744	GGCTAT	19	0.06	1
745	GGATTT	4	-1.58	1
746	TTTTCA	30	-0.09	1
747	CATCAG	36	0.03	1
748	CAGTTA	26	-0.07	1
749	TTAAAA	12	-0.5	1
750	AAACCT	23	-0.11	1
751	CCTCTT	40	0.16	1
752	AAAGCC	3	-1.36	1
753	GCCATT	9	-0.38	1
754	ATTGAG	12	-0.08	1
755	CCATCT	14	-0.46	1
756	TCTATG	37	0.11	1
757	ATGTTT	41	1.5	1
758	ATGAAT	0	-3.52	1
759	AATATT	21	-0.25	1
760	ATTGCA	11	-0.52	1
761	GCACCT	8	-0.98	1
762	CCAGAG	31	0.13	1
763	AGAACA	1	-1.38	1
764	ACAGAC	0	-1.47	1
765	CCTGTC	36	0.43	1
766	GTCACA	42	1.17	1
767	ACAAAT	38	0.47	1
768	AATGTT	29	0.48	1
769	GTTATT	10	-0.7	1
770	ATTACT	16	-0.31	1
771	ACTCCG	36	0.17	1
772	CCGCAA	42	1.16	1
773	CGAGTA	34	0.77	1
774	GAATAC	4	-1.1	1
775	TACCCG	36	0.81	1
776	CCGGCA	29	-0.08	1
777	GCATTC	2	-0.98	1
778	TTCTTA	35	-0.01	1
779	TTATCC	42	0.37	1
780	TCCCCT	36	0.08	1
781	CCTGAA	42	0.75	1
782	GTTAGC	2	-1.32	1
783	ATTGGG	5	-0.35	1
784	GGGGTT	2	-1.96	1
785	GCCAGC	18	-0.39	1
786	AGCCAT	0	-2.91	1
787	CATGCA	4	-1.8	1
788	GCAACT	0	-0.78	1
789	ACTGTG	30	0.46	1
790	GTGCAA	42	1.28	1
791	CAACTT	19	-0.25	1
792	AAACTC	33	0.61	1
793	AAGCCC	3	-1.83	1
794	CCCCGG	29	0.46	1
795	AGGTTG	5	-1.02	1
796	AGAATG	33	0.55	1
797	ATGAAA	1	-2.29	1
798	GAGTAT	45	4.5	1
799	TATAAA	3	-1.89	1
800	AAAAAT	10	-0.66	1
801	AATATG	9	-0.78	1
802	ATGAGT	24	-0.11	1
803	AGTACA	39	0.17	1
804	ACATGG	42	0.39	1
805	TGGATA	26	-0.01	1
806	ATAGAA	14	-0.52	1
807	GAAAAA	13	-0.53	1
808	GATTAT	19	-0.18	1
809	TATTTA	38	0.23	1
810	TTAAGA	2	-1.18	1
811	AGAAAC	3	-1.33	1
812	CTTATT	4	-1.73	1
813	ATTAAT	14	-0.23	1
814	AATCCA	37	0.26	1
815	CCAAAA	7	-1.07	1
816	AAAATG	13	-0.47	1
817	ATGACA	42	0.21	1
818	AAAAGG	5	-1.28	1
819	GATAAT	3	-1.24	1
820	AATAAG	11	-0.41	1
821	AAGGGA	18	-0.21	1
822	GGAAGT	5	-0.71	1
823	AGTAGT	19	-0.34	1
824	AGTATA	7	-0.7	1
825	CCAAGT	0	-2.35	1
826	AGTGAA	22	-0.19	1
827	TCAAAT	34	0.16	1
828	AATTCT	24	-0.21	1
829	TCTAGT	37	0.36	1
830	AGTGCA	6	-0.75	1
831	GCATTA	15	-0.48	1
832	TTAGAA	11	-0.59	1
833	CTTGAA	13	-0.55	1
834	AGGACA	19	-0.41	1
835	ACAACA	28	-0.11	1
836	ACATAC	7	-0.99	1
837	TACGAT	3	-1.79	1
838	GATATT	9	-0.91	1
839	ATTCAT	5	-1.28	1
840	CATCAC	1	-1.99	1
841	CACAGA	2	-2.2	1
842	AAATAT	2	-2.77	1
843	GAAGCT	28	0.39	1
844	GCTATT	7	-0.67	1
845	ATTTCA	19	-0.31	1
846	AATGAG	45	2.46	1
847	TATGGT	23	0.1	1
848	GGTGAT	27	0.36	1
849	GATAAG	8	-0.65	1
850	AAGGAA	9	-0.73	1
851	GGCCGG	45	0.99	1
852	CGGGTC	3	-1.04	1
853	GTCATA	21	-0.23	1
854	CCAGTT	41	0.28	1
855	GTTTTA	9	-0.57	1
856	TTAAAG	8	-0.76	1
857	AAGGTG	7	-0.33	1
858	GTGTTG	25	0.29	1
859	TTGGAC	31	0.58	1
860	CAAAAT	16	-0.27	1
861	AATTAT	20	-0.16	1
862	TATTCA	3	-0.61	1
863	TCAGAG	22	-0.27	1
864	GTATTT	17	-0.19	1
865	TTTTTA	26	-0.18	1
866	TTACCT	38	0.26	1
867	CCTAAA	26	0.39	1
868	AAAAGT	3	-1.13	1
869	AGTGAC	24	-0.18	1
870	GACTCC	30	0.23	1
871	TCCACA	0	-1.14	1
872	CCGCTG	37	0.7	1
873	GATGTT	11	-0.52	1
874	GTTCTC	3	-1.57	1
875	CCCCCC	37	0.72	1
876	CCCATT	45	2.23	1
877	CACAGC	1	-1.57	1
878	AGCCTG	23	-0.21	1
879	CAGATA	13	-0.84	1
880	ATAGTA	21	-0.05	1
881	GAGAAT	37	1.05	1
882	ATGCCA	0	-2.08	1
883	CATTTA	17	-0.37	1
884	TTACCG	41	0.33	1
885	CCGAAG	8	-0.81	1
886	ACCTCT	42	0.63	1
887	AGGCCA	5	-1.02	1
888	CATGAA	12	-0.55	1
889	TCATCG	16	-0.17	1
890	TCGGAT	18	-0.35	1
891	ATGCCC	21	0.2	1
892	CCCAAA	5	-1.53	1
893	AAACAT	3	-1.11	1
894	CATCCA	16	-0.37	1
895	CCAAGC	34	-0.02	1
896	ATTTTA	2	-0.95	1
897	AAAATA	4	-1.74	1
898	ATAAGC	23	-0.31	1
899	CAACAA	25	-0.09	1
900	AATAGG	24	0.03	1
901	CGTAAA	45	1.65	1
902	ATGGAA	24	-0.18	1
903	AAATCG	45	1.63	1
904	TCGCCA	19	-0.44	1
905	CATTTT	12	-0.57	1
906	TCAGAT	36	0.21	1
907	GATGTG	45	1.9	1
908	GTGTTA	42	0.61	1
909	TTAATA	0	-1.24	1
910	ATAATA	36	0.18	1
911	ATACCT	36	0.13	1
912	CCTGAT	21	-0.08	1
913	GATAAA	17	-0.14	1
914	CCCTTC	41	1.43	1
915	TTCGAA	1	-1.26	1
916	GATTTA	9	-0.6	1
917	TTAAAC	40	0.46	1
918	AACACA	0	-1.45	1
919	AAAGGG	0	-3.31	1
920	GGGAGA	33	0.17	1
921	AGACCT	9	-0.6	1
922	CCTCCC	37	1.06	1
923	ATCGAG	3	-0.95	1
924	GAGTTA	10	-0.64	1
925	TTAAGG	5	-0.91	1
926	TCTTGG	21	-0.23	1
927	TGGGAA	42	0.59	1
928	AGACAT	4	-1.58	1
929	CATCCT	41	0.69	1
930	CCTACT	41	0.36	1
931	ACTGAC	40	0.89	1
932	GACGTT	45	2.11	1
933	GTTGCC	12	-0.68	1
934	GCCTGT	41	1.21	1
935	TGTAGT	12	-0.44	1
936	AGTCTC	0	-2.24	1
937	CTCCGA	3	-1.59	1
938	CGAAAG	9	-0.86	1
939	GTGGCT	45	3.79	1
940	GCTTTT	44	1.75	1
941	TTTGCA	0	-1.68	1
942	GCACAA	2	-1.99	1
943	CAAAAA	10	-0.75	1
944	GACTAC	45	1.18	1
945	TACACC	13	-0.16	1
946	ACCATA	42	1.17	1
947	GTTTGC	42	1.22	1
948	TGCAAA	5	-0.88	1
949	AAAGCA	3	-2.04	1
950	GAAACT	31	0.34	1
951	ACTACA	13	-0.47	1
952	TTCAAA	26	0.54	1
953	CTCAGC	24	-0.12	1
954	AAGAGT	0	-3.15	1
955	AGTGGT	26	0.15	1
956	GGTCTT	7	-1.49	1
957	CTTGAT	28	0.03	1
958	GATCCT	42	2.34	1
959	CCTTTT	4	-0.97	1
960	TTTCTA	4	-1.23	1
961	AACATA	27	-0.03	1
962	AACAGC	5	-1.02	1
963	ATGTCA	11	-0.63	1
964	TTCAGA	36	0.98	1
965	AAGAAG	9	-0.41	1
966	AAAGAT	6	-1.31	1
967	GATCAT	6	-0.79	1
968	GGATAC	27	-0.09	1
969	TACAGA	0	-3.01	1
970	AGAAAT	3	-1.12	1
971	AATCTA	45	2.99	1
972	CTAAGC	12	-0.49	1
973	AGCACG	27	-0.12	1
974	ACGTCA	0	-3.64	1
975	TCAAGT	22	-0.21	1
976	GAGATT	29	0.21	1
977	TTAGAG	33	0.36	1
978	GAGCAT	35	0.72	1
979	GATCAA	37	0.46	1
980	CCTTAC	7	-0.62	1
981	TACCCA	34	0.62	1
982	CCAGGA	36	0.55	1
983	GGACAT	40	0.65	1
984	CATTCA	9	-0.55	1
985	TCAGGG	27	-0.16	1
986	TCTGCA	17	-0.28	1
987	GCAGGA	41	0.51	1
988	GGATCT	40	0.89	1
989	TCTGAT	15	-0.23	1
990	GATGCA	42	1.01	1
991	GCAACA	28	0.04	1
992	TGGGCT	25	0.14	1
993	GCTGAA	28	0.54	1
994	ACAGTC	1	-1.74	1
995	GTCCAG	7	-1.03	1
996	CAGATG	15	-0.14	1
997	ATGGTA	2	-1.8	1
998	GTAAAC	31	0.22	1
999	AGCTTG	5	-0.8	1
1000	CCTGAC	44	2.51	1
1001	CTGATA	17	-0.48	1
1002	ATAACA	29	-0.09	1
1003	ACAGCC	11	-0.89	1
1004	GCCACA	34	0.78	1
1005	ACAATA	0	-1.4	1
1006	ATAGTG	39	0.29	1
1007	GTGATT	34	0.87	1
1008	TCAGAC	29	-0.19	1
1009	AGGAAG	3	-1.08	1
1010	AAGAAT	45	1.99	1
1011	CTGTCG	35	0.55	1
1012	TCGCTT	45	1.72	1
1013	GATAGT	32	0.05	1
1014	AGTGTT	16	-0.4	1
1015	AACTCA	30	-0.16	1
1016	TCAGCA	3	-0.72	1
1017	GCAAAC	42	0.49	1
1018	AACAGT	6	-0.56	1
1019	AGTTTA	34	0.17	1
1020	TTAAAT	7	-0.59	1
1021	AATACA	18	-0.36	1
1022	ACAAAG	7	-0.77	1
1023	ATCTTT	45	1.22	1
1024	GCAAGT	13	-0.45	1
1025	AATCCT	36	0.97	1
1026	CCTGTT	26	0.05	1
1027	GTTGTC	0	-3.92	1
1028	GTCAGC	0	-2.37	1
1029	AGCCTA	30	0.29	1
1030	CTAACA	7	-0.59	1
1031	AAGCTT	9	-0.57	1
1032	CTTTCA	14	-0.34	1
1033	AATAAA	13	-0.33	1
1034	AAACTG	10	-0.66	1
1035	ATAACT	0	-2.11	1
1036	ACTGAT	20	-0.33	1
1037	AGTTTT	15	-0.42	1
1038	AAGCCT	6	-1.1	1
1039	CCTTCA	0	-0.82	1
1040	CTGTCT	38	1.01	1
1041	GACTCG	0	-3.09	1
1042	TCGAAT	18	-0.14	1
1043	AATTTC	19	-0.13	1
1044	GATAGG	25	0.26	1
1045	CCTAGT	41	0.26	1
1046	AGTTCC	0	-0.83	1
1047	TCCAAT	0	-0.91	1
1048	GATACT	42	1.06	1
1049	ACTAAA	20	-0.19	1
1050	CTGTTT	29	0.32	1
1051	TTTAGT	35	0.08	1
1052	AGTAGC	0	-0.81	1
1053	AGCAAT	31	-0.08	1
1054	AAATTG	10	-0.61	1
1055	TTGTCC	17	0.05	1
1056	TCCCAA	0	-0.88	1
1057	CAAGGT	42	0.94	1
1058	GGTCCT	45	1.72	1
1059	AATGCA	8	-0.77	1
1060	TCACAG	28	-0.04	1
1061	TCAGGT	40	0.4	1
1062	TCTAAT	35	0.03	1
1063	AATAGA	33	0.23	1
1064	AGATTA	33	0.11	1
1065	TCCCAT	31	-0.13	1
1066	CATAAT	5	-1.36	1
1067	AATGGA	5	-0.76	1
1068	GGAAAT	3	-1.37	1
1069	TCATAT	6	-0.67	1
1070	TATACT	28	0.06	1
1071	ACTTCA	20	-0.28	1
1072	GATCTT	22	-0.01	1
1073	CTTAAT	28	0.4	1
1074	AAGGTA	12	-0.77	1
1075	GTATCC	0	-1.1	1
1076	TCCCGA	3	-1.44	1
1077	ATCGTC	8	-0.57	1
1078	GTCTCA	41	1.98	1
1079	TCAACA	2	-1.23	1
1080	ATATCT	13	-0.48	1
1081	CCTAAC	42	2.24	1
1082	AAGTTA	9	-0.91	1
1083	TCCCGT	37	1.26	1
1084	CGTGAT	42	1.88	1
1085	AGCTTC	39	1.05	1
1086	TTCGTT	14	-0.03	1
1087	TTAGCA	24	-0.16	1
1088	GCAAAG	9	-0.47	1
1089	AAGTCT	11	-0.43	1
1090	AAGTTG	5	-1.04	1
1091	CATTAT	8	-0.97	1
1092	TATCCT	8	-1.1	1
1093	ATCATT	6	-0.63	1
1094	GATCCC	45	1.56	1
1095	CCCAAC	45	2.03	1
1096	GTTTCA	33	0.26	1
1097	GCAAGG	4	-1.19	1
1098	CTGTCC	40	1.54	1
1099	AGCATC	20	-0.34	1
1100	CCTATC	45	5.86	1
1101	ATCAAG	8	-0.17	1
1102	TTATCT	27	-0.13	1
1103	AATTCA	21	-0.28	1
1104	TTGAGT	5	-1.21	1
1105	AGTCGT	5	-0.92	1
1106	ATCTTC	38	1	1
1107	TTCTCA	42	0.64	1
1108	CCTAAT	42	1.22	1
1109	TTATAC	0	-1.35	1
1110	TACCGT	14	0.02	1
1111	GGGATG	35	0.97	1
1112	TCTTCC	0	-1.7	1
1113	CCTAAG	15	-0.62	1
1114	GGAATG	39	0.58	1
1115	TCCGAT	36	0.58	1
1116	TCAATG	18	-0.37	1
1117	GATATG	3	-2.03	1
1118	TTGAGC	33	0.15	1
1119	AGCCGT	0	-5.32	1
1120	GAGTCT	9	-0.56	1
1121	ACTAAT	8	-0.89	1
1122	TTGTCA	2	-0.95	1
1123	TATGAT	32	0.76	1
1124	AATATC	2	-1.56	1
1125	TCTTTA	25	-0.17	1
1126	TTAGAT	9	-0.78	1
1127	AACAAT	13	-0.55	1
1128	AATAGT	5	-0.65	1
1129	AGTTCG	13	-0.54	1
1130	TCGGCA	39	1.3	1
1131	AGCAGT	22	-0.29	1
1132	AGTCCT	26	-0.19	1
1133	ACTGTC	0	-6.27	1
1134	GTCAAT	43	1.2	1
1135	ACTACT	42	0.51	1
1136	ACTACC	41	0.63	1
1137	ACCAAC	36	0.87	1
1138	AACGCA	27	0.03	1
1139	GCAGCG	45	1.45	1
1140	GCGGAA	22	0.48	1
1141	GGTACT	11	-0.69	1
1142	ACTAAG	0	-1.1	1
1143	AACATG	34	0.84	1
1144	ATGCTG	15	-0.19	1
1145	GACTCT	36	0.49	1
1146	AAACAG	6	-1.09	1
1147	GAATGG	13	-0.64	1
1148	TGGCTC	30	0.37	1
1149	CTCCCA	24	-0.23	1
1150	CCAAAT	37	0.6	1
1151	GTCCAA	0	-2.56	1
1152	CAAGGA	27	-0.09	1
1153	TCATCA	14	-0.43	1
1154	TCAGTG	24	-0.39	1
1155	GTGACT	29	0.38	1
1156	AATATA	14	-0.45	1
1157	ACACAT	9	-0.52	1
1158	CATCGC	12	-0.49	1
1159	TCCTCA	13	-0.49	1
1160	TCAAAC	33	0.33	1
1161	AACTCG	37	1.58	1
1162	TCGGTA	1	-1.3	1
1163	GTAAAT	4	-1.09	1
1164	TTTACA	2	-0.87	1
1165	ATTGAC	38	0.57	1
1166	GACATT	3	-2.03	1
1167	TCAATA	24	-0.02	1
1168	GTACTC	11	-0.95	1
1169	CTCAAA	41	1.57	1
1170	AAATCA	3	-0.84	1
1171	TCAATT	2	-1.2	1
1172	TTAAGT	3	-1.15	1
1173	AGTAAA	11	-0.48	1
1174	GACCTT	21	0.08	1
1175	TTGTTT	7	-0.95	1
1176	TCTAAA	9	-0.72	1
1177	TCAGAA	28	-0.18	1
1178	CTCTAC	27	0.02	1
1179	TACACA	15	-0.73	1
1180	AATGAT	31	0.47	1
1181	TATTCT	37	0.23	1
1182	CCACCT	41	0.82	1
1183	AGTGTG	0	-1.42	1
1184	GTGCAC	26	0.3	1
1185	GATAGC	20	-0.37	1
1186	AGCACA	0	-0.92	1
1187	ACAGAT	28	-0.18	1
1188	GATGAC	45	1.77	1
1189	AGAGTG	0	-1.53	1
1190	TTGGGA	45	2	1
1191	GGAAAA	8	-0.58	1
1192	GATCTA	17	-0.37	1
1193	CTAAAC	10	-0.8	1
1194	TGGCGT	6	-1.39	1
1195	CGTTCA	20	-0.26	1
1196	TCAAAA	0	-2.99	1
1197	CTTCTA	2	-1.61	1
1198	CTAAAT	36	0.4	1
1199	AATTCC	3	-2.28	1
1200	TCCCAG	7	-0.76	1
1201	GTTCTT	36	0.45	1
1202	CTTTTA	25	0.06	1
1203	CCTGTA	40	0.32	1
1204	GTAGTT	22	0.35	1
1205	GTTAAA	19	-0.01	1
1206	AATAGC	40	0.16	1
1207	TTACTC	28	-0.08	1
1208	GAAGGT	3	-1.76	1
1209	GGTGAA	45	1.59	1
1210	GAACCA	42	0.59	1
1211	GACATA	5	-1.41	1
1212	GACTAT	16	-0.5	1
1213	TATGTC	0	-2.63	1
1214	GTCTCT	6	-1.21	1
1215	TCTGAA	13	-0.49	1
1216	CTCTTA	41	0.45	1
1217	GAGGCT	28	0.52	1
1218	GCTGCT	19	-0.08	1
1219	GCTGGA	15	-0.07	1
1220	GGAAGA	18	-0.21	1
1221	TTTCCA	21	-0.29	1
1222	CCAATG	25	0.27	1
1223	ATGAAC	24	0.19	1
1224	AGTTTC	0	-1.36	1
1225	AAAAAA	8	-0.86	1
1226	TTAGTA	42	1.18	1
1227	GTAAGT	27	-0.08	1
1228	GAATCT	17	-0.38	1
1229	TCTAGC	17	-0.36	1
1230	AGCTCT	14	-0.43	1
1231	GAACAT	0	-2.84	1
1232	CATGTT	8	-0.88	1
1233	GGTAGC	19	0	1
1234	AGCATA	15	-0.56	1
1235	ATATAT	34	0.24	1
1236	TACGTT	3	-1.88	1
1237	GTTATC	6	-1.26	1
1238	AAGCAA	0	-3.71	1
1239	CAAATA	0	-1.02	1
1240	ATATTC	0	-1.12	1
1241	TTCACT	6	-1.33	1
1242	ACTGCA	39	0.17	1
1243	GCACCC	38	1.27	1
1244	CCCATA	23	-0.37	1
1245	CTGGGA	34	0.8	1
1246	GGAATA	34	0.53	1
1247	ATAGGA	22	-0.3	1
1248	AGTGAG	25	-0.16	1
1249	GAGGCC	24	0.13	1
1250	GCCCGG	7	-0.22	1
1251	CGGATG	3	-1.28	1
1252	ATGGAC	29	0.36	1
1253	GACTCA	16	-0.53	1
1254	TTGCTG	32	0.11	1
1255	CTGACA	15	-0.05	1
1256	ACACCT	39	0.12	1
1257	CCTTGG	0	-5.26	1
1258	AGAAGT	11	-0.7	1
1259	AGTGTA	26	-0.18	1
1260	GTAACT	9	-0.78	1
1261	TCACAC	42	0.42	1
1262	CACATT	0	-3.06	1
1263	ATTATC	24	0.12	1
1264	ATCAAC	22	-0.15	1
1265	AACTAT	6	-0.98	1
1266	GTTAAC	0	-1.21	1
1267	TCCAAA	3	-1.63	1
1268	TCGATC	21	0.1	1
1269	ATCATA	37	0.9	1
1270	AGCCAA	25	-0.13	1
1271	TCCTTT	32	-0.08	1
1272	TTTCCT	38	0.47	1
1273	AATACT	15	-0.45	1
1274	ACTCTG	40	1.42	1
1275	CTGTTA	27	-0.1	1
1276	TCTGGG	45	3.66	1
1277	GGGGTA	16	-0.4	1
1278	GTAATC	14	-0.26	1
1279	ATCAAA	2	-2.01	1
1280	AAAGTG	12	-0.14	1
1281	GTGATA	5	-0.89	1
1282	AACTCT	16	-0.33	1
1283	TCTTTG	3	-0.9	1
1284	TTGTTG	34	0.16	1
1285	ACAACC	6	-1.26	1
1286	ACAGAG	3	-0.87	1
1287	AGTAGA	5	-1.1	1
1288	ATAAAA	6	-0.83	1
1289	AAACTT	24	-0.06	1
1290	CTTCTT	37	0.67	1
1291	CTTTCC	0	-3.93	1
1292	TCCAGG	0	-2.71	1
1293	CAGAAT	42	0.87	1
1294	AACCCC	27	0.31	1
1295	CCCCTA	0	-2.09	1
1296	CTAGAC	45	3.36	1
1297	TCTTCT	0	-1.27	1
1298	TCTGTG	41	1.13	1
1299	GTGAGT	12	-0.42	1
1300	AGTGGA	38	0.69	1
1301	GGAGCT	15	0.05	1
1302	GAATAT	34	0.43	1
1303	TATACA	35	0.74	1
1304	TGCCAA	26	-0.02	1
1305	ATATCC	0	-1.75	1
1306	ACACAA	3	-0.88	1
1307	GAGTCA	44	1.39	1
1308	TATCCA	41	0.42	1
1309	CCAGTA	31	-0.07	1
1310	GTACGA	45	1.57	1
1311	GATACA	16	-0.41	1
1312	AAGTCA	0	-1.1	1
1313	TCACCA	30	-0.13	1
1314	TCTAAC	10	-0.83	1
1315	AACTTA	7	-0.71	1
1316	GAAAGT	12	-0.34	1
1317	AGTTCT	25	-0.25	1
1318	TCACTA	26	-0.22	1
1319	AAAGTT	7	-0.67	1
1320	GACACC	41	0.9	1
1321	ACCGAC	35	1.05	1
1322	GACACA	25	-0.12	1
1323	ACAGCA	37	0.19	1
1324	AACATC	33	0.55	1
1325	CTAAAA	36	0.87	1
1326	TTCAGT	0	-1.61	1
1327	AGTATT	15	-0.35	1
1328	ATTTTC	6	-1.21	1
1329	TTCTTC	27	0.18	1
1330	AAATAC	3	-0.68	1
1331	TACAAT	5	-1.42	1
1332	CAGTCT	11	-0.46	1
1333	AGTCTA	10	-0.51	1
1334	CTAATT	3	-1.64	1
1335	ATTAAA	7	-1.04	1
1336	CATTCT	25	-0.2	1
1337	GGTTCA	24	-0.18	1
1338	GAACAC	42	0.95	1
1339	CACTTA	5	-1.46	1
1340	ACTCAA	9	-0.87	1
1341	TTTAAC	4	-0.72	1
1342	AACAAA	2	-2.1	1
1343	AAAGTA	14	-0.51	1
1344	GTAGAC	12	-0.46	1
1345	ATTTTG	12	-0.5	1
1346	TTGAAT	40	0.31	1
1347	CCAAAG	5	-1.2	1
1348	CTGCGT	45	1.19	1
1349	CGTATG	30	0.52	1
1350	CTCTCG	35	0.84	1
1351	TCGGAG	26	0.04	1
1352	GTAAAA	22	-0.22	1
1353	AATTTG	7	-0.75	1
1354	ATTCAG	10	-0.85	1
1355	CAGCAT	40	0.29	1
1356	CATTAC	0	-3.04	1
1357	TACCTT	7	-1.06	1
1358	CTTGTT	43	1.37	1
1359	GTTGAA	32	0.67	1
1360	AGACTT	8	-0.99	1
1361	CTTACA	42	0.48	1
1362	TCAGGC	34	0.52	1
1363	GGCCAC	28	0.32	1
1364	CACATC	17	0.04	1
1365	ATCACC	28	0.3	1
1366	ACCAAG	10	-0.17	1
1367	AAGGAG	8	-0.17	1
1368	GACTTA	7	-0.82	1
1369	TTACCA	15	-0.36	1
1370	CCAACA	6	-0.65	1
1371	ACAATC	31	0.18	1
1372	ATCTAT	18	0.14	1
1373	TATCAC	0	-2.45	1
1374	CACAAG	7	-0.29	1
1375	TATCTA	9	-0.81	1
1376	CAAACT	28	0.07	1
1377	ACTCCC	17	-0.48	1
1378	CCCTTT	31	0.08	1
1379	TACTCA	31	0	1
1380	ACTGTA	34	0.35	1
1381	GAAATC	6	-0.47	1
1382	ATCATG	33	0.67	1
1383	TCTTTT	36	0.32	1
1384	TTTGTA	29	0.46	1
1385	AACCAT	45	1.99	1
1386	CATCAT	0	-0.67	1
1387	CATTTC	5	-0.95	1
1388	TTCATA	34	0.18	1
1389	ATAGAT	21	-0.28	1
1390	CATCTA	36	0.52	1
1391	GAAACA	3	-0.86	1
1392	CTTAGA	34	0.45	1
1393	AGAGGT	41	1.09	1
1394	GGTTTT	35	0.85	1
1395	CTAAGT	20	-0.32	1
1396	GAAATT	14	-0.49	1
1397	TATTTC	0	-1.96	1
1398	TTCCTG	32	0.42	1
1399	CTGAAG	3	-0.43	1
1400	AATCTT	18	-0.24	1
1401	GTGAGC	23	-0.07	1
1402	TTATTC	8	-0.51	1
1403	GACGCT	42	2.05	1
1404	GCTATG	38	0.41	1
1405	ATGGCT	6	-0.3	1
1406	CATGCC	45	1.73	1
1407	AGCATG	23	-0.16	1
1408	ATGTCC	21	-0.1	1
1409	GTAAGA	8	-0.66	1
1410	CTAGGA	18	-0.08	1
1411	GGACAA	37	0.6	1
1412	GCAGAT	37	0.08	1
1413	GATGGG	39	1.31	1
1414	GGGAAT	29	-0.16	1
1415	TTTGGT	27	0.67	1
1416	TCAAGC	22	-0.25	1
1417	AGCCTT	6	-0.64	1
1418	CTTAAA	12	-0.45	1
1419	ATGCAA	22	-0.25	1
1420	TACCCT	6	-0.44	1
1421	GTAACC	42	1.56	1
1422	TCTCTA	18	-0.28	1
1423	CTACAA	17	-0.34	1
1424	CAACAT	12	-0.48	1
1425	TATCTT	34	0.3	1
1426	TTATCA	2	-1.53	1
1427	GAATTA	7	-0.94	1
1428	TTATTA	15	-0.47	1
1429	GATTTG	12	-0.38	1
1430	TACCTC	39	1.05	1
1431	CAGGTC	45	1.98	1
1432	GTCCTC	22	-0.01	1
1433	CTCTTT	11	-0.54	1
1434	TTTATA	22	-0.25	1
1435	TATAAG	0	-4.27	1
1436	CTGGTG	25	0.19	1
1437	GTGTCA	24	-0.25	1
1438	CAGCTA	41	0.54	1
1439	CTAAAG	4	-1.93	1
1440	AAGGGG	3	-2.21	1
1441	GGGATC	25	0.09	1
1442	ATCAGC	26	0	1
1443	ATCTCA	42	0.65	1
1444	TCACTC	17	-0.08	1
1445	CATTCC	7	-0.68	1
1446	CCATTA	19	-0.28	1
1447	AAAACA	3	-1.8	1
1448	AATTTA	15	-0.45	1
1449	TTTAGA	27	0.11	1
1450	AGTTAC	19	-0.35	1
1451	ATGAGG	16	0.13	1
1452	GATTCA	23	-0.18	1
1453	CAAATG	21	-0.27	1
1454	AATGGC	32	0.37	1
1455	GCAGCT	10	-0.78	1
1456	GCTTTA	29	0.1	1
1457	CACGTG	8	-0.94	1
1458	GTGCTG	45	1.29	1
1459	CTGCTT	42	1.98	1
1460	AAATGC	7	-0.9	1
1461	TGCGGA	44	2.14	1
1462	TCTTTC	36	0.36	1
1463	CAAATT	0	-2.97	1
1464	AACCTA	17	-0.42	1
1465	CTACCA	13	-0.47	1
1466	CCAGCA	41	0.34	1
1467	ATATGG	42	0.74	1
1468	ATTTAT	7	-0.64	1
1469	TATACC	14	-0.39	1
1470	ACCAGG	0	-2.1	1
1471	ATACAA	26	-0.05	1
1472	CAATCT	0	-1.24	1
1473	CAGGCA	33	0	1
1474	CCACTA	39	0.15	1
1475	CTAACT	31	-0.04	1
1476	ACTAGG	27	0.39	1
1477	AGGTCA	0	-1.03	1
1478	ATATCA	1	-0.68	1
1479	CTTAAG	0	-2.7	1
1480	CATGGT	16	-0.01	1
1481	GGTTTC	41	1.86	1
1482	ATGCAG	45	1.83	1
1483	CAAGTA	4	-1.56	1
1484	TCTGTC	0	-2.99	1
1485	TACAAA	3	-1.39	1
1486	ATTCAA	6	-1.23	1
1487	CCATAT	45	2.8	1
1488	TATAGT	37	0.5	1
1489	AGTTGG	11	-0.5	1
1490	TGGGAT	40	1.5	1
1491	ACAATT	0	-5.46	1
1492	CAATCA	8	-0.51	1
1493	CCTTGC	32	0.3	1
1494	TGCTTA	6	-0.85	1
1495	AAGACA	5	-1.36	1
1496	ACATTG	30	0.15	1
1497	AAGCTA	45	1.95	1
1498	CTACTT	45	3.53	1
1499	TTTTAT	21	-0.21	1
1500	TTGACT	19	-0.17	1
1501	GCACAG	8	-0.58	1
1502	GATACC	31	0.69	1
1503	ACCGAA	22	-0.04	1
1504	TCTTAT	7	-1.1	1
1505	TATCTC	29	0.46	1
1506	CTCCCT	42	2.34	1
1507	AACTGC	27	0.42	1
1508	CTCTCC	29	0.14	1
1509	TCCTTC	20	-0.17	1
1510	TTCCCT	43	1.03	1
1511	CCTACA	17	-0.5	1
1512	TGGAAG	38	1.29	1
1513	AAGACT	9	-0.71	1
1514	ACTAAC	15	-0.18	1
1515	AACACC	29	0.51	1
1516	ACCTTC	29	0.35	1
1517	TTCATT	9	-0.58	1
1518	CATGTC	42	1.5	1
1519	GTCAAG	8	-0.22	1
1520	GAGATC	17	-0.12	1
1521	ATCGGG	40	1.25	1
1522	CAATCG	42	2	1
1523	TCGAAA	40	0.44	1
1524	TTAGAC	0	-3.67	1
1525	GACCAC	30	0.18	1
1526	AAAGGA	16	-0.03	1
1527	TTGGTT	10	-0.5	1
1528	GTTACA	14	-0.48	1
1529	ACATTT	21	-0.23	1
1530	CAATTC	23	-0.1	1
1531	TATAGA	27	-0.08	1
1532	AACCCA	45	4.01	1
1533	TGCAAT	30	0	1
1534	AAACGT	25	0.59	1
1535	CGTGCC	20	0.25	1
1536	GCCAAG	4	-0.34	1
1537	ATCTCT	6	-1.3	1
1538	TCATTT	8	-0.52	1
1539	TTTAAA	26	-0.05	1
1540	AAAAGC	36	0.36	1
1541	TCAAGA	3	-1.4	1
1542	TTCCCA	14	-0.81	1
1543	GTATTG	4	-1.43	1
1544	AACACG	2	-1.03	1
1545	ACGAAA	3	-1.56	1
1546	AAATCC	0	-1.15	1
1547	AAAAGA	8	-0.98	1
1548	AGAGAC	7	-0.93	1
1549	CACGCC	40	1.69	1
1550	GCCACC	21	-0.17	1
1551	TTTCAC	3	-1.85	1
1552	AAGATA	23	0.17	1
1553	ATAGTT	42	1.29	1
1554	GTTAGG	0	-2.42	1
1555	AGGTTA	13	-0.52	1
1556	TTACTA	9	-0.47	1
1557	CCAGCC	30	0.33	1
1558	CCCACT	8	-0.79	1
1559	ACAAGA	3	-1.07	1
1560	CCTCAT	23	-0.21	1
1561	CATCTC	36	0.64	1
1562	CGGAAG	3	-0.79	1
1563	TCTGCG	41	1.53	1
1564	GCGCCA	45	2.82	1
1565	AGGAAT	0	-4.4	1
1566	TTACTT	11	-0.48	1
1567	CTTCAC	26	-0.08	1
1568	CACTGG	20	-0.43	1
1569	TGGACT	27	-0.05	1
1570	AGAACT	11	-0.63	1
1571	ACTATA	42	2.59	1
1572	ATACAT	0	-2.3	1
1573	GATTGT	4	-0.6	1
1574	TGTTTG	23	-0.38	1
1575	TTGGAT	10	-0.57	1
1576	GATAGA	23	-0.02	1
1577	TTCGAC	11	-0.71	1
1578	GACGAT	43	1.34	1
1579	CACGCA	0	-1.99	1
1580	CCCACA	35	0.09	1
1581	ACAGTT	9	-0.95	1
1582	TGTCCT	31	-0.09	1
1583	GCAAGA	4	-1.46	1
1584	AGTCCA	19	-0.3	1
1585	GATTCC	1	-1.79	1
1586	GCAAAA	9	-0.95	1
1587	CACTGT	45	1.96	1
1588	TGTGCA	14	-0.43	1
1589	GCACGA	32	0.6	1
1590	CGACCA	0	-3.71	1
1591	CCATAC	0	-4.24	1
1592	TACACT	20	-0.42	1
1593	ACTGCT	45	1.42	1
1594	GCTCCA	0	-1.56	1
1595	AAACGA	3	-1.68	1
1596	CGACGA	16	-0.31	1
1597	AGTGCC	23	-0.32	1
1598	GCCGCC	30	0.61	1
1599	GCCTGG	45	2.06	1
1600	TGGAAA	6	-1.05	1
1601	AAATTT	8	-0.85	1
1602	CCTCGG	3	-0.51	1
1603	ATGGTT	0	-3.97	1
1604	TCAGCG	34	0.48	1
1605	GCGGGC	15	0.04	1
1606	GGCTTA	3	-1.39	1
1607	TTATAT	26	-0.11	1
1608	GTCACC	3	-1.92	1
1609	ACCCCA	42	0.99	1
1610	CCAGCG	45	2.31	1
1611	GCGTAT	0	-5.04	1
1612	GGAATC	22	-0.07	1
1613	GTGCGG	14	0.07	1
1614	CGGTCC	39	0.66	1
1615	ATTGAA	11	-0.47	1
1616	AAGCGT	9	-0.49	1
1617	CGTCCG	45	5.92	1
1618	CCGCTC	42	1.52	1
1619	CTCATT	22	-0.19	1
1620	ATTAGT	5	-0.59	1
1621	GACAAT	16	-0.57	1
1622	GAATGA	15	0.05	1
1623	GCTGCG	45	1.37	1
1624	GCGGTT	39	0.92	1
1625	GTTGTG	45	1.32	1
1626	GTGGCA	45	2.51	1
1627	GCAATG	42	0.61	1
1628	CTGATG	9	-0.49	1
1629	ATGCTC	30	0.7	1
1630	CTCGGA	18	-0.36	1
1631	GGAGTC	41	1.21	1
1632	GTCGGG	13	-0.25	1
1633	GGGCTG	39	1.3	1
1634	CTGATC	20	0.22	1
1635	ATCGAA	5	-0.93	1
1636	CTGTGG	45	1.32	1
1637	TGGGTG	38	1.35	1
1638	GTGTGG	38	1.35	1
1639	TGGTGT	42	1.25	1
1640	TGTTAT	27	0.14	1
1641	TCCACG	24	-0.2	1
1642	ACGACA	7	-0.66	1
1643	GCCTCA	38	0.64	1
1644	CTGCTC	23	0.06	1
1645	CGAAAA	4	-1.75	1
1646	TGCTGC	19	-0.16	1
1647	TGCCTA	37	0.43	1
1648	CTTCTC	28	0.11	1
1649	CTCCAC	12	-0.71	1
1650	CACCCT	24	0.29	1
1651	CCTTTC	20	-0.06	1
1652	TTCGTC	23	-0.13	1
1653	GTCTTT	3	-1.34	1
1654	GGTCAG	25	0.57	1
1655	CAGTAC	21	-0.27	1
1656	TGGTTT	42	0.83	1
1657	GTCACG	2	-3.31	1
1658	GTTCCA	2	-1.49	1
1659	CCAGAT	37	0.48	1
1660	TCAGTT	26	-0.13	1
1661	GTTTTG	45	1.94	1
1662	AAAAAG	8	-1.15	1
1663	ACTCAT	15	-0.46	1
1664	TCTATT	25	0.18	1
1665	ATTGTT	29	0.49	1
1666	GTTCTG	2	-2.52	1
1667	ACCGCC	31	0.18	1
1668	GATTTT	37	0.48	1
1669	TATGCC	7	-0.23	1
1670	GCCTTC	24	0.1	1
1671	AGGATA	14	-0.41	1
1672	ATATTG	12	-0.5	1
1673	TTGTGT	31	0.55	1
1674	AGAATA	43	1.42	1
1675	TATTTG	31	0.25	1
1676	AGTCCG	33	0.32	1
1677	CCGGTT	45	4.37	1
1678	GAGAGT	2	-0.74	1
1679	TACATT	0	-2.18	1
1680	GCAGTT	40	0.3	1
1681	CTCACC	41	1.22	1
1682	TGCCAG	42	1.22	1
1683	GGCTCT	42	1.59	1
1684	CTTAGT	27	0.07	1
1685	GACTTT	0	-1.09	1
1686	TTTGAT	29	0.46	1
1687	GGTCGA	9	-0.96	1
1688	AAGGCA	8	-0.1	1
1689	GCATAC	19	-0.35	1
1690	CTTGCT	13	-0.49	1
1691	GCTGGC	7	-0.18	1
1692	GGCTCC	39	1.24	1
1693	ATTGTA	5	-1.25	1
1694	GTATCT	39	0.24	1
1695	ACTGTT	10	-0.49	1
1696	CACACA	1	-0.7	1
1697	GCATTG	13	-0.47	1
1698	CGAATT	18	0.04	1
1699	GTCTAT	12	-0.84	1
1700	CACCCC	36	0.47	1
1701	GCTGTC	3	-1.49	1
1702	AGGACT	0	-1.43	1
1703	CTGCCT	32	0.01	1
1704	CCTGCC	42	2.01	1
1705	TGGCAT	0	-3.54	1
1706	CATCGA	10	-0.89	1
1707	GATTGG	38	1.26	1
1708	TGGACC	36	0.8	1
1709	ACCATC	11	-0.17	1
1710	CTGCAT	45	2.83	1
1711	TCTTAC	34	0.77	1
1712	TACATG	4	-1.43	1
1713	CACCTT	42	0.81	1
1714	CTTCAT	29	0.37	1
1715	CATGCT	38	0.91	1
1716	GGCCTA	41	1.55	1
1717	CTACAG	40	0.5	1
1718	ATGTGC	32	0.7	1
1719	TGCACA	22	-0.32	1
1720	ACAGGC	42	0.91	1
1721	GGCTAC	32	0.54	1
1722	GGCTTT	45	1.82	1
1723	GAATTG	19	-0.05	1
1724	TTGGAG	23	0.4	1
1725	GAGGTG	38	0.75	1
1726	CCAGAC	29	0.24	1
1727	TATGAC	2	-1.59	1
1728	GTGTTT	7	-1.13	1
1729	TTTGTG	44	1.63	1
1730	GTGAAT	19	-0.4	1
1731	CTGGCA	45	4.2	1
1732	ATCGCT	16	-0.32	1
1733	GCCATG	9	-0.22	1
1734	ATGACG	35	0.49	1
1735	ACGATG	45	2.63	1
1736	ATGGGC	45	1.33	1
1737	GGCAAA	4	-1.31	1
1738	ATTGGT	22	0.34	1
1739	CAACTA	5	-0.82	1
1740	GACCCA	42	0.58	1
1741	GTTATA	14	-0.49	1
1742	ATTGCC	5	-0.48	1
1743	GCCCTA	13	-0.14	1
1744	ACTCAC	0	-1.73	1
1745	GCACCA	39	0.38	1
1746	GTGTCT	10	-0.71	1
1747	GGGGGA	25	0.27	1
1748	GTCATC	7	-0.61	1
1749	ATCCTC	16	-0.47	1
1750	CTCAAT	42	1.21	1
1751	GTTGAG	8	-0.81	1
1752	GCACTG	38	0.63	1
1753	CGATTT	24	0.4	1
1754	CCACCC	41	1.31	1
1755	CCCGCA	45	1.9	1
1756	AACTTC	5	-0.78	1
1757	CTGTAT	31	0.35	1
1758	TATCAT	23	-0.2	1
1759	CTAGCA	14	-0.64	1
1760	GCAGCA	42	1.7	1
1761	GTCTGA	29	0.57	1
1762	ATGGGG	41	1.43	1
1763	GCTCAT	11	-0.45	1
1764	GGATTA	19	-0.18	1
1765	TTAGTG	38	0.15	1
1766	TTTGCT	18	0	1
1767	TTTGAA	19	-0.24	1
1768	ACCTTG	45	3.68	1
1769	GGAAAG	9	-0.89	1
1770	CCACTG	33	0.07	1
1771	CTGTGT	0	-1.94	1
1772	TGTAAA	14	-0.44	1
1773	GTCGGT	37	1.11	1
1774	GGTGGG	36	0.65	1
1775	GGGCCA	42	1.88	1
1776	TCCAAG	4	-0.74	1
1777	AAGTCG	3	-1.32	1
1778	TCGCTC	6	-1.09	1
1779	CTCGTA	2	-2.14	1
1780	TTGGTG	36	1.04	1
1781	GCGTTT	5	-1.37	1
1782	TTTGAC	39	1.43	1
1783	AAGGCG	14	0.07	1
1784	GCGTTC	18	0.06	1
1785	TTCTTT	27	0.13	1
1786	GACTTG	10	-0.85	1
1787	TTGTGG	31	0.37	1
1788	GAGGGG	34	0.52	1
1789	GGGCAC	29	-0.03	1
1790	TCCGTC	6	-1.06	1
1791	GTCAGA	36	0.9	1
1792	GACACT	33	-0.01	1
1793	CTGGCC	30	0.45	1
1794	GCCCAG	45	3.8	1
1795	TTCTAC	27	0.15	1
1796	ATCCAC	18	-0.2	1
1797	CACTTT	19	0.35	1
1798	GCCATC	22	0.08	1
1799	ATCTAC	3	-0.78	1
1800	TACTGC	12	-0.78	1
1801	TGCAGA	19	-0.36	1
1802	AGAGGC	10	-0.56	1
1803	AAACAA	4	-1.31	1
1804	AGGATT	3	-2.16	1
1805	ATTTCT	4	-1.4	1
1806	AAAACC	2	-2.88	1
1807	GGGGCA	36	0.86	1
1808	GCGCTG	42	1.8	1
1809	CTGAGC	31	0.55	1
1810	CAGACT	35	1.01	1
1811	ACTACG	18	-0.5	1
1812	ACGGAG	0	-2.86	1
1813	TTTCTG	25	0.29	1
1814	TTCTAT	6	-1.39	1
1815	GCCCTC	3	-1.32	1
1816	CTCCCC	25	-0.28	1
1817	TTCGTG	15	-0.1	1
1818	GTGCCC	19	-0.14	1
1819	AATCCG	30	0.6	1
1820	CCGATG	30	0.57	1
1821	ATGGTC	10	-0.53	1
1822	CCCTCA	28	-0.17	1
1823	ACTCCA	5	-0.88	1
1824	AAGTTT	13	-0.19	1
1825	TTAGCT	10	-0.59	1
1826	TTAACT	8	-0.75	1
1827	ACTTTT	12	-0.54	1
1828	ACACCA	26	-0.07	1
1829	TTAACC	11	-0.63	1
1830	GGACCT	45	1.76	1
1831	CGGGCC	39	0.72	1
1832	ATGACC	45	1.38	1
1833	CGGTAC	36	0.6	1
1834	ATCCAA	32	0.79	1
1835	CAAGCC	36	0.12	1
1836	GCCGAC	44	2.29	1
1837	TACCAC	19	0.02	1
1838	CACAAC	42	1.06	1
1839	CTCATC	25	0.28	1
1840	ATCGGT	5	-0.36	1
1841	GGTGTC	10	-0.2	1
1842	ACAGCT	42	1.66	1
1843	GTGGAC	35	0.79	1
1844	AGCGGC	45	2.98	1
1845	AAGATG	3	-0.51	1
1846	ATGATC	6	-0.44	1
1847	ACCCCC	45	2.4	1
1848	CCCGAG	33	0.43	1
1849	AGTGTC	36	0.31	1
1850	GTCTGT	42	0.85	1
1851	TGTGTC	28	0.23	1
1852	ATGCGG	45	2.4	1
1853	GCACAC	19	-0.17	1
1854	AGCGTG	39	1.04	1
1855	GACTTC	24	0.08	1
1856	TTCACG	17	-0.41	1
1857	ACGAGG	19	-0.57	1
1858	GGGACG	42	0.72	1
1859	ACGGCC	25	0.06	1
1860	TCAACC	25	0.04	1
1861	ATGTTG	5	-1.47	1
1862	TTGCGA	3	-1.33	1
1863	CGAGCC	31	0.71	1
1864	GCCTCC	44	2.21	1
1865	TTGGCA	4	-1.82	1
1866	AAGGAT	6	-0.68	1
1867	GTCCCG	5	-1.8	1
1868	CCGCTA	28	0.56	1
1869	CTACTG	36	0.71	1
1870	CCCTCC	37	0.79	1
1871	TTGATC	42	2.36	1
1872	ATCTGG	31	0.34	1
1873	TGGGGG	39	0.88	1
1874	GGGAGT	23	-0.29	1
1875	GACCGC	42	1.39	1
1876	CGCTTG	10	-0.26	1
1877	TTCTTG	45	1.34	1
1878	TTGCAG	32	0.17	1
1879	CAGGCT	44	0.71	1
1880	GCTCTG	45	1.16	1
1881	CGCTGG	38	1.38	1
1882	TGGCGC	33	0.73	1
1883	TTGACC	40	0.36	1
1884	ACCACA	16	-0.68	1
1885	ACATCC	25	-0.28	1
1886	CATCCG	45	3.09	1
1887	CCGGGG	17	-0.29	1
1888	GTCCTG	21	-0.1	1
1889	AATGAC	22	-0.14	1
1890	CTCTTG	45	2.99	1
1891	GATTGC	41	0.88	1
1892	TGCCAC	29	0.13	1
1893	CATAAC	40	0.3	1
1894	AGGAGT	10	-0.5	1
1895	CACTCC	16	-0.3	1
1896	AGCGAG	26	0	1
1897	GCTGTG	25	0.25	1
1898	ATGGCC	31	0.47	1
1899	AATGCC	7	-0.63	1
1900	GCGTCA	22	0.22	1
1901	TCACTG	34	0.69	1
1902	GGTCGC	25	0.29	1
1903	GAGGGA	42	1.4	1
1904	GGAAGG	42	1.46	1
1905	ACTCGT	18	-0.2	1
1906	CTCGGG	29	0.59	1
1907	GGGGCC	32	0.42	1
1908	GCCTTG	45	10.51	1
1909	TTCAGC	10	-1.07	1
1910	CGGCCA	40	1.47	1
1911	ACAGCG	32	0.6	1
1912	GCGATG	17	-0.42	1
1913	ATGATT	5	-1.1	1
1914	ATTCGA	14	-0.48	1
1915	GATGGC	11	-0.13	1
1916	GGCCTC	39	1.34	1
1917	TTCTGG	39	1.43	1
1918	TGGCTG	24	-0.18	1
1919	ATCGAC	26	0.39	1
1920	GACCTA	23	-0.22	1
1921	TCTGAC	0	-3.22	1
1922	TACTCC	36	0.81	1
1923	TCCGTG	4	-1.18	1
1924	GCTTTG	17	-0.31	1
1925	TTGCTC	42	1.89	1
1926	CTCATG	36	1.26	1
1927	CTCTGC	24	-0.02	1
1928	TGCCTC	40	1.3	1
1929	CGCAGT	12	-0.66	1
1930	ATGTGT	5	-1.39	1
1931	TGTGCT	11	-0.51	1
1932	GCTAAG	4	-1.74	1
1933	GCAGGG	42	0.95	1
1934	CTTTCG	34	0.7	1
1935	GATCTC	13	-0.69	1
1936	GGACAC	5	-0.96	1
1937	CACGAA	40	0.55	1
1938	CAGCCG	44	2.9	1
1939	CCGTAT	42	1.29	1
1940	TATGTG	7	-0.47	1
1941	GGAGCC	45	3.72	1
1942	TACAGC	36	1.1	1
1943	ATCCCG	45	4.24	1
1944	CCGTCC	14	-0.66	1
1945	ATGGGA	8	-0.7	1
1946	CTGCGA	42	1.37	1
1947	CGATGC	45	3.12	1
1948	TGCTTC	41	1.75	1
1949	TTCATC	13	-0.71	1
1950	GGCAAC	31	0.44	1
1951	AACGCT	40	1.52	1
1952	ATAGAG	40	0.42	1
1953	TTTATC	2	-1.59	1
1954	ATCATC	26	0.21	1
1955	GGTGTT	15	-0.22	1
1956	GAATCC	13	-0.72	1
1957	TCCGAC	1	-1.9	1
1958	GACATC	18	-0.39	1
1959	GCTGAC	9	-0.21	1
1960	CAGCCC	40	1.12	1
1961	CCCCAG	31	0.53	1
1962	CTCTCA	25	-0.27	1
1963	CTAACC	27	-0.09	1
1964	AACACT	10	-0.61	1
1965	ACTGGG	39	0.31	1
1966	GGGAAG	15	0.06	1
1967	GCACGG	45	1.79	1
1968	GGGCCG	32	0.76	1
1969	CCGGCC	45	2.2	1
1970	GCCAGT	42	1.05	1
1971	GTGCAG	35	0.56	1
1972	AGTGGG	40	0.24	1
1973	CCCCTT	17	-0.42	1
1974	CCAGTC	42	0.74	1
1975	ACCCCT	42	1.57	1
1976	CACAGG	0	-1.31	1
1977	ACAGGG	33	0.18	1
1978	GGGTGC	22	-0.35	1
1979	TGCCCA	41	1.65	1
1980	GTGTAA	4	-0.46	1
1981	GTGAAG	8	-0.27	1
1982	TCTCGA	8	-1.05	1
1983	CGAGCG	30	0.34	1
1984	GCGAAG	6	-0.51	1
1985	CGCTAT	4	-0.63	1
1986	GGAGAG	15	-0.36	1
1987	TTTGCG	0	-1.23	1
1988	GCGACG	15	-0.2	1
1989	ACGGTC	4	-0.42	1
1990	AAGGCC	5	-0.31	1
1991	AACCAA	2	-0.73	1
1992	GTCGCC	20	0.28	1
1993	ATTAAG	12	-0.24	1
1994	AAAATC	5	-1.44	1
1995	ATAAAT	15	-0.31	1
1996	GCCTTA	6	-0.85	1
1997	GAGATA	42	1.01	1
1998	TTACAG	11	-0.56	1
[truncated: 1,925 more rows]

## Sheet: TS20_vs_TS26
	Codon Pair	Stat	Effect Size	p-value
0	ATGTCT	11	-2.37	1
1	TCTCCA	28	0.04	1
2	CCACTT	15	-0.68	1
3	CTTATA	0	-5.6	1
4	ATAAGA	0	-5.17	1
5	AGAAGC	12	-1.05	1
6	AGCATT	0	-2.28	1
7	ATTGTC	12	-1.18	1
8	GTCGAT	0	-5.02	1
9	GATATC	13	-2.11	1
10	ATCACT	15	-0.89	1
11	ACTGAA	0	-4.22	1
12	GAAGTT	4	-2.85	1
13	GTTTTC	10	-1.14	1
14	TTCAAT	15	-1.32	1
15	AATCAA	0	-2.78	1
16	CAATAT	0	-4.12	1
17	TATGCA	0	-4.11	1
18	GCATCA	28	0.52	1
19	TCACAA	0	-2.27	1
20	CAAAGT	0	-2.51	1
21	AGTTGT	0	-3.32	1
22	TGTGAT	0	-2.69	1
23	GATGGA	0	-4.44	1
24	GGAGCA	0	-2	1
25	TCACTT	10	-1.01	1
26	CTTAGC	28	0.31	1
27	AGCAAG	45	2.92	1
28	AAGAAA	15	-1.29	1
29	AAAGAC	0	-6.79	1
30	GACCTG	45	3.81	1
31	CTGAAA	0	-4.37	1
32	AAAAAC	9	-2.65	1
33	AACCTC	42	3.02	1
34	CTCCTT	1	-2.86	1
35	CTTGAG	17	-0.57	1
36	GAGAGA	0	-2.2	1
37	AGAGAA	0	-4.04	1
38	GAACTT	0	-3.87	1
39	CTTGGA	0	-4.31	1
40	GGAGAT	4	-2.06	1
41	GATGTC	17	-0.53	1
42	GTCCTT	0	-3.74	1
43	CTTCAG	2	-1.71	1
44	CAGAGA	0	-2.92	1
45	AGACCA	7	-1.02	1
46	CCACAT	28	-0.15	1
47	CATGAC	6	-1.45	1
48	GACCCT	42	3.06	1
49	CCTGAG	45	6.56	1
50	GAGACG	43	2.86	1
51	ACGATA	0	-6.49	1
52	ATAGAC	10	-1.18	1
53	CTGACC	43	2.09	1
54	ACCCTA	45	3.68	1
55	CTAGAA	0	-1.96	1
56	CTTCTG	0	-4.87	1
57	CTGGAT	20	-0.69	1
58	GATCGC	45	3.16	1
59	CGCGAC	11	-2.74	1
60	GACTGC	29	0.93	1
61	TGCAAC	40	1.44	1
62	AACGGG	45	3.86	1
63	GGGCGT	42	2.01	1
64	CGTGTT	9	-0.65	1
65	GTTGAT	15	-2.09	1
66	GATTTC	0	-6.32	1
67	TTCAAC	31	0.73	1
68	AACGAA	13	-1.22	1
69	GAATTC	10	-1.35	1
70	TTCCTC	30	1.28	1
71	CTCCTG	30	1.98	1
72	CTGTTC	36	1.62	1
73	TTCCTT	1	-3.25	1
74	CTTTTC	0	-3.41	1
75	TTCAAG	18	0.53	1
76	AAGATT	15	-1.42	1
77	ATTGCT	15	-1.53	1
78	GCTCAA	2	-2.3	1
79	CAAGCT	0	-4.46	1
80	GCTTGC	17	-0.34	1
81	TGCTAT	14	-2.26	1
82	TATTAT	0	-6.36	1
83	TATGCT	17	-0.28	1
84	GCTCTC	0	-4.88	1
85	CTCGAT	31	0.27	1
86	GATCAG	8	-0.94	1
87	CAGGCC	45	4.85	1
88	GCCGCA	43	2.34	1
89	GCAGAG	45	3.67	1
90	GAGCTA	28	0.23	1
91	CTAGGC	45	3.4	1
92	GGCGAG	45	3.03	1
93	GAGAAG	17	0.44	1
94	AAGAGA	17	-0.69	1
95	AGAGCC	27	0.19	1
96	GCCCTG	45	3.07	1
97	CTGCCC	45	4.12	1
98	CCCAAT	45	3.46	1
99	AATGAA	0	-4.29	1
100	GAAAAG	4	-2.73	1
101	AAGAGG	25	0.7	1
102	AGGAAC	0	-4.21	1
103	AACCTG	34	1.94	1
104	CTGTCA	28	0.42	1
105	CAAGAT	2	-1.55	1
106	CGCAGG	45	1.84	1
107	AGGCAA	0	-3.51	1
108	CAAGAA	0	-3.23	1
109	GAAGAC	0	-2.08	1
110	GACCAA	12	-1.16	1
111	CAAAGG	0	-2.7	1
112	AGGAGA	1	-3.15	1
113	AGATTC	0	-3.1	1
114	TTCGAG	16	-0.71	1
115	GAGCCC	43	3.25	1
116	CCCCGA	45	5.58	1
117	CGAAGC	45	3.74	1
118	AGCAGA	10	-0.9	1
119	AGACAA	0	-2.76	1
120	CAACTG	19	0.21	1
121	CTGGAC	45	4.13	1
122	GACGAA	28	-0.33	1
123	GAAGAA	0	-3.41	1
124	GAACCT	21	-0.39	1
125	CCTGGG	44	4.23	1
126	GGGCGC	45	4.65	1
127	CGCCGA	45	4.6	1
128	AGCTGG	29	0.85	1
129	TGGCAG	45	3	1
130	CAGAAG	16	-0.82	1
131	AGACGT	18	-0.78	1
132	CGTGAG	45	1.79	1
133	GAGCAG	45	4.78	1
134	CAGGAG	45	4.42	1
135	GAGGAG	45	4.81	1
136	GAGCGC	45	3.48	1
137	CGCGCT	40	1.03	1
138	GCTGAG	44	1.79	1
139	CAGCGG	45	4.09	1
140	CGGCTG	45	5.34	1
141	CTGGAG	45	3.48	1
142	CAGCGC	41	3.02	1
143	CGCTAC	36	1.2	1
144	TACAGG	7	-1.97	1
145	AGGCAG	45	2.88	1
146	CAGCAC	44	3.76	1
147	CACCGC	20	-0.01	1
148	CGCGAT	11	-2.18	1
149	GATGAA	2	-2.95	1
150	GAAGAG	36	1.81	1
151	AGACTG	0	-4.76	1
152	CTGCAA	26	-0.32	1
153	AGGCGA	18	-0.21	1
154	CGAGAA	23	-0.4	1
155	GAACTG	25	-0.67	1
156	GAGGAA	45	5.11	1
157	GAACGC	30	2.26	1
158	CGCCTT	33	1.8	1
159	CTTGCA	0	-3.79	1
160	GAGAAA	0	-4.33	1
161	AAAGAG	0	-2.78	1
162	GAGCCG	39	3.13	1
163	CCGCTT	31	1.5	1
164	CTTGGC	22	-0.88	1
165	GGCTGG	35	2.13	1
166	TGGAGT	12	-0.37	1
167	AGTAAG	17	-0.49	1
168	AAGGGT	16	-0.64	1
169	GGTCGT	15	-1.17	1
170	CGTGAC	15	-0.2	1
171	GACGCG	34	2.06	1
172	GCGGAG	44	1.76	1
173	GAGTTT	14	-1.05	1
174	TTTTCT	0	-2.92	1
175	TCTGAG	26	0.28	1
176	GAGGTA	34	1.7	1
177	GTAGAG	43	1.77	1
178	GAACAG	28	0.25	1
179	CAGCAA	28	0.42	1
180	CAAGAG	0	-4.18	1
181	GAGAGG	32	1.37	1
182	CAGGAA	27	-0.09	1
183	GAACTC	2	-1.94	1
184	CTCAAG	28	0.88	1
185	AAGGGC	17	-0.26	1
186	GGCAAG	17	0.12	1
187	GGCCAA	36	1.31	1
188	CAAACA	0	-2.28	1
189	ACAGAA	0	-7.44	1
190	AGAAGG	1	-2.96	1
191	AGGCTG	17	-0.5	1
192	CTGCAG	35	2.5	1
193	AAGCGC	15	-1.79	1
194	CTACGC	39	1.32	1
195	CGCGAA	45	2.72	1
196	GAACCC	36	2.38	1
197	CCCCTG	41	3.2	1
198	CTGCTA	30	1.68	1
199	CTAAGG	0	-3.45	1
200	AGGCGC	41	3.13	1
201	GATCTG	34	1.15	1
202	GAGTTG	26	0.38	1
203	TTGAGG	2	-2.77	1
204	GAACAA	0	-3.91	1
205	CGCGAG	31	1.11	1
206	CAGAGG	16	-0.32	1
207	GAGCTG	44	3.26	1
208	CTGAGG	19	-0.29	1
209	CTGAAT	2	-2.2	1
210	AATCGA	2	-2.72	1
211	CGAAGG	34	1.35	1
212	GAGCAA	11	-1.13	1
213	AGGCGT	29	0.78	1
214	CTAAGA	0	-2.3	1
215	AGACGC	45	2.38	1
216	CTGGCT	45	2.93	1
217	GAGGAC	44	3.94	1
218	GACGAG	45	3.05	1
219	CTGACG	39	0.8	1
220	ACGCGG	35	2.01	1
221	CGGATC	45	3.99	1
222	ATCCGG	43	1.57	1
223	CGGGAA	45	5.96	1
224	CCCGAC	35	0.72	1
225	GAGAGC	38	1.65	1
226	ATTACC	0	-2.61	1
227	ACCCAG	37	2.15	1
228	AGGTGG	1	-2.02	1
229	CAGTGG	22	-0.7	1
230	CAGCTC	45	5.2	1
231	CTCGAA	3	-2.63	1
232	GAAAAC	0	-4.59	1
233	AACGAG	40	1.19	1
234	GAGGCA	45	4.46	1
235	GCAGAC	43	1.87	1
236	GACGCC	24	0.11	1
237	GCCCGT	45	1.54	1
238	CGTCAG	45	5.67	1
239	CAGAAC	44	2.85	1
240	AACAAG	16	-0.65	1
241	AAGGTC	38	1.43	1
242	GTCTAC	0	-3.99	1
243	TACTCT	0	-2.63	1
244	TCTAGG	34	0.79	1
245	AGGCCT	29	1.17	1
246	CCTAGC	36	2.54	1
247	AGCAGG	28	0.34	1
248	AGGCTT	39	1.43	1
249	CTTCGC	22	0.51	1
250	CGCCAG	44	2.49	1
251	CTGGGG	35	1.74	1
252	GGGGAG	45	4.6	1
253	GAGCGT	15	-0.02	1
254	CTCCGG	45	1.74	1
255	CGGGAG	45	3.76	1
256	CGCCGC	31	0.61	1
257	GACCTC	45	4.3	1
258	CTCCAA	0	-4.25	1
259	CAACAG	28	1.08	1
260	CGTCCC	33	1.48	1
261	CCCGCT	29	0.08	1
262	GAGGCG	37	1.47	1
263	GCGCGC	44	3.05	1
264	CGCAAC	45	3.78	1
265	AACCAG	45	6.41	1
266	TGGGAG	45	3.87	1
267	AGGCCG	41	2.36	1
268	CCGCAG	30	2.21	1
269	CGGGCG	35	2.42	1
270	CGCCTG	17	-0.06	1
271	CGGTTC	34	0.84	1
272	TTCCGC	45	2.27	1
273	GACAGG	32	1.27	1
274	AGGGAG	29	0.84	1
275	CGCTTC	44	3	1
276	TTCCGG	43	1.62	1
277	AAGCTG	20	0.64	1
278	CAACGA	30	0.57	1
279	CGAGCA	11	-0.84	1
280	GAGCTC	44	2.81	1
281	CTCCAG	34	2.25	1
282	CAGGAC	30	1.68	1
283	GACAGC	34	2.01	1
284	AGCCTC	30	1.84	1
285	CTCCTA	24	-0.14	1
286	CTAGAT	23	-0.15	1
287	CGACTC	30	0.77	1
288	CGAGAG	45	5.87	1
289	GAGCCA	45	6.56	1
290	CCAAAC	22	-0.47	1
291	AACAGG	17	-0.38	1
292	AGGAGC	30	0.97	1
293	AGCCGG	45	4.37	1
294	CGGCAA	28	0.65	1
295	AGGGAA	5	-2.85	1
296	GAAAGC	22	-0.24	1
297	AGCCAG	42	3.03	1
298	CGCACA	40	2.77	1
299	ACACTG	28	0.94	1
300	CTGTAC	40	1.51	1
301	TACGCC	32	1.05	1
302	GCCAAA	16	-1.34	1
303	AAACCC	6	-2.27	1
304	CCCAGC	31	2.68	1
305	CAGCGT	45	4.92	1
306	CGTAGG	29	0.84	1
307	GAACGG	45	4.94	1
308	CTGTTG	35	0.98	1
309	TTGCAA	27	-0.12	1
310	CAGCAG	44	3.35	1
311	AGGAAA	9	-2.16	1
312	AAACAC	1	-3.17	1
313	GAGGAT	45	3.2	1
314	AAGCGG	45	2.28	1
315	CAAGAC	10	-1.19	1
316	CAGCGA	44	1.95	1
317	GAAAGG	0	-3.07	1
318	AGGAGG	20	-0.22	1
319	CAGTAT	2	-1.76	1
320	TATCAG	0	-3.31	1
321	GAGCGG	45	5.64	1
322	GAAAGA	0	-3.19	1
323	CTGCGG	45	4.27	1
324	CGGGAT	45	4.84	1
325	GAAGAT	2	-2.42	1
326	AGGGAT	0	-3.46	1
327	AAATGG	0	-5.79	1
328	TGGCAA	0	-1.79	1
329	CAACCA	28	-0.08	1
330	CCAAGG	34	2.18	1
331	AAAGAA	0	-4.94	1
332	GAAAAT	0	-3.85	1
333	GTTCGT	16	-0.48	1
334	CGTAGT	27	-0.63	1
335	AGTAAC	0	-1.94	1
336	AGGCTC	40	1.83	1
337	CTCTTC	36	2.51	1
338	TTCACC	44	2.12	1
339	ACCAAA	6	-2.75	1
340	AAACGC	17	0.35	1
341	CGCAGA	44	2.2	1
342	AGAGGG	21	0.08	1
343	GGGGAT	37	2.19	1
344	GATGAG	45	3.07	1
345	CCCATC	45	4.29	1
346	ATCCAG	17	-0.41	1
347	CAGCTG	44	3.25	1
348	CTGGAA	41	2.15	1
349	GATTCT	7	-1.33	1
350	TCTCAG	28	0.17	1
351	GAGCGA	45	3.41	1
352	CAGGAT	45	4.07	1
353	GATCGG	45	1.96	1
354	CGGCGG	45	2.94	1
355	CGGCCT	44	3.92	1
356	CCTCTG	43	2.93	1
357	AGAGAG	1	-1.93	1
358	CGTCGA	25	0.15	1
359	CGACAG	29	0.77	1
360	GACCGT	30	2.47	1
361	CAGATC	33	1.14	1
362	ATCCTA	0	-2.34	1
363	CTAGAG	42	3.01	1
364	CAGTTT	4	-2.98	1
365	TTTCAG	0	-4.85	1
366	GAGCAC	17	0.06	1
367	CACCAA	0	-2.05	1
368	CAACGG	45	3.75	1
369	GAAGCC	29	0.67	1
370	GCCAGA	0	-2.68	1
371	AGAAGA	1	-3.42	1
372	AGACGA	15	-1.22	1
373	CGAGAT	22	0.49	1
374	ACGTTC	28	0.25	1
375	TTCCAG	40	1.69	1
376	CAGGGA	30	0.99	1
377	GGAGAA	0	-3.33	1
378	GAATCG	2	-2.65	1
379	TCGAGA	29	0.31	1
380	AGACGG	34	1.73	1
381	GAGGGC	45	3.39	1
382	AAGTTC	17	-0.19	1
383	CGGACA	31	0.52	1
384	AGGCGG	42	3.22	1
385	CGGCGT	45	1.87	1
386	CGTCAA	11	-0.77	1
387	TTCCAA	24	-0.62	1
388	CACCTC	30	2.25	1
389	CTTCGG	45	4.91	1
390	CGGCAG	45	4.28	1
391	GAATGC	11	-0.94	1
392	TGCGAC	35	1.17	1
393	GACAGA	0	-3.65	1
394	AGAAAA	0	-4.5	1
395	AAATCT	2	-3.02	1
396	TCTCGT	43	2.13	1
397	CGTGAA	18	0.2	1
398	CGGGAC	45	5.14	1
399	GACCAG	45	3.29	1
400	TTCCGT	31	1.04	1
401	CGTCGG	45	6.36	1
402	CGCCAC	16	-1.02	1
403	CACCTG	45	2.53	1
404	GAACGT	22	-0.33	1
405	CCATCC	30	2.05	1
406	TCCCGC	33	1.54	1
407	CGCCGG	45	2.86	1
408	CACCAG	43	2.95	1
409	CCATTC	26	0.49	1
410	AGATCA	12	-0.61	1
411	TCATTC	0	-2.21	1
412	CTCAGA	13	-1.27	1
413	AAATTC	16	-1.44	1
414	TTCCAT	0	-5.65	1
415	CATGAG	24	0.09	1
416	CGTGGC	36	1.52	1
417	CGTTTG	0	-3.5	1
418	AGGGTG	27	0.48	1
419	GTGGAG	45	5.37	1
420	CAGCTT	18	-0.22	1
421	CGCGGA	15	-1.5	1
422	GGACAG	33	0.75	1
423	GAATGT	0	-4.59	1
424	TGTGAC	42	2.21	1
425	AAATTA	0	-7.23	1
426	TTACAC	0	-3.13	1
427	CACCGG	34	2.03	1
428	GAACTA	0	-3.44	1
429	GAGGTC	39	1.98	1
430	GTCCGC	29	0.88	1
431	AGAAAG	3	-2.84	1
432	AAGCTC	24	0.58	1
433	CTCCGC	45	2.74	1
434	CTCAGG	4	-1.93	1
435	CGCCGT	45	2.86	1
436	CGTCAT	17	-0.32	1
437	GAGTTC	45	2.7	1
438	AAGCAG	17	-0.78	1
439	CTGCGC	42	1.94	1
440	CGCCTC	45	4	1
441	GAACCG	30	0.76	1
442	CCGGAC	44	3.39	1
443	CTCCGT	25	0.82	1
444	TGCGTC	45	2.75	1
445	GTCGAG	45	1.72	1
446	GACAGT	28	0.13	1
447	AAGATC	17	-0.08	1
448	ATCCGC	15	-1.35	1
449	AGGGAC	31	1.38	1
450	GGACTG	28	-0.49	1
451	CTTGAC	0	-2.1	1
452	CTCGAC	45	1.55	1
453	AAAGTC	3	-3.18	1
454	GTCCGT	45	3.22	1
455	CAAGGG	28	0.46	1
456	GGGCTC	30	2.37	1
457	CTCGGC	38	1.43	1
458	CGGCGC	30	0.69	1
459	CGTCTC	25	1.11	1
460	CTCCAT	22	-0.86	1
461	CGGTGC	45	4.38	1
462	TGCCTG	45	3.46	1
463	CAATTT	0	-4.64	1
464	TTTCGC	42	3.19	1
465	CGCTTT	28	1.15	1
466	TTTGAG	31	1	1
467	CAGTTG	7	-1.08	1
468	TTGAGA	2	-2.89	1
469	AGACAG	6	-1.16	1
470	AGAGTC	0	-4.85	1
471	GAGCTT	0	-4.02	1
472	CTTCGT	17	-0.23	1
473	CTGCTG	41	1.99	1
474	CTGCAC	44	3.54	1
475	CAGGTG	45	5.01	1
476	GTGGGT	36	1.54	1
477	GGTGGC	45	3.17	1
478	GGCAGG	41	1.53	1
479	CGTCGT	16	-0.2	1
480	GACAAC	15	-0.35	1
481	AACAGA	1	-3.83	1
482	GAAGTA	0	-3.32	1
483	GAAGGG	28	-0.09	1
484	GGGCAG	45	4.8	1
485	CGCCAA	45	2	1
486	GTAGAA	1	-2.93	1
487	CACCCA	30	2.19	1
488	CCACGC	44	3.44	1
489	TTGCGC	45	4.01	1
490	AAGCGA	16	-0.58	1
491	GATGGT	28	0.44	1
492	GGTCAA	45	3.32	1
493	CAATAC	12	-1.29	1
494	TACCTG	39	1.59	1
495	TTTGCC	30	0.42	1
496	GCCAGG	31	1.16	1
497	GATACG	27	-0.62	1
498	ACGATT	0	-3.4	1
499	ATTCGT	36	1.31	1
500	CGTCGC	31	0.8	1
501	CTACGT	27	-0.05	1
502	CAAAGA	0	-3.75	1
503	CAAATC	14	-1.99	1
504	ATCCGT	15	-1.5	1
505	ATCCTG	23	0.27	1
506	GAGCCT	30	1.3	1
507	CCTGGT	43	2.26	1
508	GGTACA	0	-1.73	1
509	ACACGC	30	0.82	1
510	GCCAAT	29	1.06	1
511	AATGTC	0	-3.04	1
512	GTCCCA	28	1.12	1
513	CCAGTG	29	0.97	1
514	GTGCGT	13	-1.07	1
515	CGTTCC	40	3.2	1
516	TCCAGC	30	1.34	1
517	AGCCCT	30	1.63	1
518	CCTCTC	36	2.49	1
519	CTCTAT	0	-2.2	1
520	TATGAG	40	1.38	1
521	GAGTAC	32	0.71	1
522	TACATC	36	0.95	1
523	AGGTCT	36	1.29	1
524	TCTCAA	0	-3.55	1
525	TACCGC	45	3.33	1
526	CGCCCT	45	4.34	1
527	CCTTAA	0	-5.54	1
528	ATGGAG	45	2.95	1
529	TTGCCT	28	0.08	1
530	CCTCCT	33	2.47	1
531	CCTCCG	30	2.2	1
532	CCGGGA	30	2.45	1
533	GGAAAC	1	-2.3	1
534	AACCGG	45	3.7	1
535	CGGAGG	45	3.93	1
536	AGGGTT	0	-5.16	1
537	GTTTCC	31	0.96	1
538	TCCATC	38	1.34	1
539	ATCAAT	4	-2.96	1
540	AATAAC	27	0.46	1
541	AACCCT	34	0.73	1
542	CCTCAA	24	-0.64	1
543	GAGACA	31	1.11	1
544	ACATCT	10	-1.17	1
545	TCTGGC	44	1.89	1
546	GTTCCT	7	-0.97	1
547	CCTACC	30	2.31	1
548	ACCACC	42	2.24	1
549	ACCTCA	29	1.03	1
550	TCAGCC	38	2.06	1
551	GCCGGG	31	2.33	1
552	GGGTTT	0	-5.16	1
553	TTTCCC	26	-0.15	1
554	CCCACC	43	3.46	1
555	CAGTCA	25	-0.46	1
556	TCATCT	25	-0.47	1
557	TCTAAG	14	-1.96	1
558	ATCTCC	15	-1.23	1
559	TCCTTG	26	0.13	1
560	TTGAAG	2	-2.78	1
561	CGCTCC	30	2.27	1
562	TCCACC	45	5.05	1
563	ACCTAC	18	0.61	1
564	GCCTAC	40	1.99	1
565	CCTTCC	29	1.33	1
566	TCCATG	34	1.9	1
567	ATGATG	15	-1.46	1
568	ATGAGC	30	1.36	1
569	AGCAAC	38	2.52	1
570	AACCGC	45	1.98	1
571	CGCAGC	35	2.32	1
572	AGCTCA	28	0.62	1
573	TCAGGA	18	-0.91	1
574	GGAGGC	45	4.15	1
575	GGCCAG	45	2.95	1
576	CAGTCC	30	1.24	1
577	TCCCTG	42	1.96	1
578	CTGCCG	42	2.58	1
579	CCGAGC	31	2.8	1
580	AGCTCC	30	1.23	1
581	TCCATT	36	1.56	1
582	ATTCTC	4	-2.2	1
583	AAGACC	17	-0.21	1
584	ACCTCC	42	3.22	1
585	TCCCTC	43	2.66	1
586	CTCAAC	39	1.98	1
587	CCTCCA	41	2.73	1
588	CCAGGT	34	1.94	1
589	GGTTCT	37	1.01	1
590	TCTCTG	30	1.74	1
591	CAGAGC	30	1.51	1
592	AGCAAA	0	-1.97	1
593	AAACCA	2	-2.94	1
594	TCCAAC	37	2.07	1
595	CTCTCT	43	1.69	1
596	TCTTCA	15	-0.81	1
597	TCAGTC	32	1.04	1
598	GTCCAC	31	1.55	1
599	CACTAT	13	-1.18	1
600	GCTGAT	0	-3.25	1
601	GAAGGC	42	1.31	1
602	AAGCCA	18	-0.83	1
603	CCACTC	30	2.07	1
604	CTCACG	36	1.57	1
605	ACGGAC	32	1.39	1
606	GACAAG	17	0.24	1
607	AAGAAC	17	0.02	1
608	AAGGAC	20	0.45	1
609	GACAAA	5	-2.48	1
610	AGGGGC	45	3.04	1
611	GGTAAA	15	-2.08	1
612	AAAGGC	15	-1.87	1
613	GGCACA	44	2.42	1
614	ACAGGA	0	-4.96	1
615	GGAACT	0	-3.04	1
616	ACTCGG	42	2.09	1
617	ACCATG	26	0.36	1
618	ATGCTA	0	-2.02	1
619	AAAACT	1	-3.56	1
620	ACTCTT	0	-4.79	1
621	CTTCAA	0	-3.38	1
622	GGGTCT	37	1.94	1
623	CAGAGT	34	0.98	1
624	AGTGAT	0	-1.52	1
625	GAAATG	0	-3.7	1
626	ATGGCA	8	-1.01	1
627	GCAATA	0	-4.26	1
628	ATAGCA	0	-4.3	1
629	GCAAAT	0	-4.09	1
630	AATCAG	0	-2.39	1
631	CAGACA	13	-0.62	1
632	ACACCG	25	-0.33	1
633	CCGAAC	26	0.23	1
634	AACTTG	7	-1.31	1
635	TTGATA	19	-0.26	1
636	ATACCA	0	-2.55	1
637	CCATTT	0	-2.66	1
638	TTTGGA	3	-2.23	1
639	GGAGAC	2	-2.16	1
640	GACGTG	22	0.08	1
641	GTGGTG	44	3.18	1
642	GTGGGC	40	1.85	1
643	GGCTGT	32	1.43	1
644	TGTCTG	27	0.16	1
645	CTGGCG	20	-0.1	1
646	GCGATT	0	-5.4	1
647	ATTCAC	0	-4.17	1
648	CACATA	3	-2.51	1
649	ATAAAG	0	-4.47	1
650	AAGAGC	41	0.93	1
651	AGCTGT	33	1.03	1
652	TGTAGA	0	-2.77	1
653	AGGTTC	8	-1.24	1
654	CGTTTT	12	-0.89	1
655	TTTAAT	0	-6.1	1
656	AATCTG	0	-2.14	1
657	TTCATG	35	0.97	1
658	ATGCGT	45	2.87	1
659	CGTGTC	45	4.13	1
660	GTCTCC	30	1.7	1
661	TCCATA	0	-2.16	1
662	ATAAAC	0	-4.55	1
663	AACAAC	27	0.34	1
664	AACATT	0	-4.36	1
665	ATTGTG	14	-2.01	1
666	GTGAAA	15	-1.46	1
667	AAATGT	15	-2.3	1
668	TGTACA	0	-2.97	1
669	ACAAAA	0	-4.02	1
670	AAAATT	9	-2.56	1
671	CGTCAC	36	0.62	1
672	CACTTG	3	-1.6	1
673	TTGAAA	1	-3.78	1
674	AAAGCT	14	-2.17	1
675	GCTGTT	15	-2.05	1
676	GTTAAT	0	-4.41	1
677	AATAAT	0	-3.67	1
678	AACCTT	1	-2.17	1
679	CTTGTA	2	-2.15	1
680	GTACTT	1	-3.56	1
681	CTTAGG	1	-3.29	1
682	AGGTTT	0	-4.25	1
683	TTTGGC	45	1.74	1
684	GAGATG	45	3.47	1
685	ATGAAG	17	-0.43	1
686	AAGTAC	17	-0.03	1
687	TACTTT	0	-5.1	1
688	TCTGTA	25	-0.25	1
689	GTACAG	10	-1.07	1
690	CAGGTT	16	-0.6	1
691	GTTCCC	45	4.14	1
692	CCCAGA	14	-0.78	1
693	GATGAT	2	-2.47	1
694	CGGAAT	30	1.6	1
695	AATTTT	0	-3.64	1
696	TTTATT	0	-6.01	1
697	ATTTAC	15	-0.59	1
698	TACTTG	22	-0.81	1
699	TTGGAA	1	-2.04	1
700	CTAATG	0	-3.76	1
701	ATGCAT	0	-3.73	1
702	CATGAT	0	-1.89	1
703	GGCGAT	17	-0.37	1
704	GATCCA	0	-3.21	1
705	CCAGAA	3	-1.69	1
706	AGCCCC	30	1.48	1
707	CCCCCT	44	3.58	1
708	CCTATT	0	-3.17	1
709	ATTCCC	8	-1.56	1
710	CCCTTA	28	-0.4	1
711	TTAGGC	0	-7.51	1
712	GGCGGT	42	2.06	1
713	GGTGCA	42	2.31	1
714	GCAGAA	0	-3.63	1
715	GAATCA	0	-2.67	1
716	TCACAT	0	-1.52	1
717	CATCTT	0	-5	1
718	CTTTAT	0	-6.69	1
719	TATGAA	0	-6.06	1
720	GTAATA	0	-2.69	1
721	ATACAG	0	-1.83	1
722	CAGAAA	6	-2.6	1
723	GGCTGC	40	2.74	1
724	TGCTTT	35	0.83	1
725	TTTACT	4	-1.54	1
726	GTAATG	0	-4.11	1
727	ATGCAC	44	2.83	1
728	TTGATG	0	-2.86	1
729	CATAAA	0	-4.26	1
730	AACTCC	29	0.48	1
731	TCCAGT	28	0.6	1
732	AGTATC	27	-0.27	1
733	ATCTGC	28	0.39	1
734	TGCAGG	30	0.59	1
735	GTGGAA	17	-0.57	1
736	GAAGTG	15	-0.75	1
737	GAATTT	0	-4.68	1
738	TTTATG	1	-3.65	1
739	ATGTTC	28	0.43	1
740	TTCTCC	41	2.59	1
741	TCCTAT	0	-2.4	1
742	TATGGA	32	0.79	1
743	AACTTT	21	0.11	1
744	GGCTAT	40	1.12	1
745	GGATTT	0	-4.15	1
746	TTTTCA	0	-4.49	1
747	CATCAG	0	-1.83	1
748	CAGTTA	0	-2.4	1
749	TTAAAA	0	-4.3	1
750	AAACCT	0	-2.43	1
751	CCTCTT	14	-0.91	1
752	AAAGCC	15	-1.58	1
753	GCCATT	19	0.49	1
754	ATTGAG	17	0.21	1
755	CCATCT	28	0.01	1
756	TCTATG	2	-1.72	1
757	ATGTTT	0	-7.94	1
758	ATGAAT	0	-4.63	1
759	AATATT	0	-4.38	1
760	ATTGCA	0	-5.34	1
761	GCACCT	40	2.92	1
762	CCAGAG	30	1.68	1
763	AGAACA	0	-2.06	1
764	ACAGAC	0	-2.74	1
765	CCTGTC	42	2.51	1
766	GTCACA	26	0.3	1
767	ACAAAT	0	-3.62	1
768	AATGTT	15	-1.59	1
769	GTTATT	0	-4.68	1
770	ATTACT	0	-5.58	1
771	ACTCCG	28	0.48	1
772	CCGCAA	29	0.83	1
773	CGAGTA	21	0.45	1
774	GAATAC	14	-1.15	1
775	TACCCG	32	1.64	1
776	CCGGCA	30	1.95	1
777	GCATTC	0	-5.56	1
778	TTCTTA	0	-2.93	1
779	TTATCC	4	-1.41	1
780	TCCCCT	29	1.08	1
781	CCTGAA	9	-1.28	1
782	GTTAGC	15	-1.28	1
783	ATTGGG	17	0.01	1
784	GGGGTT	19	-0.31	1
785	GCCAGC	30	1.64	1
786	AGCCAT	41	1.68	1
787	CATGCA	2	-2.4	1
788	GCAACT	0	-2.21	1
789	ACTGTG	20	0.9	1
790	GTGCAA	28	-0.1	1
791	CAACTT	0	-3.14	1
792	AAACTC	0	-4.48	1
793	AAGCCC	15	-1.78	1
794	CCCCGG	45	4.33	1
795	AGGTTG	34	1.27	1
796	AGAATG	0	-4.59	1
797	ATGAAA	0	-6.04	1
798	GAGTAT	19	-0.16	1
799	TATAAA	0	-4.1	1
800	AAAAAT	0	-4.67	1
801	AATATG	1	-3.8	1
802	ATGAGT	3	-1.49	1
803	AGTACA	4	-1.35	1
804	ACATGG	0	-2.03	1
805	TGGATA	0	-3.61	1
806	ATAGAA	0	-4.89	1
807	GAAAAA	0	-4.27	1
808	GATTAT	9	-2.22	1
809	TATTTA	0	-4.66	1
810	TTAAGA	0	-4.73	1
811	AGAAAC	15	-1.9	1
812	CTTATT	1	-4.18	1
813	ATTAAT	0	-6.3	1
814	AATCCA	4	-1.33	1
815	CCAAAA	2	-2.76	1
816	AAAATG	3	-3.1	1
817	ATGACA	0	-3.91	1
818	AAAAGG	1	-2.88	1
819	GATAAT	0	-4.85	1
820	AATAAG	0	-4.71	1
821	AAGGGA	15	-1.41	1
822	GGAAGT	24	-0.01	1
823	AGTAGT	18	-0.77	1
824	AGTATA	0	-2.77	1
825	CCAAGT	4	-2.14	1
826	AGTGAA	0	-2.63	1
827	TCAAAT	0	-2.85	1
828	AATTCT	0	-2.59	1
829	TCTAGT	20	-0.38	1
830	AGTGCA	2	-1.32	1
831	GCATTA	0	-3.48	1
832	TTAGAA	0	-3.81	1
833	CTTGAA	0	-3.48	1
834	AGGACA	2	-1.41	1
835	ACAACA	0	-2.61	1
836	ACATAC	0	-3.6	1
837	TACGAT	14	-2.35	1
838	GATATT	0	-4.4	1
839	ATTCAT	0	-3.97	1
840	CATCAC	29	0.22	1
841	CACAGA	12	-2.22	1
842	AAATAT	0	-4.95	1
843	GAAGCT	15	-1.65	1
844	GCTATT	6	-2.7	1
845	ATTTCA	0	-3.44	1
846	AATGAG	34	1.38	1
847	TATGGT	42	1.25	1
848	GGTGAT	26	-0.07	1
849	GATAAG	15	-1.64	1
850	AAGGAA	11	-1.98	1
851	GGCCGG	45	4.1	1
852	CGGGTC	38	1.37	1
853	GTCATA	0	-3.62	1
854	CCAGTT	15	-0.85	1
855	GTTTTA	0	-4.32	1
856	TTAAAG	1	-3.27	1
857	AAGGTG	18	0.19	1
858	GTGTTG	20	0.09	1
859	TTGGAC	24	0.02	1
860	CAAAAT	0	-3.63	1
861	AATTAT	1	-3.31	1
862	TATTCA	0	-3.5	1
863	TCAGAG	28	0.24	1
864	GTATTT	0	-6.52	1
865	TTTTTA	0	-3.78	1
866	TTACCT	8	-1.02	1
867	CCTAAA	2	-3.1	1
868	AAAAGT	0	-3.65	1
869	AGTGAC	30	1.33	1
870	GACTCC	37	1.72	1
871	TCCACA	28	0.44	1
872	CCGCTG	36	2.62	1
873	GATGTT	1	-3.42	1
874	GTTCTC	0	-4.55	1
875	CCCCCC	31	2.6	1
876	CCCATT	37	0.91	1
877	CACAGC	35	2.07	1
878	AGCCTG	30	1.76	1
879	CAGATA	0	-4.91	1
880	ATAGTA	0	-4.73	1
881	GAGAAT	9	-1.58	1
882	ATGCCA	28	0.79	1
883	CATTTA	0	-3.26	1
884	TTACCG	18	-0.56	1
885	CCGAAG	14	-2.25	1
886	ACCTCT	28	0.88	1
887	AGGCCA	30	1.19	1
888	CATGAA	0	-4.2	1
889	TCATCG	28	-0.18	1
890	TCGGAT	28	-0.03	1
891	ATGCCC	45	6.09	1
892	CCCAAA	45	3.57	1
893	AAACAT	0	-4.63	1
894	CATCCA	3	-1.92	1
895	CCAAGC	28	1.06	1
896	ATTTTA	0	-5.92	1
897	AAAATA	0	-5.05	1
898	ATAAGC	0	-2.26	1
899	CAACAA	25	-0.46	1
900	AATAGG	1	-1.9	1
901	CGTAAA	9	-1.4	1
902	ATGGAA	0	-3.77	1
903	AAATCG	13	-0.41	1
904	TCGCCA	30	0.87	1
905	CATTTT	0	-5.01	1
906	TCAGAT	1	-1.78	1
907	GATGTG	28	0.97	1
908	GTGTTA	6	-1.34	1
909	TTAATA	0	-5.3	1
910	ATAATA	0	-4.54	1
911	ATACCT	10	-1.17	1
912	CCTGAT	36	1.24	1
913	GATAAA	0	-4.55	1
914	CCCTTC	44	3.78	1
915	TTCGAA	13	-1.22	1
916	GATTTA	0	-4.44	1
917	TTAAAC	0	-3.27	1
918	AACACA	0	-2.93	1
919	AAAGGG	0	-4.35	1
920	GGGAGA	19	-0.83	1
921	AGACCT	0	-2.18	1
922	CCTCCC	41	3.25	1
923	ATCGAG	43	1.17	1
924	GAGTTA	0	-3.66	1
925	TTAAGG	0	-3.67	1
926	TCTTGG	0	-3.16	1
927	TGGGAA	0	-1.79	1
928	AGACAT	0	-4.43	1
929	CATCCT	28	-0.02	1
930	CCTACT	28	0.39	1
931	ACTGAC	0	-1.77	1
932	GACGTT	15	-2.38	1
933	GTTGCC	15	-1.57	1
934	GCCTGT	37	1.8	1
935	TGTAGT	0	-3.84	1
936	AGTCTC	0	-2.23	1
937	CTCCGA	20	0.13	1
938	CGAAAG	21	0.61	1
939	GTGGCT	45	5.18	1
940	GCTTTT	3	-1.59	1
941	TTTGCA	0	-7.59	1
942	GCACAA	2	-2.99	1
943	CAAAAA	0	-3.55	1
944	GACTAC	45	3.22	1
945	TACACC	17	-0.69	1
946	ACCATA	0	-2.61	1
947	GTTTGC	0	-3.09	1
948	TGCAAA	0	-4.32	1
949	AAAGCA	2	-3.36	1
950	GAAACT	0	-3.06	1
951	ACTACA	0	-3.89	1
952	TTCAAA	4	-2.71	1
953	CTCAGC	30	1.76	1
954	AAGAGT	0	-2.84	1
955	AGTGGT	30	1.07	1
956	GGTCTT	5	-2.71	1
957	CTTGAT	0	-3.06	1
958	GATCCT	20	-0.39	1
959	CCTTTT	0	-2.05	1
960	TTTCTA	0	-7.2	1
961	AACATA	0	-3.16	1
962	AACAGC	29	0.96	1
963	ATGTCA	19	-0.54	1
964	TTCAGA	0	-3.11	1
965	AAGAAG	17	-0.46	1
966	AAAGAT	1	-4.03	1
967	GATCAT	0	-4.42	1
968	GGATAC	8	-1.51	1
969	TACAGA	0	-5.2	1
970	AGAAAT	0	-5.06	1
971	AATCTA	25	0.27	1
972	CTAAGC	28	-0.2	1
973	AGCACG	38	1.95	1
974	ACGTCA	0	-3.4	1
975	TCAAGT	3	-1.47	1
976	GAGATT	0	-4.07	1
977	TTAGAG	11	-0.82	1
978	GAGCAT	22	-0.31	1
979	GATCAA	0	-2.45	1
980	CCTTAC	8	-1.1	1
981	TACCCA	43	2.15	1
982	CCAGGA	31	0.85	1
983	GGACAT	9	-0.93	1
984	CATTCA	8	-1.18	1
985	TCAGGG	29	1.29	1
986	TCTGCA	5	-1.33	1
987	GCAGGA	27	-0.54	1
988	GGATCT	12	-1.09	1
989	TCTGAT	6	-1.94	1
990	GATGCA	4	-1.69	1
991	GCAACA	0	-3.2	1
992	TGGGCT	42	1.65	1
993	GCTGAA	10	-1.25	1
994	ACAGTC	14	-1.55	1
995	GTCCAG	39	1.83	1
996	CAGATG	45	3.03	1
997	ATGGTA	9	-1.35	1
998	GTAAAC	0	-4.88	1
999	AGCTTG	26	-0.57	1
1000	CCTGAC	41	2.53	1
1001	CTGATA	12	-2.17	1
1002	ATAACA	0	-4.53	1
1003	ACAGCC	44	3.23	1
1004	GCCACA	37	2.86	1
1005	ACAATA	0	-6.48	1
1006	ATAGTG	0	-2.4	1
1007	GTGATT	1	-3.51	1
1008	TCAGAC	29	0.65	1
1009	AGGAAG	18	0.27	1
1010	AAGAAT	9	-2.08	1
1011	CTGTCG	30	1.59	1
1012	TCGCTT	30	0.27	1
1013	GATAGT	2	-1.64	1
1014	AGTGTT	0	-2.97	1
1015	AACTCA	13	-1	1
1016	TCAGCA	24	-0.54	1
1017	GCAAAC	9	-1.06	1
1018	AACAGT	5	-1.44	1
1019	AGTTTA	0	-2.94	1
1020	TTAAAT	0	-4.15	1
1021	AATACA	0	-4.98	1
1022	ACAAAG	0	-3.57	1
1023	ATCTTT	16	-0.35	1
1024	GCAAGT	0	-2.15	1
1025	AATCCT	0	-2.61	1
1026	CCTGTT	8	-0.7	1
1027	GTTGTC	0	-6.53	1
1028	GTCAGC	28	0.47	1
1029	AGCCTA	29	0.37	1
1030	CTAACA	0	-2.93	1
1031	AAGCTT	3	-2.79	1
1032	CTTTCA	0	-3.39	1
1033	AATAAA	1	-3.29	1
1034	AAACTG	2	-3.2	1
1035	ATAACT	0	-7.22	1
1036	ACTGAT	0	-4.74	1
1037	AGTTTT	0	-3.05	1
1038	AAGCCT	15	-1.24	1
1039	CCTTCA	28	-0.46	1
1040	CTGTCT	30	1.23	1
1041	GACTCG	30	2.23	1
1042	TCGAAT	6	-1.19	1
1043	AATTTC	5	-3.03	1
1044	GATAGG	24	0.27	1
1045	CCTAGT	28	0.85	1
1046	AGTTCC	28	-0.2	1
1047	TCCAAT	7	-1.38	1
1048	GATACT	4	-1.57	1
1049	ACTAAA	0	-2.93	1
1050	CTGTTT	0	-6.18	1
1051	TTTAGT	0	-2.62	1
1052	AGTAGC	28	0.73	1
1053	AGCAAT	16	-0.84	1
1054	AAATTG	0	-3.63	1
1055	TTGTCC	42	1.54	1
1056	TCCCAA	28	-0.06	1
1057	CAAGGT	26	-0.12	1
1058	GGTCCT	45	3.39	1
1059	AATGCA	0	-4.49	1
1060	TCACAG	28	0.58	1
1061	TCAGGT	28	0.76	1
1062	TCTAAT	0	-1.93	1
1063	AATAGA	0	-2.59	1
1064	AGATTA	0	-3.89	1
1065	TCCCAT	28	0.21	1
1066	CATAAT	1	-2.87	1
1067	AATGGA	0	-2.96	1
1068	GGAAAT	0	-4.55	1
1069	TCATAT	0	-4.65	1
1070	TATACT	0	-2.95	1
1071	ACTTCA	3	-1.24	1
1072	GATCTT	0	-3.47	1
1073	CTTAAT	0	-3.54	1
1074	AAGGTA	0	-2.82	1
1075	GTATCC	28	0.31	1
1076	TCCCGA	45	2.88	1
1077	ATCGTC	17	-0.08	1
1078	GTCTCA	30	0.84	1
1079	TCAACA	0	-1.93	1
1080	ATATCT	0	-3.08	1
1081	CCTAAC	30	1.93	1
1082	AAGTTA	1	-3.51	1
1083	TCCCGT	45	3.03	1
1084	CGTGAT	18	-0.62	1
1085	AGCTTC	44	3.08	1
1086	TTCGTT	15	-1.84	1
1087	TTAGCA	0	-3.19	1
1088	GCAAAG	15	-1.81	1
1089	AAGTCT	15	-1.1	1
1090	AAGTTG	16	-1.38	1
1091	CATTAT	1	-2.99	1
1092	TATCCT	9	-2.08	1
1093	ATCATT	15	-1.9	1
1094	GATCCC	45	3.15	1
1095	CCCAAC	45	5.29	1
1096	GTTTCA	0	-2.32	1
1097	GCAAGG	2	-2.76	1
1098	CTGTCC	43	2.84	1
1099	AGCATC	30	0.89	1
1100	CCTATC	45	5.81	1
1101	ATCAAG	17	0.12	1
1102	TTATCT	0	-3.52	1
1103	AATTCA	0	-2.23	1
1104	TTGAGT	7	-2.87	1
1105	AGTCGT	6	-1.08	1
1106	ATCTTC	28	0.36	1
1107	TTCTCA	28	0.56	1
1108	CCTAAT	28	0.19	1
1109	TTATAC	0	-7.51	1
1110	TACCGT	43	1.55	1
1111	GGGATG	18	-0.21	1
1112	TCTTCC	29	0.97	1
1113	CCTAAG	5	-2.62	1
1114	GGAATG	0	-3.17	1
1115	TCCGAT	22	-0.46	1
1116	TCAATG	0	-1.57	1
1117	GATATG	5	-3.14	1
1118	TTGAGC	28	-0.22	1
1119	AGCCGT	45	4.34	1
1120	GAGTCT	21	-0.75	1
1121	ACTAAT	0	-3.92	1
1122	TTGTCA	0	-2.16	1
1123	TATGAT	1	-3.33	1
1124	AATATC	0	-7.35	1
1125	TCTTTA	0	-3.38	1
1126	TTAGAT	0	-4.34	1
1127	AACAAT	0	-2.15	1
1128	AATAGT	0	-2.4	1
1129	AGTTCG	30	0.74	1
1130	TCGGCA	35	1.47	1
1131	AGCAGT	28	0.72	1
1132	AGTCCT	28	0.06	1
1133	ACTGTC	13	-2.72	1
1134	GTCAAT	17	0.21	1
1135	ACTACT	26	-0.39	1
1136	ACTACC	28	0.33	1
1137	ACCAAC	45	2.25	1
1138	AACGCA	25	0.17	1
1139	GCAGCG	45	2.87	1
1140	GCGGAA	36	1.29	1
1141	GGTACT	8	-1.64	1
1142	ACTAAG	0	-3.86	1
1143	AACATG	16	0.64	1
1144	ATGCTG	24	0.36	1
1145	GACTCT	27	0.65	1
1146	AAACAG	8	-2.36	1
1147	GAATGG	5	-2.97	1
1148	TGGCTC	26	0.03	1
1149	CTCCCA	30	1.01	1
1150	CCAAAT	1	-1.79	1
1151	GTCCAA	15	-1.36	1
1152	CAAGGA	0	-2.69	1
1153	TCATCA	13	-0.89	1
1154	TCAGTG	20	-0.8	1
1155	GTGACT	9	-0.89	1
1156	AATATA	0	-4	1
1157	ACACAT	0	-3.14	1
1158	CATCGC	2	-2.48	1
1159	TCCTCA	28	0.73	1
1160	TCAAAC	17	-0.36	1
1161	AACTCG	6	-1.47	1
1162	TCGGTA	28	-0.12	1
1163	GTAAAT	0	-4.79	1
1164	TTTACA	0	-4.72	1
1165	ATTGAC	17	-0.36	1
1166	GACATT	0	-4.41	1
1167	TCAATA	0	-2.27	1
1168	GTACTC	15	-0.86	1
1169	CTCAAA	36	1.18	1
1170	AAATCA	0	-3.01	1
1171	TCAATT	0	-5.24	1
1172	TTAAGT	0	-3.34	1
1173	AGTAAA	0	-3.54	1
1174	GACCTT	17	-0.27	1
1175	TTGTTT	0	-4	1
1176	TCTAAA	0	-3.13	1
1177	TCAGAA	0	-1.64	1
1178	CTCTAC	20	-0.09	1
1179	TACACA	11	-1.09	1
1180	AATGAT	0	-3.41	1
1181	TATTCT	0	-3.16	1
1182	CCACCT	39	2.76	1
1183	AGTGTG	18	-0.64	1
1184	GTGCAC	39	1.3	1
1185	GATAGC	0	-2.74	1
1186	AGCACA	28	0.19	1
1187	ACAGAT	0	-2.7	1
1188	GATGAC	30	0.59	1
1189	AGAGTG	0	-4.34	1
1190	TTGGGA	2	-2.05	1
1191	GGAAAA	1	-4.19	1
1192	GATCTA	1	-3.12	1
1193	CTAAAC	32	0.86	1
1194	TGGCGT	24	-0.04	1
1195	CGTTCA	28	0.26	1
1196	TCAAAA	0	-7.26	1
1197	CTTCTA	0	-4.27	1
1198	CTAAAT	0	-3.61	1
1199	AATTCC	10	-1.89	1
1200	TCCCAG	29	1.43	1
1201	GTTCTT	0	-3.87	1
1202	CTTTTA	0	-2.97	1
1203	CCTGTA	28	-0.1	1
1204	GTAGTT	8	-1.09	1
1205	GTTAAA	0	-4.01	1
1206	AATAGC	24	-0.28	1
1207	TTACTC	0	-2.09	1
1208	GAAGGT	11	-0.87	1
1209	GGTGAA	5	-1.82	1
1210	GAACCA	14	-0.85	1
1211	GACATA	0	-5.16	1
1212	GACTAT	10	-1.48	1
1213	TATGTC	1	-2.72	1
1214	GTCTCT	1	-2.15	1
1215	TCTGAA	0	-3.02	1
1216	CTCTTA	0	-1.93	1
1217	GAGGCT	45	3.46	1
1218	GCTGCT	15	-0.87	1
1219	GCTGGA	16	-1.05	1
1220	GGAAGA	4	-1.77	1
1221	TTTCCA	0	-1.83	1
1222	CCAATG	9	-0.87	1
1223	ATGAAC	17	0.05	1
1224	AGTTTC	21	-0.56	1
1225	AAAAAA	1	-3.62	1
1226	TTAGTA	0	-2.28	1
1227	GTAAGT	0	-1.84	1
1228	GAATCT	0	-3.01	1
1229	TCTAGC	28	0.74	1
1230	AGCTCT	28	0.78	1
1231	GAACAT	0	-3.66	1
1232	CATGTT	5	-2.14	1
1233	GGTAGC	36	2.98	1
1234	AGCATA	0	-3.22	1
1235	ATATAT	0	-3.49	1
1236	TACGTT	0	-2.76	1
1237	GTTATC	3	-3	1
1238	AAGCAA	0	-6.06	1
1239	CAAATA	0	-4.91	1
1240	ATATTC	0	-6.81	1
1241	TTCACT	15	-2.64	1
1242	ACTGCA	11	-1.15	1
1243	GCACCC	45	3.92	1
1244	CCCATA	28	-0.07	1
1245	CTGGGA	32	0.31	1
1246	GGAATA	0	-6.41	1
1247	ATAGGA	0	-3.18	1
1248	AGTGAG	33	1.51	1
1249	GAGGCC	45	3.62	1
1250	GCCCGG	31	1.17	1
1251	CGGATG	17	-0.2	1
1252	ATGGAC	12	-1.34	1
1253	GACTCA	30	1.26	1
1254	TTGCTG	14	-1.14	1
1255	CTGACA	17	-0.69	1
1256	ACACCT	28	0.83	1
1257	CCTTGG	8	-2.64	1
1258	AGAAGT	0	-2	1
1259	AGTGTA	12	-1.19	1
1260	GTAACT	1	-2.56	1
1261	TCACAC	28	0.73	1
1262	CACATT	7	-2.99	1
1263	ATTATC	2	-3.43	1
1264	ATCAAC	33	1.15	1
1265	AACTAT	28	0.78	1
1266	GTTAAC	0	-4.56	1
1267	TCCAAA	0	-4.3	1
1268	TCGATC	17	-0.26	1
1269	ATCATA	0	-5.2	1
1270	AGCCAA	28	0.39	1
1271	TCCTTT	28	-0.33	1
1272	TTTCCT	4	-1.58	1
1273	AATACT	0	-4.1	1
1274	ACTCTG	19	-0.92	1
1275	CTGTTA	0	-2.16	1
1276	TCTGGG	34	2.87	1
1277	GGGGTA	28	0.42	1
1278	GTAATC	15	-1.72	1
1279	ATCAAA	13	-2.17	1
1280	AAAGTG	10	-2.31	1
1281	GTGATA	0	-8.9	1
1282	AACTCT	27	-0.21	1
1283	TCTTTG	0	-3.13	1
1284	TTGTTG	0	-2.75	1
1285	ACAACC	3	-2.68	1
1286	ACAGAG	28	-0.08	1
1287	AGTAGA	20	-0.06	1
1288	ATAAAA	0	-5.15	1
1289	AAACTT	1	-3.13	1
1290	CTTCTT	0	-5.84	1
1291	CTTTCC	1	-2.54	1
1292	TCCAGG	28	0.45	1
1293	CAGAAT	16	-0.82	1
1294	AACCCC	31	2.11	1
1295	CCCCTA	30	1.13	1
1296	CTAGAC	41	1.42	1
1297	TCTTCT	5	-1.48	1
1298	TCTGTG	45	3.43	1
1299	GTGAGT	28	-0.43	1
1300	AGTGGA	35	1.38	1
1301	GGAGCT	21	0.67	1
1302	GAATAT	0	-4.63	1
1303	TATACA	0	-3.6	1
1304	TGCCAA	26	-0.24	1
1305	ATATCC	0	-3.52	1
1306	ACACAA	0	-3.54	1
1307	GAGTCA	45	3.59	1
1308	TATCCA	0	-3.31	1
1309	CCAGTA	28	0.35	1
1310	GTACGA	24	0.42	1
1311	GATACA	0	-3.27	1
1312	AAGTCA	0	-1.44	1
1313	TCACCA	28	0.45	1
1314	TCTAAC	0	-3.9	1
1315	AACTTA	0	-2.77	1
1316	GAAAGT	0	-2.1	1
1317	AGTTCT	9	-1.14	1
1318	TCACTA	0	-1.87	1
1319	AAAGTT	2	-3.4	1
1320	GACACC	28	0.44	1
1321	ACCGAC	36	1.47	1
1322	GACACA	5	-1.2	1
1323	ACAGCA	0	-1.79	1
1324	AACATC	12	-1.92	1
1325	CTAAAA	0	-5.1	1
1326	TTCAGT	2	-2.13	1
1327	AGTATT	0	-3.8	1
1328	ATTTTC	0	-5.24	1
1329	TTCTTC	29	0.32	1
1330	AAATAC	17	-0.96	1
1331	TACAAT	17	-0.59	1
1332	CAGTCT	27	-0.12	1
1333	AGTCTA	0	-1.73	1
1334	CTAATT	0	-5.65	1
1335	ATTAAA	0	-4.71	1
1336	CATTCT	0	-2.4	1
1337	GGTTCA	28	0.32	1
1338	GAACAC	23	-0.14	1
1339	CACTTA	11	-1.34	1
1340	ACTCAA	0	-3.04	1
1341	TTTAAC	0	-3.86	1
1342	AACAAA	1	-3.82	1
1343	AAAGTA	1	-3.04	1
1344	GTAGAC	44	1.83	1
1345	ATTTTG	0	-4.97	1
1346	TTGAAT	0	-2.36	1
1347	CCAAAG	2	-2.06	1
1348	CTGCGT	41	1.29	1
1349	CGTATG	43	2.54	1
1350	CTCTCG	30	1.01	1
1351	TCGGAG	36	0.9	1
1352	GTAAAA	0	-4.16	1
1353	AATTTG	0	-3.86	1
1354	ATTCAG	1	-3.66	1
1355	CAGCAT	28	0.12	1
1356	CATTAC	0	-4.83	1
1357	TACCTT	0	-4.47	1
1358	CTTGTT	2	-3.08	1
1359	GTTGAA	3	-2.52	1
1360	AGACTT	1	-3.76	1
1361	CTTACA	0	-3.77	1
1362	TCAGGC	45	4.22	1
1363	GGCCAC	45	3.18	1
1364	CACATC	39	1.62	1
1365	ATCACC	26	0.26	1
1366	ACCAAG	16	-0.9	1
1367	AAGGAG	45	1.53	1
1368	GACTTA	0	-4.05	1
1369	TTACCA	0	-2.87	1
1370	CCAACA	26	-0.52	1
1371	ACAATC	0	-2.08	1
1372	ATCTAT	17	-0.63	1
1373	TATCAC	0	-3.12	1
1374	CACAAG	22	0.76	1
1375	TATCTA	0	-5.35	1
1376	CAAACT	0	-1.91	1
1377	ACTCCC	30	2.43	1
1378	CCCTTT	30	0.98	1
1379	TACTCA	28	0.75	1
1380	ACTGTA	0	-2.19	1
1381	GAAATC	15	-2.09	1
1382	ATCATG	15	-1.63	1
1383	TCTTTT	0	-4.23	1
1384	TTTGTA	0	-7.28	1
1385	AACCAT	23	0.74	1
1386	CATCAT	0	-2.19	1
1387	CATTTC	0	-3.35	1
1388	TTCATA	0	-2.68	1
1389	ATAGAT	0	-5.36	1
1390	CATCTA	0	-1.83	1
1391	GAAACA	0	-4.79	1
1392	CTTAGA	0	-2.91	1
1393	AGAGGT	15	-1.08	1
1394	GGTTTT	12	-0.38	1
1395	CTAAGT	0	-2.35	1
1396	GAAATT	0	-4.06	1
1397	TATTTC	0	-4.27	1
1398	TTCCTG	33	0.77	1
1399	CTGAAG	16	-1.27	1
1400	AATCTT	0	-4.27	1
1401	GTGAGC	36	1.93	1
1402	TTATTC	0	-2.82	1
1403	GACGCT	38	1.84	1
1404	GCTATG	19	-0.18	1
1405	ATGGCT	17	0.08	1
1406	CATGCC	45	3.35	1
1407	AGCATG	28	0.54	1
1408	ATGTCC	39	2.66	1
1409	GTAAGA	0	-3.36	1
1410	CTAGGA	0	-2.38	1
1411	GGACAA	6	-1.31	1
1412	GCAGAT	0	-2.66	1
1413	GATGGG	45	4.05	1
1414	GGGAAT	9	-1.46	1
1415	TTTGGT	11	-0.68	1
1416	TCAAGC	20	-0.66	1
1417	AGCCTT	28	-0.3	1
1418	CTTAAA	4	-2.75	1
1419	ATGCAA	5	-1.48	1
1420	TACCCT	33	1.24	1
1421	GTAACC	2	-2.13	1
1422	TCTCTA	1	-2.84	1
1423	CTACAA	5	-1.16	1
1424	CAACAT	0	-2.36	1
1425	TATCTT	0	-6.26	1
1426	TTATCA	0	-3.17	1
1427	GAATTA	0	-4.93	1
1428	TTATTA	0	-3.8	1
1429	GATTTG	0	-3.06	1
1430	TACCTC	42	2.33	1
1431	CAGGTC	45	3.12	1
1432	GTCCTC	24	0.38	1
1433	CTCTTT	0	-4.79	1
1434	TTTATA	0	-4.26	1
1435	TATAAG	0	-4.63	1
1436	CTGGTG	44	2.14	1
1437	GTGTCA	18	-0.28	1
1438	CAGCTA	35	1.26	1
1439	CTAAAG	2	-3.12	1
1440	AAGGGG	34	0.75	1
1441	GGGATC	33	0.92	1
1442	ATCAGC	40	1.69	1
1443	ATCTCA	28	0.27	1
1444	TCACTC	30	1.54	1
1445	CATTCC	15	-0.89	1
1446	CCATTA	6	-1.26	1
1447	AAAACA	0	-4.73	1
1448	AATTTA	0	-3.46	1
1449	TTTAGA	0	-3.95	1
1450	AGTTAC	40	2.24	1
1451	ATGAGG	16	-0.99	1
1452	GATTCA	0	-2.32	1
1453	CAAATG	0	-2.25	1
1454	AATGGC	27	0.3	1
1455	GCAGCT	19	0.09	1
1456	GCTTTA	0	-3.48	1
1457	CACGTG	33	1.71	1
1458	GTGCTG	25	0.41	1
1459	CTGCTT	30	1.34	1
1460	AAATGC	14	-2.29	1
1461	TGCGGA	22	-0.3	1
1462	TCTTTC	22	-0.56	1
1463	CAAATT	4	-2.92	1
1464	AACCTA	38	1.28	1
1465	CTACCA	5	-2.06	1
1466	CCAGCA	29	1.43	1
1467	ATATGG	0	-3.1	1
1468	ATTTAT	0	-5.58	1
1469	TATACC	14	-1.05	1
1470	ACCAGG	0	-2.08	1
1471	ATACAA	0	-2.5	1
1472	CAATCT	0	-2.72	1
1473	CAGGCA	28	0.99	1
1474	CCACTA	28	-0.08	1
1475	CTAACT	0	-2.16	1
1476	ACTAGG	7	-1.78	1
1477	AGGTCA	8	-1.24	1
1478	ATATCA	0	-2.95	1
1479	CTTAAG	8	-2.83	1
1480	CATGGT	44	2.27	1
1481	GGTTTC	30	0.65	1
1482	ATGCAG	45	2.32	1
1483	CAAGTA	0	-4.13	1
1484	TCTGTC	4	-2.06	1
1485	TACAAA	7	-2.64	1
1486	ATTCAA	0	-5.08	1
1487	CCATAT	2	-2.18	1
1488	TATAGT	1	-1.95	1
1489	AGTTGG	0	-2.45	1
1490	TGGGAT	0	-4.76	1
1491	ACAATT	0	-7.07	1
1492	CAATCA	7	-1.28	1
1493	CCTTGC	28	0.28	1
1494	TGCTTA	0	-3.33	1
1495	AAGACA	0	-4.58	1
1496	ACATTG	3	-1.9	1
1497	AAGCTA	7	-1.19	1
1498	CTACTT	25	0.11	1
1499	TTTTAT	0	-5.06	1
1500	TTGACT	0	-4.13	1
1501	GCACAG	36	0.79	1
1502	GATACC	15	-0.56	1
1503	ACCGAA	30	0.91	1
1504	TCTTAT	2	-2.1	1
1505	TATCTC	1	-3.2	1
1506	CTCCCT	35	2.4	1
1507	AACTGC	40	1.19	1
1508	CTCTCC	30	1.27	1
1509	TCCTTC	35	0.75	1
1510	TTCCCT	45	4.41	1
1511	CCTACA	22	0.09	1
1512	TGGAAG	1	-3.19	1
1513	AAGACT	15	-1.64	1
1514	ACTAAC	31	1.16	1
1515	AACACC	45	2.94	1
1516	ACCTTC	42	1.7	1
1517	TTCATT	14	-2.34	1
1518	CATGTC	28	0.08	1
1519	GTCAAG	18	0.49	1
1520	GAGATC	24	0.75	1
1521	ATCGGG	45	4.14	1
1522	CAATCG	33	2.19	1
1523	TCGAAA	6	-1.26	1
1524	TTAGAC	5	-3.17	1
1525	GACCAC	30	1.23	1
1526	AAAGGA	1	-3.12	1
1527	TTGGTT	16	-1.01	1
1528	GTTACA	0	-3.63	1
1529	ACATTT	0	-6.01	1
1530	CAATTC	26	-0.46	1
1531	TATAGA	0	-3.29	1
1532	AACCCA	44	3.32	1
1533	TGCAAT	0	-3.21	1
1534	AAACGT	20	0.27	1
1535	CGTGCC	45	3.32	1
1536	GCCAAG	17	-0.28	1
1537	ATCTCT	27	0.19	1
1538	TCATTT	0	-3.13	1
1539	TTTAAA	0	-5.34	1
1540	AAAAGC	0	-2.36	1
1541	TCAAGA	0	-2.63	1
1542	TTCCCA	26	0.34	1
1543	GTATTG	0	-5.47	1
1544	AACACG	30	1.15	1
1545	ACGAAA	15	-2.13	1
1546	AAATCC	0	-2.98	1
1547	AAAAGA	1	-2.9	1
1548	AGAGAC	8	-1.45	1
1549	CACGCC	14	-2.38	1
1550	GCCACC	42	2.25	1
1551	TTTCAC	0	-5.04	1
1552	AAGATA	0	-5.34	1
1553	ATAGTT	0	-5.35	1
1554	GTTAGG	9	-2.35	1
1555	AGGTTA	0	-2.94	1
1556	TTACTA	0	-3.23	1
1557	CCAGCC	42	3.08	1
1558	CCCACT	43	3.11	1
1559	ACAAGA	0	-4	1
1560	CCTCAT	0	-3.44	1
1561	CATCTC	18	-0.57	1
1562	CGGAAG	23	0.63	1
1563	TCTGCG	30	1.87	1
1564	GCGCCA	30	2.04	1
1565	AGGAAT	0	-4.19	1
1566	TTACTT	0	-3.74	1
1567	CTTCAC	28	-0.28	1
1568	CACTGG	37	1.21	1
1569	TGGACT	0	-2.08	1
1570	AGAACT	0	-3.38	1
1571	ACTATA	0	-2.9	1
1572	ATACAT	0	-6.34	1
1573	GATTGT	15	-0.7	1
1574	TGTTTG	0	-5.36	1
1575	TTGGAT	3	-3.14	1
1576	GATAGA	0	-2.75	1
1577	TTCGAC	44	1.79	1
1578	GACGAT	20	-0.05	1
1579	CACGCA	28	-0.17	1
1580	CCCACA	30	1.78	1
1581	ACAGTT	11	-2.35	1
1582	TGTCCT	28	0.33	1
1583	GCAAGA	0	-5.07	1
1584	AGTCCA	23	-0.82	1
1585	GATTCC	8	-3.04	1
1586	GCAAAA	0	-4.7	1
1587	CACTGT	15	-0.64	1
1588	TGTGCA	8	-1.11	1
1589	GCACGA	37	1.32	1
1590	CGACCA	45	4.11	1
1591	CCATAC	8	-2.94	1
1592	TACACT	21	-0.23	1
1593	ACTGCT	44	2.56	1
1594	GCTCCA	29	0.32	1
1595	AAACGA	4	-1.97	1
1596	CGACGA	29	1.16	1
1597	AGTGCC	29	0.92	1
1598	GCCGCC	42	2.85	1
1599	GCCTGG	45	3.13	1
1600	TGGAAA	2	-3.45	1
1601	AAATTT	0	-4.88	1
1602	CCTCGG	45	4.07	1
1603	ATGGTT	0	-6.6	1
1604	TCAGCG	30	1.17	1
1605	GCGGGC	41	2.1	1
1606	GGCTTA	1	-1.94	1
1607	TTATAT	0	-3.66	1
1608	GTCACC	15	-2.45	1
1609	ACCCCA	37	2.47	1
1610	CCAGCG	45	4.61	1
1611	GCGTAT	3	-3.38	1
1612	GGAATC	0	-3.98	1
1613	GTGCGG	45	3.4	1
1614	CGGTCC	30	2.01	1
1615	ATTGAA	1	-3.67	1
1616	AAGCGT	36	1.25	1
1617	CGTCCG	45	4.9	1
1618	CCGCTC	30	2.25	1
1619	CTCATT	6	-3.24	1
1620	ATTAGT	0	-4.95	1
1621	GACAAT	23	-0.31	1
1622	GAATGA	3	-0.96	1
1623	GCTGCG	23	0.15	1
1624	GCGGTT	3	-2.01	1
1625	GTTGTG	21	-0.37	1
1626	GTGGCA	30	1.54	1
1627	GCAATG	0	-4.77	1
1628	CTGATG	41	1.54	1
1629	ATGCTC	30	1.22	1
1630	CTCGGA	18	-0.36	1
1631	GGAGTC	0	-3.55	1
1632	GTCGGG	38	1.83	1
1633	GGGCTG	45	4	1
1634	CTGATC	17	-0.38	1
1635	ATCGAA	15	-1.52	1
1636	CTGTGG	29	0.17	1
1637	TGGGTG	25	0.2	1
1638	GTGTGG	29	0.61	1
1639	TGGTGT	24	-0.14	1
1640	TGTTAT	0	-5.31	1
1641	TCCACG	30	1.17	1
1642	ACGACA	3	-1.49	1
1643	GCCTCA	33	1.91	1
1644	CTGCTC	30	1.37	1
1645	CGAAAA	16	-0.85	1
1646	TGCTGC	35	1.3	1
1647	TGCCTA	23	-0.64	1
1648	CTTCTC	7	-1.58	1
1649	CTCCAC	33	1.04	1
1650	CACCCT	45	3.86	1
1651	CCTTTC	30	1.16	1
1652	TTCGTC	27	0.38	1
1653	GTCTTT	0	-4.08	1
1654	GGTCAG	29	0.86	1
1655	CAGTAC	44	2.99	1
1656	TGGTTT	0	-3.86	1
1657	GTCACG	2	-1.67	1
1658	GTTCCA	0	-3.42	1
1659	CCAGAT	10	-1.16	1
1660	TCAGTT	4	-1.4	1
1661	GTTTTG	2	-2.17	1
1662	AAAAAG	9	-1.83	1
1663	ACTCAT	0	-2.71	1
1664	TCTATT	2	-2.75	1
1665	ATTGTT	15	-1.63	1
1666	GTTCTG	15	-2.46	1
1667	ACCGCC	5	-1.85	1
1668	GATTTT	0	-3.83	1
1669	TATGCC	23	0.74	1
1670	GCCTTC	44	2.9	1
1671	AGGATA	0	-2.88	1
1672	ATATTG	0	-3.26	1
1673	TTGTGT	11	-1.89	1
1674	AGAATA	0	-5.14	1
1675	TATTTG	0	-4.92	1
1676	AGTCCG	30	0.83	1
1677	CCGGTT	45	3.77	1
1678	GAGAGT	28	-0.25	1
1679	TACATT	0	-4.89	1
1680	GCAGTT	0	-3.79	1
1681	CTCACC	45	4.24	1
1682	TGCCAG	37	2.19	1
1683	GGCTCT	45	4.35	1
1684	CTTAGT	0	-2.56	1
1685	GACTTT	0	-3.23	1
1686	TTTGAT	15	-1.33	1
1687	GGTCGA	21	0	1
1688	AAGGCA	16	-1.32	1
1689	GCATAC	0	-2.91	1
1690	CTTGCT	1	-2.67	1
1691	GCTGGC	17	0.6	1
1692	GGCTCC	43	3.13	1
1693	ATTGTA	0	-4.53	1
1694	GTATCT	6	-1.44	1
1695	ACTGTT	0	-3.66	1
1696	CACACA	27	-0.07	1
1697	GCATTG	1	-2.39	1
1698	CGAATT	10	-1.87	1
1699	GTCTAT	0	-4.07	1
1700	CACCCC	37	2.43	1
1701	GCTGTC	5	-2.94	1
1702	AGGACT	0	-1.69	1
1703	CTGCCT	31	2.38	1
1704	CCTGCC	43	3.26	1
1705	TGGCAT	0	-10.49	1
1706	CATCGA	25	0.06	1
1707	GATTGG	1	-3.19	1
1708	TGGACC	32	0.78	1
1709	ACCATC	17	-0.07	1
1710	CTGCAT	45	4.32	1
1711	TCTTAC	6	-1.28	1
1712	TACATG	16	-0.45	1
1713	CACCTT	28	0.22	1
1714	CTTCAT	0	-3.13	1
1715	CATGCT	14	-0.73	1
1716	GGCCTA	43	3.08	1
1717	CTACAG	28	0.91	1
1718	ATGTGC	15	-1.14	1
1719	TGCACA	32	0.52	1
1720	ACAGGC	45	2.77	1
1721	GGCTAC	45	3.03	1
1722	GGCTTT	45	2.99	1
1723	GAATTG	4	-2.58	1
1724	TTGGAG	31	0.56	1
1725	GAGGTG	45	3.75	1
1726	CCAGAC	30	1.05	1
1727	TATGAC	0	-2.88	1
1728	GTGTTT	0	-6.42	1
1729	TTTGTG	41	1.53	1
1730	GTGAAT	0	-4.3	1
1731	CTGGCA	44	3.92	1
1732	ATCGCT	12	-0.97	1
1733	GCCATG	16	-1.14	1
1734	ATGACG	28	0.15	1
1735	ACGATG	40	2.29	1
1736	ATGGGC	45	1.9	1
1737	GGCAAA	15	-1.55	1
1738	ATTGGT	15	-0.78	1
1739	CAACTA	0	-2.83	1
1740	GACCCA	28	1.28	1
1741	GTTATA	0	-4	1
1742	ATTGCC	17	-0.16	1
1743	GCCCTA	45	2.85	1
1744	ACTCAC	4	-2.69	1
1745	GCACCA	28	0.63	1
1746	GTGTCT	24	0.28	1
1747	GGGGGA	45	3.69	1
1748	GTCATC	25	0.75	1
1749	ATCCTC	37	1.23	1
1750	CTCAAT	29	0.88	1
1751	GTTGAG	17	0.04	1
1752	GCACTG	35	2.45	1
1753	CGATTT	4	-1.62	1
1754	CCACCC	41	3.15	1
1755	CCCGCA	40	3.15	1
1756	AACTTC	25	0.49	1
1757	CTGTAT	2	-1.53	1
1758	TATCAT	0	-4.56	1
1759	CTAGCA	14	-0.84	1
1760	GCAGCA	30	1.71	1
1761	GTCTGA	31	0.81	1
1762	ATGGGG	39	2.48	1
1763	GCTCAT	0	-2.99	1
1764	GGATTA	0	-4.22	1
1765	TTAGTG	0	-2.29	1
1766	TTTGCT	15	-1.09	1
1767	TTTGAA	0	-5.29	1
1768	ACCTTG	32	1.68	1
1769	GGAAAG	15	-1.3	1
1770	CCACTG	30	1.33	1
1771	CTGTGT	9	-1.08	1
1772	TGTAAA	0	-4.16	1
1773	GTCGGT	20	-0.03	1
1774	GGTGGG	45	2.74	1
1775	GGGCCA	42	3.01	1
1776	TCCAAG	17	-0.43	1
1777	AAGTCG	11	-2.05	1
1778	TCGCTC	38	2.21	1
1779	CTCGTA	0	-5.12	1
1780	TTGGTG	3	-1.31	1
1781	GCGTTT	0	-8.65	1
1782	TTTGAC	0	-2.71	1
1783	AAGGCG	17	-1.33	1
1784	GCGTTC	18	-0.26	1
1785	TTCTTT	4	-1.98	1
1786	GACTTG	0	-2.39	1
1787	TTGTGG	1	-2.13	1
1788	GAGGGG	45	4.07	1
1789	GGGCAC	29	1.04	1
1790	TCCGTC	31	1.3	1
1791	GTCAGA	1	-2.58	1
1792	GACACT	21	-0.43	1
1793	CTGGCC	44	2.08	1
1794	GCCCAG	45	7.18	1
1795	TTCTAC	26	0.05	1
1796	ATCCAC	45	2.5	1
1797	CACTTT	12	-0.1	1
1798	GCCATC	20	0.53	1
1799	ATCTAC	16	-1.28	1
1800	TACTGC	41	1.64	1
1801	TGCAGA	4	-1.7	1
1802	AGAGGC	18	-0.52	1
1803	AAACAA	0	-4.19	1
1804	AGGATT	15	-1.62	1
1805	ATTTCT	0	-5.47	1
1806	AAAACC	0	-4.34	1
1807	GGGGCA	33	2.07	1
1808	GCGCTG	36	1.72	1
1809	CTGAGC	44	3.45	1
1810	CAGACT	34	1.33	1
1811	ACTACG	23	-0.71	1
1812	ACGGAG	9	-2.27	1
1813	TTTCTG	0	-12.11	1
1814	TTCTAT	0	-3.62	1
1815	GCCCTC	43	1.83	1
1816	CTCCCC	30	2.15	1
1817	TTCGTG	23	0.46	1
1818	GTGCCC	45	3.88	1
1819	AATCCG	38	1.03	1
1820	CCGATG	30	1.83	1
1821	ATGGTC	17	0.02	1
1822	CCCTCA	31	1.89	1
1823	ACTCCA	24	-0.44	1
1824	AAGTTT	16	-0.64	1
1825	TTAGCT	0	-3.67	1
1826	TTAACT	0	-4.74	1
1827	ACTTTT	0	-5.08	1
1828	ACACCA	29	0.81	1
1829	TTAACC	0	-2.52	1
1830	GGACCT	43	2.47	1
1831	CGGGCC	45	3.64	1
1832	ATGACC	45	2.59	1
1833	CGGTAC	20	-0.2	1
1834	ATCCAA	0	-3.81	1
1835	CAAGCC	28	0.22	1
1836	GCCGAC	38	2.98	1
1837	TACCAC	45	3.31	1
1838	CACAAC	42	2.44	1
1839	CTCATC	38	1.17	1
1840	ATCGGT	17	0.43	1
1841	GGTGTC	17	0.61	1
1842	ACAGCT	16	-0.56	1
1843	GTGGAC	45	3.35	1
1844	AGCGGC	45	3.98	1
1845	AAGATG	17	-0.01	1
1846	ATGATC	17	-0.61	1
1847	ACCCCC	35	2.93	1
1848	CCCGAG	32	2.21	1
1849	AGTGTC	28	0.44	1
1850	GTCTGT	23	-0.44	1
1851	TGTGTC	17	-0.74	1
1852	ATGCGG	45	5.12	1
1853	GCACAC	28	-0.2	1
1854	AGCGTG	36	2.34	1
1855	GACTTC	19	-0.51	1
1856	TTCACG	22	-0.28	1
1857	ACGAGG	19	-0.79	1
1858	GGGACG	31	2.27	1
1859	ACGGCC	23	0.16	1
1860	TCAACC	10	-1.23	1
1861	ATGTTG	0	-6.61	1
1862	TTGCGA	17	-0.17	1
1863	CGAGCC	45	3.3	1
1864	GCCTCC	42	3.54	1
1865	TTGGCA	0	-5.43	1
1866	AAGGAT	15	-1.26	1
1867	GTCCCG	30	0.75	1
1868	CCGCTA	31	1.45	1
1869	CTACTG	28	0.38	1
1870	CCCTCC	33	2.3	1
1871	TTGATC	15	-1.12	1
1872	ATCTGG	2	-1.9	1
1873	TGGGGG	45	2.33	1
1874	GGGAGT	28	0.26	1
1875	GACCGC	45	4.56	1
1876	CGCTTG	22	0.65	1
1877	TTCTTG	28	0.63	1
1878	TTGCAG	29	1.01	1
1879	CAGGCT	45	3.1	1
1880	GCTCTG	43	1.37	1
1881	CGCTGG	40	2.97	1
1882	TGGCGC	45	3.01	1
1883	TTGACC	28	-0.2	1
1884	ACCACA	33	0.73	1
1885	ACATCC	0	-1.63	1
1886	CATCCG	32	1.36	1
1887	CCGGGG	32	2.65	1
1888	GTCCTG	31	0.77	1
1889	AATGAC	0	-2.09	1
1890	CTCTTG	32	0.73	1
1891	GATTGC	0	-1.67	1
1892	TGCCAC	34	2.09	1
1893	CATAAC	12	-1.02	1
1894	AGGAGT	28	0.43	1
1895	CACTCC	30	1.64	1
1896	AGCGAG	29	1	1
1897	GCTGTG	41	1.68	1
1898	ATGGCC	40	1.17	1
1899	AATGCC	37	1.35	1
1900	GCGTCA	38	2.5	1
1901	TCACTG	39	1.6	1
1902	GGTCGC	17	-0.32	1
1903	GAGGGA	28	0.35	1
1904	GGAAGG	21	-0.35	1
1905	ACTCGT	15	-0.98	1
1906	CTCGGG	31	1.49	1
1907	GGGGCC	45	3.91	1
1908	GCCTTG	45	4.4	1
1909	TTCAGC	30	0.89	1
1910	CGGCCA	44	3.65	1
1911	ACAGCG	13	-0.87	1
1912	GCGATG	15	-1.46	1
1913	ATGATT	2	-3.37	1
1914	ATTCGA	7	-2.27	1
1915	GATGGC	17	0.21	1
1916	GGCCTC	43	2.61	1
1917	TTCTGG	32	0.39	1
1918	TGGCTG	16	-0.72	1
1919	ATCGAC	33	1.1	1
1920	GACCTA	0	-2.23	1
1921	TCTGAC	10	-2.45	1
1922	TACTCC	30	1.22	1
1923	TCCGTG	26	-0.11	1
1924	GCTTTG	10	-2.51	1
1925	TTGCTC	40	1.91	1
1926	CTCATG	34	1.48	1
1927	CTCTGC	30	0.75	1
1928	TGCCTC	30	1.58	1
1929	CGCAGT	45	5.13	1
1930	ATGTGT	5	-2.94	1
1931	TGTGCT	15	-1.14	1
1932	GCTAAG	15	-2.65	1
1933	GCAGGG	32	2.41	1
1934	CTTTCG	22	-0.16	1
1935	GATCTC	3	-3.35	1
1936	GGACAC	15	-1.42	1
1937	CACGAA	28	-0.02	1
1938	CAGCCG	34	2.92	1
1939	CCGTAT	9	-0.93	1
1940	TATGTG	17	-0.43	1
1941	GGAGCC	38	2.93	1
1942	TACAGC	30	1.64	1
1943	ATCCCG	38	2.96	1
1944	CCGTCC	30	2.07	1
1945	ATGGGA	13	-1.83	1
1946	CTGCGA	45	3.35	1
1947	CGATGC	4	-2.94	1
1948	TGCTTC	34	1.09	1
1949	TTCATC	24	0.05	1
1950	GGCAAC	45	3.61	1
1951	AACGCT	44	1.99	1
1952	ATAGAG	0	-3.03	1
1953	TTTATC	0	-7.35	1
1954	ATCATC	30	0.59	1
1955	GGTGTT	15	-1.14	1
1956	GAATCC	14	-0.89	1
1957	TCCGAC	45	4.05	1
1958	GACATC	15	-0.5	1
1959	GCTGAC	37	1.23	1
1960	CAGCCC	34	2.68	1
1961	CCCCAG	41	3.43	1
1962	CTCTCA	28	0.5	1
1963	CTAACC	26	-0.18	1
1964	AACACT	25	-0.06	1
1965	ACTGGG	28	0.52	1
1966	GGGAAG	21	0.31	1
1967	GCACGG	45	3.86	1
1968	GGGCCG	36	3.01	1
1969	CCGGCC	30	2.34	1
1970	GCCAGT	42	1.54	1
1971	GTGCAG	45	4.17	1
1972	AGTGGG	35	2.46	1
1973	CCCCTT	30	1.63	1
1974	CCAGTC	38	2.09	1
1975	ACCCCT	30	2.5	1
1976	CACAGG	21	-0.63	1
1977	ACAGGG	30	1.66	1
1978	GGGTGC	28	0.39	1
1979	TGCCCA	45	4.68	1
1980	GTGTAA	16	-1.5	1
1981	GTGAAG	17	-0.89	1
1982	TCTCGA	37	1.26	1
1983	CGAGCG	34	1.18	1
1984	GCGAAG	15	-1.51	1
1985	CGCTAT	25	0.83	1
1986	GGAGAG	8	-1.72	1
1987	TTTGCG	2	-1.99	1
1988	GCGACG	35	1.6	1
1989	ACGGTC	21	0.7	1
1990	AAGGCC	16	-0.58	1
1991	AACCAA	0	-3.09	1
1992	GTCGCC	39	1.02	1
1993	ATTAAG	15	-1.02	1
1994	AAAATC	3	-3.16	1
1995	ATAAAT	0	-3.77	1
1996	GCCTTA	0	-2.53	1
1997	GAGATA	0	-2.58	1
1998	TTACAG	0	-1.98	1
[truncated: 1,925 more rows]

## Sheet: TS22_vs_TS24
	Codon Pair	Stat	Effect Size	p-value
0	ATGTCT	51	0.5	1
1	TCTCCA	15	-0.28	1
2	CCACTT	35	-0.06	1
3	CTTATA	22	-0.27	1
4	ATAAGA	30	0.3	1
5	AGAAGC	9	-0.6	1
6	AGCATT	54	0.73	1
7	ATTGTC	45	0.48	1
8	GTCGAT	36	0.21	1
9	GATATC	5	-1.63	1
10	ATCACT	4	-1.03	1
11	ACTGAA	24	-0.01	1
12	GAAGTT	24	-0.24	1
13	GTTTTC	6	-0.96	1
14	TTCAAT	43	0.3	1
15	AATCAA	25	0.23	1
16	CAATAT	31	0.24	1
17	TATGCA	40	0.37	1
18	GCATCA	54	0.59	1
19	TCACAA	24	-0.05	1
20	CAAAGT	19	-0.03	1
21	AGTTGT	10	-0.86	1
22	TGTGAT	23	-0.12	1
23	GATGGA	27	0.2	1
24	GGAGCA	33	0.31	1
25	TCACTT	24	0.1	1
26	CTTAGC	17	-0.53	1
27	AGCAAG	33	-0.26	1
28	AAGAAA	33	0.06	1
29	AAAGAC	26	-0.18	1
30	GACCTG	26	-0.47	1
31	CTGAAA	31	0.18	1
32	AAAAAC	26	0.07	1
33	AACCTC	21	-0.82	1
34	CTCCTT	9	-0.81	1
35	CTTGAG	24	0.23	1
36	GAGAGA	24	0.19	1
37	AGAGAA	24	0.07	1
38	GAACTT	32	0.3	1
39	CTTGGA	25	0.27	1
40	GGAGAT	22	-0.39	1
41	GATGTC	1	-1.2	1
42	GTCCTT	33	0.19	1
43	CTTCAG	28	0.13	1
44	CAGAGA	10	-0.7	1
45	AGACCA	34	0.5	1
46	CCACAT	38	0.36	1
47	CATGAC	39	0.06	1
48	GACCCT	24	-0.46	1
49	CCTGAG	37	0.03	1
50	GAGACG	42	0.6	1
51	ACGATA	9	-0.53	1
52	ATAGAC	9	-0.87	1
53	CTGACC	24	-0.35	1
54	ACCCTA	54	0.94	1
55	CTAGAA	23	-0.13	1
56	CTTCTG	42	0.1	1
57	CTGGAT	36	-0.04	1
58	GATCGC	45	0.67	1
59	CGCGAC	51	0.81	1
60	GACTGC	27	0.03	1
61	TGCAAC	55	1.36	1
62	AACGGG	53	0.19	1
63	GGGCGT	38	0.72	1
64	CGTGTT	21	0.15	1
65	GTTGAT	12	-0.9	1
66	GATTTC	19	0.08	1
67	TTCAAC	24	-0.56	1
68	AACGAA	20	-0.1	1
69	GAATTC	12	-0.88	1
70	TTCCTC	40	0.61	1
71	CTCCTG	28	0.36	1
72	CTGTTC	20	0	1
73	TTCCTT	39	0.62	1
74	CTTTTC	46	0.58	1
75	TTCAAG	43	0.05	1
76	AAGATT	37	0.37	1
77	ATTGCT	30	-0.06	1
78	GCTCAA	41	0.36	1
79	CAAGCT	21	-0.02	1
80	GCTTGC	0	-2.78	1
81	TGCTAT	32	0.04	1
82	TATTAT	28	0.34	1
83	TATGCT	9	-1.33	1
84	GCTCTC	36	0.44	1
85	CTCGAT	23	0.28	1
86	GATCAG	37	0.59	1
87	CAGGCC	34	0.08	1
88	GCCGCA	48	1.01	1
89	GCAGAG	6	-1.29	1
90	GAGCTA	37	0.5	1
91	CTAGGC	60	2.05	1
92	GGCGAG	39	-0.24	1
93	GAGAAG	19	-0.48	1
94	AAGAGA	35	0.51	1
95	AGAGCC	39	0.33	1
96	GCCCTG	20	-0.32	1
97	CTGCCC	54	0.58	1
98	CCCAAT	40	0.34	1
99	AATGAA	24	0.09	1
100	GAAAAG	27	0.11	1
101	AAGAGG	37	0.14	1
102	AGGAAC	30	-0.03	1
103	AACCTG	24	-0.47	1
104	CTGTCA	24	-0.22	1
105	CAAGAT	31	0.38	1
106	CGCAGG	47	0.43	1
107	AGGCAA	23	-0.37	1
108	CAAGAA	28	0.07	1
109	GAAGAC	25	0.12	1
110	GACCAA	28	0.07	1
111	CAAAGG	24	-0.27	1
112	AGGAGA	24	-0.2	1
113	AGATTC	26	0.11	1
114	TTCGAG	37	0.14	1
115	GAGCCC	27	-0.36	1
116	CCCCGA	39	0.48	1
117	CGAAGC	20	-0.44	1
118	AGCAGA	25	0.02	1
119	AGACAA	24	-0.06	1
120	CAACTG	21	-0.54	1
121	CTGGAC	39	-0.1	1
122	GACGAA	38	0.29	1
123	GAAGAA	24	-0.01	1
124	GAACCT	20	-0.16	1
125	CCTGGG	43	0.15	1
126	GGGCGC	39	0.3	1
127	CGCCGA	33	0.15	1
128	AGCTGG	43	0.54	1
129	TGGCAG	47	0.82	1
130	CAGAAG	29	-0.03	1
131	AGACGT	29	0.03	1
132	CGTGAG	1	-1.29	1
133	GAGCAG	21	-0.77	1
134	CAGGAG	39	-0.19	1
135	GAGGAG	29	-0.67	1
136	GAGCGC	39	0.24	1
137	CGCGCT	13	-0.98	1
138	GCTGAG	11	-1.02	1
139	CAGCGG	36	0.31	1
140	CGGCTG	54	0.53	1
141	CTGGAG	23	-0.62	1
142	CAGCGC	50	0.83	1
143	CGCTAC	45	0.32	1
144	TACAGG	25	-0.22	1
145	AGGCAG	54	1.13	1
146	CAGCAC	35	0	1
147	CACCGC	39	0.19	1
148	CGCGAT	49	1.11	1
149	GATGAA	28	-0.04	1
150	GAAGAG	24	-0.06	1
151	AGACTG	35	0.3	1
152	CTGCAA	32	-0.18	1
153	AGGCGA	17	-0.79	1
154	CGAGAA	37	0.18	1
155	GAACTG	24	0.23	1
156	GAGGAA	8	-0.71	1
157	GAACGC	31	-0.05	1
158	CGCCTT	63	1.83	1
159	CTTGCA	24	0.01	1
160	GAGAAA	19	-0.34	1
161	AAAGAG	26	-0.33	1
162	GAGCCG	44	0.86	1
163	CCGCTT	33	0.44	1
164	CTTGGC	36	0.37	1
165	GGCTGG	38	0.46	1
166	TGGAGT	31	0.02	1
167	AGTAAG	27	-0.03	1
168	AAGGGT	49	0.69	1
169	GGTCGT	41	0.68	1
170	CGTGAC	39	0.04	1
171	GACGCG	63	1.25	1
172	GCGGAG	42	0	1
173	GAGTTT	49	0.79	1
174	TTTTCT	24	0.27	1
175	TCTGAG	8	-1.34	1
176	GAGGTA	28	-0.02	1
177	GTAGAG	39	0.21	1
178	GAACAG	24	0.02	1
179	CAGCAA	28	0.19	1
180	CAAGAG	25	-0.14	1
181	GAGAGG	21	-0.32	1
182	CAGGAA	24	0.05	1
183	GAACTC	31	0.34	1
184	CTCAAG	54	0.68	1
185	AAGGGC	43	0.44	1
186	GGCAAG	33	-0.12	1
187	GGCCAA	45	0.43	1
188	CAAACA	24	0.08	1
189	ACAGAA	9	-0.74	1
190	AGAAGG	24	-0.12	1
191	AGGCTG	33	0.13	1
192	CTGCAG	40	0.4	1
193	AAGCGC	44	0.19	1
194	CTACGC	48	0.35	1
195	CGCGAA	32	-0.02	1
196	GAACCC	2	-1.31	1
197	CCCCTG	33	-0.02	1
198	CTGCTA	23	-0.09	1
199	CTAAGG	36	0.23	1
200	AGGCGC	40	0.65	1
201	GATCTG	0	-2.14	1
202	GAGTTG	39	0.49	1
203	TTGAGG	23	-0.3	1
204	GAACAA	19	-0.05	1
205	CGCGAG	52	0.65	1
206	CAGAGG	27	-0.12	1
207	GAGCTG	31	-0.44	1
208	CTGAGG	31	-0.14	1
209	CTGAAT	9	-0.69	1
210	AATCGA	39	0.42	1
211	CGAAGG	35	0.32	1
212	GAGCAA	41	0.07	1
213	AGGCGT	11	-1.02	1
214	CTAAGA	31	0.23	1
215	AGACGC	0	-1.34	1
216	CTGGCT	35	-0.33	1
217	GAGGAC	31	-0.2	1
218	GACGAG	39	0.23	1
219	CTGACG	31	-0.05	1
220	ACGCGG	27	-0.1	1
221	CGGATC	51	0.43	1
222	ATCCGG	53	0.29	1
223	CGGGAA	27	-0.14	1
224	CCCGAC	39	0.21	1
225	GAGAGC	36	-0.34	1
226	ATTACC	50	0.82	1
227	ACCCAG	24	-0.1	1
228	AGGTGG	18	-0.44	1
229	CAGTGG	24	-0.49	1
230	CAGCTC	0	-1.57	1
231	CTCGAA	37	0.18	1
232	GAAAAC	19	-0.37	1
233	AACGAG	49	1.09	1
234	GAGGCA	12	-1.16	1
235	GCAGAC	17	-0.72	1
236	GACGCC	36	-0.02	1
237	GCCCGT	3	-0.97	1
238	CGTCAG	32	0.14	1
239	CAGAAC	36	0.42	1
240	AACAAG	36	0.04	1
241	AAGGTC	47	0.56	1
242	GTCTAC	33	0.24	1
243	TACTCT	42	0.49	1
244	TCTAGG	25	-0.19	1
245	AGGCCT	9	-0.8	1
246	CCTAGC	39	0.02	1
247	AGCAGG	21	-0.54	1
248	AGGCTT	31	0.3	1
249	CTTCGC	58	0.85	1
250	CGCCAG	24	-0.55	1
251	CTGGGG	26	-0.07	1
252	GGGGAG	39	-0.2	1
253	GAGCGT	38	-0.25	1
254	CTCCGG	34	-0.23	1
255	CGGGAG	28	-0.63	1
256	CGCCGC	54	0.69	1
257	GACCTC	49	0.24	1
258	CTCCAA	21	-0.66	1
259	CAACAG	41	0.43	1
260	CGTCCC	50	0.7	1
261	CCCGCT	42	0.25	1
262	GAGGCG	33	-0.41	1
263	GCGCGC	45	0.79	1
264	CGCAAC	53	0.39	1
265	AACCAG	16	-0.89	1
266	TGGGAG	14	-0.61	1
267	AGGCCG	20	-0.62	1
268	CCGCAG	53	1.37	1
269	CGGGCG	63	2.7	1
270	CGCCTG	54	0.42	1
271	CGGTTC	38	0.4	1
272	TTCCGC	41	0.17	1
273	GACAGG	0	-2.31	1
274	AGGGAG	15	-0.85	1
275	CGCTTC	39	0.17	1
276	TTCCGG	24	-0.61	1
277	AAGCTG	22	-0.65	1
278	CAACGA	26	-0.26	1
279	CGAGCA	38	0.22	1
280	GAGCTC	9	-0.79	1
281	CTCCAG	0	-2.03	1
282	CAGGAC	29	-0.03	1
283	GACAGC	39	-0.05	1
284	AGCCTC	23	0.09	1
285	CTCCTA	29	-0.04	1
286	CTAGAT	6	-1.17	1
287	CGACTC	27	-0.07	1
288	CGAGAG	17	-0.74	1
289	GAGCCA	2	-1.38	1
290	CCAAAC	24	0.03	1
291	AACAGG	0	-1.72	1
292	AGGAGC	10	-1.04	1
293	AGCCGG	17	-0.46	1
294	CGGCAA	25	-0.31	1
295	AGGGAA	42	0.37	1
296	GAAAGC	11	-0.44	1
297	AGCCAG	27	-0.07	1
298	CGCACA	23	-0.21	1
299	ACACTG	30	-0.03	1
300	CTGTAC	25	-0.44	1
301	TACGCC	46	0.36	1
302	GCCAAA	33	0.06	1
303	AAACCC	49	0.3	1
304	CCCAGC	39	0.24	1
305	CAGCGT	54	1.01	1
306	CGTAGG	30	-0.39	1
307	GAACGG	42	0.06	1
308	CTGTTG	28	0.29	1
309	TTGCAA	28	-0.01	1
310	CAGCAG	36	0.04	1
311	AGGAAA	34	-0.18	1
312	AAACAC	24	-0.35	1
313	GAGGAT	27	-0.38	1
314	AAGCGG	39	-0.27	1
315	CAAGAC	22	-0.09	1
316	CAGCGA	52	1.14	1
317	GAAAGG	24	-0.06	1
318	AGGAGG	15	-0.77	1
319	CAGTAT	39	0.66	1
320	TATCAG	28	0.12	1
321	GAGCGG	18	-0.75	1
322	GAAAGA	24	-0.25	1
323	CTGCGG	52	0.34	1
324	CGGGAT	27	0.02	1
325	GAAGAT	36	0.25	1
326	AGGGAT	9	-0.93	1
327	AAATGG	43	0.51	1
328	TGGCAA	39	0.37	1
329	CAACCA	26	0.2	1
330	CCAAGG	18	-0.37	1
331	AAAGAA	24	-0.15	1
332	GAAAAT	24	0.17	1
333	GTTCGT	39	0.09	1
334	CGTAGT	3	-1.13	1
335	AGTAAC	32	0.14	1
336	AGGCTC	36	0.13	1
337	CTCTTC	26	0	1
338	TTCACC	20	-0.32	1
339	ACCAAA	29	0.17	1
340	AAACGC	30	-0.52	1
341	CGCAGA	22	-0.26	1
342	AGAGGG	41	0.34	1
343	GGGGAT	17	-0.64	1
344	GATGAG	26	-0.5	1
345	CCCATC	54	0.92	1
346	ATCCAG	20	-0.56	1
347	CAGCTG	26	-0.11	1
348	CTGGAA	2	-1.45	1
349	GATTCT	25	-0.39	1
350	TCTCAG	30	0.17	1
351	GAGCGA	17	-0.22	1
352	CAGGAT	42	0.77	1
353	GATCGG	44	0.48	1
354	CGGCGG	35	-0.17	1
355	CGGCCT	53	0.8	1
356	CCTCTG	29	-0.64	1
357	AGAGAG	24	-0.05	1
358	CGTCGA	43	0.66	1
359	CGACAG	45	0.51	1
360	GACCGT	38	0.48	1
361	CAGATC	31	-0.26	1
362	ATCCTA	12	-0.72	1
363	CTAGAG	1	-2.17	1
364	CAGTTT	0	-1.3	1
365	TTTCAG	37	0.45	1
366	GAGCAC	9	-0.88	1
367	CACCAA	7	-1.4	1
368	CAACGG	56	1.18	1
369	GAAGCC	30	0.33	1
370	GCCAGA	27	0.37	1
371	AGAAGA	24	0.07	1
372	AGACGA	31	0.11	1
373	CGAGAT	33	0.4	1
374	ACGTTC	36	0.05	1
375	TTCCAG	37	-0.25	1
376	CAGGGA	46	0.8	1
377	GGAGAA	27	0.38	1
378	GAATCG	36	-0.12	1
379	TCGAGA	29	0.26	1
380	AGACGG	24	-0.33	1
381	GAGGGC	39	-0.15	1
382	AAGTTC	38	0.21	1
383	CGGACA	27	-0.11	1
384	AGGCGG	34	0.04	1
385	CGGCGT	56	0.72	1
386	CGTCAA	42	0.6	1
387	TTCCAA	27	0.16	1
388	CACCTC	29	0.19	1
389	CTTCGG	32	-0.14	1
390	CGGCAG	50	0.73	1
391	GAATGC	45	0.56	1
392	TGCGAC	24	-0.2	1
393	GACAGA	24	0.12	1
394	AGAAAA	24	-0.02	1
395	AAATCT	24	0.09	1
396	TCTCGT	33	-0.06	1
397	CGTGAA	33	0.46	1
398	CGGGAC	36	-0.07	1
399	GACCAG	25	-0.44	1
400	TTCCGT	24	-0.37	1
401	CGTCGG	28	0.25	1
402	CGCCAC	39	0.07	1
403	CACCTG	54	0.44	1
404	GAACGT	22	-0.3	1
405	CCATCC	18	-0.77	1
406	TCCCGC	26	0.06	1
407	CGCCGG	53	0.48	1
408	CACCAG	39	-0.3	1
409	CCATTC	24	-0.41	1
410	AGATCA	24	-0.37	1
411	TCATTC	13	-0.12	1
412	CTCAGA	0	-3.62	1
413	AAATTC	43	0.46	1
414	TTCCAT	48	0.75	1
415	CATGAG	5	-1.24	1
416	CGTGGC	12	-0.55	1
417	CGTTTG	9	-0.58	1
418	AGGGTG	10	-1.24	1
419	GTGGAG	31	-0.11	1
420	CAGCTT	3	-1.85	1
421	CGCGGA	41	0.44	1
422	GGACAG	46	0.78	1
423	GAATGT	18	-0.31	1
424	TGTGAC	16	-0.63	1
425	AAATTA	28	0.02	1
426	TTACAC	26	0.14	1
427	CACCGG	29	-0.05	1
428	GAACTA	24	-0.1	1
429	GAGGTC	24	-0.23	1
430	GTCCGC	46	0.3	1
431	AGAAAG	24	0.09	1
432	AAGCTC	42	0.64	1
433	CTCCGC	39	-0.05	1
434	CTCAGG	38	0.32	1
435	CGCCGT	42	0.04	1
436	CGTCAT	42	0.58	1
437	GAGTTC	21	-0.65	1
438	AAGCAG	31	0.04	1
439	CTGCGC	37	0.07	1
440	CGCCTC	54	0.78	1
441	GAACCG	48	0.96	1
442	CCGGAC	37	0.14	1
443	CTCCGT	47	0.22	1
444	TGCGTC	38	0.37	1
445	GTCGAG	62	2.05	1
446	GACAGT	7	-0.97	1
447	AAGATC	49	0.2	1
448	ATCCGC	54	0.52	1
449	AGGGAC	24	-0.52	1
450	GGACTG	40	0.6	1
451	CTTGAC	24	0.15	1
452	CTCGAC	3	-1.13	1
453	AAAGTC	34	0.14	1
454	GTCCGT	48	0.56	1
455	CAAGGG	18	-0.44	1
456	GGGCTC	40	0.38	1
457	CTCGGC	61	1.48	1
458	CGGCGC	27	-0.2	1
459	CGTCTC	36	-0.15	1
460	CTCCAT	23	-0.57	1
461	CGGTGC	37	0.61	1
462	TGCCTG	11	-0.84	1
463	CAATTT	25	0.38	1
464	TTTCGC	38	0.72	1
465	CGCTTT	36	0.24	1
466	TTTGAG	14	-0.73	1
467	CAGTTG	36	0.43	1
468	TTGAGA	24	0.17	1
469	AGACAG	24	0.26	1
470	AGAGTC	24	0.22	1
471	GAGCTT	42	0.28	1
472	CTTCGT	30	0.3	1
473	CTGCTG	26	-0.02	1
474	CTGCAC	24	-0.12	1
475	CAGGTG	53	0.64	1
476	GTGGGT	35	-0.18	1
477	GGTGGC	54	1.03	1
478	GGCAGG	37	0.41	1
479	CGTCGT	34	0.25	1
480	GACAAC	35	0.13	1
481	AACAGA	35	0.14	1
482	GAAGTA	33	0.24	1
483	GAAGGG	21	-0.52	1
484	GGGCAG	38	-0.3	1
485	CGCCAA	38	0.47	1
486	GTAGAA	26	0.31	1
487	CACCCA	40	0.03	1
488	CCACGC	22	-0.48	1
489	TTGCGC	34	0.07	1
490	AAGCGA	32	0.09	1
491	GATGGT	42	0.65	1
492	GGTCAA	0	-1.86	1
493	CAATAC	61	1.1	1
494	TACCTG	26	0.08	1
495	TTTGCC	43	0.52	1
496	GCCAGG	9	-1.12	1
497	GATACG	33	0.33	1
498	ACGATT	24	-0.06	1
499	ATTCGT	39	0.63	1
500	CGTCGC	47	0.79	1
501	CTACGT	45	0.71	1
502	CAAAGA	24	-0.32	1
503	CAAATC	37	0.42	1
504	ATCCGT	46	0.53	1
505	ATCCTG	39	0.07	1
506	GAGCCT	32	0.31	1
507	CCTGGT	63	0.7	1
508	GGTACA	28	0.43	1
509	ACACGC	23	-0.23	1
510	GCCAAT	15	-1.15	1
511	AATGTC	43	0.65	1
512	GTCCCA	35	0.11	1
513	CCAGTG	32	0.25	1
514	GTGCGT	39	0.18	1
515	CGTTCC	27	-0.1	1
516	TCCAGC	30	-0.23	1
517	AGCCCT	21	-0.48	1
518	CCTCTC	59	1.33	1
519	CTCTAT	39	0.09	1
520	TATGAG	17	-0.77	1
521	GAGTAC	24	-0.18	1
522	TACATC	46	0.54	1
523	AGGTCT	12	-1.02	1
524	TCTCAA	10	-0.56	1
525	TACCGC	11	-0.85	1
526	CGCCCT	44	0.62	1
527	CCTTAA	11	-0.56	1
528	ATGGAG	30	-0.7	1
529	TTGCCT	33	0.33	1
530	CCTCCT	47	0.63	1
531	CCTCCG	61	2.04	1
532	CCGGGA	26	0	1
533	GGAAAC	38	0.31	1
534	AACCGG	43	0.1	1
535	CGGAGG	31	-0.02	1
536	AGGGTT	4	-1.48	1
537	GTTTCC	0	-4.1	1
538	TCCATC	19	-0.82	1
539	ATCAAT	18	-0.65	1
540	AATAAC	1	-1.53	1
541	AACCCT	63	1.38	1
542	CCTCAA	30	0.3	1
543	GAGACA	7	-1.41	1
544	ACATCT	11	-0.38	1
545	TCTGGC	12	-0.66	1
546	GTTCCT	39	0.39	1
547	CCTACC	39	0.66	1
548	ACCACC	21	-0.66	1
549	ACCTCA	33	0.19	1
550	TCAGCC	15	-0.65	1
551	GCCGGG	63	1.73	1
552	GGGTTT	60	1.48	1
553	TTTCCC	34	-0.09	1
554	CCCACC	27	-0.28	1
555	CAGTCA	30	0.01	1
556	TCATCT	9	-0.48	1
557	TCTAAG	31	0.13	1
558	ATCTCC	21	-0.6	1
559	TCCTTG	15	-0.88	1
560	TTGAAG	39	0.08	1
561	CGCTCC	19	-0.29	1
562	TCCACC	44	0.2	1
563	ACCTAC	11	-0.75	1
564	GCCTAC	26	-0.47	1
565	CCTTCC	34	-0.13	1
566	TCCATG	25	-0.21	1
567	ATGATG	63	2.57	1
568	ATGAGC	63	2.14	1
569	AGCAAC	23	-0.48	1
570	AACCGC	59	1.13	1
571	CGCAGC	27	0.08	1
572	AGCTCA	16	-0.47	1
573	TCAGGA	14	-0.28	1
574	GGAGGC	54	0.76	1
575	GGCCAG	15	-0.76	1
576	CAGTCC	30	-0.45	1
577	TCCCTG	27	-0.47	1
578	CTGCCG	39	0.46	1
579	CCGAGC	63	2.5	1
580	AGCTCC	25	-0.55	1
581	TCCATT	0	-1.4	1
582	ATTCTC	44	0.27	1
583	AAGACC	18	-0.5	1
584	ACCTCC	11	-0.81	1
585	TCCCTC	21	-0.7	1
586	CTCAAC	24	-0.26	1
587	CCTCCA	47	0.77	1
588	CCAGGT	55	0.84	1
589	GGTTCT	42	0.76	1
590	TCTCTG	21	-0.1	1
591	CAGAGC	38	0.01	1
592	AGCAAA	18	-0.47	1
593	AAACCA	38	0.31	1
594	TCCAAC	39	0.13	1
595	CTCTCT	13	-0.89	1
596	TCTTCA	9	-0.39	1
597	TCAGTC	18	-0.82	1
598	GTCCAC	33	-0.17	1
599	CACTAT	30	-0.22	1
600	GCTGAT	32	0.12	1
601	GAAGGC	1	-1.7	1
602	AAGCCA	32	-0.17	1
603	CCACTC	40	0.53	1
604	CTCACG	36	-0.19	1
605	ACGGAC	31	0	1
606	GACAAG	37	-0.16	1
607	AAGAAC	35	-0.21	1
608	AAGGAC	35	0.08	1
609	GACAAA	46	0.32	1
610	AGGGGC	41	0.2	1
611	GGTAAA	0	-1.94	1
612	AAAGGC	50	0.59	1
613	GGCACA	26	-0.22	1
614	ACAGGA	2	-2.27	1
615	GGAACT	0	-1.51	1
616	ACTCGG	11	-0.38	1
617	ACCATG	30	-0.17	1
618	ATGCTA	23	-0.14	1
619	AAAACT	34	0.2	1
620	ACTCTT	24	-0.38	1
621	CTTCAA	24	-0.1	1
622	GGGTCT	35	0.19	1
623	CAGAGT	15	-0.78	1
624	AGTGAT	6	-0.75	1
625	GAAATG	24	-0.03	1
626	ATGGCA	28	0.29	1
627	GCAATA	24	0.14	1
628	ATAGCA	35	0.22	1
629	GCAAAT	24	0.05	1
630	AATCAG	39	0.51	1
631	CAGACA	23	-0.13	1
632	ACACCG	48	0.95	1
633	CCGAAC	18	-0.08	1
634	AACTTG	54	1.39	1
635	TTGATA	0	-1.71	1
636	ATACCA	31	0.23	1
637	CCATTT	21	-0.09	1
638	TTTGGA	44	0.68	1
639	GGAGAC	15	-0.29	1
640	GACGTG	39	0.39	1
641	GTGGTG	31	-0.06	1
642	GTGGGC	50	0.32	1
643	GGCTGT	54	1.16	1
644	TGTCTG	29	0.42	1
645	CTGGCG	46	0.82	1
646	GCGATT	35	0.7	1
647	ATTCAC	47	0.66	1
648	CACATA	21	-0.46	1
649	ATAAAG	34	0.27	1
650	AAGAGC	48	0.94	1
651	AGCTGT	24	-0.46	1
652	TGTAGA	23	0.11	1
653	AGGTTC	41	0.44	1
654	CGTTTT	27	0.02	1
655	TTTAAT	24	0.23	1
656	AATCTG	22	-0.07	1
657	TTCATG	18	-0.69	1
658	ATGCGT	0	-1.55	1
659	CGTGTC	53	0.99	1
660	GTCTCC	20	-0.32	1
661	TCCATA	11	-0.12	1
662	ATAAAC	25	0.22	1
663	AACAAC	22	-0.5	1
664	AACATT	39	0.21	1
665	ATTGTG	2	-1.41	1
666	GTGAAA	27	-0.48	1
667	AAATGT	0	-1.39	1
668	TGTACA	38	0.54	1
669	ACAAAA	33	0.08	1
670	AAAATT	31	0.09	1
671	CGTCAC	39	0.66	1
672	CACTTG	33	0.11	1
673	TTGAAA	35	0.35	1
674	AAAGCT	26	-0.03	1
675	GCTGTT	36	0.32	1
676	GTTAAT	26	0.22	1
677	AATAAT	25	0.3	1
678	AACCTT	18	0.08	1
679	CTTGTA	31	0.34	1
680	GTACTT	24	0	1
681	CTTAGG	27	0.19	1
682	AGGTTT	40	0.2	1
683	TTTGGC	37	-0.15	1
684	GAGATG	50	0.68	1
685	ATGAAG	45	0.47	1
686	AAGTAC	59	1.18	1
687	TACTTT	55	0.83	1
688	TCTGTA	7	-1.65	1
689	GTACAG	39	0.37	1
690	CAGGTT	1	-1.67	1
691	GTTCCC	0	-1.96	1
692	CCCAGA	29	0.36	1
693	GATGAT	35	0.32	1
694	CGGAAT	26	0.03	1
695	AATTTT	32	0.32	1
696	TTTATT	38	0.47	1
697	ATTTAC	11	-0.84	1
698	TACTTG	35	0.3	1
699	TTGGAA	29	0.28	1
700	CTAATG	40	0.28	1
701	ATGCAT	35	0.17	1
702	CATGAT	26	0.03	1
703	GGCGAT	26	-0.32	1
704	GATCCA	30	0.49	1
705	CCAGAA	26	0.03	1
706	AGCCCC	30	-0.24	1
707	CCCCCT	41	0.36	1
708	CCTATT	25	0.11	1
709	ATTCCC	19	-0.5	1
710	CCCTTA	33	0.09	1
711	TTAGGC	24	0	1
712	GGCGGT	51	1.23	1
713	GGTGCA	28	0.17	1
714	GCAGAA	11	-0.33	1
715	GAATCA	24	-0.04	1
716	TCACAT	18	-0.28	1
717	CATCTT	24	0.16	1
718	CTTTAT	35	0.52	1
719	TATGAA	24	0.18	1
720	GTAATA	26	0.21	1
721	ATACAG	24	-0.07	1
722	CAGAAA	34	-0.01	1
723	GGCTGC	39	0.49	1
724	TGCTTT	0	-1.29	1
725	TTTACT	28	0.4	1
726	GTAATG	40	0.29	1
727	ATGCAC	48	0.82	1
728	TTGATG	31	0.1	1
729	CATAAA	24	0.18	1
730	AACTCC	21	-0.5	1
731	TCCAGT	19	-0.43	1
732	AGTATC	41	0.32	1
733	ATCTGC	33	-0.07	1
734	TGCAGG	40	0.38	1
735	GTGGAA	15	-0.72	1
736	GAAGTG	24	0.21	1
737	GAATTT	28	0.25	1
738	TTTATG	38	0.16	1
739	ATGTTC	24	-0.05	1
740	TTCTCC	37	-0.27	1
741	TCCTAT	44	0.56	1
742	TATGGA	42	0.71	1
743	AACTTT	38	0.76	1
744	GGCTAT	50	1.01	1
745	GGATTT	24	-0.02	1
746	TTTTCA	24	0.11	1
747	CATCAG	35	0.15	1
748	CAGTTA	30	0.21	1
749	TTAAAA	24	0.02	1
750	AAACCT	24	0.06	1
751	CCTCTT	24	-0.11	1
752	AAAGCC	14	-0.68	1
753	GCCATT	2	-1.25	1
754	ATTGAG	18	-0.65	1
755	CCATCT	15	-0.45	1
756	TCTATG	9	-0.76	1
757	ATGTTT	48	0.6	1
758	ATGAAT	39	0.21	1
759	AATATT	25	0.16	1
760	ATTGCA	49	0.89	1
761	GCACCT	9	-1.07	1
762	CCAGAG	36	0.34	1
763	AGAACA	24	-0.27	1
764	ACAGAC	24	-0.67	1
765	CCTGTC	19	-0.76	1
766	GTCACA	48	0.49	1
767	ACAAAT	24	0.23	1
768	AATGTT	21	-0.45	1
769	GTTATT	31	0.4	1
770	ATTACT	30	0.34	1
771	ACTCCG	33	0.02	1
772	CCGCAA	62	1.39	1
773	CGAGTA	36	0.4	1
774	GAATAC	2	-1.38	1
775	TACCCG	48	0.94	1
776	CCGGCA	61	2.12	1
777	GCATTC	38	0.06	1
778	TTCTTA	23	-0.09	1
779	TTATCC	38	0.37	1
780	TCCCCT	20	-0.5	1
781	CCTGAA	35	0.33	1
782	GTTAGC	28	0.17	1
783	ATTGGG	1	-1.89	1
784	GGGGTT	15	-0.32	1
785	GCCAGC	39	-0.04	1
786	AGCCAT	30	-0.3	1
787	CATGCA	27	-0.51	1
788	GCAACT	3	-1.14	1
789	ACTGTG	6	-0.77	1
790	GTGCAA	35	0.16	1
791	CAACTT	31	0.35	1
792	AAACTC	52	0.25	1
793	AAGCCC	44	0.41	1
794	CCCCGG	20	-0.64	1
795	AGGTTG	0	-1.39	1
796	AGAATG	34	0.32	1
797	ATGAAA	31	0.02	1
798	GAGTAT	52	0.6	1
799	TATAAA	26	0.06	1
800	AAAAAT	42	0.37	1
801	AATATG	36	0.47	1
802	ATGAGT	27	-0.56	1
803	AGTACA	24	0.12	1
804	ACATGG	43	0.23	1
805	TGGATA	35	0.35	1
806	ATAGAA	24	0.03	1
807	GAAAAA	24	0	1
808	GATTAT	9	-0.86	1
809	TATTTA	33	0.43	1
810	TTAAGA	24	0.03	1
811	AGAAAC	0	-1.58	1
812	CTTATT	25	-0.1	1
813	ATTAAT	26	0.27	1
814	AATCCA	46	0.52	1
815	CCAAAA	35	0.03	1
816	AAAATG	35	0.1	1
817	ATGACA	36	0.41	1
818	AAAAGG	29	0.11	1
819	GATAAT	24	-0.17	1
820	AATAAG	24	0.14	1
821	AAGGGA	34	0.39	1
822	GGAAGT	7	-0.71	1
823	AGTAGT	9	-0.54	1
824	AGTATA	24	0.08	1
825	CCAAGT	9	-1.17	1
826	AGTGAA	24	-0.12	1
827	TCAAAT	24	0.13	1
828	AATTCT	24	0.17	1
829	TCTAGT	26	0.05	1
830	AGTGCA	17	-0.4	1
831	GCATTA	24	0.07	1
832	TTAGAA	23	-0.26	1
833	CTTGAA	24	0.08	1
834	AGGACA	24	-0.02	1
835	ACAACA	15	-0.09	1
836	ACATAC	39	0.36	1
837	TACGAT	35	0.15	1
838	GATATT	34	0.04	1
839	ATTCAT	35	0.31	1
840	CATCAC	43	0.29	1
841	CACAGA	16	-0.39	1
842	AAATAT	25	0.17	1
843	GAAGCT	36	0.16	1
844	GCTATT	36	0.23	1
845	ATTTCA	24	-0.02	1
846	AATGAG	30	-0.53	1
847	TATGGT	41	0.6	1
848	GGTGAT	0	-1.74	1
849	GATAAG	45	0.36	1
850	AAGGAA	29	-0.08	1
851	GGCCGG	53	0.69	1
852	CGGGTC	47	-0.02	1
853	GTCATA	27	0.16	1
854	CCAGTT	31	0.22	1
855	GTTTTA	24	-0.04	1
856	TTAAAG	27	0.37	1
857	AAGGTG	37	-0.1	1
858	GTGTTG	51	0.89	1
859	TTGGAC	42	0.72	1
860	CAAAAT	31	0.33	1
861	AATTAT	51	0.43	1
862	TATTCA	19	-0.13	1
863	TCAGAG	21	-0.33	1
864	GTATTT	24	0.53	1
865	TTTTTA	24	0.23	1
866	TTACCT	26	0.19	1
867	CCTAAA	33	0.26	1
868	AAAAGT	24	-0.14	1
869	AGTGAC	10	-1.19	1
870	GACTCC	21	-0.62	1
871	TCCACA	16	-0.64	1
872	CCGCTG	45	0.49	1
873	GATGTT	24	0.21	1
874	GTTCTC	46	0.79	1
875	CCCCCC	30	-0.01	1
876	CCCATT	61	1.65	1
877	CACAGC	11	-0.99	1
878	AGCCTG	27	-0.18	1
879	CAGATA	38	-0.14	1
880	ATAGTA	24	0.31	1
881	GAGAAT	24	0.17	1
882	ATGCCA	0	-2.01	1
883	CATTTA	24	0.11	1
884	TTACCG	39	0.46	1
885	CCGAAG	39	0.34	1
886	ACCTCT	31	0.37	1
887	AGGCCA	11	-0.95	1
888	CATGAA	24	0.09	1
889	TCATCG	24	-0.08	1
890	TCGGAT	22	-0.21	1
891	ATGCCC	46	0.6	1
892	CCCAAA	4	-1.42	1
893	AAACAT	24	-0.03	1
894	CATCCA	46	0.49	1
895	CCAAGC	26	-0.03	1
896	ATTTTA	24	-0.03	1
897	AAAATA	25	0.15	1
898	ATAAGC	24	-0.43	1
899	CAACAA	33	0.18	1
900	AATAGG	27	0.17	1
901	CGTAAA	49	0.97	1
902	ATGGAA	31	-0.11	1
903	AAATCG	47	0.8	1
904	TCGCCA	26	-0.34	1
905	CATTTT	26	0.26	1
906	TCAGAT	24	0.01	1
907	GATGTG	36	0.11	1
908	GTGTTA	24	-0.1	1
909	TTAATA	28	0.02	1
910	ATAATA	24	0.18	1
911	ATACCT	33	0.15	1
912	CCTGAT	0	-2.48	1
913	GATAAA	25	0.21	1
914	CCCTTC	53	0.47	1
915	TTCGAA	24	-0.14	1
916	GATTTA	28	0.07	1
917	TTAAAC	24	0.2	1
918	AACACA	26	-0.45	1
919	AAAGGG	30	-0.17	1
920	GGGAGA	23	0	1
921	AGACCT	23	-0.28	1
922	CCTCCC	23	-0.56	1
923	ATCGAG	37	-0.12	1
924	GAGTTA	24	-0.06	1
925	TTAAGG	36	0.03	1
926	TCTTGG	25	-0.19	1
927	TGGGAA	31	0.35	1
928	AGACAT	25	0.07	1
929	CATCCT	36	0.56	1
930	CCTACT	30	0.2	1
931	ACTGAC	53	1.22	1
932	GACGTT	51	0.93	1
933	GTTGCC	40	0.19	1
934	GCCTGT	12	-0.23	1
935	TGTAGT	14	-0.29	1
936	AGTCTC	10	-1.17	1
937	CTCCGA	37	0.07	1
938	CGAAAG	36	0.04	1
939	GTGGCT	39	0.41	1
940	GCTTTT	36	0.35	1
941	TTTGCA	16	-0.43	1
942	GCACAA	24	-0.08	1
943	CAAAAA	24	0.09	1
944	GACTAC	54	1.03	1
945	TACACC	16	-0.76	1
946	ACCATA	44	0.39	1
947	GTTTGC	48	0.71	1
948	TGCAAA	37	0.34	1
949	AAAGCA	24	-0.16	1
950	GAAACT	26	0.3	1
951	ACTACA	50	1	1
952	TTCAAA	45	0.78	1
953	CTCAGC	28	-0.26	1
954	AAGAGT	17	-0.47	1
955	AGTGGT	50	0.64	1
956	GGTCTT	36	0.23	1
957	CTTGAT	24	0.03	1
958	GATCCT	42	0.62	1
959	CCTTTT	45	0.52	1
960	TTTCTA	26	0.07	1
961	AACATA	24	0.33	1
962	AACAGC	33	-0.24	1
963	ATGTCA	24	-0.61	1
964	TTCAGA	42	0.73	1
965	AAGAAG	30	0.1	1
966	AAAGAT	25	-0.2	1
967	GATCAT	25	0.26	1
968	GGATAC	27	-0.12	1
969	TACAGA	33	0.27	1
970	AGAAAT	24	0.01	1
971	AATCTA	31	0.48	1
972	CTAAGC	43	0.74	1
973	AGCACG	29	-0.53	1
974	ACGTCA	19	-0.86	1
975	TCAAGT	24	0.02	1
976	GAGATT	34	0.6	1
977	TTAGAG	37	0.39	1
978	GAGCAT	6	-1.65	1
979	GATCAA	24	0.11	1
980	CCTTAC	30	0.07	1
981	TACCCA	22	-0.69	1
982	CCAGGA	29	0.08	1
983	GGACAT	34	0.63	1
984	CATTCA	18	-0.04	1
985	TCAGGG	25	-0.3	1
986	TCTGCA	24	-0.1	1
987	GCAGGA	19	0.04	1
988	GGATCT	41	0.62	1
989	TCTGAT	3	-1.59	1
990	GATGCA	31	0.46	1
991	GCAACA	24	0.15	1
992	TGGGCT	3	-1.24	1
993	GCTGAA	34	0.35	1
994	ACAGTC	45	0.35	1
995	GTCCAG	9	-1.22	1
996	CAGATG	19	-0.79	1
997	ATGGTA	0	-2.95	1
998	GTAAAC	24	0.41	1
999	AGCTTG	22	-0.27	1
1000	CCTGAC	32	0.23	1
1001	CTGATA	15	-0.12	1
1002	ATAACA	15	-0.07	1
1003	ACAGCC	18	-0.81	1
1004	GCCACA	30	-0.34	1
1005	ACAATA	22	-0.04	1
1006	ATAGTG	24	0.01	1
1007	GTGATT	44	0.72	1
1008	TCAGAC	20	-0.3	1
1009	AGGAAG	26	-0.13	1
1010	AAGAAT	36	0.42	1
1011	CTGTCG	48	1.02	1
1012	TCGCTT	35	0.39	1
1013	GATAGT	24	0.06	1
1014	AGTGTT	25	-0.14	1
1015	AACTCA	22	-0.23	1
1016	TCAGCA	20	-0.16	1
1017	GCAAAC	26	0.29	1
1018	AACAGT	39	0.28	1
1019	AGTTTA	24	0.01	1
1020	TTAAAT	35	0.24	1
1021	AATACA	28	0.15	1
1022	ACAAAG	24	-0.04	1
1023	ATCTTT	52	0.66	1
1024	GCAAGT	24	0.11	1
1025	AATCCT	54	0.82	1
1026	CCTGTT	37	0.43	1
1027	GTTGTC	27	0.14	1
1028	GTCAGC	21	-0.67	1
1029	AGCCTA	16	-0.69	1
1030	CTAACA	27	-0.06	1
1031	AAGCTT	34	0.02	1
1032	CTTTCA	24	0.14	1
1033	AATAAA	24	0.16	1
1034	AAACTG	37	0.23	1
1035	ATAACT	29	0.3	1
1036	ACTGAT	27	0.08	1
1037	AGTTTT	34	0.19	1
1038	AAGCCT	32	0.14	1
1039	CCTTCA	24	-0.25	1
1040	CTGTCT	29	-0.11	1
1041	GACTCG	45	0.14	1
1042	TCGAAT	49	0.79	1
1043	AATTTC	36	0.33	1
1044	GATAGG	38	0.24	1
1045	CCTAGT	21	-0.36	1
1046	AGTTCC	9	-0.69	1
1047	TCCAAT	25	0	1
1048	GATACT	28	0.35	1
1049	ACTAAA	24	0.25	1
1050	CTGTTT	44	0.59	1
1051	TTTAGT	25	0.09	1
1052	AGTAGC	10	-0.62	1
1053	AGCAAT	32	0.16	1
1054	AAATTG	31	0.31	1
1055	TTGTCC	27	-0.13	1
1056	TCCCAA	11	-0.88	1
1057	CAAGGT	53	0.96	1
1058	GGTCCT	53	0.68	1
1059	AATGCA	24	0.04	1
1060	TCACAG	41	0.48	1
1061	TCAGGT	33	0.24	1
1062	TCTAAT	23	0.01	1
1063	AATAGA	24	0.15	1
1064	AGATTA	24	0.14	1
1065	TCCCAT	22	-0.09	1
1066	CATAAT	28	0.1	1
1067	AATGGA	33	0.19	1
1068	GGAAAT	24	-0.12	1
1069	TCATAT	41	0.24	1
1070	TATACT	24	0.23	1
1071	ACTTCA	24	0	1
1072	GATCTT	24	0.12	1
1073	CTTAAT	33	0.39	1
1074	AAGGTA	24	0.18	1
1075	GTATCC	10	-1.25	1
1076	TCCCGA	36	-0.03	1
1077	ATCGTC	35	-0.24	1
1078	GTCTCA	43	0.74	1
1079	TCAACA	24	-0.24	1
1080	ATATCT	25	0.11	1
1081	CCTAAC	46	0.84	1
1082	AAGTTA	37	0.39	1
1083	TCCCGT	27	0	1
1084	CGTGAT	32	0.5	1
1085	AGCTTC	43	0.29	1
1086	TTCGTT	59	1.9	1
1087	TTAGCA	24	0.01	1
1088	GCAAAG	34	0.26	1
1089	AAGTCT	23	-0.31	1
1090	AAGTTG	38	0.18	1
1091	CATTAT	39	0.43	1
1092	TATCCT	42	0.38	1
1093	ATCATT	26	-0.46	1
1094	GATCCC	51	1.14	1
1095	CCCAAC	41	0.57	1
1096	GTTTCA	24	0.15	1
1097	GCAAGG	28	-0.33	1
1098	CTGTCC	39	0.14	1
1099	AGCATC	28	-0.17	1
1100	CCTATC	50	1.11	1
1101	ATCAAG	38	0.21	1
1102	TTATCT	24	0.02	1
1103	AATTCA	24	0.01	1
1104	TTGAGT	45	0.26	1
1105	AGTCGT	24	-0.34	1
1106	ATCTTC	27	0.14	1
1107	TTCTCA	35	0.09	1
1108	CCTAAT	26	0.34	1
1109	TTATAC	44	0.43	1
1110	TACCGT	20	-0.72	1
1111	GGGATG	52	0.87	1
1112	TCTTCC	3	-1.29	1
1113	CCTAAG	36	0.03	1
1114	GGAATG	41	0.49	1
1115	TCCGAT	22	-0.2	1
1116	TCAATG	17	-0.05	1
1117	GATATG	47	0.24	1
1118	TTGAGC	26	0.01	1
1119	AGCCGT	14	-0.64	1
1120	GAGTCT	24	0	1
1121	ACTAAT	24	-0.11	1
1122	TTGTCA	24	-0.37	1
1123	TATGAT	10	-0.72	1
1124	AATATC	36	0.04	1
1125	TCTTTA	24	0.21	1
1126	TTAGAT	28	0.18	1
1127	AACAAT	15	-0.55	1
1128	AATAGT	23	-0.12	1
1129	AGTTCG	24	-0.35	1
1130	TCGGCA	48	0.89	1
1131	AGCAGT	16	-0.45	1
1132	AGTCCT	25	0.05	1
1133	ACTGTC	15	-0.6	1
1134	GTCAAT	8	-1.16	1
1135	ACTACT	30	0.19	1
1136	ACTACC	32	0.07	1
1137	ACCAAC	40	-0.05	1
1138	AACGCA	24	-0.45	1
1139	GCAGCG	49	0.54	1
1140	GCGGAA	32	0.01	1
1141	GGTACT	33	0.2	1
1142	ACTAAG	37	0	1
1143	AACATG	27	-0.33	1
1144	ATGCTG	18	-0.39	1
1145	GACTCT	21	-0.5	1
1146	AAACAG	35	0.05	1
1147	GAATGG	19	-0.25	1
1148	TGGCTC	28	-0.05	1
1149	CTCCCA	25	-0.16	1
1150	CCAAAT	37	0.33	1
1151	GTCCAA	45	0.08	1
1152	CAAGGA	48	0.49	1
1153	TCATCA	13	-0.4	1
1154	TCAGTG	22	-0.47	1
1155	GTGACT	37	0.4	1
1156	AATATA	23	-0.04	1
1157	ACACAT	26	0.05	1
1158	CATCGC	39	0.55	1
1159	TCCTCA	17	-0.49	1
1160	TCAAAC	36	0.38	1
1161	AACTCG	46	0.86	1
1162	TCGGTA	31	-0.15	1
1163	GTAAAT	24	-0.03	1
1164	TTTACA	24	-0.09	1
1165	ATTGAC	28	-0.2	1
1166	GACATT	24	-0.51	1
1167	TCAATA	24	0.22	1
1168	GTACTC	19	-0.65	1
1169	CTCAAA	36	0.35	1
1170	AAATCA	24	-0.25	1
1171	TCAATT	31	-0.08	1
1172	TTAAGT	48	0.32	1
1173	AGTAAA	24	0	1
1174	GACCTT	9	-1.5	1
1175	TTGTTT	24	0.25	1
1176	TCTAAA	24	0.11	1
1177	TCAGAA	9	-0.38	1
1178	CTCTAC	34	-0.45	1
1179	TACACA	31	-0.22	1
1180	AATGAT	42	0.48	1
1181	TATTCT	28	0.19	1
1182	CCACCT	47	0.77	1
1183	AGTGTG	36	0.09	1
1184	GTGCAC	21	-0.44	1
1185	GATAGC	36	0.26	1
1186	AGCACA	14	-0.75	1
1187	ACAGAT	20	-0.09	1
1188	GATGAC	21	-0.24	1
1189	AGAGTG	22	0.12	1
1190	TTGGGA	33	0.63	1
1191	GGAAAA	36	0.29	1
1192	GATCTA	46	0.3	1
1193	CTAAAC	0	-1.71	1
1194	TGGCGT	35	0.17	1
1195	CGTTCA	25	-0.51	1
1196	TCAAAA	21	-0.19	1
1197	CTTCTA	24	0.2	1
1198	CTAAAT	24	0.3	1
1199	AATTCC	0	-1.36	1
1200	TCCCAG	11	-0.81	1
1201	GTTCTT	24	0.36	1
1202	CTTTTA	24	0.2	1
1203	CCTGTA	18	-0.16	1
1204	GTAGTT	38	0.33	1
1205	GTTAAA	24	0.1	1
1206	AATAGC	22	-0.27	1
1207	TTACTC	24	-0.16	1
1208	GAAGGT	32	-0.08	1
1209	GGTGAA	33	0.57	1
1210	GAACCA	24	-0.05	1
1211	GACATA	9	-0.43	1
1212	GACTAT	33	0.04	1
1213	TATGTC	39	0	1
1214	GTCTCT	23	0.13	1
1215	TCTGAA	24	-0.07	1
1216	CTCTTA	25	0.21	1
1217	GAGGCT	13	-0.76	1
1218	GCTGCT	41	0.41	1
1219	GCTGGA	42	0.45	1
1220	GGAAGA	25	0.13	1
1221	TTTCCA	23	0.15	1
1222	CCAATG	50	0.62	1
1223	ATGAAC	39	0.34	1
1224	AGTTTC	30	-0.13	1
1225	AAAAAA	30	0.2	1
1226	TTAGTA	24	0.27	1
1227	GTAAGT	24	0.01	1
1228	GAATCT	24	-0.3	1
1229	TCTAGC	8	-0.78	1
1230	AGCTCT	11	-0.73	1
1231	GAACAT	15	-0.72	1
1232	CATGTT	3	-1.73	1
1233	GGTAGC	37	0.28	1
1234	AGCATA	9	-0.46	1
1235	ATATAT	26	0.3	1
1236	TACGTT	23	-0.35	1
1237	GTTATC	44	0.74	1
1238	AAGCAA	39	0.23	1
1239	CAAATA	21	-0.26	1
1240	ATATTC	30	-0.2	1
1241	TTCACT	24	-0.33	1
1242	ACTGCA	24	0.18	1
1243	GCACCC	39	-0.03	1
1244	CCCATA	18	-0.53	1
1245	CTGGGA	50	1.04	1
1246	GGAATA	42	0.39	1
1247	ATAGGA	19	0.02	1
1248	AGTGAG	5	-1.1	1
1249	GAGGCC	17	-0.73	1
1250	GCCCGG	37	-0.13	1
1251	CGGATG	44	0.05	1
1252	ATGGAC	39	-0.04	1
1253	GACTCA	19	-0.71	1
1254	TTGCTG	17	-0.28	1
1255	CTGACA	1	-1.61	1
1256	ACACCT	12	-0.57	1
1257	CCTTGG	21	0.02	1
1258	AGAAGT	22	0.15	1
1259	AGTGTA	19	-0.26	1
1260	GTAACT	34	0.13	1
1261	TCACAC	37	0.09	1
1262	CACATT	19	-0.54	1
1263	ATTATC	31	0.29	1
1264	ATCAAC	54	0.81	1
1265	AACTAT	0	-1.63	1
1266	GTTAAC	24	0.03	1
1267	TCCAAA	33	0.09	1
1268	TCGATC	45	0.67	1
1269	ATCATA	31	0.39	1
1270	AGCCAA	36	0.19	1
1271	TCCTTT	24	-0.44	1
1272	TTTCCT	24	0.38	1
1273	AATACT	36	0.46	1
1274	ACTCTG	30	0.47	1
1275	CTGTTA	24	-0.09	1
1276	TCTGGG	19	0.06	1
1277	GGGGTA	19	-0.51	1
1278	GTAATC	27	0.07	1
1279	ATCAAA	40	0.28	1
1280	AAAGTG	39	0.52	1
1281	GTGATA	18	0.15	1
1282	AACTCT	36	-0.22	1
1283	TCTTTG	24	0.08	1
1284	TTGTTG	27	0.1	1
1285	ACAACC	24	0.25	1
1286	ACAGAG	15	-0.8	1
1287	AGTAGA	24	-0.12	1
1288	ATAAAA	28	0.17	1
1289	AAACTT	35	0.37	1
1290	CTTCTT	24	0.3	1
1291	CTTTCC	10	-1.14	1
1292	TCCAGG	3	-1.75	1
1293	CAGAAT	42	0.5	1
1294	AACCCC	37	0.48	1
1295	CCCCTA	10	-1.08	1
1296	CTAGAC	36	0.35	1
1297	TCTTCT	9	-0.85	1
1298	TCTGTG	6	-1.74	1
1299	GTGAGT	14	-0.34	1
1300	AGTGGA	38	0.45	1
1301	GGAGCT	32	-0.12	1
1302	GAATAT	28	0.38	1
1303	TATACA	47	0.66	1
1304	TGCCAA	27	-0.02	1
1305	ATATCC	24	-0.74	1
1306	ACACAA	19	-0.3	1
1307	GAGTCA	32	-0.08	1
1308	TATCCA	30	0.42	1
1309	CCAGTA	26	-0.14	1
1310	GTACGA	43	0.65	1
1311	GATACA	27	0.01	1
1312	AAGTCA	14	-0.63	1
1313	TCACCA	13	-0.48	1
1314	TCTAAC	43	0.54	1
1315	AACTTA	37	0.27	1
1316	GAAAGT	24	-0.04	1
1317	AGTTCT	15	-0.31	1
1318	TCACTA	44	0.43	1
1319	AAAGTT	36	0.22	1
1320	GACACC	54	0.36	1
1321	ACCGAC	54	1.13	1
1322	GACACA	30	-0.41	1
1323	ACAGCA	26	0.27	1
1324	AACATC	30	0.22	1
1325	CTAAAA	24	0.31	1
1326	TTCAGT	8	-1.24	1
1327	AGTATT	32	0.12	1
1328	ATTTTC	26	0.01	1
1329	TTCTTC	20	-0.51	1
1330	AAATAC	18	-0.78	1
1331	TACAAT	26	-0.7	1
1332	CAGTCT	31	-0.01	1
1333	AGTCTA	24	-0.08	1
1334	CTAATT	38	0.28	1
1335	ATTAAA	30	0.29	1
1336	CATTCT	22	-0.18	1
1337	GGTTCA	37	0.38	1
1338	GAACAC	51	0.34	1
1339	CACTTA	45	0.43	1
1340	ACTCAA	35	0.3	1
1341	TTTAAC	49	0.52	1
1342	AACAAA	31	-0.37	1
1343	AAAGTA	24	0.07	1
1344	GTAGAC	0	-2.31	1
1345	ATTTTG	35	0.45	1
1346	TTGAAT	30	0.26	1
1347	CCAAAG	20	-0.42	1
1348	CTGCGT	51	0.75	1
1349	CGTATG	28	-0.41	1
1350	CTCTCG	48	0.87	1
1351	TCGGAG	24	-0.32	1
1352	GTAAAA	27	0.28	1
1353	AATTTG	24	0.09	1
1354	ATTCAG	18	-0.4	1
1355	CAGCAT	34	0.41	1
1356	CATTAC	52	0.6	1
1357	TACCTT	27	0.09	1
1358	CTTGTT	24	0.37	1
1359	GTTGAA	27	0.23	1
1360	AGACTT	35	0.22	1
1361	CTTACA	17	-0.06	1
1362	TCAGGC	24	-0.63	1
1363	GGCCAC	35	-0.13	1
1364	CACATC	50	0.17	1
1365	ATCACC	27	-0.45	1
1366	ACCAAG	33	0	1
1367	AAGGAG	21	-0.67	1
1368	GACTTA	24	0.02	1
1369	TTACCA	24	0.17	1
1370	CCAACA	11	-0.39	1
1371	ACAATC	50	0.87	1
1372	ATCTAT	26	-0.5	1
1373	TATCAC	38	-0.06	1
1374	CACAAG	19	-0.46	1
1375	TATCTA	37	-0.01	1
1376	CAAACT	24	0.15	1
1377	ACTCCC	25	-0.03	1
1378	CCCTTT	56	1.11	1
1379	TACTCA	27	-0.17	1
1380	ACTGTA	24	0.24	1
1381	GAAATC	28	-0.18	1
1382	ATCATG	39	0.43	1
1383	TCTTTT	26	0.35	1
1384	TTTGTA	53	0.85	1
1385	AACCAT	48	0.85	1
1386	CATCAT	32	0.22	1
1387	CATTTC	38	0.44	1
1388	TTCATA	39	0.22	1
1389	ATAGAT	22	-0.01	1
1390	CATCTA	28	0.53	1
1391	GAAACA	21	-0.01	1
1392	CTTAGA	24	0.3	1
1393	AGAGGT	48	0.7	1
1394	GGTTTT	45	0.73	1
1395	CTAAGT	24	-0.22	1
1396	GAAATT	35	0.29	1
1397	TATTTC	24	-0.18	1
1398	TTCCTG	26	-0.09	1
1399	CTGAAG	38	0.01	1
1400	AATCTT	24	0.15	1
1401	GTGAGC	40	0.14	1
1402	TTATTC	11	-0.18	1
1403	GACGCT	49	0.81	1
1404	GCTATG	32	0.19	1
1405	ATGGCT	27	-0.52	1
1406	CATGCC	45	0.82	1
1407	AGCATG	34	0.14	1
1408	ATGTCC	24	-0.43	1
1409	GTAAGA	35	0.32	1
1410	CTAGGA	32	0.43	1
1411	GGACAA	27	0.47	1
1412	GCAGAT	24	0.11	1
1413	GATGGG	5	-1.44	1
1414	GGGAAT	23	-0.28	1
1415	TTTGGT	40	0.5	1
1416	TCAAGC	10	-0.78	1
1417	AGCCTT	12	-0.55	1
1418	CTTAAA	25	0.16	1
1419	ATGCAA	32	0.14	1
1420	TACCCT	21	-0.72	1
1421	GTAACC	45	0.66	1
1422	TCTCTA	27	0.24	1
1423	CTACAA	22	-0.15	1
1424	CAACAT	21	-0.22	1
1425	TATCTT	24	0.21	1
1426	TTATCA	20	-0.25	1
1427	GAATTA	24	-0.01	1
1428	TTATTA	24	0.09	1
1429	GATTTG	24	-0.07	1
1430	TACCTC	39	0.13	1
1431	CAGGTC	61	1.3	1
1432	GTCCTC	35	-0.11	1
1433	CTCTTT	42	0.6	1
1434	TTTATA	24	-0.01	1
1435	TATAAG	21	-0.58	1
1436	CTGGTG	25	-0.3	1
1437	GTGTCA	27	-0.51	1
1438	CAGCTA	43	0.64	1
1439	CTAAAG	31	0.19	1
1440	AAGGGG	4	-1.02	1
1441	GGGATC	30	-0.08	1
1442	ATCAGC	34	-0.26	1
1443	ATCTCA	36	0.41	1
1444	TCACTC	48	0.57	1
1445	CATTCC	22	-0.58	1
1446	CCATTA	24	-0.15	1
1447	AAAACA	35	0.01	1
1448	AATTTA	24	0.09	1
1449	TTTAGA	31	0.4	1
1450	AGTTAC	25	-0.13	1
1451	ATGAGG	39	0.07	1
1452	GATTCA	24	0.07	1
1453	CAAATG	30	0.12	1
1454	AATGGC	39	0.23	1
1455	GCAGCT	25	0.19	1
1456	GCTTTA	24	0.11	1
1457	CACGTG	31	-0.29	1
1458	GTGCTG	43	0.56	1
1459	CTGCTT	52	1.01	1
1460	AAATGC	29	-0.2	1
1461	TGCGGA	53	1.39	1
1462	TCTTTC	27	-0.32	1
1463	CAAATT	0	-2.1	1
1464	AACCTA	6	-1.39	1
1465	CTACCA	33	-0.13	1
1466	CCAGCA	27	0	1
1467	ATATGG	32	-0.01	1
1468	ATTTAT	37	0.5	1
1469	TATACC	58	1.34	1
1470	ACCAGG	20	-0.31	1
1471	ATACAA	24	0.11	1
1472	CAATCT	34	-0.02	1
1473	CAGGCA	30	0.3	1
1474	CCACTA	26	-0.15	1
1475	CTAACT	25	0.04	1
1476	ACTAGG	24	-0.19	1
1477	AGGTCA	9	-0.68	1
1478	ATATCA	13	-0.25	1
1479	CTTAAG	34	0.38	1
1480	CATGGT	6	-1.14	1
1481	GGTTTC	33	0.3	1
1482	ATGCAG	48	1.11	1
1483	CAAGTA	33	0.14	1
1484	TCTGTC	15	-0.98	1
1485	TACAAA	39	0.44	1
1486	ATTCAA	24	0.16	1
1487	CCATAT	38	0.4	1
1488	TATAGT	26	0.45	1
1489	AGTTGG	20	-0.17	1
1490	TGGGAT	40	0.48	1
1491	ACAATT	25	-0.03	1
1492	CAATCA	21	-0.17	1
1493	CCTTGC	29	-0.16	1
1494	TGCTTA	40	0.53	1
1495	AAGACA	24	0.14	1
1496	ACATTG	31	0.2	1
1497	AAGCTA	29	0.31	1
1498	CTACTT	48	0.87	1
1499	TTTTAT	25	0.01	1
1500	TTGACT	30	0.49	1
1501	GCACAG	45	0.49	1
1502	GATACC	42	0.56	1
1503	ACCGAA	32	-0.13	1
1504	TCTTAT	34	0.17	1
1505	TATCTC	50	0.17	1
1506	CTCCCT	55	1	1
1507	AACTGC	48	0.92	1
1508	CTCTCC	31	-0.07	1
1509	TCCTTC	26	-0.71	1
1510	TTCCCT	10	-0.58	1
1511	CCTACA	24	-0.13	1
1512	TGGAAG	38	0.83	1
1513	AAGACT	27	0.09	1
1514	ACTAAC	3	-1.52	1
1515	AACACC	8	-1.06	1
1516	ACCTTC	30	-0.36	1
1517	TTCATT	29	-0.07	1
1518	CATGTC	48	1.07	1
1519	GTCAAG	41	0.02	1
1520	GAGATC	28	-0.61	1
1521	ATCGGG	37	0.09	1
1522	CAATCG	57	1.53	1
1523	TCGAAA	26	0.03	1
1524	TTAGAC	15	-0.57	1
1525	GACCAC	29	0.16	1
1526	AAAGGA	27	0.33	1
1527	TTGGTT	11	-0.78	1
1528	GTTACA	25	0.19	1
1529	ACATTT	24	0.31	1
1530	CAATTC	48	0.81	1
1531	TATAGA	24	0.15	1
1532	AACCCA	58	1.23	1
1533	TGCAAT	27	-0.09	1
1534	AAACGT	32	0.5	1
1535	CGTGCC	15	-0.67	1
1536	GCCAAG	26	-0.12	1
1537	ATCTCT	17	-0.78	1
1538	TCATTT	23	-0.07	1
1539	TTTAAA	24	0.26	1
1540	AAAAGC	9	0.01	1
1541	TCAAGA	24	-0.3	1
1542	TTCCCA	24	-0.6	1
1543	GTATTG	26	0.28	1
1544	AACACG	22	-0.01	1
1545	ACGAAA	28	-0.02	1
1546	AAATCC	24	-0.44	1
1547	AAAAGA	24	0.09	1
1548	AGAGAC	33	0.18	1
1549	CACGCC	39	0.37	1
1550	GCCACC	24	-0.42	1
1551	TTTCAC	24	-0.09	1
1552	AAGATA	33	0.24	1
1553	ATAGTT	39	0.5	1
1554	GTTAGG	21	-0.44	1
1555	AGGTTA	29	0.26	1
1556	TTACTA	24	-0.02	1
1557	CCAGCC	16	-0.84	1
1558	CCCACT	6	-1.1	1
1559	ACAAGA	24	-0.02	1
1560	CCTCAT	49	0.88	1
1561	CATCTC	47	0.16	1
1562	CGGAAG	30	-0.27	1
1563	TCTGCG	63	3.05	1
1564	GCGCCA	63	3.65	1
1565	AGGAAT	34	-0.03	1
1566	TTACTT	24	0.02	1
1567	CTTCAC	35	0.26	1
1568	CACTGG	19	-0.83	1
1569	TGGACT	28	0.11	1
1570	AGAACT	24	-0.14	1
1571	ACTATA	35	0.56	1
1572	ATACAT	34	-0.05	1
1573	GATTGT	3	-1.5	1
1574	TGTTTG	38	0.52	1
1575	TTGGAT	33	0.14	1
1576	GATAGA	24	0.08	1
1577	TTCGAC	24	-0.42	1
1578	GACGAT	42	0.75	1
1579	CACGCA	30	-0.16	1
1580	CCCACA	23	-0.11	1
1581	ACAGTT	46	0.37	1
1582	TGTCCT	43	0.41	1
1583	GCAAGA	24	0.05	1
1584	AGTCCA	33	0.07	1
1585	GATTCC	31	-0.11	1
1586	GCAAAA	24	0.22	1
1587	CACTGT	39	0.57	1
1588	TGTGCA	51	0.9	1
1589	GCACGA	44	0.88	1
1590	CGACCA	45	0.18	1
1591	CCATAC	45	0.56	1
1592	TACACT	0	-1.26	1
1593	ACTGCT	0	-1.64	1
1594	GCTCCA	10	-1.36	1
1595	AAACGA	37	0.16	1
1596	CGACGA	18	-0.82	1
1597	AGTGCC	29	-0.06	1
1598	GCCGCC	45	0.74	1
1599	GCCTGG	19	-0.26	1
1600	TGGAAA	27	0.16	1
1601	AAATTT	25	0.3	1
1602	CCTCGG	17	-0.68	1
1603	ATGGTT	39	-0.26	1
1604	TCAGCG	30	0	1
1605	GCGGGC	48	0.97	1
1606	GGCTTA	33	-0.18	1
1607	TTATAT	15	0.02	1
1608	GTCACC	37	-0.21	1
1609	ACCCCA	26	-0.24	1
1610	CCAGCG	43	0.95	1
1611	GCGTAT	18	-0.63	1
1612	GGAATC	48	0.64	1
1613	GTGCGG	30	-0.37	1
1614	CGGTCC	19	-0.22	1
1615	ATTGAA	39	0.33	1
1616	AAGCGT	1	-1.43	1
1617	CGTCCG	57	1.59	1
1618	CCGCTC	59	1.71	1
1619	CTCATT	29	0.14	1
1620	ATTAGT	38	0.24	1
1621	GACAAT	10	-1.22	1
1622	GAATGA	31	0.26	1
1623	GCTGCG	63	1.37	1
1624	GCGGTT	39	0.53	1
1625	GTTGTG	27	0.46	1
1626	GTGGCA	63	2.05	1
1627	GCAATG	28	0.4	1
1628	CTGATG	6	-1.24	1
1629	ATGCTC	33	0.17	1
1630	CTCGGA	28	0.16	1
1631	GGAGTC	50	1.03	1
1632	GTCGGG	60	1.8	1
1633	GGGCTG	39	0.37	1
1634	CTGATC	52	0.35	1
1635	ATCGAA	31	-0.13	1
1636	CTGTGG	51	0.64	1
1637	TGGGTG	51	0.71	1
1638	GTGTGG	26	0.32	1
1639	TGGTGT	47	0.7	1
1640	TGTTAT	24	-0.12	1
1641	TCCACG	36	0.37	1
1642	ACGACA	27	-0.12	1
1643	GCCTCA	34	-0.14	1
1644	CTGCTC	26	-0.03	1
1645	CGAAAA	35	-0.01	1
1646	TGCTGC	24	-0.54	1
1647	TGCCTA	30	0.14	1
1648	CTTCTC	31	-0.1	1
1649	CTCCAC	43	0.02	1
1650	CACCCT	10	-0.69	1
1651	CCTTTC	46	0.3	1
1652	TTCGTC	54	0.81	1
1653	GTCTTT	25	-0.28	1
1654	GGTCAG	48	0.95	1
1655	CAGTAC	24	-0.43	1
1656	TGGTTT	33	0.03	1
1657	GTCACG	15	-0.79	1
1658	GTTCCA	24	-0.13	1
1659	CCAGAT	46	0.65	1
1660	TCAGTT	23	-0.06	1
1661	GTTTTG	27	0.4	1
1662	AAAAAG	35	0.13	1
1663	ACTCAT	25	-0.02	1
1664	TCTATT	34	0.46	1
1665	ATTGTT	33	0.19	1
1666	GTTCTG	36	0.02	1
1667	ACCGCC	39	0.83	1
1668	GATTTT	41	0.41	1
1669	TATGCC	18	-0.66	1
1670	GCCTTC	28	0	1
1671	AGGATA	18	-0.29	1
1672	ATATTG	24	-0.03	1
1673	TTGTGT	36	0.29	1
1674	AGAATA	29	0.39	1
1675	TATTTG	39	0.46	1
1676	AGTCCG	41	0.56	1
1677	CCGGTT	54	0.73	1
1678	GAGAGT	13	-0.66	1
1679	TACATT	34	0.44	1
1680	GCAGTT	25	0.26	1
1681	CTCACC	28	-0.12	1
1682	TGCCAG	39	0.22	1
1683	GGCTCT	24	-0.57	1
1684	CTTAGT	24	0.05	1
1685	GACTTT	18	-0.57	1
1686	TTTGAT	30	-0.26	1
1687	GGTCGA	33	0	1
1688	AAGGCA	35	0.19	1
1689	GCATAC	39	0.37	1
1690	CTTGCT	34	0.14	1
1691	GCTGGC	41	-0.04	1
1692	GGCTCC	39	0.4	1
1693	ATTGTA	32	0.27	1
1694	GTATCT	16	-0.22	1
1695	ACTGTT	24	0.16	1
1696	CACACA	24	-0.4	1
1697	GCATTG	24	0.34	1
1698	CGAATT	43	0.75	1
1699	GTCTAT	38	0.11	1
1700	CACCCC	44	0.85	1
1701	GCTGTC	57	0.77	1
1702	AGGACT	19	-0.23	1
1703	CTGCCT	32	0.06	1
1704	CCTGCC	51	0.68	1
1705	TGGCAT	9	-0.89	1
1706	CATCGA	28	-0.05	1
1707	GATTGG	44	0.43	1
1708	TGGACC	31	0.48	1
1709	ACCATC	33	-0.44	1
1710	CTGCAT	33	0.36	1
1711	TCTTAC	39	0.64	1
1712	TACATG	2	-1.3	1
1713	CACCTT	26	-0.2	1
1714	CTTCAT	36	0.19	1
1715	CATGCT	44	0.4	1
1716	GGCCTA	35	0.48	1
1717	CTACAG	28	0.13	1
1718	ATGTGC	37	0.12	1
1719	TGCACA	0	-1.9	1
1720	ACAGGC	21	-0.54	1
1721	GGCTAC	54	0.68	1
1722	GGCTTT	46	0.67	1
1723	GAATTG	36	0.28	1
1724	TTGGAG	33	0.56	1
1725	GAGGTG	35	-0.16	1
1726	CCAGAC	29	-0.2	1
1727	TATGAC	41	0.3	1
1728	GTGTTT	36	0.03	1
1729	TTTGTG	11	-0.66	1
1730	GTGAAT	46	0.79	1
1731	CTGGCA	33	0.13	1
1732	ATCGCT	37	0.07	1
1733	GCCATG	52	0.26	1
1734	ATGACG	45	0.26	1
1735	ACGATG	31	-0.08	1
1736	ATGGGC	54	1.01	1
1737	GGCAAA	29	0.15	1
1738	ATTGGT	46	0.96	1
1739	CAACTA	24	0.14	1
1740	GACCCA	37	0.16	1
1741	GTTATA	29	0.34	1
1742	ATTGCC	4	-0.95	1
1743	GCCCTA	0	-1.41	1
1744	ACTCAC	33	-0.19	1
1745	GCACCA	44	0.76	1
1746	GTGTCT	17	-1.04	1
1747	GGGGGA	0	-1.32	1
1748	GTCATC	15	-0.84	1
1749	ATCCTC	18	-0.82	1
1750	CTCAAT	53	0.91	1
1751	GTTGAG	5	-1.39	1
1752	GCACTG	30	0.13	1
1753	CGATTT	39	0.66	1
1754	CCACCC	41	0.22	1
1755	CCCGCA	60	1.51	1
1756	AACTTC	45	0.09	1
1757	CTGTAT	27	-0.2	1
1758	TATCAT	24	0.19	1
1759	CTAGCA	22	-0.44	1
1760	GCAGCA	45	0.69	1
1761	GTCTGA	40	0.57	1
1762	ATGGGG	24	-0.13	1
1763	GCTCAT	24	0.12	1
1764	GGATTA	27	0.21	1
1765	TTAGTG	14	-0.26	1
1766	TTTGCT	35	0.53	1
1767	TTTGAA	37	0.27	1
1768	ACCTTG	30	0.27	1
1769	GGAAAG	17	-0.3	1
1770	CCACTG	30	0.09	1
1771	CTGTGT	39	0.13	1
1772	TGTAAA	24	-0.04	1
1773	GTCGGT	39	0.85	1
1774	GGTGGG	30	0.38	1
1775	GGGCCA	33	-0.02	1
1776	TCCAAG	26	-0.45	1
1777	AAGTCG	36	0.31	1
1778	TCGCTC	50	0.37	1
1779	CTCGTA	33	-0.09	1
1780	TTGGTG	63	2.78	1
1781	GCGTTT	40	0.22	1
1782	TTTGAC	60	1.92	1
1783	AAGGCG	59	1.6	1
1784	GCGTTC	38	0.37	1
1785	TTCTTT	34	0.35	1
1786	GACTTG	43	0.38	1
1787	TTGTGG	51	0.85	1
1788	GAGGGG	19	-0.82	1
1789	GGGCAC	13	-0.75	1
1790	TCCGTC	26	0.18	1
1791	GTCAGA	29	0.5	1
1792	GACACT	14	-0.56	1
1793	CTGGCC	39	-0.19	1
1794	GCCCAG	40	0.53	1
1795	TTCTAC	39	0.18	1
1796	ATCCAC	12	-0.71	1
1797	CACTTT	37	0.74	1
1798	GCCATC	37	-0.27	1
1799	ATCTAC	50	0.3	1
1800	TACTGC	21	-0.68	1
1801	TGCAGA	19	0	1
1802	AGAGGC	37	0.41	1
1803	AAACAA	24	0.13	1
1804	AGGATT	0	-2.42	1
1805	ATTTCT	32	0.32	1
1806	AAAACC	38	0.05	1
1807	GGGGCA	26	-0.01	1
1808	GCGCTG	48	0.79	1
1809	CTGAGC	15	-0.47	1
1810	CAGACT	20	-0.05	1
1811	ACTACG	8	-1.03	1
1812	ACGGAG	5	-1.18	1
1813	TTTCTG	35	0.48	1
1814	TTCTAT	53	1.07	1
1815	GCCCTC	24	-0.37	1
1816	CTCCCC	41	0.22	1
1817	TTCGTG	24	-0.12	1
1818	GTGCCC	24	-0.42	1
1819	AATCCG	31	0.08	1
1820	CCGATG	49	0.91	1
1821	ATGGTC	31	-0.2	1
1822	CCCTCA	24	-0.51	1
1823	ACTCCA	26	-0.1	1
1824	AAGTTT	33	-0.12	1
1825	TTAGCT	30	0.23	1
1826	TTAACT	24	0.16	1
1827	ACTTTT	30	0.31	1
1828	ACACCA	25	0	1
1829	TTAACC	14	-0.03	1
1830	GGACCT	48	0.87	1
1831	CGGGCC	46	0.37	1
1832	ATGACC	60	1.06	1
1833	CGGTAC	59	0.74	1
1834	ATCCAA	32	0.38	1
1835	CAAGCC	35	-0.17	1
1836	GCCGAC	46	1.02	1
1837	TACCAC	34	-0.44	1
1838	CACAAC	57	1	1
1839	CTCATC	32	-0.31	1
1840	ATCGGT	30	-0.08	1
1841	GGTGTC	19	-0.57	1
1842	ACAGCT	48	0.6	1
1843	GTGGAC	24	-0.35	1
1844	AGCGGC	54	1.56	1
1845	AAGATG	38	-0.02	1
1846	ATGATC	43	0.49	1
1847	ACCCCC	26	0.32	1
1848	CCCGAG	45	0.11	1
1849	AGTGTC	46	0.37	1
1850	GTCTGT	48	0.6	1
1851	TGTGTC	12	-0.33	1
1852	ATGCGG	56	1.06	1
1853	GCACAC	13	-0.42	1
1854	AGCGTG	41	0.17	1
1855	GACTTC	53	0.57	1
1856	TTCACG	39	0.22	1
1857	ACGAGG	17	-1.01	1
1858	GGGACG	42	0.53	1
1859	ACGGCC	26	-0.13	1
1860	TCAACC	27	-0.01	1
1861	ATGTTG	24	-0.06	1
1862	TTGCGA	14	-1.07	1
1863	CGAGCC	34	0.16	1
1864	GCCTCC	32	0.07	1
1865	TTGGCA	26	0.22	1
1866	AAGGAT	26	-0.31	1
1867	GTCCCG	32	0.03	1
1868	CCGCTA	43	0.35	1
1869	CTACTG	33	0.21	1
1870	CCCTCC	42	0.14	1
1871	TTGATC	58	1.28	1
1872	ATCTGG	39	0.23	1
1873	TGGGGG	39	0.57	1
1874	GGGAGT	36	0.09	1
1875	GACCGC	39	0.22	1
1876	CGCTTG	34	-0.14	1
1877	TTCTTG	22	-0.61	1
1878	TTGCAG	31	0.36	1
1879	CAGGCT	9	-1.12	1
1880	GCTCTG	42	0.54	1
1881	CGCTGG	33	0.28	1
1882	TGGCGC	52	0.78	1
1883	TTGACC	24	-0.09	1
1884	ACCACA	21	-0.69	1
1885	ACATCC	19	-0.51	1
1886	CATCCG	48	0.86	1
1887	CCGGGG	45	0.81	1
1888	GTCCTG	19	-0.39	1
1889	AATGAC	8	-1.11	1
1890	CTCTTG	49	1	1
1891	GATTGC	32	0.36	1
1892	TGCCAC	39	0.25	1
1893	CATAAC	16	-0.2	1
1894	AGGAGT	9	-1.09	1
1895	CACTCC	40	0.39	1
1896	AGCGAG	38	0.27	1
1897	GCTGTG	10	-0.81	1
1898	ATGGCC	60	0.99	1
1899	AATGCC	5	-1.41	1
1900	GCGTCA	48	0.59	1
1901	TCACTG	24	-0.28	1
1902	GGTCGC	45	0.28	1
1903	GAGGGA	41	0.54	1
1904	GGAAGG	26	0.02	1
1905	ACTCGT	29	0.15	1
1906	CTCGGG	42	0.53	1
1907	GGGGCC	21	-0.45	1
1908	GCCTTG	48	1.1	1
1909	TTCAGC	24	-0.35	1
1910	CGGCCA	39	0.24	1
1911	ACAGCG	40	0.52	1
1912	GCGATG	38	0.42	1
1913	ATGATT	51	0.54	1
1914	ATTCGA	37	0.05	1
1915	GATGGC	27	-0.29	1
1916	GGCCTC	28	0.2	1
1917	TTCTGG	28	-0.03	1
1918	TGGCTG	26	0.15	1
1919	ATCGAC	40	0.32	1
1920	GACCTA	28	0.16	1
1921	TCTGAC	30	-0.5	1
1922	TACTCC	47	0.33	1
1923	TCCGTG	26	-0.13	1
1924	GCTTTG	37	0.28	1
1925	TTGCTC	48	0.69	1
1926	CTCATG	41	0.48	1
1927	CTCTGC	27	0.02	1
1928	TGCCTC	38	0.4	1
1929	CGCAGT	39	0.22	1
1930	ATGTGT	27	-0.15	1
1931	TGTGCT	32	0.27	1
1932	GCTAAG	26	0.07	1
1933	GCAGGG	57	1.03	1
1934	CTTTCG	12	-0.45	1
1935	GATCTC	20	-0.59	1
1936	GGACAC	46	0.08	1
1937	CACGAA	25	-0.11	1
1938	CAGCCG	59	1.71	1
1939	CCGTAT	42	0.8	1
1940	TATGTG	10	-0.86	1
1941	GGAGCC	54	0.82	1
1942	TACAGC	44	0.88	1
1943	ATCCCG	52	1.21	1
1944	CCGTCC	30	-0.04	1
1945	ATGGGA	49	0.44	1
1946	CTGCGA	54	-0.02	1
1947	CGATGC	39	0.47	1
1948	TGCTTC	35	0.22	1
1949	TTCATC	46	0.33	1
1950	GGCAAC	38	-0.17	1
1951	AACGCT	54	0.96	1
1952	ATAGAG	34	0.2	1
1953	TTTATC	24	-0.42	1
1954	ATCATC	48	0.7	1
1955	GGTGTT	33	0.45	1
1956	GAATCC	7	-0.97	1
1957	TCCGAC	30	-0.33	1
1958	GACATC	29	-0.13	1
1959	GCTGAC	15	-0.73	1
1960	CAGCCC	50	0.94	1
1961	CCCCAG	31	-0.36	1
1962	CTCTCA	21	-0.69	1
1963	CTAACC	22	-0.43	1
1964	AACACT	22	0.29	1
1965	ACTGGG	31	0.16	1
1966	GGGAAG	33	0.25	1
1967	GCACGG	53	1.13	1
1968	GGGCCG	58	1.3	1
1969	CCGGCC	63	1.65	1
1970	GCCAGT	27	-0.18	1
1971	GTGCAG	36	-0.17	1
1972	AGTGGG	42	0.28	1
1973	CCCCTT	7	-1.22	1
1974	CCAGTC	33	0.48	1
1975	ACCCCT	43	0.33	1
1976	CACAGG	19	-0.66	1
1977	ACAGGG	40	0.52	1
1978	GGGTGC	26	-0.39	1
1979	TGCCCA	42	0.63	1
1980	GTGTAA	47	0.52	1
1981	GTGAAG	44	0.6	1
1982	TCTCGA	30	-0.42	1
1983	CGAGCG	30	0.15	1
1984	GCGAAG	33	0.09	1
1985	CGCTAT	50	0.24	1
1986	GGAGAG	3	-0.79	1
1987	TTTGCG	34	0.09	1
1988	GCGACG	45	0.85	1
1989	ACGGTC	3	-1.42	1
1990	AAGGCC	41	0.43	1
1991	AACCAA	11	-0.45	1
1992	GTCGCC	41	0.53	1
1993	ATTAAG	34	0.23	1
1994	AAAATC	31	0.21	1
1995	ATAAAT	24	0.17	1
1996	GCCTTA	24	0.02	1
1997	GAGATA	26	0.32	1
1998	TTACAG	24	0.03	1
[truncated: 1,925 more rows]

## Sheet: TS22_vs_TS26
	Codon Pair	Stat	Effect Size	p-value
0	ATGTCT	18	-1.48	1
1	TCTCCA	38	-0.05	1
2	CCACTT	22	-0.07	1
3	CTTATA	4	-2.26	1
4	ATAAGA	14	-1.18	1
5	AGAAGC	16	-0.64	1
6	AGCATT	9	-0.56	1
7	ATTGTC	33	-0.11	1
8	GTCGAT	0	-3.01	1
9	GATATC	4	-3.48	1
10	ATCACT	15	-1.33	1
11	ACTGAA	8	-2.11	1
12	GAAGTT	9	-1.45	1
13	GTTTTC	8	-1.21	1
14	TTCAAT	20	-0.65	1
15	AATCAA	10	-1.29	1
16	CAATAT	9	-1.27	1
17	TATGCA	15	-0.86	1
18	GCATCA	41	0.44	1
19	TCACAA	9	-1.17	1
20	CAAAGT	9	-1.19	1
21	AGTTGT	3	-2.26	1
22	TGTGAT	3	-2.54	1
23	GATGGA	3	-2	1
24	GGAGCA	6	-1.5	1
25	TCACTT	13	-0.87	1
26	CTTAGC	33	-0.45	1
27	AGCAAG	49	1.27	1
28	AAGAAA	25	-0.3	1
29	AAAGAC	2	-1.76	1
30	GACCTG	42	0.82	1
31	CTGAAA	8	-1.48	1
32	AAAAAC	16	-1.22	1
33	AACCTC	39	0.35	1
34	CTCCTT	9	-1.04	1
35	CTTGAG	15	-0.69	1
36	GAGAGA	12	-0.89	1
37	AGAGAA	13	-1	1
38	GAACTT	14	-1.06	1
39	CTTGGA	2	-2.26	1
40	GGAGAT	3	-2.11	1
41	GATGTC	18	-0.83	1
42	GTCCTT	3	-1.52	1
43	CTTCAG	12	-0.98	1
44	CAGAGA	4	-1.33	1
45	AGACCA	24	-0.08	1
46	CCACAT	38	0.11	1
47	CATGAC	34	0.22	1
48	GACCCT	49	0.94	1
49	CCTGAG	56	1.92	1
50	GAGACG	56	1.97	1
51	ACGATA	1	-2.56	1
52	ATAGAC	3	-1.73	1
53	CTGACC	39	0.34	1
54	ACCCTA	56	1.79	1
55	CTAGAA	10	-1.32	1
56	CTTCTG	0	-2.14	1
57	CTGGAT	36	-0.06	1
58	GATCGC	60	1.78	1
59	CGCGAC	7	-2.59	1
60	GACTGC	45	0.66	1
61	TGCAAC	56	1.65	1
62	AACGGG	54	1.94	1
63	GGGCGT	47	1.13	1
64	CGTGTT	21	0.12	1
65	GTTGAT	15	-2.26	1
66	GATTTC	9	-0.79	1
67	TTCAAC	36	0.01	1
68	AACGAA	9	-1.37	1
69	GAATTC	5	-1.74	1
70	TTCCTC	45	0.8	1
71	CTCCTG	45	1.47	1
72	CTGTTC	50	0.85	1
73	TTCCTT	16	-0.56	1
74	CTTTTC	4	-2.17	1
75	TTCAAG	23	0.17	1
76	AAGATT	20	-0.55	1
77	ATTGCT	21	-1.83	1
78	GCTCAA	9	-0.51	1
79	CAAGCT	9	-1.05	1
80	GCTTGC	12	-1.87	1
81	TGCTAT	15	-2.25	1
82	TATTAT	12	-1.28	1
83	TATGCT	14	-1.64	1
84	GCTCTC	30	0.04	1
85	CTCGAT	32	0.3	1
86	GATCAG	24	-0.49	1
87	CAGGCC	60	2.38	1
88	GCCGCA	58	1.56	1
89	GCAGAG	47	1.66	1
90	GAGCTA	41	0.36	1
91	CTAGGC	62	4.42	1
92	GGCGAG	45	0.99	1
93	GAGAAG	33	0.28	1
94	AAGAGA	31	0.05	1
95	AGAGCC	37	0.37	1
96	GCCCTG	57	1.44	1
97	CTGCCC	60	2.3	1
98	CCCAAT	58	1.63	1
99	AATGAA	5	-1.97	1
100	GAAAAG	8	-1.07	1
101	AAGAGG	49	0.96	1
102	AGGAAC	24	-0.52	1
103	AACCTG	47	0.76	1
104	CTGTCA	41	0.01	1
105	CAAGAT	19	-0.54	1
106	CGCAGG	59	2.36	1
107	AGGCAA	3	-2.18	1
108	CAAGAA	9	-1.06	1
109	GAAGAC	8	-1.23	1
110	GACCAA	14	-1.22	1
111	CAAAGG	16	-1.02	1
112	AGGAGA	18	-0.42	1
113	AGATTC	19	-0.71	1
114	TTCGAG	24	-0.38	1
115	GAGCCC	54	1.46	1
116	CCCCGA	60	2.88	1
117	CGAAGC	60	3.44	1
118	AGCAGA	24	-0.22	1
119	AGACAA	11	-1	1
120	CAACTG	43	0.32	1
121	CTGGAC	55	1.52	1
122	GACGAA	39	0.12	1
123	GAAGAA	17	-0.85	1
124	GAACCT	20	-0.57	1
125	CCTGGG	60	2.59	1
126	GGGCGC	58	2.09	1
127	CGCCGA	59	2.78	1
128	AGCTGG	46	1.26	1
129	TGGCAG	52	1.63	1
130	CAGAAG	21	-0.58	1
131	AGACGT	21	-0.52	1
132	CGTGAG	42	0.18	1
133	GAGCAG	55	1.78	1
134	CAGGAG	56	2.49	1
135	GAGGAG	62	2.6	1
136	GAGCGC	61	1.57	1
137	CGCGCT	32	-0.05	1
138	GCTGAG	37	0.52	1
139	CAGCGG	63	4.06	1
140	CGGCTG	60	2.52	1
141	CTGGAG	51	0.92	1
142	CAGCGC	50	2.38	1
143	CGCTAC	50	0.9	1
144	TACAGG	16	-0.92	1
145	AGGCAG	63	3.45	1
146	CAGCAC	61	3.75	1
147	CACCGC	23	-0.27	1
148	CGCGAT	11	-1.62	1
149	GATGAA	8	-1.04	1
150	GAAGAG	39	0.25	1
151	AGACTG	17	-0.81	1
152	CTGCAA	33	-0.1	1
153	AGGCGA	61	1.79	1
154	CGAGAA	28	-0.04	1
155	GAACTG	13	-0.52	1
156	GAGGAA	55	1.23	1
157	GAACGC	47	1.87	1
158	CGCCTT	58	2.16	1
159	CTTGCA	7	-1.48	1
160	GAGAAA	3	-1.49	1
161	AAAGAG	8	-1.19	1
162	GAGCCG	47	1.98	1
163	CCGCTT	46	0.7	1
164	CTTGGC	13	-1.17	1
165	GGCTGG	46	1.22	1
166	TGGAGT	12	-0.9	1
167	AGTAAG	9	-1.13	1
168	AAGGGT	22	-0.4	1
169	GGTCGT	21	-0.72	1
170	CGTGAC	18	-0.55	1
171	GACGCG	63	2.54	1
172	GCGGAG	52	1.23	1
173	GAGTTT	20	-0.36	1
174	TTTTCT	10	-1.21	1
175	TCTGAG	23	-0.62	1
176	GAGGTA	46	0.92	1
177	GTAGAG	33	0.1	1
178	GAACAG	30	-0.09	1
179	CAGCAA	42	0.7	1
180	CAAGAG	11	-0.92	1
181	GAGAGG	43	0.94	1
182	CAGGAA	23	-0.19	1
183	GAACTC	20	-0.72	1
184	CTCAAG	45	1.12	1
185	AAGGGC	32	0.32	1
186	GGCAAG	27	0.37	1
187	GGCCAA	52	0.95	1
188	CAAACA	9	-1.18	1
189	ACAGAA	8	-1.68	1
190	AGAAGG	22	-0.73	1
191	AGGCTG	34	0.22	1
192	CTGCAG	45	1.61	1
193	AAGCGC	20	-1.76	1
194	CTACGC	58	2.27	1
195	CGCGAA	56	1.61	1
196	GAACCC	37	0.44	1
197	CCCCTG	52	1.92	1
198	CTGCTA	43	0.85	1
199	CTAAGG	1	-1.74	1
200	AGGCGC	62	3.27	1
201	GATCTG	21	-0.8	1
202	GAGTTG	38	0.26	1
203	TTGAGG	22	-0.49	1
204	GAACAA	9	-1.22	1
205	CGCGAG	46	1.22	1
206	CAGAGG	34	0.25	1
207	GAGCTG	50	1.09	1
208	CTGAGG	48	0.87	1
209	CTGAAT	8	-1.71	1
210	AATCGA	26	-0.55	1
211	CGAAGG	52	1.15	1
212	GAGCAA	30	-0.28	1
213	AGGCGT	25	-0.52	1
214	CTAAGA	10	-1.07	1
215	AGACGC	56	1.36	1
216	CTGGCT	47	0.72	1
217	GAGGAC	55	2.06	1
218	GACGAG	60	1.98	1
219	CTGACG	39	0.23	1
220	ACGCGG	51	1.43	1
221	CGGATC	60	2.68	1
222	ATCCGG	56	1.46	1
223	CGGGAA	60	2.77	1
224	CCCGAC	39	0.27	1
225	GAGAGC	44	0.65	1
226	ATTACC	1	-2.89	1
227	ACCCAG	47	1.16	1
228	AGGTGG	12	-1.26	1
229	CAGTGG	21	-0.95	1
230	CAGCTC	53	1.18	1
231	CTCGAA	28	-0.32	1
232	GAAAAC	1	-2.15	1
233	AACGAG	37	0.08	1
234	GAGGCA	57	3.24	1
235	GCAGAC	57	1.52	1
236	GACGCC	23	-0.57	1
237	GCCCGT	55	1.22	1
238	CGTCAG	63	1.95	1
239	CAGAAC	57	2.07	1
240	AACAAG	21	-0.17	1
241	AAGGTC	54	1.33	1
242	GTCTAC	13	-1.25	1
243	TACTCT	16	-0.73	1
244	TCTAGG	42	0.45	1
245	AGGCCT	43	1.2	1
246	CCTAGC	46	1.9	1
247	AGCAGG	49	1.3	1
248	AGGCTT	33	0.27	1
249	CTTCGC	26	-0.14	1
250	CGCCAG	49	0.7	1
251	CTGGGG	40	0.54	1
252	GGGGAG	55	1.65	1
253	GAGCGT	19	-0.06	1
254	CTCCGG	54	1.39	1
255	CGGGAG	60	2.19	1
256	CGCCGC	41	0.6	1
257	GACCTC	58	1.82	1
258	CTCCAA	0	-3.13	1
259	CAACAG	45	1.32	1
260	CGTCCC	50	1.36	1
261	CCCGCT	53	1.05	1
262	GAGGCG	44	0.63	1
263	GCGCGC	58	2.78	1
264	CGCAAC	57	1.37	1
265	AACCAG	56	1.43	1
266	TGGGAG	42	0.62	1
267	AGGCCG	50	1	1
268	CCGCAG	43	2.69	1
269	CGGGCG	46	2.33	1
270	CGCCTG	23	-0.15	1
271	CGGTTC	39	0.47	1
272	TTCCGC	59	1.44	1
273	GACAGG	24	-0.49	1
274	AGGGAG	40	0.21	1
275	CGCTTC	54	1.15	1
276	TTCCGG	39	0.5	1
277	AAGCTG	35	0.45	1
278	CAACGA	38	0.33	1
279	CGAGCA	43	0.69	1
280	GAGCTC	47	0.67	1
281	CTCCAG	40	0.62	1
282	CAGGAC	45	1.12	1
283	GACAGC	51	1.29	1
284	AGCCTC	47	1.83	1
285	CTCCTA	27	-0.43	1
286	CTAGAT	9	-1.09	1
287	CGACTC	45	1.5	1
288	CGAGAG	60	2.26	1
289	GAGCCA	51	1.16	1
290	CCAAAC	27	-0.45	1
291	AACAGG	10	-1.03	1
292	AGGAGC	42	1.38	1
293	AGCCGG	55	1.71	1
294	CGGCAA	46	1.3	1
295	AGGGAA	18	-0.99	1
296	GAAAGC	23	-0.64	1
297	AGCCAG	48	2.5	1
298	CGCACA	47	1.8	1
299	ACACTG	44	0.68	1
300	CTGTAC	39	0.21	1
301	TACGCC	49	0.83	1
302	GCCAAA	31	-0.12	1
303	AAACCC	27	-0.46	1
304	CCCAGC	53	2.75	1
305	CAGCGT	63	4.03	1
306	CGTAGG	37	0.5	1
307	GAACGG	60	2.91	1
308	CTGTTG	25	-0.06	1
309	TTGCAA	20	-0.5	1
310	CAGCAG	60	3.31	1
311	AGGAAA	20	-0.36	1
312	AAACAC	12	-1.13	1
313	GAGGAT	57	1.77	1
314	AAGCGG	58	1.99	1
315	CAAGAC	7	-1.75	1
316	CAGCGA	62	2.35	1
317	GAAAGG	7	-1.07	1
318	AGGAGG	52	1.06	1
319	CAGTAT	23	-0.48	1
320	TATCAG	7	-1.48	1
321	GAGCGG	58	2.29	1
322	GAAAGA	14	-1.03	1
323	CTGCGG	60	2.83	1
324	CGGGAT	53	2.5	1
325	GAAGAT	18	-0.69	1
326	AGGGAT	2	-2.59	1
327	AAATGG	8	-1.57	1
328	TGGCAA	14	-0.89	1
329	CAACCA	29	-0.23	1
330	CCAAGG	45	0.65	1
331	AAAGAA	7	-1.37	1
332	GAAAAT	10	-1.28	1
333	GTTCGT	22	-0.11	1
334	CGTAGT	23	-0.77	1
335	AGTAAC	12	-1.15	1
336	AGGCTC	58	1.51	1
337	CTCTTC	45	0.95	1
338	TTCACC	39	0.37	1
339	ACCAAA	8	-1.21	1
340	AAACGC	41	0.45	1
341	CGCAGA	48	0.9	1
342	AGAGGG	34	0.12	1
343	GGGGAT	42	0.66	1
344	GATGAG	54	1.17	1
345	CCCATC	60	2.52	1
346	ATCCAG	17	-0.74	1
347	CAGCTG	47	0.79	1
348	CTGGAA	19	-0.84	1
349	GATTCT	15	-0.9	1
350	TCTCAG	42	0.3	1
351	GAGCGA	61	2.21	1
352	CAGGAT	51	0.97	1
353	GATCGG	62	2.39	1
354	CGGCGG	59	2.21	1
355	CGGCCT	60	3.61	1
356	CCTCTG	55	1.33	1
357	AGAGAG	16	-0.89	1
358	CGTCGA	50	1.22	1
359	CGACAG	53	1.54	1
360	GACCGT	45	2.19	1
361	CAGATC	44	0.39	1
362	ATCCTA	7	-1.27	1
363	CTAGAG	36	0.32	1
364	CAGTTT	7	-1.84	1
365	TTTCAG	8	-1.54	1
366	GAGCAC	15	-1.02	1
367	CACCAA	33	-0.08	1
368	CAACGG	60	2.9	1
369	GAAGCC	19	-0.54	1
370	GCCAGA	24	-0.69	1
371	AGAAGA	18	-0.8	1
372	AGACGA	26	-0.33	1
373	CGAGAT	52	0.92	1
374	ACGTTC	35	0.41	1
375	TTCCAG	39	0.27	1
376	CAGGGA	45	0.69	1
377	GGAGAA	5	-1.58	1
378	GAATCG	30	-0.29	1
379	TCGAGA	41	0.29	1
380	AGACGG	53	1.16	1
381	GAGGGC	42	1.08	1
382	AAGTTC	30	0.26	1
383	CGGACA	35	0.19	1
384	AGGCGG	61	3.87	1
385	CGGCGT	61	3.05	1
386	CGTCAA	39	0.15	1
387	TTCCAA	23	-0.53	1
388	CACCTC	45	1.64	1
389	CTTCGG	54	1.37	1
390	CGGCAG	60	3.35	1
391	GAATGC	10	-0.85	1
392	TGCGAC	40	0.41	1
393	GACAGA	12	-0.92	1
394	AGAAAA	11	-1.36	1
395	AAATCT	10	-1	1
396	TCTCGT	55	1.73	1
397	CGTGAA	37	0.15	1
398	CGGGAC	60	2.62	1
399	GACCAG	45	0.66	1
400	TTCCGT	29	-0.1	1
401	CGTCGG	63	2.73	1
402	CGCCAC	22	-0.59	1
403	CACCTG	54	1.18	1
404	GAACGT	15	-0.79	1
405	CCATCC	46	1.64	1
406	TCCCGC	48	0.92	1
407	CGCCGG	60	2.46	1
408	CACCAG	54	1.35	1
409	CCATTC	39	0.39	1
410	AGATCA	26	-0.19	1
411	TCATTC	5	-2.18	1
412	CTCAGA	0	-4.5	1
413	AAATTC	20	-0.51	1
414	TTCCAT	5	-2.2	1
415	CATGAG	26	-0.48	1
416	CGTGGC	36	0.14	1
417	CGTTTG	7	-1.7	1
418	AGGGTG	37	0.41	1
419	GTGGAG	54	1.4	1
420	CAGCTT	10	-1.61	1
421	CGCGGA	20	-1.18	1
422	GGACAG	51	0.99	1
423	GAATGT	1	-3.24	1
424	TGTGAC	21	-0.3	1
425	AAATTA	9	-1.44	1
426	TTACAC	9	-1.28	1
427	CACCGG	51	1.28	1
428	GAACTA	3	-1.65	1
429	GAGGTC	37	0.3	1
430	GTCCGC	54	1.19	1
431	AGAAAG	14	-0.94	1
432	AAGCTC	46	0.92	1
433	CTCCGC	52	0.85	1
434	CTCAGG	46	0.69	1
435	CGCCGT	54	1.63	1
436	CGTCAT	21	-0.66	1
437	GAGTTC	39	0.52	1
438	AAGCAG	31	-0.03	1
439	CTGCGC	49	0.83	1
440	CGCCTC	60	2.33	1
441	GAACCG	47	1.2	1
442	CCGGAC	55	1.32	1
443	CTCCGT	46	0.59	1
444	TGCGTC	56	1.37	1
445	GTCGAG	35	0.09	1
446	GACAGT	38	-0.16	1
447	AAGATC	28	0.3	1
448	ATCCGC	20	-1.23	1
449	AGGGAC	52	1.68	1
450	GGACTG	37	-0.28	1
451	CTTGAC	12	-1.42	1
452	CTCGAC	45	0.59	1
453	AAAGTC	18	-1.39	1
454	GTCCGT	58	1.56	1
455	CAAGGG	41	0.17	1
456	GGGCTC	45	1.24	1
457	CTCGGC	50	1.51	1
458	CGGCGC	29	-0.02	1
459	CGTCTC	42	0.31	1
460	CTCCAT	26	-0.81	1
461	CGGTGC	63	1.99	1
462	TGCCTG	42	0.54	1
463	CAATTT	5	-1.88	1
464	TTTCGC	63	2.02	1
465	CGCTTT	43	0.73	1
466	TTTGAG	28	-0.27	1
467	CAGTTG	24	-0.26	1
468	TTGAGA	18	-0.86	1
469	AGACAG	24	-0.05	1
470	AGAGTC	24	-0.56	1
471	GAGCTT	11	-0.99	1
472	CTTCGT	31	-0.06	1
473	CTGCTG	44	0.62	1
474	CTGCAC	52	1.07	1
475	CAGGTG	60	2.55	1
476	GTGGGT	33	0.24	1
477	GGTGGC	63	2.58	1
478	GGCAGG	62	1.95	1
479	CGTCGT	31	0.15	1
480	GACAAC	23	-0.47	1
481	AACAGA	8	-1.3	1
482	GAAGTA	9	-1.24	1
483	GAAGGG	29	-0.47	1
484	GGGCAG	59	1.85	1
485	CGCCAA	63	1.71	1
486	GTAGAA	24	-0.85	1
487	CACCCA	54	2.74	1
488	CCACGC	55	1.11	1
489	TTGCGC	54	2.42	1
490	AAGCGA	35	0.22	1
491	GATGGT	36	0.23	1
492	GGTCAA	20	-0.59	1
493	CAATAC	36	0.09	1
494	TACCTG	38	0.57	1
495	TTTGCC	43	0.59	1
496	GCCAGG	45	1.43	1
497	GATACG	36	0	1
498	ACGATT	3	-1.99	1
499	ATTCGT	26	-0.35	1
500	CGTCGC	55	1.75	1
501	CTACGT	47	0.72	1
502	CAAAGA	8	-1.71	1
503	CAAATC	17	-0.95	1
504	ATCCGT	19	-1.21	1
505	ATCCTG	32	0.01	1
506	GAGCCT	42	0.99	1
507	CCTGGT	59	1.2	1
508	GGTACA	19	-0.55	1
509	ACACGC	37	0.34	1
510	GCCAAT	26	-0.33	1
511	AATGTC	4	-2.4	1
512	GTCCCA	42	1.02	1
513	CCAGTG	42	1.3	1
514	GTGCGT	23	-0.3	1
515	CGTTCC	49	2.37	1
516	TCCAGC	42	1.28	1
517	AGCCCT	42	1.55	1
518	CCTCTC	43	2.45	1
519	CTCTAT	6	-1.42	1
520	TATGAG	31	-0.14	1
521	GAGTAC	26	0.17	1
522	TACATC	56	1.18	1
523	AGGTCT	42	0.45	1
524	TCTCAA	3	-2.18	1
525	TACCGC	52	1.23	1
526	CGCCCT	58	1.78	1
527	CCTTAA	2	-2.98	1
528	ATGGAG	46	0.74	1
529	TTGCCT	41	0.08	1
530	CCTCCT	45	2.42	1
531	CCTCCG	42	2.65	1
532	CCGGGA	43	1.28	1
533	GGAAAC	18	-0.63	1
534	AACCGG	59	2.29	1
535	CGGAGG	60	3.58	1
536	AGGGTT	0	-3.11	1
537	GTTTCC	2	-3.34	1
538	TCCATC	38	-0.13	1
539	ATCAAT	3	-3.39	1
540	AATAAC	12	-0.96	1
541	AACCCT	62	1.37	1
542	CCTCAA	26	-0.2	1
543	GAGACA	27	-0.36	1
544	ACATCT	9	-1.25	1
545	TCTGGC	26	-0.1	1
546	GTTCCT	21	-0.2	1
547	CCTACC	45	2.22	1
548	ACCACC	40	0.18	1
549	ACCTCA	42	0.76	1
550	TCAGCC	48	0.94	1
551	GCCGGG	52	2.92	1
552	GGGTTT	12	-1.19	1
553	TTTCCC	30	-0.16	1
554	CCCACC	55	1.6	1
555	CAGTCA	31	-0.07	1
556	TCATCT	13	-0.93	1
557	TCTAAG	23	-0.72	1
558	ATCTCC	18	-1.33	1
559	TCCTTG	27	-0.36	1
560	TTGAAG	14	-0.64	1
561	CGCTCC	47	1.49	1
562	TCCACC	54	0.72	1
563	ACCTAC	23	-0.35	1
564	GCCTAC	44	0.64	1
565	CCTTCC	42	1.07	1
566	TCCATG	44	0.99	1
567	ATGATG	21	-0.97	1
568	ATGAGC	47	2.69	1
569	AGCAAC	40	0.64	1
570	AACCGC	60	2.08	1
571	CGCAGC	51	1.28	1
572	AGCTCA	43	0.92	1
573	TCAGGA	21	-0.8	1
574	GGAGGC	63	4.23	1
575	GGCCAG	39	0.78	1
576	CAGTCC	43	1.64	1
577	TCCCTG	40	0.43	1
578	CTGCCG	54	1.44	1
579	CCGAGC	46	2.83	1
580	AGCTCC	44	1.37	1
581	TCCATT	8	-1.46	1
582	ATTCTC	6	-1.29	1
583	AAGACC	20	-0.68	1
584	ACCTCC	54	1.15	1
585	TCCCTC	47	0.8	1
586	CTCAAC	42	0.57	1
587	CCTCCA	46	2.93	1
588	CCAGGT	46	1.56	1
589	GGTTCT	37	0.28	1
590	TCTCTG	42	0.49	1
591	CAGAGC	42	1.8	1
592	AGCAAA	10	-1.03	1
593	AAACCA	23	-0.49	1
594	TCCAAC	52	1.17	1
595	CTCTCT	35	-0.03	1
596	TCTTCA	17	-0.8	1
597	TCAGTC	25	-0.31	1
598	GTCCAC	55	1.67	1
599	CACTAT	33	-0.23	1
600	GCTGAT	1	-3.11	1
601	GAAGGC	25	-0.32	1
602	AAGCCA	36	0.03	1
603	CCACTC	48	1.85	1
604	CTCACG	54	0.96	1
605	ACGGAC	49	0.98	1
606	GACAAG	34	0.35	1
607	AAGAAC	21	0.09	1
608	AAGGAC	40	0.5	1
609	GACAAA	20	-0.82	1
610	AGGGGC	61	2.57	1
611	GGTAAA	18	-2.94	1
612	AAAGGC	21	-1.08	1
613	GGCACA	43	0.44	1
614	ACAGGA	1	-3.72	1
615	GGAACT	1	-1.95	1
616	ACTCGG	46	0.81	1
617	ACCATG	27	-0.23	1
618	ATGCTA	7	-1.58	1
619	AAAACT	8	-1.13	1
620	ACTCTT	4	-2.59	1
621	CTTCAA	3	-2.04	1
622	GGGTCT	43	0.9	1
623	CAGAGT	38	0.42	1
624	AGTGAT	3	-2.1	1
625	GAAATG	2	-1.88	1
626	ATGGCA	12	-0.55	1
627	GCAATA	7	-2.04	1
628	ATAGCA	7	-1.62	1
629	GCAAAT	4	-1.97	1
630	AATCAG	5	-1.35	1
631	CAGACA	19	-0.87	1
632	ACACCG	56	1.59	1
633	CCGAAC	31	-0.14	1
634	AACTTG	7	-1.53	1
635	TTGATA	7	-1.38	1
636	ATACCA	7	-1.65	1
637	CCATTT	7	-1.7	1
638	TTTGGA	17	-0.44	1
639	GGAGAC	16	-0.3	1
640	GACGTG	30	-0.04	1
641	GTGGTG	49	0.86	1
642	GTGGGC	52	1	1
643	GGCTGT	45	1.61	1
644	TGTCTG	47	0.68	1
645	CTGGCG	31	0.1	1
646	GCGATT	12	-0.98	1
647	ATTCAC	6	-1.97	1
648	CACATA	7	-2.36	1
649	ATAAAG	5	-1.92	1
650	AAGAGC	57	1.34	1
651	AGCTGT	40	0.33	1
652	TGTAGA	9	-1.47	1
653	AGGTTC	39	0.28	1
654	CGTTTT	40	0.43	1
655	TTTAAT	9	-1.45	1
656	AATCTG	4	-2.17	1
657	TTCATG	38	0.18	1
658	ATGCGT	46	0.61	1
659	CGTGTC	55	1.18	1
660	GTCTCC	46	1.45	1
661	TCCATA	6	-1.83	1
662	ATAAAC	8	-1.52	1
663	AACAAC	36	0.12	1
664	AACATT	16	-1.12	1
665	ATTGTG	17	-1.39	1
666	GTGAAA	18	-1.12	1
667	AAATGT	18	-2.23	1
668	TGTACA	9	-0.51	1
669	ACAAAA	8	-1.24	1
670	AAAATT	17	-1.27	1
671	CGTCAC	57	1.38	1
672	CACTTG	27	-0.38	1
673	TTGAAA	12	-0.97	1
674	AAAGCT	18	-1.01	1
675	GCTGTT	22	-0.78	1
676	GTTAAT	2	-2.32	1
677	AATAAT	9	-0.93	1
678	AACCTT	18	-1.15	1
679	CTTGTA	20	-0.96	1
680	GTACTT	8	-1.88	1
681	CTTAGG	9	-1.16	1
682	AGGTTT	0	-4.14	1
683	TTTGGC	57	1.4	1
684	GAGATG	56	1.65	1
685	ATGAAG	20	-0.06	1
686	AAGTAC	26	0.39	1
687	TACTTT	9	-1.49	1
688	TCTGTA	6	-1.72	1
689	GTACAG	23	-0.53	1
690	CAGGTT	20	-0.84	1
691	GTTCCC	52	1.09	1
692	CCCAGA	27	-0.12	1
693	GATGAT	24	-0.76	1
694	CGGAAT	53	2.82	1
695	AATTTT	12	-1.11	1
696	TTTATT	9	-1.2	1
697	ATTTAC	13	-0.98	1
698	TACTTG	22	-0.89	1
699	TTGGAA	13	-1.04	1
700	CTAATG	4	-1.65	1
701	ATGCAT	7	-1.48	1
702	CATGAT	3	-1.84	1
703	GGCGAT	30	-0.17	1
704	GATCCA	9	-1.35	1
705	CCAGAA	17	-0.84	1
706	AGCCCC	42	1.52	1
707	CCCCCT	51	2.27	1
708	CCTATT	22	-0.91	1
709	ATTCCC	15	-1.07	1
710	CCCTTA	40	0.05	1
711	TTAGGC	1	-2.06	1
712	GGCGGT	57	1.79	1
713	GGTGCA	39	0.37	1
714	GCAGAA	9	-1.61	1
715	GAATCA	5	-1.44	1
716	TCACAT	8	-1.17	1
717	CATCTT	3	-1.99	1
718	CTTTAT	9	-1.59	1
719	TATGAA	3	-2.56	1
720	GTAATA	9	-1.31	1
721	ATACAG	10	-1.33	1
722	CAGAAA	12	-1.06	1
723	GGCTGC	55	1.88	1
724	TGCTTT	12	-0.94	1
725	TTTACT	9	-1.05	1
726	GTAATG	18	-0.95	1
727	ATGCAC	61	2.14	1
728	TTGATG	7	-1.43	1
729	CATAAA	4	-1.61	1
730	AACTCC	42	0.45	1
731	TCCAGT	43	0.72	1
732	AGTATC	38	0.15	1
733	ATCTGC	44	0.44	1
734	TGCAGG	42	0.43	1
735	GTGGAA	19	-0.93	1
736	GAAGTG	15	-0.74	1
737	GAATTT	8	-1.85	1
738	TTTATG	13	-1.01	1
739	ATGTTC	30	0.02	1
740	TTCTCC	55	1.42	1
741	TCCTAT	2	-2.46	1
742	TATGGA	43	0.82	1
743	AACTTT	27	-0.2	1
744	GGCTAT	62	1.88	1
745	GGATTT	8	-1.4	1
746	TTTTCA	5	-2.19	1
747	CATCAG	7	-1.56	1
748	CAGTTA	11	-0.95	1
749	TTAAAA	9	-1.75	1
750	AAACCT	9	-1.13	1
751	CCTCTT	15	-1	1
752	AAAGCC	18	-1.15	1
753	GCCATT	20	-0.5	1
754	ATTGAG	20	-0.31	1
755	CCATCT	43	0.01	1
756	TCTATG	6	-1.89	1
757	ATGTTT	9	-1.27	1
758	ATGAAT	13	-1.56	1
759	AATATT	5	-1.97	1
760	ATTGCA	4	-1.7	1
761	GCACCT	51	1.61	1
762	CCAGAG	42	2.06	1
763	AGAACA	19	-0.71	1
764	ACAGAC	4	-1.48	1
765	CCTGTC	46	1.36	1
766	GTCACA	30	-0.1	1
767	ACAAAT	5	-1.82	1
768	AATGTT	16	-1.99	1
769	GTTATT	8	-1.63	1
770	ATTACT	3	-2.48	1
771	ACTCCG	37	0.3	1
772	CCGCAA	42	1.05	1
773	CGAGTA	31	0.29	1
774	GAATAC	5	-1.48	1
775	TACCCG	50	1.76	1
776	CCGGCA	45	3.17	1
777	GCATTC	0	-2.87	1
778	TTCTTA	5	-2.04	1
779	TTATCC	12	-1.16	1
780	TCCCCT	42	0.95	1
781	CCTGAA	10	-1.01	1
782	GTTAGC	32	-0.22	1
783	ATTGGG	20	-0.95	1
784	GGGGTT	24	0.08	1
785	GCCAGC	44	1.61	1
786	AGCCAT	51	1.31	1
787	CATGCA	12	-0.95	1
788	GCAACT	2	-2.84	1
789	ACTGTG	22	-0.41	1
790	GTGCAA	24	-0.8	1
791	CAACTT	5	-1.45	1
792	AAACTC	11	-0.84	1
793	AAGCCC	21	-0.57	1
794	CCCCGG	57	2.24	1
795	AGGTTG	31	-0.17	1
796	AGAATG	8	-1.44	1
797	ATGAAA	7	-1.57	1
798	GAGTAT	10	-0.92	1
799	TATAAA	8	-2.02	1
800	AAAAAT	12	-1.11	1
801	AATATG	12	-1.15	1
802	ATGAGT	8	-1.26	1
803	AGTACA	14	-0.94	1
804	ACATGG	2	-2.19	1
805	TGGATA	4	-2.24	1
806	ATAGAA	7	-1.71	1
807	GAAAAA	4	-1.52	1
808	GATTAT	3	-2	1
809	TATTTA	7	-1.94	1
810	TTAAGA	5	-1.8	1
811	AGAAAC	13	-2.2	1
812	CTTATT	8	-1.92	1
813	ATTAAT	4	-1.63	1
814	AATCCA	23	-0.29	1
815	CCAAAA	12	-1.11	1
816	AAAATG	11	-1.27	1
817	ATGACA	4	-2.35	1
818	AAAAGG	20	-0.67	1
819	GATAAT	5	-2.17	1
820	AATAAG	8	-1.45	1
821	AAGGGA	21	-0.76	1
822	GGAAGT	32	-0.01	1
823	AGTAGT	10	-0.95	1
824	AGTATA	14	-1.16	1
825	CCAAGT	9	-1.23	1
826	AGTGAA	9	-1.36	1
827	TCAAAT	7	-1.65	1
828	AATTCT	9	-1.23	1
829	TCTAGT	18	-0.59	1
830	AGTGCA	7	-1.18	1
831	GCATTA	3	-1.79	1
832	TTAGAA	7	-1.66	1
833	CTTGAA	20	-1.02	1
834	AGGACA	17	-0.92	1
835	ACAACA	9	-1.88	1
836	ACATAC	24	-0.52	1
837	TACGAT	18	-1.03	1
838	GATATT	8	-1.8	1
839	ATTCAT	9	-1.59	1
840	CATCAC	52	1.4	1
841	CACAGA	19	-1.15	1
842	AAATAT	11	-1.43	1
843	GAAGCT	18	-1.21	1
844	GCTATT	13	-1.33	1
845	ATTTCA	5	-1.9	1
846	AATGAG	21	-0.86	1
847	TATGGT	57	1.26	1
848	GGTGAT	5	-1.84	1
849	GATAAG	18	-0.55	1
850	AAGGAA	18	-0.86	1
851	GGCCGG	62	3.83	1
852	CGGGTC	54	1.35	1
853	GTCATA	4	-2.17	1
854	CCAGTT	14	-0.75	1
855	GTTTTA	3	-2.15	1
856	TTAAAG	24	-0.6	1
857	AAGGTG	31	0.36	1
858	GTGTTG	46	0.79	1
859	TTGGAC	37	0.52	1
860	CAAAAT	11	-1.2	1
861	AATTAT	12	-0.96	1
862	TATTCA	5	-1.91	1
863	TCAGAG	43	0.32	1
864	GTATTT	7	-1.34	1
865	TTTTTA	9	-1.06	1
866	TTACCT	15	-0.85	1
867	CCTAAA	13	-0.85	1
868	AAAAGT	5	-1.58	1
869	AGTGAC	34	0.11	1
870	GACTCC	40	0.32	1
871	TCCACA	42	1.04	1
872	CCGCTG	54	2.22	1
873	GATGTT	8	-1.48	1
874	GTTCTC	8	-2.29	1
875	CCCCCC	46	2.3	1
876	CCCATT	49	0.89	1
877	CACAGC	49	0.86	1
878	AGCCTG	46	1.36	1
879	CAGATA	2	-1.77	1
880	ATAGTA	8	-1.5	1
881	GAGAAT	14	-0.91	1
882	ATGCCA	19	-0.64	1
883	CATTTA	5	-1.6	1
884	TTACCG	26	-0.28	1
885	CCGAAG	19	-1.44	1
886	ACCTCT	42	0.77	1
887	AGGCCA	43	0.78	1
888	CATGAA	3	-2.46	1
889	TCATCG	38	-0.12	1
890	TCGGAT	40	0.07	1
891	ATGCCC	62	2.58	1
892	CCCAAA	41	0.4	1
893	AAACAT	3	-1.83	1
894	CATCCA	19	-0.67	1
895	CCAAGC	43	1.52	1
896	ATTTTA	3	-2.34	1
897	AAAATA	8	-1.4	1
898	ATAAGC	4	-2.02	1
899	CAACAA	33	-0.15	1
900	AATAGG	21	-0.78	1
901	CGTAAA	16	-0.77	1
902	ATGGAA	2	-1.97	1
903	AAATCG	34	0.1	1
904	TCGCCA	42	0.71	1
905	CATTTT	9	-1.48	1
906	TCAGAT	7	-1.33	1
907	GATGTG	26	-0.36	1
908	GTGTTA	7	-1.59	1
909	TTAATA	5	-2.09	1
910	ATAATA	5	-1.91	1
911	ATACCT	16	-0.85	1
912	CCTGAT	17	-1.24	1
913	GATAAA	7	-1.69	1
914	CCCTTC	60	2.31	1
915	TTCGAA	25	-0.17	1
916	GATTTA	3	-2.07	1
917	TTAAAC	7	-1.51	1
918	AACACA	9	-1.75	1
919	AAAGGG	20	-0.69	1
920	GGGAGA	19	-0.65	1
921	AGACCT	7	-1.38	1
922	CCTCCC	47	2.23	1
923	ATCGAG	52	1.21	1
924	GAGTTA	6	-1.39	1
925	TTAAGG	8	-1.39	1
926	TCTTGG	1	-2.8	1
927	TGGGAA	7	-1.75	1
928	AGACAT	8	-1.69	1
929	CATCCT	35	0.11	1
930	CCTACT	42	0.29	1
931	ACTGAC	24	-0.48	1
932	GACGTT	12	-1.83	1
933	GTTGCC	20	-0.85	1
934	GCCTGT	45	0.37	1
935	TGTAGT	3	-2.76	1
936	AGTCTC	9	-1.23	1
937	CTCCGA	47	1.02	1
938	CGAAAG	47	0.83	1
939	GTGGCT	57	1.45	1
940	GCTTTT	9	-0.96	1
941	TTTGCA	0	-3.39	1
942	GCACAA	19	-0.73	1
943	CAAAAA	14	-1.02	1
944	GACTAC	58	2.05	1
945	TACACC	13	-1.11	1
946	ACCATA	2	-2.3	1
947	GTTTGC	9	-1.56	1
948	TGCAAA	1	-2.89	1
949	AAAGCA	8	-1.16	1
950	GAAACT	9	-1.33	1
951	ACTACA	13	-1.08	1
952	TTCAAA	15	-1.21	1
953	CTCAGC	43	1.41	1
954	AAGAGT	17	-0.4	1
955	AGTGGT	45	1.59	1
956	GGTCTT	16	-1.44	1
957	CTTGAT	5	-1.57	1
958	GATCCT	20	-0.35	1
959	CCTTTT	27	-0.14	1
960	TTTCTA	2	-2.37	1
961	AACATA	9	-1.31	1
962	AACAGC	44	0.72	1
963	ATGTCA	22	-0.58	1
964	TTCAGA	24	-0.57	1
965	AAGAAG	27	-0.06	1
966	AAAGAT	8	-1.98	1
967	GATCAT	8	-1.4	1
968	GGATAC	12	-1.43	1
969	TACAGA	10	-1.45	1
970	AGAAAT	5	-1.76	1
971	AATCTA	16	-0.6	1
972	CTAAGC	43	0.7	1
973	AGCACG	45	0.68	1
974	ACGTCA	18	-0.68	1
975	TCAAGT	12	-1	1
976	GAGATT	8	-1.4	1
977	TTAGAG	27	-0.24	1
978	GAGCAT	2	-2.35	1
979	GATCAA	9	-1.42	1
980	CCTTAC	21	-0.52	1
981	TACCCA	35	-0.05	1
982	CCAGGA	43	0.46	1
983	GGACAT	22	-0.24	1
984	CATTCA	16	-0.66	1
985	TCAGGG	43	1.38	1
986	TCTGCA	17	-0.89	1
987	GCAGGA	22	-0.52	1
988	GGATCT	17	-0.48	1
989	TCTGAT	2	-2.41	1
990	GATGCA	19	-0.69	1
991	GCAACA	7	-1.51	1
992	TGGGCT	23	-0.53	1
993	GCTGAA	26	-0.34	1
994	ACAGTC	30	-0.02	1
995	GTCCAG	40	0.32	1
996	CAGATG	40	0.52	1
997	ATGGTA	0	-2.76	1
998	GTAAAC	1	-2.22	1
999	AGCTTG	37	-0.2	1
1000	CCTGAC	40	0.58	1
1001	CTGATA	15	-1.54	1
1002	ATAACA	3	-2.47	1
1003	ACAGCC	40	0.4	1
1004	GCCACA	49	1.38	1
1005	ACAATA	3	-2.34	1
1006	ATAGTG	6	-1.87	1
1007	GTGATT	9	-1.82	1
1008	TCAGAC	42	0.62	1
1009	AGGAAG	37	0.69	1
1010	AAGAAT	13	-0.93	1
1011	CTGTCG	50	1.86	1
1012	TCGCTT	24	-0.26	1
1013	GATAGT	14	-0.94	1
1014	AGTGTT	3	-2.09	1
1015	AACTCA	10	-1.38	1
1016	TCAGCA	40	-0.06	1
1017	GCAAAC	13	-0.93	1
1018	AACAGT	21	-0.7	1
1019	AGTTTA	5	-1.73	1
1020	TTAAAT	9	-1.54	1
1021	AATACA	3	-2.05	1
1022	ACAAAG	8	-1.39	1
1023	ATCTTT	19	-0.53	1
1024	GCAAGT	12	-1.06	1
1025	AATCCT	14	-0.21	1
1026	CCTGTT	22	-0.09	1
1027	GTTGTC	6	-2.1	1
1028	GTCAGC	44	0.53	1
1029	AGCCTA	35	-0.37	1
1030	CTAACA	3	-2.09	1
1031	AAGCTT	12	-1.21	1
1032	CTTTCA	9	-1.27	1
1033	AATAAA	14	-1.1	1
1034	AAACTG	8	-1.13	1
1035	ATAACT	7	-1.44	1
1036	ACTGAT	9	-1.45	1
1037	AGTTTT	7	-1.78	1
1038	AAGCCT	28	-0.13	1
1039	CCTTCA	29	-0.06	1
1040	CTGTCT	40	0.36	1
1041	GACTCG	55	2.72	1
1042	TCGAAT	25	0.04	1
1043	AATTTC	11	-1.25	1
1044	GATAGG	35	0.24	1
1045	CCTAGT	43	0.46	1
1046	AGTTCC	41	-0.1	1
1047	TCCAAT	26	-0.81	1
1048	GATACT	14	-0.99	1
1049	ACTAAA	15	-0.91	1
1050	CTGTTT	6	-1.6	1
1051	TTTAGT	3	-1.97	1
1052	AGTAGC	43	1.29	1
1053	AGCAAT	24	-0.77	1
1054	AAATTG	15	-0.91	1
1055	TTGTCC	55	1.24	1
1056	TCCCAA	42	0.15	1
1057	CAAGGT	35	0.15	1
1058	GGTCCT	62	1.54	1
1059	AATGCA	2	-1.85	1
1060	TCACAG	43	1.17	1
1061	TCAGGT	43	0.75	1
1062	TCTAAT	7	-1.46	1
1063	AATAGA	9	-1.28	1
1064	AGATTA	3	-1.93	1
1065	TCCCAT	43	0.3	1
1066	CATAAT	11	-0.95	1
1067	AATGGA	7	-1.31	1
1068	GGAAAT	7	-1.37	1
1069	TCATAT	8	-1.64	1
1070	TATACT	3	-1.83	1
1071	ACTTCA	12	-0.86	1
1072	GATCTT	3	-1.65	1
1073	CTTAAT	10	-1.25	1
1074	AAGGTA	24	-0.83	1
1075	GTATCC	38	0.1	1
1076	TCCCGA	63	2.24	1
1077	ATCGTC	31	-0.03	1
1078	GTCTCA	41	0.71	1
1079	TCAACA	16	-0.84	1
1080	ATATCT	9	-1.36	1
1081	CCTAAC	45	1.19	1
1082	AAGTTA	12	-0.84	1
1083	TCCCGT	40	0.56	1
1084	CGTGAT	24	-0.42	1
1085	AGCTTC	57	1.69	1
1086	TTCGTT	27	-0.06	1
1087	TTAGCA	5	-1.48	1
1088	GCAAAG	23	-0.64	1
1089	AAGTCT	21	-0.97	1
1090	AAGTTG	23	-0.31	1
1091	CATTAT	18	-0.66	1
1092	TATCCT	19	-0.69	1
1093	ATCATT	17	-1.72	1
1094	GATCCC	63	2.11	1
1095	CCCAAC	62	2.64	1
1096	GTTTCA	11	-1.11	1
1097	GCAAGG	12	-1.49	1
1098	CTGTCC	55	1.19	1
1099	AGCATC	42	0.93	1
1100	CCTATC	54	1.48	1
1101	ATCAAG	28	0.44	1
1102	TTATCT	7	-1.62	1
1103	AATTCA	9	-1.37	1
1104	TTGAGT	16	-1.44	1
1105	AGTCGT	24	-0.45	1
1106	ATCTTC	21	-0.09	1
1107	TTCTCA	42	0.17	1
1108	CCTAAT	24	-0.23	1
1109	TTATAC	3	-2.62	1
1110	TACCGT	45	0.9	1
1111	GGGATG	35	0.2	1
1112	TCTTCC	32	0.23	1
1113	CCTAAG	13	-1.17	1
1114	GGAATG	1	-2.05	1
1115	TCCGAT	23	-0.97	1
1116	TCAATG	8	-1.14	1
1117	GATATG	18	-1.33	1
1118	TTGAGC	33	-0.22	1
1119	AGCCGT	56	1.45	1
1120	GAGTCT	22	-0.21	1
1121	ACTAAT	6	-1.72	1
1122	TTGTCA	7	-1.34	1
1123	TATGAT	3	-2.55	1
1124	AATATC	0	-2.7	1
1125	TCTTTA	9	-1.43	1
1126	TTAGAT	7	-1.5	1
1127	AACAAT	4	-2.21	1
1128	AATAGT	7	-1.34	1
1129	AGTTCG	42	0.55	1
1130	TCGGCA	47	1.15	1
1131	AGCAGT	43	0.96	1
1132	AGTCCT	43	0.29	1
1133	ACTGTC	19	-0.9	1
1134	GTCAAT	18	-1.39	1
1135	ACTACT	16	-0.64	1
1136	ACTACC	33	-0.09	1
1137	ACCAAC	54	0.74	1
1138	AACGCA	22	-0.34	1
1139	GCAGCG	56	1.61	1
1140	GCGGAA	37	0.36	1
1141	GGTACT	21	-0.33	1
1142	ACTAAG	8	-2.17	1
1143	AACATG	23	-0.16	1
1144	ATGCTG	33	-0.02	1
1145	GACTCT	36	-0.13	1
1146	AAACAG	20	-0.79	1
1147	GAATGG	7	-2.41	1
1148	TGGCTC	24	-0.31	1
1149	CTCCCA	42	1.17	1
1150	CCAAAT	14	-0.86	1
1151	GTCCAA	41	0.35	1
1152	CAAGGA	7	-1.27	1
1153	TCATCA	15	-0.94	1
1154	TCAGTG	18	-0.82	1
1155	GTGACT	26	-0.06	1
1156	AATATA	7	-1.95	1
1157	ACACAT	2	-2.7	1
1158	CATCGC	17	-0.75	1
1159	TCCTCA	43	0.99	1
1160	TCAAAC	26	-0.08	1
1161	AACTCG	3	-2.43	1
1162	TCGGTA	38	0.4	1
1163	GTAAAT	7	-1.52	1
1164	TTTACA	3	-2.41	1
1165	ATTGAC	19	-0.81	1
1166	GACATT	1	-1.41	1
1167	TCAATA	14	-1.11	1
1168	GTACTC	19	-0.84	1
1169	CTCAAA	34	0.26	1
1170	AAATCA	7	-1.61	1
1171	TCAATT	3	-2.27	1
1172	TTAAGT	12	-0.83	1
1173	AGTAAA	9	-1.36	1
1174	GACCTT	8	-1.59	1
1175	TTGTTT	12	-1.02	1
1176	TCTAAA	15	-0.99	1
1177	TCAGAA	7	-1.54	1
1178	CTCTAC	22	-0.49	1
1179	TACACA	23	-0.44	1
1180	AATGAT	11	-1.24	1
1181	TATTCT	3	-2.36	1
1182	CCACCT	47	3.24	1
1183	AGTGTG	42	0.65	1
1184	GTGCAC	29	-0.09	1
1185	GATAGC	10	-0.79	1
1186	AGCACA	42	0.67	1
1187	ACAGAT	4	-2.01	1
1188	GATGAC	17	-0.63	1
1189	AGAGTG	9	-1.65	1
1190	TTGGGA	11	-1.39	1
1191	GGAAAA	8	-1.61	1
1192	GATCTA	8	-1.44	1
1193	CTAAAC	18	-0.94	1
1194	TGGCGT	50	1.16	1
1195	CGTTCA	28	-0.13	1
1196	TCAAAA	9	-1.17	1
1197	CTTCTA	14	-1.08	1
1198	CTAAAT	10	-1.32	1
1199	AATTCC	10	-1.4	1
1200	TCCCAG	44	1.55	1
1201	GTTCTT	5	-1.68	1
1202	CTTTTA	9	-1.25	1
1203	CCTGTA	27	-0.5	1
1204	GTAGTT	24	-0.32	1
1205	GTTAAA	8	-1.41	1
1206	AATAGC	21	-0.82	1
1207	TTACTC	7	-1.44	1
1208	GAAGGT	37	0.17	1
1209	GGTGAA	11	-1.08	1
1210	GAACCA	11	-1.25	1
1211	GACATA	3	-2.32	1
1212	GACTAT	18	-1.09	1
1213	TATGTC	32	-0.21	1
1214	GTCTCT	17	-0.04	1
1215	TCTGAA	10	-1.33	1
1216	CTCTTA	14	-0.8	1
1217	GAGGCT	54	1.24	1
1218	GCTGCT	27	-0.28	1
1219	GCTGGA	27	-0.29	1
1220	GGAAGA	24	-0.59	1
1221	TTTCCA	9	-1.1	1
1222	CCAATG	20	0.07	1
1223	ATGAAC	35	0.28	1
1224	AGTTTC	37	0.36	1
1225	AAAAAA	12	-0.93	1
1226	TTAGTA	9	-1.5	1
1227	GTAAGT	7	-1.5	1
1228	GAATCT	9	-1.51	1
1229	TCTAGC	43	0.71	1
1230	AGCTCT	43	0.98	1
1231	GAACAT	7	-1.87	1
1232	CATGTT	1	-2.35	1
1233	GGTAGC	54	3.54	1
1234	AGCATA	6	-2.15	1
1235	ATATAT	5	-2	1
1236	TACGTT	15	-0.89	1
1237	GTTATC	18	-1.56	1
1238	AAGCAA	3	-1.99	1
1239	CAAATA	3	-2.26	1
1240	ATATTC	0	-4	1
1241	TTCACT	17	-1.87	1
1242	ACTGCA	17	-0.79	1
1243	GCACCC	55	2.2	1
1244	CCCATA	37	-0.19	1
1245	CTGGGA	40	0.1	1
1246	GGAATA	8	-1.47	1
1247	ATAGGA	7	-1.68	1
1248	AGTGAG	38	0.58	1
1249	GAGGCC	48	1.06	1
1250	GCCCGG	46	0.97	1
1251	CGGATG	42	0.69	1
1252	ATGGAC	16	-0.83	1
1253	GACTCA	35	0.35	1
1254	TTGCTG	8	-1.46	1
1255	CTGACA	13	-2	1
1256	ACACCT	43	0.51	1
1257	CCTTGG	27	-0.39	1
1258	AGAAGT	9	-0.5	1
1259	AGTGTA	12	-1.02	1
1260	GTAACT	17	-0.73	1
1261	TCACAC	43	0.52	1
1262	CACATT	18	-1.98	1
1263	ATTATC	5	-2.07	1
1264	ATCAAC	54	1.29	1
1265	AACTAT	20	-0.85	1
1266	GTTAAC	2	-3.12	1
1267	TCCAAA	21	-0.62	1
1268	TCGATC	38	0.43	1
1269	ATCATA	2	-2.42	1
1270	AGCCAA	42	0.72	1
1271	TCCTTT	27	-0.68	1
1272	TTTCCT	17	-0.77	1
1273	AATACT	5	-1.48	1
1274	ACTCTG	16	-0.6	1
1275	CTGTTA	5	-1.84	1
1276	TCTGGG	48	1.26	1
1277	GGGGTA	32	0.02	1
1278	GTAATC	20	-1.15	1
1279	ATCAAA	21	-0.39	1
1280	AAAGTG	17	-1.07	1
1281	GTGATA	7	-1.64	1
1282	AACTCT	33	-0.13	1
1283	TCTTTG	11	-1.15	1
1284	TTGTTG	3	-1.91	1
1285	ACAACC	24	-0.74	1
1286	ACAGAG	39	0.25	1
1287	AGTAGA	34	0.38	1
1288	ATAAAA	9	-1.58	1
1289	AAACTT	8	-1.07	1
1290	CTTCTT	4	-2.25	1
1291	CTTTCC	17	-0.82	1
1292	TCCAGG	43	1.05	1
1293	CAGAAT	12	-0.88	1
1294	AACCCC	50	1.79	1
1295	CCCCTA	42	0.96	1
1296	CTAGAC	14	-0.67	1
1297	TCTTCT	8	-1.08	1
1298	TCTGTG	22	-0.13	1
1299	GTGAGT	37	-0.36	1
1300	AGTGGA	49	1.12	1
1301	GGAGCT	37	0.73	1
1302	GAATAT	9	-1.11	1
1303	TATACA	7	-1.75	1
1304	TGCCAA	32	-0.29	1
1305	ATATCC	2	-1.86	1
1306	ACACAA	6	-1.87	1
1307	GAGTCA	54	1.55	1
1308	TATCCA	9	-1.35	1
1309	CCAGTA	43	0.27	1
1310	GTACGA	24	0.2	1
1311	GATACA	9	-1.41	1
1312	AAGTCA	12	-1.06	1
1313	TCACCA	43	0.26	1
1314	TCTAAC	11	-0.91	1
1315	AACTTA	7	-1.19	1
1316	GAAAGT	11	-0.98	1
1317	AGTTCT	10	-1.07	1
1318	TCACTA	13	-0.91	1
1319	AAAGTT	10	-1.27	1
1320	GACACC	36	0.13	1
1321	ACCGAC	51	1.57	1
1322	GACACA	4	-1.97	1
1323	ACAGCA	9	-1.36	1
1324	AACATC	12	-1.38	1
1325	CTAAAA	9	-0.79	1
1326	TTCAGT	6	-1.53	1
1327	AGTATT	3	-2.38	1
1328	ATTTTC	1	-2.71	1
1329	TTCTTC	20	-0.45	1
1330	AAATAC	21	-1.11	1
1331	TACAAT	26	-0.46	1
1332	CAGTCT	37	0.27	1
1333	AGTCTA	17	-1.13	1
1334	CTAATT	5	-2.14	1
1335	ATTAAA	12	-1.22	1
1336	CATTCT	7	-1.74	1
1337	GGTTCA	43	0.71	1
1338	GAACAC	21	-0.7	1
1339	CACTTA	37	0.28	1
1340	ACTCAA	9	-0.78	1
1341	TTTAAC	9	-0.78	1
1342	AACAAA	11	-1.77	1
1343	AAAGTA	8	-1.17	1
1344	GTAGAC	22	-0.61	1
1345	ATTTTG	9	-1.39	1
1346	TTGAAT	5	-1.58	1
1347	CCAAAG	18	-0.73	1
1348	CTGCGT	40	0.93	1
1349	CGTATG	51	1.19	1
1350	CTCTCG	42	1.16	1
1351	TCGGAG	26	0.06	1
1352	GTAAAA	7	-1.45	1
1353	AATTTG	7	-1.68	1
1354	ATTCAG	6	-2.23	1
1355	CAGCAT	39	0.28	1
1356	CATTAC	1	-3.72	1
1357	TACCTT	8	-2.7	1
1358	CTTGTT	13	-1.3	1
1359	GTTGAA	8	-1.15	1
1360	AGACTT	8	-1.35	1
1361	CTTACA	2	-2.86	1
1362	TCAGGC	54	1.13	1
1363	GGCCAC	61	1.6	1
1364	CACATC	53	0.99	1
1365	ATCACC	21	-0.45	1
1366	ACCAAG	20	-0.81	1
1367	AAGGAG	40	0.86	1
1368	GACTTA	5	-1.62	1
1369	TTACCA	9	-1.4	1
1370	CCAACA	31	-0.33	1
1371	ACAATC	10	-1.07	1
1372	ATCTAT	15	-1.17	1
1373	TATCAC	20	-0.7	1
1374	CACAAG	40	0.92	1
1375	TATCTA	8	-1.29	1
1376	CAAACT	10	-1.13	1
1377	ACTCCC	46	2.69	1
1378	CCCTTT	42	1.69	1
1379	TACTCA	42	0.71	1
1380	ACTGTA	12	-1.12	1
1381	GAAATC	18	-1.63	1
1382	ATCATG	15	-0.92	1
1383	TCTTTT	3	-1.77	1
1384	TTTGTA	5	-1.79	1
1385	AACCAT	39	0.36	1
1386	CATCAT	7	-1.17	1
1387	CATTTC	16	-0.71	1
1388	TTCATA	4	-2.02	1
1389	ATAGAT	9	-2.09	1
1390	CATCTA	17	-0.96	1
1391	GAAACA	9	-1.7	1
1392	CTTAGA	20	-0.92	1
1393	AGAGGT	18	-0.66	1
1394	GGTTTT	31	0.06	1
1395	CTAAGT	5	-1.7	1
1396	GAAATT	12	-0.97	1
1397	TATTTC	2	-2.49	1
1398	TTCCTG	30	0.06	1
1399	CTGAAG	20	-0.96	1
1400	AATCTT	9	-1.4	1
1401	GTGAGC	50	1.67	1
1402	TTATTC	6	-1.87	1
1403	GACGCT	40	0.79	1
1404	GCTATG	21	-0.16	1
1405	ATGGCT	23	-0.2	1
1406	CATGCC	63	1.73	1
1407	AGCATG	42	0.93	1
1408	ATGTCC	48	0.8	1
1409	GTAAGA	13	-1.01	1
1410	CTAGGA	24	-0.77	1
1411	GGACAA	21	-0.5	1
1412	GCAGAT	5	-1.69	1
1413	GATGGG	39	0.2	1
1414	GGGAAT	10	-1.47	1
1415	TTTGGT	21	-0.32	1
1416	TCAAGC	14	-1.22	1
1417	AGCCTT	35	-0.23	1
1418	CTTAAA	9	-1.19	1
1419	ATGCAA	18	-0.75	1
1420	TACCCT	45	0.53	1
1421	GTAACC	24	-0.24	1
1422	TCTCTA	23	-0.87	1
1423	CTACAA	13	-0.83	1
1424	CAACAT	5	-1.78	1
1425	TATCTT	3	-2.45	1
1426	TTATCA	9	-1.12	1
1427	GAATTA	5	-1.59	1
1428	TTATTA	5	-1.71	1
1429	GATTTG	2	-1.93	1
1430	TACCTC	39	0.63	1
1431	CAGGTC	63	2.17	1
1432	GTCCTC	35	0.18	1
1433	CTCTTT	4	-2.04	1
1434	TTTATA	3	-2.24	1
1435	TATAAG	7	-1.55	1
1436	CTGGTG	39	0.44	1
1437	GTGTCA	17	-0.54	1
1438	CAGCTA	50	1.49	1
1439	CTAAAG	15	-1.06	1
1440	AAGGGG	57	0.94	1
1441	GGGATC	39	0.55	1
1442	ATCAGC	39	0.34	1
1443	ATCTCA	38	0.03	1
1444	TCACTC	42	1.82	1
1445	CATTCC	20	-0.81	1
1446	CCATTA	15	-0.85	1
1447	AAAACA	7	-1.24	1
1448	AATTTA	7	-1.56	1
1449	TTTAGA	8	-1.39	1
1450	AGTTAC	46	0.71	1
1451	ATGAGG	21	-1.16	1
1452	GATTCA	9	-1.28	1
1453	CAAATG	9	-1.16	1
1454	AATGGC	39	0.2	1
1455	GCAGCT	48	0.66	1
1456	GCTTTA	9	-1.54	1
1457	CACGTG	55	1.06	1
1458	GTGCTG	30	0.01	1
1459	CTGCTT	43	1.03	1
1460	AAATGC	17	-1.67	1
1461	TGCGGA	36	0.23	1
1462	TCTTTC	18	-1.11	1
1463	CAAATT	3	-2.67	1
1464	AACCTA	23	-0.55	1
1465	CTACCA	15	-0.97	1
1466	CCAGCA	43	1.44	1
1467	ATATGG	2	-2.43	1
1468	ATTTAT	6	-1.98	1
1469	TATACC	31	-0.4	1
1470	ACCAGG	24	-0.47	1
1471	ATACAA	11	-1.21	1
1472	CAATCT	7	-1.12	1
1473	CAGGCA	48	1.08	1
1474	CCACTA	37	-0.32	1
1475	CTAACT	7	-1.32	1
1476	ACTAGG	19	-0.84	1
1477	AGGTCA	12	-0.96	1
1478	ATATCA	7	-1.83	1
1479	CTTAAG	23	-0.72	1
1480	CATGGT	36	0.07	1
1481	GGTTTC	27	-0.11	1
1482	ATGCAG	59	1.46	1
1483	CAAGTA	9	-1.16	1
1484	TCTGTC	21	-0.76	1
1485	TACAAA	18	-1.28	1
1486	ATTCAA	8	-1.39	1
1487	CCATAT	17	-1.04	1
1488	TATAGT	9	-1.2	1
1489	AGTTGG	2	-2.45	1
1490	TGGGAT	9	-1.15	1
1491	ACAATT	5	-1.87	1
1492	CAATCA	12	-0.96	1
1493	CCTTGC	34	-0.06	1
1494	TGCTTA	10	-1.17	1
1495	AAGACA	18	-0.92	1
1496	ACATTG	6	-1.58	1
1497	AAGCTA	24	-0.38	1
1498	CTACTT	24	-0.17	1
1499	TTTTAT	1	-2.66	1
1500	TTGACT	3	-1.53	1
1501	GCACAG	54	1.19	1
1502	GATACC	25	-0.32	1
1503	ACCGAA	39	0.73	1
1504	TCTTAT	23	-0.37	1
1505	TATCTC	3	-1.66	1
1506	CTCCCT	45	1.76	1
1507	AACTGC	58	1.6	1
1508	CTCTCC	42	1.31	1
1509	TCCTTC	37	-0.27	1
1510	TTCCCT	53	1.22	1
1511	CCTACA	32	0.3	1
1512	TGGAAG	17	-0.89	1
1513	AAGACT	24	-0.61	1
1514	ACTAAC	22	-0.5	1
1515	AACACC	38	0.09	1
1516	ACCTTC	39	0.23	1
1517	TTCATT	17	-2.02	1
1518	CATGTC	48	0.54	1
1519	GTCAAG	42	0.64	1
1520	GAGATC	37	0.01	1
1521	ATCGGG	58	1.57	1
1522	CAATCG	44	2.06	1
1523	TCGAAA	12	-1.16	1
1524	TTAGAC	16	-1.84	1
1525	GACCAC	43	1.13	1
1526	AAAGGA	12	-1.09	1
1527	TTGGTT	16	-1.08	1
1528	GTTACA	9	-1.18	1
1529	ACATTT	5	-2.06	1
1530	CAATTC	40	0.41	1
1531	TATAGA	9	-1.33	1
1532	AACCCA	53	1.45	1
1533	TGCAAT	0	-2.29	1
1534	AAACGT	39	0.36	1
1535	CGTGCC	52	1.03	1
1536	GCCAAG	23	-0.13	1
1537	ATCTCT	29	-0.23	1
1538	TCATTT	5	-1.96	1
1539	TTTAAA	9	-1.63	1
1540	AAAAGC	9	-0.85	1
1541	TCAAGA	19	-0.95	1
1542	TTCCCA	30	-0.14	1
1543	GTATTG	3	-1.92	1
1544	AACACG	47	1.3	1
1545	ACGAAA	20	-1.37	1
1546	AAATCC	2	-1.69	1
1547	AAAAGA	23	-0.7	1
1548	AGAGAC	28	-0.18	1
1549	CACGCC	13	-2.52	1
1550	GCCACC	40	0.62	1
1551	TTTCAC	1	-2.82	1
1552	AAGATA	7	-1.77	1
1553	ATAGTT	5	-1.72	1
1554	GTTAGG	18	-1.1	1
1555	AGGTTA	23	-0.87	1
1556	TTACTA	5	-1.9	1
1557	CCAGCC	50	1.27	1
1558	CCCACT	41	0.51	1
1559	ACAAGA	9	-1.59	1
1560	CCTCAT	21	-0.24	1
1561	CATCTC	23	-0.68	1
1562	CGGAAG	47	0.94	1
1563	TCTGCG	50	3	1
1564	GCGCCA	42	2.49	1
1565	AGGAAT	13	-1.26	1
1566	TTACTT	3	-1.75	1
1567	CTTCAC	39	-0.05	1
1568	CACTGG	34	-0.22	1
1569	TGGACT	6	-1.7	1
1570	AGAACT	9	-1.62	1
1571	ACTATA	13	-1.05	1
1572	ATACAT	3	-2.61	1
1573	GATTGT	19	-1.44	1
1574	TGTTTG	9	-1.36	1
1575	TTGGAT	10	-1.6	1
1576	GATAGA	9	-1.03	1
1577	TTCGAC	41	0.57	1
1578	GACGAT	38	0.25	1
1579	CACGCA	42	0.48	1
1580	CCCACA	45	1.5	1
1581	ACAGTT	18	-1	1
1582	TGTCCT	43	0.87	1
1583	GCAAGA	7	-1.37	1
1584	AGTCCA	25	-0.45	1
1585	GATTCC	14	-1.65	1
1586	GCAAAA	12	-1.26	1
1587	CACTGT	18	-0.35	1
1588	TGTGCA	35	0.23	1
1589	GCACGA	57	1.22	1
1590	CGACCA	56	1.7	1
1591	CCATAC	21	-0.89	1
1592	TACACT	7	-1.17	1
1593	ACTGCT	28	-0.31	1
1594	GCTCCA	42	0.54	1
1595	AAACGA	28	-0.03	1
1596	CGACGA	33	0.1	1
1597	AGTGCC	42	1.18	1
1598	GCCGCC	58	2.41	1
1599	GCCTGG	34	0.4	1
1600	TGGAAA	7	-2.24	1
1601	AAATTT	8	-1.38	1
1602	CCTCGG	60	2.08	1
1603	ATGGTT	3	-1.8	1
1604	TCAGCG	42	0.79	1
1605	GCGGGC	58	1.98	1
1606	GGCTTA	21	-0.53	1
1607	TTATAT	5	-2.08	1
1608	GTCACC	15	-1.74	1
1609	ACCCCA	43	2.08	1
1610	CCAGCG	60	2.18	1
1611	GCGTAT	16	-0.79	1
1612	GGAATC	5	-2.31	1
1613	GTGCGG	54	1.97	1
1614	CGGTCC	45	1.34	1
1615	ATTGAA	10	-1.33	1
1616	AAGCGT	37	-0.07	1
1617	CGTCCG	61	4.09	1
1618	CCGCTC	44	2.76	1
1619	CTCATT	8	-1.57	1
1620	ATTAGT	5	-2.07	1
1621	GACAAT	10	-1.14	1
1622	GAATGA	10	-0.62	1
1623	GCTGCG	41	0.63	1
1624	GCGGTT	6	-1.17	1
1625	GTTGTG	23	-0.5	1
1626	GTGGCA	43	1.33	1
1627	GCAATG	9	-1.71	1
1628	CTGATG	30	-0.31	1
1629	ATGCTC	44	0.59	1
1630	CTCGGA	30	0.16	1
1631	GGAGTC	5	-2.07	1
1632	GTCGGG	62	3.36	1
1633	GGGCTG	57	2.13	1
1634	CTGATC	24	-0.23	1
1635	ATCGAA	19	-0.95	1
1636	CTGTGG	36	0.24	1
1637	TGGGTG	32	0.1	1
1638	GTGTGG	36	-0.01	1
1639	TGGTGT	14	-0.92	1
1640	TGTTAT	8	-1.79	1
1641	TCCACG	45	1.57	1
1642	ACGACA	15	-1.05	1
1643	GCCTCA	44	1.56	1
1644	CTGCTC	46	0.69	1
1645	CGAAAA	38	0.25	1
1646	TGCTGC	39	0.27	1
1647	TGCCTA	20	-0.78	1
1648	CTTCTC	13	-1.31	1
1649	CTCCAC	47	0.62	1
1650	CACCCT	49	1.04	1
1651	CCTTTC	44	1.17	1
1652	TTCGTC	54	1.06	1
1653	GTCTTT	2	-2.9	1
1654	GGTCAG	45	1.24	1
1655	CAGTAC	39	0.54	1
1656	TGGTTT	2	-2.37	1
1657	GTCACG	23	-0.32	1
1658	GTTCCA	12	-1.06	1
1659	CCAGAT	20	-0.38	1
1660	TCAGTT	11	-1.1	1
1661	GTTTTG	12	-1.25	1
1662	AAAAAG	24	-0.42	1
1663	ACTCAT	5	-1.82	1
1664	TCTATT	16	-0.86	1
1665	ATTGTT	21	-1.6	1
1666	GTTCTG	19	-1.25	1
1667	ACCGCC	26	-0.47	1
1668	GATTTT	7	-1.51	1
1669	TATGCC	37	0.1	1
1670	GCCTTC	54	1.1	1
1671	AGGATA	6	-1.96	1
1672	ATATTG	5	-1.79	1
1673	TTGTGT	13	-1.02	1
1674	AGAATA	7	-0.89	1
1675	TATTTG	3	-1.73	1
1676	AGTCCG	43	1.04	1
1677	CCGGTT	55	0.85	1
1678	GAGAGT	34	-0.13	1
1679	TACATT	7	-2.62	1
1680	GCAGTT	5	-1.98	1
1681	CTCACC	55	1.5	1
1682	TGCCAG	46	1.15	1
1683	GGCTCT	45	0.93	1
1684	CTTAGT	5	-1.49	1
1685	GACTTT	2	-3.1	1
1686	TTTGAT	15	-1.61	1
1687	GGTCGA	39	0.5	1
1688	AAGGCA	21	-0.76	1
1689	GCATAC	17	-0.21	1
1690	CTTGCT	20	-0.67	1
1691	GCTGGC	40	0.57	1
1692	GGCTCC	51	1.36	1
1693	ATTGTA	8	-1.66	1
1694	GTATCT	7	-1.62	1
1695	ACTGTT	7	-1.31	1
1696	CACACA	40	0.22	1
1697	GCATTG	24	-0.72	1
1698	CGAATT	25	-0.49	1
1699	GTCTAT	5	-2.97	1
1700	CACCCC	55	2.33	1
1701	GCTGTC	26	-0.4	1
1702	AGGACT	16	-0.52	1
1703	CTGCCT	48	2.07	1
1704	CCTGCC	47	2.92	1
1705	TGGCAT	0	-5.04	1
1706	CATCGA	39	0.43	1
1707	GATTGG	8	-1.23	1
1708	TGGACC	44	0.49	1
1709	ACCATC	21	-0.37	1
1710	CTGCAT	53	1.08	1
1711	TCTTAC	32	-0.16	1
1712	TACATG	25	-0.73	1
1713	CACCTT	23	-0.52	1
1714	CTTCAT	14	-1.13	1
1715	CATGCT	21	-0.57	1
1716	GGCCTA	53	1.18	1
1717	CTACAG	46	0.55	1
1718	ATGTGC	18	-1.05	1
1719	TGCACA	3	-1.28	1
1720	ACAGGC	46	0.44	1
1721	GGCTAC	54	1.94	1
1722	GGCTTT	57	1.44	1
1723	GAATTG	14	-0.86	1
1724	TTGGAG	44	0.63	1
1725	GAGGTG	56	1.81	1
1726	CCAGAC	43	0.6	1
1727	TATGAC	20	-0.38	1
1728	GTGTTT	1	-2.73	1
1729	TTTGTG	18	-0.65	1
1730	GTGAAT	8	-1.43	1
1731	CTGGCA	51	1.51	1
1732	ATCGCT	26	-0.33	1
1733	GCCATG	19	-0.44	1
1734	ATGACG	40	0.12	1
1735	ACGATG	34	0.19	1
1736	ATGGGC	57	1.69	1
1737	GGCAAA	22	-0.58	1
1738	ATTGGT	32	0.13	1
1739	CAACTA	11	-1.03	1
1740	GACCCA	44	0.91	1
1741	GTTATA	9	-1.41	1
1742	ATTGCC	18	-0.64	1
1743	GCCCTA	48	0.81	1
1744	ACTCAC	16	-1.48	1
1745	GCACCA	45	0.99	1
1746	GTGTCT	22	-0.67	1
1747	GGGGGA	40	0.13	1
1748	GTCATC	32	-0.06	1
1749	ATCCTC	31	0.04	1
1750	CTCAAT	38	0.5	1
1751	GTTGAG	19	-0.75	1
1752	GCACTG	49	1.3	1
1753	CGATTT	22	-0.37	1
1754	CCACCC	53	2.7	1
1755	CCCGCA	57	3.34	1
1756	AACTTC	45	0.79	1
1757	CTGTAT	11	-1.2	1
1758	TATCAT	9	-1.69	1
1759	CTAGCA	18	-0.62	1
1760	GCAGCA	49	1.02	1
1761	GTCTGA	46	0.76	1
1762	ATGGGG	45	0.72	1
1763	GCTCAT	7	-1.31	1
1764	GGATTA	4	-1.71	1
1765	TTAGTG	4	-2.15	1
1766	TTTGCT	25	-0.46	1
1767	TTTGAA	6	-1.85	1
1768	ACCTTG	28	0.04	1
1769	GGAAAG	21	-0.99	1
1770	CCACTG	42	1.39	1
1771	CTGTGT	40	0.31	1
1772	TGTAAA	3	-2.64	1
1773	GTCGGT	33	0.35	1
1774	GGTGGG	61	2.08	1
1775	GGGCCA	44	2.12	1
1776	TCCAAG	20	-0.26	1
1777	AAGTCG	25	-0.68	1
1778	TCGCTC	60	2.9	1
1779	CTCGTA	16	-1	1
1780	TTGGTG	42	0.55	1
1781	GCGTTT	0	-1.98	1
1782	TTTGAC	4	-1.75	1
1783	AAGGCG	21	-1.1	1
1784	GCGTTC	34	0.19	1
1785	TTCTTT	8	-1.67	1
1786	GACTTG	10	-0.83	1
1787	TTGTGG	15	-0.58	1
1788	GAGGGG	47	0.88	1
1789	GGGCAC	36	0.31	1
1790	TCCGTC	53	1.43	1
1791	GTCAGA	18	-1.01	1
1792	GACACT	20	-0.89	1
1793	CTGGCC	43	0.71	1
1794	GCCCAG	60	2.48	1
1795	TTCTAC	39	0.14	1
1796	ATCCAC	43	0.7	1
1797	CACTTT	33	0.44	1
1798	GCCATC	35	0	1
1799	ATCTAC	20	-0.53	1
1800	TACTGC	39	0.2	1
1801	TGCAGA	11	-1.14	1
1802	AGAGGC	36	0.34	1
1803	AAACAA	10	-1.13	1
1804	AGGATT	8	-2.3	1
1805	ATTTCT	8	-1.91	1
1806	AAAACC	12	-1.21	1
1807	GGGGCA	47	1.01	1
1808	GCGCTG	46	0.98	1
1809	CTGAGC	52	1.34	1
1810	CAGACT	31	0.19	1
1811	ACTACG	20	-1.19	1
1812	ACGGAG	13	-1.41	1
1813	TTTCTG	0	-2.72	1
1814	TTCTAT	23	-0.5	1
1815	GCCCTC	53	1.25	1
1816	CTCCCC	46	2.3	1
1817	TTCGTG	31	0.15	1
1818	GTGCCC	56	1.47	1
1819	AATCCG	40	0.38	1
1820	CCGATG	49	2.07	1
1821	ATGGTC	27	0	1
1822	CCCTCA	45	1.49	1
1823	ACTCCA	37	0.19	1
1824	AAGTTT	21	-0.57	1
1825	TTAGCT	9	-1.25	1
1826	TTAACT	3	-1.82	1
1827	ACTTTT	6	-2.05	1
1828	ACACCA	48	0.72	1
1829	TTAACC	9	-1.34	1
1830	GGACCT	58	1.36	1
1831	CGGGCC	59	2.11	1
1832	ATGACC	60	1.71	1
1833	CGGTAC	38	0.39	1
1834	ATCCAA	7	-1.56	1
1835	CAAGCC	36	0	1
1836	GCCGAC	51	2.5	1
1837	TACCAC	45	0.95	1
1838	CACAAC	57	2.32	1
1839	CTCATC	40	0.22	1
1840	ATCGGT	36	0.49	1
1841	GGTGTC	23	0.14	1
1842	ACAGCT	4	-1.72	1
1843	GTGGAC	42	0.58	1
1844	AGCGGC	58	3.45	1
1845	AAGATG	30	0.34	1
1846	ATGATC	31	0.18	1
1847	ACCCCC	47	1.58	1
1848	CCCGAG	50	1.56	1
1849	AGTGTC	42	0.53	1
1850	GTCTGT	25	-0.58	1
1851	TGTGTC	8	-1.04	1
1852	ATGCGG	62	3.09	1
1853	GCACAC	31	-0.42	1
1854	AGCGTG	50	1.36	1
1855	GACTTC	39	0.26	1
1856	TTCACG	36	0.26	1
1857	ACGAGG	18	-1.18	1
1858	GGGACG	48	2.2	1
1859	ACGGCC	29	-0.08	1
1860	TCAACC	20	-0.25	1
1861	ATGTTG	3	-1.81	1
1862	TTGCGA	28	-0.24	1
1863	CGAGCC	62	2.04	1
1864	GCCTCC	51	2.07	1
1865	TTGGCA	10	-1.28	1
1866	AAGGAT	20	-0.98	1
1867	GTCCCG	52	1.09	1
1868	CCGCTA	42	1.39	1
1869	CTACTG	41	0.06	1
1870	CCCTCC	46	1.74	1
1871	TTGATC	19	-1.41	1
1872	ATCTGG	13	-0.81	1
1873	TGGGGG	63	1.26	1
1874	GGGAGT	42	0.54	1
1875	GACCGC	58	2.08	1
1876	CGCTTG	45	0.64	1
1877	TTCTTG	10	-1.32	1
1878	TTGCAG	48	0.89	1
1879	CAGGCT	48	1.32	1
1880	GCTCTG	46	0.67	1
1881	CGCTGG	51	1.85	1
1882	TGGCGC	56	1.71	1
1883	TTGACC	33	-0.49	1
1884	ACCACA	33	-0.3	1
1885	ACATCC	3	-1.63	1
1886	CATCCG	35	0.14	1
1887	CCGGGG	55	3.07	1
1888	GTCCTG	30	-0.05	1
1889	AATGAC	0	-3.09	1
1890	CTCTTG	20	-0.72	1
1891	GATTGC	10	-1.42	1
1892	TGCCAC	48	1.66	1
1893	CATAAC	5	-1.52	1
1894	AGGAGT	41	-0.18	1
1895	CACTCC	48	1.77	1
1896	AGCGAG	48	0.89	1
1897	GCTGTG	31	-0.05	1
1898	ATGGCC	60	1.78	1
1899	AATGCC	31	-0.04	1
1900	GCGTCA	58	1.55	1
1901	TCACTG	32	0.03	1
1902	GGTCGC	22	-0.27	1
1903	GAGGGA	36	-0.29	1
1904	GGAAGG	12	-0.86	1
1905	ACTCGT	25	-0.44	1
1906	CTCGGG	47	1.26	1
1907	GGGGCC	55	1.58	1
1908	GCCTTG	45	1.43	1
1909	TTCAGC	41	0.52	1
1910	CGGCCA	55	3.01	1
1911	ACAGCG	20	-0.67	1
1912	GCGATG	37	-0.45	1
1913	ATGATT	17	-1.15	1
1914	ATTCGA	19	-0.77	1
1915	GATGGC	24	-0.01	1
1916	GGCCTC	48	0.78	1
1917	TTCTGG	13	-0.53	1
1918	TGGCTG	21	-0.23	1
1919	ATCGAC	44	0.66	1
1920	GACCTA	15	-0.62	1
1921	TCTGAC	15	-0.62	1
1922	TACTCC	36	0.59	1
1923	TCCGTG	42	0.53	1
1924	GCTTTG	17	-1.41	1
1925	TTGCTC	48	0.78	1
1926	CTCATG	45	0.83	1
1927	CTCTGC	45	0.65	1
1928	TGCCTC	45	1.06	1
1929	CGCAGT	61	2.79	1
1930	ATGTGT	13	-2	1
1931	TGTGCT	28	-0.25	1
1932	GCTAAG	20	-1.88	1
1933	GCAGGG	45	2.77	1
1934	CTTTCG	13	-1.12	1
1935	GATCTC	7	-2.4	1
1936	GGACAC	18	-0.75	1
1937	CACGAA	30	-0.43	1
1938	CAGCCG	44	3.02	1
1939	CCGTAT	20	-0.52	1
1940	TATGTG	20	-0.8	1
1941	GGAGCC	50	1.71	1
1942	TACAGC	45	1.65	1
1943	ATCCCG	54	1.83	1
1944	CCGTCC	47	2.22	1
1945	ATGGGA	23	-0.48	1
1946	CTGCGA	55	0.62	1
1947	CGATGC	5	-1.8	1
1948	TGCTTC	29	0.01	1
1949	TTCATC	49	0.58	1
1950	GGCAAC	39	0.49	1
1951	AACGCT	54	1.34	1
1952	ATAGAG	6	-1.78	1
1953	TTTATC	0	-4.22	1
1954	ATCATC	54	0.96	1
1955	GGTGTT	27	-0.39	1
1956	GAATCC	14	-1.15	1
1957	TCCGAC	60	2.4	1
1958	GACATC	27	-0.22	1
1959	GCTGAC	41	0.24	1
1960	CAGCCC	48	2.94	1
1961	CCCCAG	55	2.77	1
1962	CTCTCA	31	0.08	1
1963	CTAACC	33	-0.45	1
1964	AACACT	48	0.75	1
1965	ACTGGG	41	0.42	1
1966	GGGAAG	34	0.43	1
1967	GCACGG	63	2.54	1
1968	GGGCCG	57	3.32	1
1969	CCGGCC	48	2.6	1
1970	GCCAGT	42	0.41	1
1971	GTGCAG	56	1.71	1
1972	AGTGGG	53	2.36	1
1973	CCCCTT	42	0.87	1
1974	CCAGTC	50	1.84	1
1975	ACCCCT	43	2.3	1
1976	CACAGG	37	0.08	1
1977	ACAGGG	45	2.25	1
1978	GGGTGC	42	0.19	1
1979	TGCCCA	60	2.23	1
1980	GTGTAA	20	-1.17	1
1981	GTGAAG	23	-0.26	1
1982	TCTCGA	47	0.94	1
1983	CGAGCG	46	0.72	1
1984	GCGAAG	21	-1.22	1
1985	CGCTAT	54	1.03	1
1986	GGAGAG	15	-2.08	1
1987	TTTGCG	19	-0.3	1
1988	GCGACG	57	1.94	1
1989	ACGGTC	26	-0.1	1
1990	AAGGCC	21	-0.11	1
1991	AACCAA	2	-2.7	1
1992	GTCGCC	55	1.24	1
1993	ATTAAG	20	-0.46	1
1994	AAAATC	14	-1.45	1
1995	ATAAAT	7	-1.43	1
1996	GCCTTA	16	-1.05	1
1997	GAGATA	8	-1.76	1
1998	TTACAG	11	-1.11	1
[truncated: 1,925 more rows]

## Sheet: TS24_vs_TS26
	Codon Pair	Stat	Effect Size	p-value
0	ATGTCT	3	-1.24	1
1	TCTCCA	6	0.17	1
2	CCACTT	3	-0.02	1
3	CTTATA	0	-11.25	1
4	ATAAGA	0	-5.45	1
5	AGAAGC	6	-0.09	1
6	AGCATT	0	-7.26	1
7	ATTGTC	3	-1.01	1
8	GTCGAT	0	-4.43	1
9	GATATC	3	-1.38	1
10	ATCACT	3	-0.39	1
11	ACTGAA	0	-2.87	1
12	GAAGTT	3	-1.46	1
13	GTTTTC	3	-0.54	1
14	TTCAAT	3	-0.66	1
15	AATCAA	0	-6.29	1
16	CAATAT	0	-4.76	1
17	TATGCA	1	-1.94	1
18	GCATCA	4	-0.18	1
19	TCACAA	0	-3.56	1
20	CAAAGT	0	-4.2	1
21	AGTTGT	0	-2.23	1
22	TGTGAT	0	-10.01	1
23	GATGGA	0	-17.48	1
24	GGAGCA	0	-3	1
25	TCACTT	0	-1.91	1
26	CTTAGC	6	-0.01	1
27	AGCAAG	9	3.47	1
28	AAGAAA	3	-0.34	1
29	AAAGAC	0	-4.14	1
30	GACCTG	9	4.31	1
31	CTGAAA	0	-1.97	1
32	AAAAAC	3	-1.18	1
33	AACCTC	6	1.33	1
34	CTCCTT	3	-0.5	1
35	CTTGAG	0	-1.56	1
36	GAGAGA	0	-5.18	1
37	AGAGAA	0	-4.55	1
38	GAACTT	0	-5.41	1
39	CTTGGA	0	-10.54	1
40	GGAGAT	0	-3.26	1
41	GATGTC	3	0.23	1
42	GTCCTT	0	-14.36	1
43	CTTCAG	0	-2.02	1
44	CAGAGA	1	-1.44	1
45	AGACCA	0	-3.52	1
46	CCACAT	6	-0.19	1
47	CATGAC	6	0.2	1
48	GACCCT	8	1.51	1
49	CCTGAG	9	1.99	1
50	GAGACG	6	1.49	1
51	ACGATA	0	-7.16	1
52	ATAGAC	0	-1.85	1
53	CTGACC	9	4.96	1
54	ACCCTA	9	2.87	1
55	CTAGAA	0	-3.32	1
56	CTTCTG	0	-5.57	1
57	CTGGAT	6	-0.02	1
58	GATCGC	9	4.13	1
59	CGCGAC	0	-1.69	1
60	GACTGC	6	0.55	1
61	TGCAAC	6	0.62	1
62	AACGGG	9	10.25	1
63	GGGCGT	6	0.84	1
64	CGTGTT	3	-0.45	1
65	GTTGAT	3	-1	1
66	GATTTC	0	-9.6	1
67	TTCAAC	6	1.02	1
68	AACGAA	1	-1.09	1
69	GAATTC	3	-1.36	1
70	TTCCTC	6	0.24	1
71	CTCCTG	6	1.05	1
72	CTGTTC	9	1.92	1
73	TTCCTT	0	-5.6	1
74	CTTTTC	0	-5.49	1
75	TTCAAG	3	0.09	1
76	AAGATT	3	-0.7	1
77	ATTGCT	3	-1.01	1
78	GCTCAA	0	-5.76	1
79	CAAGCT	0	-4.97	1
80	GCTTGC	6	0.57	1
81	TGCTAT	3	-1.39	1
82	TATTAT	0	-4.82	1
83	TATGCT	3	-0.41	1
84	GCTCTC	0	-1.57	1
85	CTCGAT	6	0.08	1
86	GATCAG	0	-4.29	1
87	CAGGCC	9	2.64	1
88	GCCGCA	6	0.75	1
89	GCAGAG	9	1.93	1
90	GAGCTA	6	-0.08	1
91	CTAGGC	8	1.67	1
92	GGCGAG	9	14.63	1
93	GAGAAG	8	0.9	1
94	AAGAGA	3	-0.51	1
95	AGAGCC	6	0.29	1
96	GCCCTG	9	4.27	1
97	CTGCCC	9	2.12	1
98	CCCAAT	9	3.54	1
99	AATGAA	0	-4.82	1
100	GAAAAG	0	-1.75	1
101	AAGAGG	7	1.14	1
102	AGGAAC	1	-1.97	1
103	AACCTG	6	1.48	1
104	CTGTCA	6	0.13	1
105	CAAGAT	0	-3.26	1
106	CGCAGG	9	2.22	1
107	AGGCAA	0	-17.26	1
108	CAAGAA	0	-7.93	1
109	GAAGAC	0	-2.52	1
110	GACCAA	0	-1.95	1
111	CAAAGG	0	-2.11	1
112	AGGAGA	3	-0.62	1
113	AGATTC	0	-4.41	1
114	TTCGAG	3	-0.48	1
115	GAGCCC	9	1.86	1
116	CCCCGA	9	2.34	1
117	CGAAGC	9	2.92	1
118	AGCAGA	1	-1.96	1
119	AGACAA	0	-5	1
120	CAACTG	9	1.57	1
121	CTGGAC	9	3.7	1
122	GACGAA	6	-0.15	1
123	GAAGAA	0	-4.99	1
124	GAACCT	4	-0.54	1
125	CCTGGG	9	1.99	1
126	GGGCGC	9	16.84	1
127	CGCCGA	9	1.92	1
128	AGCTGG	6	0.61	1
129	TGGCAG	6	0.93	1
130	CAGAAG	3	-0.35	1
131	AGACGT	0	-1.28	1
132	CGTGAG	9	2.15	1
133	GAGCAG	9	2.52	1
134	CAGGAG	9	2.08	1
135	GAGGAG	9	5.51	1
136	GAGCGC	9	7.34	1
137	CGCGCT	9	2.55	1
138	GCTGAG	9	1.27	1
139	CAGCGG	9	2.3	1
140	CGGCTG	9	3.42	1
141	CTGGAG	9	9.72	1
142	CAGCGC	6	1.18	1
143	CGCTAC	7	1.4	1
144	TACAGG	3	-0.81	1
145	AGGCAG	9	4.68	1
146	CAGCAC	9	2.18	1
147	CACCGC	3	-0.64	1
148	CGCGAT	0	-2.3	1
149	GATGAA	0	-1.88	1
150	GAAGAG	6	0.9	1
151	AGACTG	1	-1.98	1
152	CTGCAA	6	0.05	1
153	AGGCGA	9	5.59	1
154	CGAGAA	4	-0.4	1
155	GAACTG	0	-1.47	1
156	GAGGAA	9	7.79	1
157	GAACGC	6	1.18	1
158	CGCCTT	6	0.53	1
159	CTTGCA	0	-7.48	1
160	GAGAAA	0	-2.22	1
161	AAAGAG	0	-2.12	1
162	GAGCCG	6	0.85	1
163	CCGCTT	6	0.28	1
164	CTTGGC	0	-1.32	1
165	GGCTGG	6	0.73	1
166	TGGAGT	0	-8.42	1
167	AGTAAG	0	-3.64	1
168	AAGGGT	3	-0.56	1
169	GGTCGT	3	-0.72	1
170	CGTGAC	3	-0.56	1
171	GACGCG	6	1.49	1
172	GCGGAG	9	2.53	1
173	GAGTTT	0	-2.44	1
174	TTTTCT	0	-10.39	1
175	TCTGAG	6	0.61	1
176	GAGGTA	6	0.81	1
177	GTAGAG	3	-0.12	1
178	GAACAG	6	-0.15	1
179	CAGCAA	6	0.43	1
180	CAAGAG	0	-4.69	1
181	GAGAGG	6	1	1
182	CAGGAA	5	-0.42	1
183	GAACTC	0	-5.46	1
184	CTCAAG	5	0.43	1
185	AAGGGC	3	-0.03	1
186	GGCAAG	3	0.3	1
187	GGCCAA	7	0.95	1
188	CAAACA	0	-3.88	1
189	ACAGAA	0	-4.92	1
190	AGAAGG	0	-1.94	1
191	AGGCTG	5	0.13	1
192	CTGCAG	6	0.98	1
193	AAGCGC	3	-0.87	1
194	CTACGC	9	2.93	1
195	CGCGAA	9	3.12	1
196	GAACCC	6	1.14	1
197	CCCCTG	7	1.59	1
198	CTGCTA	6	0.59	1
199	CTAAGG	0	-9.13	1
200	AGGCGC	9	1.98	1
201	GATCTG	6	1.22	1
202	GAGTTG	0	-2.2	1
203	TTGAGG	4	-0.43	1
204	GAACAA	0	-15.85	1
205	CGCGAG	6	0.59	1
206	CAGAGG	8	1.75	1
207	GAGCTG	9	3.88	1
208	CTGAGG	8	1.63	1
209	CTGAAT	0	-2.33	1
210	AATCGA	0	-2.62	1
211	CGAAGG	8	1.65	1
212	GAGCAA	3	-0.68	1
213	AGGCGT	6	0.41	1
214	CTAAGA	0	-2.83	1
215	AGACGC	9	9.46	1
216	CTGGCT	9	3.72	1
217	GAGGAC	9	2.17	1
218	GACGAG	9	7.82	1
219	CTGACG	9	5.29	1
220	ACGCGG	6	1.49	1
221	CGGATC	9	1.9	1
222	ATCCGG	9	2.19	1
223	CGGGAA	9	3.07	1
224	CCCGAC	6	0.33	1
225	GAGAGC	8	1.64	1
226	ATTACC	0	-4.8	1
227	ACCCAG	6	1.3	1
228	AGGTGG	3	-1.05	1
229	CAGTGG	6	-0.41	1
230	CAGCTC	9	3.75	1
231	CTCGAA	3	-0.89	1
232	GAAAAC	0	-6.79	1
233	AACGAG	0	-4.61	1
234	GAGGCA	9	2.4	1
235	GCAGAC	9	3.68	1
236	GACGCC	3	-0.59	1
237	GCCCGT	9	2.51	1
238	CGTCAG	9	7.65	1
239	CAGAAC	8	1.65	1
240	AACAAG	3	-0.13	1
241	AAGGTC	5	0.74	1
242	GTCTAC	0	-1.95	1
243	TACTCT	0	-1.94	1
244	TCTAGG	9	2.97	1
245	AGGCCT	6	0.99	1
246	CCTAGC	6	1.23	1
247	AGCAGG	7	1.62	1
248	AGGCTT	3	-0.05	1
249	CTTCGC	2	-1.41	1
250	CGCCAG	9	1.69	1
251	CTGGGG	6	0.91	1
252	GGGGAG	9	2.68	1
253	GAGCGT	3	0.14	1
254	CTCCGG	9	3.72	1
255	CGGGAG	9	3.97	1
256	CGCCGC	5	0.01	1
257	GACCTC	9	1.91	1
258	CTCCAA	0	-8.54	1
259	CAACAG	6	0.65	1
260	CGTCCC	6	0.85	1
261	CCCGCT	6	1.39	1
262	GAGGCG	9	2.22	1
263	GCGCGC	9	2.05	1
264	CGCAAC	9	2.48	1
265	AACCAG	9	4.54	1
266	TGGGAG	9	4.3	1
267	AGGCCG	9	2.04	1
268	CCGCAG	6	0.98	1
269	CGGGCG	6	0.35	1
270	CGCCTG	3	-0.47	1
271	CGGTTC	5	0.21	1
272	TTCCGC	9	6.2	1
273	GACAGG	9	2.3	1
274	AGGGAG	6	0.58	1
275	CGCTTC	9	3.7	1
276	TTCCGG	9	10.36	1
277	AAGCTG	7	0.86	1
278	CAACGA	6	0.69	1
279	CGAGCA	9	2.39	1
280	GAGCTC	9	3.82	1
281	CTCCAG	8	1.55	1
282	CAGGAC	6	0.81	1
283	GACAGC	6	1.25	1
284	AGCCTC	6	1.22	1
285	CTCCTA	6	-0.34	1
286	CTAGAT	6	0.16	1
287	CGACTC	6	1.13	1
288	CGAGAG	9	8.43	1
289	GAGCCA	9	5.57	1
290	CCAAAC	3	-0.49	1
291	AACAGG	3	0.65	1
292	AGGAGC	6	1.1	1
293	AGCCGG	9	2.4	1
294	CGGCAA	6	1.07	1
295	AGGGAA	3	-1.21	1
296	GAAAGC	3	-0.22	1
297	AGCCAG	6	1.47	1
298	CGCACA	6	1.45	1
299	ACACTG	6	0.56	1
300	CTGTAC	9	4.96	1
301	TACGCC	6	0.82	1
302	GCCAAA	3	-0.18	1
303	AAACCC	3	-0.82	1
304	CCCAGC	6	1.5	1
305	CAGCGT	9	2.92	1
306	CGTAGG	6	0.79	1
307	GAACGG	9	2.34	1
308	CTGTTG	0	-2.05	1
309	TTGCAA	3	-0.56	1
310	CAGCAG	9	1.91	1
311	AGGAAA	3	-0.23	1
312	AAACAC	3	-1.16	1
313	GAGGAT	9	5.01	1
314	AAGCGG	9	6.35	1
315	CAAGAC	1	-1.5	1
316	CAGCGA	9	2.11	1
317	GAAAGG	0	-3.05	1
318	AGGAGG	9	4.32	1
319	CAGTAT	0	-3.76	1
320	TATCAG	0	-10.8	1
321	GAGCGG	9	3.63	1
322	GAAAGA	0	-2.55	1
323	CTGCGG	9	3.42	1
324	CGGGAT	9	1.78	1
325	GAAGAT	0	-2.22	1
326	AGGGAT	0	-5.4	1
327	AAATGG	0	-2.41	1
328	TGGCAA	1	-1.17	1
329	CAACCA	6	-0.39	1
330	CCAAGG	6	0.69	1
331	AAAGAA	0	-2.64	1
332	GAAAAT	0	-5.18	1
333	GTTCGT	3	-0.12	1
334	CGTAGT	6	0.18	1
335	AGTAAC	0	-2.51	1
336	AGGCTC	9	2.84	1
337	CTCTTC	6	0.98	1
338	TTCACC	9	4.97	1
339	ACCAAA	0	-2.42	1
340	AAACGC	8	1.18	1
341	CGCAGA	9	3.85	1
342	AGAGGG	3	-0.47	1
343	GGGGAT	6	0.65	1
344	GATGAG	8	1.67	1
345	CCCATC	6	1.57	1
346	ATCCAG	3	-0.31	1
347	CAGCTG	9	2.01	1
348	CTGGAA	6	1	1
349	GATTCT	3	-0.93	1
350	TCTCAG	6	0.17	1
351	GAGCGA	9	5.44	1
352	CAGGAT	6	0.6	1
353	GATCGG	9	12.1	1
354	CGGCGG	9	5.06	1
355	CGGCCT	9	1.74	1
356	CCTCTG	9	2.8	1
357	AGAGAG	0	-2.57	1
358	CGTCGA	6	0.57	1
359	CGACAG	8	1.35	1
360	GACCGT	6	1.05	1
361	CAGATC	8	1.26	1
362	ATCCTA	0	-2.04	1
363	CTAGAG	9	1.51	1
364	CAGTTT	3	-0.72	1
365	TTTCAG	0	-3.19	1
366	GAGCAC	3	-0.29	1
367	CACCAA	6	0.91	1
368	CAACGG	7	1.48	1
369	GAAGCC	3	-1.19	1
370	GCCAGA	0	-16.08	1
371	AGAAGA	0	-2.3	1
372	AGACGA	3	-0.3	1
373	CGAGAT	9	9.96	1
374	ACGTTC	6	0.39	1
375	TTCCAG	9	3.49	1
376	CAGGGA	6	-0.03	1
377	GGAGAA	0	-15.14	1
378	GAATCG	3	-0.39	1
379	TCGAGA	6	0.05	1
380	AGACGG	9	2.31	1
381	GAGGGC	9	11.3	1
382	AAGTTC	3	0.06	1
383	CGGACA	6	0.49	1
384	AGGCGG	9	2.33	1
385	CGGCGT	9	2.68	1
386	CGTCAA	0	-2.54	1
387	TTCCAA	3	-0.77	1
388	CACCTC	6	0.95	1
389	CTTCGG	9	8.31	1
390	CGGCAG	8	1.68	1
391	GAATGC	0	-2.55	1
392	TGCGAC	8	1.67	1
393	GACAGA	0	-6.94	1
394	AGAAAA	0	-3.06	1
395	AAATCT	0	-2.28	1
396	TCTCGT	9	2.6	1
397	CGTGAA	3	-0.57	1
398	CGGGAC	9	8.34	1
399	GACCAG	9	2.76	1
400	TTCCGT	5	0.62	1
401	CGTCGG	9	3.8	1
402	CGCCAC	3	-0.54	1
403	CACCTG	9	2.72	1
404	GAACGT	3	-0.77	1
405	CCATCC	6	1.5	1
406	TCCCGC	7	1.45	1
407	CGCCGG	9	5.24	1
408	CACCAG	9	1.86	1
409	CCATTC	6	1.21	1
410	AGATCA	8	1.62	1
411	TCATTC	0	-3.86	1
412	CTCAGA	3	-1.14	1
413	AAATTC	3	-0.59	1
414	TTCCAT	0	-3.79	1
415	CATGAG	6	0.67	1
416	CGTGGC	9	1.26	1
417	CGTTTG	0	-2.21	1
418	AGGGTG	9	4.18	1
419	GTGGAG	9	12.93	1
420	CAGCTT	3	0.14	1
421	CGCGGA	3	-0.74	1
422	GGACAG	6	0.44	1
423	GAATGT	0	-3.67	1
424	TGTGAC	7	1.45	1
425	AAATTA	0	-5.86	1
426	TTACAC	0	-7.59	1
427	CACCGG	6	1.41	1
428	GAACTA	0	-10.32	1
429	GAGGTC	6	1.01	1
430	GTCCGC	8	1.26	1
431	AGAAAG	3	-1.41	1
432	AAGCTC	4	0.38	1
433	CTCCGC	9	2.06	1
434	CTCAGG	7	1.4	1
435	CGCCGT	9	4.45	1
436	CGTCAT	0	-2.85	1
437	GAGTTC	9	6.11	1
438	AAGCAG	3	-0.05	1
439	CTGCGC	9	1.95	1
440	CGCCTC	9	1.99	1
441	GAACCG	6	0.32	1
442	CCGGAC	9	2.51	1
443	CTCCGT	5	0.45	1
444	TGCGTC	9	5.3	1
445	GTCGAG	0	-3.17	1
446	GACAGT	6	0.38	1
447	AAGATC	3	0.11	1
448	ATCCGC	3	-0.83	1
449	AGGGAC	9	1.87	1
450	GGACTG	5	-0.68	1
451	CTTGAC	0	-6.11	1
452	CTCGAC	9	3.31	1
453	AAAGTC	3	-1.08	1
454	GTCCGT	9	4.06	1
455	CAAGGG	6	0.31	1
456	GGGCTC	6	0.83	1
457	CTCGGC	6	0.17	1
458	CGGCGC	6	0.3	1
459	CGTCTC	4	0.5	1
460	CTCCAT	6	-0.26	1
461	CGGTGC	9	2.82	1
462	TGCCTG	9	4.27	1
463	CAATTT	0	-6.18	1
464	TTTCGC	9	2.24	1
465	CGCTTT	5	0.62	1
466	TTTGAG	6	0.7	1
467	CAGTTG	0	-3.27	1
468	TTGAGA	0	-2.46	1
469	AGACAG	0	-1.26	1
470	AGAGTC	0	-12.39	1
471	GAGCTT	0	-3.47	1
472	CTTCGT	3	-0.37	1
473	CTGCTG	6	1.29	1
474	CTGCAC	9	2.32	1
475	CAGGTG	9	2.94	1
476	GTGGGT	3	0.43	1
477	GGTGGC	9	11.73	1
478	GGCAGG	9	3.53	1
479	CGTCGT	3	-0.04	1
480	GACAAC	3	-0.82	1
481	AACAGA	0	-2.03	1
482	GAAGTA	0	-4.04	1
483	GAAGGG	6	-0.03	1
484	GGGCAG	9	3.35	1
485	CGCCAA	9	8.01	1
486	GTAGAA	0	-6.12	1
487	CACCCA	6	1.59	1
488	CCACGC	9	2.96	1
489	TTGCGC	9	1.79	1
490	AAGCGA	3	0.13	1
491	GATGGT	6	-0.32	1
492	GGTCAA	9	2.51	1
493	CAATAC	0	-1.39	1
494	TACCTG	8	1.58	1
495	TTTGCC	6	0.29	1
496	GCCAGG	9	1.85	1
497	GATACG	6	-0.27	1
498	ACGATT	0	-7.33	1
499	ATTCGT	0	-1.92	1
500	CGTCGC	7	1.17	1
501	CTACGT	6	0.07	1
502	CAAAGA	0	-2.38	1
503	CAAATC	3	-1.2	1
504	ATCCGT	3	-1.06	1
505	ATCCTG	3	-0.14	1
506	GAGCCT	6	0.43	1
507	CCTGGT	6	1.2	1
508	GGTACA	0	-1.93	1
509	ACACGC	6	1.09	1
510	GCCAAT	5	0.45	1
511	AATGTC	0	-4.93	1
512	GTCCCA	6	0.5	1
513	CCAGTG	6	0.62	1
514	GTGCGT	1	-1.65	1
515	CGTTCC	7	1.57	1
516	TCCAGC	6	0.89	1
517	AGCCCT	6	0.99	1
518	CCTCTC	6	0.88	1
519	CTCTAT	0	-3.08	1
520	TATGAG	9	2.61	1
521	GAGTAC	9	4.48	1
522	TACATC	8	1.79	1
523	AGGTCT	9	2.07	1
524	TCTCAA	0	-8.49	1
525	TACCGC	9	13.34	1
526	CGCCCT	9	2.99	1
527	CCTTAA	0	-5.24	1
528	ATGGAG	9	5.59	1
529	TTGCCT	6	-0.18	1
530	CCTCCT	6	1.11	1
531	CCTCCG	6	0.86	1
532	CCGGGA	6	0.83	1
533	GGAAAC	0	-6.85	1
534	AACCGG	9	3.85	1
535	CGGAGG	9	2.69	1
536	AGGGTT	0	-2.88	1
537	GTTTCC	6	0.23	1
538	TCCATC	9	1.91	1
539	ATCAAT	0	-1.86	1
540	AATAAC	6	1.06	1
541	AACCCT	6	-0.02	1
542	CCTCAA	4	-0.57	1
543	GAGACA	6	0.66	1
544	ACATCT	3	-0.9	1
545	TCTGGC	6	0.82	1
546	GTTCCT	0	-10.17	1
547	CCTACC	6	0.98	1
548	ACCACC	9	2.5	1
549	ACCTCA	6	0.34	1
550	TCAGCC	9	1.67	1
551	GCCGGG	6	1.01	1
552	GGGTTT	0	-22.42	1
553	TTTCCC	6	-0.07	1
554	CCCACC	9	1.92	1
555	CAGTCA	6	-0.09	1
556	TCATCT	4	-0.51	1
557	TCTAAG	3	-0.9	1
558	ATCTCC	3	-0.62	1
559	TCCTTG	6	0.64	1
560	TTGAAG	3	-1.19	1
561	CGCTCC	6	1.43	1
562	TCCACC	9	3.6	1
563	ACCTAC	3	0.34	1
564	GCCTAC	9	2.13	1
565	CCTTCC	6	0.73	1
566	TCCATG	6	0.94	1
567	ATGATG	0	-1.82	1
568	ATGAGC	6	0.74	1
569	AGCAAC	9	1.81	1
570	AACCGC	9	2.37	1
571	CGCAGC	6	1.38	1
572	AGCTCA	6	0.66	1
573	TCAGGA	5	-0.47	1
574	GGAGGC	9	3.74	1
575	GGCCAG	9	13.79	1
576	CAGTCC	6	1.15	1
577	TCCCTG	9	2.53	1
578	CTGCCG	6	1.39	1
579	CCGAGC	6	0.77	1
580	AGCTCC	6	1.38	1
581	TCCATT	3	-0.17	1
582	ATTCTC	0	-3.37	1
583	AAGACC	3	-0.2	1
584	ACCTCC	9	2.04	1
585	TCCCTC	9	2.86	1
586	CTCAAC	7	1.59	1
587	CCTCCA	6	1.25	1
588	CCAGGT	6	0.69	1
589	GGTTCT	0	-3.39	1
590	TCTCTG	6	0.42	1
591	CAGAGC	6	1	1
592	AGCAAA	0	-3.63	1
593	AAACCA	0	-2.16	1
594	TCCAAC	6	1.11	1
595	CTCTCT	9	3.66	1
596	TCTTCA	4	-0.49	1
597	TCAGTC	6	0.6	1
598	GTCCAC	9	2.35	1
599	CACTAT	3	-0.02	1
600	GCTGAT	0	-3.28	1
601	GAAGGC	9	2.37	1
602	AAGCCA	6	0.22	1
603	CCACTC	6	0.97	1
604	CTCACG	7	1.61	1
605	ACGGAC	6	1.43	1
606	GACAAG	4	0.44	1
607	AAGAAC	3	0.2	1
608	AAGGAC	5	0.56	1
609	GACAAA	3	-1.37	1
610	AGGGGC	9	5.02	1
611	GGTAAA	3	-0.96	1
612	AAAGGC	3	-0.89	1
613	GGCACA	9	1.12	1
614	ACAGGA	2	-1.55	1
615	GGAACT	3	-0.74	1
616	ACTCGG	9	2.31	1
617	ACCATG	3	-0.13	1
618	ATGCTA	0	-2.43	1
619	AAAACT	0	-2.22	1
620	ACTCTT	0	-2.21	1
621	CTTCAA	0	-10.03	1
622	GGGTCT	6	0.48	1
623	CAGAGT	7	1.24	1
624	AGTGAT	0	-2.59	1
625	GAAATG	0	-5.15	1
626	ATGGCA	0	-4.46	1
627	GCAATA	0	-16.68	1
628	ATAGCA	0	-2.74	1
629	GCAAAT	0	-4.34	1
630	AATCAG	0	-7.83	1
631	CAGACA	3	-0.8	1
632	ACACCG	6	0.66	1
633	CCGAAC	6	-0.07	1
634	AACTTG	0	-4.91	1
635	TTGATA	6	0.6	1
636	ATACCA	0	-3.83	1
637	CCATTT	0	-4.67	1
638	TTTGGA	0	-6.71	1
639	GGAGAC	5	-0.01	1
640	GACGTG	2	-0.68	1
641	GTGGTG	9	3.01	1
642	GTGGGC	7	1.31	1
643	GGCTGT	6	0.47	1
644	TGTCTG	6	0.45	1
645	CTGGCG	2	-1.33	1
646	GCGATT	0	-10.37	1
647	ATTCAC	0	-2.89	1
648	CACATA	0	-1.64	1
649	ATAAAG	0	-2.86	1
650	AAGAGC	9	8.34	1
651	AGCTGT	6	1.32	1
652	TGTAGA	0	-18.95	1
653	AGGTTC	6	-0.18	1
654	CGTTTT	6	0.92	1
655	TTTAAT	0	-5.81	1
656	AATCTG	0	-2.1	1
657	TTCATG	9	4.8	1
658	ATGCGT	9	2.63	1
659	CGTGTC	6	0.55	1
660	GTCTCC	6	1.33	1
661	TCCATA	0	-2.04	1
662	ATAAAC	0	-2.99	1
663	AACAAC	9	1.58	1
664	AACATT	2	-1.5	1
665	ATTGTG	3	-0.18	1
666	GTGAAA	3	-0.57	1
667	AAATGT	3	-0.75	1
668	TGTACA	0	-6.66	1
669	ACAAAA	0	-2.56	1
670	AAAATT	3	-1.18	1
671	CGTCAC	9	2.33	1
672	CACTTG	1	-1.3	1
673	TTGAAA	0	-3.74	1
674	AAAGCT	3	-0.84	1
675	GCTGTT	3	-1.14	1
676	GTTAAT	0	-7.76	1
677	AATAAT	0	-16.47	1
678	AACCTT	0	-10.5	1
679	CTTGTA	0	-6.92	1
680	GTACTT	0	-2.13	1
681	CTTAGG	0	-2.53	1
682	AGGTTT	0	-4.51	1
683	TTTGGC	9	2.21	1
684	GAGATG	9	3.43	1
685	ATGAAG	3	-0.33	1
686	AAGTAC	3	-0.29	1
687	TACTTT	0	-3.06	1
688	TCTGTA	6	-0.18	1
689	GTACAG	0	-1.22	1
690	CAGGTT	3	0.31	1
691	GTTCCC	9	4.74	1
692	CCCAGA	3	-0.93	1
693	GATGAT	0	-3.83	1
694	CGGAAT	9	1.72	1
695	AATTTT	0	-4.66	1
696	TTTATT	0	-13.85	1
697	ATTTAC	6	-0.44	1
698	TACTTG	3	-0.8	1
699	TTGGAA	0	-4.71	1
700	CTAATG	0	-4.04	1
701	ATGCAT	0	-3.16	1
702	CATGAT	0	-5.66	1
703	GGCGAT	3	0.22	1
704	GATCCA	0	-10.51	1
705	CCAGAA	0	-1.72	1
706	AGCCCC	6	1.02	1
707	CCCCCT	6	1.41	1
708	CCTATT	0	-9.26	1
709	ATTCCC	3	-0.59	1
710	CCCTTA	6	-0.02	1
711	TTAGGC	0	-4.95	1
712	GGCGGT	6	0.96	1
713	GGTGCA	6	0.79	1
714	GCAGAA	0	-5.42	1
715	GAATCA	0	-7.35	1
716	TCACAT	0	-1.4	1
717	CATCTT	0	-13.93	1
718	CTTTAT	0	-9.53	1
719	TATGAA	0	-5.12	1
720	GTAATA	0	-5.96	1
721	ATACAG	0	-4.05	1
722	CAGAAA	2	-1.52	1
723	GGCTGC	6	1.52	1
724	TGCTTT	7	0.83	1
725	TTTACT	0	-6.03	1
726	GTAATG	3	-1.14	1
727	ATGCAC	9	4.76	1
728	TTGATG	0	-2.51	1
729	CATAAA	0	-4.88	1
730	AACTCC	6	0.67	1
731	TCCAGT	6	0.61	1
732	AGTATC	6	-0.08	1
733	ATCTGC	6	0.95	1
734	TGCAGG	6	0.1	1
735	GTGGAA	3	-0.35	1
736	GAAGTG	2	-1.35	1
737	GAATTT	0	-2.85	1
738	TTTATG	0	-2	1
739	ATGTTC	6	0.29	1
740	TTCTCC	9	2.3	1
741	TCCTAT	0	-8.32	1
742	TATGGA	6	0.68	1
743	AACTTT	0	-4.54	1
744	GGCTAT	9	3.32	1
745	GGATTT	0	-2.74	1
746	TTTTCA	0	-11.02	1
747	CATCAG	0	-3	1
748	CAGTTA	0	-10.36	1
749	TTAAAA	0	-14.25	1
750	AAACCT	0	-10.33	1
751	CCTCTT	1	-1.27	1
752	AAAGCC	3	-0.47	1
753	GCCATT	5	0.55	1
754	ATTGAG	3	0.19	1
755	CCATCT	6	0.26	1
756	TCTATG	0	-1.8	1
757	ATGTTT	0	-10.91	1
758	ATGAAT	0	-1.74	1
759	AATATT	0	-8.79	1
760	ATTGCA	0	-6.39	1
761	GCACCT	9	2.17	1
762	CCAGAG	6	0.91	1
763	AGAACA	0	-1.49	1
764	ACAGAC	0	-2.16	1
765	CCTGTC	7	1.44	1
766	GTCACA	3	-0.75	1
767	ACAAAT	0	-10.34	1
768	AATGTT	3	-1.05	1
769	GTTATT	0	-2.91	1
770	ATTACT	0	-3.21	1
771	ACTCCG	6	0.24	1
772	CCGCAA	6	0.08	1
773	CGAGTA	3	-0.09	1
774	GAATAC	4	-0.23	1
775	TACCCG	6	0.73	1
776	CCGGCA	6	1.08	1
777	GCATTC	0	-29.61	1
778	TTCTTA	0	-5.09	1
779	TTATCC	0	-2.04	1
780	TCCCCT	6	0.67	1
781	CCTGAA	0	-1.83	1
782	GTTAGC	6	-0.28	1
783	ATTGGG	3	0.25	1
784	GGGGTT	7	1.17	1
785	GCCAGC	6	1.1	1
786	AGCCAT	9	5.85	1
787	CATGCA	3	-0.84	1
788	GCAACT	0	-2.71	1
789	ACTGTG	3	0.39	1
790	GTGCAA	4	-0.74	1
791	CAACTT	0	-6.42	1
792	AAACTC	0	-5.26	1
793	AAGCCC	3	-0.6	1
794	CCCCGG	9	2.67	1
795	AGGTTG	9	2.1	1
796	AGAATG	0	-3.16	1
797	ATGAAA	0	-3.13	1
798	GAGTAT	0	-5.47	1
799	TATAAA	0	-1.82	1
800	AAAAAT	0	-3.29	1
801	AATATG	0	-2.24	1
802	ATGAGT	0	-3.21	1
803	AGTACA	0	-2	1
804	ACATGG	0	-2.92	1
805	TGGATA	0	-7.85	1
806	ATAGAA	0	-9.73	1
807	GAAAAA	0	-4.75	1
808	GATTAT	3	-1.31	1
809	TATTTA	0	-23.87	1
810	TTAAGA	0	-11.6	1
811	AGAAAC	3	-0.69	1
812	CTTATT	0	-1.93	1
813	ATTAAT	0	-10.43	1
814	AATCCA	0	-1.92	1
815	CCAAAA	2	-1.67	1
816	AAAATG	0	-1.72	1
817	ATGACA	0	-6.81	1
818	AAAAGG	1	-1.63	1
819	GATAAT	0	-2.91	1
820	AATAAG	0	-4.44	1
821	AAGGGA	3	-0.77	1
822	GGAAGT	6	0.69	1
823	AGTAGT	4	-0.55	1
824	AGTATA	0	-4.61	1
825	CCAAGT	5	-0.18	1
826	AGTGAA	0	-8.34	1
827	TCAAAT	0	-8.64	1
828	AATTCT	0	-6.29	1
829	TCTAGT	3	-0.94	1
830	AGTGCA	2	-1.17	1
831	GCATTA	0	-10.51	1
832	TTAGAA	0	-7.28	1
833	CTTGAA	0	-7.69	1
834	AGGACA	0	-1.28	1
835	ACAACA	0	-7.9	1
836	ACATAC	0	-5.14	1
837	TACGAT	3	-0.82	1
838	GATATT	0	-2.39	1
839	ATTCAT	0	-1.88	1
840	CATCAC	6	1.18	1
841	CACAGA	3	-0.65	1
842	AAATAT	0	-2.04	1
843	GAAGCT	3	-1.05	1
844	GCTATT	3	-1.42	1
845	ATTTCA	0	-9.29	1
846	AATGAG	3	-0.52	1
847	TATGGT	9	8.28	1
848	GGTGAT	6	-0.27	1
849	GATAAG	3	-0.77	1
850	AAGGAA	3	-0.97	1
851	GGCCGG	9	6.76	1
852	CGGGTC	9	3.09	1
853	GTCATA	0	-6.25	1
854	CCAGTT	1	-1.17	1
855	GTTTTA	0	-20.5	1
856	TTAAAG	0	-3.29	1
857	AAGGTG	4	0.33	1
858	GTGTTG	3	-0.22	1
859	TTGGAC	5	-0.65	1
860	CAAAAT	0	-6.54	1
861	AATTAT	0	-3.12	1
862	TATTCA	0	-4.34	1
863	TCAGAG	6	0.34	1
864	GTATTT	0	-9.71	1
865	TTTTTA	0	-14.83	1
866	TTACCT	0	-1.81	1
867	CCTAAA	0	-2.37	1
868	AAAAGT	0	-7.32	1
869	AGTGAC	6	0.91	1
870	GACTCC	6	1.16	1
871	TCCACA	6	0.76	1
872	CCGCTG	6	1.31	1
873	GATGTT	0	-2.06	1
874	GTTCTC	0	-2.13	1
875	CCCCCC	6	1.26	1
876	CCCATT	0	-2.5	1
877	CACAGC	9	2.14	1
878	AGCCTG	6	1.11	1
879	CAGATA	0	-3.43	1
880	ATAGTA	0	-6.31	1
881	GAGAAT	0	-2.02	1
882	ATGCCA	9	2.32	1
883	CATTTA	0	-11.14	1
884	TTACCG	0	-1.35	1
885	CCGAAG	3	-1.05	1
886	ACCTCT	6	0.31	1
887	AGGCCA	6	1.26	1
888	CATGAA	0	-3.13	1
889	TCATCG	6	-0.04	1
890	TCGGAT	6	0.16	1
891	ATGCCC	9	9.74	1
892	CCCAAA	9	3	1
893	AAACAT	0	-3.12	1
894	CATCCA	0	-1.76	1
895	CCAAGC	6	0.8	1
896	ATTTTA	0	-5.58	1
897	AAAATA	0	-2.79	1
898	ATAAGC	0	-2.67	1
899	CAACAA	6	-0.41	1
900	AATAGG	0	-4.04	1
901	CGTAAA	0	-2.56	1
902	ATGGAA	0	-5.39	1
903	AAATCG	0	-6.54	1
904	TCGCCA	6	0.71	1
905	CATTTT	0	-8.26	1
906	TCAGAT	0	-3.98	1
907	GATGTG	3	-0.42	1
908	GTGTTA	0	-2.31	1
909	TTAATA	0	-11.75	1
910	ATAATA	0	-19.86	1
911	ATACCT	1	-1.4	1
912	CCTGAT	6	1.09	1
913	GATAAA	0	-3.45	1
914	CCCTTC	9	1.75	1
915	TTCGAA	6	-0.09	1
916	GATTTA	0	-9.8	1
917	TTAAAC	0	-12.59	1
918	AACACA	3	-1.33	1
919	AAAGGG	3	-1.42	1
920	GGGAGA	4	-0.75	1
921	AGACCT	0	-2.55	1
922	CCTCCC	6	1.53	1
923	ATCGAG	9	7.61	1
924	GAGTTA	0	-6.35	1
925	TTAAGG	0	-3.53	1
926	TCTTGG	0	-6.61	1
927	TGGGAA	0	-4.07	1
928	AGACAT	0	-2.4	1
929	CATCCT	6	-0.5	1
930	CCTACT	6	0.09	1
931	ACTGAC	0	-7.67	1
932	GACGTT	0	-1.8	1
933	GTTGCC	3	-0.72	1
934	GCCTGT	6	0.69	1
935	TGTAGT	0	-13.48	1
936	AGTCTC	6	-0.15	1
937	CTCCGA	6	1	1
938	CGAAAG	7	0.94	1
939	GTGGCT	8	1.71	1
940	GCTTTT	0	-10.38	1
941	TTTGCA	0	-10.02	1
942	GCACAA	3	-1.11	1
943	CAAAAA	0	-3.73	1
944	GACTAC	9	3.83	1
945	TACACC	3	-0.41	1
946	ACCATA	0	-3.34	1
947	GTTTGC	0	-21.06	1
948	TGCAAA	0	-3.87	1
949	AAAGCA	3	-1.33	1
950	GAAACT	0	-4.47	1
951	ACTACA	0	-4.37	1
952	TTCAAA	0	-2	1
953	CTCAGC	6	1.07	1
954	AAGAGT	6	0.22	1
955	AGTGGT	6	0.73	1
956	GGTCTT	3	-1.13	1
957	CTTGAT	0	-6.12	1
958	GATCCT	0	-2.88	1
959	CCTTTT	0	-1.95	1
960	TTTCTA	0	-22.82	1
961	AACATA	0	-4.46	1
962	AACAGC	6	1.3	1
963	ATGTCA	6	-0.01	1
964	TTCAGA	0	-13.85	1
965	AAGAAG	3	-0.11	1
966	AAAGAT	0	-1.96	1
967	GATCAT	0	-6.87	1
968	GGATAC	1	-1.26	1
969	TACAGA	0	-2.12	1
970	AGAAAT	0	-7.62	1
971	AATCTA	0	-6.36	1
972	CTAAGC	6	0.08	1
973	AGCACG	7	1.5	1
974	ACGTCA	6	0.36	1
975	TCAAGT	0	-1.71	1
976	GAGATT	0	-3.22	1
977	TTAGAG	1	-1.94	1
978	GAGCAT	0	-1.24	1
979	GATCAA	0	-6.12	1
980	CCTTAC	4	-0.69	1
981	TACCCA	9	2.03	1
982	CCAGGA	6	0.38	1
983	GGACAT	0	-1.91	1
984	CATTCA	4	-0.71	1
985	TCAGGG	6	0.98	1
986	TCTGCA	0	-1.11	1
987	GCAGGA	4	-0.61	1
988	GGATCT	0	-1.96	1
989	TCTGAT	0	-1.24	1
990	GATGCA	0	-2.79	1
991	GCAACA	0	-9.88	1
992	TGGGCT	9	2.59	1
993	GCTGAA	1	-1.81	1
994	ACAGTC	3	-0.34	1
995	GTCCAG	9	1.99	1
996	CAGATG	9	3.79	1
997	ATGGTA	6	0.17	1
998	GTAAAC	0	-5.55	1
999	AGCTTG	6	0	1
1000	CCTGAC	6	0.59	1
1001	CTGATA	3	-1.16	1
1002	ATAACA	0	-8.34	1
1003	ACAGCC	9	4.2	1
1004	GCCACA	6	1.39	1
1005	ACAATA	0	-9.59	1
1006	ATAGTG	0	-2.22	1
1007	GTGATT	0	-2.37	1
1008	TCAGAC	6	0.47	1
1009	AGGAAG	6	0.8	1
1010	AAGAAT	0	-2.32	1
1011	CTGTCG	6	0.76	1
1012	TCGCTT	6	-0.54	1
1013	GATAGT	0	-2.13	1
1014	AGTGTT	0	-7.7	1
1015	AACTCA	2	-1.06	1
1016	TCAGCA	6	0.05	1
1017	GCAAAC	0	-2.09	1
1018	AACAGT	3	-0.92	1
1019	AGTTTA	0	-10.54	1
1020	TTAAAT	0	-14.21	1
1021	AATACA	0	-3.82	1
1022	ACAAAG	0	-3.07	1
1023	ATCTTT	0	-2.51	1
1024	GCAAGT	0	-3.71	1
1025	AATCCT	0	-9.42	1
1026	CCTGTT	0	-2.88	1
1027	GTTGTC	0	-2.85	1
1028	GTCAGC	9	2.11	1
1029	AGCCTA	6	0.12	1
1030	CTAACA	0	-3.47	1
1031	AAGCTT	3	-1.58	1
1032	CTTTCA	0	-6.1	1
1033	AATAAA	0	-3.45	1
1034	AAACTG	0	-1.82	1
1035	ATAACT	0	-4.25	1
1036	ACTGAT	0	-17.14	1
1037	AGTTTT	0	-4.26	1
1038	AAGCCT	3	-0.33	1
1039	CCTTCA	6	0.18	1
1040	CTGTCT	6	0.39	1
1041	GACTCG	6	1.52	1
1042	TCGAAT	0	-5.43	1
1043	AATTTC	0	-1.76	1
1044	GATAGG	4	0.01	1
1045	CCTAGT	6	0.53	1
1046	AGTTCC	6	0.33	1
1047	TCCAAT	4	-0.57	1
1048	GATACT	0	-3.09	1
1049	ACTAAA	0	-5.05	1
1050	CTGTTT	0	-4.5	1
1051	TTTAGT	0	-8.9	1
1052	AGTAGC	6	0.92	1
1053	AGCAAT	3	-0.7	1
1054	AAATTG	0	-4.44	1
1055	TTGTCC	9	2.47	1
1056	TCCCAA	6	0.48	1
1057	CAAGGT	2	-0.96	1
1058	GGTCCT	9	1.8	1
1059	AATGCA	0	-5.58	1
1060	TCACAG	6	0.53	1
1061	TCAGGT	6	0.34	1
1062	TCTAAT	0	-3.39	1
1063	AATAGA	0	-9.87	1
1064	AGATTA	0	-4.91	1
1065	TCCCAT	6	0.24	1
1066	CATAAT	1	-2.01	1
1067	AATGGA	0	-4.24	1
1068	GGAAAT	0	-6.46	1
1069	TCATAT	0	-9.51	1
1070	TATACT	0	-8.1	1
1071	ACTTCA	0	-1.7	1
1072	GATCTT	0	-13.76	1
1073	CTTAAT	0	-4.7	1
1074	AAGGTA	0	-5.05	1
1075	GTATCC	6	0.95	1
1076	TCCCGA	9	8.04	1
1077	ATCGTC	3	0.26	1
1078	GTCTCA	6	0.04	1
1079	TCAACA	0	-1.67	1
1080	ATATCT	0	-5.36	1
1081	CCTAAC	6	0.36	1
1082	AAGTTA	0	-2.04	1
1083	TCCCGT	9	2.99	1
1084	CGTGAT	0	-2.77	1
1085	AGCTTC	9	2.1	1
1086	TTCGTT	3	-1.22	1
1087	TTAGCA	0	-5.61	1
1088	GCAAAG	3	-0.96	1
1089	AAGTCT	3	-0.51	1
1090	AAGTTG	3	-0.44	1
1091	CATTAT	0	-2.13	1
1092	TATCCT	3	-0.89	1
1093	ATCATT	3	-0.9	1
1094	GATCCC	9	6.65	1
1095	CCCAAC	9	2.64	1
1096	GTTTCA	0	-6.43	1
1097	GCAAGG	3	-1.33	1
1098	CTGTCC	6	1.23	1
1099	AGCATC	6	0.68	1
1100	CCTATC	6	0.96	1
1101	ATCAAG	3	0.19	1
1102	TTATCT	0	-10.77	1
1103	AATTCA	0	-6.72	1
1104	TTGAGT	3	-1.32	1
1105	AGTCGT	4	-0.36	1
1106	ATCTTC	0	-1.71	1
1107	TTCTCA	6	0.07	1
1108	CCTAAT	3	-0.8	1
1109	TTATAC	0	-7.88	1
1110	TACCGT	9	1.58	1
1111	GGGATG	0	-1.67	1
1112	TCTTCC	8	1.61	1
1113	CCTAAG	2	-1.5	1
1114	GGAATG	0	-4.79	1
1115	TCCGAT	3	-0.63	1
1116	TCAATG	1	-1.28	1
1117	GATATG	3	-1.27	1
1118	TTGAGC	6	-0.22	1
1119	AGCCGT	9	6.83	1
1120	GAGTCT	6	-0.25	1
1121	ACTAAT	0	-3.15	1
1122	TTGTCA	0	-1.81	1
1123	TATGAT	0	-2.35	1
1124	AATATC	0	-11.77	1
1125	TCTTTA	0	-7.25	1
1126	TTAGAT	0	-3.63	1
1127	AACAAT	0	-2.29	1
1128	AATAGT	0	-3.06	1
1129	AGTTCG	6	0.62	1
1130	TCGGCA	6	0.35	1
1131	AGCAGT	6	0.7	1
1132	AGTCCT	6	0.17	1
1133	ACTGTC	3	-0.38	1
1134	GTCAAT	3	-0.33	1
1135	ACTACT	2	-0.98	1
1136	ACTACC	6	-0.14	1
1137	ACCAAC	9	2.23	1
1138	AACGCA	6	0.15	1
1139	GCAGCG	6	1.46	1
1140	GCGGAA	6	1.38	1
1141	GGTACT	3	-0.88	1
1142	ACTAAG	0	-1.98	1
1143	AACATG	3	0.15	1
1144	ATGCTG	5	0.66	1
1145	GACTCT	6	0.22	1
1146	AAACAG	3	-1.08	1
1147	GAATGG	2	-1.57	1
1148	TGGCTC	6	-0.25	1
1149	CTCCCA	6	0.69	1
1150	CCAAAT	0	-6.44	1
1151	GTCCAA	3	0.36	1
1152	CAAGGA	0	-5.58	1
1153	TCATCA	4	-0.59	1
1154	TCAGTG	3	-0.43	1
1155	GTGACT	0	-1.71	1
1156	AATATA	0	-14.04	1
1157	ACACAT	0	-5.5	1
1158	CATCGC	0	-1.64	1
1159	TCCTCA	6	0.77	1
1160	TCAAAC	1	-1.63	1
1161	AACTCG	0	-5.23	1
1162	TCGGTA	6	0.42	1
1163	GTAAAT	0	-5.83	1
1164	TTTACA	0	-5.03	1
1165	ATTGAC	3	-0.48	1
1166	GACATT	0	-2.01	1
1167	TCAATA	0	-5.12	1
1168	GTACTC	3	-0.25	1
1169	CTCAAA	4	-0.29	1
1170	AAATCA	0	-5.68	1
1171	TCAATT	0	-11.62	1
1172	TTAAGT	0	-8.78	1
1173	AGTAAA	0	-10.06	1
1174	GACCTT	3	-0.22	1
1175	TTGTTT	0	-2.85	1
1176	TCTAAA	0	-9.33	1
1177	TCAGAA	0	-1.91	1
1178	CTCTAC	3	-0.14	1
1179	TACACA	4	-0.53	1
1180	AATGAT	0	-6	1
1181	TATTCT	0	-7.73	1
1182	CCACCT	6	1.35	1
1183	AGTGTG	6	0.69	1
1184	GTGCAC	9	1.44	1
1185	GATAGC	0	-5.35	1
1186	AGCACA	6	0.66	1
1187	ACAGAT	0	-3.42	1
1188	GATGAC	3	-0.75	1
1189	AGAGTG	0	-4.75	1
1190	TTGGGA	0	-5.82	1
1191	GGAAAA	0	-2.47	1
1192	GATCTA	0	-2.56	1
1193	CTAAAC	6	1.36	1
1194	TGGCGT	7	0.86	1
1195	CGTTCA	6	0.47	1
1196	TCAAAA	0	-5.23	1
1197	CTTCTA	0	-4.68	1
1198	CTAAAT	0	-8.1	1
1199	AATTCC	3	-0.14	1
1200	TCCCAG	6	1.46	1
1201	GTTCTT	0	-10.71	1
1202	CTTTTA	0	-13.54	1
1203	CCTGTA	6	-0.32	1
1204	GTAGTT	0	-3.61	1
1205	GTTAAA	0	-3.72	1
1206	AATAGC	3	-0.49	1
1207	TTACTC	0	-2.59	1
1208	GAAGGT	9	2.06	1
1209	GGTGAA	0	-3.22	1
1210	GAACCA	0	-1.72	1
1211	GACATA	0	-2.89	1
1212	GACTAT	3	-0.97	1
1213	TATGTC	3	-0.47	1
1214	GTCTCT	0	-2.57	1
1215	TCTGAA	0	-5.12	1
1216	CTCTTA	0	-2.48	1
1217	GAGGCT	9	8.18	1
1218	GCTGCT	3	-0.49	1
1219	GCTGGA	3	-0.75	1
1220	GGAAGA	0	-4.34	1
1221	TTTCCA	0	-1.54	1
1222	CCAATG	0	-3.94	1
1223	ATGAAC	3	-0.03	1
1224	AGTTTC	6	0.33	1
1225	AAAAAA	0	-2.77	1
1226	TTAGTA	0	-14.37	1
1227	GTAAGT	0	-2.7	1
1228	GAATCT	0	-5.9	1
1229	TCTAGC	6	0.71	1
1230	AGCTCT	6	0.77	1
1231	GAACAT	3	-1.36	1
1232	CATGTT	3	-1.1	1
1233	GGTAGC	8	1.65	1
1234	AGCATA	0	-5.15	1
1235	ATATAT	0	-10.04	1
1236	TACGTT	0	-6.22	1
1237	GTTATC	3	-1.36	1
1238	AAGCAA	0	-2.43	1
1239	CAAATA	0	-11.68	1
1240	ATATTC	0	-6.52	1
1241	TTCACT	3	-1.17	1
1242	ACTGCA	0	-1.64	1
1243	GCACCC	9	1.87	1
1244	CCCATA	6	0.14	1
1245	CTGGGA	5	-0.41	1
1246	GGAATA	0	-10.25	1
1247	ATAGGA	0	-3.26	1
1248	AGTGAG	6	1.22	1
1249	GAGGCC	9	6.21	1
1250	GCCCGG	7	1.26	1
1251	CGGATG	6	0.69	1
1252	ATGGAC	3	-1.22	1
1253	GACTCA	6	1.28	1
1254	TTGCTG	0	-1.28	1
1255	CTGACA	3	-0.51	1
1256	ACACCT	6	0.56	1
1257	CCTTGG	3	-0.35	1
1258	AGAAGT	0	-1.7	1
1259	AGTGTA	3	-1	1
1260	GTAACT	0	-2.47	1
1261	TCACAC	6	0.3	1
1262	CACATT	3	-0.94	1
1263	ATTATC	0	-1.95	1
1264	ATCAAC	9	1.2	1
1265	AACTAT	7	1.41	1
1266	GTTAAC	0	-7.79	1
1267	TCCAAA	0	-3.7	1
1268	TCGATC	3	-0.33	1
1269	ATCATA	0	-4.24	1
1270	AGCCAA	6	0.42	1
1271	TCCTTT	6	-0.25	1
1272	TTTCCT	0	-2.36	1
1273	AATACT	0	-5.78	1
1274	ACTCTG	0	-1.28	1
1275	CTGTTA	0	-3.61	1
1276	TCTGGG	6	0.91	1
1277	GGGGTA	6	0.61	1
1278	GTAATC	3	-0.89	1
1279	ATCAAA	3	-0.63	1
1280	AAAGTG	3	-1.35	1
1281	GTGATA	0	-7.26	1
1282	AACTCT	6	0.05	1
1283	TCTTTG	0	-7.1	1
1284	TTGTTG	0	-3.79	1
1285	ACAACC	3	-1.3	1
1286	ACAGAG	6	0.53	1
1287	AGTAGA	8	1.89	1
1288	ATAAAA	0	-6.08	1
1289	AAACTT	0	-2.64	1
1290	CTTCTT	0	-7.37	1
1291	CTTTCC	6	0.94	1
1292	TCCAGG	7	1.55	1
1293	CAGAAT	0	-1.69	1
1294	AACCCC	6	1.14	1
1295	CCCCTA	6	1.05	1
1296	CTAGAC	0	-1.86	1
1297	TCTTCT	4	-0.37	1
1298	TCTGTG	9	3.53	1
1299	GTGAGT	6	-0.07	1
1300	AGTGGA	6	0.72	1
1301	GGAGCT	3	0.56	1
1302	GAATAT	0	-14.3	1
1303	TATACA	0	-3.36	1
1304	TGCCAA	6	-0.21	1
1305	ATATCC	0	-2.47	1
1306	ACACAA	0	-4.72	1
1307	GAGTCA	9	2.04	1
1308	TATCCA	0	-28.08	1
1309	CCAGTA	6	0.34	1
1310	GTACGA	0	-9.43	1
1311	GATACA	0	-6.56	1
1312	AAGTCA	4	-0.6	1
1313	TCACCA	6	0.39	1
1314	TCTAAC	0	-11.29	1
1315	AACTTA	0	-2.71	1
1316	GAAAGT	0	-3.9	1
1317	AGTTCT	2	-1.01	1
1318	TCACTA	0	-1.61	1
1319	AAAGTT	0	-1.81	1
1320	GACACC	3	-0.45	1
1321	ACCGAC	6	0.52	1
1322	GACACA	0	-2.17	1
1323	ACAGCA	0	-10.38	1
1324	AACATC	2	-1.54	1
1325	CTAAAA	0	-11.46	1
1326	TTCAGT	3	-0.83	1
1327	AGTATT	0	-8.87	1
1328	ATTTTC	0	-4.57	1
1329	TTCTTC	6	0.27	1
1330	AAATAC	3	-0.34	1
1331	TACAAT	6	0.45	1
1332	CAGTCT	6	0.24	1
1333	AGTCTA	0	-1.63	1
1334	CTAATT	0	-2.82	1
1335	ATTAAA	0	-2.94	1
1336	CATTCT	0	-4.5	1
1337	GGTTCA	6	0.38	1
1338	GAACAC	3	-1.07	1
1339	CACTTA	3	-0.16	1
1340	ACTCAA	0	-3.67	1
1341	TTTAAC	0	-4.41	1
1342	AACAAA	1	-1.59	1
1343	AAAGTA	0	-2.25	1
1344	GTAGAC	9	3.83	1
1345	ATTTTG	0	-6.33	1
1346	TTGAAT	0	-7.56	1
1347	CCAAAG	0	-2.32	1
1348	CTGCGT	3	0.25	1
1349	CGTATG	9	2	1
1350	CTCTCG	6	0.32	1
1351	TCGGAG	7	1.4	1
1352	GTAAAA	0	-5.45	1
1353	AATTTG	0	-10.1	1
1354	ATTCAG	0	-1.9	1
1355	CAGCAT	6	-0.15	1
1356	CATTAC	0	-2.14	1
1357	TACCTT	0	-2.24	1
1358	CTTGTT	0	-4.36	1
1359	GTTGAA	0	-2.14	1
1360	AGACTT	0	-2.04	1
1361	CTTACA	0	-8.6	1
1362	TCAGGC	9	2.6	1
1363	GGCCAC	9	10.73	1
1364	CACATC	8	1.57	1
1365	ATCACC	3	-0.02	1
1366	ACCAAG	3	-0.48	1
1367	AAGGAG	9	1.86	1
1368	GACTTA	0	-10.53	1
1369	TTACCA	0	-10.22	1
1370	CCAACA	6	0.01	1
1371	ACAATC	0	-3.87	1
1372	ATCTAT	3	-0.61	1
1373	TATCAC	2	-1.02	1
1374	CACAAG	6	0.89	1
1375	TATCTA	0	-6.24	1
1376	CAAACT	0	-4.42	1
1377	ACTCCC	6	1.32	1
1378	CCCTTT	6	0.55	1
1379	TACTCA	6	0.53	1
1380	ACTGTA	0	-11.98	1
1381	GAAATC	3	-1.05	1
1382	ATCATG	3	-1.13	1
1383	TCTTTT	0	-10.19	1
1384	TTTGTA	0	-4.19	1
1385	AACCAT	3	-0.46	1
1386	CATCAT	0	-1.94	1
1387	CATTTC	0	-4.47	1
1388	TTCATA	0	-3.05	1
1389	ATAGAT	0	-20.36	1
1390	CATCTA	0	-3.64	1
1391	GAAACA	0	-18.37	1
1392	CTTAGA	0	-26.91	1
1393	AGAGGT	3	-1.34	1
1394	GGTTTT	0	-6.7	1
1395	CTAAGT	0	-2.29	1
1396	GAAATT	0	-2.84	1
1397	TATTTC	0	-2.64	1
1398	TTCCTG	6	0.68	1
1399	CTGAAG	3	-0.62	1
1400	AATCTT	0	-13.56	1
1401	GTGAGC	6	1.36	1
1402	TTATTC	0	-3.08	1
1403	GACGCT	6	0.09	1
1404	GCTATG	3	-1.12	1
1405	ATGGCT	3	0.31	1
1406	CATGCC	9	7.02	1
1407	AGCATG	6	0.46	1
1408	ATGTCC	9	1.78	1
1409	GTAAGA	0	-4.62	1
1410	CTAGGA	0	-8.49	1
1411	GGACAA	0	-2.38	1
1412	GCAGAT	0	-5.07	1
1413	GATGGG	9	2.39	1
1414	GGGAAT	1	-1.21	1
1415	TTTGGT	0	-2.07	1
1416	TCAAGC	4	-0.51	1
1417	AGCCTT	6	0.17	1
1418	CTTAAA	2	-1.59	1
1419	ATGCAA	1	-1.2	1
1420	TACCCT	9	1.21	1
1421	GTAACC	0	-6.9	1
1422	TCTCTA	0	-3.66	1
1423	CTACAA	1	-1.14	1
1424	CAACAT	0	-3.74	1
1425	TATCTT	0	-7.71	1
1426	TTATCA	0	-2.91	1
1427	GAATTA	0	-7.6	1
1428	TTATTA	0	-6.55	1
1429	GATTTG	0	-3.52	1
1430	TACCTC	9	2.62	1
1431	CAGGTC	9	3.65	1
1432	GTCCTC	5	0.41	1
1433	CTCTTT	0	-3.77	1
1434	TTTATA	0	-17.07	1
1435	TATAAG	3	-1.27	1
1436	CTGGTG	9	5.64	1
1437	GTGTCA	3	-0.08	1
1438	CAGCTA	6	0.81	1
1439	CTAAAG	3	-1.22	1
1440	AAGGGG	9	6.72	1
1441	GGGATC	6	0.81	1
1442	ATCAGC	9	2.82	1
1443	ATCTCA	6	-0.17	1
1444	TCACTC	6	0.84	1
1445	CATTCC	6	-0.29	1
1446	CCATTA	1	-1.43	1
1447	AAAACA	0	-2.79	1
1448	AATTTA	0	-6.16	1
1449	TTTAGA	0	-2.68	1
1450	AGTTAC	9	1.77	1
1451	ATGAGG	3	-0.63	1
1452	GATTCA	0	-6.38	1
1453	CAAATG	0	-3.51	1
1454	AATGGC	3	-0.19	1
1455	GCAGCT	9	3.99	1
1456	GCTTTA	0	-14.59	1
1457	CACGTG	9	1.87	1
1458	GTGCTG	3	-0.57	1
1459	CTGCTT	6	0.17	1
1460	AAATGC	3	-1.04	1
1461	TGCGGA	0	-1.49	1
1462	TCTTTC	3	-0.72	1
1463	CAAATT	3	-0.79	1
1464	AACCTA	9	1.7	1
1465	CTACCA	3	-1.53	1
1466	CCAGCA	6	0.82	1
1467	ATATGG	0	-5.22	1
1468	ATTTAT	0	-3.58	1
1469	TATACC	3	-0.78	1
1470	ACCAGG	6	-0.28	1
1471	ATACAA	0	-6.51	1
1472	CAATCT	0	-2	1
1473	CAGGCA	6	0.8	1
1474	CCACTA	6	-0.14	1
1475	CTAACT	0	-2.95	1
1476	ACTAGG	0	-1.82	1
1477	AGGTCA	5	-0.34	1
1478	ATATCA	0	-4.78	1
1479	CTTAAG	3	-0.86	1
1480	CATGGT	9	2.33	1
1481	GGTTTC	6	-0.42	1
1482	ATGCAG	9	3.92	1
1483	CAAGTA	0	-4.49	1
1484	TCTGTC	6	0.58	1
1485	TACAAA	3	-1.12	1
1486	ATTCAA	0	-2.97	1
1487	CCATAT	0	-7.46	1
1488	TATAGT	0	-10.75	1
1489	AGTTGG	0	-2.96	1
1490	TGGGAT	0	-6.66	1
1491	ACAATT	0	-2.64	1
1492	CAATCA	3	-0.95	1
1493	CCTTGC	6	0.05	1
1494	TGCTTA	0	-6.09	1
1495	AAGACA	0	-6.46	1
1496	ACATTG	0	-2.53	1
1497	AAGCTA	0	-9.77	1
1498	CTACTT	0	-5.59	1
1499	TTTTAT	0	-10.5	1
1500	TTGACT	0	-14.94	1
1501	GCACAG	9	3.21	1
1502	GATACC	0	-5.31	1
1503	ACCGAA	6	0.62	1
1504	TCTTAT	0	-2.15	1
1505	TATCTC	0	-2.87	1
1506	CTCCCT	6	0.65	1
1507	AACTGC	7	1.55	1
1508	CTCTCC	6	0.74	1
1509	TCCTTC	9	1.37	1
1510	TTCCCT	9	4.3	1
1511	CCTACA	9	2.46	1
1512	TGGAAG	0	-3.76	1
1513	AAGACT	3	-0.77	1
1514	ACTAAC	6	0.94	1
1515	AACACC	9	3.73	1
1516	ACCTTC	9	1.89	1
1517	TTCATT	3	-1.15	1
1518	CATGTC	6	-0.51	1
1519	GTCAAG	4	0.56	1
1520	GAGATC	5	0.82	1
1521	ATCGGG	9	2.73	1
1522	CAATCG	6	0.59	1
1523	TCGAAA	0	-2.39	1
1524	TTAGAC	3	-0.98	1
1525	GACCAC	6	0.7	1
1526	AAAGGA	0	-3.71	1
1527	TTGGTT	3	-0.46	1
1528	GTTACA	0	-9.6	1
1529	ACATTT	0	-25.19	1
1530	CAATTC	6	-0.3	1
1531	TATAGA	0	-9.68	1
1532	AACCCA	6	0.33	1
1533	TGCAAT	0	-6.37	1
1534	AAACGT	3	-0.13	1
1535	CGTGCC	9	6.56	1
1536	GCCAAG	3	-0.03	1
1537	ATCTCT	9	1.76	1
1538	TCATTT	0	-9.71	1
1539	TTTAAA	0	-7.47	1
1540	AAAAGC	0	-2.88	1
1541	TCAAGA	0	-5.58	1
1542	TTCCCA	7	1.36	1
1543	GTATTG	0	-3.29	1
1544	AACACG	6	1.14	1
1545	ACGAAA	3	-0.82	1
1546	AAATCC	0	-3.32	1
1547	AAAAGA	0	-2.24	1
1548	AGAGAC	3	-0.6	1
1549	CACGCC	3	-1.54	1
1550	GCCACC	9	2.4	1
1551	TTTCAC	0	-3.21	1
1552	AAGATA	0	-3.25	1
1553	ATAGTT	0	-10.36	1
1554	GTTAGG	3	-0.64	1
1555	AGGTTA	0	-6.94	1
1556	TTACTA	0	-9	1
1557	CCAGCC	8	1.7	1
1558	CCCACT	9	2.67	1
1559	ACAAGA	0	-5.45	1
1560	CCTCAT	0	-3.85	1
1561	CATCTC	0	-1.36	1
1562	CGGAAG	8	1.25	1
1563	TCTGCG	6	0.66	1
1564	GCGCCA	6	0.44	1
1565	AGGAAT	3	-1.39	1
1566	TTACTT	0	-12.56	1
1567	CTTCAC	6	-0.17	1
1568	CACTGG	9	2.4	1
1569	TGGACT	0	-1.92	1
1570	AGAACT	0	-13.09	1
1571	ACTATA	0	-6.57	1
1572	ATACAT	0	-3.37	1
1573	GATTGT	3	-0.25	1
1574	TGTTTG	0	-11.68	1
1575	TTGGAT	0	-1.67	1
1576	GATAGA	0	-14.4	1
1577	TTCGAC	9	8.66	1
1578	GACGAT	3	-0.9	1
1579	CACGCA	6	0.52	1
1580	CCCACA	6	1.04	1
1581	ACAGTT	3	-1.09	1
1582	TGTCCT	6	0.4	1
1583	GCAAGA	0	-4.45	1
1584	AGTCCA	5	-0.55	1
1585	GATTCC	3	-1.29	1
1586	GCAAAA	0	-2.66	1
1587	CACTGT	0	-6.27	1
1588	TGTGCA	2	-1.04	1
1589	GCACGA	7	0.67	1
1590	CGACCA	9	10.08	1
1591	CCATAC	3	-0.73	1
1592	TACACT	6	0.24	1
1593	ACTGCT	6	1.16	1
1594	GCTCCA	9	2.73	1
1595	AAACGA	3	-0.5	1
1596	CGACGA	6	0.95	1
1597	AGTGCC	6	0.77	1
1598	GCCGCC	9	1.7	1
1599	GCCTGG	9	4.14	1
1600	TGGAAA	1	-1.66	1
1601	AAATTT	0	-4.14	1
1602	CCTCGG	9	4.44	1
1603	ATGGTT	0	-2.63	1
1604	TCAGCG	6	0.53	1
1605	GCGGGC	9	1.85	1
1606	GGCTTA	2	-0.97	1
1607	TTATAT	0	-7.32	1
1608	GTCACC	3	-1.08	1
1609	ACCCCA	6	1.16	1
1610	CCAGCG	9	2.16	1
1611	GCGTAT	3	-0.24	1
1612	GGAATC	0	-2.33	1
1613	GTGCGG	9	8.21	1
1614	CGGTCC	6	0.98	1
1615	ATTGAA	0	-2.22	1
1616	AAGCGT	9	1.62	1
1617	CGTCCG	9	1.79	1
1618	CCGCTC	6	0.95	1
1619	CTCATT	0	-1.78	1
1620	ATTAGT	0	-8.51	1
1621	GACAAT	6	0.11	1
1622	GAATGA	0	-1.72	1
1623	GCTGCG	0	-2.68	1
1624	GCGGTT	0	-11.36	1
1625	GTTGTG	0	-2.13	1
1626	GTGGCA	6	0	1
1627	GCAATG	0	-16.73	1
1628	CTGATG	9	3.01	1
1629	ATGCTC	6	0.5	1
1630	CTCGGA	4	0	1
1631	GGAGTC	0	-3.52	1
1632	GTCGGG	9	1.73	1
1633	GGGCTG	9	2.2	1
1634	CTGATC	3	-0.51	1
1635	ATCGAA	3	-0.6	1
1636	CTGTGG	3	-0.8	1
1637	TGGGTG	3	-0.85	1
1638	GTGTGG	6	-0.42	1
1639	TGGTGT	0	-1.49	1
1640	TGTTAT	0	-6.92	1
1641	TCCACG	6	0.82	1
1642	ACGACA	3	-0.99	1
1643	GCCTCA	6	1.01	1
1644	CTGCTC	6	0.96	1
1645	CGAAAA	4	0.37	1
1646	TGCTGC	6	1.34	1
1647	TGCCTA	2	-0.96	1
1648	CTTCTC	0	-1.21	1
1649	CTCCAC	7	1.48	1
1650	CACCCT	9	4.95	1
1651	CCTTTC	6	0.75	1
1652	TTCGTC	7	0.8	1
1653	GTCTTT	0	-2.92	1
1654	GGTCAG	3	0.34	1
1655	CAGTAC	9	4.2	1
1656	TGGTTT	0	-5.63	1
1657	GTCACG	6	0.89	1
1658	GTTCCA	0	-2.92	1
1659	CCAGAT	0	-1.71	1
1660	TCAGTT	1	-1.36	1
1661	GTTTTG	0	-3.86	1
1662	AAAAAG	3	-0.71	1
1663	ACTCAT	0	-4.72	1
1664	TCTATT	0	-3.06	1
1665	ATTGTT	3	-0.99	1
1666	GTTCTG	3	-0.85	1
1667	ACCGCC	0	-1.48	1
1668	GATTTT	0	-9.16	1
1669	TATGCC	6	0.97	1
1670	GCCTTC	9	2.59	1
1671	AGGATA	0	-3.36	1
1672	ATATTG	0	-7.77	1
1673	TTGTGT	1	-1.71	1
1674	AGAATA	0	-5.14	1
1675	TATTTG	0	-17.43	1
1676	AGTCCG	6	0.39	1
1677	CCGGTT	6	0.39	1
1678	GAGAGT	6	0.3	1
1679	TACATT	0	-2.2	1
1680	GCAGTT	0	-11.58	1
1681	CTCACC	9	2.59	1
1682	TGCCAG	6	0.96	1
1683	GGCTCT	9	2.07	1
1684	CTTAGT	0	-9.83	1
1685	GACTTT	0	-2.84	1
1686	TTTGAT	3	-1.03	1
1687	GGTCGA	6	0.84	1
1688	AAGGCA	3	-0.78	1
1689	GCATAC	0	-2.73	1
1690	CTTGCT	0	-4.78	1
1691	GCTGGC	4	0.53	1
1692	GGCTCC	9	1.89	1
1693	ATTGTA	0	-2.41	1
1694	GTATCT	0	-2	1
1695	ACTGTT	0	-4.12	1
1696	CACACA	6	1.11	1
1697	GCATTG	0	-6.67	1
1698	CGAATT	3	-1.28	1
1699	GTCTAT	0	-2.01	1
1700	CACCCC	6	1.32	1
1701	GCTGTC	3	-1.27	1
1702	AGGACT	4	-0.36	1
1703	CTGCCT	6	1.37	1
1704	CCTGCC	6	1.4	1
1705	TGGCAT	0	-9.07	1
1706	CATCGA	6	1.08	1
1707	GATTGG	0	-3.23	1
1708	TGGACC	6	0.06	1
1709	ACCATC	3	0.06	1
1710	CTGCAT	8	1.66	1
1711	TCTTAC	0	-9.1	1
1712	TACATG	8	1.95	1
1713	CACCTT	6	-0.46	1
1714	CTTCAT	0	-5.44	1
1715	CATGCT	3	-1.01	1
1716	GGCCTA	7	1.42	1
1717	CTACAG	6	0.43	1
1718	ATGTGC	3	-0.88	1
1719	TGCACA	9	2.15	1
1720	ACAGGC	9	1.92	1
1721	GGCTAC	9	4.87	1
1722	GGCTTT	9	1.69	1
1723	GAATTG	0	-1.94	1
1724	TTGGAG	6	0.27	1
1725	GAGGTG	9	9.16	1
1726	CCAGAC	6	0.6	1
1727	TATGAC	0	-1.87	1
1728	GTGTTT	0	-3.64	1
1729	TTTGTG	4	0	1
1730	GTGAAT	0	-9.87	1
1731	CTGGCA	6	1.37	1
1732	ATCGCT	3	-0.6	1
1733	GCCATG	3	-0.66	1
1734	ATGACG	3	-0.55	1
1735	ACGATG	6	0.38	1
1736	ATGGGC	6	0.73	1
1737	GGCAAA	3	-0.51	1
1738	ATTGGT	3	-1.15	1
1739	CAACTA	0	-3.94	1
1740	GACCCA	6	0.65	1
1741	GTTATA	0	-13.95	1
1742	ATTGCC	3	0.15	1
1743	GCCCTA	9	5.31	1
1744	ACTCAC	3	-1.03	1
1745	GCACCA	6	0.28	1
1746	GTGTCT	6	0.78	1
1747	GGGGGA	9	7.77	1
1748	GTCATC	9	1.16	1
1749	ATCCTC	9	2.9	1
1750	CTCAAT	5	-0.15	1
1751	GTTGAG	4	0.35	1
1752	GCACTG	6	1.24	1
1753	CGATTT	0	-4.8	1
1754	CCACCC	6	1.43	1
1755	CCCGCA	6	1.3	1
1756	AACTTC	9	1.98	1
1757	CTGTAT	0	-3.44	1
1758	TATCAT	0	-14.61	1
1759	CTAGCA	3	-0.27	1
1760	GCAGCA	6	0.44	1
1761	GTCTGA	5	0.57	1
1762	ATGGGG	6	1.03	1
1763	GCTCAT	0	-8.99	1
1764	GGATTA	0	-5.23	1
1765	TTAGTG	0	-3.01	1
1766	TTTGCT	3	-0.68	1
1767	TTTGAA	0	-3.74	1
1768	ACCTTG	6	-0.41	1
1769	GGAAAG	3	-0.49	1
1770	CCACTG	6	0.76	1
1771	CTGTGT	6	0.56	1
1772	TGTAAA	0	-2.93	1
1773	GTCGGT	0	-4.67	1
1774	GGTGGG	9	3.29	1
1775	GGGCCA	6	1.19	1
1776	TCCAAG	3	0.04	1
1777	AAGTCG	3	-0.78	1
1778	TCGCTC	9	2.31	1
1779	CTCGTA	0	-2.43	1
1780	TTGGTG	0	-6.24	1
1781	GCGTTT	0	-9.31	1
1782	TTTGAC	0	-7.51	1
1783	AAGGCG	3	-1.03	1
1784	GCGTTC	5	-0.38	1
1785	TTCTTT	0	-1.71	1
1786	GACTTG	1	-2.05	1
1787	TTGTGG	0	-2.42	1
1788	GAGGGG	9	3.13	1
1789	GGGCAC	6	0.78	1
1790	TCCGTC	9	1.53	1
1791	GTCAGA	0	-4.36	1
1792	GACACT	3	-0.42	1
1793	CTGGCC	9	3.44	1
1794	GCCCAG	9	3.02	1
1795	TTCTAC	4	-0.29	1
1796	ATCCAC	9	6.69	1
1797	CACTTT	1	-1.55	1
1798	GCCATC	3	0.39	1
1799	ATCTAC	3	-0.5	1
1800	TACTGC	9	5.93	1
1801	TGCAGA	0	-1.93	1
1802	AGAGGC	3	-0.06	1
1803	AAACAA	0	-2.48	1
1804	AGGATT	3	-0.15	1
1805	ATTTCT	0	-2.73	1
1806	AAAACC	1	-1.65	1
1807	GGGGCA	6	0.96	1
1808	GCGCTG	6	0.26	1
1809	CTGAGC	9	1.88	1
1810	CAGACT	3	0.43	1
1811	ACTACG	6	-0.25	1
1812	ACGGAG	3	-0.33	1
1813	TTTCTG	0	-12.1	1
1814	TTCTAT	0	-3.5	1
1815	GCCCTC	9	7.17	1
1816	CTCCCC	6	1.24	1
1817	TTCGTG	5	0.52	1
1818	GTGCCC	9	4.58	1
1819	AATCCG	7	1.42	1
1820	CCGATG	6	0.88	1
1821	ATGGTC	4	0.2	1
1822	CCCTCA	6	1.29	1
1823	ACTCCA	6	0.25	1
1824	AAGTTT	3	-0.33	1
1825	TTAGCT	0	-8.01	1
1826	TTAACT	0	-11.06	1
1827	ACTTTT	0	-2.93	1
1828	ACACCA	6	0.75	1
1829	TTAACC	0	-2.6	1
1830	GGACCT	6	1	1
1831	CGGGCC	9	4.36	1
1832	ATGACC	9	3.24	1
1833	CGGTAC	3	-0.72	1
1834	ATCCAA	0	-5.04	1
1835	CAAGCC	6	0.09	1
1836	GCCGAC	6	1.09	1
1837	TACCAC	9	22.16	1
1838	CACAAC	6	1.2	1
1839	CTCATC	8	1.25	1
1840	ATCGGT	3	0.54	1
1841	GGTGTC	3	0.52	1
1842	ACAGCT	0	-3.5	1
1843	GTGGAC	9	3.4	1
1844	AGCGGC	6	1.46	1
1845	AAGATG	3	0.32	1
1846	ATGATC	3	-0.21	1
1847	ACCCCC	6	1.17	1
1848	CCCGAG	6	1.16	1
1849	AGTGTC	6	0.16	1
1850	GTCTGT	2	-1.22	1
1851	TGTGTC	1	-0.91	1
1852	ATGCGG	9	2.5	1
1853	GCACAC	6	-0.05	1
1854	AGCGTG	6	1.07	1
1855	GACTTC	3	-0.55	1
1856	TTCACG	6	0.15	1
1857	ACGAGG	6	-0.29	1
1858	GGGACG	6	1.19	1
1859	ACGGCC	4	0.11	1
1860	TCAACC	2	-1.46	1
1861	ATGTTG	0	-3.89	1
1862	TTGCGA	9	1.86	1
1863	CGAGCC	9	4.64	1
1864	GCCTCC	6	1.42	1
1865	TTGGCA	0	-6.68	1
1866	AAGGAT	3	-0.53	1
1867	GTCCCG	6	1.02	1
1868	CCGCTA	6	0.7	1
1869	CTACTG	6	-0.07	1
1870	CCCTCC	6	1.1	1
1871	TTGATC	0	-1.41	1
1872	ATCTGG	0	-3.46	1
1873	TGGGGG	9	2.84	1
1874	GGGAGT	6	0.34	1
1875	GACCGC	9	2.45	1
1876	CGCTTG	6	0.84	1
1877	TTCTTG	3	-1.12	1
1878	TTGCAG	6	0.77	1
1879	CAGGCT	9	2.65	1
1880	GCTCTG	3	0.39	1
1881	CGCTGG	6	1.32	1
1882	TGGCGC	9	2.68	1
1883	TTGACC	6	-0.28	1
1884	ACCACA	8	1.59	1
1885	ACATCC	0	-4.91	1
1886	CATCCG	6	-0.73	1
1887	CCGGGG	6	1.46	1
1888	GTCCTG	6	0.86	1
1889	AATGAC	0	-2.95	1
1890	CTCTTG	0	-1.93	1
1891	GATTGC	0	-3.74	1
1892	TGCCAC	6	1.25	1
1893	CATAAC	0	-1.61	1
1894	AGGAGT	6	0.59	1
1895	CACTCC	6	1.1	1
1896	AGCGAG	6	0.74	1
1897	GCTGTG	9	1.52	1
1898	ATGGCC	8	1.58	1
1899	AATGCC	9	2.67	1
1900	GCGTCA	9	1.7	1
1901	TCACTG	9	1.36	1
1902	GGTCGC	3	-0.32	1
1903	GAGGGA	5	-0.44	1
1904	GGAAGG	0	-2.57	1
1905	ACTCGT	3	-0.51	1
1906	CTCGGG	6	0.72	1
1907	GGGGCC	9	2.82	1
1908	GCCTTG	6	0.39	1
1909	TTCAGC	6	1.17	1
1910	CGGCCA	9	1.68	1
1911	ACAGCG	1	-1.44	1
1912	GCGATG	5	-0.73	1
1913	ATGATT	1	-1.6	1
1914	ATTCGA	3	-1.38	1
1915	GATGGC	3	0.2	1
1916	GGCCTC	8	1.59	1
1917	TTCTGG	0	-1.74	1
1918	TGGCTG	6	-0.58	1
1919	ATCGAC	6	0.83	1
1920	GACCTA	0	-1.87	1
1921	TCTGAC	3	-0.19	1
1922	TACTCC	6	0.45	1
1923	TCCGTG	6	0.54	1
1924	GCTTTG	3	-1.34	1
1925	TTGCTC	6	0.25	1
1926	CTCATG	6	0.41	1
1927	CTCTGC	6	0.5	1
1928	TGCCTC	6	0.54	1
1929	CGCAGT	9	3.14	1
1930	ATGTGT	3	-1.3	1
1931	TGTGCT	3	-0.52	1
1932	GCTAAG	3	-1.12	1
1933	GCAGGG	6	1.11	1
1934	CTTTCG	3	-0.68	1
1935	GATCTC	1	-1.67	1
1936	GGACAC	3	-0.58	1
1937	CACGAA	6	-0.28	1
1938	CAGCCG	6	1.1	1
1939	CCGTAT	0	-2.43	1
1940	TATGTG	3	-0.08	1
1941	GGAGCC	6	0.84	1
1942	TACAGC	6	0.65	1
1943	ATCCCG	6	0.69	1
1944	CCGTCC	6	1.28	1
1945	ATGGGA	3	-0.9	1
1946	CTGCGA	9	1.6	1
1947	CGATGC	0	-3.1	1
1948	TGCTTC	5	-0.61	1
1949	TTCATC	6	0.7	1
1950	GGCAAC	9	10.39	1
1951	AACGCT	8	1.87	1
1952	ATAGAG	0	-3.28	1
1953	TTTATC	0	-6.4	1
1954	ATCATC	6	0.57	1
1955	GGTGTT	3	-0.62	1
1956	GAATCC	3	-0.27	1
1957	TCCGAC	9	3.03	1
1958	GACATC	3	-0.15	1
1959	GCTGAC	9	1.54	1
1960	CAGCCC	6	1.22	1
1961	CCCCAG	9	1.71	1
1962	CTCTCA	6	0.51	1
1963	CTAACC	6	-0.09	1
1964	AACACT	6	0.51	1
1965	ACTGGG	6	0.23	1
1966	GGGAAG	3	0.24	1
1967	GCACGG	9	2.24	1
1968	GGGCCG	6	1.45	1
1969	CCGGCC	6	0.86	1
1970	GCCAGT	6	0.69	1
1971	GTGCAG	9	5.25	1
1972	AGTGGG	6	1.41	1
1973	CCCCTT	6	1.1	1
1974	CCAGTC	6	1.16	1
1975	ACCCCT	6	1.03	1
1976	CACAGG	6	0.46	1
1977	ACAGGG	6	1.02	1
1978	GGGTGC	6	0.36	1
1979	TGCCCA	9	2.65	1
1980	GTGTAA	3	-0.86	1
1981	GTGAAG	3	-0.51	1
1982	TCTCGA	9	3.17	1
1983	CGAGCG	6	0.9	1
1984	GCGAAG	3	-0.75	1
1985	CGCTAT	7	1.08	1
1986	GGAGAG	3	-1.15	1
1987	TTTGCG	3	-1.24	1
1988	GCGACG	9	1.71	1
1989	ACGGTC	8	1.03	1
1990	AAGGCC	3	-0.25	1
1991	AACCAA	0	-7.23	1
1992	GTCGCC	8	1.6	1
1993	ATTAAG	3	-0.56	1
1994	AAAATC	3	-1.41	1
1995	ATAAAT	0	-9.66	1
1996	GCCTTA	0	-5.25	1
1997	GAGATA	0	-11.77	1
1998	TTACAG	0	-2.34	1
[truncated: 1,925 more rows]
