# Supplementary material for: Mouse embryo CoCoPUTs: novel murine transcriptomic-weighted usage website featuring multiple strains, tissues, and stages
Source: BMC Bioinformatics. 2024 Sep 6;25:294. doi: 10.1186/s12859-024-05906-3 (PMC11380194; doi:10.1186/s12859-024-05906-3)
Supplement: Supplementary file 4 — Additional file 4. [file 12859_2024_5906_MOESM4_ESM.zip › Stats/C57BL6_TS_codon_stats.xlsx]

## Sheet: TS20_vs_TS22
	Codon	Stat	Effect Size	p-value
0	ATG	73	-0.54	0.450026
1	TCT	237	0.25	0.719859
2	CCA	268	0.3	0.0266347	*
3	CTT	181	-0.25	1
4	ATA	178	-0.24	1
5	AGA	148	-0.47	1
6	AGC	150	-0.03	1
7	ATT	106	-0.5	1
8	GTC	123	-0.13	1
9	GAT	185	0.11	1
10	ATC	137	0.11	1
11	ACT	184	-0.01	1
12	GAA	179	-0.05	1
13	GTT	141	-0.32	1
14	TTC	180	0.23	1
15	AAT	171	-0.18	1
16	CAA	159	-0.4	1
17	TAT	100	-0.58	1
18	GCA	180	-0.28	1
19	TCA	233	0.02	1
20	AGT	206	-0.06	1
21	TGT	180	0.03	1
22	GGA	145	-0.34	1
23	AAG	91	-0.52	1
24	AAA	91	-0.6	1
25	GAC	173	0.46	1
26	CTG	198	0.36	1
27	AAC	153	0.04	1
28	CTC	211	0.4	1
29	GAG	258	1.28	0.0853236
30	CAG	261	0.89	0.0607845
31	CAT	168	-0.34	1
32	CCT	255	0.59	0.118735
33	ACG	115	-0.43	1
34	ACC	211	0.69	1
35	CTA	197	0.07	1
36	CGC	132	0.11	1
37	TGC	229	0.54	1
38	GGG	229	0.88	1
39	CGT	170	0.5	1
40	GCT	168	0.14	1
41	GCC	178	0.38	1
42	GGC	135	0.11	1
43	CCC	151	0.22	1
44	AGG	51	-1.27	0.042928
45	CGA	107	-0.68	1
46	TGG	213	0.39	1
47	CGG	86	0.01	1
48	TAC	130	-0.04	1
49	CAC	133	0.03	1
50	CCG	81	-0.69	0.943524
51	GGT	160	0.01	1
52	GCG	76	-0.82	0.598235
53	TTT	158	-0.47	1
54	GTA	185	0.01	1
55	ACA	172	-0.23	1
56	TTG	172	-0.31	1
57	TCG	91	-0.61	1
58	TCC	179	0.31	1
59	GTG	216	0.46	1
60	TTA	167	-0.38	1
61	TAA	55	-0.72	0.0681246
62	TGA	51	-0.57	0.042928
63	TAG	69	-0.64	0.303835

## Sheet: TS20_vs_TS24
	Codon	Stat	Effect Size	p-value
0	ATG	14	0.03	1
1	TCT	20	-0.33	1
2	CCA	40	0.17	1
3	CTT	23	-0.11	1
4	ATA	19	-0.3	1
5	AGA	7	-0.91	1
6	AGC	23	-0.27	1
7	ATT	8	-0.79	1
8	GTC	11	-0.53	1
9	GAT	23	0.27	1
10	ATC	13	-0.16	1
11	ACT	15	-0.42	1
12	GAA	19	-0.22	1
13	GTT	8	-0.63	1
14	TTC	26	0.15	1
15	AAT	21	-0.13	1
16	CAA	16	-0.43	1
17	TAT	8	-0.81	1
18	GCA	32	0.05	1
19	TCA	22	-0.28	1
20	AGT	21	-0.3	1
21	TGT	26	-0.14	1
22	GGA	26	0.27	1
23	AAG	7	-0.54	1
24	AAA	5	-1.44	1
25	GAC	29	0.38	1
26	CTG	33	0.54	1
27	AAC	21	-0.25	1
28	CTC	34	0.61	1
29	GAG	36	0.75	1
30	CAG	42	0.84	1
31	CAT	10	-0.5	1
32	CCT	42	0.92	1
33	ACG	13	-0.67	1
34	ACC	35	0.68	1
35	CTA	33	0.02	1
36	CGC	31	0.44	1
37	TGC	28	0.57	1
38	GGG	45	2.68	0.156863
39	CGT	25	0.32	1
40	GCT	23	0.28	1
41	GCC	36	0.62	1
42	GGC	40	0.58	1
43	CCC	35	0.66	1
44	AGG	0	-6.48	0.156863
45	CGA	12	-0.54	1
46	TGG	32	0.59	1
47	CGG	20	0.15	1
48	TAC	17	-0.25	1
49	CAC	12	-0.6	1
50	CCG	43	2.41	0.627451
51	GGT	29	0.54	1
52	GCG	35	0.55	1
53	TTT	18	-0.18	1
54	GTA	21	-0.07	1
55	ACA	9	-0.57	1
56	TTG	27	0.11	1
57	TCG	29	0.18	1
58	TCC	15	-0.51	1
59	GTG	36	0.77	1
60	TTA	12	-0.47	1
61	TAA	3	-0.57	1
62	TGA	12	0.05	1
63	TAG	19	0.18	1

## Sheet: TS20_vs_TS26
	Codon	Stat	Effect Size	p-value
0	ATG	17	-1.01	1
1	TCT	13	-0.99	1
2	CCA	29	1.34	1
3	CTT	0	-3.69	0.156863
4	ATA	0	-4.85	0.156863
5	AGA	0	-3.63	0.156863
6	AGC	30	1.57	1
7	ATT	1	-3.63	0.313725
8	GTC	17	-0.51	1
9	GAT	2	-3.3	0.627451
10	ATC	17	-0.42	1
11	ACT	0	-2.86	0.156863
12	GAA	0	-3.84	0.156863
13	GTT	2	-3.17	0.627451
14	TTC	33	0.72	1
15	AAT	0	-4.11	0.156863
16	CAA	0	-2.16	0.156863
17	TAT	0	-6.37	0.156863
18	GCA	11	-1.14	1
19	TCA	27	-0.45	1
20	AGT	20	-0.62	1
21	TGT	0	-2.87	0.156863
22	GGA	3	-1.99	1
23	AAG	17	-0.74	1
24	AAA	2	-3.54	0.627451
25	GAC	42	2.37	1
26	CTG	44	2.61	0.313725
27	AAC	22	-0.01	1
28	CTC	37	2.18	1
29	GAG	45	4.89	0.156863
30	CAG	44	3.47	0.313725
31	CAT	0	-3.05	0.156863
32	CCT	32	2.16	1
33	ACG	30	1.14	1
34	ACC	43	2.32	0.627451
35	CTA	10	-1.34	1
36	CGC	32	1.43	1
37	TGC	35	1.64	1
38	GGG	44	3.74	0.313725
39	CGT	30	1.27	1
40	GCT	17	-0.27	1
41	GCC	45	3.34	0.156863
42	GGC	45	2.92	0.156863
43	CCC	43	3.43	0.627451
44	AGG	2	-2.11	0.627451
45	CGA	39	1.73	1
46	TGG	16	-0.86	1
47	CGG	45	5.1	0.156863
48	TAC	17	-0.17	1
49	CAC	44	4.11	0.313725
50	CCG	30	2.54	1
51	GGT	22	0.64	1
52	GCG	35	1.33	1
53	TTT	0	-6.53	0.156863
54	GTA	0	-3.41	0.156863
55	ACA	0	-2.2	0.156863
56	TTG	0	-3.27	0.156863
57	TCG	30	1.37	1
58	TCC	30	1.63	1
59	GTG	41	1.63	1
60	TTA	0	-3.67	0.156863
61	TAA	17	-0.8	1
62	TGA	17	-0.33	1
63	TAG	17	-0.08	1

## Sheet: TS22_vs_TS24
	Codon	Stat	Effect Size	p-value
0	ATG	49	0.68	1
1	TCT	11	-0.49	1
2	CCA	26	-0.13	1
3	CTT	24	0.16	1
4	ATA	24	0.07	1
5	AGA	24	0.08	1
6	AGC	30	-0.18	1
7	ATT	34	0.15	1
8	GTC	35	-0.12	1
9	GAT	24	0	1
10	ATC	37	-0.18	1
11	ACT	24	-0.28	1
12	GAA	24	-0.03	1
13	GTT	26	0.05	1
14	TTC	25	-0.13	1
15	AAT	24	0.1	1
16	CAA	24	0.1	1
17	TAT	33	0.21	1
18	GCA	24	0.27	1
19	TCA	11	-0.35	1
20	AGT	18	-0.26	1
21	TGT	30	-0.16	1
22	GGA	34	0.44	1
23	AAG	31	0.06	1
24	AAA	34	0.07	1
25	GAC	37	-0.23	1
26	CTG	29	-0.09	1
27	AAC	33	-0.13	1
28	CTC	26	-0.1	1
29	GAG	26	-0.75	1
30	CAG	23	-0.23	1
31	CAT	24	-0.03	1
32	CCT	40	0.47	1
33	ACG	39	0.12	1
34	ACC	28	-0.34	1
35	CTA	23	-0.05	1
36	CGC	40	0.17	1
37	TGC	24	-0.21	1
38	GGG	39	0.28	1
39	CGT	36	-0.23	1
40	GCT	34	0.09	1
41	GCC	39	0.02	1
42	GGC	39	0.25	1
43	CCC	39	0.04	1
44	AGG	15	-1.05	1
45	CGA	32	0.31	1
46	TGG	33	-0.02	1
47	CGG	49	0.08	1
48	TAC	39	-0.09	1
49	CAC	34	-0.16	1
50	CCG	54	1.57	1
51	GGT	36	0.43	1
52	GCG	58	1.37	1
53	TTT	24	0.33	1
54	GTA	24	-0.04	1
55	ACA	16	-0.36	1
56	TTG	24	0.31	1
57	TCG	48	0.61	1
58	TCC	24	-0.54	1
59	GTG	36	-0.02	1
60	TTA	24	0.09	1
61	TAA	37	0.11	1
62	TGA	50	0.77	1
63	TAG	51	0.94	1

## Sheet: TS22_vs_TS26
	Codon	Stat	Effect Size	p-value
0	ATG	21	-0.79	1
1	TCT	11	-1.04	1
2	CCA	43	1.58	1
3	CTT	3	-1.66	0.442688
4	ATA	7	-2.01	1
5	AGA	14	-0.97	1
6	AGC	43	1.54	1
7	ATT	8	-2.08	1
8	GTC	29	-0.16	1
9	GAT	8	-1.59	1
10	ATC	22	-0.37	1
11	ACT	3	-1.98	0.442688
12	GAA	8	-1.3	1
13	GTT	8	-1.62	1
14	TTC	39	0.11	1
15	AAT	4	-1.82	0.695652
16	CAA	12	-0.99	1
17	TAT	3	-2.4	0.442688
18	GCA	19	-0.4	1
19	TCA	30	-0.54	1
20	AGT	21	-0.63	1
21	TGT	3	-2.71	0.442688
22	GGA	24	-0.74	1
23	AAG	22	-0.33	1
24	AAA	11	-1.23	1
25	GAC	47	0.76	1
26	CTG	48	0.81	1
27	AAC	33	-0.04	1
28	CTC	48	0.92	1
29	GAG	55	1.58	1
30	CAG	59	2.69	0.695652
31	CAT	5	-1.78	1
32	CCT	44	2.2	1
33	ACG	49	0.9	1
34	ACC	39	0.25	1
35	CTA	11	-1.04	1
36	CGC	50	0.89	1
37	TGC	44	0.5	1
38	GGG	54	2.68	1
39	CGT	42	0.7	1
40	GCT	22	-0.36	1
41	GCC	61	1.65	0.252964
42	GGC	58	1.71	1
43	CCC	55	2.38	1
44	AGG	38	0.32	1
45	CGA	61	1.53	0.252964
46	TGG	10	-0.86	1
47	CGG	62	3.47	0.126482
48	TAC	35	-0.06	1
49	CAC	55	1.42	1
50	CCG	50	2.86	1
51	GGT	39	0.57	1
52	GCG	57	2.09	1
53	TTT	3	-2.16	0.442688
54	GTA	8	-1.61	1
55	ACA	3	-2.08	0.442688
56	TTG	13	-1.16	1
57	TCG	44	1.52	1
58	TCC	44	1	1
59	GTG	44	0.45	1
60	TTA	7	-1.59	1
61	TAA	21	-0.41	1
62	TGA	34	0.14	1
63	TAG	33	0.5	1

## Sheet: TS24_vs_TS26
	Codon	Stat	Effect Size	p-value
0	ATG	3	-0.73	1
1	TCT	3	-0.74	1
2	CCA	6	0.83	1
3	CTT	0	-10.86	1
4	ATA	0	-14.63	1
5	AGA	0	-3.14	1
6	AGC	6	1.03	1
7	ATT	0	-1.82	1
8	GTC	3	-0.07	1
9	GAT	0	-2.39	1
10	ATC	3	-0.23	1
11	ACT	0	-4.83	1
12	GAA	0	-5.62	1
13	GTT	1	-1.68	1
14	TTC	9	3.41	1
15	AAT	0	-4.54	1
16	CAA	0	-2.96	1
17	TAT	0	-4.24	1
18	GCA	1	-1.07	1
19	TCA	6	-0.19	1
20	AGT	4	-0.38	1
21	TGT	0	-13.34	1
22	GGA	0	-13.16	1
23	AAG	3	-0.25	1
24	AAA	1	-1.66	1
25	GAC	9	1.89	1
26	CTG	9	2.82	1
27	AAC	5	0.2	1
28	CTC	6	1.16	1
29	GAG	9	4.34	1
30	CAG	9	1.8	1
31	CAT	0	-9.14	1
32	CCT	6	1	1
33	ACG	6	1.12	1
34	ACC	9	6.4	1
35	CTA	1	-1.29	1
36	CGC	6	0.95	1
37	TGC	6	0.91	1
38	GGG	6	1.52	1
39	CGT	6	0.75	1
40	GCT	3	-0.31	1
41	GCC	9	5.14	1
42	GGC	9	4.6	1
43	CCC	9	1.71	1
44	AGG	9	5.06	1
45	CGA	9	3.01	1
46	TGG	0	-1.9	1
47	CGG	9	4.59	1
48	TAC	3	0.06	1
49	CAC	9	2.85	1
50	CCG	6	1.02	1
51	GGT	3	0.17	1
52	GCG	6	0.91	1
53	TTT	0	-5.03	1
54	GTA	0	-3.94	1
55	ACA	0	-3.33	1
56	TTG	0	-10.16	1
57	TCG	6	0.72	1
58	TCC	6	1.21	1
59	GTG	8	1.24	1
60	TTA	0	-12.62	1
61	TAA	3	-0.28	1
62	TGA	3	-0.36	1
63	TAG	3	-0.21	1
