# Supplementary material for: Mouse embryo CoCoPUTs: novel murine transcriptomic-weighted usage website featuring multiple strains, tissues, and stages
Source: BMC Bioinformatics. 2024 Sep 6;25:294. doi: 10.1186/s12859-024-05906-3 (PMC11380194; doi:10.1186/s12859-024-05906-3)
Supplement: Supplementary file 4 — Additional file 4. [file 12859_2024_5906_MOESM4_ESM.zip › Stats/C57BL6_TS_dinuc_stats.xlsx]

## Sheet: TS20_vs_TS22
	Dinucleotide	Stat	Effect Size	p-value
0	AT	134	-0.4	1
1	GT	202	0.29	1
2	TC	173	0.22	1
3	CT	244	0.68	0.0868305
4	CC	187	0.46	1
5	CA	178	0.27	1
6	AC	165	0.24	1
7	TT	172	-0.39	1
8	TA	158	-0.42	1
9	AA	106	-0.51	1
10	AG	137	-0.04	1
11	GA	133	-0.07	1
12	GC	160	0.22	1
13	CG	127	-0.28	1
14	GG	177	0.49	1

## Sheet: TS20_vs_TS24
	Dinucleotide	Stat	Effect Size	p-value
0	AT	8	-0.85	1
1	GT	33	0.75	1
2	TC	23	-0.26	1
3	CT	37	0.99	1
4	CC	39	1.02	0.845588
5	CA	11	-0.58	1
6	AC	27	-0.16	1
7	TT	11	-0.49	1
8	TA	12	-0.55	1
9	AA	6	-1.22	0.845588
10	AG	6	-1.29	0.845588
11	GA	9	-0.4	1
12	GC	39	0.85	0.845588
13	CG	36	0.54	1
14	GG	43	0.88	0.147059

## Sheet: TS20_vs_TS26
	Dinucleotide	Stat	Effect Size	p-value
0	AT	0	-4.88	0.0367647
1	GT	15	-1.94	1
2	TC	26	-0.21	1
3	CT	33	2	1
4	CC	44	3.75	0.0735294
5	CA	28	0.94	1
6	AC	27	0.49	1
7	TT	0	-5.8	0.0367647
8	TA	0	-5.01	0.0367647
9	AA	1	-3.62	0.0735294
10	AG	19	-0.04	1
11	GA	12	-1.86	1
12	GC	45	4.36	0.0367647
13	CG	45	2.61	0.0367647
14	GG	45	4.12	0.0367647

## Sheet: TS22_vs_TS24
	Dinucleotide	Stat	Effect Size	p-value
0	AT	26	0.08	1
1	GT	25	0	1
2	TC	27	-0.35	1
3	CT	21	-0.21	1
4	CC	35	-0.07	1
5	CA	20	-0.67	1
6	AC	28	-0.33	1
7	TT	24	0.14	1
8	TA	24	0.13	1
9	AA	30	0.06	1
10	AG	24	-0.35	1
11	GA	34	-0.08	1
12	GC	39	0.2	1
13	CG	42	0.68	1
14	GG	39	0.11	1

## Sheet: TS22_vs_TS26
	Dinucleotide	Stat	Effect Size	p-value
0	AT	4	-2.61	0.163043
1	GT	19	-1.75	1
2	TC	25	-0.33	1
3	CT	44	0.58	1
4	CC	55	1.9	0.607708
5	CA	39	0.51	1
6	AC	34	0.16	1
7	TT	3	-2.27	0.103755
8	TA	3	-2.05	0.103755
9	AA	8	-1.34	0.607708
10	AG	35	0.02	1
11	GA	14	-0.88	1
12	GC	62	2.11	0.0296443
13	CG	61	2.31	0.0592885
14	GG	61	2.21	0.0592885

## Sheet: TS24_vs_TS26
	Dinucleotide	Stat	Effect Size	p-value
0	AT	0	-2.52	1
1	GT	3	-1.14	1
2	TC	6	-0.01	1
3	CT	6	0.87	1
4	CC	9	1.84	1
5	CA	6	1.36	1
6	AC	6	0.58	1
7	TT	0	-4.7	1
8	TA	0	-4.09	1
9	AA	0	-1.79	1
10	AG	9	1.91	1
11	GA	3	-1.06	1
12	GC	9	3.28	1
13	CG	9	3.25	1
14	GG	9	6.65	1
