# Supplementary material for: Mouse embryo CoCoPUTs: novel murine transcriptomic-weighted usage website featuring multiple strains, tissues, and stages
Source: BMC Bioinformatics. 2024 Sep 6;25:294. doi: 10.1186/s12859-024-05906-3 (PMC11380194; doi:10.1186/s12859-024-05906-3)
Supplement: Supplementary file 4 — Additional file 4. [file 12859_2024_5906_MOESM4_ESM.zip › Stats/C57BL6_TS_gc_content_stats.xlsx]

## Sheet: TS20_vs_TS22
	GC Content	Stat	Effect Size	p-value
0	GC	157.5	-1.94	1
1	GC1	315	6.1048e+12	1.478e-08
2	GC2	315	1.28498e+13	1.478e-08
3	GC3	0	-inf	1.478e-08

## Sheet: TS20_vs_TS24
	GC Content	Stat	Effect Size	p-value
0	GC	22.5	-1.03	1
1	GC1	45	1.98452e+13	0.000221706
2	GC2	45	inf	0.000221706
3	GC3	45	inf	0.000221706

## Sheet: TS20_vs_TS26
	GC Content	Stat	Effect Size	p-value
0	GC	22.5	-1.03	1
1	GC1	45	1.19971e+14	0.000221706
2	GC2	45	580187561916283	0.000221706
3	GC3	45	inf	0.000221706

## Sheet: TS22_vs_TS24
	GC Content	Stat	Effect Size	p-value
0	GC	31.5	1.02	1
1	GC1	63	4.50246e+12	9.44737e-06
2	GC2	63	2.21068e+12	9.44737e-06
3	GC3	63	inf	9.44737e-06

## Sheet: TS22_vs_TS26
	GC Content	Stat	Effect Size	p-value
0	GC	31.5	1.02	1
1	GC1	63	5.41163e+13	9.44737e-06
2	GC2	63	2.30864e+14	9.44737e-06
3	GC3	63	inf	9.44737e-06

## Sheet: TS24_vs_TS26
	GC Content	Stat	Effect Size	p-value
0	GC	4.5		1
1	GC1	9	inf	0.187417
2	GC2	9	2.75939e+14	0.187417
3	GC3	9	inf	0.187417
