# Supplementary material for: Mouse embryo CoCoPUTs: novel murine transcriptomic-weighted usage website featuring multiple strains, tissues, and stages
Source: BMC Bioinformatics. 2024 Sep 6;25:294. doi: 10.1186/s12859-024-05906-3 (PMC11380194; doi:10.1186/s12859-024-05906-3)
Supplement: Supplementary file 4 — Additional file 4. [file 12859_2024_5906_MOESM4_ESM.zip › Stats/C57BL6_TS_junc_dinuc_stats.xlsx]

## Sheet: TS20_vs_TS22
	Junc Dinuc	Stat	Effect Size	p-value
0	GT	138	-0.28	1
1	TC	166	-0.24	1
2	AC	168	-0.26	1
3	TA	156	-0.35	1
4	AA	139	-0.43	1
5	CA	135	0.21	1
6	CG	110	-0.22	1
7	AG	178	-0.06	1
8	TT	175	-0.28	1
9	AT	163	-0.43	1
10	GA	96	-0.62	0.754628
11	CC	195	0.47	1
12	GG	179	0.68	1
13	CT	205	0.45	1
14	GC	170	0.31	1

## Sheet: TS20_vs_TS24
	Junc Dinuc	Stat	Effect Size	p-value
0	GT	24	-0.13	1
1	TC	26	0.08	1
2	AC	26	-0.03	1
3	TA	16	-0.34	1
4	AA	8	-0.83	1
5	CA	9	-0.58	1
6	CG	36	0.63	1
7	AG	20	-0.2	1
8	TT	14	-0.5	1
9	AT	6	-0.72	0.845588
10	GA	6	-0.72	0.845588
11	CC	38	0.84	1
12	GG	39	0.7	0.845588
13	CT	32	0.47	1
14	GC	39	1.14	0.845588

## Sheet: TS20_vs_TS26
	Junc Dinuc	Stat	Effect Size	p-value
0	GT	0	-3.74	0.0367647
1	TC	2	-1.55	0.147059
2	AC	28	-0.06	1
3	TA	0	-3.86	0.0367647
4	AA	0	-4.19	0.0367647
5	CA	25	0.75	1
6	CG	44	1.56	0.0735294
7	AG	0	-2.41	0.0367647
8	TT	0	-4.12	0.0367647
9	AT	0	-4.52	0.0367647
10	GA	15	-1.32	1
11	CC	45	4.47	0.0367647
12	GG	45	3.34	0.0367647
13	CT	39	2.11	0.845588
14	GC	45	4.84	0.0367647

## Sheet: TS22_vs_TS24
	Junc Dinuc	Stat	Effect Size	p-value
0	GT	33	0.17	1
1	TC	25	0.26	1
2	AC	26	0.22	1
3	TA	24	0.15	1
4	AA	24	0.05	1
5	CA	37	-0.39	1
6	CG	45	0.67	1
7	AG	24	-0.04	1
8	TT	24	-0.01	1
9	AT	24	0.02	1
10	GA	32	0.09	1
11	CC	33	-0.15	1
12	GG	39	-0.13	1
13	CT	26	-0.21	1
14	GC	39	0.13	1

## Sheet: TS22_vs_TS26
	Junc Dinuc	Stat	Effect Size	p-value
0	GT	4	-1.84	0.163043
1	TC	24	-0.69	1
2	AC	39	0.18	1
3	TA	7	-1.64	0.459486
4	AA	8	-1.4	0.607708
5	CA	44	0.16	1
6	CG	55	1.38	0.607708
7	AG	16	-1.01	1
8	TT	7	-1.86	0.459486
9	AT	5	-1.84	0.237154
10	GA	20	-0.65	1
11	CC	55	1.57	0.607708
12	GG	60	1.77	0.103755
13	CT	42	0.61	1
14	GC	60	2.45	0.103755

## Sheet: TS24_vs_TS26
	Junc Dinuc	Stat	Effect Size	p-value
0	GT	0	-4.63	1
1	TC	0	-5.32	1
2	AC	6	-0.03	1
3	TA	0	-3.67	1
4	AA	0	-3.76	1
5	CA	7	1.01	1
6	CG	9	1.92	1
7	AG	0	-5.9	1
8	TT	0	-11.81	1
9	AT	0	-9.12	1
10	GA	3	-0.56	1
11	CC	9	2.53	1
12	GG	9	12.39	1
13	CT	6	1.33	1
14	GC	9	2.54	1
