# Supplementary material for: Mouse embryo CoCoPUTs: novel murine transcriptomic-weighted usage website featuring multiple strains, tissues, and stages
Source: BMC Bioinformatics. 2024 Sep 6;25:294. doi: 10.1186/s12859-024-05906-3 (PMC11380194; doi:10.1186/s12859-024-05906-3)
Supplement: Supplementary file 4 — Additional file 4. [file 12859_2024_5906_MOESM4_ESM.zip › Stats/C57BL6_vs_C57BL6J_TS_bicod_stats.xlsx]

## Sheet: C57BL6_TS20_vs_C57BL6J_TS23
	Codon Pair	Stat	Effect Size	p-value
0	ATGTCT	31	0.79	1
1	TCTCCA	27	-0.14	1
2	CCACTT	42	1.65	1
3	CTTATA	19	-1.17	1
4	ATAAGA	27	-0.9	1
5	AGAAGC	27	-0.91	1
6	AGCATT	24	-0.09	1
7	ATTGTC	2	-1.7	1
8	GTCGAT	17	-0.02	1
9	GATATC	43	2.29	1
10	ATCACT	21	-0.27	1
11	ACTGAA	25	-0.45	1
12	GAAGTT	30	0.13	1
13	GTTTTC	29	0.62	1
14	TTCAAT	24	0.25	1
15	AATCAA	28	0.16	1
16	CAATAT	13	-1.6	1
17	TATGCA	17	-1.37	1
18	GCATCA	28	-0.05	1
19	TCACAA	27	-0.79	1
20	CAAAGT	28	-0.91	1
21	AGTTGT	42	1.78	1
22	TGTGAT	28	-0.77	1
23	GATGGA	28	-0.69	1
24	GGAGCA	26	-0.4	1
25	TCACTT	28	-0.43	1
26	CTTAGC	26	-0.39	1
27	AGCAAG	15	-0.71	1
28	AAGAAA	36	1.17	1
29	AAAGAC	28	1.18	1
30	GACCTG	16	-0.01	1
31	CTGAAA	30	0.68	1
32	AAAAAC	21	0.17	1
33	AACCTC	32	0.96	1
34	CTCCTT	12	-1.65	1
35	CTTGAG	27	0.11	1
36	GAGAGA	23	-1.11	1
37	AGAGAA	28	0.37	1
38	GAACTT	29	0.11	1
39	CTTGGA	28	-0.95	1
40	GGAGAT	42	2.27	1
41	GATGTC	44	1.85	1
42	GTCCTT	45	2.31	1
43	CTTCAG	28	-0.04	1
44	CAGAGA	43	2.03	1
45	AGACCA	24	-0.71	1
46	CCACAT	21	-1.35	1
47	CATGAC	16	-1.06	1
48	GACCCT	27	0.8	1
49	CCTGAG	29	1	1
50	GAGACG	15	-1.32	1
51	ACGATA	7	-1.83	1
52	ATAGAC	26	-0.2	1
53	CTGACC	15	-0.33	1
54	ACCCTA	33	1.62	1
55	CTAGAA	28	-0.53	1
56	CTTCTG	16	-0.82	1
57	CTGGAT	0	-2.29	1
58	GATCGC	33	1.43	1
59	CGCGAC	9	-1.02	1
60	GACTGC	0	-2.28	1
61	TGCAAC	27	0.62	1
62	AACGGG	11	-1.59	1
63	GGGCGT	45	3.12	1
64	CGTGTT	30	0.52	1
65	GTTGAT	33	1.71	1
66	GATTTC	0	-4.53	1
67	TTCAAC	0	-2.86	1
68	AACGAA	3	-1.07	1
69	GAATTC	30	0.51	1
70	TTCCTC	0	-3.44	1
71	CTCCTG	0	-3.65	1
72	CTGTTC	16	-0.18	1
73	TTCCTT	0	-2.57	1
74	CTTTTC	12	-1.04	1
75	TTCAAG	19	1.12	1
76	AAGATT	7	-0.98	1
77	ATTGCT	45	2.59	1
78	GCTCAA	27	0.15	1
79	CAAGCT	27	-0.69	1
80	GCTTGC	32	0.62	1
81	TGCTAT	8	-1.16	1
82	TATTAT	29	0.78	1
83	TATGCT	45	3.41	1
84	GCTCTC	27	-1	1
85	CTCGAT	0	-4.63	1
86	GATCAG	28	0.75	1
87	CAGGCC	11	-1.03	1
88	GCCGCA	8	-1.27	1
89	GCAGAG	45	2.19	1
90	GAGCTA	42	1.62	1
91	CTAGGC	7	-1.74	1
92	GGCGAG	20	1	1
93	GAGAAG	17	1.01	1
94	AAGAGA	36	1.21	1
95	AGAGCC	28	-1.35	1
96	GCCCTG	16	-0.24	1
97	CTGCCC	0	-4.25	1
98	CCCAAT	38	1.27	1
99	AATGAA	24	-0.03	1
100	GAAAAG	38	1.22	1
101	AAGAGG	17	0.72	1
102	AGGAAC	1	-2.39	1
103	AACCTG	15	0.18	1
104	CTGTCA	22	0.06	1
105	CAAGAT	27	0.21	1
106	CGCAGG	17	0.01	1
107	AGGCAA	28	-1.03	1
108	CAAGAA	24	0.14	1
109	GAAGAC	2	-1.99	1
110	GACCAA	9	-1.54	1
111	CAAAGG	16	-0.75	1
112	AGGAGA	44	2.4	1
113	AGATTC	20	-1.45	1
114	TTCGAG	17	0.02	1
115	GAGCCC	19	0.73	1
116	CCCCGA	42	2.21	1
117	CGAAGC	29	1.34	1
118	AGCAGA	28	-0.49	1
119	AGACAA	27	-0.35	1
120	CAACTG	11	-1.55	1
121	CTGGAC	15	0.46	1
122	GACGAA	15	-0.28	1
123	GAAGAA	43	2	1
124	GAACCT	27	-1.02	1
125	CCTGGG	28	-0.77	1
126	GGGCGC	30	0.9	1
127	CGCCGA	15	-1.43	1
128	AGCTGG	3	-1.91	1
129	TGGCAG	30	-0.04	1
130	CAGAAG	24	0.93	1
131	AGACGT	28	0.09	1
132	CGTGAG	43	1.87	1
133	GAGCAG	34	1.72	1
134	CAGGAG	22	0.72	1
135	GAGGAG	33	1.63	1
136	GAGCGC	33	1.26	1
137	CGCGCT	37	0.91	1
138	GCTGAG	45	2.02	1
139	CAGCGG	18	-0.31	1
140	CGGCTG	29	1.02	1
141	CTGGAG	23	1.04	1
142	CAGCGC	15	-0.73	1
143	CGCTAC	17	-0.58	1
144	TACAGG	30	0.32	1
145	AGGCAG	16	-1.45	1
146	CAGCAC	22	-0.43	1
147	CACCGC	16	-0.63	1
148	CGCGAT	0	-4.63	1
149	GATGAA	45	2.99	1
150	GAAGAG	45	3.35	1
151	AGACTG	19	-1.09	1
152	CTGCAA	0	-2	1
153	AGGCGA	31	1.38	1
154	CGAGAA	26	-0.03	1
155	GAACTG	13	-1.01	1
156	GAGGAA	45	3.47	1
157	GAACGC	15	-0.01	1
158	CGCCTT	30	-0.61	1
159	CTTGCA	26	-1.01	1
160	GAGAAA	44	2.32	1
161	AAAGAG	24	1.26	1
162	GAGCCG	20	0.33	1
163	CCGCTT	45	2.54	1
164	CTTGGC	13	-0.47	1
165	GGCTGG	0	-2.49	1
166	TGGAGT	32	1.29	1
167	AGTAAG	43	2.21	1
168	AAGGGT	8	-1.12	1
169	GGTCGT	45	1.82	1
170	CGTGAC	13	-0.82	1
171	GACGCG	24	1.2	1
172	GCGGAG	19	0.79	1
173	GAGTTT	43	2.31	1
174	TTTTCT	28	-0.76	1
175	TCTGAG	26	0.52	1
176	GAGGTA	43	2.73	1
177	GTAGAG	42	1.13	1
178	GAACAG	21	-0.11	1
179	CAGCAA	24	-0.75	1
180	CAAGAG	27	-0.43	1
181	GAGAGG	6	-1.46	1
182	CAGGAA	27	0.32	1
183	GAACTC	37	0.62	1
184	CTCAAG	17	0.89	1
185	AAGGGC	3	-1.15	1
186	GGCAAG	22	0.83	1
187	GGCCAA	43	2.38	1
188	CAAACA	27	-0.78	1
189	ACAGAA	44	2.72	1
190	AGAAGG	30	0.56	1
191	AGGCTG	17	-0.23	1
192	CTGCAG	0	-2.34	1
193	AAGCGC	17	0.04	1
194	CTACGC	3	-1.52	1
195	CGCGAA	45	2.14	1
196	GAACCC	24	-0.95	1
197	CCCCTG	0	-2.84	1
198	CTGCTA	9	-1.39	1
199	CTAAGG	34	1.01	1
200	AGGCGC	22	1.18	1
201	GATCTG	45	2.53	1
202	GAGTTG	45	2.94	1
203	TTGAGG	27	-0.95	1
204	GAACAA	28	0.33	1
205	CGCGAG	17	0.69	1
206	CAGAGG	22	-0.04	1
207	GAGCTG	18	0.84	1
208	CTGAGG	11	-0.62	1
209	CTGAAT	38	2.01	1
210	AATCGA	14	-1.42	1
211	CGAAGG	27	0.7	1
212	GAGCAA	18	-1.26	1
213	AGGCGT	26	0.1	1
214	CTAAGA	26	-0.62	1
215	AGACGC	45	1.19	1
216	CTGGCT	21	1.03	1
217	GAGGAC	19	0.89	1
218	GACGAG	24	1.36	1
219	CTGACG	15	-0.55	1
220	ACGCGG	15	-0.22	1
221	CGGATC	15	0.46	1
222	ATCCGG	17	0.85	1
223	CGGGAA	40	1.9	1
224	CCCGAC	18	0.35	1
225	GAGAGC	19	0.34	1
226	ATTACC	16	-1.64	1
227	ACCCAG	8	-1.83	1
228	AGGTGG	25	-1.37	1
229	CAGTGG	8	-1.12	1
230	CAGCTC	44	2.31	1
231	CTCGAA	13	-0.57	1
232	GAAAAC	12	-1.45	1
233	AACGAG	17	0.16	1
234	GAGGCA	22	0.64	1
235	GCAGAC	15	-0.95	1
236	GACGCC	16	0.28	1
237	GCCCGT	43	1.09	1
238	CGTCAG	15	0.42	1
239	CAGAAC	7	-1.2	1
240	AACAAG	19	0.13	1
241	AAGGTC	17	-0.02	1
242	GTCTAC	0	-5.11	1
243	TACTCT	23	-0.32	1
244	TCTAGG	43	2.4	1
245	AGGCCT	28	-0.57	1
246	CCTAGC	17	-0.66	1
247	AGCAGG	24	-1.14	1
248	AGGCTT	45	3.75	1
249	CTTCGC	9	-0.12	1
250	CGCCAG	28	1.24	1
251	CTGGGG	1	-1.76	1
252	GGGGAG	35	1.33	1
253	GAGCGT	17	1.15	1
254	CTCCGG	45	1.85	1
255	CGGGAG	25	1.34	1
256	CGCCGC	16	-0.41	1
257	GACCTC	18	-0.48	1
258	CTCCAA	3	-1.9	1
259	CAACAG	27	-1.13	1
260	CGTCCC	7	-1.38	1
261	CCCGCT	5	-1.77	1
262	GAGGCG	22	1	1
263	GCGCGC	22	1	1
264	CGCAAC	10	-2.12	1
265	AACCAG	15	0.74	1
266	TGGGAG	30	0.83	1
267	AGGCCG	21	0.93	1
268	CCGCAG	0	-2.24	1
269	CGGGCG	20	0.93	1
270	CGCCTG	25	0.63	1
271	CGGTTC	14	-0.33	1
272	TTCCGC	16	-1.04	1
273	GACAGG	41	1.92	1
274	AGGGAG	16	0.45	1
275	CGCTTC	18	0.38	1
276	TTCCGG	17	0.74	1
277	AAGCTG	17	0.43	1
278	CAACGA	44	3.68	1
279	CGAGCA	44	2.55	1
280	GAGCTC	17	0.45	1
281	CTCCAG	38	0.88	1
282	CAGGAC	12	-0.82	1
283	GACAGC	11	-1.1	1
284	AGCCTC	0	-3.31	1
285	CTCCTA	33	0.8	1
286	CTAGAT	42	2.01	1
287	CGACTC	15	-1.94	1
288	CGAGAG	45	1.95	1
289	GAGCCA	45	2.91	1
290	CCAAAC	28	-0.73	1
291	AACAGG	41	2.04	1
292	AGGAGC	12	-1.31	1
293	AGCCGG	38	2.03	1
294	CGGCAA	40	0.86	1
295	AGGGAA	29	-0.21	1
296	GAAAGC	32	0.23	1
297	AGCCAG	23	-0.24	1
298	CGCACA	25	0.9	1
299	ACACTG	14	-0.53	1
300	CTGTAC	30	1.02	1
301	TACGCC	19	0.98	1
302	GCCAAA	21	0.23	1
303	AAACCC	29	0.45	1
304	CCCAGC	2	-2.48	1
305	CAGCGT	31	1.79	1
306	CGTAGG	17	0.65	1
307	GAACGG	45	3.2	1
308	CTGTTG	30	0.36	1
309	TTGCAA	28	-0.25	1
310	CAGCAG	37	1.06	1
311	AGGAAA	39	1.19	1
312	AAACAC	26	-0.19	1
313	GAGGAT	45	2.6	1
314	AAGCGG	39	1.7	1
315	CAAGAC	0	-1.99	1
316	CAGCGA	27	0.36	1
317	GAAAGG	3	-1.74	1
318	AGGAGG	43	2.37	1
319	CAGTAT	28	-0.77	1
320	TATCAG	25	-0.8	1
321	GAGCGG	32	1.63	1
322	GAAAGA	29	0.03	1
323	CTGCGG	28	1.22	1
324	CGGGAT	41	2.25	1
325	GAAGAT	45	2.55	1
326	AGGGAT	12	-0.56	1
327	AAATGG	27	-0.88	1
328	TGGCAA	8	-1.64	1
329	CAACCA	27	-0.98	1
330	CCAAGG	28	-0.51	1
331	AAAGAA	39	1.77	1
332	GAAAAT	26	0.01	1
333	GTTCGT	45	1.6	1
334	CGTAGT	41	0.78	1
335	AGTAAC	28	-1.18	1
336	AGGCTC	1	-2.87	1
337	CTCTTC	14	-0.42	1
338	TTCACC	10	-1.62	1
339	ACCAAA	15	-0.51	1
340	AAACGC	32	1.51	1
341	CGCAGA	15	-0.73	1
342	AGAGGG	30	0.57	1
343	GGGGAT	42	0.98	1
344	GATGAG	35	1.66	1
345	CCCATC	3	-2.32	1
346	ATCCAG	20	0.77	1
347	CAGCTG	19	0.43	1
348	CTGGAA	32	1.51	1
349	GATTCT	31	1.52	1
350	TCTCAG	28	0.07	1
351	GAGCGA	23	0.71	1
352	CAGGAT	45	5.37	1
353	GATCGG	45	1.96	1
354	CGGCGG	31	1.65	1
355	CGGCCT	34	1.18	1
356	CCTCTG	29	1.43	1
357	AGAGAG	28	0.24	1
358	CGTCGA	45	2.61	1
359	CGACAG	43	1.83	1
360	GACCGT	15	-0.33	1
361	CAGATC	19	1.09	1
362	ATCCTA	8	-1.67	1
363	CTAGAG	45	4.03	1
364	CAGTTT	45	5.23	1
365	TTTCAG	31	1.21	1
366	GAGCAC	33	1.57	1
367	CACCAA	0	-2.92	1
368	CAACGG	45	3.07	1
369	GAAGCC	6	-1.92	1
370	GCCAGA	30	0.56	1
371	AGAAGA	29	0.4	1
372	AGACGA	36	0.95	1
373	CGAGAT	30	0.17	1
374	ACGTTC	17	-0.04	1
375	TTCCAG	16	0.1	1
376	CAGGGA	21	-1.1	1
377	GGAGAA	22	-1.32	1
378	GAATCG	44	1.79	1
379	TCGAGA	29	0.53	1
380	AGACGG	45	3.96	1
381	GAGGGC	29	1.25	1
382	AAGTTC	19	0.34	1
383	CGGACA	35	1.18	1
384	AGGCGG	45	3.04	1
385	CGGCGT	22	1.2	1
386	CGTCAA	28	0.21	1
387	TTCCAA	21	-1.56	1
388	CACCTC	0	-4.55	1
389	CTTCGG	45	2.29	1
390	CGGCAG	25	0.41	1
391	GAATGC	18	-1.41	1
392	TGCGAC	0	-3.15	1
393	GACAGA	25	-0.35	1
394	AGAAAA	26	-0.34	1
395	AAATCT	35	1.27	1
396	TCTCGT	44	3.43	1
397	CGTGAA	45	5.87	1
398	CGGGAC	24	1.08	1
399	GACCAG	32	1.57	1
400	TTCCGT	17	0.56	1
401	CGTCGG	45	3.53	1
402	CGCCAC	16	0.1	1
403	CACCTG	17	-0.12	1
404	GAACGT	28	-1.08	1
405	CCATCC	18	0.4	1
406	TCCCGC	32	1.48	1
407	CGCCGG	19	1.03	1
408	CACCAG	23	-0.11	1
409	CCATTC	0	-2.72	1
410	AGATCA	30	0.63	1
411	TCATTC	18	-0.78	1
412	CTCAGA	45	2.3	1
413	AAATTC	7	-1.04	1
414	TTCCAT	0	-2.26	1
415	CATGAG	40	2.01	1
416	CGTGGC	33	1.38	1
417	CGTTTG	37	1.63	1
418	AGGGTG	16	-0.4	1
419	GTGGAG	25	1.04	1
420	CAGCTT	43	2.42	1
421	CGCGGA	45	1.4	1
422	GGACAG	28	-1.01	1
423	GAATGT	28	-0.25	1
424	TGTGAC	19	-0.3	1
425	AAATTA	28	0.65	1
426	TTACAC	26	0.18	1
427	CACCGG	17	-0.27	1
428	GAACTA	25	0.19	1
429	GAGGTC	18	0.89	1
430	GTCCGC	14	-0.15	1
431	AGAAAG	29	0.56	1
432	AAGCTC	8	-0.51	1
433	CTCCGC	17	0.4	1
434	CTCAGG	2	-1.83	1
435	CGCCGT	17	0.44	1
436	CGTCAT	30	-0.4	1
437	GAGTTC	20	1.04	1
438	AAGCAG	23	1.22	1
439	CTGCGC	16	-0.01	1
440	CGCCTC	29	1.12	1
441	GAACCG	0	-2.57	1
442	CCGGAC	15	-1.31	1
443	CTCCGT	45	2.6	1
444	TGCGTC	18	0.76	1
445	GTCGAG	41	1.86	1
446	GACAGT	26	-0.33	1
447	AAGATC	17	0.89	1
448	ATCCGC	22	0.13	1
449	AGGGAC	0	-3.24	1
450	GGACTG	4	-1.81	1
451	CTTGAC	42	1.19	1
452	CTCGAC	22	1.18	1
453	AAAGTC	2	-2.37	1
454	GTCCGT	16	-0.36	1
455	CAAGGG	14	-1.34	1
456	GGGCTC	0	-3.31	1
457	CTCGGC	8	-1.41	1
458	CGGCGC	25	0.84	1
459	CGTCTC	32	1.61	1
460	CTCCAT	22	-1.54	1
461	CGGTGC	30	1.08	1
462	TGCCTG	19	0.69	1
463	CAATTT	26	-1.18	1
464	TTTCGC	45	3.34	1
465	CGCTTT	45	2.43	1
466	TTTGAG	30	1.63	1
467	CAGTTG	40	1.69	1
468	TTGAGA	36	1.25	1
469	AGACAG	28	0.21	1
470	AGAGTC	30	-0.18	1
471	GAGCTT	40	1.86	1
472	CTTCGT	45	2.57	1
473	CTGCTG	14	-0.49	1
474	CTGCAC	18	0.81	1
475	CAGGTG	7	-1.85	1
476	GTGGGT	29	1.05	1
477	GGTGGC	39	1.35	1
478	GGCAGG	26	0.97	1
479	CGTCGT	45	2.07	1
480	GACAAC	15	0.05	1
481	AACAGA	26	-0.92	1
482	GAAGTA	29	-0.2	1
483	GAAGGG	1	-1.66	1
484	GGGCAG	22	1.15	1
485	CGCCAA	18	-0.33	1
486	GTAGAA	31	0.74	1
487	CACCCA	19	-0.28	1
488	CCACGC	15	-0.22	1
489	TTGCGC	45	3.41	1
490	AAGCGA	39	1.6	1
491	GATGGT	29	-0.28	1
492	GGTCAA	30	-0.55	1
493	CAATAC	0	-2.07	1
494	TACCTG	14	-1.01	1
495	TTTGCC	17	0.29	1
496	GCCAGG	15	0.58	1
497	GATACG	35	0.61	1
498	ACGATT	26	0.63	1
499	ATTCGT	31	2.14	1
500	CGTCGC	15	-0.08	1
501	CTACGT	45	1.82	1
502	CAAAGA	28	-1.05	1
503	CAAATC	21	-1.22	1
504	ATCCGT	45	2.33	1
505	ATCCTG	16	-0.62	1
506	GAGCCT	19	-1.21	1
507	CCTGGT	30	-1.33	1
508	GGTACA	25	-0.49	1
509	ACACGC	36	1.78	1
510	GCCAAT	17	0.59	1
511	AATGTC	15	0.22	1
512	GTCCCA	24	-1.02	1
513	CCAGTG	24	-1.05	1
514	GTGCGT	15	-0.96	1
515	CGTTCC	36	2.06	1
516	TCCAGC	3	-1.14	1
517	AGCCCT	4	-1.75	1
518	CCTCTC	30	-0.75	1
519	CTCTAT	0	-2.33	1
520	TATGAG	31	1.47	1
521	GAGTAC	15	0.2	1
522	TACATC	11	-1.67	1
523	AGGTCT	28	0.43	1
524	TCTCAA	20	-1.09	1
525	TACCGC	28	1.46	1
526	CGCCCT	6	-1.62	1
527	CCTTAA	17	-0.1	1
528	ATGGAG	45	1.97	1
529	TTGCCT	28	-0.97	1
530	CCTCCT	28	-0.49	1
531	CCTCCG	7	-1.68	1
532	CCGGGA	6	-1.88	1
533	GGAAAC	30	-0.71	1
534	AACCGG	23	1.2	1
535	CGGAGG	43	2.3	1
536	AGGGTT	45	5.16	1
537	GTTTCC	45	6.19	1
538	TCCATC	21	0.88	1
539	ATCAAT	33	1.29	1
540	AATAAC	40	2	1
541	AACCCT	8	-1.14	1
542	CCTCAA	18	-1.36	1
543	GAGACA	22	0.79	1
544	ACATCT	26	-0.47	1
545	TCTGGC	9	-0.3	1
546	GTTCCT	30	-0.37	1
547	CCTACC	22	-1.2	1
548	ACCACC	15	-0.19	1
549	ACCTCA	28	-0.8	1
550	TCAGCC	15	-0.06	1
551	GCCGGG	3	-1.72	1
552	GGGTTT	29	0.12	1
553	TTTCCC	3	-1.88	1
554	CCCACC	10	-1.84	1
555	CAGTCA	25	-0.74	1
556	TCATCT	28	-0.51	1
557	TCTAAG	43	1.92	1
558	ATCTCC	15	-0.47	1
559	TCCTTG	36	0.47	1
560	TTGAAG	45	1.85	1
561	CGCTCC	7	-1.49	1
562	TCCACC	15	0.35	1
563	ACCTAC	17	-0.06	1
564	GCCTAC	15	0.39	1
565	CCTTCC	24	-0.4	1
566	TCCATG	19	-0.45	1
567	ATGATG	27	1.32	1
568	ATGAGC	25	-0.12	1
569	AGCAAC	0	-3.6	1
570	AACCGC	17	-1.02	1
571	CGCAGC	16	0.01	1
572	AGCTCA	21	-0.91	1
573	TCAGGA	20	-0.91	1
574	GGAGGC	43	1.97	1
575	GGCCAG	20	0.72	1
576	CAGTCC	8	-0.95	1
577	TCCCTG	19	-0.31	1
578	CTGCCG	15	-1.22	1
579	CCGAGC	31	1.6	1
580	AGCTCC	8	-1.12	1
581	TCCATT	33	1.49	1
582	ATTCTC	38	0.84	1
583	AAGACC	19	0.9	1
584	ACCTCC	15	-0.39	1
585	TCCCTC	17	0.89	1
586	CTCAAC	15	-0.6	1
587	CCTCCA	28	-0.94	1
588	CCAGGT	28	-0.92	1
589	GGTTCT	30	-0.81	1
590	TCTCTG	3	-2.11	1
591	CAGAGC	4	-1.41	1
592	AGCAAA	22	-0.11	1
593	AAACCA	28	0.13	1
594	TCCAAC	20	-0.4	1
595	CTCTCT	23	1.13	1
596	TCTTCA	28	-0.27	1
597	TCAGTC	19	-1.35	1
598	GTCCAC	0	-3.3	1
599	CACTAT	33	1.4	1
600	GCTGAT	28	1.04	1
601	GAAGGC	23	1.32	1
602	AAGCCA	2	-1.46	1
603	CCACTC	28	0.16	1
604	CTCACG	19	0.3	1
605	ACGGAC	4	-2.45	1
606	GACAAG	17	0.4	1
607	AAGAAC	17	0.6	1
608	AAGGAC	17	0.76	1
609	GACAAA	6	-1.37	1
610	AGGGGC	43	1.74	1
611	GGTAAA	45	4.81	1
612	AAAGGC	19	-1.02	1
613	GGCACA	22	-0.02	1
614	ACAGGA	22	-0.96	1
615	GGAACT	30	-0.48	1
616	ACTCGG	43	3.08	1
617	ACCATG	12	-1.22	1
618	ATGCTA	38	0.46	1
619	AAAACT	29	0.66	1
620	ACTCTT	27	-0.89	1
621	CTTCAA	24	-1.06	1
622	GGGTCT	28	-0.79	1
623	CAGAGT	43	2.02	1
624	AGTGAT	28	0.16	1
625	GAAATG	28	0.22	1
626	ATGGCA	15	-0.28	1
627	GCAATA	26	-0.72	1
628	ATAGCA	17	-1.03	1
629	GCAAAT	28	-0.11	1
630	AATCAG	26	-0.89	1
631	CAGACA	21	-1.42	1
632	ACACCG	1	-2.47	1
633	CCGAAC	2	-2.29	1
634	AACTTG	30	0.21	1
635	TTGATA	43	2.51	1
636	ATACCA	26	-0.93	1
637	CCATTT	14	-1.41	1
638	TTTGGA	30	-0.24	1
639	GGAGAC	0	-5.07	1
640	GACGTG	17	0.41	1
641	GTGGTG	15	-0.25	1
642	GTGGGC	17	0.49	1
643	GGCTGT	28	-0.67	1
644	TGTCTG	9	-1.76	1
645	CTGGCG	3	-1.57	1
646	GCGATT	0	-4.09	1
647	ATTCAC	39	1.42	1
648	CACATA	28	0.03	1
649	ATAAAG	21	-0.54	1
650	AAGAGC	4	-1.87	1
651	AGCTGT	10	-1.75	1
652	TGTAGA	28	-0.66	1
653	AGGTTC	21	0.08	1
654	CGTTTT	30	-0.12	1
655	TTTAAT	43	1.96	1
656	AATCTG	25	-0.14	1
657	TTCATG	21	0.97	1
658	ATGCGT	45	2.79	1
659	CGTGTC	2	-2.14	1
660	GTCTCC	0	-4.24	1
661	TCCATA	9	-1.33	1
662	ATAAAC	24	-0.44	1
663	AACAAC	16	-0.08	1
664	AACATT	4	-1.99	1
665	ATTGTG	3	-1.69	1
666	GTGAAA	45	2.2	1
667	AAATGT	45	3.5	1
668	TGTACA	24	-1.41	1
669	ACAAAA	22	-0.09	1
670	AAAATT	41	2.09	1
671	CGTCAC	25	0.43	1
672	CACTTG	0	-2.55	1
673	TTGAAA	31	0.84	1
674	AAAGCT	41	1.73	1
675	GCTGTT	30	0.62	1
676	GTTAAT	28	-0.49	1
677	AATAAT	23	-0.74	1
678	AACCTT	34	0.93	1
679	CTTGTA	29	-0.68	1
680	GTACTT	23	-0.81	1
681	CTTAGG	28	-0.84	1
682	AGGTTT	17	-0.66	1
683	TTTGGC	45	1.81	1
684	GAGATG	29	1.62	1
685	ATGAAG	17	0.73	1
686	AAGTAC	18	0.32	1
687	TACTTT	2	-2.68	1
688	TCTGTA	39	2.64	1
689	GTACAG	27	-0.38	1
690	CAGGTT	45	2.72	1
691	GTTCCC	45	2.44	1
692	CCCAGA	6	-1.83	1
693	GATGAT	33	1.55	1
694	CGGAAT	43	2.65	1
695	AATTTT	30	0.36	1
696	TTTATT	29	0.14	1
697	ATTTAC	24	0.4	1
698	TACTTG	22	-1.23	1
699	TTGGAA	28	-0.5	1
700	CTAATG	41	1.48	1
701	ATGCAT	17	-0.71	1
702	CATGAT	32	0.52	1
703	GGCGAT	15	-0.26	1
704	GATCCA	23	-1.19	1
705	CCAGAA	27	-0.58	1
706	AGCCCC	0	-2.99	1
707	CCCCCT	12	-1.69	1
708	CCTATT	28	-0.41	1
709	ATTCCC	14	-0.65	1
710	CCCTTA	28	-0.91	1
711	TTAGGC	30	-0.42	1
712	GGCGGT	45	1.6	1
713	GGTGCA	45	2.4	1
714	GCAGAA	20	-0.48	1
715	GAATCA	27	-0.6	1
716	TCACAT	27	-0.08	1
717	CATCTT	23	-1.09	1
718	CTTTAT	24	0.29	1
719	TATGAA	23	-0.4	1
720	GTAATA	28	-0.74	1
721	ATACAG	24	-1.03	1
722	CAGAAA	45	2.13	1
723	GGCTGC	22	-0.16	1
724	TGCTTT	41	2.04	1
725	TTTACT	30	0.21	1
726	GTAATG	39	1.28	1
727	ATGCAC	14	-1.61	1
728	TTGATG	41	0.96	1
729	CATAAA	28	-0.4	1
730	AACTCC	0	-2.93	1
731	TCCAGT	39	0.34	1
732	AGTATC	23	-1.15	1
733	ATCTGC	17	0.07	1
734	TGCAGG	0	-2.46	1
735	GTGGAA	45	3.39	1
736	GAAGTG	33	0.47	1
737	GAATTT	38	1.48	1
738	TTTATG	30	0.89	1
739	ATGTTC	15	-0.22	1
740	TTCTCC	20	1.01	1
741	TCCTAT	19	-0.44	1
742	TATGGA	30	-0.22	1
743	AACTTT	30	0.28	1
744	GGCTAT	32	0.53	1
745	GGATTT	30	-0.37	1
746	TTTTCA	28	-0.82	1
747	CATCAG	28	-0.88	1
748	CAGTTA	39	1.07	1
749	TTAAAA	25	-0.15	1
750	AAACCT	28	-0.02	1
751	CCTCTT	28	0.12	1
752	AAAGCC	45	2.78	1
753	GCCATT	41	1.7	1
754	ATTGAG	22	1.24	1
755	CCATCT	7	-1.6	1
756	TCTATG	26	-0.69	1
757	ATGTTT	0	-6.57	1
758	ATGAAT	43	3.24	1
759	AATATT	28	-0.1	1
760	ATTGCA	22	-1.17	1
761	GCACCT	26	1.04	1
762	CCAGAG	5	-1.17	1
763	AGAACA	27	-0.61	1
764	ACAGAC	15	0.61	1
765	CCTGTC	38	1.34	1
766	GTCACA	28	-0.16	1
767	ACAAAT	28	0.16	1
768	AATGTT	45	2.75	1
769	GTTATT	45	2.04	1
770	ATTACT	22	-1.05	1
771	ACTCCG	15	-1.41	1
772	CCGCAA	0	-1.49	1
773	CGAGTA	45	2.82	1
774	GAATAC	35	1.56	1
775	TACCCG	2	-2.09	1
776	CCGGCA	14	-0.81	1
777	GCATTC	22	-0.95	1
778	TTCTTA	28	-1	1
779	TTATCC	24	-1.1	1
780	TCCCCT	10	-1.15	1
781	CCTGAA	17	-1.36	1
782	GTTAGC	2	-1.8	1
783	ATTGGG	22	0.79	1
784	GGGGTT	17	-1.05	1
785	GCCAGC	13	-1.48	1
786	AGCCAT	30	0.16	1
787	CATGCA	30	0.2	1
788	GCAACT	28	-0.5	1
789	ACTGTG	30	0.75	1
790	GTGCAA	27	-0.46	1
791	CAACTT	27	-0.95	1
792	AAACTC	30	0.84	1
793	AAGCCC	8	-1.18	1
794	CCCCGG	25	0.98	1
795	AGGTTG	45	2.48	1
796	AGAATG	21	-0.81	1
797	ATGAAA	27	0.55	1
798	GAGTAT	45	3.97	1
799	TATAAA	41	2.32	1
800	AAAAAT	27	0.23	1
801	AATATG	6	-1.96	1
802	ATGAGT	42	2.12	1
803	AGTACA	27	-0.48	1
804	ACATGG	20	-1.45	1
805	TGGATA	21	-0.23	1
806	ATAGAA	29	0.75	1
807	GAAAAA	26	0.23	1
808	GATTAT	45	6.39	1
809	TATTTA	28	0.57	1
810	TTAAGA	24	-0.09	1
811	AGAAAC	34	1.11	1
812	CTTATT	35	1.25	1
813	ATTAAT	18	-0.34	1
814	AATCCA	28	-0.32	1
815	CCAAAA	29	0.61	1
816	AAAATG	45	2.43	1
817	ATGACA	1	-1.02	1
818	AAAAGG	29	0.12	1
819	GATAAT	26	-0.48	1
820	AATAAG	21	-0.15	1
821	AAGGGA	21	-1.23	1
822	GGAAGT	28	-0.51	1
823	AGTAGT	28	-0.32	1
824	AGTATA	24	-0.56	1
825	CCAAGT	41	1.97	1
826	AGTGAA	13	-0.59	1
827	TCAAAT	28	-0.43	1
828	AATTCT	27	-0.16	1
829	TCTAGT	28	-0.4	1
830	AGTGCA	39	0.63	1
831	GCATTA	31	0.61	1
832	TTAGAA	28	0.06	1
833	CTTGAA	28	-0.04	1
834	AGGACA	26	-1.02	1
835	ACAACA	21	-0.85	1
836	ACATAC	24	0.02	1
837	TACGAT	17	0.75	1
838	GATATT	33	1.14	1
839	ATTCAT	30	0.45	1
840	CATCAC	27	-0.73	1
841	CACAGA	45	2.14	1
842	AAATAT	36	1.47	1
843	GAAGCT	44	2.19	1
844	GCTATT	45	2.03	1
845	ATTTCA	22	-1.28	1
846	AATGAG	41	1.98	1
847	TATGGT	30	0.83	1
848	GGTGAT	31	1.37	1
849	GATAAG	15	-0.36	1
850	AAGGAA	41	1.98	1
851	GGCCGG	35	1.2	1
852	CGGGTC	17	-0.05	1
853	GTCATA	6	-1.77	1
854	CCAGTT	27	-1.09	1
855	GTTTTA	24	-1.16	1
856	TTAAAG	28	-0.1	1
857	AAGGTG	27	0.9	1
858	GTGTTG	32	1.18	1
859	TTGGAC	18	0.32	1
860	CAAAAT	26	-0.55	1
861	AATTAT	36	1.6	1
862	TATTCA	14	-0.84	1
863	TCAGAG	26	-0.61	1
864	GTATTT	16	-1.56	1
865	TTTTTA	28	-0.4	1
866	TTACCT	28	-0.07	1
867	CCTAAA	28	-0.61	1
868	AAAAGT	30	0.39	1
869	AGTGAC	38	1.6	1
870	GACTCC	15	0.17	1
871	TCCACA	0	-1.57	1
872	CCGCTG	15	-0.07	1
873	GATGTT	29	-0.06	1
874	GTTCTC	25	-1.4	1
875	CCCCCC	15	-0.72	1
876	CCCATT	4	-1.87	1
877	CACAGC	25	0.24	1
878	AGCCTG	16	-0.56	1
879	CAGATA	29	-0.59	1
880	ATAGTA	32	0.88	1
881	GAGAAT	45	2.77	1
882	ATGCCA	32	0.72	1
883	CATTTA	27	-0.13	1
884	TTACCG	25	-0.14	1
885	CCGAAG	45	1.75	1
886	ACCTCT	0	-1.49	1
887	AGGCCA	8	-0.85	1
888	CATGAA	26	0.15	1
889	TCATCG	5	-1.1	1
890	TCGGAT	0	-2.78	1
891	ATGCCC	30	1.25	1
892	CCCAAA	30	0.59	1
893	AAACAT	27	0.25	1
894	CATCCA	27	-0.35	1
895	CCAAGC	20	-0.98	1
896	ATTTTA	26	-0.87	1
897	AAAATA	27	-0.22	1
898	ATAAGC	0	-2.25	1
899	CAACAA	22	-1.07	1
900	AATAGG	28	-0.35	1
901	CGTAAA	37	1.26	1
902	ATGGAA	25	0.16	1
903	AAATCG	0	-2.67	1
904	TCGCCA	16	-0.16	1
905	CATTTT	28	-0.74	1
906	TCAGAT	42	1.03	1
907	GATGTG	31	0.55	1
908	GTGTTA	22	-0.83	1
909	TTAATA	14	-1.13	1
910	ATAATA	21	-0.24	1
911	ATACCT	28	-0.92	1
912	CCTGAT	45	4.26	1
913	GATAAA	42	1.67	1
914	CCCTTC	12	-1.28	1
915	TTCGAA	6	-1.27	1
916	GATTTA	28	-0.18	1
917	TTAAAC	32	0.85	1
918	AACACA	15	0.54	1
919	AAAGGG	7	-1.61	1
920	GGGAGA	25	-1.42	1
921	AGACCT	24	-1.29	1
922	CCTCCC	27	0.15	1
923	ATCGAG	18	0.88	1
924	GAGTTA	40	1.27	1
925	TTAAGG	28	0.52	1
926	TCTTGG	28	-0.9	1
927	TGGGAA	22	-1.06	1
928	AGACAT	29	0.66	1
929	CATCCT	28	-0.79	1
930	CCTACT	25	-1.27	1
931	ACTGAC	15	-1.41	1
932	GACGTT	28	-0.24	1
933	GTTGCC	45	4.11	1
934	GCCTGT	26	-0.81	1
935	TGTAGT	28	-0.26	1
936	AGTCTC	28	-1.03	1
937	CTCCGA	24	-0.1	1
938	CGAAAG	45	1.91	1
939	GTGGCT	35	1.66	1
940	GCTTTT	31	1.26	1
941	TTTGCA	37	1.51	1
942	GCACAA	37	1.37	1
943	CAAAAA	31	0.67	1
944	GACTAC	17	-0.02	1
945	TACACC	17	0.02	1
946	ACCATA	35	0.65	1
947	GTTTGC	28	-0.65	1
948	TGCAAA	8	-1.04	1
949	AAAGCA	43	1.59	1
950	GAAACT	26	-0.2	1
951	ACTACA	22	-1.18	1
952	TTCAAA	40	1.33	1
953	CTCAGC	9	-1.06	1
954	AAGAGT	29	-0.51	1
955	AGTGGT	42	2.11	1
956	GGTCTT	24	-0.96	1
957	CTTGAT	28	-0.28	1
958	GATCCT	28	-0.75	1
959	CCTTTT	28	-0.64	1
960	TTTCTA	29	0.46	1
961	AACATA	21	-0.83	1
962	AACAGC	11	-0.9	1
963	ATGTCA	0	-1.6	1
964	TTCAGA	16	-1.56	1
965	AAGAAG	34	1	1
966	AAAGAT	43	2.26	1
967	GATCAT	29	0.26	1
968	GGATAC	15	-1.54	1
969	TACAGA	16	-1.07	1
970	AGAAAT	26	-0.35	1
971	AATCTA	32	1.3	1
972	CTAAGC	19	-0.33	1
973	AGCACG	15	0.3	1
974	ACGTCA	15	-0.16	1
975	TCAAGT	27	-0.75	1
976	GAGATT	4	-2.08	1
977	TTAGAG	28	-0.18	1
978	GAGCAT	38	1.59	1
979	GATCAA	28	-0.8	1
980	CCTTAC	19	-0.55	1
981	TACCCA	34	0.93	1
982	CCAGGA	15	-1.55	1
983	GGACAT	28	-0.39	1
984	CATTCA	25	-1.29	1
985	TCAGGG	29	-0.06	1
986	TCTGCA	42	0.86	1
987	GCAGGA	9	-1.7	1
988	GGATCT	28	-1.23	1
989	TCTGAT	45	6.13	1
990	GATGCA	28	-0.25	1
991	GCAACA	22	-0.92	1
992	TGGGCT	41	1.95	1
993	GCTGAA	10	-0.88	1
994	ACAGTC	16	-1.42	1
995	GTCCAG	33	1.6	1
996	CAGATG	41	1.93	1
997	ATGGTA	44	2.59	1
998	GTAAAC	14	-1.22	1
999	AGCTTG	5	-1.06	1
1000	CCTGAC	14	-0.87	1
1001	CTGATA	28	-0.79	1
1002	ATAACA	20	-0.57	1
1003	ACAGCC	15	0.58	1
1004	GCCACA	24	1.37	1
1005	ACAATA	12	-1.61	1
1006	ATAGTG	7	-0.75	1
1007	GTGATT	16	-1.47	1
1008	TCAGAC	36	0.64	1
1009	AGGAAG	45	1.94	1
1010	AAGAAT	31	0.8	1
1011	CTGTCG	15	-0.23	1
1012	TCGCTT	12	-0.43	1
1013	GATAGT	28	-0.04	1
1014	AGTGTT	28	-0.82	1
1015	AACTCA	0	-1.41	1
1016	TCAGCA	28	-0.87	1
1017	GCAAAC	28	-0.85	1
1018	AACAGT	26	-0.99	1
1019	AGTTTA	27	-0.5	1
1020	TTAAAT	25	-0.4	1
1021	AATACA	28	0.32	1
1022	ACAAAG	36	1.14	1
1023	ATCTTT	45	1.91	1
1024	GCAAGT	28	-0.86	1
1025	AATCCT	30	0.04	1
1026	CCTGTT	28	-0.6	1
1027	GTTGTC	0	-2.38	1
1028	GTCAGC	15	-0.5	1
1029	AGCCTA	7	-1.71	1
1030	CTAACA	27	-0.62	1
1031	AAGCTT	39	2.41	1
1032	CTTTCA	25	-0.48	1
1033	AATAAA	37	1.14	1
1034	AAACTG	30	1.23	1
1035	ATAACT	0	-2.64	1
1036	ACTGAT	11	-1.57	1
1037	AGTTTT	28	-0.87	1
1038	AAGCCT	26	0.17	1
1039	CCTTCA	25	-0.73	1
1040	CTGTCT	0	-6.46	1
1041	GACTCG	25	1.41	1
1042	TCGAAT	26	-0.71	1
1043	AATTTC	45	2.15	1
1044	GATAGG	32	0.83	1
1045	CCTAGT	28	-0.29	1
1046	AGTTCC	16	-1.05	1
1047	TCCAAT	0	-1.51	1
1048	GATACT	28	-0.65	1
1049	ACTAAA	22	-0.47	1
1050	CTGTTT	42	2.07	1
1051	TTTAGT	28	0.28	1
1052	AGTAGC	42	0.55	1
1053	AGCAAT	28	-0.71	1
1054	AAATTG	34	1.42	1
1055	TTGTCC	45	2.58	1
1056	TCCCAA	36	0.06	1
1057	CAAGGT	22	-1.36	1
1058	GGTCCT	30	-0.98	1
1059	AATGCA	27	-0.94	1
1060	TCACAG	28	-0.36	1
1061	TCAGGT	28	-1.01	1
1062	TCTAAT	29	0.2	1
1063	AATAGA	31	0.57	1
1064	AGATTA	26	-0.77	1
1065	TCCCAT	27	-0.33	1
1066	CATAAT	27	-0.51	1
1067	AATGGA	28	-0.77	1
1068	GGAAAT	28	-0.57	1
1069	TCATAT	28	0.14	1
1070	TATACT	24	-1.22	1
1071	ACTTCA	28	-0.08	1
1072	GATCTT	31	0.97	1
1073	CTTAAT	41	1.84	1
1074	AAGGTA	27	-1.09	1
1075	GTATCC	42	1.13	1
1076	TCCCGA	42	1.98	1
1077	ATCGTC	16	0.32	1
1078	GTCTCA	28	-1.29	1
1079	TCAACA	17	-0.9	1
1080	ATATCT	14	-1.5	1
1081	CCTAAC	28	-0.62	1
1082	AAGTTA	37	1.32	1
1083	TCCCGT	45	3.75	1
1084	CGTGAT	27	0.5	1
1085	AGCTTC	0	-4.35	1
1086	TTCGTT	2	-2.16	1
1087	TTAGCA	28	0.19	1
1088	GCAAAG	41	1.42	1
1089	AAGTCT	45	2.8	1
1090	AAGTTG	45	2.36	1
1091	CATTAT	21	-0.54	1
1092	TATCCT	15	-1.5	1
1093	ATCATT	22	1.26	1
1094	GATCCC	6	-1.19	1
1095	CCCAAC	1	-2.83	1
1096	GTTTCA	28	-0.7	1
1097	GCAAGG	30	-0.44	1
1098	CTGTCC	15	0.21	1
1099	AGCATC	0	-2.52	1
1100	CCTATC	34	0.9	1
1101	ATCAAG	17	0.8	1
1102	TTATCT	28	0.4	1
1103	AATTCA	27	-0.83	1
1104	TTGAGT	37	1.93	1
1105	AGTCGT	43	2.57	1
1106	ATCTTC	3	-2.25	1
1107	TTCTCA	27	-1.32	1
1108	CCTAAT	28	-0.67	1
1109	TTATAC	13	-1.82	1
1110	TACCGT	18	0.29	1
1111	GGGATG	30	-0.03	1
1112	TCTTCC	39	1.52	1
1113	CCTAAG	30	-1.11	1
1114	GGAATG	28	0.48	1
1115	TCCGAT	14	-0.55	1
1116	TCAATG	23	-0.87	1
1117	GATATG	43	1.83	1
1118	TTGAGC	29	0.61	1
1119	AGCCGT	17	-1.25	1
1120	GAGTCT	9	-0.95	1
1121	ACTAAT	28	-0.72	1
1122	TTGTCA	21	-0.5	1
1123	TATGAT	45	5.85	1
1124	AATATC	3	-2.05	1
1125	TCTTTA	27	-0.92	1
1126	TTAGAT	43	1.46	1
1127	AACAAT	6	-1.74	1
1128	AATAGT	25	-0.96	1
1129	AGTTCG	15	-0.38	1
1130	TCGGCA	2	-2.06	1
1131	AGCAGT	28	0.08	1
1132	AGTCCT	27	-0.71	1
1133	ACTGTC	0	-3.07	1
1134	GTCAAT	36	1.19	1
1135	ACTACT	28	-0.13	1
1136	ACTACC	0	-2.31	1
1137	ACCAAC	18	0.85	1
1138	AACGCA	15	0.37	1
1139	GCAGCG	45	1.98	1
1140	GCGGAA	28	1.47	1
1141	GGTACT	30	0.29	1
1142	ACTAAG	18	-0.64	1
1143	AACATG	21	1.27	1
1144	ATGCTG	18	1.21	1
1145	GACTCT	37	1.12	1
1146	AAACAG	36	1.16	1
1147	GAATGG	45	3.03	1
1148	TGGCTC	5	-1.19	1
1149	CTCCCA	16	-0.82	1
1150	CCAAAT	28	0.21	1
1151	GTCCAA	15	-1.09	1
1152	CAAGGA	26	-1.14	1
1153	TCATCA	27	-0.41	1
1154	TCAGTG	0	-1.51	1
1155	GTGACT	43	2.54	1
1156	AATATA	28	0.15	1
1157	ACACAT	28	-0.29	1
1158	CATCGC	8	-2.06	1
1159	TCCTCA	32	-0.01	1
1160	TCAAAC	28	0.19	1
1161	AACTCG	27	-0.02	1
1162	TCGGTA	15	0.25	1
1163	GTAAAT	22	-0.41	1
1164	TTTACA	28	-1.05	1
1165	ATTGAC	17	0.81	1
1166	GACATT	36	1.37	1
1167	TCAATA	26	-0.17	1
1168	GTACTC	19	-0.19	1
1169	CTCAAA	38	1.3	1
1170	AAATCA	27	0.09	1
1171	TCAATT	37	0.67	1
1172	TTAAGT	23	-0.44	1
1173	AGTAAA	40	0.89	1
1174	GACCTT	43	2.35	1
1175	TTGTTT	29	0.11	1
1176	TCTAAA	25	-0.37	1
1177	TCAGAA	26	-0.46	1
1178	CTCTAC	22	0.41	1
1179	TACACA	6	-1.42	1
1180	AATGAT	39	1.19	1
1181	TATTCT	28	-0.79	1
1182	CCACCT	28	-0.89	1
1183	AGTGTG	16	-1.45	1
1184	GTGCAC	15	-0.06	1
1185	GATAGC	0	-2.18	1
1186	AGCACA	14	-0.43	1
1187	ACAGAT	10	-1.6	1
1188	GATGAC	37	1.71	1
1189	AGAGTG	15	-1.6	1
1190	TTGGGA	30	0.12	1
1191	GGAAAA	28	0.04	1
1192	GATCTA	35	0.97	1
1193	CTAAAC	44	2.44	1
1194	TGGCGT	11	-1.7	1
1195	CGTTCA	27	-0.78	1
1196	TCAAAA	36	1.73	1
1197	CTTCTA	19	-1.25	1
1198	CTAAAT	33	0.69	1
1199	AATTCC	34	1.11	1
1200	TCCCAG	21	-0.07	1
1201	GTTCTT	28	-0.95	1
1202	CTTTTA	28	-0.21	1
1203	CCTGTA	28	-0.37	1
1204	GTAGTT	32	0.74	1
1205	GTTAAA	37	1.48	1
1206	AATAGC	25	-1.16	1
1207	TTACTC	22	-1.3	1
1208	GAAGGT	30	0.86	1
1209	GGTGAA	28	-0.95	1
1210	GAACCA	28	-0.6	1
1211	GACATA	2	-2.23	1
1212	GACTAT	28	0.94	1
1213	TATGTC	21	-1.05	1
1214	GTCTCT	0	-2.89	1
1215	TCTGAA	25	-1.01	1
1216	CTCTTA	25	-0.83	1
1217	GAGGCT	44	2.04	1
1218	GCTGCT	37	1.38	1
1219	GCTGGA	6	-1.35	1
1220	GGAAGA	30	-0.13	1
1221	TTTCCA	26	-1.39	1
1222	CCAATG	30	0.71	1
1223	ATGAAC	4	-1.57	1
1224	AGTTTC	0	-2.15	1
1225	AAAAAA	29	0.68	1
1226	TTAGTA	28	-0.04	1
1227	GTAAGT	18	-0.42	1
1228	GAATCT	43	2.2	1
1229	TCTAGC	28	-0.42	1
1230	AGCTCT	28	-0.73	1
1231	GAACAT	44	3	1
1232	CATGTT	30	-0.75	1
1233	GGTAGC	27	-0.1	1
1234	AGCATA	21	-1.21	1
1235	ATATAT	25	0.17	1
1236	TACGTT	15	0.26	1
1237	GTTATC	31	0.2	1
1238	AAGCAA	13	-1.16	1
1239	CAAATA	20	-0.55	1
1240	ATATTC	0	-3	1
1241	TTCACT	3	-2.26	1
1242	ACTGCA	29	0.14	1
1243	GCACCC	23	0.09	1
1244	CCCATA	13	-0.55	1
1245	CTGGGA	15	-0.94	1
1246	GGAATA	29	-0.45	1
1247	ATAGGA	15	-1.43	1
1248	AGTGAG	11	-0.97	1
1249	GAGGCC	20	0.67	1
1250	GCCCGG	27	0.78	1
1251	CGGATG	45	1.72	1
1252	ATGGAC	15	0.59	1
1253	GACTCA	13	-0.62	1
1254	TTGCTG	29	0.18	1
1255	CTGACA	32	1.46	1
1256	ACACCT	28	-0.73	1
1257	CCTTGG	0	-3.21	1
1258	AGAAGT	22	-1.28	1
1259	AGTGTA	37	0.25	1
1260	GTAACT	29	-0.84	1
1261	TCACAC	14	-1.37	1
1262	CACATT	38	1.41	1
1263	ATTATC	38	1.68	1
1264	ATCAAC	2	-2.15	1
1265	AACTAT	45	4.36	1
1266	GTTAAC	19	-0.38	1
1267	TCCAAA	22	-0.84	1
1268	TCGATC	45	2.8	1
1269	ATCATA	25	0.02	1
1270	AGCCAA	27	-1.1	1
1271	TCCTTT	43	1.61	1
1272	TTTCCT	27	-1.08	1
1273	AATACT	28	-0.83	1
1274	ACTCTG	29	-0.87	1
1275	CTGTTA	24	-1.07	1
1276	TCTGGG	0	-2.87	1
1277	GGGGTA	15	0.1	1
1278	GTAATC	41	2.06	1
1279	ATCAAA	8	-1.2	1
1280	AAAGTG	7	-1.61	1
1281	GTGATA	0	-4.56	1
1282	AACTCT	29	0.24	1
1283	TCTTTG	26	-0.22	1
1284	TTGTTG	28	0.69	1
1285	ACAACC	14	-0.57	1
1286	ACAGAG	0	-1.41	1
1287	AGTAGA	30	0.75	1
1288	ATAAAA	25	-0.75	1
1289	AAACTT	30	0.7	1
1290	CTTCTT	38	1.81	1
1291	CTTTCC	45	2.19	1
1292	TCCAGG	28	-0.2	1
1293	CAGAAT	28	0.02	1
1294	AACCCC	0	-4.26	1
1295	CCCCTA	0	-4.27	1
1296	CTAGAC	43	2.11	1
1297	TCTTCT	28	-0.32	1
1298	TCTGTG	34	0.69	1
1299	GTGAGT	11	-1.24	1
1300	AGTGGA	28	0.12	1
1301	GGAGCT	22	0.23	1
1302	GAATAT	12	-1.63	1
1303	TATACA	34	1.62	1
1304	TGCCAA	25	-1.27	1
1305	ATATCC	10	-1.66	1
1306	ACACAA	7	-0.93	1
1307	GAGTCA	40	2.58	1
1308	TATCCA	28	-0.55	1
1309	CCAGTA	30	0.64	1
1310	GTACGA	32	0.75	1
1311	GATACA	42	1.16	1
1312	AAGTCA	32	0.31	1
1313	TCACCA	27	-0.51	1
1314	TCTAAC	27	-0.76	1
1315	AACTTA	21	-1.04	1
1316	GAAAGT	26	0	1
1317	AGTTCT	28	-0.41	1
1318	TCACTA	2	-1.92	1
1319	AAAGTT	31	0.67	1
1320	GACACC	3	-1.49	1
1321	ACCGAC	0	-2.85	1
1322	GACACA	0	-2	1
1323	ACAGCA	28	-0.15	1
1324	AACATC	14	-1.57	1
1325	CTAAAA	21	0.13	1
1326	TTCAGT	28	-0.66	1
1327	AGTATT	22	-1	1
1328	ATTTTC	15	0.83	1
1329	TTCTTC	6	-1.43	1
1330	AAATAC	45	1.9	1
1331	TACAAT	21	0.81	1
1332	CAGTCT	29	0.26	1
1333	AGTCTA	23	-1.21	1
1334	CTAATT	16	-1.54	1
1335	ATTAAA	26	0.55	1
1336	CATTCT	28	-0.1	1
1337	GGTTCA	29	-0.47	1
1338	GAACAC	43	2.19	1
1339	CACTTA	31	1.04	1
1340	ACTCAA	17	-1.47	1
1341	TTTAAC	0	-3.01	1
1342	AACAAA	41	1.99	1
1343	AAAGTA	29	-0.11	1
1344	GTAGAC	40	1.81	1
1345	ATTTTG	24	-1.1	1
1346	TTGAAT	28	-0.28	1
1347	CCAAAG	30	0.32	1
1348	CTGCGT	16	-1.02	1
1349	CGTATG	14	-0.74	1
1350	CTCTCG	15	-1.48	1
1351	TCGGAG	15	-0.04	1
1352	GTAAAA	38	1.07	1
1353	AATTTG	25	-0.57	1
1354	ATTCAG	31	1.32	1
1355	CAGCAT	28	-0.45	1
1356	CATTAC	0	-3.15	1
1357	TACCTT	30	-0.53	1
1358	CTTGTT	31	1.35	1
1359	GTTGAA	45	2.11	1
1360	AGACTT	30	-0.67	1
1361	CTTACA	42	1.25	1
1362	TCAGGC	11	-1.26	1
1363	GGCCAC	17	0.44	1
1364	CACATC	21	0.91	1
1365	ATCACC	17	0.36	1
1366	ACCAAG	18	0.17	1
1367	AAGGAG	20	1.29	1
1368	GACTTA	24	-0.73	1
1369	TTACCA	24	-0.87	1
1370	CCAACA	26	-1.03	1
1371	ACAATC	4	-1.97	1
1372	ATCTAT	45	1.46	1
1373	TATCAC	26	0.58	1
1374	CACAAG	20	0.6	1
1375	TATCTA	18	-0.74	1
1376	CAAACT	27	-1.05	1
1377	ACTCCC	6	-1.83	1
1378	CCCTTT	23	0.84	1
1379	TACTCA	23	-1.06	1
1380	ACTGTA	28	-0.44	1
1381	GAAATC	15	-1.52	1
1382	ATCATG	16	0.22	1
1383	TCTTTT	28	0.22	1
1384	TTTGTA	6	-2.51	1
1385	AACCAT	41	1.89	1
1386	CATCAT	23	-1.15	1
1387	CATTTC	20	-1.32	1
1388	TTCATA	9	-1.41	1
1389	ATAGAT	32	0.68	1
1390	CATCTA	23	-0.6	1
1391	GAAACA	25	-0.31	1
1392	CTTAGA	26	-0.67	1
1393	AGAGGT	32	1.23	1
1394	GGTTTT	36	1.5	1
1395	CTAAGT	28	-0.74	1
1396	GAAATT	26	0.22	1
1397	TATTTC	17	-0.35	1
1398	TTCCTG	13	-0.91	1
1399	CTGAAG	17	-0.09	1
1400	AATCTT	28	-0.25	1
1401	GTGAGC	0	-4.01	1
1402	TTATTC	17	-0.74	1
1403	GACGCT	43	2.51	1
1404	GCTATG	42	2.48	1
1405	ATGGCT	44	1.56	1
1406	CATGCC	1	-3.4	1
1407	AGCATG	1	-1.4	1
1408	ATGTCC	15	0.6	1
1409	GTAAGA	28	0.29	1
1410	CTAGGA	35	0.99	1
1411	GGACAA	21	-1.17	1
1412	GCAGAT	24	-0.53	1
1413	GATGGG	41	2.1	1
1414	GGGAAT	7	-1.8	1
1415	TTTGGT	45	2.3	1
1416	TCAAGC	20	-0.96	1
1417	AGCCTT	28	-1.06	1
1418	CTTAAA	31	0.86	1
1419	ATGCAA	18	-0.5	1
1420	TACCCT	17	0.86	1
1421	GTAACC	13	-1.41	1
1422	TCTCTA	30	-0.64	1
1423	CTACAA	28	-0.12	1
1424	CAACAT	27	-0.72	1
1425	TATCTT	29	-0.61	1
1426	TTATCA	28	0.36	1
1427	GAATTA	24	-0.08	1
1428	TTATTA	26	0.16	1
1429	GATTTG	28	-0.42	1
1430	TACCTC	6	-1.84	1
1431	CAGGTC	4	-1.48	1
1432	GTCCTC	30	0.77	1
1433	CTCTTT	44	2.23	1
1434	TTTATA	23	-0.45	1
1435	TATAAG	40	2.25	1
1436	CTGGTG	16	0.03	1
1437	GTGTCA	0	-1.7	1
1438	CAGCTA	28	0.1	1
1439	CTAAAG	45	2.23	1
1440	AAGGGG	7	-1.61	1
1441	GGGATC	0	-3.11	1
1442	ATCAGC	15	0.2	1
1443	ATCTCA	22	-1.37	1
1444	TCACTC	2	-2.15	1
1445	CATTCC	26	-0.35	1
1446	CCATTA	27	-0.92	1
1447	AAAACA	43	1.96	1
1448	AATTTA	27	-0.62	1
1449	TTTAGA	30	-0.05	1
1450	AGTTAC	35	1.61	1
1451	ATGAGG	21	0.9	1
1452	GATTCA	28	-0.11	1
1453	CAAATG	25	-0.41	1
1454	AATGGC	13	-1.29	1
1455	GCAGCT	37	0.89	1
1456	GCTTTA	27	0.31	1
1457	CACGTG	16	-0.13	1
1458	GTGCTG	17	-0.13	1
1459	CTGCTT	22	-1.33	1
1460	AAATGC	30	0.8	1
1461	TGCGGA	11	-1.66	1
1462	TCTTTC	17	-1.02	1
1463	CAAATT	44	3.14	1
1464	AACCTA	40	1.98	1
1465	CTACCA	23	-1.33	1
1466	CCAGCA	28	-0.64	1
1467	ATATGG	33	0.39	1
1468	ATTTAT	33	1.29	1
1469	TATACC	0	-2.22	1
1470	ACCAGG	0	-3.27	1
1471	ATACAA	24	-0.67	1
1472	CAATCT	5	-1.75	1
1473	CAGGCA	20	-0.29	1
1474	CCACTA	27	-1.01	1
1475	CTAACT	35	0.73	1
1476	ACTAGG	39	1.99	1
1477	AGGTCA	13	-1.41	1
1478	ATATCA	24	-0.56	1
1479	CTTAAG	44	2.13	1
1480	CATGGT	25	0.47	1
1481	GGTTTC	0	-3	1
1482	ATGCAG	45	1.96	1
1483	CAAGTA	26	0.34	1
1484	TCTGTC	21	0.65	1
1485	TACAAA	30	0.63	1
1486	ATTCAA	27	-0.5	1
1487	CCATAT	40	2.57	1
1488	TATAGT	31	0.81	1
1489	AGTTGG	28	-1.18	1
1490	TGGGAT	30	-0.21	1
1491	ACAATT	25	-0.45	1
1492	CAATCA	21	-0.69	1
1493	CCTTGC	13	-1.44	1
1494	TGCTTA	25	-1.16	1
1495	AAGACA	6	-1.45	1
1496	ACATTG	27	0.11	1
1497	AAGCTA	45	4.14	1
1498	CTACTT	30	-0.07	1
1499	TTTTAT	28	-0.18	1
1500	TTGACT	28	-1.02	1
1501	GCACAG	34	0.57	1
1502	GATACC	33	1.39	1
1503	ACCGAA	13	-1.21	1
1504	TCTTAT	20	-1.21	1
1505	TATCTC	10	-0.93	1
1506	CTCCCT	27	-1.33	1
1507	AACTGC	0	-3.99	1
1508	CTCTCC	0	-1.38	1
1509	TCCTTC	18	0.06	1
1510	TTCCCT	5	-1.26	1
1511	CCTACA	43	2.1	1
1512	TGGAAG	16	0.49	1
1513	AAGACT	31	0.72	1
1514	ACTAAC	45	2.24	1
1515	AACACC	17	0.27	1
1516	ACCTTC	19	0.55	1
1517	TTCATT	17	0.3	1
1518	CATGTC	28	-0.87	1
1519	GTCAAG	18	0.57	1
1520	GAGATC	22	1.08	1
1521	ATCGGG	12	-1.62	1
1522	CAATCG	28	-1	1
1523	TCGAAA	20	-0.33	1
1524	TTAGAC	30	0.87	1
1525	GACCAC	6	-1.54	1
1526	AAAGGA	28	-0.55	1
1527	TTGGTT	45	4.3	1
1528	GTTACA	28	0.15	1
1529	ACATTT	21	-1.01	1
1530	CAATTC	16	-1.49	1
1531	TATAGA	16	-1.29	1
1532	AACCCA	29	-0.29	1
1533	TGCAAT	9	-1.36	1
1534	AAACGT	45	2.74	1
1535	CGTGCC	27	1.21	1
1536	GCCAAG	19	0.64	1
1537	ATCTCT	29	0.72	1
1538	TCATTT	26	-0.15	1
1539	TTTAAA	31	1.12	1
1540	AAAAGC	0	-2.79	1
1541	TCAAGA	28	0.18	1
1542	TTCCCA	0	-2.06	1
1543	GTATTG	44	2.71	1
1544	AACACG	15	0.2	1
1545	ACGAAA	45	2.17	1
1546	AAATCC	11	-1.02	1
1547	AAAAGA	32	0.74	1
1548	AGAGAC	29	0.38	1
1549	CACGCC	23	0.21	1
1550	GCCACC	15	-0.21	1
1551	TTTCAC	42	1.56	1
1552	AAGATA	45	2.25	1
1553	ATAGTT	29	-0.6	1
1554	GTTAGG	7	-1.66	1
1555	AGGTTA	23	-1.37	1
1556	TTACTA	25	-0.04	1
1557	CCAGCC	23	0.01	1
1558	CCCACT	20	0.06	1
1559	ACAAGA	23	-0.85	1
1560	CCTCAT	29	-1.19	1
1561	CATCTC	22	-0.08	1
1562	CGGAAG	34	1.31	1
1563	TCTGCG	31	0.68	1
1564	GCGCCA	15	-1.37	1
1565	AGGAAT	5	-2.05	1
1566	TTACTT	25	-0.9	1
1567	CTTCAC	24	-0.83	1
1568	CACTGG	32	1.15	1
1569	TGGACT	16	-1.57	1
1570	AGAACT	23	-0.2	1
1571	ACTATA	30	0.21	1
1572	ATACAT	18	-1.16	1
1573	GATTGT	45	2.6	1
1574	TGTTTG	28	-0.78	1
1575	TTGGAT	33	1.57	1
1576	GATAGA	29	-0.34	1
1577	TTCGAC	15	0.39	1
1578	GACGAT	40	1.89	1
1579	CACGCA	15	-1.05	1
1580	CCCACA	0	-1.54	1
1581	ACAGTT	26	-0.84	1
1582	TGTCCT	28	-0.23	1
1583	GCAAGA	30	0.7	1
1584	AGTCCA	27	-0.46	1
1585	GATTCC	36	1.92	1
1586	GCAAAA	26	0.14	1
1587	CACTGT	25	-0.92	1
1588	TGTGCA	28	-0.58	1
1589	GCACGA	30	-0.63	1
1590	CGACCA	40	2.12	1
1591	CCATAC	5	-2.05	1
1592	TACACT	26	-0.05	1
1593	ACTGCT	44	2.05	1
1594	GCTCCA	28	-0.89	1
1595	AAACGA	27	0.17	1
1596	CGACGA	43	3.49	1
1597	AGTGCC	7	-0.96	1
1598	GCCGCC	16	0.16	1
1599	GCCTGG	11	-0.57	1
1600	TGGAAA	26	0.27	1
1601	AAATTT	27	-0.16	1
1602	CCTCGG	44	1.96	1
1603	ATGGTT	30	1.03	1
1604	TCAGCG	14	-0.36	1
1605	GCGGGC	19	0.86	1
1606	GGCTTA	42	1.8	1
1607	TTATAT	23	-0.58	1
1608	GTCACC	3	-2.71	1
1609	ACCCCA	3	-1.66	1
1610	CCAGCG	23	0.78	1
1611	GCGTAT	29	1.4	1
1612	GGAATC	10	-1.71	1
1613	GTGCGG	36	1.68	1
1614	CGGTCC	42	1.3	1
1615	ATTGAA	15	-0.62	1
1616	AAGCGT	45	2.09	1
1617	CGTCCG	45	5.61	1
1618	CCGCTC	29	0.89	1
1619	CTCATT	25	0.12	1
1620	ATTAGT	19	-0.87	1
1621	GACAAT	41	2.06	1
1622	GAATGA	21	0.87	1
1623	GCTGCG	19	0.46	1
1624	GCGGTT	30	0.3	1
1625	GTTGTG	45	2.49	1
1626	GTGGCA	10	-1.91	1
1627	GCAATG	11	-1.61	1
1628	CTGATG	31	1.61	1
1629	ATGCTC	12	-1.25	1
1630	CTCGGA	0	-3.07	1
1631	GGAGTC	30	-1.4	1
1632	GTCGGG	3	-2.7	1
1633	GGGCTG	29	1.09	1
1634	CTGATC	18	0.76	1
1635	ATCGAA	17	0.09	1
1636	CTGTGG	5	-1.33	1
1637	TGGGTG	5	-1.96	1
1638	GTGTGG	24	-0.23	1
1639	TGGTGT	28	-0.58	1
1640	TGTTAT	36	0.84	1
1641	TCCACG	8	-1.71	1
1642	ACGACA	16	-0.28	1
1643	GCCTCA	18	-0.89	1
1644	CTGCTC	7	-1.62	1
1645	CGAAAA	40	1.6	1
1646	TGCTGC	2	-1.86	1
1647	TGCCTA	26	-0.18	1
1648	CTTCTC	3	-2.04	1
1649	CTCCAC	4	-1.94	1
1650	CACCCT	16	-0.54	1
1651	CCTTTC	16	-1.3	1
1652	TTCGTC	9	-1.41	1
1653	GTCTTT	26	0.15	1
1654	GGTCAG	32	0.5	1
1655	CAGTAC	14	-1.02	1
1656	TGGTTT	12	-1.57	1
1657	GTCACG	16	-0.77	1
1658	GTTCCA	27	-0.91	1
1659	CCAGAT	27	-0.97	1
1660	TCAGTT	28	-0.93	1
1661	GTTTTG	45	3.49	1
1662	AAAAAG	39	1.8	1
1663	ACTCAT	28	-0.38	1
1664	TCTATT	30	0.05	1
1665	ATTGTT	45	3.19	1
1666	GTTCTG	28	-0.72	1
1667	ACCGCC	0	-3.01	1
1668	GATTTT	30	0.88	1
1669	TATGCC	23	1.25	1
1670	GCCTTC	10	-1.47	1
1671	AGGATA	20	-0.24	1
1672	ATATTG	27	-0.14	1
1673	TTGTGT	30	0.95	1
1674	AGAATA	35	1.51	1
1675	TATTTG	44	2.45	1
1676	AGTCCG	21	-0.25	1
1677	CCGGTT	42	1.92	1
1678	GAGAGT	42	0.66	1
1679	TACATT	14	-0.87	1
1680	GCAGTT	28	0.38	1
1681	CTCACC	2	-1.81	1
1682	TGCCAG	16	-1.49	1
1683	GGCTCT	33	0.83	1
1684	CTTAGT	38	1.44	1
1685	GACTTT	14	-0.74	1
1686	TTTGAT	45	2.29	1
1687	GGTCGA	45	2.28	1
1688	AAGGCA	45	2.06	1
1689	GCATAC	13	-0.9	1
1690	CTTGCT	30	0.26	1
1691	GCTGGC	24	0.32	1
1692	GGCTCC	17	-0.58	1
1693	ATTGTA	23	-0.56	1
1694	GTATCT	28	-0.7	1
1695	ACTGTT	27	-1.06	1
1696	CACACA	9	-1.26	1
1697	GCATTG	32	0.68	1
1698	CGAATT	45	2.45	1
1699	GTCTAT	0	-3.85	1
1700	CACCCC	17	-0.03	1
1701	GCTGTC	0	-8.05	1
1702	AGGACT	20	-1.17	1
1703	CTGCCT	10	-1.37	1
1704	CCTGCC	0	-2.93	1
1705	TGGCAT	5	-1.91	1
1706	CATCGA	30	0.17	1
1707	GATTGG	30	-0.37	1
1708	TGGACC	2	-2.77	1
1709	ACCATC	17	0.5	1
1710	CTGCAT	0	-2.88	1
1711	TCTTAC	45	2.15	1
1712	TACATG	23	1.34	1
1713	CACCTT	28	-0.12	1
1714	CTTCAT	34	1.35	1
1715	CATGCT	30	1.25	1
1716	GGCCTA	30	-0.58	1
1717	CTACAG	29	0.29	1
1718	ATGTGC	20	0.52	1
1719	TGCACA	41	1.76	1
1720	ACAGGC	34	1.64	1
1721	GGCTAC	22	0.96	1
1722	GGCTTT	31	1.12	1
1723	GAATTG	30	0.05	1
1724	TTGGAG	45	2.42	1
1725	GAGGTG	27	1.24	1
1726	CCAGAC	12	-0.84	1
1727	TATGAC	32	1.51	1
1728	GTGTTT	24	-0.49	1
1729	TTTGTG	45	2.52	1
1730	GTGAAT	14	-1.54	1
1731	CTGGCA	23	-0.27	1
1732	ATCGCT	16	0	1
1733	GCCATG	17	0.25	1
1734	ATGACG	15	-0.51	1
1735	ACGATG	39	1.69	1
1736	ATGGGC	45	2.06	1
1737	GGCAAA	25	0.35	1
1738	ATTGGT	18	-0.67	1
1739	CAACTA	10	-1.5	1
1740	GACCCA	28	-0.39	1
1741	GTTATA	28	-0.53	1
1742	ATTGCC	37	1.57	1
1743	GCCCTA	45	2.3	1
1744	ACTCAC	42	1.17	1
1745	GCACCA	23	-0.41	1
1746	GTGTCT	22	1.07	1
1747	GGGGGA	43	2.18	1
1748	GTCATC	23	1.17	1
1749	ATCCTC	16	0.16	1
1750	CTCAAT	4	-1.67	1
1751	GTTGAG	45	2.83	1
1752	GCACTG	37	1.38	1
1753	CGATTT	39	1.24	1
1754	CCACCC	10	-0.83	1
1755	CCCGCA	3	-2.01	1
1756	AACTTC	1	-3.53	1
1757	CTGTAT	15	0.63	1
1758	TATCAT	28	0.15	1
1759	CTAGCA	45	6.39	1
1760	GCAGCA	28	-0.61	1
1761	GTCTGA	31	1.24	1
1762	ATGGGG	7	-2.59	1
1763	GCTCAT	28	-0.71	1
1764	GGATTA	32	1.14	1
1765	TTAGTG	15	-0.84	1
1766	TTTGCT	37	0.94	1
1767	TTTGAA	30	0.79	1
1768	ACCTTG	0	-5.98	1
1769	GGAAAG	41	1.41	1
1770	CCACTG	0	-1.23	1
1771	CTGTGT	44	2.59	1
1772	TGTAAA	28	0.33	1
1773	GTCGGT	6	-1.77	1
1774	GGTGGG	45	2.77	1
1775	GGGCCA	26	-0.96	1
1776	TCCAAG	17	-0.4	1
1777	AAGTCG	17	0.77	1
1778	TCGCTC	19	0.63	1
1779	CTCGTA	26	1.32	1
1780	TTGGTG	30	-0.53	1
1781	GCGTTT	33	1.31	1
1782	TTTGAC	0	-5.69	1
1783	AAGGCG	33	0.73	1
1784	GCGTTC	17	0.87	1
1785	TTCTTT	14	-1.26	1
1786	GACTTG	42	1.58	1
1787	TTGTGG	27	-1.16	1
1788	GAGGGG	21	0.78	1
1789	GGGCAC	27	0.56	1
1790	TCCGTC	15	-1.37	1
1791	GTCAGA	29	0.6	1
1792	GACACT	14	-0.42	1
1793	CTGGCC	20	0.68	1
1794	GCCCAG	31	0.83	1
1795	TTCTAC	3	-1.84	1
1796	ATCCAC	32	1.51	1
1797	CACTTT	0	-2.94	1
1798	GCCATC	19	0.42	1
1799	ATCTAC	17	0.29	1
1800	TACTGC	25	1.12	1
1801	TGCAGA	23	-0.78	1
1802	AGAGGC	30	-0.57	1
1803	AAACAA	37	1.25	1
1804	AGGATT	45	3.83	1
1805	ATTTCT	35	1.84	1
1806	AAAACC	10	-2.55	1
1807	GGGGCA	5	-1.4	1
1808	GCGCTG	19	0.59	1
1809	CTGAGC	14	-0.96	1
1810	CAGACT	30	0.17	1
1811	ACTACG	14	-0.32	1
1812	ACGGAG	15	-0.27	1
1813	TTTCTG	15	-0.79	1
1814	TTCTAT	3	-2.18	1
1815	GCCCTC	17	-0.25	1
1816	CTCCCC	2	-2.02	1
1817	TTCGTG	17	0.11	1
1818	GTGCCC	18	0.56	1
1819	AATCCG	30	0.62	1
1820	CCGATG	26	0.34	1
1821	ATGGTC	17	0.39	1
1822	CCCTCA	13	-0.53	1
1823	ACTCCA	21	-1.04	1
1824	AAGTTT	45	2.07	1
1825	TTAGCT	27	-0.18	1
1826	TTAACT	25	-0.59	1
1827	ACTTTT	29	-0.36	1
1828	ACACCA	28	-0.46	1
1829	TTAACC	24	-1.38	1
1830	GGACCT	30	-0.58	1
1831	CGGGCC	21	0.8	1
1832	ATGACC	17	-0.25	1
1833	CGGTAC	17	-0.36	1
1834	ATCCAA	0	-2.56	1
1835	CAAGCC	20	-0.59	1
1836	GCCGAC	20	1.01	1
1837	TACCAC	17	0.42	1
1838	CACAAC	17	-0.79	1
1839	CTCATC	18	0.42	1
1840	ATCGGT	17	0.65	1
1841	GGTGTC	42	1.66	1
1842	ACAGCT	28	0.28	1
1843	GTGGAC	10	-1.11	1
1844	AGCGGC	28	1.25	1
1845	AAGATG	17	0.81	1
1846	ATGATC	17	-0.18	1
1847	ACCCCC	0	-5.45	1
1848	CCCGAG	15	-0.45	1
1849	AGTGTC	26	-0.79	1
1850	GTCTGT	28	-1.05	1
1851	TGTGTC	0	-2.06	1
1852	ATGCGG	32	1.64	1
1853	GCACAC	24	-0.11	1
1854	AGCGTG	13	-0.69	1
1855	GACTTC	2	-2.89	1
1856	TTCACG	15	0.02	1
1857	ACGAGG	0	-2.96	1
1858	GGGACG	23	0.98	1
1859	ACGGCC	15	-0.1	1
1860	TCAACC	30	-0.11	1
1861	ATGTTG	22	0.02	1
1862	TTGCGA	45	1.27	1
1863	CGAGCC	8	-0.71	1
1864	GCCTCC	19	-0.54	1
1865	TTGGCA	18	-0.82	1
1866	AAGGAT	44	1.61	1
1867	GTCCCG	0	-4.32	1
1868	CCGCTA	31	0.78	1
1869	CTACTG	12	-1.72	1
1870	CCCTCC	2	-1.64	1
1871	TTGATC	0	-2.63	1
1872	ATCTGG	13	-1.08	1
1873	TGGGGG	2	-2.66	1
1874	GGGAGT	27	-0.56	1
1875	GACCGC	16	0.74	1
1876	CGCTTG	44	1.63	1
1877	TTCTTG	45	1.87	1
1878	TTGCAG	43	2.42	1
1879	CAGGCT	45	2.86	1
1880	GCTCTG	1	-3.52	1
1881	CGCTGG	7	-1.63	1
1882	TGGCGC	25	1.24	1
1883	TTGACC	0	-1.99	1
1884	ACCACA	15	0.59	1
1885	ACATCC	24	0.72	1
1886	CATCCG	11	-1.66	1
1887	CCGGGG	29	0.93	1
1888	GTCCTG	16	-0.1	1
1889	AATGAC	17	-0.37	1
1890	CTCTTG	29	-0.94	1
1891	GATTGC	28	-0.76	1
1892	TGCCAC	6	-1.79	1
1893	CATAAC	28	0.51	1
1894	AGGAGT	14	-2	1
1895	CACTCC	14	-0.72	1
1896	AGCGAG	14	-0.43	1
1897	GCTGTG	41	1.9	1
1898	ATGGCC	19	0.75	1
1899	AATGCC	19	0.99	1
1900	GCGTCA	42	1.98	1
1901	TCACTG	12	-1.3	1
1902	GGTCGC	38	1.24	1
1903	GAGGGA	1	-2.08	1
1904	GGAAGG	30	0.05	1
1905	ACTCGT	45	2.67	1
1906	CTCGGG	10	-1.36	1
1907	GGGGCC	24	0.87	1
1908	GCCTTG	45	8.03	1
1909	TTCAGC	0	-2.94	1
1910	CGGCCA	30	1.36	1
1911	ACAGCG	23	-0.27	1
1912	GCGATG	0	-3.47	1
1913	ATGATT	32	1.67	1
1914	ATTCGA	45	4.12	1
1915	GATGGC	39	1.33	1
1916	GGCCTC	18	-0.35	1
1917	TTCTGG	14	-0.5	1
1918	TGGCTG	0	-2.43	1
1919	ATCGAC	16	-0.39	1
1920	GACCTA	0	-3.26	1
1921	TCTGAC	36	1.35	1
1922	TACTCC	0	-5.05	1
1923	TCCGTG	0	-4.12	1
1924	GCTTTG	37	1.52	1
1925	TTGCTC	25	-1.26	1
1926	CTCATG	6	-1.52	1
1927	CTCTGC	15	-0.72	1
1928	TGCCTC	0	-2.3	1
1929	CGCAGT	43	2.84	1
1930	ATGTGT	29	1.16	1
1931	TGTGCT	45	3.41	1
1932	GCTAAG	30	0.24	1
1933	GCAGGG	31	0.57	1
1934	CTTTCG	26	0.36	1
1935	GATCTC	38	1.83	1
1936	GGACAC	17	-0.28	1
1937	CACGAA	14	-0.41	1
1938	CAGCCG	30	0.71	1
1939	CCGTAT	28	-1.23	1
1940	TATGTG	39	1.46	1
1941	GGAGCC	4	-1.98	1
1942	TACAGC	0	-6.34	1
1943	ATCCCG	20	-0.2	1
1944	CCGTCC	16	0.04	1
1945	ATGGGA	36	1.19	1
1946	CTGCGA	23	1.07	1
1947	CGATGC	0	-2.48	1
1948	TGCTTC	0	-3.85	1
1949	TTCATC	0	-3.71	1
1950	GGCAAC	3	-1.92	1
1951	AACGCT	23	0.41	1
1952	ATAGAG	27	-0.44	1
1953	TTTATC	12	-1.73	1
1954	ATCATC	5	-1.98	1
1955	GGTGTT	34	1.2	1
1956	GAATCC	7	-1.39	1
1957	TCCGAC	17	-0.24	1
1958	GACATC	0	-2.93	1
1959	GCTGAC	43	1.82	1
1960	CAGCCC	3	-2.2	1
1961	CCCCAG	23	0.07	1
1962	CTCTCA	10	-1.28	1
1963	CTAACC	2	-1.83	1
1964	AACACT	28	-1.09	1
1965	ACTGGG	28	-0.22	1
1966	GGGAAG	27	0.66	1
1967	GCACGG	25	0.17	1
1968	GGGCCG	37	1.86	1
1969	CCGGCC	15	-0.39	1
1970	GCCAGT	28	-0.47	1
1971	GTGCAG	37	1.94	1
1972	AGTGGG	28	-0.23	1
1973	CCCCTT	39	1.61	1
1974	CCAGTC	25	-0.42	1
1975	ACCCCT	28	-0.75	1
1976	CACAGG	15	-1.51	1
1977	ACAGGG	42	1.15	1
1978	GGGTGC	3	-1.77	1
1979	TGCCCA	29	-1.17	1
1980	GTGTAA	19	0.25	1
1981	GTGAAG	37	0.93	1
1982	TCTCGA	45	2.36	1
1983	CGAGCG	4	-1.48	1
1984	GCGAAG	17	0.11	1
1985	CGCTAT	38	1.85	1
1986	GGAGAG	30	-0.47	1
1987	TTTGCG	15	-0.76	1
1988	GCGACG	30	1.5	1
1989	ACGGTC	23	1.21	1
1990	AAGGCC	17	-0.45	1
1991	AACCAA	15	-1.44	1
1992	GTCGCC	12	-1.19	1
1993	ATTAAG	44	1.49	1
1994	AAAATC	40	1.69	1
1995	ATAAAT	27	-0.04	1
1996	GCCTTA	40	1.28	1
1997	GAGATA	28	0.04	1
1998	TTACAG	27	-0.9	1
[truncated: 1,925 more rows]

## Sheet: C57BL6_TS20_vs_C57BL6J_TS25
	Codon Pair	Stat	Effect Size	p-value
0	ATGTCT	56	0.99	1
1	TCTCCA	29	-0.36	1
2	CCACTT	49	1.16	1
3	CTTATA	19	-1.03	1
4	ATAAGA	36	-0.45	1
5	AGAAGC	12	-1.27	1
6	AGCATT	52	0.65	1
7	ATTGTC	65	1.32	1
8	GTCGAT	23	-0.31	1
9	GATATC	75	3.16	0.506192
10	ATCACT	73	1.52	1
11	ACTGAA	37	-0.11	1
12	GAAGTT	55	0.74	1
13	GTTTTC	71	1.84	1
14	TTCAAT	67	1.38	1
15	AATCAA	54	0.53	1
16	CAATAT	15	-1.21	1
17	TATGCA	57	-0.24	1
18	GCATCA	70	0.82	1
19	TCACAA	23	-0.74	1
20	CAAAGT	27	-0.92	1
21	AGTTGT	43	0.33	1
22	TGTGAT	47	-0.31	1
23	GATGGA	18	-1.12	1
24	GGAGCA	50	0.18	1
25	TCACTT	55	0.39	1
26	CTTAGC	59	0.14	1
27	AGCAAG	15	-1.46	1
28	AAGAAA	31	0.48	1
29	AAAGAC	15	0.25	1
30	GACCTG	25	-0.6	1
31	CTGAAA	18	-0.93	1
32	AAAAAC	35	-0.76	1
33	AACCTC	74	2.37	1
34	CTCCTT	60	0.98	1
35	CTTGAG	49	0.18	1
36	GAGAGA	2	-1.65	1
37	AGAGAA	27	-0.4	1
38	GAACTT	42	-0.15	1
39	CTTGGA	48	-0.35	1
40	GGAGAT	75	2.31	0.506192
41	GATGTC	65	1.34	1
42	GTCCTT	75	2.37	0.506192
43	CTTCAG	27	-0.67	1
44	CAGAGA	56	-0.34	1
45	AGACCA	34	-0.34	1
46	CCACAT	30	-0.67	1
47	CATGAC	4	-1.78	1
48	GACCCT	59	1.13	1
49	CCTGAG	60	1.08	1
50	GAGACG	15	-1.39	1
51	ACGATA	3	-1.97	1
52	ATAGAC	19	-0.12	1
53	CTGACC	17	-1	1
54	ACCCTA	73	1.43	1
55	CTAGAA	12	-0.86	1
56	CTTCTG	70	1.61	1
57	CTGGAT	15	-0.81	1
58	GATCGC	71	1.41	1
59	CGCGAC	57	0.64	1
60	GACTGC	20	-1.26	1
61	TGCAAC	55	0.7	1
62	AACGGG	19	-1.31	1
63	GGGCGT	75	1.68	0.506192
64	CGTGTT	32	-0.92	1
65	GTTGAT	75	2.57	0.506192
66	GATTTC	10	-1.34	1
67	TTCAAC	24	-0.62	1
68	AACGAA	18	-0.75	1
69	GAATTC	75	2.26	0.506192
70	TTCCTC	41	-0.76	1
71	CTCCTG	37	-0.89	1
72	CTGTTC	34	0.39	1
73	TTCCTT	60	-0.49	1
74	CTTTTC	68	1.27	1
75	TTCAAG	71	1.23	1
76	AAGATT	22	0.06	1
77	ATTGCT	75	2.84	0.506192
78	GCTCAA	63	1.19	1
79	CAAGCT	18	-1.16	1
80	GCTTGC	75	2.41	0.506192
81	TGCTAT	61	1.02	1
82	TATTAT	42	0.29	1
83	TATGCT	75	1.96	0.506192
84	GCTCTC	12	-1.84	1
85	CTCGAT	26	-0.8	1
86	GATCAG	63	0.73	1
87	CAGGCC	16	-1.06	1
88	GCCGCA	65	1	1
89	GCAGAG	19	0.39	1
90	GAGCTA	20	-0.24	1
91	CTAGGC	46	-0.42	1
92	GGCGAG	44	0.74	1
93	GAGAAG	19	0.06	1
94	AAGAGA	27	-0.04	1
95	AGAGCC	51	-0.35	1
96	GCCCTG	44	0.34	1
97	CTGCCC	26	-0.76	1
98	CCCAAT	75	2.19	0.506192
99	AATGAA	43	0.12	1
100	GAAAAG	40	0.43	1
101	AAGAGG	21	0.45	1
102	AGGAAC	3	-2.14	1
103	AACCTG	23	0.05	1
104	CTGTCA	51	0.53	1
105	CAAGAT	41	-0.03	1
106	CGCAGG	21	0.25	1
107	AGGCAA	12	-1.09	1
108	CAAGAA	31	-0.29	1
109	GAAGAC	3	-1.53	1
110	GACCAA	26	-0.9	1
111	CAAAGG	3	-1.41	1
112	AGGAGA	18	-0.41	1
113	AGATTC	44	-0.8	1
114	TTCGAG	19	-0.97	1
115	GAGCCC	42	0.71	1
116	CCCCGA	53	0.33	1
117	CGAAGC	15	-0.36	1
118	AGCAGA	35	-0.21	1
119	AGACAA	15	-0.98	1
120	CAACTG	17	-0.3	1
121	CTGGAC	33	0.41	1
122	GACGAA	15	-1.09	1
123	GAAGAA	35	0.27	1
124	GAACCT	40	-0.83	1
125	CCTGGG	56	-0.35	1
126	GGGCGC	73	1.56	1
127	CGCCGA	15	-1.47	1
128	AGCTGG	11	-1.27	1
129	TGGCAG	65	1.66	1
130	CAGAAG	21	0.18	1
131	AGACGT	57	0.68	1
132	CGTGAG	64	1.3	1
133	GAGCAG	22	0.56	1
134	CAGGAG	8	-2.57	1
135	GAGGAG	21	0.13	1
136	GAGCGC	64	1.22	1
137	CGCGCT	50	0.6	1
138	GCTGAG	68	1.34	1
139	CAGCGG	14	-2.28	1
140	CGGCTG	31	0.32	1
141	CTGGAG	26	0.33	1
142	CAGCGC	39	-0.84	1
143	CGCTAC	24	-0.38	1
144	TACAGG	63	1.2	1
145	AGGCAG	0	-3.13	0.506192
146	CAGCAC	0	-1.78	0.506192
147	CACCGC	35	0.09	1
148	CGCGAT	13	-1.32	1
149	GATGAA	36	0.53	1
150	GAAGAG	15	-0.41	1
151	AGACTG	11	-1.29	1
152	CTGCAA	0	-1.62	0.506192
153	AGGCGA	15	-0.47	1
154	CGAGAA	16	-0.85	1
155	GAACTG	19	0.24	1
156	GAGGAA	25	0.49	1
157	GAACGC	15	-0.62	1
158	CGCCTT	47	-0.43	1
159	CTTGCA	15	-1.18	1
160	GAGAAA	34	-0.47	1
161	AAAGAG	18	-0.93	1
162	GAGCCG	67	1.62	1
163	CCGCTT	58	1.12	1
164	CTTGGC	56	0.32	1
165	GGCTGG	44	-0.24	1
166	TGGAGT	72	1.73	1
167	AGTAAG	67	1.46	1
168	AAGGGT	44	-0.63	1
169	GGTCGT	59	0.99	1
170	CGTGAC	54	1.09	1
171	GACGCG	7	-1.1	1
172	GCGGAG	21	-0.45	1
173	GAGTTT	68	1.08	1
174	TTTTCT	48	-0.7	1
175	TCTGAG	23	-0.01	1
176	GAGGTA	15	-0.4	1
177	GTAGAG	67	0.53	1
178	GAACAG	24	-0.06	1
179	CAGCAA	4	-1.43	1
180	CAAGAG	25	-0.66	1
181	GAGAGG	0	-3.06	0.506192
182	CAGGAA	18	-0.16	1
183	GAACTC	50	0.38	1
184	CTCAAG	28	-0.16	1
185	AAGGGC	7	-0.69	1
186	GGCAAG	51	0.55	1
187	GGCCAA	51	0.61	1
188	CAAACA	27	-0.83	1
189	ACAGAA	30	0.37	1
190	AGAAGG	46	0.56	1
191	AGGCTG	19	-0.44	1
192	CTGCAG	25	-0.6	1
193	AAGCGC	19	-0.15	1
194	CTACGC	19	-0.2	1
195	CGCGAA	75	2.45	0.506192
196	GAACCC	51	0.38	1
197	CCCCTG	18	-0.89	1
198	CTGCTA	10	-1	1
199	CTAAGG	24	-0.47	1
200	AGGCGC	15	-0.06	1
201	GATCTG	75	2.42	0.506192
202	GAGTTG	62	1.25	1
203	TTGAGG	0	-3	0.506192
204	GAACAA	25	-0.73	1
205	CGCGAG	55	0.98	1
206	CAGAGG	15	-0.93	1
207	GAGCTG	18	-0.26	1
208	CTGAGG	15	-0.8	1
209	CTGAAT	75	5.84	0.506192
210	AATCGA	16	-1.08	1
211	CGAAGG	21	0.22	1
212	GAGCAA	4	-1.93	1
213	AGGCGT	20	-0.73	1
214	CTAAGA	38	-0.65	1
215	AGACGC	21	0.18	1
216	CTGGCT	50	0.72	1
217	GAGGAC	15	-0.38	1
218	GACGAG	19	0.3	1
219	CTGACG	21	-0.77	1
220	ACGCGG	15	-1.16	1
221	CGGATC	15	-0.07	1
222	ATCCGG	23	0.28	1
223	CGGGAA	15	0.23	1
224	CCCGAC	21	0.07	1
225	GAGAGC	15	-0.45	1
226	ATTACC	56	-0.27	1
227	ACCCAG	19	-0.8	1
228	AGGTGG	4	-1.57	1
229	CAGTGG	8	-0.96	1
230	CAGCTC	74	1.83	1
231	CTCGAA	26	-0.43	1
232	GAAAAC	7	-1.27	1
233	AACGAG	34	0.2	1
234	GAGGCA	15	-0.9	1
235	GCAGAC	15	-1.26	1
236	GACGCC	5	-1.7	1
237	GCCCGT	61	0.78	1
238	CGTCAG	15	-0.22	1
239	CAGAAC	21	-0.87	1
240	AACAAG	23	-0.07	1
241	AAGGTC	58	0.91	1
242	GTCTAC	0	-1.97	0.506192
243	TACTCT	47	-0.37	1
244	TCTAGG	56	0.93	1
245	AGGCCT	55	0.08	1
246	CCTAGC	48	0	1
247	AGCAGG	0	-1.25	0.506192
248	AGGCTT	75	2.4	0.506192
249	CTTCGC	60	-0.49	1
250	CGCCAG	54	1.06	1
251	CTGGGG	23	-1.04	1
252	GGGGAG	47	0.85	1
253	GAGCGT	10	-1.17	1
254	CTCCGG	25	0.38	1
255	CGGGAG	16	-0.15	1
256	CGCCGC	45	-0.69	1
257	GACCTC	14	-1.71	1
258	CTCCAA	0	-1.58	0.506192
259	CAACAG	11	-1.25	1
260	CGTCCC	55	0.16	1
261	CCCGCT	27	-0.7	1
262	GAGGCG	23	0.2	1
263	GCGCGC	57	1.04	1
264	CGCAAC	13	-1.41	1
265	AACCAG	19	0.48	1
266	TGGGAG	60	1.1	1
267	AGGCCG	19	0.22	1
268	CCGCAG	37	-0.06	1
269	CGGGCG	60	1.24	1
270	CGCCTG	57	0.97	1
271	CGGTTC	50	0.23	1
272	TTCCGC	27	-0.13	1
273	GACAGG	40	0.88	1
274	AGGGAG	15	-0.54	1
275	CGCTTC	19	-1.23	1
276	TTCCGG	18	0.14	1
277	AAGCTG	28	0.48	1
278	CAACGA	15	-0.24	1
279	CGAGCA	27	0.67	1
280	GAGCTC	23	0.31	1
281	CTCCAG	40	0.14	1
282	CAGGAC	13	-0.86	1
283	GACAGC	14	-0.84	1
284	AGCCTC	11	-1.3	1
285	CTCCTA	63	0.99	1
286	CTAGAT	70	1.5	1
287	CGACTC	15	-1.27	1
288	CGAGAG	18	0.04	1
289	GAGCCA	19	0.54	1
290	CCAAAC	47	-0.37	1
291	AACAGG	68	1.35	1
292	AGGAGC	0	-1.94	0.506192
293	AGCCGG	18	0.34	1
294	CGGCAA	15	-0.44	1
295	AGGGAA	5	-2	1
296	GAAAGC	5	-1.36	1
297	AGCCAG	19	-0.48	1
298	CGCACA	18	-0.23	1
299	ACACTG	40	-0.1	1
300	CTGTAC	63	1.36	1
301	TACGCC	55	1.01	1
302	GCCAAA	27	-0.33	1
303	AAACCC	51	0.58	1
304	CCCAGC	4	-1.77	1
305	CAGCGT	19	0.67	1
306	CGTAGG	75	1.77	0.506192
307	GAACGG	15	-0.13	1
308	CTGTTG	68	2.64	1
309	TTGCAA	53	0.03	1
310	CAGCAG	14	-1.46	1
311	AGGAAA	25	-0.1	1
312	AAACAC	11	-1.53	1
313	GAGGAT	27	0.49	1
314	AAGCGG	20	0.3	1
315	CAAGAC	5	-1.26	1
316	CAGCGA	54	0.91	1
317	GAAAGG	13	-1.28	1
318	AGGAGG	15	-0.75	1
319	CAGTAT	47	0	1
320	TATCAG	19	-0.69	1
321	GAGCGG	22	0.37	1
322	GAAAGA	17	-0.9	1
323	CTGCGG	15	-0.99	1
324	CGGGAT	29	0.49	1
325	GAAGAT	32	-0.02	1
326	AGGGAT	5	-1.63	1
327	AAATGG	18	-1.11	1
328	TGGCAA	24	-0.97	1
329	CAACCA	49	-0.21	1
330	CCAAGG	53	-0.31	1
331	AAAGAA	26	-0.02	1
332	GAAAAT	33	-0.18	1
333	GTTCGT	75	1.42	0.506192
334	CGTAGT	15	-0.37	1
335	AGTAAC	22	-0.97	1
336	AGGCTC	5	-1.66	1
337	CTCTTC	71	2.14	1
338	TTCACC	30	-0.79	1
339	ACCAAA	44	0.89	1
340	AAACGC	19	0.11	1
341	CGCAGA	17	-0.63	1
342	AGAGGG	51	0.72	1
343	GGGGAT	15	-0.36	1
344	GATGAG	16	0.05	1
345	CCCATC	26	-0.68	1
346	ATCCAG	35	-0.01	1
347	CAGCTG	15	-1.2	1
348	CTGGAA	57	0.54	1
349	GATTCT	66	1.98	1
350	TCTCAG	52	-0.09	1
351	GAGCGA	15	-1.09	1
352	CAGGAT	75	2.47	0.506192
353	GATCGG	27	0.39	1
354	CGGCGG	19	0.11	1
355	CGGCCT	59	1.07	1
356	CCTCTG	62	1.3	1
357	AGAGAG	4	-1.67	1
358	CGTCGA	34	0.82	1
359	CGACAG	19	-0.28	1
360	GACCGT	0	-1.26	0.506192
361	CAGATC	44	0.72	1
362	ATCCTA	26	0.02	1
363	CTAGAG	69	1.59	1
364	CAGTTT	75	1.82	0.506192
365	TTTCAG	68	2.04	1
366	GAGCAC	44	0.84	1
367	CACCAA	0	-3.83	0.506192
368	CAACGG	65	1.38	1
369	GAAGCC	29	-0.07	1
370	GCCAGA	64	1.19	1
371	AGAAGA	29	-0.09	1
372	AGACGA	28	0.15	1
373	CGAGAT	31	-0.4	1
374	ACGTTC	26	0.05	1
375	TTCCAG	61	1.11	1
376	CAGGGA	10	-1.27	1
377	GGAGAA	43	-0.78	1
378	GAATCG	29	0.46	1
379	TCGAGA	46	0.31	1
380	AGACGG	19	-0.53	1
381	GAGGGC	50	0.65	1
382	AAGTTC	34	0.47	1
383	CGGACA	29	0.31	1
384	AGGCGG	15	-0.04	1
385	CGGCGT	25	0.52	1
386	CGTCAA	13	-1.15	1
387	TTCCAA	53	-0.71	1
388	CACCTC	10	-1.42	1
389	CTTCGG	39	0.88	1
390	CGGCAG	23	0.13	1
391	GAATGC	51	-0.17	1
392	TGCGAC	0	-2.43	0.506192
393	GACAGA	1	-2.04	1
394	AGAAAA	29	-0.23	1
395	AAATCT	60	1.02	1
396	TCTCGT	68	1.65	1
397	CGTGAA	75	2.43	0.506192
398	CGGGAC	25	0.46	1
399	GACCAG	53	1.03	1
400	TTCCGT	35	0.4	1
401	CGTCGG	61	1.31	1
402	CGCCAC	30	0.4	1
403	CACCTG	40	-0.31	1
404	GAACGT	30	-0.96	1
405	CCATCC	15	-0.64	1
406	TCCCGC	64	1.18	1
407	CGCCGG	43	0.84	1
408	CACCAG	9	-1.28	1
409	CCATTC	13	-1.2	1
410	AGATCA	49	0.49	1
411	TCATTC	46	0	1
412	CTCAGA	75	4.16	0.506192
413	AAATTC	35	-0.15	1
414	TTCCAT	0	-1.66	0.506192
415	CATGAG	15	-0.07	1
416	CGTGGC	47	0.76	1
417	CGTTTG	64	1.35	1
418	AGGGTG	19	-0.49	1
419	GTGGAG	18	-0.14	1
420	CAGCTT	70	1.4	1
421	CGCGGA	58	0.94	1
422	GGACAG	40	-0.9	1
423	GAATGT	35	-0.36	1
424	TGTGAC	50	0.43	1
425	AAATTA	20	-0.85	1
426	TTACAC	58	0.58	1
427	CACCGG	18	-0.65	1
428	GAACTA	38	-0.04	1
429	GAGGTC	26	0.21	1
430	GTCCGC	34	0.23	1
431	AGAAAG	19	-0.57	1
432	AAGCTC	26	0.07	1
433	CTCCGC	72	1.65	1
434	CTCAGG	2	-1.5	1
435	CGCCGT	60	1.07	1
436	CGTCAT	60	0.36	1
437	GAGTTC	46	0.72	1
438	AAGCAG	19	0.1	1
439	CTGCGC	38	0.33	1
440	CGCCTC	72	2.02	1
441	GAACCG	46	0.13	1
442	CCGGAC	17	-0.38	1
443	CTCCGT	75	1.71	0.506192
444	TGCGTC	49	0.82	1
445	GTCGAG	75	2.66	0.506192
446	GACAGT	14	-1.07	1
447	AAGATC	35	0.66	1
448	ATCCGC	65	0.86	1
449	AGGGAC	12	-2.36	1
450	GGACTG	33	-0.9	1
451	CTTGAC	69	1.12	1
452	CTCGAC	54	0.94	1
453	AAAGTC	14	-0.97	1
454	GTCCGT	60	0.54	1
455	CAAGGG	7	-1.23	1
456	GGGCTC	32	-0.9	1
457	CTCGGC	52	0.06	1
458	CGGCGC	32	0.3	1
459	CGTCTC	62	1.21	1
460	CTCCAT	21	-1.09	1
461	CGGTGC	73	1.9	1
462	TGCCTG	52	0.58	1
463	CAATTT	40	-0.64	1
464	TTTCGC	75	1.69	0.506192
465	CGCTTT	60	-0.1	1
466	TTTGAG	47	0.92	1
467	CAGTTG	57	0.95	1
468	TTGAGA	41	0.28	1
469	AGACAG	27	-0.4	1
470	AGAGTC	24	-0.91	1
471	GAGCTT	22	0.26	1
472	CTTCGT	73	1.52	1
473	CTGCTG	49	0.32	1
474	CTGCAC	26	-0.91	1
475	CAGGTG	50	0.73	1
476	GTGGGT	75	2.28	0.506192
477	GGTGGC	53	0.89	1
478	GGCAGG	27	0	1
479	CGTCGT	65	1.31	1
480	GACAAC	19	-0.05	1
481	AACAGA	41	-0.24	1
482	GAAGTA	33	-0.22	1
483	GAAGGG	0	-2.48	0.506192
484	GGGCAG	0	-2.23	0.506192
485	CGCCAA	22	-0.31	1
486	GTAGAA	56	0.97	1
487	CACCCA	15	-0.5	1
488	CCACGC	15	-0.51	1
489	TTGCGC	59	1.18	1
490	AAGCGA	31	0.6	1
491	GATGGT	41	-0.83	1
492	GGTCAA	60	0.88	1
493	CAATAC	47	-0.81	1
494	TACCTG	20	-1.15	1
495	TTTGCC	56	1.05	1
496	GCCAGG	30	0.41	1
497	GATACG	41	-0.15	1
498	ACGATT	25	-0.06	1
499	ATTCGT	75	5.42	0.506192
500	CGTCGC	62	0.75	1
501	CTACGT	67	1.14	1
502	CAAAGA	27	-0.9	1
503	CAAATC	60	0.5	1
504	ATCCGT	75	1.75	0.506192
505	ATCCTG	34	0.19	1
506	GAGCCT	28	-0.84	1
507	CCTGGT	60	-0.8	1
508	GGTACA	20	-0.62	1
509	ACACGC	55	1.11	1
510	GCCAAT	75	2.46	0.506192
511	AATGTC	72	1.91	1
512	GTCCCA	52	-0.13	1
513	CCAGTG	40	-0.6	1
514	GTGCGT	10	-1.39	1
515	CGTTCC	52	0.82	1
516	TCCAGC	9	-0.9	1
517	AGCCCT	3	-1.41	1
518	CCTCTC	60	0.22	1
519	CTCTAT	46	-0.47	1
520	TATGAG	49	0.45	1
521	GAGTAC	15	-0.72	1
522	TACATC	11	-0.92	1
523	AGGTCT	37	0	1
524	TCTCAA	16	-1.09	1
525	TACCGC	72	1.53	1
526	CGCCCT	46	-0.31	1
527	CCTTAA	61	1.34	1
528	ATGGAG	27	0.76	1
529	TTGCCT	52	-0.69	1
530	CCTCCT	56	-0.6	1
531	CCTCCG	27	-0.44	1
532	CCGGGA	39	-0.8	1
533	GGAAAC	4	-1.58	1
534	AACCGG	19	0.09	1
535	CGGAGG	15	-0.18	1
536	AGGGTT	68	1.56	1
537	GTTTCC	75	6.47	0.506192
538	TCCATC	62	1.19	1
539	ATCAAT	35	0.55	1
540	AATAAC	70	1.58	1
541	AACCCT	33	-0.54	1
542	CCTCAA	17	-1.04	1
543	GAGACA	40	0.45	1
544	ACATCT	21	-0.43	1
545	TCTGGC	61	1.7	1
546	GTTCCT	49	-0.14	1
547	CCTACC	44	-0.53	1
548	ACCACC	45	0.58	1
549	ACCTCA	33	-0.76	1
550	TCAGCC	18	-0.36	1
551	GCCGGG	35	0.09	1
552	GGGTTT	73	2.96	1
553	TTTCCC	29	-1	1
554	CCCACC	16	-1.02	1
555	CAGTCA	10	-1.2	1
556	TCATCT	43	-0.27	1
557	TCTAAG	59	1.23	1
558	ATCTCC	57	1.05	1
559	TCCTTG	52	0.58	1
560	TTGAAG	38	0.59	1
561	CGCTCC	13	-1.13	1
562	TCCACC	64	1.29	1
563	ACCTAC	54	-0.32	1
564	GCCTAC	18	-0.99	1
565	CCTTCC	38	-0.28	1
566	TCCATG	39	-0.13	1
567	ATGATG	36	0.82	1
568	ATGAGC	14	-1.37	1
569	AGCAAC	29	-0.56	1
570	AACCGC	51	0.62	1
571	CGCAGC	13	-1.27	1
572	AGCTCA	5	-1.13	1
573	TCAGGA	0	-1.51	0.506192
574	GGAGGC	21	0.08	1
575	GGCCAG	32	0.41	1
576	CAGTCC	14	-1.88	1
577	TCCCTG	52	0.56	1
578	CTGCCG	26	-0.01	1
579	CCGAGC	53	1.09	1
580	AGCTCC	11	-1.49	1
581	TCCATT	60	0.07	1
582	ATTCTC	58	1.04	1
583	AAGACC	67	1.15	1
584	ACCTCC	36	-0.84	1
585	TCCCTC	49	0.86	1
586	CTCAAC	16	-0.65	1
587	CCTCCA	47	-0.22	1
588	CCAGGT	56	-0.54	1
589	GGTTCT	60	-0.5	1
590	TCTCTG	49	0.37	1
591	CAGAGC	1	-1.39	1
592	AGCAAA	15	-0.47	1
593	AAACCA	40	0.27	1
594	TCCAAC	37	-0.13	1
595	CTCTCT	74	1.8	1
596	TCTTCA	24	-0.35	1
597	TCAGTC	37	-0.39	1
598	GTCCAC	0	-3.54	0.506192
599	CACTAT	15	0.37	1
600	GCTGAT	32	-0.32	1
601	GAAGGC	22	0.29	1
602	AAGCCA	1	-1.81	1
603	CCACTC	35	0.05	1
604	CTCACG	15	-0.65	1
605	ACGGAC	0	-3.77	0.506192
606	GACAAG	23	0.2	1
607	AAGAAC	27	0.62	1
608	AAGGAC	4	-2.05	1
609	GACAAA	31	0	1
610	AGGGGC	21	-0.13	1
611	GGTAAA	75	4.53	0.506192
612	AAAGGC	11	-1.28	1
613	GGCACA	57	1.2	1
614	ACAGGA	47	-0.1	1
615	GGAACT	59	0.74	1
616	ACTCGG	64	1.01	1
617	ACCATG	13	-0.72	1
618	ATGCTA	44	0.31	1
619	AAAACT	63	1.17	1
620	ACTCTT	9	-1.69	1
621	CTTCAA	43	-0.41	1
622	GGGTCT	56	-0.18	1
623	CAGAGT	44	0.69	1
624	AGTGAT	14	-0.79	1
625	GAAATG	43	0.08	1
626	ATGGCA	47	0.86	1
627	GCAATA	37	-0.32	1
628	ATAGCA	48	0.46	1
629	GCAAAT	44	0.3	1
630	AATCAG	49	-0.19	1
631	CAGACA	13	-1.09	1
632	ACACCG	12	-1.27	1
633	CCGAAC	23	-1.02	1
634	AACTTG	70	2.06	1
635	TTGATA	74	2.04	1
636	ATACCA	39	-0.47	1
637	CCATTT	37	-0.71	1
638	TTTGGA	58	0.24	1
639	GGAGAC	0	-3.33	0.506192
640	GACGTG	32	0.3	1
641	GTGGTG	16	-0.39	1
642	GTGGGC	38	0.61	1
643	GGCTGT	56	-0.47	1
644	TGTCTG	0	-1.81	0.506192
645	CTGGCG	31	-0.13	1
646	GCGATT	0	-4.33	0.506192
647	ATTCAC	70	2.07	1
648	CACATA	39	0.43	1
649	ATAAAG	42	-0.08	1
650	AAGAGC	8	-1.71	1
651	AGCTGT	8	-1.1	1
652	TGTAGA	52	0.29	1
653	AGGTTC	15	-0.82	1
654	CGTTTT	32	-0.21	1
655	TTTAAT	57	1.17	1
656	AATCTG	48	0	1
657	TTCATG	46	0.9	1
658	ATGCGT	75	2.34	0.506192
659	CGTGTC	31	-0.94	1
660	GTCTCC	6	-1.77	1
661	TCCATA	23	-0.68	1
662	ATAAAC	41	0.17	1
663	AACAAC	17	-0.4	1
664	AACATT	13	-1.36	1
665	ATTGTG	7	-0.97	1
666	GTGAAA	68	1.32	1
667	AAATGT	75	3.05	0.506192
668	TGTACA	54	-0.39	1
669	ACAAAA	34	-0.09	1
670	AAAATT	49	0.91	1
671	CGTCAC	28	0.06	1
672	CACTTG	34	-0.91	1
673	TTGAAA	58	0.95	1
674	AAAGCT	45	0.78	1
675	GCTGTT	61	1.1	1
676	GTTAAT	56	0.62	1
677	AATAAT	33	-0.3	1
678	AACCTT	43	0.37	1
679	CTTGTA	52	0.08	1
680	GTACTT	40	-0.08	1
681	CTTAGG	45	-0.29	1
682	AGGTTT	55	0.52	1
683	TTTGGC	75	1.73	0.506192
684	GAGATG	20	0.38	1
685	ATGAAG	12	-0.38	1
686	AAGTAC	59	0.94	1
687	TACTTT	5	-1.47	1
688	TCTGTA	75	5.27	0.506192
689	GTACAG	23	-0.39	1
690	CAGGTT	72	1.9	1
691	GTTCCC	75	2.38	0.506192
692	CCCAGA	53	-0.61	1
693	GATGAT	40	0.51	1
694	CGGAAT	38	0.69	1
695	AATTTT	49	0.52	1
696	TTTATT	54	0.82	1
697	ATTTAC	69	1.69	1
698	TACTTG	42	-0.74	1
699	TTGGAA	39	-0.32	1
700	CTAATG	58	0.97	1
701	ATGCAT	8	-1.61	1
702	CATGAT	56	0.34	1
703	GGCGAT	18	-0.57	1
704	GATCCA	45	-0.5	1
705	CCAGAA	47	-0.14	1
706	AGCCCC	0	-1.67	0.506192
707	CCCCCT	47	-0.83	1
708	CCTATT	30	-0.37	1
709	ATTCCC	0	-1.57	0.506192
710	CCCTTA	31	-0.61	1
711	TTAGGC	13	-1.47	1
712	GGCGGT	43	0.38	1
713	GGTGCA	72	2.03	1
714	GCAGAA	17	-0.38	1
715	GAATCA	32	-0.45	1
716	TCACAT	13	-0.75	1
717	CATCTT	36	-0.6	1
718	CTTTAT	71	1.79	1
719	TATGAA	36	-0.07	1
720	GTAATA	54	0.18	1
721	ATACAG	34	-0.53	1
722	CAGAAA	66	1.62	1
723	GGCTGC	54	0.21	1
724	TGCTTT	75	3.33	0.506192
725	TTTACT	61	1.7	1
726	GTAATG	35	0.08	1
727	ATGCAC	0	-2.39	0.506192
728	TTGATG	53	0.7	1
729	CATAAA	36	-0.43	1
730	AACTCC	8	-1.85	1
731	TCCAGT	5	-1.33	1
732	AGTATC	15	-1.1	1
733	ATCTGC	44	0.6	1
734	TGCAGG	49	-0.6	1
735	GTGGAA	56	-0.17	1
736	GAAGTG	14	-0.67	1
737	GAATTT	53	0.89	1
738	TTTATG	68	1.77	1
739	ATGTTC	11	-1.41	1
740	TTCTCC	43	0.84	1
741	TCCTAT	31	-0.39	1
742	TATGGA	35	-0.18	1
743	AACTTT	73	2.19	1
744	GGCTAT	24	-0.51	1
745	GGATTT	38	-0.27	1
746	TTTTCA	48	-0.34	1
747	CATCAG	56	0.29	1
748	CAGTTA	45	0.29	1
749	TTAAAA	31	-0.16	1
750	AAACCT	48	0.08	1
751	CCTCTT	61	0.49	1
752	AAAGCC	67	1.21	1
753	GCCATT	63	1.31	1
754	ATTGAG	57	1.06	1
755	CCATCT	14	-1.15	1
756	TCTATG	37	-0.24	1
757	ATGTTT	48	0.1	1
758	ATGAAT	17	0.31	1
759	AATATT	50	-0.09	1
760	ATTGCA	17	-1.18	1
761	GCACCT	47	0.87	1
762	CCAGAG	19	-0.67	1
763	AGAACA	34	-0.5	1
764	ACAGAC	0	-3.31	0.506192
765	CCTGTC	62	0.99	1
766	GTCACA	54	0.47	1
767	ACAAAT	49	0.35	1
768	AATGTT	75	3.95	0.506192
769	GTTATT	60	1.26	1
770	ATTACT	42	-0.22	1
771	ACTCCG	50	-0.38	1
772	CCGCAA	44	-0.07	1
773	CGAGTA	72	1.7	1
774	GAATAC	68	1.66	1
775	TACCCG	34	-0.3	1
776	CCGGCA	14	-1.17	1
777	GCATTC	35	-0.25	1
778	TTCTTA	50	-0.14	1
779	TTATCC	47	-0.34	1
780	TCCCCT	3	-1.29	1
781	CCTGAA	48	-0.51	1
782	GTTAGC	1	-1.3	1
783	ATTGGG	74	1.48	1
784	GGGGTT	72	1.7	1
785	GCCAGC	13	-1.02	1
786	AGCCAT	25	-0.49	1
787	CATGCA	45	0.44	1
788	GCAACT	23	-0.72	1
789	ACTGTG	69	2.08	1
790	GTGCAA	54	0.01	1
791	CAACTT	36	-0.5	1
792	AAACTC	52	0.67	1
793	AAGCCC	12	-1.07	1
794	CCCCGG	55	1.14	1
795	AGGTTG	75	1.61	0.506192
796	AGAATG	32	-0.29	1
797	ATGAAA	29	-0.18	1
798	GAGTAT	73	2.23	1
799	TATAAA	57	1.22	1
800	AAAAAT	52	0.74	1
801	AATATG	28	-0.6	1
802	ATGAGT	15	0.4	1
803	AGTACA	38	-0.1	1
804	ACATGG	25	-0.94	1
805	TGGATA	37	-0.18	1
806	ATAGAA	47	0.38	1
807	GAAAAA	40	-0.02	1
808	GATTAT	75	2.27	0.506192
809	TATTTA	64	0.76	1
810	TTAAGA	27	-0.39	1
811	AGAAAC	73	2.01	1
812	CTTATT	65	1.35	1
813	ATTAAT	52	0.47	1
814	AATCCA	55	0.69	1
815	CCAAAA	46	0.32	1
816	AAAATG	58	1.15	1
817	ATGACA	19	-0.57	1
818	AAAAGG	33	-0.41	1
819	GATAAT	22	-0.67	1
820	AATAAG	33	0.17	1
821	AAGGGA	44	-0.68	1
822	GGAAGT	15	-1.11	1
823	AGTAGT	22	-0.52	1
824	AGTATA	26	-0.56	1
825	CCAAGT	67	1.75	1
826	AGTGAA	34	-0.2	1
827	TCAAAT	49	0.02	1
828	AATTCT	41	-0.2	1
829	TCTAGT	47	-0.1	1
830	AGTGCA	28	0.05	1
831	GCATTA	52	0.34	1
832	TTAGAA	30	-0.38	1
833	CTTGAA	40	0.05	1
834	AGGACA	14	-0.98	1
835	ACAACA	36	-0.57	1
836	ACATAC	40	0.08	1
837	TACGAT	19	-0.6	1
838	GATATT	51	0.72	1
839	ATTCAT	66	1.53	1
840	CATCAC	12	-1.21	1
841	CACAGA	42	0.62	1
842	AAATAT	23	0.07	1
843	GAAGCT	67	1.49	1
844	GCTATT	69	1.77	1
845	ATTTCA	35	-0.66	1
846	AATGAG	72	1.86	1
847	TATGGT	37	0.03	1
848	GGTGAT	60	0.23	1
849	GATAAG	66	1.29	1
850	AAGGAA	28	0.42	1
851	GGCCGG	31	0.46	1
852	CGGGTC	5	-1.2	1
853	GTCATA	17	-1.11	1
854	CCAGTT	34	-0.57	1
855	GTTTTA	35	-0.65	1
856	TTAAAG	20	-0.88	1
857	AAGGTG	31	0.45	1
858	GTGTTG	67	1.39	1
859	TTGGAC	39	0.2	1
860	CAAAAT	35	-0.14	1
861	AATTAT	60	1.23	1
862	TATTCA	16	-0.84	1
863	TCAGAG	0	-1.47	0.506192
864	GTATTT	46	-0.12	1
865	TTTTTA	45	-0.04	1
866	TTACCT	52	0.1	1
867	CCTAAA	58	0.3	1
868	AAAAGT	41	-0.05	1
869	AGTGAC	46	0.75	1
870	GACTCC	30	0.24	1
871	TCCACA	4	-1.53	1
872	CCGCTG	32	0.06	1
873	GATGTT	32	-0.38	1
874	GTTCTC	39	-0.87	1
875	CCCCCC	13	-1.1	1
876	CCCATT	57	-0.58	1
877	CACAGC	21	-0.47	1
878	AGCCTG	4	-1.42	1
879	CAGATA	47	-0.06	1
880	ATAGTA	62	1.31	1
881	GAGAAT	21	0.46	1
882	ATGCCA	66	1.47	1
883	CATTTA	36	-0.08	1
884	TTACCG	34	-0.18	1
885	CCGAAG	32	0.32	1
886	ACCTCT	21	-0.44	1
887	AGGCCA	17	-1.01	1
888	CATGAA	47	0.12	1
889	TCATCG	22	-0.5	1
890	TCGGAT	5	-1.63	1
891	ATGCCC	30	-0.9	1
892	CCCAAA	60	0.19	1
893	AAACAT	29	-0.42	1
894	CATCCA	58	0.81	1
895	CCAAGC	12	-0.93	1
896	ATTTTA	31	-0.51	1
897	AAAATA	24	-0.68	1
898	ATAAGC	10	-1.25	1
899	CAACAA	12	-1.09	1
900	AATAGG	39	-0.01	1
901	CGTAAA	61	1.03	1
902	ATGGAA	16	-1.17	1
903	AAATCG	52	-0.04	1
904	TCGCCA	18	-0.6	1
905	CATTTT	38	-0.72	1
906	TCAGAT	50	0.39	1
907	GATGTG	61	1.35	1
908	GTGTTA	49	-0.06	1
909	TTAATA	19	-0.78	1
910	ATAATA	60	0.72	1
911	ATACCT	41	-0.49	1
912	CCTGAT	75	4.12	0.506192
913	GATAAA	54	0.86	1
914	CCCTTC	55	0.91	1
915	TTCGAA	28	-0.34	1
916	GATTTA	30	-0.26	1
917	TTAAAC	68	0.8	1
918	AACACA	15	-0.12	1
919	AAAGGG	3	-2.96	1
920	GGGAGA	3	-1.26	1
921	AGACCT	27	-0.86	1
922	CCTCCC	55	0.52	1
923	ATCGAG	19	0.1	1
924	GAGTTA	30	-0.22	1
925	TTAAGG	47	0.32	1
926	TCTTGG	49	-0.41	1
927	TGGGAA	44	-0.57	1
928	AGACAT	56	1.06	1
929	CATCCT	52	-0.07	1
930	CCTACT	51	-0.54	1
931	ACTGAC	49	-0.61	1
932	GACGTT	62	1.05	1
933	GTTGCC	75	3.83	0.506192
934	GCCTGT	56	-0.22	1
935	TGTAGT	38	-0.04	1
936	AGTCTC	2	-1.64	1
937	CTCCGA	50	-0.74	1
938	CGAAAG	43	0.85	1
939	GTGGCT	75	3.59	0.506192
940	GCTTTT	60	-0.07	1
941	TTTGCA	39	0.56	1
942	GCACAA	53	0.93	1
943	CAAAAA	49	0.54	1
944	GACTAC	50	0.97	1
945	TACACC	65	1.08	1
946	ACCATA	53	0.59	1
947	GTTTGC	56	0.57	1
948	TGCAAA	23	-0.7	1
949	AAAGCA	36	0.39	1
950	GAAACT	35	-0.16	1
951	ACTACA	21	-1.08	1
952	TTCAAA	75	1.69	0.506192
953	CTCAGC	8	-1.35	1
954	AAGAGT	0	-2.68	0.506192
955	AGTGGT	2	-1.62	1
956	GGTCTT	22	-0.99	1
957	CTTGAT	49	0.24	1
958	GATCCT	57	0.27	1
959	CCTTTT	48	-0.34	1
960	TTTCTA	40	0.09	1
961	AACATA	32	-0.44	1
962	AACAGC	0	-2.31	0.506192
963	ATGTCA	8	-1.36	1
964	TTCAGA	60	-0.44	1
965	AAGAAG	31	0.31	1
966	AAAGAT	54	1.1	1
967	GATCAT	44	0.08	1
968	GGATAC	12	-1.2	1
969	TACAGA	0	-2.82	0.506192
970	AGAAAT	22	-0.62	1
971	AATCTA	75	2.71	0.506192
972	CTAAGC	17	-0.72	1
973	AGCACG	24	0.24	1
974	ACGTCA	15	-0.96	1
975	TCAAGT	31	-0.62	1
976	GAGATT	8	-1.39	1
977	TTAGAG	51	-0.02	1
978	GAGCAT	38	0.72	1
979	GATCAA	44	-0.48	1
980	CCTTAC	31	-0.25	1
981	TACCCA	73	2.37	1
982	CCAGGA	48	-0.75	1
983	GGACAT	40	-0.27	1
984	CATTCA	13	-1.1	1
985	TCAGGG	14	-0.79	1
986	TCTGCA	44	0.45	1
987	GCAGGA	2	-1.24	1
988	GGATCT	55	-0.59	1
989	TCTGAT	75	2.18	0.506192
990	GATGCA	47	0	1
991	GCAACA	47	0.2	1
992	TGGGCT	71	1.83	1
993	GCTGAA	40	-0.03	1
994	ACAGTC	30	-0.93	1
995	GTCCAG	60	1.13	1
996	CAGATG	56	1.08	1
997	ATGGTA	74	2.05	1
998	GTAAAC	41	-0.16	1
999	AGCTTG	3	-1.44	1
1000	CCTGAC	55	0.77	1
1001	CTGATA	62	1.14	1
1002	ATAACA	37	-0.23	1
1003	ACAGCC	36	0.58	1
1004	GCCACA	16	0.35	1
1005	ACAATA	9	-1.15	1
1006	ATAGTG	42	-0.2	1
1007	GTGATT	44	-0.46	1
1008	TCAGAC	14	-0.28	1
1009	AGGAAG	20	0.35	1
1010	AAGAAT	74	2.11	1
1011	CTGTCG	36	0.43	1
1012	TCGCTT	65	0.99	1
1013	GATAGT	29	-0.31	1
1014	AGTGTT	34	-0.69	1
1015	AACTCA	13	-0.89	1
1016	TCAGCA	17	-0.89	1
1017	GCAAAC	47	-0.29	1
1018	AACAGT	9	-1.5	1
1019	AGTTTA	49	0.1	1
1020	TTAAAT	30	-0.24	1
1021	AATACA	64	1.06	1
1022	ACAAAG	37	0.16	1
1023	ATCTTT	75	2.18	0.506192
1024	GCAAGT	39	-0.42	1
1025	AATCCT	75	3.4	0.506192
1026	CCTGTT	45	-0.4	1
1027	GTTGTC	2	-1.69	1
1028	GTCAGC	0	-1.55	0.506192
1029	AGCCTA	28	-0.83	1
1030	CTAACA	12	-0.97	1
1031	AAGCTT	68	1.56	1
1032	CTTTCA	40	-0.09	1
1033	AATAAA	48	0.62	1
1034	AAACTG	11	-1.3	1
1035	ATAACT	24	-0.96	1
1036	ACTGAT	10	-1.33	1
1037	AGTTTT	30	-0.66	1
1038	AAGCCT	29	-0.22	1
1039	CCTTCA	15	-0.76	1
1040	CTGTCT	58	1.2	1
1041	GACTCG	15	-0.17	1
1042	TCGAAT	26	-0.6	1
1043	AATTTC	67	1.56	1
1044	GATAGG	29	-0.25	1
1045	CCTAGT	52	-0.19	1
1046	AGTTCC	5	-1.01	1
1047	TCCAAT	0	-1.37	0.506192
1048	GATACT	48	-0.38	1
1049	ACTAAA	33	-0.21	1
1050	CTGTTT	57	-0.72	1
1051	TTTAGT	58	0.3	1
1052	AGTAGC	14	-0.67	1
1053	AGCAAT	16	-0.85	1
1054	AAATTG	39	0.07	1
1055	TTGTCC	60	-0.45	1
1056	TCCCAA	21	-0.52	1
1057	CAAGGT	25	-1	1
1058	GGTCCT	60	-0.71	1
1059	AATGCA	33	-0.7	1
1060	TCACAG	19	-0.68	1
1061	TCAGGT	17	-1.05	1
1062	TCTAAT	42	-0.83	1
1063	AATAGA	51	0.39	1
1064	AGATTA	54	0.22	1
1065	TCCCAT	28	-0.42	1
1066	CATAAT	27	-0.79	1
1067	AATGGA	18	-1.1	1
1068	GGAAAT	26	-0.78	1
1069	TCATAT	22	-0.4	1
1070	TATACT	34	-0.64	1
1071	ACTTCA	30	-0.4	1
1072	GATCTT	58	0.81	1
1073	CTTAAT	69	1.93	1
1074	AAGGTA	34	-0.89	1
1075	GTATCC	14	-0.31	1
1076	TCCCGA	21	0.25	1
1077	ATCGTC	26	0.45	1
1078	GTCTCA	60	-0.44	1
1079	TCAACA	16	-0.78	1
1080	ATATCT	26	-0.8	1
1081	CCTAAC	56	0.08	1
1082	AAGTTA	18	-0.76	1
1083	TCCCGT	69	1.87	1
1084	CGTGAT	36	-0.16	1
1085	AGCTTC	35	-0.22	1
1086	TTCGTT	44	0.11	1
1087	TTAGCA	52	0.28	1
1088	GCAAAG	58	0.91	1
1089	AAGTCT	59	1.23	1
1090	AAGTTG	59	1.18	1
1091	CATTAT	31	-0.46	1
1092	TATCCT	31	-0.69	1
1093	ATCATT	61	1.19	1
1094	GATCCC	60	0.84	1
1095	CCCAAC	24	-0.42	1
1096	GTTTCA	39	-0.43	1
1097	GCAAGG	35	-0.64	1
1098	CTGTCC	54	0.92	1
1099	AGCATC	0	-1.79	0.506192
1100	CCTATC	75	5.92	0.506192
1101	ATCAAG	34	0.67	1
1102	TTATCT	54	0.47	1
1103	AATTCA	36	-0.49	1
1104	TTGAGT	39	0.69	1
1105	AGTCGT	68	1.38	1
1106	ATCTTC	47	0.31	1
1107	TTCTCA	55	-0.85	1
1108	CCTAAT	56	0.09	1
1109	TTATAC	14	-1.19	1
1110	TACCGT	71	1.2	1
1111	GGGATG	44	0.06	1
1112	TCTTCC	38	0.44	1
1113	CCTAAG	37	-0.74	1
1114	GGAATG	39	0.01	1
1115	TCCGAT	16	-0.64	1
1116	TCAATG	18	-0.58	1
1117	GATATG	54	1.14	1
1118	TTGAGC	60	0.61	1
1119	AGCCGT	0	-5.83	0.506192
1120	GAGTCT	16	-0.89	1
1121	ACTAAT	44	-0.18	1
1122	TTGTCA	19	-0.87	1
1123	TATGAT	75	2.98	0.506192
1124	AATATC	1	-2.23	1
1125	TCTTTA	53	-0.39	1
1126	TTAGAT	53	0.87	1
1127	AACAAT	6	-1.39	1
1128	AATAGT	16	-0.96	1
1129	AGTTCG	15	-1.26	1
1130	TCGGCA	39	-0.15	1
1131	AGCAGT	22	-0.7	1
1132	AGTCCT	13	-1.04	1
1133	ACTGTC	15	-1.78	1
1134	GTCAAT	75	3.48	0.506192
1135	ACTACT	49	-0.07	1
1136	ACTACC	4	-1.23	1
1137	ACCAAC	52	0.12	1
1138	AACGCA	15	-0.18	1
1139	GCAGCG	30	0.79	1
1140	GCGGAA	25	0.26	1
1141	GGTACT	62	1.18	1
1142	ACTAAG	8	-1.03	1
1143	AACATG	33	0.3	1
1144	ATGCTG	54	1.05	1
1145	GACTCT	38	-0.67	1
1146	AAACAG	32	0.53	1
1147	GAATGG	74	2.26	1
1148	TGGCTC	32	-0.98	1
1149	CTCCCA	9	-1.06	1
1150	CCAAAT	55	0.77	1
1151	GTCCAA	25	-0.36	1
1152	CAAGGA	22	-0.98	1
1153	TCATCA	13	-0.73	1
1154	TCAGTG	9	-1.09	1
1155	GTGACT	69	1.87	1
1156	AATATA	44	0.25	1
1157	ACACAT	40	-0.22	1
1158	CATCGC	14	-1.41	1
1159	TCCTCA	14	-0.67	1
1160	TCAAAC	51	0.4	1
1161	AACTCG	49	0.32	1
1162	TCGGTA	15	-0.53	1
1163	GTAAAT	28	-0.39	1
1164	TTTACA	43	-0.57	1
1165	ATTGAC	59	1.18	1
1166	GACATT	63	1.68	1
1167	TCAATA	49	0.25	1
1168	GTACTC	72	2.12	1
1169	CTCAAA	55	-0.75	1
1170	AAATCA	36	-0.18	1
1171	TCAATT	39	-0.03	1
1172	TTAAGT	18	-0.83	1
1173	AGTAAA	39	0.09	1
1174	GACCTT	74	1.7	1
1175	TTGTTT	59	1.02	1
1176	TCTAAA	31	-0.34	1
1177	TCAGAA	21	-0.63	1
1178	CTCTAC	63	1.18	1
1179	TACACA	11	-1.41	1
1180	AATGAT	59	1.01	1
1181	TATTCT	46	-0.36	1
1182	CCACCT	42	-0.45	1
1183	AGTGTG	0	-2.59	0.506192
1184	GTGCAC	50	0.79	1
1185	GATAGC	35	-0.83	1
1186	AGCACA	14	-1.23	1
1187	ACAGAT	15	-1	1
1188	GATGAC	22	0.78	1
1189	AGAGTG	0	-1.37	0.506192
1190	TTGGGA	62	1.85	1
1191	GGAAAA	51	0.31	1
1192	GATCTA	58	1	1
1193	CTAAAC	75	2.15	0.506192
1194	TGGCGT	24	-1.05	1
1195	CGTTCA	40	-0.2	1
1196	TCAAAA	39	0.06	1
1197	CTTCTA	37	-0.69	1
1198	CTAAAT	60	0.82	1
1199	AATTCC	63	1.24	1
1200	TCCCAG	14	-0.73	1
1201	GTTCTT	49	-0.34	1
1202	CTTTTA	36	-0.14	1
1203	CCTGTA	53	0.14	1
1204	GTAGTT	53	0.41	1
1205	GTTAAA	66	1.24	1
1206	AATAGC	28	-0.71	1
1207	TTACTC	42	-0.52	1
1208	GAAGGT	19	-0.86	1
1209	GGTGAA	56	-0.71	1
1210	GAACCA	55	0.09	1
1211	GACATA	37	-0.32	1
1212	GACTAT	15	0.24	1
1213	TATGTC	44	-0.24	1
1214	GTCTCT	3	-1.48	1
1215	TCTGAA	38	-0.37	1
1216	CTCTTA	48	-0.35	1
1217	GAGGCT	38	0.1	1
1218	GCTGCT	60	-0.15	1
1219	GCTGGA	60	-0.27	1
1220	GGAAGA	30	-0.41	1
1221	TTTCCA	32	-0.85	1
1222	CCAATG	53	0.7	1
1223	ATGAAC	19	0.16	1
1224	AGTTTC	37	-0.77	1
1225	AAAAAA	42	0.27	1
1226	TTAGTA	56	0.9	1
1227	GTAAGT	23	-0.46	1
1228	GAATCT	62	1.03	1
1229	TCTAGC	15	-0.61	1
1230	AGCTCT	7	-1.02	1
1231	GAACAT	62	1.68	1
1232	CATGTT	60	0.07	1
1233	GGTAGC	0	-3.05	0.506192
1234	AGCATA	21	-0.94	1
1235	ATATAT	62	0.69	1
1236	TACGTT	15	-0.26	1
1237	GTTATC	53	-0.18	1
1238	AAGCAA	2	-1.52	1
1239	CAAATA	15	-0.85	1
1240	ATATTC	1	-1.89	1
1241	TTCACT	51	0.88	1
1242	ACTGCA	51	0.27	1
1243	GCACCC	25	0.15	1
1244	CCCATA	12	-0.92	1
1245	CTGGGA	55	0.84	1
1246	GGAATA	35	-0.37	1
1247	ATAGGA	29	-0.97	1
1248	AGTGAG	23	-0.29	1
1249	GAGGCC	47	0.42	1
1250	GCCCGG	33	0.54	1
1251	CGGATG	19	-0.14	1
1252	ATGGAC	15	0	1
1253	GACTCA	12	-1.12	1
1254	TTGCTG	53	0.4	1
1255	CTGACA	73	1.77	1
1256	ACACCT	41	-0.43	1
1257	CCTTGG	39	-0.71	1
1258	AGAAGT	23	-0.98	1
1259	AGTGTA	40	0.05	1
1260	GTAACT	29	-0.8	1
1261	TCACAC	56	-0.1	1
1262	CACATT	15	0.02	1
1263	ATTATC	58	1.21	1
1264	ATCAAC	2	-3.14	1
1265	AACTAT	57	-0.39	1
1266	GTTAAC	42	-0.59	1
1267	TCCAAA	15	-1.39	1
1268	TCGATC	74	1.8	1
1269	ATCATA	64	1.33	1
1270	AGCCAA	14	-0.98	1
1271	TCCTTT	71	0.98	1
1272	TTTCCT	52	-0.34	1
1273	AATACT	44	-0.52	1
1274	ACTCTG	25	-0.95	1
1275	CTGTTA	26	-0.71	1
1276	TCTGGG	60	0.25	1
1277	GGGGTA	15	-0.64	1
1278	GTAATC	75	2.16	0.506192
1279	ATCAAA	5	-1.99	1
1280	AAAGTG	37	-0.11	1
1281	GTGATA	3	-1.54	1
1282	AACTCT	43	0	1
1283	TCTTTG	28	-0.36	1
1284	TTGTTG	54	0.37	1
1285	ACAACC	24	-0.25	1
1286	ACAGAG	0	-2.01	0.506192
1287	AGTAGA	49	0.49	1
1288	ATAAAA	18	-1.1	1
1289	AAACTT	64	1.08	1
1290	CTTCTT	69	1.65	1
1291	CTTTCC	23	0.28	1
1292	TCCAGG	14	-1.34	1
1293	CAGAAT	56	-0.44	1
1294	AACCCC	2	-1.91	1
1295	CCCCTA	0	-2.03	0.506192
1296	CTAGAC	72	2.11	1
1297	TCTTCT	19	-0.61	1
1298	TCTGTG	74	2.99	1
1299	GTGAGT	6	-1.06	1
1300	AGTGGA	29	-0.54	1
1301	GGAGCT	61	0.86	1
1302	GAATAT	49	-0.25	1
1303	TATACA	71	1.89	1
1304	TGCCAA	32	-0.84	1
1305	ATATCC	0	-2.04	0.506192
1306	ACACAA	11	-1.05	1
1307	GAGTCA	60	1.16	1
1308	TATCCA	56	0.65	1
1309	CCAGTA	65	0.51	1
1310	GTACGA	67	1.27	1
1311	GATACA	42	0.28	1
1312	AAGTCA	14	-0.44	1
1313	TCACCA	19	-0.7	1
1314	TCTAAC	43	0.27	1
1315	AACTTA	28	-0.65	1
1316	GAAAGT	28	-0.38	1
1317	AGTTCT	30	-0.3	1
1318	TCACTA	30	-0.83	1
1319	AAAGTT	60	1.02	1
1320	GACACC	19	-0.98	1
1321	ACCGAC	26	-1	1
1322	GACACA	8	-1.21	1
1323	ACAGCA	54	0.21	1
1324	AACATC	24	-0.48	1
1325	CTAAAA	63	1.17	1
1326	TTCAGT	53	0.28	1
1327	AGTATT	33	-0.48	1
1328	ATTTTC	18	-1.05	1
1329	TTCTTC	56	0.75	1
1330	AAATAC	75	1.7	0.506192
1331	TACAAT	41	0.72	1
1332	CAGTCT	25	-0.42	1
1333	AGTCTA	19	-0.92	1
1334	CTAATT	9	-1.38	1
1335	ATTAAA	34	-0.05	1
1336	CATTCT	51	0.24	1
1337	GGTTCA	34	-0.8	1
1338	GAACAC	67	1.18	1
1339	CACTTA	45	0.84	1
1340	ACTCAA	29	-0.94	1
1341	TTTAAC	12	-1.36	1
1342	AACAAA	47	0.89	1
1343	AAAGTA	44	0.26	1
1344	GTAGAC	74	1.57	1
1345	ATTTTG	40	-0.56	1
1346	TTGAAT	46	0.06	1
1347	CCAAAG	46	0.28	1
1348	CTGCGT	56	0.54	1
1349	CGTATG	31	0.24	1
1350	CTCTCG	35	-0.84	1
1351	TCGGAG	15	-0.56	1
1352	GTAAAA	57	0.9	1
1353	AATTTG	30	-0.61	1
1354	ATTCAG	32	-0.89	1
1355	CAGCAT	52	0.04	1
1356	CATTAC	7	-1.74	1
1357	TACCTT	49	0.22	1
1358	CTTGTT	60	1.03	1
1359	GTTGAA	63	1.39	1
1360	AGACTT	53	0.21	1
1361	CTTACA	63	1.05	1
1362	TCAGGC	37	-0.22	1
1363	GGCCAC	66	1.16	1
1364	CACATC	54	1.05	1
1365	ATCACC	52	0.87	1
1366	ACCAAG	50	0.66	1
1367	AAGGAG	22	0.22	1
1368	GACTTA	18	-1	1
1369	TTACCA	31	-0.6	1
1370	CCAACA	10	-1.24	1
1371	ACAATC	24	-0.98	1
1372	ATCTAT	75	2.43	0.506192
1373	TATCAC	16	-1.21	1
1374	CACAAG	74	1.25	1
1375	TATCTA	60	1.06	1
1376	CAAACT	33	-0.72	1
1377	ACTCCC	15	-1.18	1
1378	CCCTTT	57	0.86	1
1379	TACTCA	34	-0.37	1
1380	ACTGTA	53	0.34	1
1381	GAAATC	23	0.27	1
1382	ATCATG	33	0.49	1
1383	TCTTTT	57	0.96	1
1384	TTTGTA	53	1.35	1
1385	AACCAT	75	3.12	0.506192
1386	CATCAT	14	-0.98	1
1387	CATTTC	56	-0.13	1
1388	TTCATA	29	-0.61	1
1389	ATAGAT	32	-0.32	1
1390	CATCTA	49	0.14	1
1391	GAAACA	23	-0.6	1
1392	CTTAGA	54	0.09	1
1393	AGAGGT	32	-0.53	1
1394	GGTTTT	56	0.8	1
1395	CTAAGT	11	-1.19	1
1396	GAAATT	54	0.78	1
1397	TATTTC	23	-0.49	1
1398	TTCCTG	51	0.47	1
1399	CTGAAG	5	-1.31	1
1400	AATCTT	38	-0.1	1
1401	GTGAGC	9	-1.45	1
1402	TTATTC	40	-0.02	1
1403	GACGCT	37	0.53	1
1404	GCTATG	69	1.13	1
1405	ATGGCT	62	1.07	1
1406	CATGCC	60	0.14	1
1407	AGCATG	0	-1.92	0.506192
1408	ATGTCC	15	-0.11	1
1409	GTAAGA	48	0.37	1
1410	CTAGGA	53	0.77	1
1411	GGACAA	27	-0.89	1
1412	GCAGAT	24	-0.45	1
1413	GATGGG	42	0.83	1
1414	GGGAAT	7	-1.22	1
1415	TTTGGT	49	1.1	1
1416	TCAAGC	28	-0.53	1
1417	AGCCTT	47	-0.54	1
1418	CTTAAA	63	1.24	1
1419	ATGCAA	22	-0.67	1
1420	TACCCT	75	2.91	0.506192
1421	GTAACC	52	-0.52	1
1422	TCTCTA	47	-0.42	1
1423	CTACAA	56	0.32	1
1424	CAACAT	16	-0.87	1
1425	TATCTT	57	0.87	1
1426	TTATCA	22	-0.67	1
1427	GAATTA	28	-0.53	1
1428	TTATTA	47	0.26	1
1429	GATTTG	43	0.06	1
1430	TACCTC	54	0.72	1
1431	CAGGTC	57	0.45	1
1432	GTCCTC	65	1.42	1
1433	CTCTTT	75	3.33	0.506192
1434	TTTATA	42	0.06	1
1435	TATAAG	18	0.16	1
1436	CTGGTG	35	0.27	1
1437	GTGTCA	12	-0.84	1
1438	CAGCTA	55	0.05	1
1439	CTAAAG	24	0.31	1
1440	AAGGGG	5	-2.44	1
1441	GGGATC	0	-2.62	0.506192
1442	ATCAGC	23	0.15	1
1443	ATCTCA	44	-0.86	1
1444	TCACTC	16	-1.05	1
1445	CATTCC	19	-0.64	1
1446	CCATTA	29	-0.69	1
1447	AAAACA	54	0.82	1
1448	AATTTA	37	-0.27	1
1449	TTTAGA	55	0.87	1
1450	AGTTAC	15	0.34	1
1451	ATGAGG	29	0.47	1
1452	GATTCA	29	-0.56	1
1453	CAAATG	23	-0.54	1
1454	AATGGC	49	-0.28	1
1455	GCAGCT	40	0.79	1
1456	GCTTTA	56	0.53	1
1457	CACGTG	7	-1.84	1
1458	GTGCTG	65	1.26	1
1459	CTGCTT	60	1.32	1
1460	AAATGC	75	3.73	0.506192
1461	TGCGGA	58	0.13	1
1462	TCTTTC	44	-0.01	1
1463	CAAATT	66	1.61	1
1464	AACCTA	69	1.81	1
1465	CTACCA	37	-0.5	1
1466	CCAGCA	49	0	1
1467	ATATGG	66	0.99	1
1468	ATTTAT	58	1.25	1
1469	TATACC	19	-0.95	1
1470	ACCAGG	0	-2.05	0.506192
1471	ATACAA	34	-0.25	1
1472	CAATCT	0	-1.84	0.506192
1473	CAGGCA	14	-0.92	1
1474	CCACTA	12	-1.1	1
1475	CTAACT	67	0.83	1
1476	ACTAGG	75	2.36	0.506192
1477	AGGTCA	0	-1.63	0.506192
1478	ATATCA	23	-0.66	1
1479	CTTAAG	44	0.76	1
1480	CATGGT	75	2.57	0.506192
1481	GGTTTC	34	-0.84	1
1482	ATGCAG	57	0.21	1
1483	CAAGTA	34	-0.17	1
1484	TCTGTC	15	-0.76	1
1485	TACAAA	32	-0.75	1
1486	ATTCAA	43	0.31	1
1487	CCATAT	75	3.59	0.506192
1488	TATAGT	57	0.55	1
1489	AGTTGG	24	-0.88	1
1490	TGGGAT	59	-0.29	1
1491	ACAATT	47	0.8	1
1492	CAATCA	1	-1.4	1
1493	CCTTGC	40	-0.61	1
1494	TGCTTA	38	-0.61	1
1495	AAGACA	12	-1.12	1
1496	ACATTG	48	0.23	1
1497	AAGCTA	69	1.42	1
1498	CTACTT	63	2.04	1
1499	TTTTAT	52	0.46	1
1500	TTGACT	42	-0.52	1
1501	GCACAG	34	0.07	1
1502	GATACC	52	1.17	1
1503	ACCGAA	48	0.59	1
1504	TCTTAT	20	-0.93	1
1505	TATCTC	75	3.91	0.506192
1506	CTCCCT	55	-0.74	1
1507	AACTGC	34	-0.81	1
1508	CTCTCC	26	-1.07	1
1509	TCCTTC	65	1.37	1
1510	TTCCCT	60	0.26	1
1511	CCTACA	58	1.12	1
1512	TGGAAG	37	0.46	1
1513	AAGACT	49	0.66	1
1514	ACTAAC	75	2.49	0.506192
1515	AACACC	66	1.56	1
1516	ACCTTC	46	0.73	1
1517	TTCATT	59	1.29	1
1518	CATGTC	54	-0.38	1
1519	GTCAAG	25	0.44	1
1520	GAGATC	44	0.78	1
1521	ATCGGG	47	0.52	1
1522	CAATCG	56	-0.31	1
1523	TCGAAA	59	0.48	1
1524	TTAGAC	34	0.29	1
1525	GACCAC	14	-0.98	1
1526	AAAGGA	40	-0.57	1
1527	TTGGTT	75	3.69	0.506192
1528	GTTACA	32	-0.27	1
1529	ACATTT	41	-0.32	1
1530	CAATTC	44	-0.42	1
1531	TATAGA	20	-0.78	1
1532	AACCCA	60	1.12	1
1533	TGCAAT	45	-0.35	1
1534	AAACGT	75	2.03	0.506192
1535	CGTGCC	54	-0.13	1
1536	GCCAAG	34	0.52	1
1537	ATCTCT	64	1.26	1
1538	TCATTT	35	-0.25	1
1539	TTTAAA	63	1.1	1
1540	AAAAGC	42	-0.57	1
1541	TCAAGA	25	-0.6	1
1542	TTCCCA	2	-1.64	1
1543	GTATTG	36	0.46	1
1544	AACACG	15	-0.48	1
1545	ACGAAA	33	0.7	1
1546	AAATCC	15	-0.55	1
1547	AAAAGA	42	0.21	1
1548	AGAGAC	32	-0.05	1
1549	CACGCC	63	0.89	1
1550	GCCACC	29	-0.09	1
1551	TTTCAC	34	0.14	1
1552	AAGATA	60	1.32	1
1553	ATAGTT	47	0.28	1
1554	GTTAGG	28	-0.26	1
1555	AGGTTA	15	-1.21	1
1556	TTACTA	34	-0.15	1
1557	CCAGCC	63	1.07	1
1558	CCCACT	49	0.39	1
1559	ACAAGA	27	-0.78	1
1560	CCTCAT	52	-0.6	1
1561	CATCTC	64	0.98	1
1562	CGGAAG	19	0.05	1
1563	TCTGCG	58	0.01	1
1564	GCGCCA	60	1.01	1
1565	AGGAAT	40	-0.54	1
1566	TTACTT	27	-0.57	1
1567	CTTCAC	25	-0.62	1
1568	CACTGG	62	1.29	1
1569	TGGACT	25	-0.98	1
1570	AGAACT	24	-0.5	1
1571	ACTATA	60	2.02	1
1572	ATACAT	18	-1.2	1
1573	GATTGT	75	2.16	0.506192
1574	TGTTTG	53	-0.41	1
1575	TTGGAT	66	1.57	1
1576	GATAGA	33	-0.23	1
1577	TTCGAC	18	0.12	1
1578	GACGAT	23	0.48	1
1579	CACGCA	15	-2.17	1
1580	CCCACA	0	-1.5	0.506192
1581	ACAGTT	40	-0.05	1
1582	TGTCCT	42	-0.08	1
1583	GCAAGA	33	-0.07	1
1584	AGTCCA	18	-0.61	1
1585	GATTCC	45	0.91	1
1586	GCAAAA	45	0.45	1
1587	CACTGT	53	-0.08	1
1588	TGTGCA	35	-0.82	1
1589	GCACGA	51	-0.63	1
1590	CGACCA	19	0.18	1
1591	CCATAC	0	-2.22	0.506192
1592	TACACT	61	1.26	1
1593	ACTGCT	75	4.28	0.506192
1594	GCTCCA	51	-0.04	1
1595	AAACGA	16	-1.08	1
1596	CGACGA	16	0.21	1
1597	AGTGCC	0	-1.71	0.506192
1598	GCCGCC	37	0.63	1
1599	GCCTGG	61	1.76	1
1600	TGGAAA	47	0.49	1
1601	AAATTT	38	0.02	1
1602	CCTCGG	28	0.59	1
1603	ATGGTT	52	0.92	1
1604	TCAGCG	15	-0.48	1
1605	GCGGGC	20	0.3	1
1606	GGCTTA	48	0.41	1
1607	TTATAT	27	-0.4	1
1608	GTCACC	14	-1.88	1
1609	ACCCCA	12	-0.82	1
1610	CCAGCG	66	1.58	1
1611	GCGTAT	15	-0.79	1
1612	GGAATC	56	-0.47	1
1613	GTGCGG	37	0.75	1
1614	CGGTCC	44	0.4	1
1615	ATTGAA	30	-0.16	1
1616	AAGCGT	75	1.87	0.506192
1617	CGTCCG	75	4.21	0.506192
1618	CCGCTC	63	1.17	1
1619	CTCATT	52	0.98	1
1620	ATTAGT	27	-0.64	1
1621	GACAAT	50	0.93	1
1622	GAATGA	36	0.63	1
1623	GCTGCG	73	1.56	1
1624	GCGGTT	61	0.53	1
1625	GTTGTG	75	1.84	0.506192
1626	GTGGCA	42	0.36	1
1627	GCAATG	45	0.16	1
1628	CTGATG	58	-0.38	1
1629	ATGCTC	28	-0.69	1
1630	CTCGGA	24	-0.98	1
1631	GGAGTC	60	-0.61	1
1632	GTCGGG	12	-0.94	1
1633	GGGCTG	41	-0.15	1
1634	CTGATC	64	1.11	1
1635	ATCGAA	29	0.45	1
1636	CTGTGG	61	1.02	1
1637	TGGGTG	41	-0.48	1
1638	GTGTGG	46	0.31	1
1639	TGGTGT	56	0.01	1
1640	TGTTAT	57	0.81	1
1641	TCCACG	12	-1.22	1
1642	ACGACA	18	-0.58	1
1643	GCCTCA	45	-0.12	1
1644	CTGCTC	18	-1.09	1
1645	CGAAAA	27	0.3	1
1646	TGCTGC	60	0.86	1
1647	TGCCTA	44	-0.09	1
1648	CTTCTC	33	-0.83	1
1649	CTCCAC	10	-1.51	1
1650	CACCCT	66	1.32	1
1651	CCTTTC	56	-0.04	1
1652	TTCGTC	48	0.38	1
1653	GTCTTT	70	2.11	1
1654	GGTCAG	35	0.07	1
1655	CAGTAC	15	-0.68	1
1656	TGGTTT	43	-0.61	1
1657	GTCACG	16	-0.9	1
1658	GTTCCA	46	-0.49	1
1659	CCAGAT	49	-0.54	1
1660	TCAGTT	42	-0.56	1
1661	GTTTTG	75	2.37	0.506192
1662	AAAAAG	38	0.65	1
1663	ACTCAT	32	-0.68	1
1664	TCTATT	53	0.7	1
1665	ATTGTT	75	2.55	0.506192
1666	GTTCTG	41	-0.01	1
1667	ACCGCC	8	-1.35	1
1668	GATTTT	65	1.21	1
1669	TATGCC	65	1.34	1
1670	GCCTTC	42	-0.49	1
1671	AGGATA	9	-0.9	1
1672	ATATTG	39	-0.03	1
1673	TTGTGT	70	1.96	1
1674	AGAATA	53	1.11	1
1675	TATTTG	68	1.71	1
1676	AGTCCG	44	0.1	1
1677	CCGGTT	75	2.44	0.506192
1678	GAGAGT	14	-0.91	1
1679	TACATT	7	-1.12	1
1680	GCAGTT	58	0.71	1
1681	CTCACC	46	0.45	1
1682	TGCCAG	36	-0.72	1
1683	GGCTCT	60	1.3	1
1684	CTTAGT	63	0.87	1
1685	GACTTT	3	-1.47	1
1686	TTTGAT	75	3.17	0.506192
1687	GGTCGA	37	0.22	1
1688	AAGGCA	45	0.84	1
1689	GCATAC	7	-1.66	1
1690	CTTGCT	60	1.16	1
1691	GCTGGC	59	0.77	1
1692	GGCTCC	31	-0.38	1
1693	ATTGTA	49	0.48	1
1694	GTATCT	54	-0.07	1
1695	ACTGTT	33	-0.61	1
1696	CACACA	14	-0.9	1
1697	GCATTG	42	0.37	1
1698	CGAATT	75	1.69	0.506192
1699	GTCTAT	49	-0.88	1
1700	CACCCC	19	-0.31	1
1701	GCTGTC	13	-1.22	1
1702	AGGACT	6	-1.47	1
1703	CTGCCT	17	-0.97	1
1704	CCTGCC	25	-0.99	1
1705	TGGCAT	14	-1.25	1
1706	CATCGA	15	-1.02	1
1707	GATTGG	60	1.21	1
1708	TGGACC	47	-0.7	1
1709	ACCATC	45	0.46	1
1710	CTGCAT	60	-0.06	1
1711	TCTTAC	72	1.98	1
1712	TACATG	40	0.8	1
1713	CACCTT	56	1.09	1
1714	CTTCAT	74	2.61	1
1715	CATGCT	68	1.29	1
1716	GGCCTA	60	-0.28	1
1717	CTACAG	52	0.05	1
1718	ATGTGC	62	1.31	1
1719	TGCACA	69	1.99	1
1720	ACAGGC	73	1.58	1
1721	GGCTAC	46	0.82	1
1722	GGCTTT	69	1.66	1
1723	GAATTG	50	-0.56	1
1724	TTGGAG	34	0.2	1
1725	GAGGTG	35	0.63	1
1726	CCAGAC	12	-0.97	1
1727	TATGAC	0	-2.2	0.506192
1728	GTGTTT	38	-0.01	1
1729	TTTGTG	75	3.13	0.506192
1730	GTGAAT	4	-1.41	1
1731	CTGGCA	56	1.06	1
1732	ATCGCT	23	-0.23	1
1733	GCCATG	7	-0.95	1
1734	ATGACG	29	0.2	1
1735	ACGATG	62	1.05	1
1736	ATGGGC	75	1.58	0.506192
1737	GGCAAA	16	-0.29	1
1738	ATTGGT	60	0.21	1
1739	CAACTA	14	-1.26	1
1740	GACCCA	24	-0.18	1
1741	GTTATA	47	0.17	1
1742	ATTGCC	69	1.54	1
1743	GCCCTA	75	2.01	0.506192
1744	ACTCAC	55	0.72	1
1745	GCACCA	37	-0.12	1
1746	GTGTCT	45	0.83	1
1747	GGGGGA	73	1.82	1
1748	GTCATC	55	1.04	1
1749	ATCCTC	40	-0.45	1
1750	CTCAAT	54	-0.2	1
1751	GTTGAG	75	1.61	0.506192
1752	GCACTG	71	1.47	1
1753	CGATTT	69	1.88	1
1754	CCACCC	24	-0.5	1
1755	CCCGCA	57	0.33	1
1756	AACTTC	6	-1.43	1
1757	CTGTAT	44	0.7	1
1758	TATCAT	55	0.46	1
1759	CTAGCA	74	3.37	1
1760	GCAGCA	71	2.15	1
1761	GTCTGA	28	0.23	1
1762	ATGGGG	25	-0.48	1
1763	GCTCAT	16	-0.98	1
1764	GGATTA	59	0.71	1
1765	TTAGTG	37	-0.27	1
1766	TTTGCT	74	1.71	1
1767	TTTGAA	54	0.77	1
1768	ACCTTG	60	0.43	1
1769	GGAAAG	70	1.28	1
1770	CCACTG	5	-1.08	1
1771	CTGTGT	52	0.83	1
1772	TGTAAA	50	0.28	1
1773	GTCGGT	56	-0.74	1
1774	GGTGGG	69	1.41	1
1775	GGGCCA	54	-0.16	1
1776	TCCAAG	20	-0.1	1
1777	AAGTCG	21	0.32	1
1778	TCGCTC	26	0.24	1
1779	CTCGTA	64	1.5	1
1780	TTGGTG	60	0.58	1
1781	GCGTTT	60	1.08	1
1782	TTTGAC	29	-0.95	1
1783	AAGGCG	23	0.06	1
1784	GCGTTC	75	1.48	0.506192
1785	TTCTTT	54	0.79	1
1786	GACTTG	15	-0.88	1
1787	TTGTGG	49	-0.78	1
1788	GAGGGG	37	0.38	1
1789	GGGCAC	25	-0.06	1
1790	TCCGTC	15	-1.77	1
1791	GTCAGA	58	1.01	1
1792	GACACT	10	-1.22	1
1793	CTGGCC	60	1.2	1
1794	GCCCAG	43	-0.78	1
1795	TTCTAC	49	0.34	1
1796	ATCCAC	71	1.57	1
1797	CACTTT	59	0.09	1
1798	GCCATC	42	0.56	1
1799	ATCTAC	36	0.49	1
1800	TACTGC	49	0.84	1
1801	TGCAGA	36	-0.36	1
1802	AGAGGC	26	-0.81	1
1803	AAACAA	47	0.52	1
1804	AGGATT	60	-0.28	1
1805	ATTTCT	48	0.8	1
1806	AAAACC	10	-1.32	1
1807	GGGGCA	37	-0.31	1
1808	GCGCTG	41	-0.35	1
1809	CTGAGC	48	0.58	1
1810	CAGACT	68	2.53	1
1811	ACTACG	14	-0.86	1
1812	ACGGAG	15	-1.14	1
1813	TTTCTG	71	2.29	1
1814	TTCTAT	16	-1.14	1
1815	GCCCTC	22	-0.39	1
1816	CTCCCC	5	-1.45	1
1817	TTCGTG	32	0.32	1
1818	GTGCCC	50	0.88	1
1819	AATCCG	75	1.79	0.506192
1820	CCGATG	34	0.09	1
1821	ATGGTC	73	1.68	1
1822	CCCTCA	13	-0.85	1
1823	ACTCCA	7	-1.29	1
1824	AAGTTT	74	1.48	1
1825	TTAGCT	25	-0.51	1
1826	TTAACT	32	-0.21	1
1827	ACTTTT	69	2	1
1828	ACACCA	32	-0.61	1
1829	TTAACC	31	-0.87	1
1830	GGACCT	60	-0.45	1
1831	CGGGCC	37	0.54	1
1832	ATGACC	67	1	1
1833	CGGTAC	27	0.28	1
1834	ATCCAA	25	-1.1	1
1835	CAAGCC	14	-0.92	1
1836	GCCGAC	50	0.99	1
1837	TACCAC	68	1.42	1
1838	CACAAC	19	-0.69	1
1839	CTCATC	54	0.61	1
1840	ATCGGT	37	0.66	1
1841	GGTGTC	74	1.81	1
1842	ACAGCT	61	1.23	1
1843	GTGGAC	29	-0.47	1
1844	AGCGGC	59	1.18	1
1845	AAGATG	19	-0.23	1
1846	ATGATC	19	-0.11	1
1847	ACCCCC	32	-0.92	1
1848	CCCGAG	6	-1.6	1
1849	AGTGTC	30	-0.56	1
1850	GTCTGT	55	-0.42	1
1851	TGTGTC	34	-0.76	1
1852	ATGCGG	28	0.57	1
1853	GCACAC	18	-0.53	1
1854	AGCGTG	22	-0.37	1
1855	GACTTC	24	-0.85	1
1856	TTCACG	21	-0.17	1
1857	ACGAGG	0	-1.86	0.506192
1858	GGGACG	19	0.27	1
1859	ACGGCC	29	0.14	1
1860	TCAACC	43	0.03	1
1861	ATGTTG	67	1.85	1
1862	TTGCGA	20	-0.02	1
1863	CGAGCC	26	-0.83	1
1864	GCCTCC	50	0.6	1
1865	TTGGCA	8	-1.68	1
1866	AAGGAT	60	1.04	1
1867	GTCCCG	2	-2.12	1
1868	CCGCTA	60	0.92	1
1869	CTACTG	46	-0.6	1
1870	CCCTCC	16	-0.85	1
1871	TTGATC	53	-0.34	1
1872	ATCTGG	33	-0.04	1
1873	TGGGGG	55	-0.12	1
1874	GGGAGT	4	-1.07	1
1875	GACCGC	30	0.4	1
1876	CGCTTG	26	0.3	1
1877	TTCTTG	75	3.04	0.506192
1878	TTGCAG	69	1.24	1
1879	CAGGCT	60	-0.22	1
1880	GCTCTG	58	-0.65	1
1881	CGCTGG	12	-1.22	1
1882	TGGCGC	42	0.77	1
1883	TTGACC	16	-0.82	1
1884	ACCACA	33	0.58	1
1885	ACATCC	24	0.26	1
1886	CATCCG	54	0.01	1
1887	CCGGGG	31	0.07	1
1888	GTCCTG	48	0.89	1
1889	AATGAC	15	-0.36	1
1890	CTCTTG	60	0.73	1
1891	GATTGC	55	-0.52	1
1892	TGCCAC	0	-1.54	0.506192
1893	CATAAC	56	0.25	1
1894	AGGAGT	14	-0.56	1
1895	CACTCC	15	-0.48	1
1896	AGCGAG	12	-1.66	1
1897	GCTGTG	72	1.99	1
1898	ATGGCC	41	0.8	1
1899	AATGCC	57	0.72	1
1900	GCGTCA	24	0.14	1
1901	TCACTG	37	0.26	1
1902	GGTCGC	63	0.75	1
1903	GAGGGA	13	-1.05	1
1904	GGAAGG	50	-0.08	1
1905	ACTCGT	74	1.71	1
1906	CTCGGG	48	0.48	1
1907	GGGGCC	51	0.84	1
1908	GCCTTG	75	6.76	0.506192
1909	TTCAGC	0	-2.34	0.506192
1910	CGGCCA	23	0.38	1
1911	ACAGCG	75	2.24	0.506192
1912	GCGATG	0	-3.72	0.506192
1913	ATGATT	44	0.91	1
1914	ATTCGA	59	1.21	1
1915	GATGGC	42	-0.14	1
1916	GGCCTC	57	0.95	1
1917	TTCTGG	58	1.04	1
1918	TGGCTG	26	-1.09	1
1919	ATCGAC	18	-0.44	1
1920	GACCTA	0	-1.53	0.506192
1921	TCTGAC	15	0.33	1
1922	TACTCC	28	-0.48	1
1923	TCCGTG	0	-2.6	0.506192
1924	GCTTTG	70	1.79	1
1925	TTGCTC	58	-0.16	1
1926	CTCATG	44	0.25	1
1927	CTCTGC	10	-1.32	1
1928	TGCCTC	51	-0.61	1
1929	CGCAGT	21	0.25	1
1930	ATGTGT	75	2.67	0.506192
1931	TGTGCT	75	2.51	0.506192
1932	GCTAAG	24	-0.37	1
1933	GCAGGG	46	0.54	1
1934	CTTTCG	57	0.79	1
1935	GATCTC	69	1.82	1
1936	GGACAC	6	-2	1
1937	CACGAA	14	-0.67	1
1938	CAGCCG	45	0.34	1
1939	CCGTAT	49	-0.52	1
1940	TATGTG	60	1.12	1
1941	GGAGCC	53	-0.66	1
1942	TACAGC	0	-2.31	0.506192
1943	ATCCCG	2	-1.05	1
1944	CCGTCC	15	-0.62	1
1945	ATGGGA	40	0.32	1
1946	CTGCGA	62	1.28	1
1947	CGATGC	20	-1.15	1
1948	TGCTTC	48	-0.86	1
1949	TTCATC	3	-2.03	1
1950	GGCAAC	10	-1.36	1
1951	AACGCT	67	1.5	1
1952	ATAGAG	30	-0.69	1
1953	TTTATC	28	-0.98	1
1954	ATCATC	23	-0.32	1
1955	GGTGTT	60	0.96	1
1956	GAATCC	9	-1.71	1
1957	TCCGAC	8	-1.24	1
1958	GACATC	6	-1.75	1
1959	GCTGAC	54	0.56	1
1960	CAGCCC	18	-0.84	1
1961	CCCCAG	45	0.26	1
1962	CTCTCA	0	-1.11	0.506192
1963	CTAACC	0	-1.57	0.506192
1964	AACACT	10	-1.2	1
1965	ACTGGG	47	-0.38	1
1966	GGGAAG	44	0.55	1
1967	GCACGG	37	0.01	1
1968	GGGCCG	23	0.4	1
1969	CCGGCC	21	-1.01	1
1970	GCCAGT	70	0.45	1
1971	GTGCAG	46	0.44	1
1972	AGTGGG	8	-1.46	1
1973	CCCCTT	35	0.34	1
1974	CCAGTC	57	0.36	1
1975	ACCCCT	47	-0.63	1
1976	CACAGG	0	-2.21	0.506192
1977	ACAGGG	44	0.27	1
1978	GGGTGC	34	-0.94	1
1979	TGCCCA	60	-0.26	1
1980	GTGTAA	53	-0.19	1
1981	GTGAAG	26	0.17	1
1982	TCTCGA	59	1.25	1
1983	CGAGCG	24	-0.55	1
1984	GCGAAG	16	-0.66	1
1985	CGCTAT	14	-0.97	1
1986	GGAGAG	40	-0.63	1
1987	TTTGCG	15	-0.63	1
1988	GCGACG	41	0.83	1
1989	ACGGTC	72	1.48	1
1990	AAGGCC	17	-0.2	1
1991	AACCAA	6	-1.37	1
1992	GTCGCC	47	0.27	1
1993	ATTAAG	63	1.11	1
1994	AAAATC	67	1.49	1
1995	ATAAAT	32	-0.24	1
1996	GCCTTA	52	0.55	1
1997	GAGATA	58	0.34	1
1998	TTACAG	21	-0.81	1
[truncated: 1,925 more rows]

## Sheet: C57BL6_TS22_vs_C57BL6J_TS23
	Codon Pair	Stat	Effect Size	p-value
0	ATGTCT	49	1.15	1
1	TCTCCA	27	-0.2	1
2	CCACTT	55	1.36	1
3	CTTATA	24	-0.6	1
4	ATAAGA	37	-0.16	1
5	AGAAGC	35	-0.77	1
6	AGCATT	36	0.26	1
7	ATTGTC	32	-0.29	1
8	GTCGAT	42	0.92	1
9	GATATC	39	0.8	1
10	ATCACT	18	-0.96	1
11	ACTGAA	29	-0.04	1
12	GAAGTT	37	0.16	1
13	GTTTTC	30	-0.24	1
14	TTCAAT	46	0.68	1
15	AATCAA	35	0.14	1
16	CAATAT	27	-0.61	1
17	TATGCA	38	-0.28	1
18	GCATCA	36	0.05	1
19	TCACAA	30	-0.46	1
20	CAAAGT	28	-0.62	1
21	AGTTGT	62	2.07	1
22	TGTGAT	33	-1.05	1
23	GATGGA	29	-0.64	1
24	GGAGCA	23	-0.4	1
25	TCACTT	27	-0.5	1
26	CTTAGC	8	-1.35	1
27	AGCAAG	29	-0.2	1
28	AAGAAA	54	1.34	1
29	AAAGAC	40	0.47	1
30	GACCTG	18	-0.65	1
31	CTGAAA	54	0.99	1
32	AAAAAC	46	0.55	1
33	AACCTC	13	-0.92	1
34	CTCCTT	19	-1.09	1
35	CTTGAG	22	-0.33	1
36	GAGAGA	20	-0.69	1
37	AGAGAA	38	0.36	1
38	GAACTT	43	0.5	1
39	CTTGGA	36	-0.73	1
40	GGAGAT	36	0.26	1
41	GATGTC	53	0.81	1
42	GTCCTT	58	1.79	1
43	CTTCAG	41	0.34	1
44	CAGAGA	54	1.04	1
45	AGACCA	31	-0.12	1
46	CCACAT	25	-1.32	1
47	CATGAC	36	0.26	1
48	GACCCT	19	-0.5	1
49	CCTGAG	13	-1.15	1
50	GAGACG	21	-1.14	1
51	ACGATA	17	-1.54	1
52	ATAGAC	9	-0.98	1
53	CTGACC	18	-0.52	1
54	ACCCTA	48	1.47	1
55	CTAGAA	31	-0.47	1
56	CTTCTG	31	-0.19	1
57	CTGGAT	4	-1.04	1
58	GATCGC	35	0.77	1
59	CGCGAC	11	-0.39	1
60	GACTGC	6	-2.09	1
61	TGCAAC	47	0.76	1
62	AACGGG	32	-0.04	1
63	GGGCGT	62	1.61	1
64	CGTGTT	48	0.68	1
65	GTTGAT	42	1	1
66	GATTTC	10	-1.07	1
67	TTCAAC	2	-1.63	1
68	AACGAA	9	-1.15	1
69	GAATTC	15	-0.71	1
70	TTCCTC	8	-1.53	1
71	CTCCTG	6	-1.97	1
72	CTGTTC	27	0.14	1
73	TTCCTT	4	-2.18	1
74	CTTTTC	16	-0.77	1
75	TTCAAG	27	0.94	1
76	AAGATT	34	0.09	1
77	ATTGCT	54	1.89	1
78	GCTCAA	32	0.02	1
79	CAAGCT	39	0.07	1
80	GCTTGC	4	-1.33	1
81	TGCTAT	22	-1.09	1
82	TATTAT	52	0.86	1
83	TATGCT	57	2.35	1
84	GCTCTC	47	0.61	1
85	CTCGAT	4	-2	1
86	GATCAG	45	0.46	1
87	CAGGCC	18	-0.43	1
88	GCCGCA	5	-1.76	1
89	GCAGAG	28	0.77	1
90	GAGCTA	53	1.38	1
91	CTAGGC	12	-1.97	1
92	GGCGAG	26	0.26	1
93	GAGAAG	34	0.9	1
94	AAGAGA	55	1.21	1
95	AGAGCC	32	-1.23	1
96	GCCCTG	26	-0.37	1
97	CTGCCC	10	-1.04	1
98	CCCAAT	40	0.33	1
99	AATGAA	31	0.08	1
100	GAAAAG	42	0.43	1
101	AAGAGG	42	1	1
102	AGGAAC	29	-0.7	1
103	AACCTG	25	-0.16	1
104	CTGTCA	19	-0.44	1
105	CAAGAT	35	0.23	1
106	CGCAGG	22	0.02	1
107	AGGCAA	24	-1.06	1
108	CAAGAA	41	0.42	1
109	GAAGAC	9	-1.48	1
110	GACCAA	11	-1.61	1
111	CAAAGG	34	0.1	1
112	AGGAGA	57	1.1	1
113	AGATTC	25	-0.96	1
114	TTCGAG	30	0.11	1
115	GAGCCC	26	0.03	1
116	CCCCGA	39	0.28	1
117	CGAAGC	57	1.73	1
118	AGCAGA	32	-0.2	1
119	AGACAA	39	0.19	1
120	CAACTG	16	-0.86	1
121	CTGGAC	26	0.17	1
122	GACGAA	27	0.14	1
123	GAAGAA	46	0.6	1
124	GAACCT	16	-1.14	1
125	CCTGGG	24	-1.16	1
126	GGGCGC	32	0.14	1
127	CGCCGA	12	-1.01	1
128	AGCTGG	16	-1.68	1
129	TGGCAG	32	-1.15	1
130	CAGAAG	42	1.27	1
131	AGACGT	29	-0.11	1
132	CGTGAG	45	0.83	1
133	GAGCAG	34	0.74	1
134	CAGGAG	22	-0.13	1
135	GAGGAG	31	1.1	1
136	GAGCGC	39	0.31	1
137	CGCGCT	26	-0.15	1
138	GCTGAG	40	1.32	1
139	CAGCGG	37	0.41	1
140	CGGCTG	43	0.81	1
141	CTGGAG	28	0.3	1
142	CAGCGC	13	-0.77	1
143	CGCTAC	26	-0.05	1
144	TACAGG	43	0.6	1
145	AGGCAG	17	-1.78	1
146	CAGCAC	31	-0.11	1
147	CACCGC	20	-0.57	1
148	CGCGAT	4	-1.88	1
149	GATGAA	54	1.25	1
150	GAAGAG	55	1.19	1
151	AGACTG	38	0.43	1
152	CTGCAA	10	-1.63	1
153	AGGCGA	63	2.8	1
154	CGAGAA	36	0.18	1
155	GAACTG	9	-0.54	1
156	GAGGAA	56	1.49	1
157	GAACGC	22	-0.14	1
158	CGCCTT	42	0.11	1
159	CTTGCA	28	-0.51	1
160	GAGAAA	54	0.91	1
161	AAAGAG	33	0.53	1
162	GAGCCG	24	-0.63	1
163	CCGCTT	39	0.8	1
164	CTTGGC	12	-0.78	1
165	GGCTGG	5	-2.4	1
166	TGGAGT	45	0.77	1
167	AGTAAG	41	0.79	1
168	AAGGGT	24	-0.83	1
169	GGTCGT	63	2.26	1
170	CGTGAC	21	-0.73	1
171	GACGCG	57	1.97	1
172	GCGGAG	26	0.6	1
173	GAGTTT	53	0.92	1
174	TTTTCT	39	-0.44	1
175	TCTGAG	24	-0.46	1
176	GAGGTA	57	1.4	1
177	GTAGAG	25	-0.51	1
178	GAACAG	24	-0.32	1
179	CAGCAA	30	-0.44	1
180	CAAGAG	39	0.24	1
181	GAGAGG	5	-1.57	1
182	CAGGAA	30	0.02	1
183	GAACTC	32	0.43	1
184	CTCAAG	34	1.15	1
185	AAGGGC	29	-0.1	1
186	GGCAAG	49	1.23	1
187	GGCCAA	56	1.5	1
188	CAAACA	32	-0.43	1
189	ACAGAA	49	0.87	1
190	AGAAGG	41	0.65	1
191	AGGCTG	34	0.4	1
192	CTGCAG	7	-1.36	1
193	AAGCGC	47	0.69	1
194	CTACGC	27	-0.4	1
195	CGCGAA	56	1.32	1
196	GAACCC	3	-2.15	1
197	CCCCTG	5	-1.43	1
198	CTGCTA	6	-1.72	1
199	CTAAGG	50	1.09	1
200	AGGCGC	51	1.81	1
201	GATCTG	39	0.87	1
202	GAGTTG	54	1.08	1
203	TTGAGG	35	-0.29	1
204	GAACAA	40	0.52	1
205	CGCGAG	27	0.74	1
206	CAGAGG	38	0.33	1
207	GAGCTG	27	0.35	1
208	CTGAGG	45	0.67	1
209	CTGAAT	28	-0.06	1
210	AATCGA	26	-0.47	1
211	CGAAGG	46	0.82	1
212	GAGCAA	33	-0.66	1
213	AGGCGT	11	-1.17	1
214	CTAAGA	34	-0.18	1
215	AGACGC	45	0.45	1
216	CTGGCT	35	0.3	1
217	GAGGAC	27	0.42	1
218	GACGAG	41	1.34	1
219	CTGACG	25	-0.44	1
220	ACGCGG	23	-0.28	1
221	CGGATC	37	0.46	1
222	ATCCGG	42	0.96	1
223	CGGGAA	37	1.34	1
224	CCCGAC	35	0.22	1
225	GAGAGC	32	-0.01	1
226	ATTACC	12	-1.98	1
227	ACCCAG	10	-1.27	1
228	AGGTGG	35	-1.29	1
229	CAGTGG	11	-1.4	1
230	CAGCTC	32	0.26	1
231	CTCGAA	44	0.67	1
232	GAAAAC	19	-0.61	1
233	AACGAG	21	-0.54	1
234	GAGGCA	25	-0.4	1
235	GCAGAC	21	-0.68	1
236	GACGCC	22	-0.17	1
237	GCCCGT	50	0.66	1
238	CGTCAG	33	0.5	1
239	CAGAAC	8	-1.7	1
240	AACAAG	49	0.63	1
241	AAGGTC	25	-0.06	1
242	GTCTAC	6	-1.56	1
243	TACTCT	49	0.84	1
244	TCTAGG	57	1.38	1
245	AGGCCT	32	-1.18	1
246	CCTAGC	12	-1	1
247	AGCAGG	37	-0.3	1
248	AGGCTT	62	1.73	1
249	CTTCGC	9	-0.66	1
250	CGCCAG	32	0.4	1
251	CTGGGG	10	-1.16	1
252	GGGGAG	34	-0.13	1
253	GAGCGT	40	0.66	1
254	CTCCGG	57	1.58	1
255	CGGGAG	39	1.03	1
256	CGCCGC	25	-0.13	1
257	GACCTC	24	-0.26	1
258	CTCCAA	16	-1.88	1
259	CAACAG	30	-1.08	1
260	CGTCCC	16	-0.93	1
261	CCCGCT	29	0.03	1
262	GAGGCG	34	0.64	1
263	GCGCGC	46	1.29	1
264	CGCAAC	16	-0.84	1
265	AACCAG	21	-0.18	1
266	TGGGAG	18	-0.53	1
267	AGGCCG	29	0.33	1
268	CCGCAG	36	-0.14	1
269	CGGGCG	25	0.77	1
270	CGCCTG	33	0.3	1
271	CGGTTC	26	-0.2	1
272	TTCCGC	19	-0.63	1
273	GACAGG	35	0.98	1
274	AGGGAG	22	-0.18	1
275	CGCTTC	33	0.31	1
276	TTCCGG	32	0.46	1
277	AAGCTG	21	0.28	1
278	CAACGA	50	0.75	1
279	CGAGCA	63	2.87	1
280	GAGCTC	25	-0.23	1
281	CTCCAG	11	-1.1	1
282	CAGGAC	14	-1.13	1
283	GACAGC	16	-0.76	1
284	AGCCTC	8	-1.43	1
285	CTCCTA	37	0.38	1
286	CTAGAT	32	0.22	1
287	CGACTC	30	0.11	1
288	CGAGAG	53	1.3	1
289	GAGCCA	41	0.47	1
290	CCAAAC	32	-0.78	1
291	AACAGG	41	0.59	1
292	AGGAGC	17	-1.19	1
293	AGCCGG	40	0.98	1
294	CGGCAA	58	1.64	1
295	AGGGAA	40	0.68	1
296	GAAAGC	21	-0.29	1
297	AGCCAG	14	-0.73	1
298	CGCACA	28	0.27	1
299	ACACTG	14	-0.69	1
300	CTGTAC	32	0.22	1
301	TACGCC	49	0.89	1
302	GCCAAA	48	1.05	1
303	AAACCC	54	1.05	1
304	CCCAGC	14	-1.14	1
305	CAGCGT	59	2.22	1
306	CGTAGG	28	0.5	1
307	GAACGG	53	1.57	1
308	CTGTTG	26	-0.17	1
309	TTGCAA	25	-0.61	1
310	CAGCAG	47	0.74	1
311	AGGAAA	54	1.3	1
312	AAACAC	38	0.34	1
313	GAGGAT	51	1.69	1
314	AAGCGG	54	1.9	1
315	CAAGAC	2	-2.71	1
316	CAGCGA	48	0.96	1
317	GAAAGG	15	-0.45	1
318	AGGAGG	61	2.49	1
319	CAGTAT	34	-0.26	1
320	TATCAG	37	0.02	1
321	GAGCGG	35	0.72	1
322	GAAAGA	40	0.26	1
323	CTGCGG	47	1.01	1
324	CGGGAT	33	0.21	1
325	GAAGAT	55	1.23	1
326	AGGGAT	15	-0.43	1
327	AAATGG	42	0.54	1
328	TGGCAA	31	-1.26	1
329	CAACCA	25	-1.15	1
330	CCAAGG	13	-1.54	1
331	AAAGAA	51	0.77	1
332	GAAAAT	42	0.34	1
333	GTTCGT	55	1.4	1
334	CGTAGT	46	0.68	1
335	AGTAAC	37	-1.04	1
336	AGGCTC	12	-1.4	1
337	CTCTTC	16	-0.75	1
338	TTCACC	12	-1.26	1
339	ACCAAA	20	-0.51	1
340	AAACGC	44	1.38	1
341	CGCAGA	24	-0.31	1
342	AGAGGG	41	0.48	1
343	GGGGAT	5	-1.53	1
344	GATGAG	21	1.13	1
345	CCCATC	13	-0.81	1
346	ATCCAG	27	0.01	1
347	CAGCTG	27	-0.19	1
348	CTGGAA	21	-0.24	1
349	GATTCT	42	0.72	1
350	TCTCAG	39	0.21	1
351	GAGCGA	36	0.75	1
352	CAGGAT	58	1.48	1
353	GATCGG	60	2.51	1
354	CGGCGG	53	1.71	1
355	CGGCCT	44	0.48	1
356	CCTCTG	45	0.9	1
357	AGAGAG	41	0.36	1
358	CGTCGA	63	3.32	1
359	CGACAG	59	2.16	1
360	GACCGT	25	-0.5	1
361	CAGATC	32	0.75	1
362	ATCCTA	12	-1.07	1
363	CTAGAG	41	0.78	1
364	CAGTTT	57	1.64	1
365	TTTCAG	48	1.12	1
366	GAGCAC	26	0.24	1
367	CACCAA	14	-1.48	1
368	CAACGG	58	2.1	1
369	GAAGCC	7	-1.62	1
370	GCCAGA	40	0.3	1
371	AGAAGA	36	0.5	1
372	AGACGA	62	1.47	1
373	CGAGAT	44	0.66	1
374	ACGTTC	34	0.25	1
375	TTCCAG	24	-0.33	1
376	CAGGGA	23	-0.88	1
377	GGAGAA	20	-1.19	1
378	GAATCG	51	1.21	1
379	TCGAGA	43	0.43	1
380	AGACGG	63	2.01	1
381	GAGGGC	42	0.45	1
382	AAGTTC	43	0.75	1
383	CGGACA	39	0.77	1
384	AGGCGG	63	3.7	1
385	CGGCGT	35	1.55	1
386	CGTCAA	41	0.63	1
387	TTCCAA	18	-1.76	1
388	CACCTC	2	-2.51	1
389	CTTCGG	51	1.5	1
390	CGGCAG	22	-0.48	1
391	GAATGC	13	-1.57	1
392	TGCGAC	12	-1.19	1
393	GACAGA	39	0.25	1
394	AGAAAA	38	0.17	1
395	AAATCT	41	0.65	1
396	TCTCGT	63	2.77	1
397	CGTGAA	63	1.66	1
398	CGGGAC	44	0.93	1
399	GACCAG	31	0.87	1
400	TTCCGT	28	-0.13	1
401	CGTCGG	53	1.51	1
402	CGCCAC	33	0.17	1
403	CACCTG	25	0.04	1
404	GAACGT	21	-1.46	1
405	CCATCC	34	0.23	1
406	TCCCGC	48	0.94	1
407	CGCCGG	39	1.15	1
408	CACCAG	21	-0.65	1
409	CCATTC	9	-1.03	1
410	AGATCA	48	0.5	1
411	TCATTC	12	-0.91	1
412	CTCAGA	27	-0.36	1
413	AAATTC	38	0.25	1
414	TTCCAT	33	-1.13	1
415	CATGAG	42	0.8	1
416	CGTGGC	32	0.2	1
417	CGTTTG	48	1.38	1
418	AGGGTG	29	-0.17	1
419	GTGGAG	32	0.3	1
420	CAGCTT	40	1.23	1
421	CGCGGA	60	1.73	1
422	GGACAG	42	-0.85	1
423	GAATGT	39	0.14	1
424	TGTGAC	11	-0.91	1
425	AAATTA	45	0.65	1
426	TTACAC	26	0.05	1
427	CACCGG	31	-0.17	1
428	GAACTA	33	0.16	1
429	GAGGTC	28	0.18	1
430	GTCCGC	49	0.53	1
431	AGAAAG	45	0.69	1
432	AAGCTC	27	-0.2	1
433	CTCCGC	24	-0.1	1
434	CTCAGG	31	-1.5	1
435	CGCCGT	34	0.42	1
436	CGTCAT	42	-0.66	1
437	GAGTTC	26	0.38	1
438	AAGCAG	50	1.62	1
439	CTGCGC	27	-0.1	1
440	CGCCTC	42	0.71	1
441	GAACCG	9	-1.55	1
442	CCGGAC	20	-1.04	1
443	CTCCGT	57	1.67	1
444	TGCGTC	46	0.93	1
445	GTCGAG	27	0.97	1
446	GACAGT	22	-0.89	1
447	AAGATC	52	1.17	1
448	ATCCGC	44	0.34	1
449	AGGGAC	11	-1.19	1
450	GGACTG	12	-1.83	1
451	CTTGAC	47	0.8	1
452	CTCGAC	31	0.63	1
453	AAAGTC	39	0.28	1
454	GTCCGT	9	-1.28	1
455	CAAGGG	7	-1.92	1
456	GGGCTC	6	-1.81	1
457	CTCGGC	7	-1.43	1
458	CGGCGC	33	0.15	1
459	CGTCTC	43	1	1
460	CTCCAT	23	-1.74	1
461	CGGTGC	44	0.84	1
462	TGCCTG	20	-0.35	1
463	CAATTT	32	-0.77	1
464	TTTCGC	63	2.56	1
465	CGCTTT	57	1.49	1
466	TTTGAG	36	0.2	1
467	CAGTTG	55	1.38	1
468	TTGAGA	48	0.98	1
469	AGACAG	43	0.61	1
470	AGAGTC	48	0.43	1
471	GAGCTT	57	1.49	1
472	CTTCGT	60	1.59	1
473	CTGCTG	19	-0.62	1
474	CTGCAC	27	0.25	1
475	CAGGTG	5	-1.67	1
476	GTGGGT	27	-0.18	1
477	GGTGGC	50	1.12	1
478	GGCAGG	55	1.62	1
479	CGTCGT	56	1.71	1
480	GACAAC	23	-0.26	1
481	AACAGA	33	-0.22	1
482	GAAGTA	35	0.01	1
483	GAAGGG	7	-1.8	1
484	GGGCAG	40	0.66	1
485	CGCCAA	35	0.24	1
486	GTAGAA	34	0.42	1
487	CACCCA	38	0.47	1
488	CCACGC	25	-0.36	1
489	TTGCGC	51	1.21	1
490	AAGCGA	57	1.73	1
491	GATGGT	40	-0.38	1
492	GGTCAA	11	-1.91	1
493	CAATAC	12	-1.68	1
494	TACCTG	19	-0.55	1
495	TTTGCC	27	0.55	1
496	GCCAGG	27	0.83	1
497	GATACG	48	0.79	1
498	ACGATT	44	0.77	1
499	ATTCGT	42	0.74	1
500	CGTCGC	52	0.91	1
501	CTACGT	62	2.17	1
502	CAAAGA	38	-0.74	1
503	CAAATC	33	-0.79	1
504	ATCCGT	54	1.19	1
505	ATCCTG	23	-0.45	1
506	GAGCCT	6	-2.19	1
507	CCTGGT	34	-1.32	1
508	GGTACA	43	0.38	1
509	ACACGC	40	1.25	1
510	GCCAAT	21	-0.71	1
511	AATGTC	24	-0.52	1
512	GTCCCA	4	-1.99	1
513	CCAGTG	23	-1.21	1
514	GTGCGT	19	-0.36	1
515	CGTTCC	45	0.88	1
516	TCCAGC	15	-0.98	1
517	AGCCCT	10	-1.72	1
518	CCTCTC	42	-1.08	1
519	CTCTAT	6	-1.88	1
520	TATGAG	33	0.58	1
521	GAGTAC	27	0.03	1
522	TACATC	24	-0.47	1
523	AGGTCT	24	-0.18	1
524	TCTCAA	28	-0.88	1
525	TACCGC	35	0.7	1
526	CGCCCT	13	-0.95	1
527	CCTTAA	35	0.84	1
528	ATGGAG	41	1.14	1
529	TTGCCT	40	-1.07	1
530	CCTCCT	39	-0.79	1
531	CCTCCG	15	-1.87	1
532	CCGGGA	5	-2.43	1
533	GGAAAC	38	-0.3	1
534	AACCGG	46	1.27	1
535	CGGAGG	57	2.24	1
536	AGGGTT	63	2.55	1
537	GTTTCC	44	0.62	1
538	TCCATC	23	-0.13	1
539	ATCAAT	35	0.92	1
540	AATAAC	27	-0.21	1
541	AACCCT	35	0.42	1
542	CCTCAA	20	-1.02	1
543	GAGACA	21	-0.47	1
544	ACATCT	27	-0.47	1
545	TCTGGC	9	-1.4	1
546	GTTCCT	40	-0.14	1
547	CCTACC	20	-1.47	1
548	ACCACC	17	-0.72	1
549	ACCTCA	14	-1.54	1
550	TCAGCC	19	-0.48	1
551	GCCGGG	21	-0.58	1
552	GGGTTT	45	0.7	1
553	TTTCCC	17	-1.68	1
554	CCCACC	11	-1.16	1
555	CAGTCA	30	-0.38	1
556	TCATCT	21	-0.94	1
557	TCTAAG	56	1.21	1
558	ATCTCC	19	-0.77	1
559	TCCTTG	21	-0.21	1
560	TTGAAG	55	1.65	1
561	CGCTCC	16	-0.55	1
562	TCCACC	29	-0.01	1
563	ACCTAC	15	-0.84	1
564	GCCTAC	23	0.04	1
565	CCTTCC	22	-0.99	1
566	TCCATG	9	-1.03	1
567	ATGATG	52	1.85	1
568	ATGAGC	59	1.85	1
569	AGCAAC	5	-1.41	1
570	AACCGC	25	-0.45	1
571	CGCAGC	34	0.04	1
572	AGCTCA	17	-1.2	1
573	TCAGGA	20	-0.78	1
574	GGAGGC	59	2.27	1
575	GGCCAG	27	-0.06	1
576	CAGTCC	24	-0.21	1
577	TCCCTG	26	-0.62	1
578	CTGCCG	16	-0.93	1
579	CCGAGC	35	1.42	1
580	AGCTCC	29	-0.41	1
581	TCCATT	16	-1.24	1
582	ATTCTC	11	-0.15	1
583	AAGACC	30	0.75	1
584	ACCTCC	16	-0.8	1
585	TCCCTC	30	0.32	1
586	CTCAAC	18	-0.59	1
587	CCTCCA	27	-1.49	1
588	CCAGGT	38	-1.11	1
589	GGTTCT	40	-0.93	1
590	TCTCTG	2	-2.4	1
591	CAGAGC	12	-1.07	1
592	AGCAAA	42	0.23	1
593	AAACCA	45	0.62	1
594	TCCAAC	15	-0.77	1
595	CTCTCT	29	0.07	1
596	TCTTCA	33	-0.24	1
597	TCAGTC	4	-2.06	1
598	GTCCAC	25	-0.4	1
599	CACTAT	44	0.97	1
600	GCTGAT	42	0.63	1
601	GAAGGC	23	0.45	1
602	AAGCCA	34	-0.37	1
603	CCACTC	32	0.1	1
604	CTCACG	38	0.27	1
605	ACGGAC	16	-0.91	1
606	GACAAG	25	0.52	1
607	AAGAAC	26	0.63	1
608	AAGGAC	36	0.83	1
609	GACAAA	35	0.01	1
610	AGGGGC	57	1.84	1
611	GGTAAA	56	1.59	1
612	AAAGGC	36	0.04	1
613	GGCACA	24	-0.35	1
614	ACAGGA	24	-1.13	1
615	GGAACT	26	-0.9	1
616	ACTCGG	62	1.87	1
617	ACCATG	15	-0.96	1
618	ATGCTA	27	0.03	1
619	AAAACT	45	0.69	1
620	ACTCTT	34	-0.46	1
621	CTTCAA	28	-0.79	1
622	GGGTCT	25	-1.65	1
623	CAGAGT	49	1.68	1
624	AGTGAT	30	-0.1	1
625	GAAATG	34	0.16	1
626	ATGGCA	25	-0.3	1
627	GCAATA	31	-0.24	1
628	ATAGCA	20	-0.32	1
629	GCAAAT	40	0.39	1
630	AATCAG	30	-0.64	1
631	CAGACA	21	-1.75	1
632	ACACCG	28	-0.19	1
633	CCGAAC	5	-2.03	1
634	AACTTG	39	-0.16	1
635	TTGATA	39	0.37	1
636	ATACCA	36	-0.58	1
637	CCATTT	19	-1.22	1
638	TTTGGA	41	0.09	1
639	GGAGAC	5	-2.12	1
640	GACGTG	25	0.34	1
641	GTGGTG	23	-0.33	1
642	GTGGGC	29	0.4	1
643	GGCTGT	42	-0.81	1
644	TGTCTG	19	-0.72	1
645	CTGGCG	13	-0.9	1
646	GCGATT	16	-0.93	1
647	ATTCAC	53	0.93	1
648	CACATA	34	0.17	1
649	ATAAAG	34	0.02	1
650	AAGAGC	33	0.02	1
651	AGCTGT	13	-1.81	1
652	TGTAGA	31	-0.61	1
653	AGGTTC	53	1.74	1
654	CGTTTT	42	0.58	1
655	TTTAAT	56	0.98	1
656	AATCTG	28	-0.05	1
657	TTCATG	45	0.44	1
658	ATGCGT	47	1.5	1
659	CGTGTC	16	-1.35	1
660	GTCTCC	6	-1.45	1
661	TCCATA	7	-1.12	1
662	ATAAAC	43	0.37	1
663	AACAAC	31	-0.09	1
664	AACATT	41	0.27	1
665	ATTGTG	21	-0.65	1
666	GTGAAA	57	1.73	1
667	AAATGT	57	1.84	1
668	TGTACA	23	-0.74	1
669	ACAAAA	43	0.54	1
670	AAAATT	56	1.35	1
671	CGTCAC	59	1.26	1
672	CACTTG	10	-1.95	1
673	TTGAAA	40	0.51	1
674	AAAGCT	56	1.22	1
675	GCTGTT	45	0.67	1
676	GTTAAT	28	-0.37	1
677	AATAAT	31	0.02	1
678	AACCTT	53	0.93	1
679	CTTGTA	37	-0.51	1
680	GTACTT	36	-0.2	1
681	CTTAGG	35	-0.37	1
682	AGGTTT	28	-0.37	1
683	TTTGGC	54	1.37	1
684	GAGATG	42	1.33	1
685	ATGAAG	42	1.01	1
686	AAGTAC	38	0.84	1
687	TACTTT	25	-0.32	1
688	TCTGTA	36	-0.05	1
689	GTACAG	31	-0.01	1
690	CAGGTT	59	2	1
691	GTTCCC	43	1.13	1
692	CCCAGA	18	-1.72	1
693	GATGAT	44	0.7	1
694	CGGAAT	63	3.95	1
695	AATTTT	40	0.46	1
696	TTTATT	47	0.67	1
697	ATTTAC	25	-0.46	1
698	TACTTG	16	-1.36	1
699	TTGGAA	33	-0.34	1
700	CTAATG	54	1.16	1
701	ATGCAT	50	1.48	1
702	CATGAT	39	0.34	1
703	GGCGAT	25	-0.18	1
704	GATCCA	30	-0.72	1
705	CCAGAA	32	-0.36	1
706	AGCCCC	2	-1.87	1
707	CCCCCT	9	-1.37	1
708	CCTATT	38	0.02	1
709	ATTCCC	20	-0.28	1
710	CCCTTA	37	-0.65	1
711	TTAGGC	42	0.1	1
712	GGCGGT	54	1.42	1
713	GGTGCA	39	0.73	1
714	GCAGAA	19	-0.37	1
715	GAATCA	26	-0.44	1
716	TCACAT	39	0.28	1
717	CATCTT	28	-0.4	1
718	CTTTAT	39	0.55	1
719	TATGAA	31	0.02	1
720	GTAATA	33	-0.53	1
721	ATACAG	19	-0.98	1
722	CAGAAA	47	0.78	1
723	GGCTGC	38	0.27	1
724	TGCTTT	28	-0.41	1
725	TTTACT	30	-0.29	1
726	GTAATG	62	2.8	1
727	ATGCAC	42	0.51	1
728	TTGATG	50	0.78	1
729	CATAAA	40	0.17	1
730	AACTCC	3	-1.86	1
731	TCCAGT	36	0.4	1
732	AGTATC	31	-0.91	1
733	ATCTGC	27	0.21	1
734	TGCAGG	7	-2.09	1
735	GTGGAA	43	0.35	1
736	GAAGTG	31	0.09	1
737	GAATTT	53	1.05	1
738	TTTATG	48	0.93	1
739	ATGTTC	27	-0.22	1
740	TTCTCC	42	0.79	1
741	TCCTAT	27	-0.37	1
742	TATGGA	35	0.14	1
743	AACTTT	42	0.06	1
744	GGCTAT	53	1.35	1
745	GGATTT	40	0.26	1
746	TTTTCA	37	-0.62	1
747	CATCAG	39	-0.92	1
748	CAGTTA	47	0.81	1
749	TTAAAA	31	0.17	1
750	AAACCT	36	0.09	1
751	CCTCTT	27	-0.13	1
752	AAAGCC	57	1.94	1
753	GCCATT	40	0.72	1
754	ATTGAG	30	0.8	1
755	CCATCT	8	-1.74	1
756	TCTATG	6	-1.24	1
757	ATGTTT	9	-0.98	1
758	ATGAAT	61	2.22	1
759	AATATT	40	0.19	1
760	ATTGCA	40	-0.34	1
761	GCACCT	32	0.32	1
762	CCAGAG	12	-1.18	1
763	AGAACA	39	-0.08	1
764	ACAGAC	35	0.7	1
765	CCTGTC	30	-0.04	1
766	GTCACA	31	-0.45	1
767	ACAAAT	31	0.1	1
768	AATGTT	49	0.99	1
769	GTTATT	58	1.38	1
770	ATTACT	29	-0.36	1
771	ACTCCG	22	-1.08	1
772	CCGCAA	6	-1.35	1
773	CGAGTA	61	1.6	1
774	GAATAC	31	0.39	1
775	TACCCG	14	-1.27	1
776	CCGGCA	50	1.15	1
777	GCATTC	35	-0.23	1
778	TTCTTA	26	-1	1
779	TTATCC	25	-1.07	1
780	TCCCCT	5	-1.95	1
781	CCTGAA	11	-1.24	1
782	GTTAGC	20	-1.62	1
783	ATTGGG	22	0.04	1
784	GGGGTT	17	-0.21	1
785	GCCAGC	16	-1	1
786	AGCCAT	45	0.74	1
787	CATGCA	41	0.46	1
788	GCAACT	34	-0.74	1
789	ACTGTG	36	-0.4	1
790	GTGCAA	15	-1.16	1
791	CAACTT	38	-0.56	1
792	AAACTC	40	0.45	1
793	AAGCCC	49	0.62	1
794	CCCCGG	27	-0.05	1
795	AGGTTG	41	1.14	1
796	AGAATG	26	-0.2	1
797	ATGAAA	52	0.78	1
798	GAGTAT	50	0.51	1
799	TATAAA	55	1.32	1
800	AAAAAT	44	0.63	1
801	AATATG	23	-0.41	1
802	ATGAGT	43	1.49	1
803	AGTACA	22	-0.36	1
804	ACATGG	20	-1.7	1
805	TGGATA	30	0.19	1
806	ATAGAA	39	0.57	1
807	GAAAAA	34	0.3	1
808	GATTAT	60	2.07	1
809	TATTTA	44	0.62	1
810	TTAAGA	41	0.58	1
811	AGAAAC	35	-0.19	1
812	CTTATT	50	1.01	1
813	ATTAAT	30	0.21	1
814	AATCCA	37	0.09	1
815	CCAAAA	44	0.97	1
816	AAAATG	54	0.99	1
817	ATGACA	11	-0.4	1
818	AAAAGG	46	0.62	1
819	GATAAT	31	0	1
820	AATAAG	27	0.23	1
821	AAGGGA	33	-0.87	1
822	GGAAGT	41	-0.58	1
823	AGTAGT	31	-0.5	1
824	AGTATA	29	0.05	1
825	CCAAGT	32	-0.03	1
826	AGTGAA	16	-0.33	1
827	TCAAAT	31	-0.32	1
828	AATTCT	36	0.15	1
829	TCTAGT	37	-0.6	1
830	AGTGCA	57	1.48	1
831	GCATTA	46	0.76	1
832	TTAGAA	36	0.03	1
833	CTTGAA	39	0.24	1
834	AGGACA	30	-0.82	1
835	ACAACA	20	-0.73	1
836	ACATAC	48	0.68	1
837	TACGAT	57	1.56	1
838	GATATT	47	0.74	1
839	ATTCAT	48	0.81	1
840	CATCAC	37	0.53	1
841	CACAGA	59	1.53	1
842	AAATAT	60	1.35	1
843	GAAGCT	52	0.96	1
844	GCTATT	61	1.45	1
845	ATTTCA	21	-1.05	1
846	AATGAG	25	-0.16	1
847	TATGGT	46	1.11	1
848	GGTGAT	34	-0.33	1
849	GATAAG	24	0.27	1
850	AAGGAA	53	1.02	1
851	GGCCGG	50	0.94	1
852	CGGGTC	35	0.47	1
853	GTCATA	15	-1.56	1
854	CCAGTT	26	-1.12	1
855	GTTTTA	25	-0.78	1
856	TTAAAG	48	0.56	1
857	AAGGTG	51	1.06	1
858	GTGTTG	53	1.35	1
859	TTGGAC	37	0.65	1
860	CAAAAT	38	0.02	1
861	AATTAT	53	1.24	1
862	TATTCA	24	-0.34	1
863	TCAGAG	21	-0.74	1
864	GTATTT	29	-0.72	1
865	TTTTTA	39	0.07	1
866	TTACCT	35	-0.08	1
867	CCTAAA	28	-0.17	1
868	AAAAGT	43	0.74	1
869	AGTGAC	33	0.16	1
870	GACTCC	17	-0.54	1
871	TCCACA	11	-1.2	1
872	CCGCTG	29	0.07	1
873	GATGTT	42	0.34	1
874	GTTCTC	42	-0.93	1
875	CCCCCC	14	-0.98	1
876	CCCATT	13	-1.91	1
877	CACAGC	32	-0.23	1
878	AGCCTG	27	-0.38	1
879	CAGATA	36	-0.4	1
880	ATAGTA	36	0.68	1
881	GAGAAT	52	1.21	1
882	ATGCCA	18	-0.75	1
883	CATTTA	36	0.22	1
884	TTACCG	34	0.08	1
885	CCGAAG	62	1.78	1
886	ACCTCT	5	-1.98	1
887	AGGCCA	16	-0.84	1
888	CATGAA	44	0.49	1
889	TCATCG	18	-0.83	1
890	TCGGAT	4	-2.65	1
891	ATGCCC	50	1.18	1
892	CCCAAA	37	-0.38	1
893	AAACAT	44	0.52	1
894	CATCCA	39	0.28	1
895	CCAAGC	12	-1.55	1
896	ATTTTA	29	-0.29	1
897	AAAATA	45	0.57	1
898	ATAAGC	2	-2.35	1
899	CAACAA	26	-0.78	1
900	AATAGG	33	-0.1	1
901	CGTAAA	47	0.8	1
902	ATGGAA	33	0.07	1
903	AAATCG	18	-1.17	1
904	TCGCCA	29	-0.17	1
905	CATTTT	39	-0.16	1
906	TCAGAT	39	0.56	1
907	GATGTG	34	-0.66	1
908	GTGTTA	11	-1.2	1
909	TTAATA	32	-0.16	1
910	ATAATA	23	-0.02	1
911	ATACCT	32	-0.88	1
912	CCTGAT	46	1.08	1
913	GATAAA	51	0.87	1
914	CCCTTC	23	-0.43	1
915	TTCGAA	23	-0.15	1
916	GATTTA	40	0.25	1
917	TTAAAC	36	0.41	1
918	AACACA	39	0.69	1
919	AAAGGG	40	0.19	1
920	GGGAGA	17	-1.47	1
921	AGACCT	20	-1.09	1
922	CCTCCC	9	-0.99	1
923	ATCGAG	46	1.14	1
924	GAGTTA	51	0.77	1
925	TTAAGG	46	0.72	1
926	TCTTGG	34	-0.98	1
927	TGGGAA	17	-1.21	1
928	AGACAT	51	1.01	1
929	CATCCT	36	-0.66	1
930	CCTACT	19	-1.43	1
931	ACTGAC	33	-0.59	1
932	GACGTT	28	-0.08	1
933	GTTGCC	60	2.13	1
934	GCCTGT	8	-1.5	1
935	TGTAGT	34	-0.2	1
936	AGTCTC	42	-0.55	1
937	CTCCGA	48	0.91	1
938	CGAAAG	53	1.55	1
939	GTGGCT	23	-0.11	1
940	GCTTTT	42	0.35	1
941	TTTGCA	53	1.32	1
942	GCACAA	52	1.08	1
943	CAAAAA	45	0.63	1
944	GACTAC	39	0.4	1
945	TACACC	16	-0.6	1
946	ACCATA	30	0.06	1
947	GTTTGC	33	-0.48	1
948	TGCAAA	36	0.15	1
949	AAAGCA	55	1.01	1
950	GAAACT	32	0.01	1
951	ACTACA	38	-0.12	1
952	TTCAAA	54	1.15	1
953	CTCAGC	18	-0.82	1
954	AAGAGT	37	0.15	1
955	AGTGGT	60	2.84	1
956	GGTCTT	42	-0.09	1
957	CTTGAT	37	-0.22	1
958	GATCCT	21	-0.7	1
959	CCTTTT	41	0.16	1
960	TTTCTA	48	0.77	1
961	AACATA	28	-0.21	1
962	AACAGC	31	-0.2	1
963	ATGTCA	11	-1.25	1
964	TTCAGA	19	-1.28	1
965	AAGAAG	54	1.2	1
966	AAAGAT	52	0.94	1
967	GATCAT	46	0.71	1
968	GGATAC	15	-1.68	1
969	TACAGA	43	0.61	1
970	AGAAAT	37	0.28	1
971	AATCTA	26	-0.04	1
972	CTAAGC	47	0.87	1
973	AGCACG	23	-0.2	1
974	ACGTCA	44	1.51	1
975	TCAAGT	31	-0.55	1
976	GAGATT	21	-0.44	1
977	TTAGAG	36	0.04	1
978	GAGCAT	25	-0.45	1
979	GATCAA	27	-0.8	1
980	CCTTAC	32	0.1	1
981	TACCCA	24	-0.55	1
982	CCAGGA	13	-1.95	1
983	GGACAT	41	-0.09	1
984	CATTCA	32	-1.1	1
985	TCAGGG	26	-0.18	1
986	TCTGCA	42	0.67	1
987	GCAGGA	12	-1.87	1
988	GGATCT	33	-1.19	1
989	TCTGAT	56	1.25	1
990	GATGCA	35	-0.11	1
991	GCAACA	25	-0.59	1
992	TGGGCT	33	0.06	1
993	GCTGAA	23	-0.18	1
994	ACAGTC	31	0	1
995	GTCCAG	35	0.88	1
996	CAGATG	45	0.75	1
997	ATGGTA	32	0.7	1
998	GTAAAC	22	-0.5	1
999	AGCTTG	16	-0.55	1
1000	CCTGAC	9	-0.65	1
1001	CTGATA	36	-0.6	1
1002	ATAACA	22	-0.38	1
1003	ACAGCC	27	-0.2	1
1004	GCCACA	33	0.84	1
1005	ACAATA	24	-0.27	1
1006	ATAGTG	11	-0.63	1
1007	GTGATT	22	-0.81	1
1008	TCAGAC	33	0.53	1
1009	AGGAAG	60	1.98	1
1010	AAGAAT	28	0.14	1
1011	CTGTCG	33	0.45	1
1012	TCGCTT	22	-0.75	1
1013	GATAGT	29	0.01	1
1014	AGTGTT	41	-0.78	1
1015	AACTCA	3	-1.94	1
1016	TCAGCA	41	-0.59	1
1017	GCAAAC	27	-0.91	1
1018	AACAGT	38	-0.47	1
1019	AGTTTA	25	-0.44	1
1020	TTAAAT	39	0.24	1
1021	AATACA	42	0.43	1
1022	ACAAAG	44	0.81	1
1023	ATCTTT	56	1.39	1
1024	GCAAGT	37	-0.53	1
1025	AATCCT	42	0.5	1
1026	CCTGTT	40	-0.36	1
1027	GTTGTC	29	-1.28	1
1028	GTCAGC	22	-0.13	1
1029	AGCCTA	7	-2.21	1
1030	CTAACA	35	-0.24	1
1031	AAGCTT	53	1.26	1
1032	CTTTCA	28	0.02	1
1033	AATAAA	45	0.75	1
1034	AAACTG	51	0.99	1
1035	ATAACT	12	-1.2	1
1036	ACTGAT	18	-0.52	1
1037	AGTTTT	37	-0.46	1
1038	AAGCCT	45	0.61	1
1039	CCTTCA	27	-0.25	1
1040	CTGTCT	0	-3.79	1
1041	GACTCG	54	1.95	1
1042	TCGAAT	39	0.02	1
1043	AATTTC	54	1.06	1
1044	GATAGG	45	0.57	1
1045	CCTAGT	31	-0.82	1
1046	AGTTCC	13	-0.97	1
1047	TCCAAT	18	-0.96	1
1048	GATACT	29	-0.67	1
1049	ACTAAA	31	0.07	1
1050	CTGTTT	50	1.09	1
1051	TTTAGT	37	0.25	1
1052	AGTAGC	58	1.34	1
1053	AGCAAT	32	-0.63	1
1054	AAATTG	51	1.17	1
1055	TTGTCC	61	2.2	1
1056	TCCCAA	35	0.39	1
1057	CAAGGT	22	-1.29	1
1058	GGTCCT	42	-0.97	1
1059	AATGCA	34	-0.56	1
1060	TCACAG	40	-0.01	1
1061	TCAGGT	33	-1.34	1
1062	TCTAAT	30	0.14	1
1063	AATAGA	36	0.35	1
1064	AGATTA	27	-0.5	1
1065	TCCCAT	30	-0.34	1
1066	CATAAT	42	0.31	1
1067	AATGGA	39	-0.23	1
1068	GGAAAT	35	-0.09	1
1069	TCATAT	48	0.61	1
1070	TATACT	27	-1.1	1
1071	ACTTCA	41	0.14	1
1072	GATCTT	46	0.68	1
1073	CTTAAT	52	1.03	1
1074	AAGGTA	35	-0.55	1
1075	GTATCC	42	0.82	1
1076	TCCCGA	57	2.06	1
1077	ATCGTC	24	0.26	1
1078	GTCTCA	29	-0.98	1
1079	TCAACA	32	-0.09	1
1080	ATATCT	20	-0.93	1
1081	CCTAAC	22	-1.08	1
1082	AAGTTA	55	1.15	1
1083	TCCCGT	49	0.8	1
1084	CGTGAT	27	0.03	1
1085	AGCTTC	1	-3.25	1
1086	TTCGTT	35	-0.09	1
1087	TTAGCA	34	0.2	1
1088	GCAAAG	52	1.01	1
1089	AAGTCT	56	1.52	1
1090	AAGTTG	61	2.46	1
1091	CATTAT	44	0.55	1
1092	TATCCT	38	-0.99	1
1093	ATCATT	42	0.77	1
1094	GATCCC	20	-0.6	1
1095	CCCAAC	6	-1.42	1
1096	GTTTCA	35	-0.58	1
1097	GCAAGG	39	-0.19	1
1098	CTGTCC	22	-0.32	1
1099	AGCATC	4	-1.91	1
1100	CCTATC	43	-0.11	1
1101	ATCAAG	37	1.15	1
1102	TTATCT	35	0.29	1
1103	AATTCA	33	-0.62	1
1104	TTGAGT	60	1.91	1
1105	AGTCGT	62	1.67	1
1106	ATCTTC	9	-1.06	1
1107	TTCTCA	12	-1.97	1
1108	CCTAAT	33	-0.89	1
1109	TTATAC	26	-0.53	1
1110	TACCGT	24	-0.36	1
1111	GGGATG	40	0.21	1
1112	TCTTCC	42	0.44	1
1113	CCTAAG	32	-0.87	1
1114	GGAATG	39	0.43	1
1115	TCCGAT	19	-1.05	1
1116	TCAATG	27	-0.6	1
1117	GATATG	54	1.46	1
1118	TTGAGC	38	0.3	1
1119	AGCCGT	33	-0.13	1
1120	GAGTCT	24	-0.26	1
1121	ACTAAT	33	-0.37	1
1122	TTGTCA	28	-0.08	1
1123	TATGAT	56	1.24	1
1124	AATATC	23	-1.27	1
1125	TCTTTA	30	-0.51	1
1126	TTAGAT	56	1.12	1
1127	AACAAT	10	-1.95	1
1128	AATAGT	29	-0.58	1
1129	AGTTCG	25	-0.32	1
1130	TCGGCA	9	-1.56	1
1131	AGCAGT	40	0.11	1
1132	AGTCCT	32	-0.62	1
1133	ACTGTC	14	-0.78	1
1134	GTCAAT	14	-1.1	1
1135	ACTACT	28	-0.38	1
1136	ACTACC	1	-2.71	1
1137	ACCAAC	24	0.28	1
1138	AACGCA	25	-0.06	1
1139	GCAGCG	47	1.46	1
1140	GCGGAA	40	0.69	1
1141	GGTACT	46	0.6	1
1142	ACTAAG	40	0.13	1
1143	AACATG	29	0.57	1
1144	ATGCTG	26	1.02	1
1145	GACTCT	28	0.55	1
1146	AAACAG	52	0.83	1
1147	GAATGG	63	2.12	1
1148	TGGCTC	7	-1.47	1
1149	CTCCCA	21	-0.78	1
1150	CCAAAT	35	0.17	1
1151	GTCCAA	34	0.44	1
1152	CAAGGA	37	-0.76	1
1153	TCATCA	27	-0.38	1
1154	TCAGTG	10	-1.31	1
1155	GTGACT	55	1.23	1
1156	AATATA	35	0.29	1
1157	ACACAT	42	0.09	1
1158	CATCGC	24	-0.45	1
1159	TCCTCA	30	0.13	1
1160	TCAAAC	39	0.3	1
1161	AACTCG	15	-0.87	1
1162	TCGGTA	35	0.67	1
1163	GTAAAT	34	0.18	1
1164	TTTACA	32	-0.74	1
1165	ATTGAC	25	0.26	1
1166	GACATT	50	0.19	1
1167	TCAATA	33	0.11	1
1168	GTACTC	24	-0.45	1
1169	CTCAAA	34	0.3	1
1170	AAATCA	38	0.31	1
1171	TCAATT	54	0.94	1
1172	TTAAGT	42	0.59	1
1173	AGTAAA	43	0.62	1
1174	GACCTT	31	0.57	1
1175	TTGTTT	44	0.6	1
1176	TCTAAA	35	0.2	1
1177	TCAGAA	18	-0.61	1
1178	CTCTAC	23	-0.23	1
1179	TACACA	20	-0.61	1
1180	AATGAT	49	0.81	1
1181	TATTCT	34	-0.77	1
1182	CCACCT	34	-1.39	1
1183	AGTGTG	37	-0.59	1
1184	GTGCAC	21	-0.54	1
1185	GATAGC	9	-1.52	1
1186	AGCACA	31	-0.02	1
1187	ACAGAT	9	-1.33	1
1188	GATGAC	35	0.83	1
1189	AGAGTG	39	-1.1	1
1190	TTGGGA	31	-0.21	1
1191	GGAAAA	45	0.47	1
1192	GATCTA	54	1.04	1
1193	CTAAAC	38	0.39	1
1194	TGGCGT	32	-1.29	1
1195	CGTTCA	22	-0.94	1
1196	TCAAAA	54	0.95	1
1197	CTTCTA	39	-0.18	1
1198	CTAAAT	34	0.44	1
1199	AATTCC	37	0.19	1
1200	TCCCAG	29	-0.09	1
1201	GTTCTT	35	-0.79	1
1202	CTTTTA	33	0.01	1
1203	CCTGTA	23	-0.75	1
1204	GTAGTT	41	0.56	1
1205	GTTAAA	41	0.65	1
1206	AATAGC	15	-1.74	1
1207	TTACTC	18	-1.24	1
1208	GAAGGT	42	0.87	1
1209	GGTGAA	26	-0.98	1
1210	GAACCA	20	-1.01	1
1211	GACATA	6	-1.54	1
1212	GACTAT	44	1.43	1
1213	TATGTC	34	0.2	1
1214	GTCTCT	10	-1.2	1
1215	TCTGAA	18	-0.55	1
1216	CTCTTA	22	-0.43	1
1217	GAGGCT	41	0.91	1
1218	GCTGCT	53	1.15	1
1219	GCTGGA	28	-0.56	1
1220	GGAAGA	40	0.06	1
1221	TTTCCA	29	-1.33	1
1222	CCAATG	45	0.86	1
1223	ATGAAC	32	-0.24	1
1224	AGTTTC	18	-1.39	1
1225	AAAAAA	49	0.73	1
1226	TTAGTA	29	-0.32	1
1227	GTAAGT	19	-0.28	1
1228	GAATCT	51	0.9	1
1229	TCTAGC	35	-0.75	1
1230	AGCTCT	31	-1.05	1
1231	GAACAT	45	0.64	1
1232	CATGTT	25	-1.52	1
1233	GGTAGC	36	0.1	1
1234	AGCATA	17	-1.16	1
1235	ATATAT	36	0.25	1
1236	TACGTT	34	0.83	1
1237	GTTATC	54	1.52	1
1238	AAGCAA	49	0.83	1
1239	CAAATA	27	-0.06	1
1240	ATATTC	2	-2.58	1
1241	TTCACT	15	-0.88	1
1242	ACTGCA	32	0.16	1
1243	GCACCC	25	-0.41	1
1244	CCCATA	16	-0.72	1
1245	CTGGGA	22	-1.66	1
1246	GGAATA	36	-0.02	1
1247	ATAGGA	18	-1.07	1
1248	AGTGAG	2	-1.76	1
1249	GAGGCC	23	-0.22	1
1250	GCCCGG	40	0.68	1
1251	CGGATG	57	2.17	1
1252	ATGGAC	28	0.32	1
1253	GACTCA	16	-0.75	1
1254	TTGCTG	22	-0.21	1
1255	CTGACA	23	0.3	1
1256	ACACCT	22	-1.35	1
1257	CCTTGG	10	-2.01	1
1258	AGAAGT	30	-0.79	1
1259	AGTGTA	25	0.04	1
1260	GTAACT	37	-0.45	1
1261	TCACAC	10	-1.75	1
1262	CACATT	63	1.93	1
1263	ATTATC	49	0.95	1
1264	ATCAAC	40	0.02	1
1265	AACTAT	37	0.56	1
1266	GTTAAC	47	0.77	1
1267	TCCAAA	35	0.07	1
1268	TCGATC	63	2.58	1
1269	ATCATA	27	0.07	1
1270	AGCCAA	34	-1.07	1
1271	TCCTTT	50	1.57	1
1272	TTTCCT	28	-0.92	1
1273	AATACT	39	-0.18	1
1274	ACTCTG	28	-0.83	1
1275	CTGTTA	23	-1.08	1
1276	TCTGGG	2	-2.5	1
1277	GGGGTA	27	-0.17	1
1278	GTAATC	50	1.25	1
1279	ATCAAA	39	0.51	1
1280	AAAGTG	21	-0.17	1
1281	GTGATA	10	-1.61	1
1282	AACTCT	37	0.32	1
1283	TCTTTG	41	0.41	1
1284	TTGTTG	40	0.5	1
1285	ACAACC	35	0.53	1
1286	ACAGAG	7	-1.6	1
1287	AGTAGA	50	0.87	1
1288	ATAAAA	38	-0.05	1
1289	AAACTT	44	0.7	1
1290	CTTCTT	48	0.87	1
1291	CTTTCC	43	0.69	1
1292	TCCAGG	42	0.49	1
1293	CAGAAT	28	-0.17	1
1294	AACCCC	6	-1.6	1
1295	CCCCTA	1	-2.57	1
1296	CTAGAC	26	0.43	1
1297	TCTTCT	38	-0.28	1
1298	TCTGTG	5	-2.01	1
1299	GTGAGT	12	-1.5	1
1300	AGTGGA	41	0.03	1
1301	GGAGCT	38	0.13	1
1302	GAATAT	17	-0.49	1
1303	TATACA	49	1.27	1
1304	TGCCAA	24	-1.51	1
1305	ATATCC	20	-0.99	1
1306	ACACAA	15	-0.34	1
1307	GAGTCA	42	1.04	1
1308	TATCCA	32	-0.2	1
1309	CCAGTA	42	0.51	1
1310	GTACGA	40	0.39	1
1311	GATACA	50	0.79	1
1312	AAGTCA	51	0.97	1
1313	TCACCA	17	-0.88	1
1314	TCTAAC	38	0.24	1
1315	AACTTA	34	-0.28	1
1316	GAAAGT	32	0.13	1
1317	AGTTCT	27	-0.46	1
1318	TCACTA	14	-1.38	1
1319	AAAGTT	44	0.66	1
1320	GACACC	10	-0.93	1
1321	ACCGAC	0	-2.26	1
1322	GACACA	0	-2.75	1
1323	ACAGCA	36	-0.04	1
1324	AACATC	14	-1.15	1
1325	CTAAAA	28	0.18	1
1326	TTCAGT	26	-0.92	1
1327	AGTATT	30	-0.62	1
1328	ATTTTC	30	1.27	1
1329	TTCTTC	9	-1.18	1
1330	AAATAC	55	2.04	1
1331	TACAAT	45	0.23	1
1332	CAGTCT	43	0.68	1
1333	AGTCTA	23	-0.95	1
1334	CTAATT	33	-0.84	1
1335	ATTAAA	46	0.78	1
1336	CATTCT	31	-0.11	1
1337	GGTTCA	42	-0.21	1
1338	GAACAC	56	1.72	1
1339	CACTTA	57	1.63	1
1340	ACTCAA	32	-0.83	1
1341	TTTAAC	9	-0.92	1
1342	AACAAA	51	0.85	1
1343	AAAGTA	36	0.18	1
1344	GTAGAC	22	0.55	1
1345	ATTTTG	36	-0.44	1
1346	TTGAAT	31	-0.18	1
1347	CCAAAG	36	0.2	1
1348	CTGCGT	11	-1.45	1
1349	CGTATG	10	-1.28	1
1350	CTCTCG	32	-1.45	1
1351	TCGGAG	21	-0.34	1
1352	GTAAAA	48	0.83	1
1353	AATTTG	37	0.07	1
1354	ATTCAG	43	0.58	1
1355	CAGCAT	28	-0.24	1
1356	CATTAC	46	0.45	1
1357	TACCTT	39	-0.02	1
1358	CTTGTT	49	0.66	1
1359	GTTGAA	47	0.76	1
1360	AGACTT	37	-0.06	1
1361	CTTACA	41	0.46	1
1362	TCAGGC	9	-1.27	1
1363	GGCCAC	27	0.06	1
1364	CACATC	48	0.73	1
1365	ATCACC	25	-0.26	1
1366	ACCAAG	36	0.28	1
1367	AAGGAG	35	1.06	1
1368	GACTTA	33	-0.14	1
1369	TTACCA	31	-0.39	1
1370	CCAACA	30	-0.93	1
1371	ACAATC	17	-1.74	1
1372	ATCTAT	44	0.74	1
1373	TATCAC	57	1.83	1
1374	CACAAG	35	0.71	1
1375	TATCTA	30	-0.11	1
1376	CAAACT	29	-0.95	1
1377	ACTCCC	15	-1.87	1
1378	CCCTTT	46	1.66	1
1379	TACTCA	18	-1.3	1
1380	ACTGTA	39	-0.35	1
1381	GAAATC	18	-1.14	1
1382	ATCATG	32	0.3	1
1383	TCTTTT	40	0.33	1
1384	TTTGTA	29	0.17	1
1385	AACCAT	46	0.81	1
1386	CATCAT	34	-0.53	1
1387	CATTTC	34	-0.21	1
1388	TTCATA	16	-1.08	1
1389	ATAGAT	38	0.41	1
1390	CATCTA	24	-0.25	1
1391	GAAACA	38	0.17	1
1392	CTTAGA	26	-0.33	1
1393	AGAGGT	48	0.94	1
1394	GGTTTT	53	1.17	1
1395	CTAAGT	32	-0.69	1
1396	GAAATT	40	0.49	1
1397	TATTTC	46	1.06	1
1398	TTCCTG	16	-0.69	1
1399	CTGAAG	27	0.19	1
1400	AATCTT	30	0.09	1
1401	GTGAGC	1	-2.46	1
1402	TTATTC	21	-0.4	1
1403	GACGCT	55	1.5	1
1404	GCTATG	60	1.41	1
1405	ATGGCT	49	1.1	1
1406	CATGCC	1	-2.13	1
1407	AGCATG	6	-1.62	1
1408	ATGTCC	25	0.15	1
1409	GTAAGA	48	0.77	1
1410	CTAGGA	49	1.04	1
1411	GGACAA	18	-0.75	1
1412	GCAGAT	23	-0.32	1
1413	GATGGG	26	0.05	1
1414	GGGAAT	8	-1.94	1
1415	TTTGGT	61	1.48	1
1416	TCAAGC	7	-1.53	1
1417	AGCCTT	34	-1.16	1
1418	CTTAAA	45	0.7	1
1419	ATGCAA	28	-0.04	1
1420	TACCCT	28	0.39	1
1421	GTAACC	18	-0.3	1
1422	TCTCTA	42	-0.34	1
1423	CTACAA	38	0	1
1424	CAACAT	28	-0.53	1
1425	TATCTT	30	-0.39	1
1426	TTATCA	47	0.71	1
1427	GAATTA	38	0.3	1
1428	TTATTA	38	0.42	1
1429	GATTTG	39	-0.25	1
1430	TACCTC	13	-1.26	1
1431	CAGGTC	8	-1.34	1
1432	GTCCTC	43	0.48	1
1433	CTCTTT	63	2.3	1
1434	TTTATA	25	-0.16	1
1435	TATAAG	59	1.97	1
1436	CTGGTG	21	-0.33	1
1437	GTGTCA	4	-1.82	1
1438	CAGCTA	42	0.12	1
1439	CTAAAG	62	2.06	1
1440	AAGGGG	25	-1	1
1441	GGGATC	1	-2.61	1
1442	ATCAGC	24	-0.07	1
1443	ATCTCA	11	-1.87	1
1444	TCACTC	22	-1.5	1
1445	CATTCC	28	-0.31	1
1446	CCATTA	26	-0.84	1
1447	AAAACA	54	1.27	1
1448	AATTTA	35	-0.2	1
1449	TTTAGA	41	0.3	1
1450	AGTTAC	40	1.09	1
1451	ATGAGG	39	0.95	1
1452	GATTCA	34	0.09	1
1453	CAAATG	32	-0.02	1
1454	AATGGC	26	-0.67	1
1455	GCAGCT	59	1.11	1
1456	GCTTTA	35	0.22	1
1457	CACGTG	33	0.03	1
1458	GTGCTG	23	-0.41	1
1459	CTGCTT	23	-1.42	1
1460	AAATGC	42	0.5	1
1461	TGCGGA	27	-0.69	1
1462	TCTTTC	10	-1.57	1
1463	CAAATT	41	0.46	1
1464	AACCTA	32	0.23	1
1465	CTACCA	24	-1.09	1
1466	CCAGCA	18	-1.12	1
1467	ATATGG	26	-0.21	1
1468	ATTTAT	52	1.25	1
1469	TATACC	4	-2.41	1
1470	ACCAGG	7	-2.11	1
1471	ATACAA	22	-0.32	1
1472	CAATCT	25	-0.6	1
1473	CAGGCA	26	0.09	1
1474	CCACTA	20	-1.3	1
1475	CTAACT	42	0.53	1
1476	ACTAGG	34	0.42	1
1477	AGGTCA	18	-1.27	1
1478	ATATCA	31	-0.23	1
1479	CTTAAG	63	2.27	1
1480	CATGGT	9	-0.9	1
1481	GGTTTC	4	-1.95	1
1482	ATGCAG	50	1.39	1
1483	CAAGTA	54	1.05	1
1484	TCTGTC	40	0.31	1
1485	TACAAA	58	1.66	1
1486	ATTCAA	42	0.23	1
1487	CCATAT	45	0.64	1
1488	TATAGT	48	0.7	1
1489	AGTTGG	37	-1.2	1
1490	TGGGAT	33	-0.05	1
1491	ACAATT	43	0.61	1
1492	CAATCA	27	-0.38	1
1493	CCTTGC	18	-1.46	1
1494	TGCTTA	40	-0.57	1
1495	AAGACA	29	0.07	1
1496	ACATTG	36	0.18	1
1497	AAGCTA	53	0.85	1
1498	CTACTT	21	-0.22	1
1499	TTTTAT	37	-0.01	1
1500	TTGACT	41	-0.68	1
1501	GCACAG	49	1.07	1
1502	GATACC	48	1.25	1
1503	ACCGAA	17	-1.14	1
1504	TCTTAT	36	-0.5	1
1505	TATCTC	24	-0.44	1
1506	CTCCCT	15	-1.7	1
1507	AACTGC	0	-3.45	1
1508	CTCTCC	3	-1.71	1
1509	TCCTTC	16	-0.58	1
1510	TTCCCT	5	-1.7	1
1511	CCTACA	60	1.79	1
1512	TGGAAG	41	0.64	1
1513	AAGACT	41	0.67	1
1514	ACTAAC	39	0.74	1
1515	AACACC	15	-0.9	1
1516	ACCTTC	27	-0.13	1
1517	TTCATT	23	0.47	1
1518	CATGTC	35	-0.23	1
1519	GTCAAG	39	0.73	1
1520	GAGATC	35	0.5	1
1521	ATCGGG	10	-1.32	1
1522	CAATCG	31	-1.45	1
1523	TCGAAA	20	-0.5	1
1524	TTAGAC	52	1.08	1
1525	GACCAC	10	-1.06	1
1526	AAAGGA	34	-0.09	1
1527	TTGGTT	56	1.48	1
1528	GTTACA	40	0.46	1
1529	ACATTT	29	-0.37	1
1530	CAATTC	34	-1.23	1
1531	TATAGA	17	-0.65	1
1532	AACCCA	22	-1.12	1
1533	TGCAAT	16	-1.11	1
1534	AAACGT	61	1.52	1
1535	CGTGCC	29	0.23	1
1536	GCCAAG	39	0.95	1
1537	ATCTCT	32	-0.02	1
1538	TCATTT	33	0.18	1
1539	TTTAAA	46	0.72	1
1540	AAAAGC	6	-1.55	1
1541	TCAAGA	46	0.54	1
1542	TTCCCA	12	-1.12	1
1543	GTATTG	62	1.91	1
1544	AACACG	31	0.59	1
1545	ACGAAA	60	2.02	1
1546	AAATCC	22	-0.38	1
1547	AAAAGA	44	0.74	1
1548	AGAGAC	43	0.79	1
1549	CACGCC	24	-0.3	1
1550	GCCACC	21	-0.44	1
1551	TTTCAC	61	2.34	1
1552	AAGATA	48	0.72	1
1553	ATAGTT	32	-0.35	1
1554	GTTAGG	25	-0.3	1
1555	AGGTTA	26	-0.84	1
1556	TTACTA	36	0.26	1
1557	CCAGCC	12	-0.96	1
1558	CCCACT	16	-0.81	1
1559	ACAAGA	32	-0.12	1
1560	CCTCAT	40	-0.63	1
1561	CATCTC	29	-0.32	1
1562	CGGAAG	53	1.59	1
1563	TCTGCG	58	2.21	1
1564	GCGCCA	26	-1.53	1
1565	AGGAAT	29	-0.33	1
1566	TTACTT	30	-0.44	1
1567	CTTCAC	31	-0.69	1
1568	CACTGG	32	-0.04	1
1569	TGGACT	17	-1.68	1
1570	AGAACT	30	0.07	1
1571	ACTATA	41	0.03	1
1572	ATACAT	34	-0.06	1
1573	GATTGT	50	1.64	1
1574	TGTTTG	38	-0.01	1
1575	TTGGAT	50	1.04	1
1576	GATAGA	33	-0.17	1
1577	TTCGAC	25	0.24	1
1578	GACGAT	48	1.43	1
1579	CACGCA	23	-0.4	1
1580	CCCACA	11	-1.24	1
1581	ACAGTT	38	-0.08	1
1582	TGTCCT	39	0.15	1
1583	GCAAGA	46	0.84	1
1584	AGTCCA	29	-0.12	1
1585	GATTCC	51	1.62	1
1586	GCAAAA	43	0.49	1
1587	CACTGT	13	-0.72	1
1588	TGTGCA	42	0.16	1
1589	GCACGA	42	-0.13	1
1590	CGACCA	53	1.68	1
1591	CCATAC	52	1.17	1
1592	TACACT	15	-1.06	1
1593	ACTGCT	19	-1.05	1
1594	GCTCCA	35	-0.85	1
1595	AAACGA	46	0.79	1
1596	CGACGA	52	1.18	1
1597	AGTGCC	19	-0.7	1
1598	GCCGCC	27	0.44	1
1599	GCCTGG	5	-1.86	1
1600	TGGAAA	51	0.75	1
1601	AAATTT	46	0.48	1
1602	CCTCGG	52	1.43	1
1603	ATGGTT	53	1.41	1
1604	TCAGCG	26	-0.44	1
1605	GCGGGC	51	1.43	1
1606	GGCTTA	56	1.58	1
1607	TTATAT	25	-0.33	1
1608	GTCACC	29	-0.46	1
1609	ACCCCA	0	-3.13	1
1610	CCAGCG	44	0.59	1
1611	GCGTAT	54	1.61	1
1612	GGAATC	28	-0.75	1
1613	GTGCGG	50	1.22	1
1614	CGGTCC	33	0.23	1
1615	ATTGAA	39	0.23	1
1616	AAGCGT	41	0.84	1
1617	CGTCCG	61	2.89	1
1618	CCGCTC	49	1.34	1
1619	CTCATT	32	0.22	1
1620	ATTAGT	33	-0.15	1
1621	GACAAT	33	0.28	1
1622	GAATGA	39	1	1
1623	GCTGCG	40	0.83	1
1624	GCGGTT	33	0.19	1
1625	GTTGTG	57	1.15	1
1626	GTGGCA	2	-2.54	1
1627	GCAATG	15	-0.73	1
1628	CTGATG	28	0.7	1
1629	ATGCTC	17	-0.68	1
1630	CTCGGA	1	-2.6	1
1631	GGAGTC	36	-1.51	1
1632	GTCGGG	26	-0.11	1
1633	GGGCTG	39	0.49	1
1634	CTGATC	34	0.89	1
1635	ATCGAA	25	0.41	1
1636	CTGTGG	9	-0.31	1
1637	TGGGTG	6	-1.44	1
1638	GTGTGG	10	-0.54	1
1639	TGGTGT	38	-1.09	1
1640	TGTTAT	30	0.09	1
1641	TCCACG	13	-1.05	1
1642	ACGACA	32	0.23	1
1643	GCCTCA	8	-1.72	1
1644	CTGCTC	14	-0.8	1
1645	CGAAAA	57	1.5	1
1646	TGCTGC	6	-1.36	1
1647	TGCCTA	24	-0.37	1
1648	CTTCTC	9	-1.93	1
1649	CTCCAC	26	-0.43	1
1650	CACCCT	16	-1.08	1
1651	CCTTTC	32	-0.85	1
1652	TTCGTC	36	0.11	1
1653	GTCTTT	52	1	1
1654	GGTCAG	48	0.84	1
1655	CAGTAC	17	-0.77	1
1656	TGGTTT	12	-1.56	1
1657	GTCACG	31	-0.08	1
1658	GTTCCA	38	-0.45	1
1659	CCAGAT	36	-0.65	1
1660	TCAGTT	34	-0.94	1
1661	GTTTTG	54	1.01	1
1662	AAAAAG	55	1.35	1
1663	ACTCAT	36	-0.04	1
1664	TCTATT	45	0.38	1
1665	ATTGTT	59	1.77	1
1666	GTTCTG	37	0.29	1
1667	ACCGCC	15	-0.93	1
1668	GATTTT	45	0.67	1
1669	TATGCC	35	0.75	1
1670	GCCTTC	19	-0.65	1
1671	AGGATA	24	-0.19	1
1672	ATATTG	34	0.17	1
1673	TTGTGT	46	0.66	1
1674	AGAATA	43	0.46	1
1675	TATTTG	60	1.46	1
1676	AGTCCG	34	0.12	1
1677	CCGGTT	37	0.39	1
1678	GAGAGT	50	0.97	1
1679	TACATT	45	0.75	1
1680	GCAGTT	37	0.33	1
1681	CTCACC	6	-1.35	1
1682	TGCCAG	9	-1.81	1
1683	GGCTCT	18	-0.76	1
1684	CTTAGT	48	0.91	1
1685	GACTTT	28	-0.21	1
1686	TTTGAT	48	1.14	1
1687	GGTCGA	61	1.72	1
1688	AAGGCA	53	1.65	1
1689	GCATAC	34	0.24	1
1690	CTTGCT	40	0.45	1
1691	GCTGGC	47	0.31	1
1692	GGCTCC	25	-0.38	1
1693	ATTGTA	42	0.42	1
1694	GTATCT	35	-0.99	1
1695	ACTGTT	36	-0.71	1
1696	CACACA	13	-1.01	1
1697	GCATTG	47	0.99	1
1698	CGAATT	62	1.88	1
1699	GTCTAT	6	-1.82	1
1700	CACCCC	42	0.53	1
1701	GCTGTC	7	-1.8	1
1702	AGGACT	37	-0.35	1
1703	CTGCCT	17	-0.83	1
1704	CCTGCC	5	-2.26	1
1705	TGGCAT	26	-0.4	1
1706	CATCGA	42	0.48	1
1707	GATTGG	42	-0.33	1
1708	TGGACC	12	-1.06	1
1709	ACCATC	29	0.06	1
1710	CTGCAT	3	-2.8	1
1711	TCTTAC	49	1.18	1
1712	TACATG	33	1.03	1
1713	CACCTT	28	-0.64	1
1714	CTTCAT	40	0.64	1
1715	CATGCT	43	0.77	1
1716	GGCCTA	34	-0.45	1
1717	CTACAG	26	-0.01	1
1718	ATGTGC	30	0.14	1
1719	TGCACA	25	-0.21	1
1720	ACAGGC	28	0.74	1
1721	GGCTAC	56	1.01	1
1722	GGCTTT	39	0.53	1
1723	GAATTG	40	0.3	1
1724	TTGGAG	61	1.32	1
1725	GAGGTG	32	0.56	1
1726	CCAGAC	13	-0.95	1
1727	TATGAC	59	2.04	1
1728	GTGTTT	34	0.15	1
1729	TTTGTG	41	1.01	1
1730	GTGAAT	31	-0.72	1
1731	CTGGCA	17	-0.72	1
1732	ATCGCT	28	0.19	1
1733	GCCATG	29	0.5	1
1734	ATGACG	21	-0.26	1
1735	ACGATG	32	0.33	1
1736	ATGGGC	59	1.88	1
1737	GGCAAA	54	1	1
1738	ATTGGT	32	0.12	1
1739	CAACTA	22	-0.5	1
1740	GACCCA	18	-0.63	1
1741	GTTATA	41	0.04	1
1742	ATTGCC	47	1.01	1
1743	GCCCTA	45	0.92	1
1744	ACTCAC	60	1.96	1
1745	GCACCA	30	-0.03	1
1746	GTGTCT	31	-0.06	1
1747	GGGGGA	34	0.28	1
1748	GTCATC	38	0.41	1
1749	ATCCTC	23	-0.42	1
1750	CTCAAT	0	-2.64	1
1751	GTTGAG	51	1.64	1
1752	GCACTG	38	0.53	1
1753	CGATTT	50	1.11	1
1754	CCACCC	12	-1.01	1
1755	CCCGCA	11	-1.13	1
1756	AACTTC	3	-1.68	1
1757	CTGTAT	25	0.19	1
1758	TATCAT	37	0.34	1
1759	CTAGCA	63	3.65	1
1760	GCAGCA	31	-0.28	1
1761	GTCTGA	45	1.22	1
1762	ATGGGG	8	-2.26	1
1763	GCTCAT	39	-0.39	1
1764	GGATTA	50	0.85	1
1765	TTAGTG	9	-1.02	1
1766	TTTGCT	57	1.09	1
1767	TTTGAA	44	0.67	1
1768	ACCTTG	5	-1.96	1
1769	GGAAAG	53	1.28	1
1770	CCACTG	15	-0.98	1
1771	CTGTGT	59	1.55	1
1772	TGTAAA	43	0.42	1
1773	GTCGGT	20	-1.69	1
1774	GGTGGG	61	2.12	1
1775	GGGCCA	13	-1.94	1
1776	TCCAAG	24	-0.16	1
1777	AAGTCG	45	1.45	1
1778	TCGCTC	49	1.46	1
1779	CTCGTA	43	0.85	1
1780	TTGGTG	42	0.36	1
1781	GCGTTT	50	1.1	1
1782	TTTGAC	0	-4.41	1
1783	AAGGCG	61	2.65	1
1784	GCGTTC	33	1.05	1
1785	TTCTTT	18	-1.04	1
1786	GACTTG	61	2.2	1
1787	TTGTGG	38	-0.59	1
1788	GAGGGG	19	-0.45	1
1789	GGGCAC	27	-0.16	1
1790	TCCGTC	23	-0.58	1
1791	GTCAGA	42	0.41	1
1792	GACACT	15	-0.9	1
1793	CTGGCC	28	0.12	1
1794	GCCCAG	34	-0.03	1
1795	TTCTAC	21	-0.73	1
1796	ATCCAC	36	0.78	1
1797	CACTTT	4	-1.48	1
1798	GCCATC	30	0.01	1
1799	ATCTAC	49	0.93	1
1800	TACTGC	35	0.32	1
1801	TGCAGA	35	-0.53	1
1802	AGAGGC	42	-0.01	1
1803	AAACAA	55	0.96	1
1804	AGGATT	47	0.82	1
1805	ATTTCT	56	1.19	1
1806	AAAACC	22	-0.47	1
1807	GGGGCA	12	-0.99	1
1808	GCGCTG	26	0.25	1
1809	CTGAGC	14	-1.1	1
1810	CAGACT	35	-0.2	1
1811	ACTACG	15	-0.85	1
1812	ACGGAG	21	-0.15	1
1813	TTTCTG	37	0.1	1
1814	TTCTAT	34	-0.79	1
1815	GCCCTC	30	0.11	1
1816	CTCCCC	15	-1.18	1
1817	TTCGTG	27	-0.01	1
1818	GTGCCC	30	0.09	1
1819	AATCCG	34	0.11	1
1820	CCGATG	49	0.78	1
1821	ATGGTC	25	0.27	1
1822	CCCTCA	17	-0.78	1
1823	ACTCCA	35	-0.5	1
1824	AAGTTT	54	1.7	1
1825	TTAGCT	41	0.38	1
1826	TTAACT	37	0.07	1
1827	ACTTTT	39	0.14	1
1828	ACACCA	35	-0.38	1
1829	TTAACC	35	-1.31	1
1830	GGACCT	40	-0.6	1
1831	CGGGCC	37	0.6	1
1832	ATGACC	30	0.13	1
1833	CGGTAC	25	0.2	1
1834	ATCCAA	9	-2.19	1
1835	CAAGCC	23	-0.87	1
1836	GCCGAC	27	0.87	1
1837	TACCAC	22	-0.15	1
1838	CACAAC	27	-0.39	1
1839	CTCATC	26	-0.1	1
1840	ATCGGT	40	0.67	1
1841	GGTGTC	56	0.87	1
1842	ACAGCT	40	-0.46	1
1843	GTGGAC	10	-0.99	1
1844	AGCGGC	40	0.9	1
1845	AAGATG	45	1.08	1
1846	ATGATC	28	0.48	1
1847	ACCCCC	2	-2.66	1
1848	CCCGAG	19	-0.36	1
1849	AGTGTC	32	-1.19	1
1850	GTCTGT	33	-1.26	1
1851	TGTGTC	6	-2.23	1
1852	ATGCGG	40	1.39	1
1853	GCACAC	21	-0.34	1
1854	AGCGTG	18	-0.69	1
1855	GACTTC	10	-0.8	1
1856	TTCACG	30	0.36	1
1857	ACGAGG	0	-2.67	1
1858	GGGACG	33	1.02	1
1859	ACGGCC	28	-0.2	1
1860	TCAACC	27	-0.05	1
1861	ATGTTG	31	0.29	1
1862	TTGCGA	53	0.79	1
1863	CGAGCC	9	-0.83	1
1864	GCCTCC	9	-1.23	1
1865	TTGGCA	42	0.41	1
1866	AAGGAT	49	1.25	1
1867	GTCCCG	17	-0.95	1
1868	CCGCTA	44	0.55	1
1869	CTACTG	8	-2.08	1
1870	CCCTCC	6	-1.25	1
1871	TTGATC	2	-2.94	1
1872	ATCTGG	19	-0.52	1
1873	TGGGGG	11	-1.23	1
1874	GGGAGT	31	-0.26	1
1875	GACCGC	27	0.38	1
1876	CGCTTG	53	1.5	1
1877	TTCTTG	27	0.74	1
1878	TTGCAG	57	1.72	1
1879	CAGGCT	47	1.71	1
1880	GCTCTG	7	-1.81	1
1881	CGCTGG	14	-1.05	1
1882	TGGCGC	50	1.33	1
1883	TTGACC	4	-2.19	1
1884	ACCACA	23	-0.09	1
1885	ACATCC	32	0.45	1
1886	CATCCG	6	-2.17	1
1887	CCGGGG	52	1.42	1
1888	GTCCTG	24	-0.38	1
1889	AATGAC	14	-1.27	1
1890	CTCTTG	23	-1.67	1
1891	GATTGC	22	-0.89	1
1892	TGCCAC	16	-0.88	1
1893	CATAAC	36	0.07	1
1894	AGGAGT	9	-2.5	1
1895	CACTCC	27	0.01	1
1896	AGCGAG	30	-0.03	1
1897	GCTGTG	34	0.84	1
1898	ATGGCC	37	1.19	1
1899	AATGCC	24	0.21	1
1900	GCGTCA	54	1.32	1
1901	TCACTG	12	-0.99	1
1902	GGTCGC	55	1.11	1
1903	GAGGGA	2	-2.9	1
1904	GGAAGG	38	-0.48	1
1905	ACTCGT	58	1.48	1
1906	CTCGGG	21	-0.59	1
1907	GGGGCC	28	0.04	1
1908	GCCTTG	43	0.7	1
1909	TTCAGC	11	-1.5	1
1910	CGGCCA	39	0.63	1
1911	ACAGCG	28	-0.18	1
1912	GCGATG	4	-2.65	1
1913	ATGATT	57	1.53	1
1914	ATTCGA	58	1.71	1
1915	GATGGC	50	0.69	1
1916	GGCCTC	15	-0.45	1
1917	TTCTGG	11	-0.97	1
1918	TGGCTG	8	-1.28	1
1919	ATCGAC	24	-0.15	1
1920	GACCTA	10	-1.93	1
1921	TCTGAC	50	1.3	1
1922	TACTCC	4	-1.61	1
1923	TCCGTG	0	-2.29	1
1924	GCTTTG	54	1.09	1
1925	TTGCTC	32	-1.05	1
1926	CTCATG	10	-1.15	1
1927	CTCTGC	27	-0.53	1
1928	TGCCTC	6	-2.19	1
1929	CGCAGT	56	1.56	1
1930	ATGTGT	50	1.35	1
1931	TGTGCT	63	2.07	1
1932	GCTAAG	48	0.83	1
1933	GCAGGG	44	0.64	1
1934	CTTTCG	18	-0.71	1
1935	GATCTC	36	0.22	1
1936	GGACAC	42	0.26	1
1937	CACGAA	23	-0.76	1
1938	CAGCCG	31	-0.09	1
1939	CCGTAT	33	-1.31	1
1940	TATGTG	45	0.87	1
1941	GGAGCC	10	-1.77	1
1942	TACAGC	2	-2.35	1
1943	ATCCCG	31	0.01	1
1944	CCGTCC	33	0.34	1
1945	ATGGGA	56	1.29	1
1946	CTGCGA	35	0.23	1
1947	CGATGC	6	-2.19	1
1948	TGCTTC	5	-1.99	1
1949	TTCATC	11	-0.83	1
1950	GGCAAC	19	-0.68	1
1951	AACGCT	27	0.11	1
1952	ATAGAG	31	-0.33	1
1953	TTTATC	21	-1.21	1
1954	ATCATC	15	-0.95	1
1955	GGTGTT	51	1.24	1
1956	GAATCC	5	-1.32	1
1957	TCCGAC	35	0.14	1
1958	GACATC	12	-1	1
1959	GCTGAC	49	0.98	1
1960	CAGCCC	6	-1.98	1
1961	CCCCAG	27	-0.54	1
1962	CTCTCA	8	-1.56	1
1963	CTAACC	2	-2.3	1
1964	AACACT	42	-0.93	1
1965	ACTGGG	42	-0.3	1
1966	GGGAAG	43	0.68	1
1967	GCACGG	34	0.22	1
1968	GGGCCG	57	2.05	1
1969	CCGGCC	27	-0.02	1
1970	GCCAGT	5	-1.56	1
1971	GTGCAG	47	1.04	1
1972	AGTGGG	38	-0.12	1
1973	CCCCTT	42	0.33	1
1974	CCAGTC	16	-0.49	1
1975	ACCCCT	24	-1.47	1
1976	CACAGG	33	-1.32	1
1977	ACAGGG	63	1.91	1
1978	GGGTGC	14	-1.95	1
1979	TGCCCA	32	-1.28	1
1980	GTGTAA	56	1.52	1
1981	GTGAAG	60	1.77	1
1982	TCTCGA	59	1.55	1
1983	CGAGCG	18	-0.93	1
1984	GCGAAG	44	0.67	1
1985	CGCTAT	57	1.88	1
1986	GGAGAG	38	-0.77	1
1987	TTTGCG	27	0.02	1
1988	GCGACG	53	2.01	1
1989	ACGGTC	31	0.64	1
1990	AAGGCC	38	0.23	1
1991	AACCAA	21	-1.44	1
1992	GTCGCC	18	-0.93	1
1993	ATTAAG	54	1.18	1
1994	AAAATC	58	1.61	1
1995	ATAAAT	38	0.27	1
1996	GCCTTA	58	1.38	1
1997	GAGATA	26	-0.22	1
1998	TTACAG	34	-0.52	1
[truncated: 1,925 more rows]

## Sheet: C57BL6_TS22_vs_C57BL6J_TS25
	Codon Pair	Stat	Effect Size	p-value
0	ATGTCT	91	1.26	1
1	TCTCCA	24	-0.34	1
2	CCACTT	91	1.29	1
3	CTTATA	36	-0.28	1
4	ATAAGA	71	0.45	1
5	AGAAGC	16	-0.96	1
6	AGCATT	73	0.61	1
7	ATTGTC	84	1.1	1
8	GTCGAT	68	0.77	1
9	GATATC	89	1.7	1
10	ATCACT	53	-0.27	1
11	ACTGAA	57	0.23	1
12	GAAGTT	68	0.44	1
13	GTTTTC	79	0.52	1
14	TTCAAT	84	1.43	1
15	AATCAA	52	0.31	1
16	CAATAT	42	-0.52	1
17	TATGCA	82	0.54	1
18	GCATCA	87	0.6	1
19	TCACAA	36	-0.25	1
20	CAAAGT	29	-0.57	1
21	AGTTGT	77	0.85	1
22	TGTGAT	39	-0.61	1
23	GATGGA	32	-0.99	1
24	GGAGCA	46	0	1
25	TCACTT	50	0.13	1
26	CTTAGC	19	-0.87	1
27	AGCAAG	30	-0.67	1
28	AAGAAA	83	0.98	1
29	AAAGAC	36	0.13	1
30	GACCTG	23	-0.98	1
31	CTGAAA	73	0.48	1
32	AAAAAC	61	-0.09	1
33	AACCTC	35	-0.61	1
34	CTCCTT	86	0.99	1
35	CTTGAG	34	-0.32	1
36	GAGAGA	27	-0.86	1
37	AGAGAA	46	0.12	1
38	GAACTT	69	0.39	1
39	CTTGGA	59	-0.07	1
40	GGAGAT	51	0.09	1
41	GATGTC	80	0.69	1
42	GTCCTT	103	2.01	0.477227
43	CTTCAG	44	-0.17	1
44	CAGAGA	72	-0.26	1
45	AGACCA	48	0.19	1
46	CCACAT	39	-0.39	1
47	CATGAC	64	0.06	1
48	GACCCT	35	-0.51	1
49	CCTGAG	31	-0.85	1
50	GAGACG	36	-0.66	1
51	ACGATA	18	-0.89	1
52	ATAGAC	23	-0.86	1
53	CTGACC	27	-0.75	1
54	ACCCTA	92	1.28	1
55	CTAGAA	26	-0.58	1
56	CTTCTG	92	1.11	1
57	CTGGAT	21	-0.34	1
58	GATCGC	68	0.84	1
59	CGCGAC	62	0.24	1
60	GACTGC	17	-1.12	1
61	TGCAAC	84	0.84	1
62	AACGGG	57	0.02	1
63	GGGCGT	70	1.04	1
64	CGTGTT	41	-0.96	1
65	GTTGAT	87	1.28	1
66	GATTTC	28	-0.35	1
67	TTCAAC	37	-0.64	1
68	AACGAA	20	-0.94	1
69	GAATTC	69	0.2	1
70	TTCCTC	34	-0.79	1
71	CTCCTG	39	-0.79	1
72	CTGTTC	55	0.43	1
73	TTCCTT	83	-0.29	1
74	CTTTTC	72	0.57	1
75	TTCAAG	85	0.77	1
76	AAGATT	84	0.89	1
77	ATTGCT	101	2.07	1
78	GCTCAA	56	0.22	1
79	CAAGCT	57	0.04	1
80	GCTTGC	58	-0.13	1
81	TGCTAT	80	0.98	1
82	TATTAT	78	0.75	1
83	TATGCT	77	1.27	1
84	GCTCTC	68	0.77	1
85	CTCGAT	33	-0.43	1
86	GATCAG	47	0.35	1
87	CAGGCC	29	-0.46	1
88	GCCGCA	69	0.21	1
89	GCAGAG	21	-0.26	1
90	GAGCTA	53	0	1
91	CTAGGC	79	-0.35	1
92	GGCGAG	54	-0.07	1
93	GAGAAG	36	0	1
94	AAGAGA	65	0.49	1
95	AGAGCC	60	-0.01	1
96	GCCCTG	49	-0.05	1
97	CTGCCC	56	0.03	1
98	CCCAAT	87	0.82	1
99	AATGAA	48	0.16	1
100	GAAAAG	53	0.24	1
101	AAGAGG	67	0.76	1
102	AGGAAC	64	0.36	1
103	AACCTG	48	-0.25	1
104	CTGTCA	44	-0.01	1
105	CAAGAT	46	0.12	1
106	CGCAGG	44	0.3	1
107	AGGCAA	25	-0.87	1
108	CAAGAA	63	0.24	1
109	GAAGAC	16	-0.94	1
110	GACCAA	29	-1.12	1
111	CAAAGG	41	-0.21	1
112	AGGAGA	57	0.35	1
113	AGATTC	53	-0.44	1
114	TTCGAG	46	-0.64	1
115	GAGCCC	46	-0.04	1
116	CCCCGA	52	-0.24	1
117	CGAAGC	48	0.45	1
118	AGCAGA	51	0.1	1
119	AGACAA	47	-0.03	1
120	CAACTG	27	-0.13	1
121	CTGGAC	60	0.09	1
122	GACGAA	31	-0.52	1
123	GAAGAA	51	0.12	1
124	GAACCT	24	-1.01	1
125	CCTGGG	36	-0.84	1
126	GGGCGC	70	0.5	1
127	CGCCGA	23	-1.3	1
128	AGCTGG	37	-1.02	1
129	TGGCAG	76	0.24	1
130	CAGAAG	53	0.47	1
131	AGACGT	53	0.11	1
132	CGTGAG	58	0.36	1
133	GAGCAG	25	-0.1	1
134	CAGGAG	1	-2.51	0.238614
135	GAGGAG	21	-0.44	1
136	GAGCGC	63	0.38	1
137	CGCGCT	37	-0.55	1
138	GCTGAG	53	0.63	1
139	CAGCGG	27	-0.93	1
140	CGGCTG	61	0.38	1
141	CTGGAG	30	-0.22	1
142	CAGCGC	26	-1.04	1
143	CGCTAC	64	0.12	1
144	TACAGG	92	1.11	1
145	AGGCAG	0	-3.96	0.119307
146	CAGCAC	2	-1.74	0.477227
147	CACCGC	53	-0.24	1
148	CGCGAT	20	-0.99	1
149	GATGAA	63	0.48	1
150	GAAGAG	36	-0.47	1
151	AGACTG	68	0.31	1
152	CTGCAA	18	-1.19	1
153	AGGCGA	49	0.7	1
154	CGAGAA	44	-0.29	1
155	GAACTG	33	-0.19	1
156	GAGGAA	21	-0.2	1
157	GAACGC	22	-0.68	1
158	CGCCTT	81	0.38	1
159	CTTGCA	35	-0.34	1
160	GAGAAA	64	0.02	1
161	AAAGAG	29	-0.68	1
162	GAGCCG	50	0.15	1
163	CCGCTT	65	0.29	1
164	CTTGGC	39	-0.04	1
165	GGCTGG	28	-0.6	1
166	TGGAGT	82	0.96	1
167	AGTAAG	52	0.47	1
168	AAGGGT	75	-0.53	1
169	GGTCGT	100	1.56	1
170	CGTGAC	59	-0.14	1
171	GACGCG	62	-0.4	1
172	GCGGAG	27	-0.69	1
173	GAGTTT	50	0.48	1
174	TTTTCT	58	-0.56	1
175	TCTGAG	22	-0.84	1
176	GAGGTA	24	-0.86	1
177	GTAGAG	24	-0.89	1
178	GAACAG	48	-0.29	1
179	CAGCAA	22	-0.94	1
180	CAAGAG	71	0.32	1
181	GAGAGG	2	-2.96	0.477227
182	CAGGAA	51	-0.25	1
183	GAACTC	52	0.33	1
184	CTCAAG	62	0.19	1
185	AAGGGC	63	0.22	1
186	GGCAAG	91	0.95	1
187	GGCCAA	77	0.54	1
188	CAAACA	39	-0.39	1
189	ACAGAA	49	0.23	1
190	AGAAGG	66	0.67	1
191	AGGCTG	62	0.3	1
192	CTGCAG	24	-0.61	1
193	AAGCGC	67	0.47	1
194	CTACGC	89	0.92	1
195	CGCGAA	93	1.45	1
196	GAACCC	11	-1.39	1
197	CCCCTG	30	-0.69	1
198	CTGCTA	13	-1.44	1
199	CTAAGG	52	0.14	1
200	AGGCGC	36	0.55	1
201	GATCTG	69	0.89	1
202	GAGTTG	73	0.73	1
203	TTGAGG	37	-0.37	1
204	GAACAA	49	0.05	1
205	CGCGAG	82	1.06	1
206	CAGAGG	43	-0.26	1
207	GAGCTG	27	-0.56	1
208	CTGAGG	61	0.37	1
209	CTGAAT	79	0.67	1
210	AATCGA	55	0.06	1
211	CGAAGG	61	0.61	1
212	GAGCAA	24	-0.77	1
213	AGGCGT	7	-1.97	1
214	CTAAGA	48	-0.24	1
215	AGACGC	30	-0.18	1
216	CTGGCT	56	-0.09	1
217	GAGGAC	23	-0.61	1
218	GACGAG	38	0.31	1
219	CTGACG	39	-0.46	1
220	ACGCGG	21	-1.13	1
221	CGGATC	44	0.16	1
222	ATCCGG	66	0.42	1
223	CGGGAA	26	-0.09	1
224	CCCGAC	66	0.05	1
225	GAGAGC	26	-0.53	1
226	ATTACC	66	-0.43	1
227	ACCCAG	22	-0.66	1
228	AGGTGG	26	-1.24	1
229	CAGTGG	12	-1.22	1
230	CAGCTC	54	0.14	1
231	CTCGAA	73	0.73	1
232	GAAAAC	33	-0.36	1
233	AACGAG	29	-0.77	1
234	GAGGCA	21	-1.48	1
235	GCAGAC	21	-0.92	1
236	GACGCC	6	-1.92	1
237	GCCCGT	71	0.32	1
238	CGTCAG	41	-0.02	1
239	CAGAAC	15	-1.43	1
240	AACAAG	77	0.5	1
241	AAGGTC	82	0.78	1
242	GTCTAC	42	-0.64	1
243	TACTCT	81	0.73	1
244	TCTAGG	68	0.54	1
245	AGGCCT	46	-0.43	1
246	CCTAGC	50	-0.53	1
247	AGCAGG	29	-1.18	1
248	AGGCTT	76	1.16	1
249	CTTCGC	70	-0.75	1
250	CGCCAG	59	0.34	1
251	CTGGGG	27	-1	1
252	GGGGAG	47	-0.2	1
253	GAGCGT	44	-0.97	1
254	CTCCGG	74	0.53	1
255	CGGGAG	22	-0.33	1
256	CGCCGC	70	-0.58	1
257	GACCTC	27	-0.56	1
258	CTCCAA	21	-1.35	1
259	CAACAG	23	-1.11	1
260	CGTCCC	75	0.33	1
261	CCCGCT	81	0.43	1
262	GAGGCG	36	-0.02	1
263	GCGCGC	81	1.31	1
264	CGCAAC	22	-0.39	1
265	AACCAG	22	-0.23	1
266	TGGGAG	36	-0.51	1
267	AGGCCG	32	-0.18	1
268	CCGCAG	77	0.79	1
269	CGGGCG	60	0.98	1
270	CGCCTG	70	0.44	1
271	CGGTTC	57	0.14	1
272	TTCCGC	50	0.01	1
273	GACAGG	24	0.06	1
274	AGGGAG	21	-1.16	1
275	CGCTTC	39	-0.57	1
276	TTCCGG	46	0	1
277	AAGCTG	53	0.31	1
278	CAACGA	46	-0.06	1
279	CGAGCA	76	1.31	1
280	GAGCTC	30	-0.3	1
281	CTCCAG	8	-1.56	1
282	CAGGAC	18	-1.16	1
283	GACAGC	26	-0.67	1
284	AGCCTC	33	-0.43	1
285	CTCCTA	64	0.55	1
286	CTAGAT	45	-0.06	1
287	CGACTC	65	0.58	1
288	CGAGAG	25	-0.08	1
289	GAGCCA	27	-0.23	1
290	CCAAAC	42	-0.34	1
291	AACAGG	61	0.36	1
292	AGGAGC	10	-1.74	1
293	AGCCGG	34	-0.09	1
294	CGGCAA	30	-0.03	1
295	AGGGAA	51	-0.19	1
296	GAAAGC	10	-1.72	1
297	AGCCAG	27	-0.9	1
298	CGCACA	28	-0.6	1
299	ACACTG	36	-0.33	1
300	CTGTAC	68	0.32	1
301	TACGCC	84	0.91	1
302	GCCAAA	68	0.73	1
303	AAACCC	90	1.14	1
304	CCCAGC	38	-0.72	1
305	CAGCGT	93	1.36	1
306	CGTAGG	90	1.37	1
307	GAACGG	22	-0.41	1
308	CTGTTG	56	0.41	1
309	TTGCAA	33	-0.39	1
310	CAGCAG	16	-1.44	1
311	AGGAAA	89	0.78	1
312	AAACAC	53	-0.3	1
313	GAGGAT	31	0.02	1
314	AAGCGG	60	0.61	1
315	CAAGAC	6	-1.8	1
316	CAGCGA	85	1.44	1
317	GAAAGG	38	-0.24	1
318	AGGAGG	36	0.14	1
319	CAGTAT	55	0.38	1
320	TATCAG	56	0.38	1
321	GAGCGG	24	-0.21	1
322	GAAAGA	47	-0.1	1
323	CTGCGG	41	-0.51	1
324	CGGGAT	27	-0.57	1
325	GAAGAT	62	0.3	1
326	AGGGAT	16	-1.24	1
327	AAATGG	75	0.61	1
328	TGGCAA	61	-0.56	1
329	CAACCA	47	-0.35	1
330	CCAAGG	18	-1.42	1
331	AAAGAA	58	0.27	1
332	GAAAAT	52	0.27	1
333	GTTCGT	90	1.31	1
334	CGTAGT	28	-0.48	1
335	AGTAAC	46	-0.69	1
336	AGGCTC	47	-0.46	1
337	CTCTTC	59	0.34	1
338	TTCACC	21	-0.96	1
339	ACCAAA	52	0.3	1
340	AAACGC	39	0.26	1
341	CGCAGA	42	-0.36	1
342	AGAGGG	68	0.44	1
343	GGGGAT	21	-1.85	1
344	GATGAG	21	-0.38	1
345	CCCATC	44	-0.29	1
346	ATCCAG	37	-0.57	1
347	CAGCTG	18	-0.84	1
348	CTGGAA	12	-1.52	1
349	GATTCT	77	0.67	1
350	TCTCAG	56	0.08	1
351	GAGCGA	26	-0.72	1
352	CAGGAT	68	0.88	1
353	GATCGG	73	1.01	1
354	CGGCGG	32	0.28	1
355	CGGCCT	70	0.48	1
356	CCTCTG	71	0.75	1
357	AGAGAG	30	-0.74	1
358	CGTCGA	87	1.52	1
359	CGACAG	75	0.78	1
360	GACCGT	3	-1.49	0.835147
361	CAGATC	63	0.27	1
362	ATCCTA	34	-0.3	1
363	CTAGAG	25	-0.15	1
364	CAGTTT	91	1.29	1
365	TTTCAG	95	1.41	1
366	GAGCAC	29	-0.2	1
367	CACCAA	7	-2.17	1
368	CAACGG	50	0.58	1
369	GAAGCC	21	-0.94	1
370	GCCAGA	45	0.42	1
371	AGAAGA	49	0.35	1
372	AGACGA	70	0.95	1
373	CGAGAT	55	0.38	1
374	ACGTTC	64	0.31	1
375	TTCCAG	67	0.11	1
376	CAGGGA	31	-1.04	1
377	GGAGAA	37	-0.73	1
378	GAATCG	73	0.83	1
379	TCGAGA	52	0.27	1
380	AGACGG	49	-0.02	1
381	GAGGGC	63	-0.09	1
382	AAGTTC	76	0.87	1
383	CGGACA	41	0.09	1
384	AGGCGG	27	0.33	1
385	CGGCGT	39	0.65	1
386	CGTCAA	56	-0.04	1
387	TTCCAA	44	-0.79	1
388	CACCTC	15	-1.1	1
389	CTTCGG	54	0.55	1
390	CGGCAG	30	-0.48	1
391	GAATGC	43	-0.39	1
392	TGCGAC	31	-0.87	1
393	GACAGA	40	-0.29	1
394	AGAAAA	55	0.31	1
395	AAATCT	62	0.53	1
396	TCTCGT	84	1.37	1
397	CGTGAA	79	1.23	1
398	CGGGAC	58	0.46	1
399	GACCAG	44	0.27	1
400	TTCCGT	48	-0.25	1
401	CGTCGG	58	0.6	1
402	CGCCAC	69	0.33	1
403	CACCTG	62	-0.07	1
404	GAACGT	19	-1.29	1
405	CCATCC	22	-0.61	1
406	TCCCGC	73	0.76	1
407	CGCCGG	80	0.96	1
408	CACCAG	10	-1.52	1
409	CCATTC	39	-0.39	1
410	AGATCA	50	0.36	1
411	TCATTC	34	-0.21	1
412	CTCAGA	98	1.89	1
413	AAATTC	82	1.1	1
414	TTCCAT	77	-0.24	1
415	CATGAG	21	-0.44	1
416	CGTGGC	43	-0.16	1
417	CGTTTG	86	1.27	1
418	AGGGTG	41	-0.27	1
419	GTGGAG	30	-0.41	1
420	CAGCTT	34	0.57	1
421	CGCGGA	98	1.41	1
422	GGACAG	59	-0.9	1
423	GAATGT	52	0.11	1
424	TGTGAC	21	-0.78	1
425	AAATTA	64	0.24	1
426	TTACAC	45	0.2	1
427	CACCGG	41	-0.42	1
428	GAACTA	51	0.04	1
429	GAGGTC	37	-0.42	1
430	GTCCGC	87	0.79	1
431	AGAAAG	52	0.2	1
432	AAGCTC	64	0.41	1
433	CTCCGC	76	0.53	1
434	CTCAGG	55	-0.52	1
435	CGCCGT	89	0.84	1
436	CGTCAT	63	0.01	1
437	GAGTTC	48	-0.2	1
438	AAGCAG	57	0.53	1
439	CTGCGC	55	0.08	1
440	CGCCTC	89	1.02	1
441	GAACCG	70	0.66	1
442	CCGGAC	44	-0.3	1
443	CTCCGT	93	1.28	1
444	TGCGTC	77	0.93	1
445	GTCGAG	91	1.59	1
446	GACAGT	20	-1.98	1
447	AAGATC	88	0.97	1
448	ATCCGC	90	0.86	1
449	AGGGAC	18	-1.18	1
450	GGACTG	30	-0.86	1
451	CTTGAC	73	0.76	1
452	CTCGAC	61	0.26	1
453	AAAGTC	84	0.96	1
454	GTCCGT	69	-0.1	1
455	CAAGGG	7	-1.82	1
456	GGGCTC	22	-0.62	1
457	CTCGGC	82	0.07	1
458	CGGCGC	44	-0.16	1
459	CGTCTC	69	0.68	1
460	CTCCAT	38	-1.13	1
461	CGGTGC	82	1.04	1
462	TGCCTG	36	-0.6	1
463	CAATTT	51	-0.09	1
464	TTTCGC	105	1.8	0.119307
465	CGCTTT	72	-0.03	1
466	TTTGAG	50	0.09	1
467	CAGTTG	79	0.94	1
468	TTGAGA	61	0.57	1
469	AGACAG	50	0.33	1
470	AGAGTC	48	0.17	1
471	GAGCTT	72	0.75	1
472	CTTCGT	76	1.09	1
473	CTGCTG	36	-0.23	1
474	CTGCAC	24	-0.77	1
475	CAGGTG	52	-0.09	1
476	GTGGGT	81	0.27	1
477	GGTGGC	75	0.74	1
478	GGCAGG	72	0.94	1
479	CGTCGT	84	1.29	1
480	GACAAC	41	-0.33	1
481	AACAGA	67	0.37	1
482	GAAGTA	51	0.07	1
483	GAAGGG	3	-2.34	0.835147
484	GGGCAG	17	-1.24	1
485	CGCCAA	55	0.29	1
486	GTAGAA	57	0.5	1
487	CACCCA	33	0.09	1
488	CCACGC	36	-0.52	1
489	TTGCGC	45	0.29	1
490	AAGCGA	81	1.1	1
491	GATGGT	46	-0.98	1
492	GGTCAA	23	-1.15	1
493	CAATAC	83	-0.5	1
494	TACCTG	28	-0.67	1
495	TTTGCC	82	0.96	1
496	GCCAGG	48	0.63	1
497	GATACG	64	0.42	1
498	ACGATT	48	0.22	1
499	ATTCGT	78	1.19	1
500	CGTCGC	100	1.78	1
501	CTACGT	99	1.65	1
502	CAAAGA	41	-0.33	1
503	CAAATC	83	0.7	1
504	ATCCGT	87	1.09	1
505	ATCCTG	50	0	1
506	GAGCCT	9	-1.86	1
507	CCTGGT	82	-0.87	1
508	GGTACA	56	0.39	1
509	ACACGC	58	0.77	1
510	GCCAAT	71	0.71	1
511	AATGTC	65	0.79	1
512	GTCCCA	21	-1.02	1
513	CCAGTG	41	-0.64	1
514	GTGCGT	47	-0.35	1
515	CGTTCC	47	0.05	1
516	TCCAGC	33	-0.77	1
517	AGCCCT	18	-1.41	1
518	CCTCTC	84	-0.1	1
519	CTCTAT	55	-0.26	1
520	TATGAG	39	-0.54	1
521	GAGTAC	33	-0.53	1
522	TACATC	52	0.17	1
523	AGGTCT	38	-0.53	1
524	TCTCAA	29	-0.73	1
525	TACCGC	73	0.68	1
526	CGCCCT	51	-0.43	1
527	CCTTAA	104	2.1	0.238614
528	ATGGAG	54	0.3	1
529	TTGCCT	46	-0.74	1
530	CCTCCT	42	-0.86	1
531	CCTCCG	55	-0.37	1
532	CCGGGA	19	-1.39	1
533	GGAAAC	24	-0.88	1
534	AACCGG	53	0.34	1
535	CGGAGG	40	0.32	1
536	AGGGTT	64	0.85	1
537	GTTTCC	86	1.13	1
538	TCCATC	68	0.03	1
539	ATCAAT	35	0.23	1
540	AATAAC	49	-0.02	1
541	AACCCT	82	0.6	1
542	CCTCAA	37	-0.66	1
543	GAGACA	21	-0.94	1
544	ACATCT	26	-0.41	1
545	TCTGGC	55	-0.07	1
546	GTTCCT	63	0.12	1
547	CCTACC	37	-0.82	1
548	ACCACC	39	-0.42	1
549	ACCTCA	9	-1.53	1
550	TCAGCC	28	-0.69	1
551	GCCGGG	77	0.91	1
552	GGGTTT	103	2.03	0.477227
553	TTTCCC	44	-1.13	1
554	CCCACC	30	-0.76	1
555	CAGTCA	36	-1.1	1
556	TCATCT	23	-0.73	1
557	TCTAAG	93	1.08	1
558	ATCTCC	55	-0.03	1
559	TCCTTG	41	-0.07	1
560	TTGAAG	93	1.14	1
561	CGCTCC	32	-0.49	1
562	TCCACC	72	0.33	1
563	ACCTAC	43	-0.94	1
564	GCCTAC	33	-0.73	1
565	CCTTCC	26	-0.88	1
566	TCCATG	16	-0.84	1
567	ATGATG	78	1.17	1
568	ATGAGC	58	0.4	1
569	AGCAAC	33	-0.56	1
570	AACCGC	87	1.03	1
571	CGCAGC	33	-0.87	1
572	AGCTCA	10	-1.5	1
573	TCAGGA	13	-1.32	1
574	GGAGGC	46	0.36	1
575	GGCCAG	43	-0.28	1
576	CAGTCC	18	-1.16	1
577	TCCCTG	53	-0.22	1
578	CTGCCG	69	-0.01	1
579	CCGAGC	62	0.99	1
580	AGCTCC	24	-0.69	1
581	TCCATT	28	-1.26	1
582	ATTCTC	30	0.02	1
583	AAGACC	79	1	1
584	ACCTCC	39	-1.17	1
585	TCCCTC	59	0.24	1
586	CTCAAC	30	-0.62	1
587	CCTCCA	31	-0.94	1
588	CCAGGT	72	-0.68	1
589	GGTTCT	62	-0.61	1
590	TCTCTG	26	-0.88	1
591	CAGAGC	20	-1	1
592	AGCAAA	47	-0.08	1
593	AAACCA	76	0.7	1
594	TCCAAC	37	-0.6	1
595	CTCTCT	71	0.36	1
596	TCTTCA	27	-0.31	1
597	TCAGTC	8	-1.38	1
598	GTCCAC	40	-0.45	1
599	CACTAT	61	0.5	1
600	GCTGAT	31	-0.61	1
601	GAAGGC	22	-0.77	1
602	AAGCCA	34	-0.52	1
603	CCACTC	50	0.03	1
604	CTCACG	34	-0.4	1
605	ACGGAC	10	-1.27	1
606	GACAAG	70	0.32	1
607	AAGAAC	69	0.64	1
608	AAGGAC	7	-1.92	1
609	GACAAA	83	0.55	1
610	AGGGGC	68	0.54	1
611	GGTAAA	93	1.61	1
612	AAAGGC	63	-0.03	1
613	GGCACA	51	-0.12	1
614	ACAGGA	32	-0.44	1
615	GGAACT	50	-0.29	1
616	ACTCGG	32	-0.12	1
617	ACCATG	26	-0.74	1
618	ATGCTA	42	-0.05	1
619	AAAACT	82	0.85	1
620	ACTCTT	36	-0.42	1
621	CTTCAA	49	-0.1	1
622	GGGTCT	29	-1.17	1
623	CAGAGT	38	0.41	1
624	AGTGAT	22	-1.2	1
625	GAAATG	56	0.08	1
626	ATGGCA	51	0.46	1
627	GCAATA	51	0.14	1
628	ATAGCA	49	0.14	1
629	GCAAAT	73	0.75	1
630	AATCAG	56	0.01	1
631	CAGACA	17	-1.35	1
632	ACACCG	75	0.15	1
633	CCGAAC	20	-1.14	1
634	AACTTG	86	1	1
635	TTGATA	59	0.22	1
636	ATACCA	59	-0.03	1
637	CCATTT	37	-0.44	1
638	TTTGGA	76	0.44	1
639	GGAGAC	5	-2.24	1
640	GACGTG	43	0.2	1
641	GTGGTG	32	-0.43	1
642	GTGGGC	64	0.47	1
643	GGCTGT	77	-0.56	1
644	TGTCTG	32	-0.92	1
645	CTGGCG	52	0.08	1
646	GCGATT	27	-0.84	1
647	ATTCAC	92	1.26	1
648	CACATA	60	0.54	1
649	ATAAAG	63	0.27	1
650	AAGAGC	58	-0.01	1
651	AGCTGT	20	-1.28	1
652	TGTAGA	58	0.12	1
653	AGGTTC	47	0.54	1
654	CGTTTT	83	0.9	1
655	TTTAAT	78	0.83	1
656	AATCTG	49	0.1	1
657	TTCATG	69	0.48	1
658	ATGCGT	72	1.05	1
659	CGTGTC	43	-1.01	1
660	GTCTCC	36	-0.39	1
661	TCCATA	20	-0.56	1
662	ATAAAC	74	0.8	1
663	AACAAC	39	-0.31	1
664	AACATT	90	0.91	1
665	ATTGTG	54	-0.17	1
666	GTGAAA	91	1.21	1
667	AAATGT	94	2.17	1
668	TGTACA	62	0.06	1
669	ACAAAA	75	0.57	1
670	AAAATT	85	0.96	1
671	CGTCAC	69	1	1
672	CACTTG	45	-0.64	1
673	TTGAAA	69	0.54	1
674	AAAGCT	86	0.92	1
675	GCTGTT	79	0.82	1
676	GTTAAT	65	0.39	1
677	AATAAT	55	0.32	1
678	AACCTT	61	0.57	1
679	CTTGTA	58	0.2	1
680	GTACTT	65	0.51	1
681	CTTAGG	48	0.18	1
682	AGGTTT	83	0.9	1
683	TTTGGC	90	1.34	1
684	GAGATG	35	0.26	1
685	ATGAAG	62	0.13	1
686	AAGTAC	98	1.58	1
687	TACTTT	101	1.26	1
688	TCTGTA	62	0.43	1
689	GTACAG	54	0.04	1
690	CAGGTT	92	1.45	1
691	GTTCCC	69	1.08	1
692	CCCAGA	60	-0.42	1
693	GATGAT	57	0.28	1
694	CGGAAT	96	1.55	1
695	AATTTT	57	0.46	1
696	TTTATT	82	0.95	1
697	ATTTAC	76	0.42	1
698	TACTTG	29	-0.85	1
699	TTGGAA	42	-0.13	1
700	CTAATG	84	0.93	1
701	ATGCAT	71	0.71	1
702	CATGAT	54	0.16	1
703	GGCGAT	38	-0.36	1
704	GATCCA	53	0.04	1
705	CCAGAA	52	0.03	1
706	AGCCCC	15	-1.48	1
707	CCCCCT	27	-1.02	1
708	CCTATT	59	0.2	1
709	ATTCCC	10	-1.65	1
710	CCCTTA	55	-0.15	1
711	TTAGGC	50	-0.05	1
712	GGCGGT	75	0.73	1
713	GGTGCA	59	0.26	1
714	GCAGAA	31	-0.35	1
715	GAATCA	35	-0.27	1
716	TCACAT	29	-0.35	1
717	CATCTT	48	0.06	1
718	CTTTAT	91	1.04	1
719	TATGAA	54	0.24	1
720	GTAATA	61	0.22	1
721	ATACAG	33	-0.45	1
722	CAGAAA	73	0.77	1
723	GGCTGC	63	0.45	1
724	TGCTTT	67	0.29	1
725	TTTACT	61	0.34	1
726	GTAATG	99	2.08	1
727	ATGCAC	81	0.8	1
728	TTGATG	70	0.7	1
729	CATAAA	54	0.22	1
730	AACTCC	21	-1.2	1
731	TCCAGT	10	-1.67	1
732	AGTATC	40	-0.86	1
733	ATCTGC	79	0.61	1
734	TGCAGG	45	-0.62	1
735	GTGGAA	43	-0.77	1
736	GAAGTG	39	-0.69	1
737	GAATTT	81	0.9	1
738	TTTATG	89	1.21	1
739	ATGTTC	28	-0.94	1
740	TTCTCC	72	0.62	1
741	TCCTAT	35	-0.31	1
742	TATGGA	59	0.23	1
743	AACTTT	89	1.25	1
744	GGCTAT	65	0.52	1
745	GGATTT	71	0.51	1
746	TTTTCA	51	-0.1	1
747	CATCAG	64	0.39	1
748	CAGTTA	62	0.4	1
749	TTAAAA	51	0.19	1
750	AAACCT	49	0.16	1
751	CCTCTT	54	0.16	1
752	AAAGCC	89	0.99	1
753	GCCATT	57	0.45	1
754	ATTGAG	66	0.71	1
755	CCATCT	18	-1.22	1
756	TCTATG	15	-0.99	1
757	ATGTTT	65	0.36	1
758	ATGAAT	74	1	1
759	AATATT	62	0.21	1
760	ATTGCA	59	-0.05	1
761	GCACCT	52	0.23	1
762	CCAGAG	34	-0.58	1
763	AGAACA	54	0.21	1
764	ACAGAC	0	-1.97	0.119307
765	CCTGTC	47	-0.39	1
766	GTCACA	69	-0.02	1
767	ACAAAT	50	0.19	1
768	AATGTT	101	2.04	1
769	GTTATT	90	1.22	1
770	ATTACT	57	0.32	1
771	ACTCCG	45	-0.33	1
772	CCGCAA	51	0.12	1
773	CGAGTA	85	1.12	1
774	GAATAC	60	0.12	1
775	TACCCG	71	0.17	1
776	CCGGCA	69	0.6	1
777	GCATTC	77	0.54	1
778	TTCTTA	46	-0.18	1
779	TTATCC	51	-0.26	1
780	TCCCCT	5	-2.06	1
781	CCTGAA	38	-0.54	1
782	GTTAGC	38	-1	1
783	ATTGGG	80	0.9	1
784	GGGGTT	64	0.6	1
785	GCCAGC	30	-0.54	1
786	AGCCAT	75	0.56	1
787	CATGCA	74	0.62	1
788	GCAACT	16	-1.05	1
789	ACTGTG	49	-0.26	1
790	GTGCAA	30	-0.8	1
791	CAACTT	57	0.07	1
792	AAACTC	81	0.3	1
793	AAGCCC	81	0.72	1
794	CCCCGG	51	0	1
795	AGGTTG	61	0.59	1
796	AGAATG	47	0.13	1
797	ATGAAA	76	0.58	1
798	GAGTAT	77	0.62	1
799	TATAAA	89	1.12	1
800	AAAAAT	85	0.81	1
801	AATATG	63	0.45	1
802	ATGAGT	28	0.16	1
803	AGTACA	43	-0.06	1
804	ACATGG	27	-1.11	1
805	TGGATA	52	0.24	1
806	ATAGAA	65	0.41	1
807	GAAAAA	48	0.21	1
808	GATTAT	84	1.17	1
809	TATTTA	77	0.72	1
810	TTAAGA	62	0.45	1
811	AGAAAC	74	0.41	1
812	CTTATT	86	1.07	1
813	ATTAAT	56	0.5	1
814	AATCCA	78	0.79	1
815	CCAAAA	87	0.8	1
816	AAAATG	78	0.64	1
817	ATGACA	32	-0.1	1
818	AAAAGG	66	0.42	1
819	GATAAT	42	0.05	1
820	AATAAG	51	0.35	1
821	AAGGGA	62	-0.42	1
822	GGAAGT	15	-1.15	1
823	AGTAGT	23	-0.71	1
824	AGTATA	50	0.13	1
825	CCAAGT	62	0.21	1
826	AGTGAA	41	-0.13	1
827	TCAAAT	49	0.05	1
828	AATTCT	50	0.15	1
829	TCTAGT	41	-0.34	1
830	AGTGCA	56	0.57	1
831	GCATTA	69	0.59	1
832	TTAGAA	40	-0.17	1
833	CTTGAA	53	0.31	1
834	AGGACA	35	-0.53	1
835	ACAACA	29	-0.48	1
836	ACATAC	83	0.74	1
837	TACGAT	57	0.41	1
838	GATATT	75	0.55	1
839	ATTCAT	87	1.08	1
840	CATCAC	84	0.74	1
841	CACAGA	77	0.91	1
842	AAATAT	73	0.93	1
843	GAAGCT	84	0.64	1
844	GCTATT	95	1.44	1
845	ATTTCA	41	-0.39	1
846	AATGAG	51	0.03	1
847	TATGGT	63	0.57	1
848	GGTGAT	24	-1.25	1
849	GATAAG	93	1.48	1
850	AAGGAA	60	0.42	1
851	GGCCGG	48	0.25	1
852	CGGGTC	62	-0.86	1
853	GTCATA	31	-0.9	1
854	CCAGTT	40	-0.53	1
855	GTTTTA	43	-0.21	1
856	TTAAAG	50	0.22	1
857	AAGGTG	75	0.62	1
858	GTGTTG	100	1.49	1
859	TTGGAC	58	0.61	1
860	CAAAAT	63	0.39	1
861	AATTAT	89	1.05	1
862	TATTCA	30	-0.27	1
863	TCAGAG	5	-1.74	1
864	GTATTT	73	0.5	1
865	TTTTTA	54	0.29	1
866	TTACCT	50	0.06	1
867	CCTAAA	59	0.29	1
868	AAAAGT	65	0.49	1
869	AGTGAC	34	-0.18	1
870	GACTCC	31	-0.51	1
871	TCCACA	17	-1.11	1
872	CCGCTG	64	0.17	1
873	GATGTT	58	0.25	1
874	GTTCTC	83	-0.3	1
875	CCCCCC	18	-1.26	1
876	CCCATT	73	-0.48	1
877	CACAGC	43	-0.56	1
878	AGCCTG	24	-1.32	1
879	CAGATA	68	0.1	1
880	ATAGTA	76	0.87	1
881	GAGAAT	45	0.21	1
882	ATGCCA	46	-0.36	1
883	CATTTA	53	0.28	1
884	TTACCG	55	0.05	1
885	CCGAAG	77	0.99	1
886	ACCTCT	29	-0.82	1
887	AGGCCA	28	-0.97	1
888	CATGAA	66	0.49	1
889	TCATCG	39	-0.34	1
890	TCGGAT	12	-1.51	1
891	ATGCCC	62	-0.49	1
892	CCCAAA	61	-0.53	1
893	AAACAT	57	0.24	1
894	CATCCA	91	1.32	1
895	CCAAGC	14	-1.49	1
896	ATTTTA	49	0.11	1
897	AAAATA	67	0.47	1
898	ATAAGC	17	-1.31	1
899	CAACAA	25	-0.64	1
900	AATAGG	52	0.16	1
901	CGTAAA	68	0.64	1
902	ATGGAA	27	-0.79	1
903	AAATCG	62	0.2	1
904	TCGCCA	38	-0.49	1
905	CATTTT	55	-0.04	1
906	TCAGAT	55	0.14	1
907	GATGTG	57	-0.1	1
908	GTGTTA	27	-0.6	1
909	TTAATA	55	0.24	1
910	ATAATA	55	0.44	1
911	ATACCT	44	-0.37	1
912	CCTGAT	82	0.44	1
913	GATAAA	69	0.58	1
914	CCCTTC	70	0.4	1
915	TTCGAA	50	0.25	1
916	GATTTA	59	0.26	1
917	TTAAAC	49	0.36	1
918	AACACA	44	0.14	1
919	AAAGGG	38	-0.32	1
920	GGGAGA	12	-1.24	1
921	AGACCT	36	-0.6	1
922	CCTCCC	22	-0.87	1
923	ATCGAG	69	0.49	1
924	GAGTTA	50	0.1	1
925	TTAAGG	72	0.64	1
926	TCTTGG	48	-0.4	1
927	TGGGAA	29	-0.7	1
928	AGACAT	90	1.24	1
929	CATCCT	53	0.07	1
930	CCTACT	44	-0.65	1
931	ACTGAC	68	-0.05	1
932	GACGTT	74	0.61	1
933	GTTGCC	100	2	1
934	GCCTGT	16	-0.94	1
935	TGTAGT	43	-0.01	1
936	AGTCTC	30	-0.51	1
937	CTCCGA	72	-0.37	1
938	CGAAAG	81	1.03	1
939	GTGGCT	67	0.48	1
940	GCTTTT	67	-0.31	1
941	TTTGCA	74	0.75	1
942	GCACAA	78	0.97	1
943	CAAAAA	67	0.58	1
944	GACTAC	86	1.07	1
945	TACACC	63	0	1
946	ACCATA	45	0.07	1
947	GTTTGC	70	0.44	1
948	TGCAAA	62	0.43	1
949	AAAGCA	70	0.66	1
950	GAAACT	48	0.08	1
951	ACTACA	66	0.11	1
952	TTCAAA	91	1.32	1
953	CTCAGC	23	-1.34	1
954	AAGAGT	36	-0.26	1
955	AGTGGT	7	-1.34	1
956	GGTCTT	63	-0.51	1
957	CTTGAT	52	0.15	1
958	GATCCT	57	0	1
959	CCTTTT	76	0.64	1
960	TTTCTA	70	0.63	1
961	AACATA	47	0.11	1
962	AACAGC	25	-1.19	1
963	ATGTCA	18	-1.08	1
964	TTCAGA	79	-0.14	1
965	AAGAAG	73	0.67	1
966	AAAGAT	75	0.68	1
967	GATCAT	68	0.66	1
968	GGATAC	22	-1.27	1
969	TACAGA	54	0.28	1
970	AGAAAT	51	0.24	1
971	AATCTA	49	0.36	1
972	CTAAGC	63	0.5	1
973	AGCACG	40	-0.26	1
974	ACGTCA	21	0.13	1
975	TCAAGT	42	-0.39	1
976	GAGATT	40	0.03	1
977	TTAGAG	60	0.18	1
978	GAGCAT	24	-0.45	1
979	GATCAA	40	-0.48	1
980	CCTTAC	63	0.47	1
981	TACCCA	68	0.12	1
982	CCAGGA	40	-1	1
983	GGACAT	48	0.1	1
984	CATTCA	28	-0.66	1
985	TCAGGG	23	-0.98	1
986	TCTGCA	58	0.42	1
987	GCAGGA	23	-1.32	1
988	GGATCT	62	-0.51	1
989	TCTGAT	70	0.68	1
990	GATGCA	41	0.06	1
991	GCAACA	55	0.24	1
992	TGGGCT	52	0.13	1
993	GCTGAA	51	0.15	1
994	ACAGTC	60	0.17	1
995	GTCCAG	51	0.53	1
996	CAGATG	61	0.26	1
997	ATGGTA	51	0.42	1
998	GTAAAC	55	0.22	1
999	AGCTTG	16	-0.91	1
1000	CCTGAC	27	-0.22	1
1001	CTGATA	81	0.79	1
1002	ATAACA	30	-0.15	1
1003	ACAGCC	45	-0.23	1
1004	GCCACA	24	-0.01	1
1005	ACAATA	46	0.05	1
1006	ATAGTG	30	-0.3	1
1007	GTGATT	60	0.01	1
1008	TCAGAC	31	-0.38	1
1009	AGGAAG	58	0.73	1
1010	AAGAAT	57	0.44	1
1011	CTGTCG	74	0.99	1
1012	TCGCTT	51	0	1
1013	GATAGT	41	-0.14	1
1014	AGTGTT	44	-0.51	1
1015	AACTCA	13	-1.21	1
1016	TCAGCA	40	-0.45	1
1017	GCAAAC	41	-0.33	1
1018	AACAGT	26	-0.75	1
1019	AGTTTA	46	-0.02	1
1020	TTAAAT	67	0.42	1
1021	AATACA	74	0.74	1
1022	ACAAAG	56	0.37	1
1023	ATCTTT	96	1.65	1
1024	GCAAGT	51	0.04	1
1025	AATCCT	100	1.64	1
1026	CCTGTT	66	-0.06	1
1027	GTTGTC	65	-0.36	1
1028	GTCAGC	29	-1.25	1
1029	AGCCTA	16	-1.49	1
1030	CTAACA	29	-0.37	1
1031	AAGCTT	77	0.9	1
1032	CTTTCA	51	0.26	1
1033	AATAAA	62	0.58	1
1034	AAACTG	44	-0.26	1
1035	ATAACT	65	-0.14	1
1036	ACTGAT	32	-0.32	1
1037	AGTTTT	51	-0.09	1
1038	AAGCCT	72	0.47	1
1039	CCTTCA	40	-0.21	1
1040	CTGTCT	58	0.11	1
1041	GACTCG	52	0.53	1
1042	TCGAAT	68	0.34	1
1043	AATTTC	79	1	1
1044	GATAGG	49	0.01	1
1045	CCTAGT	26	-0.84	1
1046	AGTTCC	18	-0.86	1
1047	TCCAAT	28	-0.6	1
1048	GATACT	37	-0.42	1
1049	ACTAAA	49	0.24	1
1050	CTGTTT	66	-0.56	1
1051	TTTAGT	56	0.26	1
1052	AGTAGC	27	-0.46	1
1053	AGCAAT	28	-0.75	1
1054	AAATTG	70	0.59	1
1055	TTGTCC	74	-0.57	1
1056	TCCCAA	35	-0.38	1
1057	CAAGGT	38	-1	1
1058	GGTCCT	84	-0.79	1
1059	AATGCA	53	-0.11	1
1060	TCACAG	41	-0.35	1
1061	TCAGGT	16	-1.38	1
1062	TCTAAT	40	-0.92	1
1063	AATAGA	48	0.24	1
1064	AGATTA	52	0.22	1
1065	TCCCAT	30	-0.43	1
1066	CATAAT	63	0.19	1
1067	AATGGA	49	-0.23	1
1068	GGAAAT	48	0.02	1
1069	TCATAT	54	0.31	1
1070	TATACT	44	-0.39	1
1071	ACTTCA	46	-0.11	1
1072	GATCTT	62	0.57	1
1073	CTTAAT	87	1.06	1
1074	AAGGTA	46	-0.19	1
1075	GTATCC	32	-0.5	1
1076	TCCCGA	70	0.78	1
1077	ATCGTC	65	0.34	1
1078	GTCTCA	74	-0.31	1
1079	TCAACA	49	0.17	1
1080	ATATCT	45	-0.17	1
1081	CCTAAC	47	-0.43	1
1082	AAGTTA	63	0.46	1
1083	TCCCGT	57	0.43	1
1084	CGTGAT	45	-0.24	1
1085	AGCTTC	33	-0.48	1
1086	TTCGTT	97	1.99	1
1087	TTAGCA	46	0.23	1
1088	GCAAAG	73	0.82	1
1089	AAGTCT	64	0.78	1
1090	AAGTTG	93	1.71	1
1091	CATTAT	70	0.63	1
1092	TATCCT	76	0.34	1
1093	ATCATT	72	0.85	1
1094	GATCCC	74	0.72	1
1095	CCCAAC	37	-0.45	1
1096	GTTTCA	41	-0.25	1
1097	GCAAGG	51	-0.29	1
1098	CTGTCC	60	0.09	1
1099	AGCATC	15	-1.33	1
1100	CCTATC	92	1.55	1
1101	ATCAAG	80	1.02	1
1102	TTATCT	51	0.31	1
1103	AATTCA	43	-0.19	1
1104	TTGAGT	86	1.24	1
1105	AGTCGT	80	1.07	1
1106	ATCTTC	34	-0.12	1
1107	TTCTCA	29	-1.13	1
1108	CCTAAT	47	-0.23	1
1109	TTATAC	63	0.43	1
1110	TACCGT	68	0.42	1
1111	GGGATG	62	0.36	1
1112	TCTTCC	51	-0.09	1
1113	CCTAAG	56	-0.51	1
1114	GGAATG	53	0.12	1
1115	TCCGAT	21	-1.15	1
1116	TCAATG	28	-0.22	1
1117	GATATG	93	1.4	1
1118	TTGAGC	52	0.27	1
1119	AGCCGT	14	-0.93	1
1120	GAGTCT	44	-0.21	1
1121	ACTAAT	55	0.17	1
1122	TTGTCA	39	-0.32	1
1123	TATGAT	82	1.03	1
1124	AATATC	35	-0.79	1
1125	TCTTTA	58	-0.07	1
1126	TTAGAT	82	0.93	1
1127	AACAAT	14	-1.5	1
1128	AATAGT	36	-0.37	1
1129	AGTTCG	20	-1	1
1130	TCGGCA	66	-0.02	1
1131	AGCAGT	17	-1.05	1
1132	AGTCCT	23	-1	1
1133	ACTGTC	45	-0.03	1
1134	GTCAAT	64	0.37	1
1135	ACTACT	32	-0.34	1
1136	ACTACC	15	-1.56	1
1137	ACCAAC	55	-0.43	1
1138	AACGCA	28	-0.53	1
1139	GCAGCG	32	0.52	1
1140	GCGGAA	39	0.01	1
1141	GGTACT	87	1.03	1
1142	ACTAAG	63	0.05	1
1143	AACATG	37	-0.43	1
1144	ATGCTG	74	0.9	1
1145	GACTCT	7	-1.73	1
1146	AAACAG	76	0.71	1
1147	GAATGG	101	1.65	1
1148	TGGCTC	36	-1.24	1
1149	CTCCCA	23	-1.01	1
1150	CCAAAT	64	0.45	1
1151	GTCCAA	80	1.05	1
1152	CAAGGA	50	-0.47	1
1153	TCATCA	23	-0.73	1
1154	TCAGTG	22	-1	1
1155	GTGACT	80	1.09	1
1156	AATATA	57	0.36	1
1157	ACACAT	61	0.32	1
1158	CATCGC	43	0.03	1
1159	TCCTCA	30	-0.7	1
1160	TCAAAC	66	0.44	1
1161	AACTCG	35	-0.52	1
1162	TCGGTA	45	0.04	1
1163	GTAAAT	49	0.23	1
1164	TTTACA	57	-0.16	1
1165	ATTGAC	65	0.62	1
1166	GACATT	85	0.26	1
1167	TCAATA	55	0.39	1
1168	GTACTC	69	0.31	1
1169	CTCAAA	49	-0.85	1
1170	AAATCA	53	0.16	1
1171	TCAATT	74	0.55	1
1172	TTAAGT	81	0.5	1
1173	AGTAAA	58	0.27	1
1174	GACCTT	33	0.01	1
1175	TTGTTT	84	0.95	1
1176	TCTAAA	50	0.29	1
1177	TCAGAA	17	-0.73	1
1178	CTCTAC	65	0.07	1
1179	TACACA	37	-0.69	1
1180	AATGAT	78	0.75	1
1181	TATTCT	49	-0.3	1
1182	CCACCT	32	-1.01	1
1183	AGTGTG	26	-0.82	1
1184	GTGCAC	43	-0.21	1
1185	GATAGC	51	-0.39	1
1186	AGCACA	25	-1.16	1
1187	ACAGAT	22	-0.71	1
1188	GATGAC	36	0.15	1
1189	AGAGTG	36	-0.86	1
1190	TTGGGA	87	0.78	1
1191	GGAAAA	78	0.63	1
1192	GATCTA	90	1.07	1
1193	CTAAAC	63	0.41	1
1194	TGGCGT	60	-0.72	1
1195	CGTTCA	44	-0.48	1
1196	TCAAAA	85	0.49	1
1197	CTTCTA	71	0.28	1
1198	CTAAAT	53	0.49	1
1199	AATTCC	71	0.37	1
1200	TCCCAG	23	-0.8	1
1201	GTTCTT	46	-0.12	1
1202	CTTTTA	47	0.1	1
1203	CCTGTA	33	-0.33	1
1204	GTAGTT	64	0.4	1
1205	GTTAAA	60	0.54	1
1206	AATAGC	15	-1.33	1
1207	TTACTC	35	-0.51	1
1208	GAAGGT	65	0.18	1
1209	GGTGAA	42	-0.83	1
1210	GAACCA	35	-0.45	1
1211	GACATA	55	-0.13	1
1212	GACTAT	43	0.55	1
1213	TATGTC	78	0.82	1
1214	GTCTCT	26	-0.49	1
1215	TCTGAA	42	-0.04	1
1216	CTCTTA	39	-0.14	1
1217	GAGGCT	16	-1.05	1
1218	GCTGCT	78	0.2	1
1219	GCTGGA	73	0.09	1
1220	GGAAGA	48	0	1
1221	TTTCCA	45	-0.6	1
1222	CCAATG	86	0.86	1
1223	ATGAAC	63	0.35	1
1224	AGTTTC	72	-0.15	1
1225	AAAAAA	74	0.6	1
1226	TTAGTA	54	0.24	1
1227	GTAAGT	27	-0.31	1
1228	GAATCT	62	0.36	1
1229	TCTAGC	12	-1.09	1
1230	AGCTCT	9	-1.56	1
1231	GAACAT	62	0.29	1
1232	CATGTT	45	-0.93	1
1233	GGTAGC	0	-3.1	0.119307
1234	AGCATA	20	-0.77	1
1235	ATATAT	64	0.58	1
1236	TACGTT	47	0.36	1
1237	GTTATC	85	1.15	1
1238	AAGCAA	65	-0.31	1
1239	CAAATA	35	-0.18	1
1240	ATATTC	28	-1.18	1
1241	TTCACT	73	0.26	1
1242	ACTGCA	51	0.25	1
1243	GCACCC	39	-0.36	1
1244	CCCATA	18	-1.1	1
1245	CTGGGA	77	1.02	1
1246	GGAATA	55	0.15	1
1247	ATAGGA	32	-0.7	1
1248	AGTGAG	18	-1.19	1
1249	GAGGCC	45	-0.6	1
1250	GCCCGG	67	0.51	1
1251	CGGATG	68	0.54	1
1252	ATGGAC	39	-0.15	1
1253	GACTCA	20	-1.03	1
1254	TTGCTG	42	0	1
1255	CTGACA	62	0.58	1
1256	ACACCT	18	-1.18	1
1257	CCTTGG	84	0.39	1
1258	AGAAGT	44	-0.2	1
1259	AGTGTA	37	-0.1	1
1260	GTAACT	55	-0.1	1
1261	TCACAC	45	-0.4	1
1262	CACATT	53	0.8	1
1263	ATTATC	74	0.97	1
1264	ATCAAC	51	-0.29	1
1265	AACTAT	41	-1.08	1
1266	GTTAAC	81	0.37	1
1267	TCCAAA	56	0.02	1
1268	TCGATC	101	1.95	1
1269	ATCATA	62	0.57	1
1270	AGCCAA	24	-0.78	1
1271	TCCTTT	75	0.86	1
1272	TTTCCT	45	-0.15	1
1273	AATACT	67	0.14	1
1274	ACTCTG	27	-0.55	1
1275	CTGTTA	31	-0.64	1
1276	TCTGGG	26	-0.58	1
1277	GGGGTA	28	-0.75	1
1278	GTAATC	91	1.48	1
1279	ATCAAA	68	0.34	1
1280	AAAGTG	67	0.54	1
1281	GTGATA	24	-0.49	1
1282	AACTCT	61	0.09	1
1283	TCTTTG	54	0.39	1
1284	TTGTTG	52	0.24	1
1285	ACAACC	59	0.67	1
1286	ACAGAG	4	-2.41	1
1287	AGTAGA	71	0.68	1
1288	ATAAAA	50	0.01	1
1289	AAACTT	84	0.84	1
1290	CTTCTT	69	0.72	1
1291	CTTTCC	63	0.18	1
1292	TCCAGG	35	-0.62	1
1293	CAGAAT	45	-0.58	1
1294	AACCCC	32	-0.72	1
1295	CCCCTA	17	-1.1	1
1296	CTAGAC	32	-0.23	1
1297	TCTTCT	29	-0.42	1
1298	TCTGTG	37	-0.27	1
1299	GTGAGT	12	-1.27	1
1300	AGTGGA	32	-0.59	1
1301	GGAGCT	80	0.94	1
1302	GAATAT	58	0.11	1
1303	TATACA	90	1.26	1
1304	TGCCAA	37	-0.98	1
1305	ATATCC	28	-0.93	1
1306	ACACAA	26	-0.4	1
1307	GAGTCA	42	0.4	1
1308	TATCCA	70	0.59	1
1309	CCAGTA	59	0.37	1
1310	GTACGA	66	0.56	1
1311	GATACA	63	0.37	1
1312	AAGTCA	35	0.01	1
1313	TCACCA	18	-1.11	1
1314	TCTAAC	91	1.1	1
1315	AACTTA	63	0.22	1
1316	GAAAGT	41	-0.06	1
1317	AGTTCT	27	-0.35	1
1318	TCACTA	53	-0.13	1
1319	AAAGTT	76	0.72	1
1320	GACACC	30	-1.05	1
1321	ACCGAC	40	-1.08	1
1322	GACACA	5	-1.7	1
1323	ACAGCA	60	0.29	1
1324	AACATC	43	-0.35	1
1325	CTAAAA	50	0.39	1
1326	TTCAGT	43	-0.35	1
1327	AGTATT	51	-0.03	1
1328	ATTTTC	48	-1	1
1329	TTCTTC	36	-0.29	1
1330	AAATAC	92	1.81	1
1331	TACAAT	69	0.22	1
1332	CAGTCT	52	0.03	1
1333	AGTCTA	39	-0.52	1
1334	CTAATT	52	-0.49	1
1335	ATTAAA	74	0.6	1
1336	CATTCT	50	0.14	1
1337	GGTTCA	52	-0.45	1
1338	GAACAC	68	0.79	1
1339	CACTTA	93	1.59	1
1340	ACTCAA	62	-0.45	1
1341	TTTAAC	43	-0.11	1
1342	AACAAA	73	0.62	1
1343	AAAGTA	60	0.39	1
1344	GTAGAC	39	0.35	1
1345	ATTTTG	67	0.15	1
1346	TTGAAT	48	0.09	1
1347	CCAAAG	55	0.12	1
1348	CTGCGT	50	0.09	1
1349	CGTATG	27	-0.45	1
1350	CTCTCG	64	-0.77	1
1351	TCGGAG	30	-0.66	1
1352	GTAAAA	74	0.79	1
1353	AATTTG	53	0.09	1
1354	ATTCAG	39	-0.86	1
1355	CAGCAT	56	0.21	1
1356	CATTAC	88	1.07	1
1357	TACCTT	77	0.63	1
1358	CTTGTT	60	0.43	1
1359	GTTGAA	63	0.57	1
1360	AGACTT	79	0.65	1
1361	CTTACA	61	0.33	1
1362	TCAGGC	25	-0.9	1
1363	GGCCAC	73	0.45	1
1364	CACATC	91	0.87	1
1365	ATCACC	59	0	1
1366	ACCAAG	81	0.68	1
1367	AAGGAG	36	-0.16	1
1368	GACTTA	44	-0.14	1
1369	TTACCA	51	-0.07	1
1370	CCAACA	21	-0.95	1
1371	ACAATC	58	-0.65	1
1372	ATCTAT	96	1.62	1
1373	TATCAC	75	0.5	1
1374	CACAAG	100	1.54	1
1375	TATCTA	66	0.52	1
1376	CAAACT	38	-0.5	1
1377	ACTCCC	34	-0.82	1
1378	CCCTTT	92	1.64	1
1379	TACTCA	38	-0.56	1
1380	ACTGTA	55	0.26	1
1381	GAAATC	57	0.2	1
1382	ATCATG	69	0.45	1
1383	TCTTTT	77	0.72	1
1384	TTTGTA	88	1.18	1
1385	AACCAT	97	1.45	1
1386	CATCAT	46	-0.08	1
1387	CATTTC	84	0.65	1
1388	TTCATA	39	-0.39	1
1389	ATAGAT	36	-0.02	1
1390	CATCTA	57	0.3	1
1391	GAAACA	49	0.1	1
1392	CTTAGA	50	0.18	1
1393	AGAGGT	58	-0.3	1
1394	GGTTTT	74	0.71	1
1395	CTAAGT	22	-0.89	1
1396	GAAATT	78	0.65	1
1397	TATTTC	77	0.97	1
1398	TTCCTG	46	-0.05	1
1399	CTGAAG	32	-0.64	1
1400	AATCTT	49	0.2	1
1401	GTGAGC	22	-1.06	1
1402	TTATTC	51	0.16	1
1403	GACGCT	21	-0.3	1
1404	GCTATG	73	0.99	1
1405	ATGGCT	68	0.56	1
1406	CATGCC	57	-0.01	1
1407	AGCATG	5	-2.32	1
1408	ATGTCC	28	-0.4	1
1409	GTAAGA	79	0.83	1
1410	CTAGGA	79	0.9	1
1411	GGACAA	36	-0.58	1
1412	GCAGAT	40	-0.23	1
1413	GATGGG	22	-0.77	1
1414	GGGAAT	16	-1.27	1
1415	TTTGGT	73	0.88	1
1416	TCAAGC	20	-1.08	1
1417	AGCCTT	56	-0.49	1
1418	CTTAAA	77	0.81	1
1419	ATGCAA	44	-0.12	1
1420	TACCCT	89	1.4	1
1421	GTAACC	51	-0.1	1
1422	TCTCTA	60	-0.07	1
1423	CTACAA	59	0.39	1
1424	CAACAT	30	-0.56	1
1425	TATCTT	77	0.6	1
1426	TTATCA	49	0.15	1
1427	GAATTA	50	0.16	1
1428	TTATTA	60	0.5	1
1429	GATTTG	59	0.22	1
1430	TACCTC	54	0.12	1
1431	CAGGTC	55	0.15	1
1432	GTCCTC	84	0.97	1
1433	CTCTTT	105	2.83	0.119307
1434	TTTATA	49	0.17	1
1435	TATAAG	52	0.73	1
1436	CTGGTG	40	-0.23	1
1437	GTGTCA	18	-1.05	1
1438	CAGCTA	62	0.05	1
1439	CTAAAG	81	1.18	1
1440	AAGGGG	10	-1.26	1
1441	GGGATC	4	-2.03	1
1442	ATCAGC	45	-0.14	1
1443	ATCTCA	20	-1.23	1
1444	TCACTC	62	-0.28	1
1445	CATTCC	35	-0.54	1
1446	CCATTA	37	-0.53	1
1447	AAAACA	90	0.91	1
1448	AATTTA	50	0.17	1
1449	TTTAGA	77	0.73	1
1450	AGTTAC	41	0.26	1
1451	ATGAGG	63	0.45	1
1452	GATTCA	39	-0.2	1
1453	CAAATG	41	-0.05	1
1454	AATGGC	52	-0.11	1
1455	GCAGCT	80	1.15	1
1456	GCTTTA	51	0.32	1
1457	CACGTG	32	-0.76	1
1458	GTGCTG	66	0.59	1
1459	CTGCTT	85	1.1	1
1460	AAATGC	96	1.67	1
1461	TGCGGA	71	0.44	1
1462	TCTTTC	34	-0.65	1
1463	CAAATT	56	0.21	1
1464	AACCTA	51	0.1	1
1465	CTACCA	48	-0.19	1
1466	CCAGCA	34	-0.43	1
1467	ATATGG	60	0.16	1
1468	ATTTAT	90	1.36	1
1469	TATACC	73	-0.28	1
1470	ACCAGG	21	-1.1	1
1471	ATACAA	43	-0.01	1
1472	CAATCT	30	-0.47	1
1473	CAGGCA	43	-0.48	1
1474	CCACTA	11	-1.38	1
1475	CTAACT	68	0.59	1
1476	ACTAGG	62	0.61	1
1477	AGGTCA	14	-1.29	1
1478	ATATCA	32	-0.26	1
1479	CTTAAG	101	1.81	1
1480	CATGGT	62	0	1
1481	GGTTTC	21	-1.13	1
1482	ATGCAG	58	0.02	1
1483	CAAGTA	84	0.82	1
1484	TCTGTC	30	-0.51	1
1485	TACAAA	75	0.15	1
1486	ATTCAA	73	0.61	1
1487	CCATAT	77	0.71	1
1488	TATAGT	56	0.49	1
1489	AGTTGG	38	-0.7	1
1490	TGGGAT	61	-0.18	1
1491	ACAATT	82	1.1	1
1492	CAATCA	18	-0.99	1
1493	CCTTGC	36	-0.81	1
1494	TGCTTA	75	0.37	1
1495	AAGACA	50	0.2	1
1496	ACATTG	57	0.28	1
1497	AAGCTA	53	0.59	1
1498	CTACTT	74	0.66	1
1499	TTTTAT	60	0.39	1
1500	TTGACT	58	0.12	1
1501	GCACAG	82	0.83	1
1502	GATACC	78	1.02	1
1503	ACCGAA	67	0.37	1
1504	TCTTAT	59	0.17	1
1505	TATCTC	90	1.67	1
1506	CTCCCT	35	-1.01	1
1507	AACTGC	61	-0.59	1
1508	CTCTCC	24	-1.3	1
1509	TCCTTC	68	0.09	1
1510	TTCCCT	62	-0.41	1
1511	CCTACA	86	1.07	1
1512	TGGAAG	64	0.64	1
1513	AAGACT	68	0.67	1
1514	ACTAAC	63	0.92	1
1515	AACACC	45	-0.25	1
1516	ACCTTC	53	-0.06	1
1517	TTCATT	81	1.25	1
1518	CATGTC	57	0.19	1
1519	GTCAAG	70	0.6	1
1520	GAGATC	57	0.23	1
1521	ATCGGG	43	-0.17	1
1522	CAATCG	71	-0.6	1
1523	TCGAAA	43	0.04	1
1524	TTAGAC	82	0.85	1
1525	GACCAC	26	-0.79	1
1526	AAAGGA	49	-0.14	1
1527	TTGGTT	81	1.24	1
1528	GTTACA	53	0.29	1
1529	ACATTT	57	0.22	1
1530	CAATTC	73	0.32	1
1531	TATAGA	37	-0.19	1
1532	AACCCA	50	-0.04	1
1533	TGCAAT	37	-0.36	1
1534	AAACGT	97	1.28	1
1535	CGTGCC	43	-0.79	1
1536	GCCAAG	75	0.81	1
1537	ATCTCT	62	0.18	1
1538	TCATTT	51	0.14	1
1539	TTTAAA	77	0.69	1
1540	AAAAGC	28	-0.41	1
1541	TCAAGA	47	0.13	1
1542	TTCCCA	27	-0.95	1
1543	GTATTG	75	1.06	1
1544	AACACG	41	0.03	1
1545	ACGAAA	85	1.18	1
1546	AAATCC	46	-0.1	1
1547	AAAAGA	60	0.54	1
1548	AGAGAC	71	0.6	1
1549	CACGCC	59	0.03	1
1550	GCCACC	40	-0.4	1
1551	TTTCAC	87	1.28	1
1552	AAGATA	71	0.59	1
1553	ATAGTT	55	0.2	1
1554	GTTAGG	70	0.39	1
1555	AGGTTA	36	-0.38	1
1556	TTACTA	54	0.2	1
1557	CCAGCC	44	-0.54	1
1558	CCCACT	31	-0.75	1
1559	ACAAGA	49	-0.01	1
1560	CCTCAT	78	0.02	1
1561	CATCTC	76	0.39	1
1562	CGGAAG	52	0.35	1
1563	TCTGCG	84	1.04	1
1564	GCGCCA	84	1.33	1
1565	AGGAAT	72	0.5	1
1566	TTACTT	46	-0.08	1
1567	CTTCAC	40	-0.36	1
1568	CACTGG	47	-0.1	1
1569	TGGACT	27	-1	1
1570	AGAACT	40	-0.07	1
1571	ACTATA	86	0.96	1
1572	ATACAT	62	0.34	1
1573	GATTGT	84	1.29	1
1574	TGTTTG	71	0.26	1
1575	TTGGAT	85	1.03	1
1576	GATAGA	40	-0.02	1
1577	TTCGAC	40	-0.01	1
1578	GACGAT	60	0.61	1
1579	CACGCA	21	-1.52	1
1580	CCCACA	13	-1.66	1
1581	ACAGTT	77	0.77	1
1582	TGTCCT	67	0.43	1
1583	GCAAGA	70	0.55	1
1584	AGTCCA	43	-0.21	1
1585	GATTCC	77	1.02	1
1586	GCAAAA	67	0.59	1
1587	CACTGT	43	-0.16	1
1588	TGTGCA	73	-0.04	1
1589	GCACGA	61	-0.27	1
1590	CGACCA	81	0.88	1
1591	CCATAC	79	1	1
1592	TACACT	51	-0.47	1
1593	ACTGCT	64	0.29	1
1594	GCTCCA	57	0.16	1
1595	AAACGA	65	0.38	1
1596	CGACGA	30	-0.37	1
1597	AGTGCC	12	-1.4	1
1598	GCCGCC	73	0.85	1
1599	GCCTGG	45	-0.13	1
1600	TGGAAA	82	0.89	1
1601	AAATTT	66	0.63	1
1602	CCTCGG	41	0.3	1
1603	ATGGTT	88	1.36	1
1604	TCAGCG	34	-0.57	1
1605	GCGGGC	78	1.02	1
1606	GGCTTA	84	0.82	1
1607	TTATAT	32	-0.15	1
1608	GTCACC	45	-0.44	1
1609	ACCCCA	1	-2.35	0.238614
1610	CCAGCG	75	1.01	1
1611	GCGTAT	22	-0.15	1
1612	GGAATC	76	-0.05	1
1613	GTGCGG	52	0.39	1
1614	CGGTCC	33	-0.36	1
1615	ATTGAA	69	0.45	1
1616	AAGCGT	67	0.71	1
1617	CGTCCG	99	2.74	1
1618	CCGCTC	91	1.58	1
1619	CTCATT	63	0.5	1
1620	ATTAGT	58	0.18	1
1621	GACAAT	39	-0.13	1
1622	GAATGA	65	0.78	1
1623	GCTGCG	101	1.68	1
1624	GCGGTT	66	0.38	1
1625	GTTGTG	63	0.98	1
1626	GTGGCA	42	-0.24	1
1627	GCAATG	52	0.24	1
1628	CTGATG	44	-1.01	1
1629	ATGCTC	33	-0.35	1
1630	CTCGGA	38	-0.55	1
1631	GGAGTC	73	-0.56	1
1632	GTCGGG	85	1.1	1
1633	GGGCTG	53	-0.29	1
1634	CTGATC	92	1.21	1
1635	ATCGAA	71	0.73	1
1636	CTGTGG	83	0.67	1
1637	TGGGTG	40	-0.41	1
1638	GTGTGG	28	-0.25	1
1639	TGGTGT	68	-0.44	1
1640	TGTTAT	45	0.09	1
1641	TCCACG	40	-0.58	1
1642	ACGACA	41	-0.08	1
1643	GCCTCA	18	-1	1
1644	CTGCTC	30	-1.15	1
1645	CGAAAA	75	0.89	1
1646	TGCTGC	50	-0.07	1
1647	TGCCTA	43	-0.3	1
1648	CTTCTC	36	-0.82	1
1649	CTCCAC	56	-0.35	1
1650	CACCCT	64	-0.24	1
1651	CCTTTC	64	0.25	1
1652	TTCGTC	83	1.1	1
1653	GTCTTT	105	2.72	0.119307
1654	GGTCAG	63	0.37	1
1655	CAGTAC	30	-0.7	1
1656	TGGTTT	32	-0.76	1
1657	GTCACG	40	-0.3	1
1658	GTTCCA	66	0.07	1
1659	CCAGAT	59	-0.21	1
1660	TCAGTT	42	-0.48	1
1661	GTTTTG	64	0.77	1
1662	AAAAAG	80	0.92	1
1663	ACTCAT	45	-0.28	1
1664	TCTATT	67	0.7	1
1665	ATTGTT	101	1.66	1
1666	GTTCTG	80	0.91	1
1667	ACCGCC	62	0.09	1
1668	GATTTT	79	0.76	1
1669	TATGCC	69	0.74	1
1670	GCCTTC	44	-0.31	1
1671	AGGATA	21	-0.61	1
1672	ATATTG	56	0.27	1
1673	TTGTGT	81	0.97	1
1674	AGAATA	61	0.47	1
1675	TATTTG	89	1.33	1
1676	AGTCCG	62	0.4	1
1677	CCGGTT	79	0.57	1
1678	GAGAGT	24	-0.9	1
1679	TACATT	53	-0.76	1
1680	GCAGTT	61	0.5	1
1681	CTCACC	39	-0.44	1
1682	TGCCAG	23	-1.05	1
1683	GGCTCT	44	-0.43	1
1684	CTTAGT	60	0.54	1
1685	GACTTT	16	-0.98	1
1686	TTTGAT	100	1.78	1
1687	GGTCGA	69	0.65	1
1688	AAGGCA	69	0.85	1
1689	GCATAC	51	0.12	1
1690	CTTGCT	78	0.84	1
1691	GCTGGC	81	0.63	1
1692	GGCTCC	59	-0.26	1
1693	ATTGTA	83	0.91	1
1694	GTATCT	36	-0.43	1
1695	ACTGTT	48	-0.06	1
1696	CACACA	22	-0.72	1
1697	GCATTG	73	0.83	1
1698	CGAATT	101	1.65	1
1699	GTCTAT	67	-0.94	1
1700	CACCCC	70	0.36	1
1701	GCTGTC	81	0.31	1
1702	AGGACT	29	-0.78	1
1703	CTGCCT	32	-0.53	1
1704	CCTGCC	20	-0.96	1
1705	TGGCAT	61	0.35	1
1706	CATCGA	43	-0.1	1
1707	GATTGG	75	0.78	1
1708	TGGACC	30	-0.37	1
1709	ACCATC	58	-0.11	1
1710	CTGCAT	59	-0.34	1
1711	TCTTAC	80	1.15	1
1712	TACATG	57	0.51	1
1713	CACCTT	50	0.07	1
1714	CTTCAT	86	1.07	1
1715	CATGCT	75	0.62	1
1716	GGCCTA	64	-0.24	1
1717	CTACAG	42	-0.21	1
1718	ATGTGC	71	0.48	1
1719	TGCACA	56	0.05	1
1720	ACAGGC	52	-0.28	1
1721	GGCTAC	93	0.94	1
1722	GGCTTT	76	0.61	1
1723	GAATTG	63	-0.29	1
1724	TTGGAG	62	0.51	1
1725	GAGGTG	41	0.07	1
1726	CCAGAC	18	-1.05	1
1727	TATGAC	18	-1.32	1
1728	GTGTTT	63	0.41	1
1729	TTTGTG	65	0.29	1
1730	GTGAAT	33	-0.33	1
1731	CTGGCA	41	-0.38	1
1732	ATCGCT	57	0.07	1
1733	GCCATG	61	-0.12	1
1734	ATGACG	61	0.18	1
1735	ACGATG	43	-0.02	1
1736	ATGGGC	93	1.37	1
1737	GGCAAA	80	0.71	1
1738	ATTGGT	84	0.74	1
1739	CAACTA	40	-0.22	1
1740	GACCCA	41	-0.46	1
1741	GTTATA	74	0.68	1
1742	ATTGCC	87	1.03	1
1743	GCCCTA	72	0.73	1
1744	ACTCAC	90	1.62	1
1745	GCACCA	58	0.29	1
1746	GTGTCT	49	-0.18	1
1747	GGGGGA	58	0.13	1
1748	GTCATC	67	0.26	1
1749	ATCCTC	32	-0.85	1
1750	CTCAAT	33	-1.02	1
1751	GTTGAG	69	0.83	1
1752	GCACTG	65	0.54	1
1753	CGATTT	96	1.6	1
1754	CCACCC	28	-0.84	1
1755	CCCGCA	78	0.49	1
1756	AACTTC	54	-0.51	1
1757	CTGTAT	54	0.27	1
1758	TATCAT	57	0.49	1
1759	CTAGCA	103	2.56	0.477227
1760	GCAGCA	87	0.87	1
1761	GTCTGA	49	0.3	1
1762	ATGGGG	29	-0.97	1
1763	GCTCAT	34	-0.24	1
1764	GGATTA	60	0.62	1
1765	TTAGTG	23	-0.59	1
1766	TTTGCT	105	1.56	0.119307
1767	TTTGAA	80	0.62	1
1768	ACCTTG	37	-0.32	1
1769	GGAAAG	88	1.17	1
1770	CCACTG	30	-0.84	1
1771	CTGTGT	77	0.92	1
1772	TGTAAA	57	0.38	1
1773	GTCGGT	53	-0.65	1
1774	GGTGGG	76	1.19	1
1775	GGGCCA	29	-1.15	1
1776	TCCAAG	46	0.14	1
1777	AAGTCG	72	1.2	1
1778	TCGCTC	89	1.11	1
1779	CTCGTA	68	1.02	1
1780	TTGGTG	84	1.7	1
1781	GCGTTT	79	1.15	1
1782	TTTGAC	54	-0.9	1
1783	AAGGCG	86	1.26	1
1784	GCGTTC	90	1.57	1
1785	TTCTTT	81	0.94	1
1786	GACTTG	63	0.42	1
1787	TTGTGG	72	-0.51	1
1788	GAGGGG	27	-0.71	1
1789	GGGCAC	32	-0.71	1
1790	TCCGTC	29	-0.83	1
1791	GTCAGA	70	0.58	1
1792	GACACT	6	-1.55	1
1793	CTGGCC	65	0.27	1
1794	GCCCAG	50	-1.03	1
1795	TTCTAC	65	0.27	1
1796	ATCCAC	72	0.87	1
1797	CACTTT	79	0.52	1
1798	GCCATC	60	0.04	1
1799	ATCTAC	91	1.13	1
1800	TACTGC	65	0.1	1
1801	TGCAGA	55	-0.05	1
1802	AGAGGC	56	-0.2	1
1803	AAACAA	77	0.74	1
1804	AGGATT	61	-0.74	1
1805	ATTTCT	78	0.97	1
1806	AAAACC	78	0.43	1
1807	GGGGCA	34	-0.53	1
1808	GCGCTG	42	-0.61	1
1809	CTGAGC	26	-0.48	1
1810	CAGACT	67	0.66	1
1811	ACTACG	14	-1.35	1
1812	ACGGAG	21	-0.99	1
1813	TTTCTG	82	1.23	1
1814	TTCTAT	79	-0.16	1
1815	GCCCTC	58	0.11	1
1816	CTCCCC	33	-0.52	1
1817	TTCGTG	47	0.09	1
1818	GTGCCC	66	0.2	1
1819	AATCCG	77	0.87	1
1820	CCGATG	71	0.63	1
1821	ATGGTC	91	1.08	1
1822	CCCTCA	20	-1.05	1
1823	ACTCCA	37	-0.48	1
1824	AAGTTT	82	1.01	1
1825	TTAGCT	55	0.28	1
1826	TTAACT	59	0.43	1
1827	ACTTTT	92	1.23	1
1828	ACACCA	35	-0.46	1
1829	TTAACC	43	-0.56	1
1830	GGACCT	71	-0.5	1
1831	CGGGCC	62	0.38	1
1832	ATGACC	92	0.87	1
1833	CGGTAC	73	0.63	1
1834	ATCCAA	32	-0.76	1
1835	CAAGCC	20	-1.2	1
1836	GCCGAC	62	0.83	1
1837	TACCAC	76	0.28	1
1838	CACAAC	45	-0.24	1
1839	CTCATC	56	-0.14	1
1840	ATCGGT	72	0.68	1
1841	GGTGTC	93	0.97	1
1842	ACAGCT	60	0.19	1
1843	GTGGAC	27	-0.79	1
1844	AGCGGC	78	0.68	1
1845	AAGATG	44	0.09	1
1846	ATGATC	63	0.63	1
1847	ACCCCC	23	-0.81	1
1848	CCCGAG	25	-1.14	1
1849	AGTGTC	30	-1.02	1
1850	GTCTGT	64	-0.56	1
1851	TGTGTC	16	-1.09	1
1852	ATGCGG	42	0.43	1
1853	GCACAC	31	-0.82	1
1854	AGCGTG	35	-0.52	1
1855	GACTTC	67	0.06	1
1856	TTCACG	61	0.28	1
1857	ACGAGG	2	-1.88	0.477227
1858	GGGACG	36	0.25	1
1859	ACGGCC	50	-0.06	1
1860	TCAACC	44	-0.01	1
1861	ATGTTG	72	0.9	1
1862	TTGCGA	48	-0.12	1
1863	CGAGCC	24	-1.04	1
1864	GCCTCC	32	-0.68	1
1865	TTGGCA	59	0.26	1
1866	AAGGAT	72	0.89	1
1867	GTCCCG	51	-0.05	1
1868	CCGCTA	80	0.64	1
1869	CTACTG	30	-0.9	1
1870	CCCTCC	27	-0.81	1
1871	TTGATC	48	-0.64	1
1872	ATCTGG	60	0.06	1
1873	TGGGGG	63	0.08	1
1874	GGGAGT	34	-0.58	1
1875	GACCGC	39	0.04	1
1876	CGCTTG	59	0.35	1
1877	TTCTTG	95	1.63	1
1878	TTGCAG	84	0.95	1
1879	CAGGCT	56	-0.88	1
1880	GCTCTG	53	-0.61	1
1881	CGCTGG	30	-0.86	1
1882	TGGCGC	81	0.98	1
1883	TTGACC	25	-1.07	1
1884	ACCACA	48	-0.13	1
1885	ACATCC	42	0.04	1
1886	CATCCG	41	-0.71	1
1887	CCGGGG	76	0.92	1
1888	GTCCTG	45	0.1	1
1889	AATGAC	21	-1.07	1
1890	CTCTTG	84	0.02	1
1891	GATTGC	39	-0.69	1
1892	TGCCAC	13	-1.11	1
1893	CATAAC	31	-0.27	1
1894	AGGAGT	27	-1.09	1
1895	CACTCC	42	0.09	1
1896	AGCGAG	35	-0.69	1
1897	GCTGTG	61	0.07	1
1898	ATGGCC	83	1.18	1
1899	AATGCC	46	-0.56	1
1900	GCGTCA	54	0.57	1
1901	TCACTG	28	-0.39	1
1902	GGTCGC	88	0.65	1
1903	GAGGGA	10	-1.41	1
1904	GGAAGG	27	-0.7	1
1905	ACTCGT	91	1.14	1
1906	CTCGGG	68	0.5	1
1907	GGGGCC	48	-0.09	1
1908	GCCTTG	57	0.11	1
1909	TTCAGC	26	-1.11	1
1910	CGGCCA	39	0.05	1
1911	ACAGCG	105	1.76	0.119307
1912	GCGATG	9	-1.75	1
1913	ATGATT	92	1.36	1
1914	ATTCGA	82	0.89	1
1915	GATGGC	59	-0.3	1
1916	GGCCTC	40	0.06	1
1917	TTCTGG	39	-0.21	1
1918	TGGCTG	31	-1.01	1
1919	ATCGAC	42	-0.17	1
1920	GACCTA	24	-0.95	1
1921	TCTGAC	61	0.81	1
1922	TACTCC	59	-0.05	1
1923	TCCGTG	28	-1.25	1
1924	GCTTTG	89	1.15	1
1925	TTGCTC	64	-0.14	1
1926	CTCATG	47	-0.09	1
1927	CTCTGC	13	-1.3	1
1928	TGCCTC	42	-0.7	1
1929	CGCAGT	64	0.5	1
1930	ATGTGT	103	2.39	0.477227
1931	TGTGCT	101	1.73	1
1932	GCTAAG	76	0.63	1
1933	GCAGGG	68	0.61	1
1934	CTTTCG	28	-0.39	1
1935	GATCTC	73	0.73	1
1936	GGACAC	59	-0.25	1
1937	CACGAA	27	-0.99	1
1938	CAGCCG	35	-0.5	1
1939	CCGTAT	52	-0.46	1
1940	TATGTG	65	0.75	1
1941	GGAGCC	37	-0.74	1
1942	TACAGC	34	-0.66	1
1943	ATCCCG	31	-1.17	1
1944	CCGTCC	35	-0.26	1
1945	ATGGGA	90	0.93	1
1946	CTGCGA	88	0.46	1
1947	CGATGC	13	-1.14	1
1948	TGCTTC	31	-1.09	1
1949	TTCATC	48	-0.1	1
1950	GGCAAC	39	-0.57	1
1951	AACGCT	88	1.13	1
1952	ATAGAG	28	-0.42	1
1953	TTTATC	44	-0.58	1
1954	ATCATC	63	0.29	1
1955	GGTGTT	89	1.1	1
1956	GAATCC	10	-1.57	1
1957	TCCGAC	56	-0.11	1
1958	GACATC	33	-0.61	1
1959	GCTGAC	57	-0.28	1
1960	CAGCCC	32	-0.68	1
1961	CCCCAG	43	-0.49	1
1962	CTCTCA	13	-1.4	1
1963	CTAACC	4	-2.01	1
1964	AACACT	36	-0.7	1
1965	ACTGGG	39	-0.46	1
1966	GGGAAG	70	0.6	1
1967	GCACGG	56	0.13	1
1968	GGGCCG	74	1.2	1
1969	CCGGCC	39	-0.94	1
1970	GCCAGT	23	-0.77	1
1971	GTGCAG	52	-0.24	1
1972	AGTGGG	20	-0.93	1
1973	CCCCTT	29	-0.5	1
1974	CCAGTC	49	0.17	1
1975	ACCCCT	18	-1.34	1
1976	CACAGG	5	-1.95	1
1977	ACAGGG	57	0.6	1
1978	GGGTGC	36	-1.01	1
1979	TGCCCA	84	-0.31	1
1980	GTGTAA	79	0.55	1
1981	GTGAAG	80	1	1
1982	TCTCGA	76	0.97	1
1983	CGAGCG	46	-0.38	1
1984	GCGAAG	49	-0.03	1
1985	CGCTAT	72	-0.91	1
1986	GGAGAG	70	-0.91	1
1987	TTTGCG	37	0.2	1
1988	GCGACG	81	1.49	1
1989	ACGGTC	68	0.82	1
1990	AAGGCC	79	0.56	1
1991	AACCAA	16	-1.28	1
1992	GTCGCC	68	0.53	1
1993	ATTAAG	82	0.98	1
1994	AAAATC	96	1.62	1
1995	ATAAAT	49	0.2	1
1996	GCCTTA	75	0.93	1
1997	GAGATA	40	-0.08	1
1998	TTACAG	44	-0.21	1
[truncated: 1,925 more rows]

## Sheet: C57BL6_TS24_vs_C57BL6J_TS23
	Codon Pair	Stat	Effect Size	p-value
0	ATGTCT	6	0.88	1
1	TCTCCA	6	0.13	1
2	CCACTT	9	9.02	1
3	CTTATA	6	-0.3	1
4	ATAAGA	6	-0.28	1
5	AGAAGC	6	-0.21	1
6	AGCATT	3	-0.76	1
7	ATTGTC	0	-2.07	1
8	GTCGAT	6	0.61	1
9	GATATC	9	1.76	1
10	ATCACT	6	0.11	1
11	ACTGAA	6	-0.03	1
12	GAAGTT	6	0.35	1
13	GTTTTC	9	1.86	1
14	TTCAAT	8	1.34	1
15	AATCAA	6	-0.1	1
16	CAATAT	4	-0.62	1
17	TATGCA	6	-0.35	1
18	GCATCA	6	-0.33	1
19	TCACAA	6	-0.32	1
20	CAAAGT	6	-0.43	1
21	AGTTGT	9	5.06	1
22	TGTGAT	6	-0.51	1
23	GATGGA	6	-0.53	1
24	GGAGCA	3	-0.83	1
25	TCACTT	6	-0.46	1
26	CTTAGC	1	-1.07	1
27	AGCAAG	3	0.05	1
28	AAGAAA	9	3.33	1
29	AAAGAC	6	0.84	1
30	GACCTG	3	-0.23	1
31	CTGAAA	9	3.14	1
32	AAAAAC	9	2.58	1
33	AACCTC	3	-0.33	1
34	CTCCTT	6	-0.31	1
35	CTTGAG	2	-1.23	1
36	GAGAGA	3	-0.78	1
37	AGAGAA	6	0.68	1
38	GAACTT	6	0.27	1
39	CTTGGA	6	-0.51	1
40	GGAGAT	7	1.23	1
41	GATGTC	9	3.31	1
42	GTCCTT	9	1.51	1
43	CTTCAG	6	0.23	1
44	CAGAGA	9	3.63	1
45	AGACCA	4	-0.6	1
46	CCACAT	3	-0.8	1
47	CATGAC	6	0.15	1
48	GACCCT	3	-0.08	1
49	CCTGAG	0	-2	1
50	GAGACG	3	-0.9	1
51	ACGATA	6	-0.65	1
52	ATAGAC	5	-0.54	1
53	CTGACC	3	-0.26	1
54	ACCCTA	3	0.48	1
55	CTAGAA	6	-0.27	1
56	CTTCTG	4	-0.63	1
57	CTGGAT	0	-5.12	1
58	GATCGC	3	0.17	1
59	CGCGAC	0	-6.24	1
60	GACTGC	0	-1.51	1
61	TGCAAC	3	-0.35	1
62	AACGGG	3	-0.45	1
63	GGGCGT	9	2.62	1
64	CGTGTT	6	0.75	1
65	GTTGAT	6	1.44	1
66	GATTTC	0	-2.19	1
67	TTCAAC	0	-3.85	1
68	AACGAA	0	-3.44	1
69	GAATTC	6	0.81	1
70	TTCCTC	0	-8	1
71	CTCCTG	0	-2.37	1
72	CTGTTC	3	0.2	1
73	TTCCTT	0	-1.39	1
74	CTTTTC	0	-2.33	1
75	TTCAAG	3	0.5	1
76	AAGATT	2	-1.03	1
77	ATTGCT	9	1.53	1
78	GCTCAA	3	-0.66	1
79	CAAGCT	6	0.08	1
80	GCTTGC	9	4.79	1
81	TGCTAT	3	-0.81	1
82	TATTAT	9	1.96	1
83	TATGCT	9	1.83	1
84	GCTCTC	6	0.22	1
85	CTCGAT	0	-3	1
86	GATCAG	6	-0.11	1
87	CAGGCC	1	-1.63	1
88	GCCGCA	0	-3.67	1
89	GCAGAG	9	1.07	1
90	GAGCTA	9	1.45	1
91	CTAGGC	0	-1.52	1
92	GGCGAG	3	0.33	1
93	GAGAAG	5	0.81	1
94	AAGAGA	9	2.02	1
95	AGAGCC	6	-0.69	1
96	GCCCTG	3	-0.08	1
97	CTGCCC	0	-4.56	1
98	CCCAAT	5	-0.03	1
99	AATGAA	4	0	1
100	GAAAAG	7	1.55	1
101	AAGAGG	4	0.62	1
102	AGGAAC	6	-0.51	1
103	AACCTG	3	0.23	1
104	CTGTCA	3	-0.38	1
105	CAAGAT	6	-0.28	1
106	CGCAGG	3	-0.24	1
107	AGGCAA	6	-0.47	1
108	CAAGAA	6	0.95	1
109	GAAGAC	0	-1.36	1
110	GACCAA	0	-1.46	1
111	CAAAGG	6	0.64	1
112	AGGAGA	9	10.04	1
113	AGATTC	6	-0.6	1
114	TTCGAG	3	-0.02	1
115	GAGCCC	3	0.28	1
116	CCCCGA	3	-0.79	1
117	CGAAGC	9	2.04	1
118	AGCAGA	6	-0.17	1
119	AGACAA	6	0.23	1
120	CAACTG	3	-0.4	1
121	CTGGAC	3	0.19	1
122	GACGAA	3	-0.13	1
123	GAAGAA	9	2.1	1
124	GAACCT	4	-0.72	1
125	CCTGGG	3	-0.9	1
126	GGGCGC	3	-0.19	1
127	CGCCGA	0	-2.12	1
128	AGCTGG	0	-1.17	1
129	TGGCAG	4	-0.8	1
130	CAGAAG	8	1.05	1
131	AGACGT	6	-0.15	1
132	CGTGAG	9	1.22	1
133	GAGCAG	6	0.8	1
134	CAGGAG	3	0.01	1
135	GAGGAG	6	0.75	1
136	GAGCGC	3	0.09	1
137	CGCGCT	8	1.02	1
138	GCTGAG	9	1.06	1
139	CAGCGG	5	0.12	1
140	CGGCTG	3	0.3	1
141	CTGGAG	4	0.59	1
142	CAGCGC	0	-3.89	1
143	CGCTAC	3	-0.49	1
144	TACAGG	6	0.74	1
145	AGGCAG	0	-1.02	1
146	CAGCAC	6	-0.11	1
147	CACCGC	3	-1.3	1
148	CGCGAT	0	-11.03	1
149	GATGAA	9	5.08	1
150	GAAGAG	9	1.68	1
151	AGACTG	6	0.15	1
152	CTGCAA	0	-1.46	1
153	AGGCGA	9	2.77	1
154	CGAGAA	6	0.01	1
155	GAACTG	0	-3.67	1
156	GAGGAA	9	1.81	1
157	GAACGC	3	-0.07	1
158	CGCCTT	6	-0.63	1
159	CTTGCA	6	-0.39	1
160	GAGAAA	9	4.41	1
161	AAAGAG	6	0.64	1
162	GAGCCG	3	-1.12	1
163	CCGCTT	9	1.96	1
164	CTTGGC	0	-8.77	1
165	GGCTGG	0	-2.16	1
166	TGGAGT	6	0.62	1
167	AGTAAG	6	0.92	1
168	AAGGGT	0	-1.03	1
169	GGTCGT	9	10.34	1
170	CGTGAC	0	-4.17	1
171	GACGCG	6	0.73	1
172	GCGGAG	3	0.36	1
173	GAGTTT	6	0.63	1
174	TTTTCT	6	-0.39	1
175	TCTGAG	7	0.96	1
176	GAGGTA	9	4.08	1
177	GTAGAG	0	-6.36	1
178	GAACAG	2	-1.3	1
179	CAGCAA	6	-0.52	1
180	CAAGAG	6	0.37	1
181	GAGAGG	0	-1.86	1
182	CAGGAA	3	-0.09	1
183	GAACTC	5	0.68	1
184	CTCAAG	3	0.39	1
185	AAGGGC	0	-1.77	1
186	GGCAAG	7	0.98	1
187	GGCCAA	9	2.44	1
188	CAAACA	6	-0.35	1
189	ACAGAA	9	3.56	1
190	AGAAGG	9	2.75	1
191	AGGCTG	3	0.31	1
192	CTGCAG	0	-7.18	1
193	AAGCGC	6	0.68	1
194	CTACGC	2	-1.06	1
195	CGCGAA	9	1.59	1
196	GAACCC	5	-0.75	1
197	CCCCTG	0	-5.46	1
198	CTGCTA	0	-1.99	1
199	CTAAGG	7	1.16	1
200	AGGCGC	6	0.81	1
201	GATCTG	9	1.9	1
202	GAGTTG	9	7.35	1
203	TTGAGG	6	-0.04	1
204	GAACAA	6	0.84	1
205	CGCGAG	3	0.19	1
206	CAGAGG	8	1.37	1
207	GAGCTG	3	0.47	1
208	CTGAGG	9	1.45	1
209	CTGAAT	6	0.77	1
210	AATCGA	5	-0.77	1
211	CGAAGG	8	1.35	1
212	GAGCAA	6	-0.57	1
213	AGGCGT	6	-0.26	1
214	CTAAGA	6	-0.35	1
215	AGACGC	9	9.86	1
216	CTGGCT	4	0.58	1
217	GAGGAC	3	0.38	1
218	GACGAG	5	0.67	1
219	CTGACG	3	-0.36	1
220	ACGCGG	3	-0.13	1
221	CGGATC	3	0.07	1
222	ATCCGG	4	0.51	1
223	CGGGAA	5	0.8	1
224	CCCGAC	3	0.02	1
225	GAGAGC	3	0.34	1
226	ATTACC	0	-1.04	1
227	ACCCAG	0	-1.74	1
228	AGGTGG	6	-0.52	1
229	CAGTGG	3	-1.32	1
230	CAGCTC	9	1.35	1
231	CTCGAA	9	2.18	1
232	GAAAAC	4	-0.35	1
233	AACGAG	3	-0.69	1
234	GAGGCA	5	0.43	1
235	GCAGAC	3	-0.13	1
236	GACGCC	3	-0.09	1
237	GCCCGT	9	3.94	1
238	CGTCAG	3	0.27	1
239	CAGAAC	0	-6.38	1
240	AACAAG	8	1.6	1
241	AAGGTC	3	-0.42	1
242	GTCTAC	0	-3.04	1
243	TACTCT	7	0.89	1
244	TCTAGG	9	3.01	1
245	AGGCCT	6	-0.38	1
246	CCTAGC	0	-1.9	1
247	AGCAGG	6	0.05	1
248	AGGCTT	9	7.14	1
249	CTTCGC	0	-6.36	1
250	CGCCAG	6	0.63	1
251	CTGGGG	0	-5.46	1
252	GGGGAG	4	0.14	1
253	GAGCGT	5	0.76	1
254	CTCCGG	9	2.1	1
255	CGGGAG	6	0.89	1
256	CGCCGC	3	-0.64	1
257	GACCTC	3	-0.94	1
258	CTCCAA	3	-0.76	1
259	CAACAG	4	-0.75	1
260	CGTCCC	0	-1.52	1
261	CCCGCT	3	-0.32	1
262	GAGGCG	4	0.68	1
263	GCGCGC	3	0.45	1
264	CGCAAC	0	-1.88	1
265	AACCAG	3	0.42	1
266	TGGGAG	3	0.12	1
267	AGGCCG	3	0.68	1
268	CCGCAG	0	-5.51	1
269	CGGGCG	3	-0.32	1
270	CGCCTG	3	-0.11	1
271	CGGTTC	3	-0.75	1
272	TTCCGC	3	-0.93	1
273	GACAGG	9	1.39	1
274	AGGGAG	3	0.3	1
275	CGCTTC	3	0.17	1
276	TTCCGG	5	0.7	1
277	AAGCTG	3	0.45	1
278	CAACGA	9	3.51	1
279	CGAGCA	9	1.97	1
280	GAGCTC	3	0.3	1
281	CTCCAG	9	2.74	1
282	CAGGAC	2	-1.49	1
283	GACAGC	2	-1.51	1
284	AGCCTC	0	-4.85	1
285	CTCCTA	3	0.48	1
286	CTAGAT	9	1.25	1
287	CGACTC	3	0.2	1
288	CGAGAG	9	1.41	1
289	GAGCCA	9	2.23	1
290	CCAAAC	6	-0.46	1
291	AACAGG	9	2.29	1
292	AGGAGC	6	-0.26	1
293	AGCCGG	9	1.06	1
294	CGGCAA	9	3.14	1
295	AGGGAA	6	0.33	1
296	GAAAGC	6	0.41	1
297	AGCCAG	0	-2.04	1
298	CGCACA	3	0.36	1
299	ACACTG	0	-2.89	1
300	CTGTAC	3	0.53	1
301	TACGCC	3	0.56	1
302	GCCAAA	9	1.54	1
303	AAACCC	9	3.63	1
304	CCCAGC	0	-1.63	1
305	CAGCGT	6	1.06	1
306	CGTAGG	3	0.51	1
307	GAACGG	9	1.38	1
308	CTGTTG	0	-1.07	1
309	TTGCAA	4	-0.54	1
310	CAGCAG	7	1.14	1
311	AGGAAA	9	9.59	1
312	AAACAC	6	0.83	1
313	GAGGAT	9	1.63	1
314	AAGCGG	9	1.4	1
315	CAAGAC	0	-1.88	1
316	CAGCGA	2	-0.67	1
317	GAAAGG	3	-1.16	1
318	AGGAGG	9	4.28	1
319	CAGTAT	6	-0.63	1
320	TATCAG	6	-0.07	1
321	GAGCGG	6	0.83	1
322	GAAAGA	6	0.47	1
323	CTGCGG	6	0.61	1
324	CGGGAT	3	0.17	1
325	GAAGAT	9	4.77	1
326	AGGGAT	9	1.56	1
327	AAATGG	6	0.09	1
328	TGGCAA	4	-0.75	1
329	CAACCA	4	-0.71	1
330	CCAAGG	5	-0.72	1
331	AAAGAA	9	3.49	1
332	GAAAAT	6	0.24	1
333	GTTCGT	9	4.73	1
334	CGTAGT	9	5.36	1
335	AGTAAC	6	-0.55	1
336	AGGCTC	0	-1.17	1
337	CTCTTC	3	-1.2	1
338	TTCACC	2	-1.48	1
339	ACCAAA	3	-0.5	1
340	AAACGC	9	1.42	1
341	CGCAGA	3	-0.09	1
342	AGAGGG	6	0.15	1
343	GGGGAT	0	-3	1
344	GATGAG	3	0.67	1
345	CCCATC	0	-5.39	1
346	ATCCAG	3	0.51	1
347	CAGCTG	3	-0.12	1
348	CTGGAA	3	0.55	1
349	GATTCT	6	0.97	1
350	TCTCAG	6	0.05	1
351	GAGCGA	7	0.97	1
352	CAGGAT	9	2.18	1
353	GATCGG	9	1.74	1
354	CGGCGG	9	1.16	1
355	CGGCCT	4	-0.66	1
356	CCTCTG	9	1.16	1
357	AGAGAG	6	0.58	1
358	CGTCGA	9	1.67	1
359	CGACAG	9	3.2	1
360	GACCGT	3	-0.68	1
361	CAGATC	3	0.64	1
362	ATCCTA	3	-0.73	1
363	CTAGAG	9	2.21	1
364	CAGTTT	9	4.38	1
365	TTTCAG	6	1.07	1
366	GAGCAC	4	0.73	1
367	CACCAA	6	-0.28	1
368	CAACGG	7	0.91	1
369	GAAGCC	0	-4.75	1
370	GCCAGA	6	-0.09	1
371	AGAAGA	7	1.44	1
372	AGACGA	9	7.63	1
373	CGAGAT	6	0.26	1
374	ACGTTC	3	0.33	1
375	TTCCAG	3	-0.11	1
376	CAGGGA	0	-1.09	1
377	GGAGAA	3	-0.84	1
378	GAATCG	9	4.33	1
379	TCGAGA	6	0.23	1
380	AGACGG	9	6.44	1
381	GAGGGC	5	0.58	1
382	AAGTTC	5	0.64	1
383	CGGACA	8	0.92	1
384	AGGCGG	9	2.19	1
385	CGGCGT	3	0.58	1
386	CGTCAA	6	0.09	1
387	TTCCAA	3	-0.84	1
388	CACCTC	0	-7	1
389	CTTCGG	9	1.13	1
390	CGGCAG	1	-1.49	1
391	GAATGC	0	-1.03	1
392	TGCGAC	0	-3.36	1
393	GACAGA	6	0.19	1
394	AGAAAA	6	0.22	1
395	AAATCT	8	1.49	1
396	TCTCGT	9	4.53	1
397	CGTGAA	9	8.76	1
398	CGGGAC	6	0.72	1
399	GACCAG	3	0.65	1
400	TTCCGT	3	0.23	1
401	CGTCGG	9	1.58	1
402	CGCCAC	3	0.1	1
403	CACCTG	3	-0.56	1
404	GAACGT	6	-0.67	1
405	CCATCC	6	0.78	1
406	TCCCGC	7	1.18	1
407	CGCCGG	3	0.49	1
408	CACCAG	3	-1.02	1
409	CCATTC	0	-7.65	1
410	AGATCA	6	0.98	1
411	TCATTC	3	-0.96	1
412	CTCAGA	9	4.47	1
413	AAATTC	4	-0.43	1
414	TTCCAT	4	-0.76	1
415	CATGAG	9	1.68	1
416	CGTGGC	7	0.96	1
417	CGTTTG	9	1.47	1
418	AGGGTG	7	0.93	1
419	GTGGAG	3	0.38	1
420	CAGCTT	9	1.68	1
421	CGCGGA	9	1.91	1
422	GGACAG	6	-0.61	1
423	GAATGT	6	0.39	1
424	TGTGAC	0	-1.87	1
425	AAATTA	7	1.27	1
426	TTACAC	4	-0.2	1
427	CACCGG	3	-0.24	1
428	GAACTA	6	0.73	1
429	GAGGTC	3	0.26	1
430	GTCCGC	6	0.72	1
431	AGAAAG	9	4.49	1
432	AAGCTC	0	-3.08	1
433	CTCCGC	3	-0.06	1
434	CTCAGG	4	-0.75	1
435	CGCCGT	4	0.36	1
436	CGTCAT	6	-0.47	1
437	GAGTTC	3	0.57	1
438	AAGCAG	9	1.06	1
439	CTGCGC	3	-0.17	1
440	CGCCTC	3	-0.02	1
441	GAACCG	0	-2.68	1
442	CCGGAC	3	-0.83	1
443	CTCCGT	9	5.42	1
444	TGCGTC	6	0.82	1
445	GTCGAG	3	-0.08	1
446	GACAGT	6	-0.06	1
447	AAGATC	5	0.77	1
448	ATCCGC	4	-0.35	1
449	AGGGAC	0	-1.48	1
450	GGACTG	0	-1.1	1
451	CTTGAC	9	2.44	1
452	CTCGAC	9	0.92	1
453	AAAGTC	6	0.49	1
454	GTCCGT	0	-3.24	1
455	CAAGGG	1	-1	1
456	GGGCTC	0	-2.18	1
457	CTCGGC	0	-4.23	1
458	CGGCGC	3	0.37	1
459	CGTCTC	5	0.76	1
460	CTCCAT	6	-0.7	1
461	CGGTGC	6	0.29	1
462	TGCCTG	3	0.44	1
463	CAATTT	6	-0.59	1
464	TTTCGC	9	1.89	1
465	CGCTTT	9	1.52	1
466	TTTGAG	8	0.95	1
467	CAGTTG	9	1.78	1
468	TTGAGA	9	2.18	1
469	AGACAG	6	0.86	1
470	AGAGTC	6	0.24	1
471	GAGCTT	9	2.03	1
472	CTTCGT	9	2.04	1
473	CTGCTG	3	-0.81	1
474	CTGCAC	3	0.28	1
475	CAGGTG	0	-2.44	1
476	GTGGGT	3	-0.02	1
477	GGTGGC	3	0.2	1
478	GGCAGG	9	1.3	1
479	CGTCGT	9	1.59	1
480	GACAAC	3	-0.34	1
481	AACAGA	6	-0.27	1
482	GAAGTA	6	-0.18	1
483	GAAGGG	0	-1.49	1
484	GGGCAG	4	0.69	1
485	CGCCAA	4	-0.46	1
486	GTAGAA	6	0.4	1
487	CACCCA	6	0.45	1
488	CCACGC	3	0.09	1
489	TTGCGC	9	1.63	1
490	AAGCGA	9	2.04	1
491	GATGGT	6	-0.41	1
492	GGTCAA	6	-0.35	1
493	CAATAC	0	-1.14	1
494	TACCTG	3	-0.94	1
495	TTTGCC	3	0.09	1
496	GCCAGG	8	0.89	1
497	GATACG	8	1.64	1
498	ACGATT	6	0.95	1
499	ATTCGT	6	0.17	1
500	CGTCGC	5	0.29	1
501	CTACGT	9	1.53	1
502	CAAAGA	6	-0.29	1
503	CAAATC	5	-0.65	1
504	ATCCGT	7	0.89	1
505	ATCCTG	3	-0.59	1
506	GAGCCT	0	-1.4	1
507	CCTGGT	0	-0.85	1
508	GGTACA	6	-0.01	1
509	ACACGC	9	1.12	1
510	GCCAAT	3	0.1	1
511	AATGTC	3	-0.97	1
512	GTCCCA	0	-1.07	1
513	CCAGTG	4	-0.74	1
514	GTGCGT	3	-0.92	1
515	CGTTCC	6	1	1
516	TCCAGC	0	-1.87	1
517	AGCCCT	1	-0.98	1
518	CCTCTC	6	-0.54	1
519	CTCTAT	0	-1.52	1
520	TATGAG	7	0.84	1
521	GAGTAC	3	0.16	1
522	TACATC	3	-1.22	1
523	AGGTCT	6	1.06	1
524	TCTCAA	6	-0.31	1
525	TACCGC	6	0.88	1
526	CGCCCT	0	-5.14	1
527	CCTTAA	7	1.07	1
528	ATGGAG	9	1.16	1
529	TTGCCT	6	-0.61	1
530	CCTCCT	6	-0.67	1
531	CCTCCG	0	-1.66	1
532	CCGGGA	0	-1.28	1
533	GGAAAC	6	-0.32	1
534	AACCGG	6	0.81	1
535	CGGAGG	9	1.98	1
536	AGGGTT	9	5.25	1
537	GTTTCC	9	5.92	1
538	TCCATC	3	0.6	1
539	ATCAAT	6	0.82	1
540	AATAAC	9	2.1	1
541	AACCCT	0	-5.7	1
542	CCTCAA	3	-0.84	1
543	GAGACA	3	0.36	1
544	ACATCT	6	-0.13	1
545	TCTGGC	0	-8.48	1
546	GTTCCT	6	-0.27	1
547	CCTACC	0	-1.29	1
548	ACCACC	3	-0.12	1
549	ACCTCA	1	-0.99	1
550	TCAGCC	3	0.14	1
551	GCCGGG	0	-4.62	1
552	GGGTTT	3	-0.59	1
553	TTTCCC	0	-1.15	1
554	CCCACC	1	-1.57	1
555	CAGTCA	6	-0.3	1
556	TCATCT	6	-0.4	1
557	TCTAAG	9	3.91	1
558	ATCTCC	3	-0.2	1
559	TCCTTG	9	4.24	1
560	TTGAAG	9	8.27	1
561	CGCTCC	3	-0.87	1
562	TCCACC	3	-0.24	1
563	ACCTAC	3	-0.17	1
564	GCCTAC	3	0.33	1
565	CCTTCC	0	-1.24	1
566	TCCATG	0	-9.02	1
567	ATGATG	3	0.22	1
568	ATGAGC	3	-0.38	1
569	AGCAAC	0	-4.78	1
570	AACCGC	3	-1.21	1
571	CGCAGC	3	-0.03	1
572	AGCTCA	5	-0.58	1
573	TCAGGA	5	-0.51	1
574	GGAGGC	9	1.32	1
575	GGCCAG	5	0.62	1
576	CAGTCC	6	0.38	1
577	TCCCTG	3	-0.53	1
578	CTGCCG	3	-0.98	1
579	CCGAGC	3	-0.13	1
580	AGCTCC	6	0.32	1
581	TCCATT	3	0.07	1
582	ATTCTC	0	-5.6	1
583	AAGACC	5	0.67	1
584	ACCTCC	3	-0.08	1
585	TCCCTC	3	0.62	1
586	CTCAAC	3	-0.47	1
587	CCTCCA	2	-0.85	1
588	CCAGGT	6	-0.75	1
589	GGTTCT	6	-0.64	1
590	TCTCTG	0	-2.92	1
591	CAGAGC	0	-1.81	1
592	AGCAAA	9	2.01	1
593	AAACCA	6	0.49	1
594	TCCAAC	3	-1.26	1
595	CTCTCT	4	0.76	1
596	TCTTCA	6	0.1	1
597	TCAGTC	0	-0.97	1
598	GTCCAC	2	-1.41	1
599	CACTAT	9	1.39	1
600	GCTGAT	6	0.44	1
601	GAAGGC	7	0.85	1
602	AAGCCA	6	-0.31	1
603	CCACTC	2	-1.19	1
604	CTCACG	3	0.44	1
605	ACGGAC	1	-1.49	1
606	GACAAG	3	0.39	1
607	AAGAAC	3	0.49	1
608	AAGGAC	3	0.51	1
609	GACAAA	2	-1.59	1
610	AGGGGC	9	2.28	1
611	GGTAAA	9	8.54	1
612	AAAGGC	6	-0.41	1
613	GGCACA	3	-1.34	1
614	ACAGGA	6	0.3	1
615	GGAACT	6	0.21	1
616	ACTCGG	9	2.13	1
617	ACCATG	2	-1.59	1
618	ATGCTA	6	0.67	1
619	AAAACT	6	0.94	1
620	ACTCTT	6	-0.11	1
621	CTTCAA	6	-0.46	1
622	GGGTCT	5	-0.79	1
623	CAGAGT	9	1.5	1
624	AGTGAT	6	0.78	1
625	GAAATG	6	0.26	1
626	ATGGCA	3	-0.4	1
627	GCAATA	6	-0.32	1
628	ATAGCA	3	-0.93	1
629	GCAAAT	6	0.29	1
630	AATCAG	3	-0.75	1
631	CAGACA	4	-0.78	1
632	ACACCG	2	-0.79	1
633	CCGAAC	0	-2.99	1
634	AACTTG	5	-0.62	1
635	TTGATA	9	1.91	1
636	ATACCA	6	-0.48	1
637	CCATTT	3	-0.73	1
638	TTTGGA	6	-0.36	1
639	GGAGAC	0	-2.51	1
640	GACGTG	3	0.04	1
641	GTGGTG	3	-0.27	1
642	GTGGGC	3	0.1	1
643	GGCTGT	6	-0.62	1
644	TGTCTG	3	-0.8	1
645	CTGGCG	0	-5.32	1
646	GCGATT	0	-1.98	1
647	ATTCAC	5	0.86	1
648	CACATA	6	1.3	1
649	ATAAAG	4	-0.31	1
650	AAGAGC	0	-3.2	1
651	AGCTGT	3	-0.83	1
652	TGTAGA	6	-0.47	1
653	AGGTTC	9	1	1
654	CGTTTT	6	0.33	1
655	TTTAAT	9	3.27	1
656	AATCTG	6	0.03	1
657	TTCATG	9	0.98	1
658	ATGCGT	9	1.51	1
659	CGTGTC	0	-1.46	1
660	GTCTCC	0	-2.84	1
661	TCCATA	1	-1.36	1
662	ATAAAC	6	0.17	1
663	AACAAC	3	0.43	1
664	AACATT	6	0.1	1
665	ATTGTG	9	16.12	1
666	GTGAAA	9	3.06	1
667	AAATGT	9	3.94	1
668	TGTACA	3	-0.87	1
669	ACAAAA	6	0.99	1
670	AAAATT	9	3.56	1
671	CGTCAC	9	3.52	1
672	CACTTG	0	-1.25	1
673	TTGAAA	6	0.55	1
674	AAAGCT	9	4.81	1
675	GCTGTT	6	0.48	1
676	GTTAAT	4	-0.48	1
677	AATAAT	6	-0.33	1
678	AACCTT	9	3.6	1
679	CTTGTA	6	-0.45	1
680	GTACTT	6	-0.14	1
681	CTTAGG	6	-0.36	1
682	AGGTTT	3	-0.53	1
683	TTTGGC	9	17.52	1
684	GAGATG	3	0.51	1
685	ATGAAG	3	0.44	1
686	AAGTAC	3	-0.11	1
687	TACTTT	3	-0.87	1
688	TCTGTA	7	1.45	1
689	GTACAG	6	-0.39	1
690	CAGGTT	9	7.3	1
691	GTTCCC	9	1.31	1
692	CCCAGA	0	-0.96	1
693	GATGAT	6	0.77	1
694	CGGAAT	9	2.54	1
695	AATTTT	6	0.16	1
696	TTTATT	6	0.27	1
697	ATTTAC	6	0.62	1
698	TACTTG	1	-0.94	1
699	TTGGAA	6	-0.42	1
700	CTAATG	9	3.14	1
701	ATGCAT	6	1.32	1
702	CATGAT	6	0.48	1
703	GGCGAT	3	0.08	1
704	GATCCA	4	-0.67	1
705	CCAGAA	6	-0.29	1
706	AGCCCC	0	-3.6	1
707	CCCCCT	0	-1.43	1
708	CCTATT	6	-0.06	1
709	ATTCCC	7	1.22	1
710	CCCTTA	6	-0.41	1
711	TTAGGC	6	0.05	1
712	GGCGGT	8	1.57	1
713	GGTGCA	7	0.87	1
714	GCAGAA	5	-0.09	1
715	GAATCA	6	-0.37	1
716	TCACAT	6	0.56	1
717	CATCTT	6	-0.43	1
718	CTTTAT	4	0.09	1
719	TATGAA	6	-0.18	1
720	GTAATA	6	-0.48	1
721	ATACAG	4	-0.63	1
722	CAGAAA	9	4.12	1
723	GGCTGC	3	-0.61	1
724	TGCTTT	9	3.16	1
725	TTTACT	4	-0.55	1
726	GTAATG	9	7.39	1
727	ATGCAC	6	-0.29	1
728	TTGATG	9	3.19	1
729	CATAAA	6	0.01	1
730	AACTCC	0	-4.91	1
731	TCCAGT	9	2.08	1
732	AGTATC	4	-0.69	1
733	ATCTGC	3	0.21	1
734	TGCAGG	0	-1.83	1
735	GTGGAA	9	2.64	1
736	GAAGTG	3	-0.31	1
737	GAATTT	9	2.98	1
738	TTTATG	6	1.07	1
739	ATGTTC	3	-0.19	1
740	TTCTCC	5	0.72	1
741	TCCTAT	3	-1.21	1
742	TATGGA	6	-0.4	1
743	AACTTT	6	-0.3	1
744	GGCTAT	6	0.47	1
745	GGATTT	6	0.2	1
746	TTTTCA	6	-0.43	1
747	CATCAG	6	-0.48	1
748	CAGTTA	7	1.46	1
749	TTAAAA	6	0.31	1
750	AAACCT	6	0.04	1
751	CCTCTT	4	-0.05	1
752	AAAGCC	9	2.69	1
753	GCCATT	9	1.17	1
754	ATTGAG	6	0.78	1
755	CCATCT	3	-0.84	1
756	TCTATG	4	-0.57	1
757	ATGTTT	0	-9.69	1
758	ATGAAT	9	3.56	1
759	AATATT	6	0.04	1
760	ATTGCA	6	-0.52	1
761	GCACCT	6	0.93	1
762	CCAGAG	0	-2.17	1
763	AGAACA	6	0.09	1
764	ACAGAC	5	0.8	1
765	CCTGTC	8	1.12	1
766	GTCACA	2	-0.97	1
767	ACAAAT	6	-0.16	1
768	AATGTT	9	3.73	1
769	GTTATT	9	4.57	1
770	ATTACT	6	-0.5	1
771	ACTCCG	0	-1.04	1
772	CCGCAA	0	-4.35	1
773	CGAGTA	9	2.43	1
774	GAATAC	9	1.24	1
775	TACCCG	0	-2.7	1
776	CCGGCA	1	-1.2	1
777	GCATTC	6	-0.21	1
778	TTCTTA	6	-0.57	1
779	TTATCC	3	-0.8	1
780	TCCCCT	0	-1.25	1
781	CCTGAA	0	-1.17	1
782	GTTAGC	4	-0.78	1
783	ATTGGG	9	1.1	1
784	GGGGTT	6	0.2	1
785	GCCAGC	3	-0.82	1
786	AGCCAT	6	1.07	1
787	CATGCA	6	0.55	1
788	GCAACT	6	0.01	1
789	ACTGTG	6	0.31	1
790	GTGCAA	0	-1.42	1
791	CAACTT	6	-0.46	1
792	AAACTC	6	0.31	1
793	AAGCCC	6	0.82	1
794	CCCCGG	3	0.44	1
795	AGGTTG	9	1.78	1
796	AGAATG	3	-0.6	1
797	ATGAAA	9	2.98	1
798	GAGTAT	3	-0.36	1
799	TATAAA	9	3.29	1
800	AAAAAT	6	0.43	1
801	AATATG	3	-0.92	1
802	ATGAGT	9	1.19	1
803	AGTACA	4	-0.53	1
804	ACATGG	0	-0.93	1
805	TGGATA	3	-0.58	1
806	ATAGAA	7	1.18	1
807	GAAAAA	6	0.59	1
808	GATTAT	9	5.52	1
809	TATTTA	6	0.38	1
810	TTAAGA	7	1.12	1
811	AGAAAC	9	2.44	1
812	CTTATT	9	2.68	1
813	ATTAAT	3	-0.14	1
814	AATCCA	6	-0.27	1
815	CCAAAA	6	0.98	1
816	AAAATG	9	3.55	1
817	ATGACA	0	-3.17	1
818	AAAAGG	6	0.54	1
819	GATAAT	6	0.15	1
820	AATAAG	5	0.52	1
821	AAGGGA	6	-0.62	1
822	GGAAGT	6	-0.14	1
823	AGTAGT	6	-0.04	1
824	AGTATA	6	-0.02	1
825	CCAAGT	9	4.41	1
826	AGTGAA	3	-0.69	1
827	TCAAAT	6	-0.33	1
828	AATTCT	6	0	1
829	TCTAGT	6	-0.38	1
830	AGTGCA	9	3.29	1
831	GCATTA	6	1.14	1
832	TTAGAA	6	0.32	1
833	CTTGAA	6	0.18	1
834	AGGACA	6	-0.48	1
835	ACAACA	4	-0.56	1
836	ACATAC	6	0.79	1
837	TACGAT	9	1.31	1
838	GATATT	8	1.36	1
839	ATTCAT	6	0.54	1
840	CATCAC	6	0.22	1
841	CACAGA	9	6.83	1
842	AAATAT	9	3.89	1
843	GAAGCT	9	2.96	1
844	GCTATT	9	4.35	1
845	ATTTCA	4	-0.64	1
846	AATGAG	3	0.29	1
847	TATGGT	6	0.5	1
848	GGTGAT	6	0.7	1
849	GATAAG	3	-0.02	1
850	AAGGAA	9	2.1	1
851	GGCCGG	6	0.37	1
852	CGGGTC	5	0.48	1
853	GTCATA	1	-0.93	1
854	CCAGTT	4	-0.74	1
855	GTTTTA	6	-0.5	1
856	TTAAAG	6	0.28	1
857	AAGGTG	8	1.05	1
858	GTGTTG	6	0.81	1
859	TTGGAC	3	-0.04	1
860	CAAAAT	6	-0.24	1
861	AATTAT	7	1.36	1
862	TATTCA	4	-0.3	1
863	TCAGAG	6	-0.39	1
864	GTATTT	3	-0.78	1
865	TTTTTA	6	-0.18	1
866	TTACCT	6	-0.22	1
867	CCTAAA	6	-0.42	1
868	AAAAGT	9	1.83	1
869	AGTGAC	9	1.21	1
870	GACTCC	3	0.02	1
871	TCCACA	2	-1.25	1
872	CCGCTG	3	-0.3	1
873	GATGTT	6	0.16	1
874	GTTCTC	6	-0.57	1
875	CCCCCC	0	-2.46	1
876	CCCATT	0	-1.2	1
877	CACAGC	9	2.08	1
878	AGCCTG	3	-0.48	1
879	CAGATA	6	-0.18	1
880	ATAGTA	7	0.96	1
881	GAGAAT	9	1.41	1
882	ATGCCA	9	6.48	1
883	CATTTA	6	0.15	1
884	TTACCG	2	-1.02	1
885	CCGAAG	9	5.36	1
886	ACCTCT	0	-5.24	1
887	AGGCCA	6	0.37	1
888	CATGAA	6	0.63	1
889	TCATCG	0	-2.5	1
890	TCGGAT	0	-2.51	1
891	ATGCCC	6	0.68	1
892	CCCAAA	6	0.54	1
893	AAACAT	6	1.13	1
894	CATCCA	6	-0.08	1
895	CCAAGC	2	-0.94	1
896	ATTTTA	6	-0.22	1
897	AAAATA	6	0.55	1
898	ATAAGC	0	-1.27	1
899	CAACAA	4	-0.7	1
900	AATAGG	6	-0.23	1
901	CGTAAA	6	-0.33	1
902	ATGGAA	5	0.41	1
903	AAATCG	0	-2.32	1
904	TCGCCA	3	0.19	1
905	CATTTT	6	-0.27	1
906	TCAGAT	9	2.16	1
907	GATGTG	6	-0.62	1
908	GTGTTA	1	-1.13	1
909	TTAATA	6	-0.18	1
910	ATAATA	3	-0.42	1
911	ATACCT	6	-0.55	1
912	CCTGAT	9	3.79	1
913	GATAAA	9	2.12	1
914	CCCTTC	0	-1.84	1
915	TTCGAA	3	-0.1	1
916	GATTTA	6	0.2	1
917	TTAAAC	6	0.51	1
918	AACACA	7	0.84	1
919	AAAGGG	6	0.84	1
920	GGGAGA	4	-0.78	1
921	AGACCT	6	-0.57	1
922	CCTCCC	2	-1.5	1
923	ATCGAG	6	0.87	1
924	GAGTTA	9	4.21	1
925	TTAAGG	9	1.55	1
926	TCTTGG	6	-0.44	1
927	TGGGAA	2	-0.92	1
928	AGACAT	9	3.36	1
929	CATCCT	6	-0.63	1
930	CCTACT	1	-0.87	1
931	ACTGAC	0	-1.34	1
932	GACGTT	0	-1.24	1
933	GTTGCC	9	2.5	1
934	GCCTGT	2	-0.89	1
935	TGTAGT	6	0.06	1
936	AGTCTC	6	0.04	1
937	CTCCGA	7	1.39	1
938	CGAAAG	9	2.7	1
939	GTGGCT	3	-0.82	1
940	GCTTTT	6	0.02	1
941	TTTGCA	9	1.77	1
942	GCACAA	9	3.63	1
943	CAAAAA	7	1.39	1
944	GACTAC	3	-0.57	1
945	TACACC	3	0.11	1
946	ACCATA	2	-0.86	1
947	GTTTGC	3	-0.75	1
948	TGCAAA	4	-0.32	1
949	AAAGCA	9	5.86	1
950	GAAACT	6	-0.29	1
951	ACTACA	6	-0.54	1
952	TTCAAA	9	1.66	1
953	CTCAGC	0	-2.25	1
954	AAGAGT	6	0.34	1
955	AGTGGT	9	1.96	1
956	GGTCTT	6	-0.15	1
957	CTTGAT	6	-0.17	1
958	GATCCT	0	-0.94	1
959	CCTTTT	6	-0.12	1
960	TTTCTA	9	2.67	1
961	AACATA	3	-0.59	1
962	AACAGC	3	0.11	1
963	ATGTCA	0	-1.43	1
964	TTCAGA	0	-0.89	1
965	AAGAAG	9	1.96	1
966	AAAGAT	9	3.74	1
967	GATCAT	6	0.46	1
968	GGATAC	3	-0.84	1
969	TACAGA	6	0.73	1
970	AGAAAT	6	0.34	1
971	AATCTA	3	-0.78	1
972	CTAAGC	6	0.81	1
973	AGCACG	3	0.22	1
974	ACGTCA	9	1.06	1
975	TCAAGT	6	-0.41	1
976	GAGATT	0	-1.82	1
977	TTAGAG	6	-0.24	1
978	GAGCAT	5	0.76	1
979	GATCAA	6	-0.57	1
980	CCTTAC	6	0.05	1
981	TACCCA	5	0.58	1
982	CCAGGA	0	-0.88	1
983	GGACAT	6	-0.43	1
984	CATTCA	6	-0.58	1
985	TCAGGG	6	0.27	1
986	TCTGCA	9	3.48	1
987	GCAGGA	0	-0.93	1
988	GGATCT	4	-0.76	1
989	TCTGAT	9	5.31	1
990	GATGCA	6	-0.46	1
991	GCAACA	4	-0.57	1
992	TGGGCT	9	1.21	1
993	GCTGAA	0	-1.76	1
994	ACAGTC	6	-0.29	1
995	GTCCAG	9	1.06	1
996	CAGATG	9	1.12	1
997	ATGGTA	9	1.81	1
998	GTAAAC	3	-0.93	1
999	AGCTTG	4	-0.6	1
1000	CCTGAC	0	-6.34	1
1001	CTGATA	6	-0.32	1
1002	ATAACA	3	-0.41	1
1003	ACAGCC	3	0.54	1
1004	GCCACA	3	0.61	1
1005	ACAATA	3	-0.39	1
1006	ATAGTG	0	-2.81	1
1007	GTGATT	0	-0.98	1
1008	TCAGAC	7	0.8	1
1009	AGGAAG	9	1.86	1
1010	AAGAAT	3	-0.67	1
1011	CTGTCG	3	-0.31	1
1012	TCGCTT	0	-5.52	1
1013	GATAGT	6	-0.06	1
1014	AGTGTT	6	-0.36	1
1015	AACTCA	0	-1.51	1
1016	TCAGCA	6	-0.26	1
1017	GCAAAC	5	-0.65	1
1018	AACAGT	6	-0.41	1
1019	AGTTTA	6	-0.41	1
1020	TTAAAT	6	0.02	1
1021	AATACA	6	0.41	1
1022	ACAAAG	9	2.41	1
1023	ATCTTT	5	0.77	1
1024	GCAAGT	6	-0.37	1
1025	AATCCT	6	-0.2	1
1026	CCTGTT	6	-0.34	1
1027	GTTGTC	6	-0.67	1
1028	GTCAGC	3	0.31	1
1029	AGCCTA	0	-1.32	1
1030	CTAACA	6	-0.14	1
1031	AAGCTT	9	2.22	1
1032	CTTTCA	6	-0.17	1
1033	AATAAA	9	2.26	1
1034	AAACTG	8	1.19	1
1035	ATAACT	0	-1.06	1
1036	ACTGAT	3	-0.98	1
1037	AGTTTT	6	-0.39	1
1038	AAGCCT	6	1.01	1
1039	CCTTCA	6	-0.02	1
1040	CTGTCT	0	-8.1	1
1041	GACTCG	9	1.23	1
1042	TCGAAT	6	-0.38	1
1043	AATTTC	9	4.46	1
1044	GATAGG	6	0.5	1
1045	CCTAGT	6	-0.34	1
1046	AGTTCC	6	-0.32	1
1047	TCCAAT	3	-0.75	1
1048	GATACT	6	-0.63	1
1049	ACTAAA	6	-0.24	1
1050	CTGTTT	8	1.69	1
1051	TTTAGT	6	0.22	1
1052	AGTAGC	9	5.11	1
1053	AGCAAT	5	-0.53	1
1054	AAATTG	9	1.68	1
1055	TTGTCC	9	4.1	1
1056	TCCCAA	9	4.19	1
1057	CAAGGT	0	-0.94	1
1058	GGTCCT	6	-0.7	1
1059	AATGCA	6	-0.35	1
1060	TCACAG	6	-0.3	1
1061	TCAGGT	5	-0.68	1
1062	TCTAAT	4	0.26	1
1063	AATAGA	6	0.41	1
1064	AGATTA	6	-0.49	1
1065	TCCCAT	6	-0.24	1
1066	CATAAT	6	0.16	1
1067	AATGGA	6	-0.23	1
1068	GGAAAT	6	0.01	1
1069	TCATAT	6	1.22	1
1070	TATACT	4	-0.7	1
1071	ACTTCA	6	0.14	1
1072	GATCTT	6	0.98	1
1073	CTTAAT	9	1.51	1
1074	AAGGTA	6	-0.42	1
1075	GTATCC	9	3.28	1
1076	TCCCGA	9	1.84	1
1077	ATCGTC	3	0.33	1
1078	GTCTCA	4	-0.81	1
1079	TCAACA	6	0.12	1
1080	ATATCT	4	-0.74	1
1081	CCTAAC	0	-0.99	1
1082	AAGTTA	9	2.65	1
1083	TCCCGT	9	3.51	1
1084	CGTGAT	1	-1.22	1
1085	AGCTTC	0	-4.59	1
1086	TTCGTT	0	-1.69	1
1087	TTAGCA	6	0.26	1
1088	GCAAAG	9	3.45	1
1089	AAGTCT	9	2.61	1
1090	AAGTTG	9	3.99	1
1091	CATTAT	6	0.21	1
1092	TATCCT	6	-0.61	1
1093	ATCATT	7	0.93	1
1094	GATCCC	0	-2.53	1
1095	CCCAAC	0	-5.77	1
1096	GTTTCA	6	-0.45	1
1097	GCAAGG	6	0.04	1
1098	CTGTCC	3	-0.34	1
1099	AGCATC	0	-4.45	1
1100	CCTATC	0	-4.62	1
1101	ATCAAG	4	0.6	1
1102	TTATCT	6	0.51	1
1103	AATTCA	6	-0.41	1
1104	TTGAGT	9	2.43	1
1105	AGTCGT	9	9.67	1
1106	ATCTTC	0	-9.11	1
1107	TTCTCA	0	-0.96	1
1108	CCTAAT	6	-0.62	1
1109	TTATAC	3	-0.66	1
1110	TACCGT	3	0.26	1
1111	GGGATG	6	-0.28	1
1112	TCTTCC	9	2.97	1
1113	CCTAAG	6	-0.49	1
1114	GGAATG	4	-0.08	1
1115	TCCGAT	3	-0.67	1
1116	TCAATG	5	-0.45	1
1117	GATATG	9	3.93	1
1118	TTGAGC	6	0.48	1
1119	AGCCGT	6	0.68	1
1120	GAGTCT	4	-0.62	1
1121	ACTAAT	6	-0.19	1
1122	TTGTCA	6	0.34	1
1123	TATGAT	9	4.59	1
1124	AATATC	3	-0.79	1
1125	TCTTTA	6	-0.48	1
1126	TTAGAT	9	2.95	1
1127	AACAAT	3	-0.86	1
1128	AATAGT	6	-0.36	1
1129	AGTTCG	3	-0.01	1
1130	TCGGCA	0	-1.95	1
1131	AGCAGT	6	0.5	1
1132	AGTCCT	6	-0.48	1
1133	ACTGTC	6	-0.29	1
1134	GTCAAT	6	0.07	1
1135	ACTACT	4	-0.5	1
1136	ACTACC	0	-1.47	1
1137	ACCAAC	3	0.23	1
1138	AACGCA	3	0.21	1
1139	GCAGCG	4	0.72	1
1140	GCGGAA	4	0.76	1
1141	GGTACT	6	0.41	1
1142	ACTAAG	6	0.2	1
1143	AACATG	3	0.54	1
1144	ATGCTG	3	0.71	1
1145	GACTCT	3	0.59	1
1146	AAACAG	9	3	1
1147	GAATGG	9	3.19	1
1148	TGGCTC	0	-8.55	1
1149	CTCCCA	2	-0.79	1
1150	CCAAAT	6	-0.14	1
1151	GTCCAA	6	0.43	1
1152	CAAGGA	6	-0.61	1
1153	TCATCA	6	-0.02	1
1154	TCAGTG	0	-1.93	1
1155	GTGACT	9	2.43	1
1156	AATATA	6	0.43	1
1157	ACACAT	6	0.04	1
1158	CATCGC	3	-1.39	1
1159	TCCTCA	9	2.7	1
1160	TCAAAC	6	-0.04	1
1161	AACTCG	0	-4.84	1
1162	TCGGTA	3	0.58	1
1163	GTAAAT	6	0.41	1
1164	TTTACA	6	-0.38	1
1165	ATTGAC	3	0.29	1
1166	GACATT	9	2.83	1
1167	TCAATA	6	-0.14	1
1168	GTACTC	6	0.68	1
1169	CTCAAA	4	-0.17	1
1170	AAATCA	6	0.75	1
1171	TCAATT	9	2.56	1
1172	TTAAGT	6	0.39	1
1173	AGTAAA	9	2.37	1
1174	GACCTT	9	1.27	1
1175	TTGTTT	6	0.82	1
1176	TCTAAA	6	0.12	1
1177	TCAGAA	5	-0.3	1
1178	CTCTAC	3	0.31	1
1179	TACACA	1	-1.11	1
1180	AATGAT	8	1.11	1
1181	TATTCT	6	-0.53	1
1182	CCACCT	3	-0.8	1
1183	AGTGTG	6	-0.39	1
1184	GTGCAC	3	-0.16	1
1185	GATAGC	0	-1.1	1
1186	AGCACA	7	1.01	1
1187	ACAGAT	2	-1.1	1
1188	GATGAC	3	0.6	1
1189	AGAGTG	6	-0.58	1
1190	TTGGGA	3	-0.6	1
1191	GGAAAA	6	0.23	1
1192	GATCTA	9	1.61	1
1193	CTAAAC	9	1.7	1
1194	TGGCGT	6	-0.65	1
1195	CGTTCA	6	-0.4	1
1196	TCAAAA	9	2.68	1
1197	CTTCTA	6	-0.26	1
1198	CTAAAT	6	0.39	1
1199	AATTCC	9	3.23	1
1200	TCCCAG	8	0.99	1
1201	GTTCTT	6	-0.58	1
1202	CTTTTA	6	-0.17	1
1203	CCTGTA	6	-0.45	1
1204	GTAGTT	6	0.39	1
1205	GTTAAA	8	1.5	1
1206	AATAGC	3	-0.81	1
1207	TTACTC	3	-0.73	1
1208	GAAGGT	6	0.92	1
1209	GGTGAA	3	-0.78	1
1210	GAACCA	4	-0.69	1
1211	GACATA	3	-0.91	1
1212	GACTAT	6	0.89	1
1213	TATGTC	6	0.19	1
1214	GTCTCT	0	-1.32	1
1215	TCTGAA	6	-0.45	1
1216	CTCTTA	3	-0.74	1
1217	GAGGCT	9	1.08	1
1218	GCTGCT	9	1.98	1
1219	GCTGGA	2	-0.9	1
1220	GGAAGA	6	-0.03	1
1221	TTTCCA	6	-0.68	1
1222	CCAATG	6	0.48	1
1223	ATGAAC	0	-2.76	1
1224	AGTTTC	3	-0.81	1
1225	AAAAAA	9	1.91	1
1226	TTAGTA	6	-0.46	1
1227	GTAAGT	3	-0.53	1
1228	GAATCT	9	3.86	1
1229	TCTAGC	6	-0.11	1
1230	AGCTCT	6	-0.31	1
1231	GAACAT	9	3.61	1
1232	CATGTT	6	-0.29	1
1233	GGTAGC	6	-0.08	1
1234	AGCATA	6	-0.54	1
1235	ATATAT	4	-0.07	1
1236	TACGTT	3	0.68	1
1237	GTTATC	6	1	1
1238	AAGCAA	9	1.57	1
1239	CAAATA	6	0.36	1
1240	ATATTC	0	-1.39	1
1241	TTCACT	2	-0.86	1
1242	ACTGCA	4	-0.04	1
1243	GCACCC	3	-0.64	1
1244	CCCATA	3	-0.51	1
1245	CTGGGA	0	-1.07	1
1246	GGAATA	6	-0.37	1
1247	ATAGGA	4	-0.74	1
1248	AGTGAG	0	-1.17	1
1249	GAGGCC	3	0.37	1
1250	GCCCGG	6	0.73	1
1251	CGGATG	9	2.24	1
1252	ATGGAC	3	0.24	1
1253	GACTCA	4	-0.35	1
1254	TTGCTG	5	0.16	1
1255	CTGACA	9	0.96	1
1256	ACACCT	6	-0.54	1
1257	CCTTGG	0	-1.12	1
1258	AGAAGT	6	-0.55	1
1259	AGTGTA	7	1.3	1
1260	GTAACT	6	-0.31	1
1261	TCACAC	0	-1.17	1
1262	CACATT	9	4.91	1
1263	ATTATC	7	1.34	1
1264	ATCAAC	0	-1.92	1
1265	AACTAT	9	8.2	1
1266	GTTAAC	7	0.99	1
1267	TCCAAA	6	-0.02	1
1268	TCGATC	9	1.85	1
1269	ATCATA	2	-1.65	1
1270	AGCCAA	6	-0.64	1
1271	TCCTTT	9	1.61	1
1272	TTTCCT	6	-0.68	1
1273	AATACT	6	-0.35	1
1274	ACTCTG	6	-0.7	1
1275	CTGTTA	5	-0.64	1
1276	TCTGGG	0	-2.27	1
1277	GGGGTA	3	0.23	1
1278	GTAATC	9	1.76	1
1279	ATCAAA	6	0.54	1
1280	AAAGTG	0	-2.26	1
1281	GTGATA	0	-2.3	1
1282	AACTCT	6	0.9	1
1283	TCTTTG	6	0.43	1
1284	TTGTTG	6	0.5	1
1285	ACAACC	6	0.73	1
1286	ACAGAG	1	-1.16	1
1287	AGTAGA	6	0.97	1
1288	ATAAAA	6	-0.18	1
1289	AAACTT	6	0.7	1
1290	CTTCTT	6	1.03	1
1291	CTTTCC	9	11.97	1
1292	TCCAGG	9	1.89	1
1293	CAGAAT	3	-0.91	1
1294	AACCCC	0	-6.27	1
1295	CCCCTA	0	-2.1	1
1296	CTAGAC	3	0.11	1
1297	TCTTCT	6	0.26	1
1298	TCTGTG	2	-0.99	1
1299	GTGAGT	3	-0.79	1
1300	AGTGGA	6	-0.19	1
1301	GGAGCT	6	0.75	1
1302	GAATAT	1	-1.19	1
1303	TATACA	6	0.78	1
1304	TGCCAA	6	-0.73	1
1305	ATATCC	6	-0.31	1
1306	ACACAA	3	-0.14	1
1307	GAGTCA	6	1.1	1
1308	TATCCA	6	-0.48	1
1309	CCAGTA	6	0.86	1
1310	GTACGA	6	-0.42	1
1311	GATACA	9	2.68	1
1312	AAGTCA	9	2.86	1
1313	TCACCA	5	-0.42	1
1314	TCTAAC	6	-0.18	1
1315	AACTTA	6	-0.38	1
1316	GAAAGT	6	0.28	1
1317	AGTTCT	6	-0.17	1
1318	TCACTA	0	-1.08	1
1319	AAAGTT	6	0.79	1
1320	GACACC	0	-3.29	1
1321	ACCGAC	0	-4.11	1
1322	GACACA	0	-1.36	1
1323	ACAGCA	6	-0.22	1
1324	AACATC	3	-1.29	1
1325	CTAAAA	3	-0.55	1
1326	TTCAGT	6	0.07	1
1327	AGTATT	6	-0.5	1
1328	ATTTTC	4	0.63	1
1329	TTCTTC	0	-2.62	1
1330	AAATAC	9	1.94	1
1331	TACAAT	9	0.97	1
1332	CAGTCT	6	1.06	1
1333	AGTCTA	6	-0.56	1
1334	CTAATT	6	-0.59	1
1335	ATTAAA	7	1.31	1
1336	CATTCT	6	0.05	1
1337	GGTTCA	6	-0.22	1
1338	GAACAC	9	1.34	1
1339	CACTTA	9	2.76	1
1340	ACTCAA	6	-0.61	1
1341	TTTAAC	0	-1.66	1
1342	AACAAA	9	4.5	1
1343	AAAGTA	6	0.12	1
1344	GTAGAC	9	1.13	1
1345	ATTTTG	6	-0.49	1
1346	TTGAAT	6	-0.39	1
1347	CCAAAG	6	0.55	1
1348	CTGCGT	0	-2.08	1
1349	CGTATG	2	-1.41	1
1350	CTCTCG	1	-0.93	1
1351	TCGGAG	3	-0.05	1
1352	GTAAAA	9	2.19	1
1353	AATTTG	6	-0.01	1
1354	ATTCAG	6	1.18	1
1355	CAGCAT	6	-0.54	1
1356	CATTAC	3	-0.41	1
1357	TACCTT	6	-0.06	1
1358	CTTGTT	6	0.34	1
1359	GTTGAA	9	2.07	1
1360	AGACTT	6	-0.17	1
1361	CTTACA	9	1.45	1
1362	TCAGGC	0	-1.32	1
1363	GGCCAC	3	0.15	1
1364	CACATC	4	0.58	1
1365	ATCACC	3	0.11	1
1366	ACCAAG	4	0.36	1
1367	AAGGAG	6	0.78	1
1368	GACTTA	6	-0.14	1
1369	TTACCA	6	-0.41	1
1370	CCAACA	6	-0.4	1
1371	ACAATC	0	-1.13	1
1372	ATCTAT	9	2.99	1
1373	TATCAC	9	2.22	1
1374	CACAAG	6	0.76	1
1375	TATCTA	6	-0.15	1
1376	CAAACT	6	-0.6	1
1377	ACTCCC	2	-0.88	1
1378	CCCTTT	3	0.53	1
1379	TACTCA	3	-0.85	1
1380	ACTGTA	6	-0.33	1
1381	GAAATC	3	-0.74	1
1382	ATCATG	3	-0.07	1
1383	TCTTTT	6	0.02	1
1384	TTTGTA	0	-1.91	1
1385	AACCAT	4	-0.21	1
1386	CATCAT	6	-0.47	1
1387	CATTTC	6	-0.48	1
1388	TTCATA	0	-1.33	1
1389	ATAGAT	7	1.08	1
1390	CATCTA	3	-0.8	1
1391	GAAACA	6	0.26	1
1392	CTTAGA	6	-0.49	1
1393	AGAGGT	6	0.32	1
1394	GGTTTT	6	0.74	1
1395	CTAAGT	6	-0.34	1
1396	GAAATT	6	0.38	1
1397	TATTTC	7	1.27	1
1398	TTCCTG	3	-1.15	1
1399	CTGAAG	3	0.13	1
1400	AATCTT	6	-0.06	1
1401	GTGAGC	0	-4.51	1
1402	TTATTC	5	-0.29	1
1403	GACGCT	7	0.84	1
1404	GCTATG	9	4.45	1
1405	ATGGCT	9	1.55	1
1406	CATGCC	0	-6.71	1
1407	AGCATG	0	-2.04	1
1408	ATGTCC	3	0.33	1
1409	GTAAGA	6	0.59	1
1410	CTAGGA	6	1	1
1411	GGACAA	3	-0.87	1
1412	GCAGAT	3	-0.6	1
1413	GATGGG	7	0.85	1
1414	GGGAAT	1	-1.06	1
1415	TTTGGT	9	4.31	1
1416	TCAAGC	4	-0.69	1
1417	AGCCTT	6	-0.43	1
1418	CTTAAA	6	1.04	1
1419	ATGCAA	4	-0.37	1
1420	TACCCT	3	0.69	1
1421	GTAACC	0	-1.4	1
1422	TCTCTA	6	-0.29	1
1423	CTACAA	6	0.13	1
1424	CAACAT	6	-0.27	1
1425	TATCTT	6	-0.4	1
1426	TTATCA	9	2.25	1
1427	GAATTA	6	0.46	1
1428	TTATTA	6	0.59	1
1429	GATTTG	6	-0.13	1
1430	TACCTC	0	-1.63	1
1431	CAGGTC	0	-7.35	1
1432	GTCCTC	5	0.76	1
1433	CTCTTT	9	1.84	1
1434	TTTATA	4	-0.22	1
1435	TATAAG	9	2.65	1
1436	CTGGTG	3	-0.07	1
1437	GTGTCA	0	-6.72	1
1438	CAGCTA	6	-0.2	1
1439	CTAAAG	9	7.55	1
1440	AAGGGG	6	-0.11	1
1441	GGGATC	0	-2.49	1
1442	ATCAGC	3	0.11	1
1443	ATCTCA	0	-1.06	1
1444	TCACTC	0	-1.14	1
1445	CATTCC	6	0.21	1
1446	CCATTA	6	-0.46	1
1447	AAAACA	9	4.56	1
1448	AATTTA	6	-0.22	1
1449	TTTAGA	6	-0.06	1
1450	AGTTAC	9	0.89	1
1451	ATGAGG	3	0.58	1
1452	GATTCA	6	0.04	1
1453	CAAATG	6	-0.17	1
1454	AATGGC	0	-1.06	1
1455	GCAGCT	9	6.51	1
1456	GCTTTA	6	0.22	1
1457	CACGTG	3	0.31	1
1458	GTGCTG	3	-1.24	1
1459	CTGCTT	0	-1.13	1
1460	AAATGC	7	1.27	1
1461	TGCGGA	0	-1.95	1
1462	TCTTTC	0	-1.33	1
1463	CAAATT	9	3.37	1
1464	AACCTA	9	1.39	1
1465	CTACCA	6	-0.62	1
1466	CCAGCA	3	-0.76	1
1467	ATATGG	3	-0.7	1
1468	ATTTAT	8	1.53	1
1469	TATACC	0	-1.58	1
1470	ACCAGG	0	-1.28	1
1471	ATACAA	5	-0.46	1
1472	CAATCT	3	-0.62	1
1473	CAGGCA	2	-1.03	1
1474	CCACTA	4	-0.75	1
1475	CTAACT	7	1.05	1
1476	ACTAGG	9	1.2	1
1477	AGGTCA	6	-0.48	1
1478	ATATCA	6	0	1
1479	CTTAAG	9	11.15	1
1480	CATGGT	7	0.83	1
1481	GGTTTC	0	-13.42	1
1482	ATGCAG	3	0.4	1
1483	CAAGTA	9	1.9	1
1484	TCTGTC	9	1.6	1
1485	TACAAA	9	3.21	1
1486	ATTCAA	6	0.1	1
1487	CCATAT	6	0.43	1
1488	TATAGT	6	0.4	1
1489	AGTTGG	6	-0.53	1
1490	TGGGAT	4	-0.47	1
1491	ACAATT	6	0.74	1
1492	CAATCA	6	-0.24	1
1493	CCTTGC	0	-1.29	1
1494	TGCTTA	6	-0.46	1
1495	AAGACA	3	-0.24	1
1496	ACATTG	6	-0.01	1
1497	AAGCTA	9	3.23	1
1498	CTACTT	0	-1.19	1
1499	TTTTAT	6	-0.02	1
1500	TTGACT	6	-0.51	1
1501	GCACAG	9	7.4	1
1502	GATACC	6	0.64	1
1503	ACCGAA	3	-0.83	1
1504	TCTTAT	6	-0.4	1
1505	TATCTC	1	-1.58	1
1506	CTCCCT	0	-1.1	1
1507	AACTGC	0	-3.17	1
1508	CTCTCC	0	-4.66	1
1509	TCCTTC	3	0.2	1
1510	TTCCCT	0	-3.04	1
1511	CCTACA	9	4.85	1
1512	TGGAAG	3	-0.12	1
1513	AAGACT	9	7.01	1
1514	ACTAAC	9	1.37	1
1515	AACACC	3	0	1
1516	ACCTTC	3	0.21	1
1517	TTCATT	3	0.31	1
1518	CATGTC	4	-0.78	1
1519	GTCAAG	4	0.51	1
1520	GAGATC	5	0.71	1
1521	ATCGGG	1	-1.69	1
1522	CAATCG	0	-1.05	1
1523	TCGAAA	1	-1.3	1
1524	TTAGAC	9	3.06	1
1525	GACCAC	0	-2.16	1
1526	AAAGGA	6	-0.31	1
1527	TTGGTT	9	4.83	1
1528	GTTACA	6	0.34	1
1529	ACATTT	4	-0.52	1
1530	CAATTC	3	-0.77	1
1531	TATAGA	3	-0.82	1
1532	AACCCA	0	-1.47	1
1533	TGCAAT	0	-1.19	1
1534	AAACGT	9	7.8	1
1535	CGTGCC	5	0.67	1
1536	GCCAAG	6	0.78	1
1537	ATCTCT	9	2.28	1
1538	TCATTT	6	0.34	1
1539	TTTAAA	6	1.03	1
1540	AAAAGC	0	-1.71	1
1541	TCAAGA	6	1.03	1
1542	TTCCCA	0	-2.54	1
1543	GTATTG	9	6.65	1
1544	AACACG	3	0.45	1
1545	ACGAAA	9	2.48	1
1546	AAATCC	4	0.13	1
1547	AAAAGA	7	1.45	1
1548	AGAGAC	6	0.99	1
1549	CACGCC	3	-1.18	1
1550	GCCACC	3	-0.07	1
1551	TTTCAC	9	5.98	1
1552	AAGATA	9	2.31	1
1553	ATAGTT	4	-0.59	1
1554	GTTAGG	6	0.23	1
1555	AGGTTA	6	-0.63	1
1556	TTACTA	6	0.46	1
1557	CCAGCC	3	-0.32	1
1558	CCCACT	5	0.75	1
1559	ACAAGA	6	-0.1	1
1560	CCTCAT	6	-0.58	1
1561	CATCTC	3	-0.76	1
1562	CGGAAG	9	1.45	1
1563	TCTGCG	4	-0.49	1
1564	GCGCCA	0	-1.59	1
1565	AGGAAT	6	-0.31	1
1566	TTACTT	6	-0.38	1
1567	CTTCAC	5	-0.6	1
1568	CACTGG	8	0.92	1
1569	TGGACT	3	-0.82	1
1570	AGAACT	6	0.35	1
1571	ACTATA	6	-0.28	1
1572	ATACAT	6	-0.01	1
1573	GATTGT	9	1.61	1
1574	TGTTTG	6	-0.34	1
1575	TTGGAT	9	1.61	1
1576	GATAGA	6	-0.19	1
1577	TTCGAC	3	0.33	1
1578	GACGAT	4	0.7	1
1579	CACGCA	3	-0.18	1
1580	CCCACA	0	-2.43	1
1581	ACAGTT	6	-0.24	1
1582	TGTCCT	6	-0.15	1
1583	GCAAGA	9	1.68	1
1584	AGTCCA	6	-0.2	1
1585	GATTCC	9	1.31	1
1586	GCAAAA	6	0.52	1
1587	CACTGT	0	-1.03	1
1588	TGTGCA	6	-0.21	1
1589	GCACGA	6	-0.44	1
1590	CGACCA	9	2.12	1
1591	CCATAC	6	0.7	1
1592	TACACT	6	0.24	1
1593	ACTGCT	6	0.93	1
1594	GCTCCA	6	0.01	1
1595	AAACGA	6	1.02	1
1596	CGACGA	9	3.71	1
1597	AGTGCC	2	-1.44	1
1598	GCCGCC	3	-0.07	1
1599	GCCTGG	0	-4.27	1
1600	TGGAAA	9	1.8	1
1601	AAATTT	6	0.25	1
1602	CCTCGG	9	1.23	1
1603	ATGGTT	9	1.93	1
1604	TCAGCG	3	-0.53	1
1605	GCGGGC	3	0.48	1
1606	GGCTTA	9	4.92	1
1607	TTATAT	4	-0.37	1
1608	GTCACC	3	-0.89	1
1609	ACCCCA	0	-2.6	1
1610	CCAGCG	3	-0.3	1
1611	GCGTAT	9	2.07	1
1612	GGAATC	2	-0.96	1
1613	GTGCGG	8	1.01	1
1614	CGGTCC	7	1.14	1
1615	ATTGAA	3	-0.21	1
1616	AAGCGT	9	1.7	1
1617	CGTCCG	9	1.53	1
1618	CCGCTC	3	-0.16	1
1619	CTCATT	8	1.22	1
1620	ATTAGT	6	-0.32	1
1621	GACAAT	9	1.33	1
1622	GAATGA	6	0.75	1
1623	GCTGCG	3	-0.42	1
1624	GCGGTT	6	-0.49	1
1625	GTTGTG	9	2.45	1
1626	GTGGCA	0	-1.89	1
1627	GCAATG	0	-1.36	1
1628	CTGATG	9	0.95	1
1629	ATGCTC	3	-1.31	1
1630	CTCGGA	0	-1.95	1
1631	GGAGTC	5	-0.78	1
1632	GTCGGG	0	-5.27	1
1633	GGGCTG	3	0.16	1
1634	CTGATC	3	0.43	1
1635	ATCGAA	3	0.36	1
1636	CTGTGG	0	-7	1
1637	TGGGTG	0	-1.95	1
1638	GTGTGG	0	-4.78	1
1639	TGGTGT	5	-0.69	1
1640	TGTTAT	6	1.21	1
1641	TCCACG	2	-1.54	1
1642	ACGACA	4	0.4	1
1643	GCCTCA	0	-1.36	1
1644	CTGCTC	1	-1.67	1
1645	CGAAAA	9	3.21	1
1646	TGCTGC	0	-5.44	1
1647	TGCCTA	0	-2.47	1
1648	CTTCTC	0	-1.22	1
1649	CTCCAC	2	-1.39	1
1650	CACCCT	3	-0.75	1
1651	CCTTTC	5	-0.73	1
1652	TTCGTC	1	-1.5	1
1653	GTCTTT	9	4.3	1
1654	GGTCAG	6	-0.04	1
1655	CAGTAC	3	-0.54	1
1656	TGGTTT	0	-1.12	1
1657	GTCACG	5	0.63	1
1658	GTTCCA	6	-0.21	1
1659	CCAGAT	4	-0.65	1
1660	TCAGTT	6	-0.49	1
1661	GTTTTG	9	3.83	1
1662	AAAAAG	9	2.92	1
1663	ACTCAT	6	-0.02	1
1664	TCTATT	6	-0.04	1
1665	ATTGTT	9	4.46	1
1666	GTTCTG	6	0.23	1
1667	ACCGCC	0	-3.58	1
1668	GATTTT	6	0.39	1
1669	TATGCC	8	0.88	1
1670	GCCTTC	3	-1.21	1
1671	AGGATA	6	0.22	1
1672	ATATTG	6	0.27	1
1673	TTGTGT	6	0.39	1
1674	AGAATA	6	0.3	1
1675	TATTTG	9	2.63	1
1676	AGTCCG	0	-1.45	1
1677	CCGGTT	3	-1.26	1
1678	GAGAGT	9	4.27	1
1679	TACATT	6	0.81	1
1680	GCAGTT	6	0.12	1
1681	CTCACC	0	-3.7	1
1682	TGCCAG	0	-1.05	1
1683	GGCTCT	3	-1.02	1
1684	CTTAGT	9	1.71	1
1685	GACTTT	6	0.41	1
1686	TTTGAT	9	1.76	1
1687	GGTCGA	9	13.11	1
1688	AAGGCA	9	1.39	1
1689	GCATAC	3	-0.57	1
1690	CTTGCT	6	0.25	1
1691	GCTGGC	6	0.83	1
1692	GGCTCC	2	-1.37	1
1693	ATTGTA	6	0.24	1
1694	GTATCT	6	-0.46	1
1695	ACTGTT	6	-0.48	1
1696	CACACA	3	-0.83	1
1697	GCATTG	8	1.58	1
1698	CGAATT	9	5.11	1
1699	GTCTAT	0	-2.06	1
1700	CACCCC	3	-0.24	1
1701	GCTGTC	0	-6.67	1
1702	AGGACT	6	-0.11	1
1703	CTGCCT	2	-1.17	1
1704	CCTGCC	0	-2.19	1
1705	TGGCAT	6	0.39	1
1706	CATCGA	6	0.43	1
1707	GATTGG	6	-0.32	1
1708	TGGACC	0	-2.31	1
1709	ACCATC	3	0.39	1
1710	CTGCAT	0	-1.79	1
1711	TCTTAC	9	3.73	1
1712	TACATG	9	1	1
1713	CACCTT	6	-0.32	1
1714	CTTCAT	6	0.89	1
1715	CATGCT	6	0.42	1
1716	GGCCTA	6	-0.53	1
1717	CTACAG	6	-0.3	1
1718	ATGTGC	3	0.03	1
1719	TGCACA	9	2.18	1
1720	ACAGGC	5	0.7	1
1721	GGCTAC	3	0.41	1
1722	GGCTTT	6	-0.04	1
1723	GAATTG	6	0.05	1
1724	TTGGAG	9	6.25	1
1725	GAGGTG	3	0.49	1
1726	CCAGAC	3	-1.26	1
1727	TATGAC	9	1.23	1
1728	GTGTTT	6	0.17	1
1729	TTTGTG	9	0.98	1
1730	GTGAAT	3	-0.76	1
1731	CTGGCA	0	-1.84	1
1732	ATCGCT	3	0.1	1
1733	GCCATG	3	0.2	1
1734	ATGACG	3	-0.5	1
1735	ACGATG	3	0.34	1
1736	ATGGGC	6	0.86	1
1737	GGCAAA	9	5.1	1
1738	ATTGGT	5	-0.69	1
1739	CAACTA	3	-0.66	1
1740	GACCCA	1	-1.01	1
1741	GTTATA	6	-0.17	1
1742	ATTGCC	9	1.21	1
1743	GCCCTA	9	1.65	1
1744	ACTCAC	9	6.52	1
1745	GCACCA	1	-0.98	1
1746	GTGTCT	7	0.83	1
1747	GGGGGA	9	1.19	1
1748	GTCATC	8	0.97	1
1749	ATCCTC	3	0.3	1
1750	CTCAAT	0	-1.63	1
1751	GTTGAG	9	1.96	1
1752	GCACTG	5	0.65	1
1753	CGATTT	9	1.36	1
1754	CCACCC	0	-3.46	1
1755	CCCGCA	0	-5.98	1
1756	AACTTC	0	-2.71	1
1757	CTGTAT	3	0.27	1
1758	TATCAT	6	0.23	1
1759	CTAGCA	9	6.85	1
1760	GCAGCA	3	-0.76	1
1761	GTCTGA	5	0.63	1
1762	ATGGGG	0	-2.23	1
1763	GCTCAT	6	-0.29	1
1764	GGATTA	6	1.24	1
1765	TTAGTG	2	-1.01	1
1766	TTTGCT	9	2.83	1
1767	TTTGAA	6	0.7	1
1768	ACCTTG	0	-22.69	1
1769	GGAAAG	9	4.46	1
1770	CCACTG	0	-4.83	1
1771	CTGTGT	9	2.91	1
1772	TGTAAA	6	0.41	1
1773	GTCGGT	0	-1.01	1
1774	GGTGGG	9	2.95	1
1775	GGGCCA	0	-1.03	1
1776	TCCAAG	3	0.21	1
1777	AAGTCG	9	1.45	1
1778	TCGCTC	6	0.74	1
1779	CTCGTA	9	1.08	1
1780	TTGGTG	6	-0.56	1
1781	GCGTTT	9	1.5	1
1782	TTTGAC	0	-12.38	1
1783	AAGGCG	8	1.19	1
1784	GCGTTC	3	0.45	1
1785	TTCTTT	3	-0.96	1
1786	GACTTG	9	3.76	1
1787	TTGTGG	4	-0.72	1
1788	GAGGGG	3	0.29	1
1789	GGGCAC	3	0.46	1
1790	TCCGTC	3	-0.49	1
1791	GTCAGA	6	-0.15	1
1792	GACACT	3	-0.89	1
1793	CTGGCC	3	0.25	1
1794	GCCCAG	3	-0.64	1
1795	TTCTAC	0	-2.77	1
1796	ATCCAC	8	0.92	1
1797	CACTTT	0	-7.76	1
1798	GCCATC	3	0.24	1
1799	ATCTAC	4	0.61	1
1800	TACTGC	9	0.9	1
1801	TGCAGA	6	-0.36	1
1802	AGAGGC	6	-0.19	1
1803	AAACAA	9	3.38	1
1804	AGGATT	9	8.27	1
1805	ATTTCT	9	2.47	1
1806	AAAACC	3	-0.65	1
1807	GGGGCA	0	-4.12	1
1808	GCGCTG	3	-0.24	1
1809	CTGAGC	3	-0.89	1
1810	CAGACT	6	-0.12	1
1811	ACTACG	3	0.11	1
1812	ACGGAG	3	0.48	1
1813	TTTCTG	3	-0.6	1
1814	TTCTAT	2	-0.86	1
1815	GCCCTC	5	0.48	1
1816	CTCCCC	0	-1.24	1
1817	TTCGTG	3	0.15	1
1818	GTGCCC	3	0.37	1
1819	AATCCG	6	0.07	1
1820	CCGATG	3	-0.19	1
1821	ATGGTC	3	0.33	1
1822	CCCTCA	1	-1.5	1
1823	ACTCCA	6	-0.3	1
1824	AAGTTT	9	1.58	1
1825	TTAGCT	6	0.2	1
1826	TTAACT	6	-0.07	1
1827	ACTTTT	6	-0.09	1
1828	ACACCA	6	-0.27	1
1829	TTAACC	6	-0.63	1
1830	GGACCT	6	-0.61	1
1831	CGGGCC	3	0.23	1
1832	ATGACC	3	-0.87	1
1833	CGGTAC	3	-0.41	1
1834	ATCCAA	0	-1.48	1
1835	CAAGCC	1	-1.01	1
1836	GCCGAC	3	0.14	1
1837	TACCAC	3	0.26	1
1838	CACAAC	0	-1.65	1
1839	CTCATC	3	0.16	1
1840	ATCGGT	5	0.67	1
1841	GGTGTC	9	1.58	1
1842	ACAGCT	6	-0.49	1
1843	GTGGAC	0	-2.58	1
1844	AGCGGC	3	-0.29	1
1845	AAGATG	5	0.77	1
1846	ATGATC	3	0.07	1
1847	ACCCCC	0	-3.4	1
1848	CCCGAG	3	-0.49	1
1849	AGTGTC	6	-0.69	1
1850	GTCTGT	5	-0.73	1
1851	TGTGTC	0	-1.45	1
1852	ATGCGG	3	0.39	1
1853	GCACAC	4	0.2	1
1854	AGCGTG	3	-1.31	1
1855	GACTTC	0	-6.17	1
1856	TTCACG	3	0.14	1
1857	ACGAGG	0	-3.11	1
1858	GGGACG	3	0.37	1
1859	ACGGCC	3	-0.09	1
1860	TCAACC	6	-0.08	1
1861	ATGTTG	7	1.03	1
1862	TTGCGA	9	11.7	1
1863	CGAGCC	0	-3.46	1
1864	GCCTCC	0	-2.81	1
1865	TTGGCA	6	0.24	1
1866	AAGGAT	9	2.5	1
1867	GTCCCG	0	-5.65	1
1868	CCGCTA	7	0.67	1
1869	CTACTG	0	-1.23	1
1870	CCCTCC	0	-5.36	1
1871	TTGATC	0	-2.11	1
1872	ATCTGG	3	-1.07	1
1873	TGGGGG	0	-3.18	1
1874	GGGAGT	6	-0.26	1
1875	GACCGC	3	0.14	1
1876	CGCTTG	9	1.85	1
1877	TTCTTG	3	0.66	1
1878	TTGCAG	9	2.35	1
1879	CAGGCT	9	1.55	1
1880	GCTCTG	0	-3.62	1
1881	CGCTGG	0	-2.73	1
1882	TGGCGC	3	0.51	1
1883	TTGACC	0	-1.58	1
1884	ACCACA	3	0.46	1
1885	ACATCC	5	0.7	1
1886	CATCCG	0	-1.3	1
1887	CCGGGG	6	0.9	1
1888	GTCCTG	3	-0.03	1
1889	AATGAC	3	-0.27	1
1890	CTCTTG	0	-0.99	1
1891	GATTGC	4	-0.77	1
1892	TGCCAC	0	-1.54	1
1893	CATAAC	6	0.25	1
1894	AGGAGT	3	-1.04	1
1895	CACTCC	3	-0.37	1
1896	AGCGAG	3	-0.31	1
1897	GCTGTG	9	0.99	1
1898	ATGGCC	3	0.29	1
1899	AATGCC	5	0.76	1
1900	GCGTCA	9	1.34	1
1901	TCACTG	3	-1.43	1
1902	GGTCGC	7	1.06	1
1903	GAGGGA	0	-1.81	1
1904	GGAAGG	6	-0.32	1
1905	ACTCGT	9	2.22	1
1906	CTCGGG	2	-1.45	1
1907	GGGGCC	3	0.38	1
1908	GCCTTG	1	-1.1	1
1909	TTCAGC	0	-1.52	1
1910	CGGCCA	3	0.36	1
1911	ACAGCG	3	-0.78	1
1912	GCGATG	0	-1.76	1
1913	ATGATT	9	1.42	1
1914	ATTCGA	9	4.26	1
1915	GATGGC	9	1.5	1
1916	GGCCTC	0	-2.28	1
1917	TTCTGG	0	-4.07	1
1918	TGGCTG	0	-4.06	1
1919	ATCGAC	3	-0.33	1
1920	GACCTA	0	-1.75	1
1921	TCTGAC	9	2.42	1
1922	TACTCC	0	-5.8	1
1923	TCCGTG	0	-10.36	1
1924	GCTTTG	9	1.57	1
1925	TTGCTC	0	-0.97	1
1926	CTCATG	0	-3.92	1
1927	CTCTGC	3	-0.55	1
1928	TGCCTC	0	-1.47	1
1929	CGCAGT	9	1.95	1
1930	ATGTGT	9	1.49	1
1931	TGTGCT	9	6.04	1
1932	GCTAAG	7	1.43	1
1933	GCAGGG	3	-0.42	1
1934	CTTTCG	3	-0.45	1
1935	GATCTC	9	2.25	1
1936	GGACAC	3	0.27	1
1937	CACGAA	3	-0.58	1
1938	CAGCCG	1	-1.58	1
1939	CCGTAT	4	-0.79	1
1940	TATGTG	9	1.38	1
1941	GGAGCC	0	-1.48	1
1942	TACAGC	0	-10.82	1
1943	ATCCCG	0	-5.38	1
1944	CCGTCC	3	0.32	1
1945	ATGGGA	9	3.71	1
1946	CTGCGA	3	0.3	1
1947	CGATGC	0	-1.87	1
1948	TGCTTC	0	-6.38	1
1949	TTCATC	0	-2.79	1
1950	GGCAAC	0	-3.32	1
1951	AACGCT	3	-0.79	1
1952	ATAGAG	4	-0.47	1
1953	TTTATC	4	-0.55	1
1954	ATCATC	0	-1.84	1
1955	GGTGTT	7	1.35	1
1956	GAATCC	3	-1	1
1957	TCCGAC	6	0.72	1
1958	GACATC	0	-2.86	1
1959	GCTGAC	9	1.26	1
1960	CAGCCC	0	-2.64	1
1961	CCCCAG	4	-0.5	1
1962	CTCTCA	0	-1.15	1
1963	CTAACC	0	-1.19	1
1964	AACACT	6	-0.47	1
1965	ACTGGG	6	-0.21	1
1966	GGGAAG	7	0.96	1
1967	GCACGG	0	-2.7	1
1968	GGGCCG	6	0.85	1
1969	CCGGCC	3	-0.94	1
1970	GCCAGT	0	-1.98	1
1971	GTGCAG	6	0.99	1
1972	AGTGGG	6	-0.23	1
1973	CCCCTT	9	2.17	1
1974	CCAGTC	0	-1.18	1
1975	ACCCCT	2	-0.94	1
1976	CACAGG	6	-0.49	1
1977	ACAGGG	9	6.71	1
1978	GGGTGC	0	-0.87	1
1979	TGCCCA	4	-0.74	1
1980	GTGTAA	8	1.48	1
1981	GTGAAG	9	2.32	1
1982	TCTCGA	9	8.22	1
1983	CGAGCG	0	-4.91	1
1984	GCGAAG	9	2.15	1
1985	CGCTAT	9	1.31	1
1986	GGAGAG	6	-0.17	1
1987	TTTGCG	3	-0.05	1
1988	GCGACG	9	1	1
1989	ACGGTC	9	1.03	1
1990	AAGGCC	3	-0.19	1
1991	AACCAA	4	-0.62	1
1992	GTCGCC	2	-1.51	1
1993	ATTAAG	9	4.58	1
1994	AAAATC	9	2.63	1
1995	ATAAAT	6	0.13	1
1996	GCCTTA	9	3.3	1
1997	GAGATA	3	-0.73	1
1998	TTACAG	6	-0.35	1
[truncated: 1,925 more rows]

## Sheet: C57BL6_TS24_vs_C57BL6J_TS25
	Codon Pair	Stat	Effect Size	p-value
0	ATGTCT	15	1.72	1
1	TCTCCA	7	-0.16	1
2	CCACTT	15	1.34	1
3	CTTATA	9	-0.02	1
4	ATAAGA	11	0.24	1
5	AGAAGC	8	-0.39	1
6	AGCATT	9	-0.32	1
7	ATTGTC	15	2.02	1
8	GTCGAT	12	0.66	1
9	GATATC	15	2.6	1
10	ATCACT	15	6.02	1
11	ACTGAA	10	0.61	1
12	GAAGTT	12	1.33	1
13	GTTTTC	15	2.43	1
14	TTCAAT	15	1.88	1
15	AATCAA	7	0.21	1
16	CAATAT	6	-0.5	1
17	TATGCA	12	0.19	1
18	GCATCA	4	-0.02	1
19	TCACAA	6	-0.38	1
20	CAAAGT	5	-0.51	1
21	AGTTGT	15	1.97	1
22	TGTGAT	9	-0.39	1
23	GATGGA	0	-0.89	1
24	GGAGCA	3	-0.98	1
25	TCACTT	9	0.06	1
26	CTTAGC	2	-1.25	1
27	AGCAAG	3	-0.49	1
28	AAGAAA	15	1.49	1
29	AAAGAC	3	0.3	1
30	GACCTG	1	-1.63	1
31	CTGAAA	12	0.99	1
32	AAAAAC	12	-0.14	1
33	AACCTC	15	2.6	1
34	CTCCTT	12	1.39	1
35	CTTGAG	0	-2.24	1
36	GAGAGA	0	-1.53	1
37	AGAGAA	8	0.14	1
38	GAACTT	10	0.15	1
39	CTTGGA	10	-0.24	1
40	GGAGAT	15	3.1	1
41	GATGTC	15	1.61	1
42	GTCCTT	15	1.62	1
43	CTTCAG	8	-0.37	1
44	CAGAGA	12	0.15	1
45	AGACCA	3	-0.73	1
46	CCACAT	3	-0.79	1
47	CATGAC	4	0	1
48	GACCCT	7	-0.11	1
49	CCTGAG	2	-0.97	1
50	GAGACG	0	-2.24	1
51	ACGATA	7	-0.43	1
52	ATAGAC	3	-0.08	1
53	CTGACC	0	-2.24	1
54	ACCCTA	6	0.41	1
55	CTAGAA	2	-1.48	1
56	CTTCTG	15	1.63	1
57	CTGGAT	3	-0.23	1
58	GATCGC	3	0.25	1
59	CGCGAC	0	-1.2	1
60	GACTGC	0	-1.11	1
61	TGCAAC	0	-1.47	1
62	AACGGG	4	-0.29	1
63	GGGCGT	7	0.52	1
64	CGTGTT	12	-0.51	1
65	GTTGAT	15	3.89	1
66	GATTTC	7	-0.5	1
67	TTCAAC	8	-0.32	1
68	AACGAA	2	-1.7	1
69	GAATTC	15	3.42	1
70	TTCCTC	0	-0.67	1
71	CTCCTG	4	-0.57	1
72	CTGTTC	11	0.57	1
73	TTCCTT	12	-0.37	1
74	CTTTTC	7	-0.15	1
75	TTCAAG	14	1.7	1
76	AAGATT	15	4.82	1
77	ATTGCT	15	1.91	1
78	GCTCAA	3	-1.04	1
79	CAAGCT	12	0.1	1
80	GCTTGC	15	7.81	1
81	TGCTAT	12	0.82	1
82	TATTAT	13	1.34	1
83	TATGCT	15	1.11	1
84	GCTCTC	15	1.06	1
85	CTCGAT	6	-0.53	1
86	GATCAG	2	-1.42	1
87	CAGGCC	3	-1.58	1
88	GCCGCA	0	-5.6	1
89	GCAGAG	3	0.16	1
90	GAGCTA	3	-0.58	1
91	CTAGGC	4	-0.61	1
92	GGCGAG	3	0.15	1
93	GAGAAG	6	0.27	1
94	AAGAGA	3	0	1
95	AGAGCC	12	-0.24	1
96	GCCCTG	11	0.78	1
97	CTGCCC	3	-1.08	1
98	CCCAAT	14	2.25	1
99	AATGAA	8	0.26	1
100	GAAAAG	7	0.28	1
101	AAGAGG	8	0.47	1
102	AGGAAC	13	1.02	1
103	AACCTG	3	0.2	1
104	CTGTCA	3	0.22	1
105	CAAGAT	3	-1.2	1
106	CGCAGG	3	0.01	1
107	AGGCAA	4	-0.73	1
108	CAAGAA	9	0.61	1
109	GAAGAC	0	-1.7	1
110	GACCAA	0	-1.02	1
111	CAAAGG	8	0.22	1
112	AGGAGA	15	0.98	1
113	AGATTC	12	-0.32	1
114	TTCGAG	4	-0.68	1
115	GAGCCC	4	0.28	1
116	CCCCGA	2	-1.12	1
117	CGAAGC	7	0.51	1
118	AGCAGA	11	0.18	1
119	AGACAA	6	0.09	1
120	CAACTG	3	0.18	1
121	CTGGAC	4	0.18	1
122	GACGAA	3	-0.64	1
123	GAAGAA	9	0.33	1
124	GAACCT	4	-0.57	1
125	CCTGGG	2	-0.77	1
126	GGGCGC	7	0.36	1
127	CGCCGA	3	-1.67	1
128	AGCTGG	0	-0.86	1
129	TGGCAG	12	-0.33	1
130	CAGAAG	5	0.33	1
131	AGACGT	7	0.26	1
132	CGTGAG	15	0.98	1
133	GAGCAG	3	0.25	1
134	CAGGAG	0	-2.84	1
135	GAGGAG	3	-0.06	1
136	GAGCGC	4	0.15	1
137	CGCGCT	10	0.38	1
138	GCTGAG	13	0.75	1
139	CAGCGG	3	-1.08	1
140	CGGCTG	3	-0.08	1
141	CTGGAG	5	0.21	1
142	CAGCGC	0	-0.81	1
143	CGCTAC	3	-0.63	1
144	TACAGG	15	2.89	1
145	AGGCAG	0	-6.33	1
146	CAGCAC	0	-1	1
147	CACCGC	3	-0.92	1
148	CGCGAT	0	-2.58	1
149	GATGAA	9	0.66	1
150	GAAGAG	3	-0.43	1
151	AGACTG	12	0.04	1
152	CTGCAA	0	-1.56	1
153	AGGCGA	15	0.72	1
154	CGAGAA	3	-1.13	1
155	GAACTG	3	-0.54	1
156	GAGGAA	3	0.16	1
157	GAACGC	3	-0.45	1
158	CGCCTT	1	-0.69	1
159	CTTGCA	6	-0.58	1
160	GAGAAA	12	1.02	1
161	AAAGAG	3	-0.77	1
162	GAGCCG	3	-0.72	1
163	CCGCTT	3	-0.23	1
164	CTTGGC	3	-0.75	1
165	GGCTGG	0	-1.31	1
166	TGGAGT	15	2.07	1
167	AGTAAG	8	0.43	1
168	AAGGGT	9	-0.48	1
169	GGTCGT	15	1.79	1
170	CGTGAC	5	-0.67	1
171	GACGCG	0	-0.67	1
172	GCGGAG	3	-1.05	1
173	GAGTTT	3	-1.39	1
174	TTTTCT	11	-0.4	1
175	TCTGAG	3	0.33	1
176	GAGGTA	3	-0.69	1
177	GTAGAG	1	-2.25	1
178	GAACAG	3	-0.42	1
179	CAGCAA	0	-2.53	1
180	CAAGAG	13	1.64	1
181	GAGAGG	0	-3.4	1
182	CAGGAA	3	-0.38	1
183	GAACTC	5	-0.07	1
184	CTCAAG	4	-0.67	1
185	AAGGGC	4	-0.74	1
186	GGCAAG	15	2.22	1
187	GGCCAA	4	0.26	1
188	CAAACA	6	-0.46	1
189	ACAGAA	15	1.08	1
190	AGAAGG	15	2.32	1
191	AGGCTG	8	0.29	1
192	CTGCAG	0	-2.59	1
193	AAGCGC	8	0.32	1
194	CTACGC	13	1.43	1
195	CGCGAA	15	2.37	1
196	GAACCC	12	-0.18	1
197	CCCCTG	0	-2.22	1
198	CTGCTA	0	-5.69	1
199	CTAAGG	7	-0.38	1
200	AGGCGC	3	0.11	1
201	GATCTG	15	1.86	1
202	GAGTTG	5	0.38	1
203	TTGAGG	6	-0.31	1
204	GAACAA	8	0.29	1
205	CGCGAG	6	0.41	1
206	CAGAGG	3	-0.15	1
207	GAGCTG	3	-0.16	1
208	CTGAGG	7	0.49	1
209	CTGAAT	15	4.48	1
210	AATCGA	3	-0.99	1
211	CGAAGG	4	0.32	1
212	GAGCAA	1	-1.5	1
213	AGGCGT	0	-2.3	1
214	CTAAGA	8	-0.39	1
215	AGACGC	11	0.65	1
216	CTGGCT	11	0.84	1
217	GAGGAC	3	-0.32	1
218	GACGAG	3	0.11	1
219	CTGACG	3	-0.85	1
220	ACGCGG	3	-0.77	1
221	CGGATC	3	-0.14	1
222	ATCCGG	4	0.15	1
223	CGGGAA	3	-0.01	1
224	CCCGAC	3	-0.16	1
225	GAGAGC	3	-0.22	1
226	ATTACC	8	-0.51	1
227	ACCCAG	3	-1.42	1
228	AGGTGG	4	-0.61	1
229	CAGTGG	2	-2.08	1
230	CAGCTC	15	1.18	1
231	CTCGAA	15	1.3	1
232	GAAAAC	6	0.04	1
233	AACGAG	3	-1.59	1
234	GAGGCA	3	-0.49	1
235	GCAGAC	3	-0.29	1
236	GACGCC	0	-1.63	1
237	GCCCGT	12	1.13	1
238	CGTCAG	3	-0.08	1
239	CAGAAC	0	-7.68	1
240	AACAAG	11	0.87	1
241	AAGGTC	8	0.36	1
242	GTCTAC	0	-0.76	1
243	TACTCT	12	0.31	1
244	TCTAGG	15	1.85	1
245	AGGCCT	12	0.13	1
246	CCTAGC	5	-0.67	1
247	AGCAGG	8	-0.54	1
248	AGGCTT	15	0.97	1
249	CTTCGC	6	-0.56	1
250	CGCCAG	11	0.61	1
251	CTGGGG	0	-1.16	1
252	GGGGAG	5	-0.01	1
253	GAGCGT	5	-0.58	1
254	CTCCGG	12	0.68	1
255	CGGGAG	3	0.03	1
256	CGCCGC	5	-0.59	1
257	GACCTC	0	-2.32	1
258	CTCCAA	3	-0.58	1
259	CAACAG	1	-1.07	1
260	CGTCCC	11	-0.26	1
261	CCCGCT	12	0.2	1
262	GAGGCG	3	0.23	1
263	GCGCGC	10	0.56	1
264	CGCAAC	0	-2.8	1
265	AACCAG	3	0.32	1
266	TGGGAG	11	0.39	1
267	AGGCCG	3	0.26	1
268	CCGCAG	1	-1.78	1
269	CGGGCG	3	-0.52	1
270	CGCCTG	6	0.03	1
271	CGGTTC	5	-0.81	1
272	TTCCGC	5	-0.31	1
273	GACAGG	15	0.93	1
274	AGGGAG	3	-0.39	1
275	CGCTTC	2	-0.89	1
276	TTCCGG	7	0.4	1
277	AAGCTG	11	0.59	1
278	CAACGA	4	0.19	1
279	CGAGCA	15	0.72	1
280	GAGCTC	4	0.24	1
281	CTCCAG	11	0.84	1
282	CAGGAC	0	-3.15	1
283	GACAGC	3	-0.91	1
284	AGCCTC	4	-0.79	1
285	CTCCTA	12	0.65	1
286	CTAGAT	15	1.08	1
287	CGACTC	15	0.95	1
288	CGAGAG	4	0.26	1
289	GAGCCA	11	0.59	1
290	CCAAAC	7	-0.36	1
291	AACAGG	15	1.54	1
292	AGGAGC	2	-1.52	1
293	AGCCGG	3	0.2	1
294	CGGCAA	3	0.11	1
295	AGGGAA	3	-0.75	1
296	GAAAGC	0	-0.87	1
297	AGCCAG	3	-0.97	1
298	CGCACA	3	-0.42	1
299	ACACTG	3	-1.02	1
300	CTGTAC	13	0.94	1
301	TACGCC	12	0.66	1
302	GCCAAA	15	1.12	1
303	AAACCC	15	5.07	1
304	CCCAGC	1	-1.22	1
305	CAGCGT	3	0.45	1
306	CGTAGG	15	1.34	1
307	GAACGG	3	-0.3	1
308	CTGTTG	12	0.36	1
309	TTGCAA	5	-0.73	1
310	CAGCAG	3	-1.66	1
311	AGGAAA	15	1.3	1
312	AAACAC	10	0.09	1
313	GAGGAT	3	0.16	1
314	AAGCGG	7	0.52	1
315	CAAGAC	0	-1.57	1
316	CAGCGA	7	0.4	1
317	GAAAGG	4	-0.47	1
318	AGGAGG	6	0.46	1
319	CAGTAT	4	-0.56	1
320	TATCAG	13	1.07	1
321	GAGCGG	3	0.19	1
322	GAAAGA	10	0.43	1
323	CTGCGG	2	-1.41	1
324	CGGGAT	3	-0.39	1
325	GAAGAT	9	0.23	1
326	AGGGAT	4	-0.66	1
327	AAATGG	12	0.15	1
328	TGGCAA	8	-0.43	1
329	CAACCA	6	-0.41	1
330	CCAAGG	1	-0.78	1
331	AAAGAA	9	0.73	1
332	GAAAAT	9	0.27	1
333	GTTCGT	15	3.07	1
334	CGTAGT	7	0.41	1
335	AGTAAC	6	-0.49	1
336	AGGCTC	6	-0.54	1
337	CTCTTC	10	0.77	1
338	TTCACC	3	-0.67	1
339	ACCAAA	3	0.17	1
340	AAACGC	4	0.37	1
341	CGCAGA	3	-0.13	1
342	AGAGGG	12	0.3	1
343	GGGGAT	3	-0.88	1
344	GATGAG	3	-0.11	1
345	CCCATC	0	-3.61	1
346	ATCCAG	8	0.06	1
347	CAGCTG	0	-2.39	1
348	CTGGAA	10	-0.19	1
349	GATTCT	13	1.9	1
350	TCTCAG	10	-0.08	1
351	GAGCGA	3	-0.41	1
352	CAGGAT	3	0.18	1
353	GATCGG	6	0.45	1
354	CGGCGG	4	0.24	1
355	CGGCCT	3	-0.43	1
356	CCTCTG	15	1.36	1
357	AGAGAG	1	-1.87	1
358	CGTCGA	13	0.68	1
359	CGACAG	6	0.32	1
360	GACCGT	0	-0.79	1
361	CAGATC	11	0.61	1
362	ATCCTA	9	0.53	1
363	CTAGAG	15	0.8	1
364	CAGTTT	15	1.47	1
365	TTTCAG	15	2.38	1
366	GAGCAC	3	0.39	1
367	CACCAA	3	-0.79	1
368	CAACGG	3	-0.15	1
369	GAAGCC	0	-2.77	1
370	GCCAGA	9	0.37	1
371	AGAAGA	12	0.92	1
372	AGACGA	15	0.98	1
373	CGAGAT	6	-0.47	1
374	ACGTTC	6	0.42	1
375	TTCCAG	12	0.72	1
376	CAGGGA	0	-1.34	1
377	GGAGAA	4	-0.61	1
378	GAATCG	15	2.1	1
379	TCGAGA	8	0	1
380	AGACGG	5	0.34	1
381	GAGGGC	8	0.18	1
382	AAGTTC	12	0.86	1
383	CGGACA	3	0.16	1
384	AGGCGG	3	0.17	1
385	CGGCGT	3	0.21	1
386	CGTCAA	0	-2.02	1
387	TTCCAA	10	-0.49	1
388	CACCTC	0	-2.53	1
389	CTTCGG	6	0.45	1
390	CGGCAG	3	-0.77	1
391	GAATGC	3	-0.73	1
392	TGCGAC	0	-4.14	1
393	GACAGA	0	-2.34	1
394	AGAAAA	14	1.55	1
395	AAATCT	15	2.32	1
396	TCTCGT	15	1.79	1
397	CGTGAA	15	1.11	1
398	CGGGAC	6	0.4	1
399	GACCAG	5	0.4	1
400	TTCCGT	3	0.15	1
401	CGTCGG	6	0.34	1
402	CGCCAC	6	0.36	1
403	CACCTG	5	-0.63	1
404	GAACGT	2	-0.64	1
405	CCATCC	3	-0.03	1
406	TCCCGC	15	1.08	1
407	CGCCGG	7	0.43	1
408	CACCAG	0	-1.08	1
409	CCATTC	9	0.16	1
410	AGATCA	15	3.13	1
411	TCATTC	6	-0.2	1
412	CTCAGA	15	10.35	1
413	AAATTC	12	0.74	1
414	TTCCAT	10	-0.42	1
415	CATGAG	3	0.22	1
416	CGTGGC	12	0.71	1
417	CGTTTG	15	1.34	1
418	AGGGTG	13	0.76	1
419	GTGGAG	3	-0.26	1
420	CAGCTT	15	1.01	1
421	CGCGGA	15	1.21	1
422	GGACAG	5	-0.56	1
423	GAATGT	11	0.64	1
424	TGTGAC	3	-1.09	1
425	AAATTA	11	0.97	1
426	TTACAC	10	0.26	1
427	CACCGG	3	-0.51	1
428	GAACTA	9	0.37	1
429	GAGGTC	3	-0.21	1
430	GTCCGC	12	1.15	1
431	AGAAAG	3	0.17	1
432	AAGCTC	4	-0.9	1
433	CTCCGC	13	0.84	1
434	CTCAGG	8	-0.48	1
435	CGCCGT	14	0.92	1
436	CGTCAT	11	-0.28	1
437	GAGTTC	12	0.58	1
438	AAGCAG	5	0.32	1
439	CTGCGC	5	0.03	1
440	CGCCTC	9	0.55	1
441	GAACCG	12	-0.17	1
442	CCGGAC	3	-0.48	1
443	CTCCGT	15	1.26	1
444	TGCGTC	15	1.26	1
445	GTCGAG	3	-0.06	1
446	GACAGT	3	-0.99	1
447	AAGATC	11	0.7	1
448	ATCCGC	12	1.12	1
449	AGGGAC	3	-0.66	1
450	GGACTG	1	-0.69	1
451	CTTGAC	14	1.56	1
452	CTCGAC	15	1.04	1
453	AAAGTC	15	3.05	1
454	GTCCGT	11	-0.29	1
455	CAAGGG	0	-1.24	1
456	GGGCTC	0	-1.01	1
457	CTCGGC	5	-0.59	1
458	CGGCGC	3	0.04	1
459	CGTCTC	11	0.62	1
460	CTCCAT	10	-0.48	1
461	CGGTGC	12	0.85	1
462	TGCCTG	12	0.7	1
463	CAATTT	9	-0.37	1
464	TTTCGC	15	1.04	1
465	CGCTTT	12	-0.17	1
466	TTTGAG	12	0.59	1
467	CAGTTG	11	0.98	1
468	TTGAGA	14	1.32	1
469	AGACAG	6	0.22	1
470	AGAGTC	10	-0.07	1
471	GAGCTT	6	0.46	1
472	CTTCGT	15	0.99	1
473	CTGCTG	6	-0.64	1
474	CTGCAC	0	-1.05	1
475	CAGGTG	1	-2.07	1
476	GTGGGT	14	1.83	1
477	GGTGGC	3	-0.31	1
478	GGCAGG	10	0.66	1
479	CGTCGT	15	1.04	1
480	GACAAC	3	-0.51	1
481	AACAGA	12	0.43	1
482	GAAGTA	6	-0.58	1
483	GAAGGG	0	-5.72	1
484	GGGCAG	0	-1.37	1
485	CGCCAA	3	-0.97	1
486	GTAGAA	11	0.75	1
487	CACCCA	3	0.05	1
488	CCACGC	3	-0.08	1
489	TTGCGC	3	0.18	1
490	AAGCGA	15	1.02	1
491	GATGGT	0	-0.73	1
492	GGTCAA	12	0.45	1
493	CAATAC	6	-0.54	1
494	TACCTG	0	-1.06	1
495	TTTGCC	11	0.75	1
496	GCCAGG	15	0.81	1
497	GATACG	9	0.18	1
498	ACGATT	3	0.23	1
499	ATTCGT	15	2.55	1
500	CGTCGC	15	3.6	1
501	CTACGT	15	0.99	1
502	CAAAGA	12	-0.04	1
503	CAAATC	12	0.3	1
504	ATCCGT	11	0.64	1
505	ATCCTG	3	-0.11	1
506	GAGCCT	0	-1.65	1
507	CCTGGT	6	-0.55	1
508	GGTACA	7	-0.1	1
509	ACACGC	15	0.88	1
510	GCCAAT	15	4.97	1
511	AATGTC	5	0.2	1
512	GTCCCA	2	-0.95	1
513	CCAGTG	5	-0.57	1
514	GTGCGT	0	-3.61	1
515	CGTTCC	5	0.18	1
516	TCCAGC	1	-2.02	1
517	AGCCCT	1	-0.85	1
518	CCTCTC	12	-0.22	1
519	CTCTAT	11	-0.32	1
520	TATGAG	12	0.93	1
521	GAGTAC	3	-0.46	1
522	TACATC	1	-1.62	1
523	AGGTCT	12	0.99	1
524	TCTCAA	7	-0.24	1
525	TACCGC	15	1.08	1
526	CGCCCT	1	-0.91	1
527	CCTTAA	15	2.6	1
528	ATGGAG	10	0.53	1
529	TTGCCT	6	-0.54	1
530	CCTCCT	2	-0.67	1
531	CCTCCG	0	-1.49	1
532	CCGGGA	0	-0.87	1
533	GGAAAC	0	-0.93	1
534	AACCGG	3	0.19	1
535	CGGAGG	3	0.19	1
536	AGGGTT	15	1.77	1
537	GTTTCC	15	5.46	1
538	TCCATC	15	0.92	1
539	ATCAAT	7	0.39	1
540	AATAAC	15	1.33	1
541	AACCCT	0	-0.86	1
542	CCTCAA	3	-0.75	1
543	GAGACA	3	0.14	1
544	ACATCT	6	-0.06	1
545	TCTGGC	12	0.67	1
546	GTTCCT	12	-0.24	1
547	CCTACC	0	-1.33	1
548	ACCACC	8	0.47	1
549	ACCTCA	0	-1.21	1
550	TCAGCC	3	-0.09	1
551	GCCGGG	0	-2.19	1
552	GGGTTT	10	1.11	1
553	TTTCCC	0	-0.58	1
554	CCCACC	2	-1.71	1
555	CAGTCA	3	-0.64	1
556	TCATCT	5	-0.34	1
557	TCTAAG	15	1.46	1
558	ATCTCC	14	1.03	1
559	TCCTTG	15	1.04	1
560	TTGAAG	15	1.75	1
561	CGCTCC	3	-0.41	1
562	TCCACC	3	0.21	1
563	ACCTAC	12	-0.27	1
564	GCCTAC	3	-0.96	1
565	CCTTCC	2	-1.29	1
566	TCCATG	0	-2.6	1
567	ATGATG	3	0.15	1
568	ATGAGC	3	-1.37	1
569	AGCAAC	9	-0.27	1
570	AACCGC	6	-0.24	1
571	CGCAGC	0	-0.82	1
572	AGCTCA	2	-1.01	1
573	TCAGGA	0	-1.8	1
574	GGAGGC	3	-0.07	1
575	GGCCAG	11	0.47	1
576	CAGTCC	3	-0.73	1
577	TCCCTG	10	0.56	1
578	CTGCCG	3	-0.61	1
579	CCGAGC	3	-0.39	1
580	AGCTCC	3	-0.23	1
581	TCCATT	12	-0.27	1
582	ATTCTC	3	-0.5	1
583	AAGACC	15	1.05	1
584	ACCTCC	11	-0.41	1
585	TCCCTC	13	0.73	1
586	CTCAAC	3	-0.61	1
587	CCTCCA	1	-1.16	1
588	CCAGGT	5	-0.54	1
589	GGTTCT	11	-0.49	1
590	TCTCTG	2	-1.19	1
591	CAGAGC	0	-2.83	1
592	AGCAAA	7	0.39	1
593	AAACCA	14	1.67	1
594	TCCAAC	0	-2.43	1
595	CTCTCT	15	1.45	1
596	TCTTCA	8	0.21	1
597	TCAGTC	0	-1.27	1
598	GTCCAC	0	-1.54	1
599	CACTAT	9	0.53	1
600	GCTGAT	0	-2.61	1
601	GAAGGC	5	0.33	1
602	AAGCCA	3	-0.79	1
603	CCACTC	3	-0.66	1
604	CTCACG	3	-0.21	1
605	ACGGAC	0	-4.48	1
606	GACAAG	10	0.54	1
607	AAGAAC	11	0.6	1
608	AAGGAC	0	-1.38	1
609	GACAAA	14	1.25	1
610	AGGGGC	6	0.34	1
611	GGTAAA	15	5.52	1
612	AAAGGC	4	-0.65	1
613	GGCACA	10	0.41	1
614	ACAGGA	13	1.89	1
615	GGAACT	12	1.55	1
616	ACTCGG	10	0.9	1
617	ACCATG	3	-1.28	1
618	ATGCTA	6	0.14	1
619	AAAACT	15	3.06	1
620	ACTCTT	9	-0.06	1
621	CTTCAA	12	-0.01	1
622	GGGTCT	1	-0.72	1
623	CAGAGT	7	0.51	1
624	AGTGAT	3	-0.52	1
625	GAAATG	9	0.3	1
626	ATGGCA	3	0.21	1
627	GCAATA	8	0	1
628	ATAGCA	6	-0.39	1
629	GCAAAT	15	1.41	1
630	AATCAG	4	-0.57	1
631	CAGACA	3	-0.73	1
632	ACACCG	10	-0.32	1
633	CCGAAC	0	-1.23	1
634	AACTTG	3	-0.73	1
635	TTGATA	15	1.72	1
636	ATACCA	9	-0.22	1
637	CCATTT	8	-0.39	1
638	TTTGGA	10	-0.22	1
639	GGAGAC	0	-1.49	1
640	GACGTG	3	-0.07	1
641	GTGGTG	3	-0.39	1
642	GTGGGC	5	0.18	1
643	GGCTGT	6	-0.53	1
644	TGTCTG	0	-0.96	1
645	CTGGCG	0	-2.21	1
646	GCGATT	0	-2.52	1
647	ATTCAC	13	1.4	1
648	CACATA	12	0.68	1
649	ATAAAG	10	0	1
650	AAGAGC	2	-1.65	1
651	AGCTGT	0	-0.59	1
652	TGTAGA	10	0.02	1
653	AGGTTC	3	0.15	1
654	CGTTTT	15	2.11	1
655	TTTAAT	13	1.47	1
656	AATCTG	10	0.38	1
657	TTCATG	15	0.97	1
658	ATGCGT	15	1.41	1
659	CGTGTC	0	-0.61	1
660	GTCTCC	5	-0.2	1
661	TCCATA	4	-0.83	1
662	ATAAAC	14	1.52	1
663	AACAAC	3	0.16	1
664	AACATT	15	3.8	1
665	ATTGTG	15	3.73	1
666	GTGAAA	15	1.55	1
667	AAATGT	15	2.84	1
668	TGTACA	9	-0.44	1
669	ACAAAA	14	1.42	1
670	AAAATT	15	1.27	1
671	CGTCAC	6	0.43	1
672	CACTTG	11	-0.44	1
673	TTGAAA	10	0.88	1
674	AAAGCT	15	1.5	1
675	GCTGTT	12	1.24	1
676	GTTAAT	10	0.23	1
677	AATAAT	9	0.03	1
678	AACCTT	12	0.84	1
679	CTTGTA	12	-0.13	1
680	GTACTT	12	0.77	1
681	CTTAGG	12	-0.01	1
682	AGGTTT	12	1.1	1
683	TTTGGC	15	3.16	1
684	GAGATG	3	-0.07	1
685	ATGAAG	2	-1.07	1
686	AAGTAC	9	0.57	1
687	TACTTT	13	1.39	1
688	TCTGTA	15	3.86	1
689	GTACAG	3	-0.8	1
690	CAGGTT	15	2.87	1
691	GTTCCC	15	1.45	1
692	CCCAGA	12	-0.39	1
693	GATGAT	4	-0.14	1
694	CGGAAT	15	0.87	1
695	AATTTT	9	0.57	1
696	TTTATT	14	1.56	1
697	ATTTAC	15	1.43	1
698	TACTTG	3	-0.7	1
699	TTGGAA	4	-0.56	1
700	CTAATG	13	1.62	1
701	ATGCAT	9	0.7	1
702	CATGAT	9	0.26	1
703	GGCGAT	3	-0.06	1
704	GATCCA	7	-0.37	1
705	CCAGAA	12	0.01	1
706	AGCCCC	0	-0.89	1
707	CCCCCT	0	-0.73	1
708	CCTATT	10	0.19	1
709	ATTCCC	0	-0.78	1
710	CCCTTA	8	-0.23	1
711	TTAGGC	9	-0.06	1
712	GGCGGT	0	-2.07	1
713	GGTGCA	10	0.47	1
714	GCAGAA	3	-0.04	1
715	GAATCA	6	-0.46	1
716	TCACAT	5	-0.15	1
717	CATCTT	10	-0.11	1
718	CTTTAT	15	1.96	1
719	TATGAA	8	0.15	1
720	GTAATA	10	0.02	1
721	ATACAG	4	-0.54	1
722	CAGAAA	15	1.57	1
723	GGCTGC	12	-0.04	1
724	TGCTTT	15	3.49	1
725	TTTACT	9	-0.08	1
726	GTAATG	15	2.12	1
727	ATGCAC	8	-0.2	1
728	TTGATG	12	0.9	1
729	CATAAA	11	0.06	1
730	AACTCC	3	-1.36	1
731	TCCAGT	1	-0.84	1
732	AGTATC	4	-0.72	1
733	ATCTGC	12	0.9	1
734	TGCAGG	0	-0.72	1
735	GTGGAA	12	-0.11	1
736	GAAGTG	3	-1.37	1
737	GAATTT	13	1.25	1
738	TTTATG	15	2.9	1
739	ATGTTC	0	-0.97	1
740	TTCTCC	13	0.75	1
741	TCCTAT	3	-1.48	1
742	TATGGA	3	-0.7	1
743	AACTTT	12	1.04	1
744	GGCTAT	3	-0.76	1
745	GGATTT	12	0.79	1
746	TTTTCA	9	-0.2	1
747	CATCAG	12	0.42	1
748	CAGTTA	8	0.46	1
749	TTAAAA	8	0.53	1
750	AAACCT	12	0.17	1
751	CCTCTT	10	0.62	1
752	AAAGCC	15	1.39	1
753	GCCATT	15	1.01	1
754	ATTGAG	13	0.71	1
755	CCATCT	4	-0.63	1
756	TCTATG	6	-0.64	1
757	ATGTTT	7	-0.4	1
758	ATGAAT	10	0.56	1
759	AATATT	10	0.06	1
760	ATTGCA	5	-0.59	1
761	GCACCT	15	0.9	1
762	CCAGAG	3	-1.18	1
763	AGAACA	12	0.73	1
764	ACAGAC	0	-2.13	1
765	CCTGTC	14	0.97	1
766	GTCACA	2	-2.14	1
767	ACAAAT	7	-0.09	1
768	AATGTT	15	3.36	1
769	GTTATT	14	1.52	1
770	ATTACT	9	-0.02	1
771	ACTCCG	7	-0.43	1
772	CCGCAA	0	-1.89	1
773	CGAGTA	14	0.91	1
774	GAATAC	15	1.95	1
775	TACCCG	0	-3.01	1
776	CCGGCA	3	-1.24	1
777	GCATTC	11	1.22	1
778	TTCTTA	9	-0.11	1
779	TTATCC	4	-0.58	1
780	TCCCCT	0	-1.3	1
781	CCTGAA	3	-0.7	1
782	GTTAGC	6	-0.59	1
783	ATTGGG	15	2.82	1
784	GGGGTT	15	6.57	1
785	GCCAGC	3	-0.64	1
786	AGCCAT	15	5.92	1
787	CATGCA	15	2.36	1
788	GCAACT	8	0.1	1
789	ACTGTG	12	1.48	1
790	GTGCAA	1	-1.25	1
791	CAACTT	8	-0.25	1
792	AAACTC	8	0.15	1
793	AAGCCC	13	1.26	1
794	CCCCGG	11	0.62	1
795	AGGTTG	15	1.37	1
796	AGAATG	4	-0.97	1
797	ATGAAA	14	1.44	1
798	GAGTAT	3	0.08	1
799	TATAAA	15	1.57	1
800	AAAAAT	13	1.47	1
801	AATATG	9	-0.03	1
802	ATGAGT	3	0.25	1
803	AGTACA	4	-0.53	1
804	ACATGG	2	-0.88	1
805	TGGATA	5	-0.38	1
806	ATAGAA	12	1.01	1
807	GAAAAA	11	0.86	1
808	GATTAT	15	1.44	1
809	TATTTA	12	0.78	1
810	TTAAGA	13	1.15	1
811	AGAAAC	15	2.99	1
812	CTTATT	15	3.06	1
813	ATTAAT	12	1.04	1
814	AATCCA	10	0.44	1
815	CCAAAA	15	2.45	1
816	AAAATG	15	1.48	1
817	ATGACA	3	-1.2	1
818	AAAAGG	12	0.63	1
819	GATAAT	11	0.86	1
820	AATAAG	9	0.41	1
821	AAGGGA	12	-0.37	1
822	GGAAGT	7	-0.48	1
823	AGTAGT	4	-0.31	1
824	AGTATA	9	0.11	1
825	CCAAGT	15	2.06	1
826	AGTGAA	6	-0.03	1
827	TCAAAT	9	-0.11	1
828	AATTCT	10	-0.02	1
829	TCTAGT	4	-0.47	1
830	AGTGCA	10	0.67	1
831	GCATTA	13	1.37	1
832	TTAGAA	9	0.35	1
833	CTTGAA	11	0.64	1
834	AGGACA	3	-0.82	1
835	ACAACA	7	-0.41	1
836	ACATAC	12	1.41	1
837	TACGAT	3	0.22	1
838	GATATT	14	1.82	1
839	ATTCAT	15	2.91	1
840	CATCAC	13	1.23	1
841	CACAGA	15	1.68	1
842	AAATAT	14	1.09	1
843	GAAGCT	15	1.99	1
844	GCTATT	15	2.36	1
845	ATTTCA	9	-0.33	1
846	AATGAG	4	0.39	1
847	TATGGT	3	-0.1	1
848	GGTGAT	12	0.03	1
849	GATAAG	15	1.2	1
850	AAGGAA	9	0.55	1
851	GGCCGG	3	-0.25	1
852	CGGGTC	8	-0.52	1
853	GTCATA	3	-0.64	1
854	CCAGTT	4	-0.66	1
855	GTTTTA	9	-0.18	1
856	TTAAAG	9	-0.25	1
857	AAGGTG	11	0.74	1
858	GTGTTG	14	1.06	1
859	TTGGAC	3	-0.71	1
860	CAAAAT	10	0.11	1
861	AATTAT	13	1.46	1
862	TATTCA	5	-0.4	1
863	TCAGAG	0	-0.94	1
864	GTATTT	9	-0.01	1
865	TTTTTA	10	0.13	1
866	TTACCT	8	-0.15	1
867	CCTAAA	12	0.05	1
868	AAAAGT	14	1.6	1
869	AGTGAC	10	0.54	1
870	GACTCC	3	0.07	1
871	TCCACA	4	-0.64	1
872	CCGCTG	3	-0.43	1
873	GATGTT	9	0.1	1
874	GTTCTC	12	-0.34	1
875	CCCCCC	0	-2.34	1
876	CCCATT	0	-0.63	1
877	CACAGC	15	1.1	1
878	AGCCTG	0	-0.84	1
879	CAGATA	10	0.26	1
880	ATAGTA	13	1.52	1
881	GAGAAT	3	0.06	1
882	ATGCCA	15	3.56	1
883	CATTTA	9	0.48	1
884	TTACCG	3	-1.43	1
885	CCGAAG	14	0.94	1
886	ACCTCT	0	-4.25	1
887	AGGCCA	11	-0.01	1
888	CATGAA	13	1.25	1
889	TCATCG	5	-0.74	1
890	TCGGAT	0	-1.3	1
891	ATGCCC	6	-0.56	1
892	CCCAAA	12	0.3	1
893	AAACAT	10	0.82	1
894	CATCCA	13	1.52	1
895	CCAAGC	1	-1.12	1
896	ATTTTA	10	0.27	1
897	AAAATA	12	0.73	1
898	ATAAGC	0	-0.81	1
899	CAACAA	1	-1.24	1
900	AATAGG	7	-0.05	1
901	CGTAAA	0	-1.81	1
902	ATGGAA	4	-0.81	1
903	AAATCG	3	-0.64	1
904	TCGCCA	3	-0.21	1
905	CATTTT	10	-0.28	1
906	TCAGAT	7	0.25	1
907	GATGTG	8	-0.22	1
908	GTGTTA	4	-0.74	1
909	TTAATA	9	0.52	1
910	ATAATA	10	0.78	1
911	ATACCT	6	-0.47	1
912	CCTGAT	15	7.24	1
913	GATAAA	13	1.17	1
914	CCCTTC	6	-0.19	1
915	TTCGAA	14	0.95	1
916	GATTTA	9	0.42	1
917	TTAAAC	11	0.6	1
918	AACACA	3	0.36	1
919	AAAGGG	3	-0.32	1
920	GGGAGA	0	-0.84	1
921	AGACCT	7	-0.33	1
922	CCTCCC	1	-1.76	1
923	ATCGAG	8	0.5	1
924	GAGTTA	7	0.31	1
925	TTAAGG	14	1.71	1
926	TCTTGG	10	-0.19	1
927	TGGGAA	2	-0.77	1
928	AGACAT	15	2.72	1
929	CATCCT	4	-0.49	1
930	CCTACT	4	-0.53	1
931	ACTGAC	1	-0.73	1
932	GACGTT	6	-0.52	1
933	GTTGCC	15	2.72	1
934	GCCTGT	7	-0.54	1
935	TGTAGT	10	0.58	1
936	AGTCTC	14	1.27	1
937	CTCCGA	12	-0.22	1
938	CGAAAG	15	1.12	1
939	GTGGCT	8	0.16	1
940	GCTTTT	11	-0.41	1
941	TTTGCA	15	0.95	1
942	GCACAA	15	2.6	1
943	CAAAAA	15	1.69	1
944	GACTAC	3	0.12	1
945	TACACC	15	1.71	1
946	ACCATA	3	-0.4	1
947	GTTTGC	9	-0.29	1
948	TGCAAA	9	0.13	1
949	AAAGCA	15	1.55	1
950	GAAACT	4	-0.75	1
951	ACTACA	5	-0.55	1
952	TTCAAA	15	3.12	1
953	CTCAGC	0	-0.85	1
954	AAGAGT	12	1.26	1
955	AGTGGT	0	-6.42	1
956	GGTCTT	12	-0.35	1
957	CTTGAT	10	0.22	1
958	GATCCT	5	-0.52	1
959	CCTTTT	12	0.17	1
960	TTTCTA	12	1.12	1
961	AACATA	5	-0.48	1
962	AACAGC	0	-1.22	1
963	ATGTCA	3	-1.35	1
964	TTCAGA	12	-0.38	1
965	AAGAAG	13	0.95	1
966	AAAGAT	15	1.5	1
967	GATCAT	12	1.09	1
968	GGATAC	1	-0.78	1
969	TACAGA	9	-0.01	1
970	AGAAAT	12	0.68	1
971	AATCTA	4	-0.75	1
972	CTAAGC	3	-0.31	1
973	AGCACG	3	0.21	1
974	ACGTCA	3	0.27	1
975	TCAAGT	7	-0.39	1
976	GAGATT	0	-4.26	1
977	TTAGAG	8	-0.24	1
978	GAGCAT	3	0.27	1
979	GATCAA	4	-0.53	1
980	CCTTAC	10	0.66	1
981	TACCCA	15	1.78	1
982	CCAGGA	6	-0.54	1
983	GGACAT	3	-0.67	1
984	CATTCA	4	-0.56	1
985	TCAGGG	3	-1.15	1
986	TCTGCA	9	0.64	1
987	GCAGGA	0	-0.84	1
988	GGATCT	8	-0.5	1
989	TCTGAT	15	1.38	1
990	GATGCA	3	-0.85	1
991	GCAACA	9	0.17	1
992	TGGGCT	15	1.2	1
993	GCTGAA	5	-0.55	1
994	ACAGTC	12	-0.11	1
995	GTCCAG	15	0.89	1
996	CAGATG	12	0.7	1
997	ATGGTA	15	1.66	1
998	GTAAAC	8	-0.33	1
999	AGCTTG	3	-1.43	1
1000	CCTGAC	0	-1.95	1
1001	CTGATA	13	1.8	1
1002	ATAACA	6	-0.25	1
1003	ACAGCC	12	0.64	1
1004	GCCACA	3	0.12	1
1005	ACAATA	9	0.24	1
1006	ATAGTG	3	-1.02	1
1007	GTGATT	7	-0.55	1
1008	TCAGAC	3	-0.11	1
1009	AGGAAG	12	0.64	1
1010	AAGAAT	8	0.07	1
1011	CTGTCG	3	0.07	1
1012	TCGCTT	0	-1.47	1
1013	GATAGT	4	-0.59	1
1014	AGTGTT	8	-0.31	1
1015	AACTCA	2	-1.02	1
1016	TCAGCA	8	-0.26	1
1017	GCAAAC	4	-0.62	1
1018	AACAGT	3	-0.99	1
1019	AGTTTA	7	-0.05	1
1020	TTAAAT	9	0.41	1
1021	AATACA	14	1.6	1
1022	ACAAAG	10	0.81	1
1023	ATCTTT	15	1.05	1
1024	GCAAGT	10	-0.07	1
1025	AATCCT	15	3.12	1
1026	CCTGTT	11	-0.29	1
1027	GTTGTC	12	-0.26	1
1028	GTCAGC	8	-0.52	1
1029	AGCCTA	0	-1.47	1
1030	CTAACA	4	-0.66	1
1031	AAGCTT	15	1.75	1
1032	CTTTCA	10	0.32	1
1033	AATAAA	11	0.87	1
1034	AAACTG	5	-0.63	1
1035	ATAACT	12	-0.28	1
1036	ACTGAT	3	-1.11	1
1037	AGTTTT	7	-0.29	1
1038	AAGCCT	13	0.89	1
1039	CCTTCA	8	0.12	1
1040	CTGTCT	11	0.32	1
1041	GACTCG	3	0.28	1
1042	TCGAAT	7	-0.44	1
1043	AATTTC	15	1.45	1
1044	GATAGG	3	-1.05	1
1045	CCTAGT	4	-0.54	1
1046	AGTTCC	5	-0.39	1
1047	TCCAAT	3	-1.12	1
1048	GATACT	3	-0.72	1
1049	ACTAAA	7	-0.04	1
1050	CTGTTT	12	-0.43	1
1051	TTTAGT	7	0.38	1
1052	AGTAGC	4	0.02	1
1053	AGCAAT	3	-0.93	1
1054	AAATTG	12	1.02	1
1055	TTGTCC	12	-0.28	1
1056	TCCCAA	8	0.52	1
1057	CAAGGT	0	-0.75	1
1058	GGTCCT	12	-0.52	1
1059	AATGCA	10	-0.15	1
1060	TCACAG	2	-1.09	1
1061	TCAGGT	0	-0.82	1
1062	TCTAAT	7	-0.51	1
1063	AATAGA	8	0.27	1
1064	AGATTA	12	0.11	1
1065	TCCCAT	3	-0.57	1
1066	CATAAT	12	0.1	1
1067	AATGGA	6	-0.43	1
1068	GGAAAT	9	0.25	1
1069	TCATAT	6	0.11	1
1070	TATACT	6	-0.5	1
1071	ACTTCA	7	-0.17	1
1072	GATCTT	12	1.35	1
1073	CTTAAT	15	1.9	1
1074	AAGGTA	10	-0.31	1
1075	GTATCC	7	0.43	1
1076	TCCCGA	11	0.61	1
1077	ATCGTC	8	0.5	1
1078	GTCTCA	12	-0.37	1
1079	TCAACA	13	1.11	1
1080	ATATCT	6	-0.36	1
1081	CCTAAC	2	-0.72	1
1082	AAGTTA	9	0.22	1
1083	TCCCGT	14	0.76	1
1084	CGTGAT	0	-10.07	1
1085	AGCTTC	1	-1.19	1
1086	TTCGTT	11	0.16	1
1087	TTAGCA	10	0.73	1
1088	GCAAAG	15	3.53	1
1089	AAGTCT	15	1.06	1
1090	AAGTTG	15	1.78	1
1091	CATTAT	11	0.32	1
1092	TATCCT	12	0.01	1
1093	ATCATT	15	0.92	1
1094	GATCCC	0	-2.27	1
1095	CCCAAC	3	-1.53	1
1096	GTTTCA	6	-0.47	1
1097	GCAAGG	12	0	1
1098	CTGTCC	3	-0.04	1
1099	AGCATC	0	-2.43	1
1100	CCTATC	14	1.09	1
1101	ATCAAG	11	0.65	1
1102	TTATCT	12	0.91	1
1103	AATTCA	7	-0.24	1
1104	TTGAGT	12	0.78	1
1105	AGTCGT	15	2.34	1
1106	ATCTTC	2	-1.36	1
1107	TTCTCA	2	-0.58	1
1108	CCTAAT	7	-0.42	1
1109	TTATAC	9	0	1
1110	TACCGT	15	2.52	1
1111	GGGATG	2	-0.74	1
1112	TCTTCC	15	1.18	1
1113	CCTAAG	12	-0.34	1
1114	GGAATG	1	-1.26	1
1115	TCCGAT	3	-0.83	1
1116	TCAATG	4	-0.45	1
1117	GATATG	15	1.6	1
1118	TTGAGC	11	0.76	1
1119	AGCCGT	2	-1.17	1
1120	GAGTCT	3	-0.52	1
1121	ACTAAT	12	0.33	1
1122	TTGTCA	7	0.11	1
1123	TATGAT	15	1.68	1
1124	AATATC	2	-0.9	1
1125	TCTTTA	10	-0.2	1
1126	TTAGAT	15	1.44	1
1127	AACAAT	2	-0.77	1
1128	AATAGT	4	-0.42	1
1129	AGTTCG	3	-0.66	1
1130	TCGGCA	0	-0.99	1
1131	AGCAGT	3	-0.97	1
1132	AGTCCT	3	-0.77	1
1133	ACTGTC	15	1.61	1
1134	GTCAAT	15	5.01	1
1135	ACTACT	4	-0.74	1
1136	ACTACC	0	-1.07	1
1137	ACCAAC	8	-0.48	1
1138	AACGCA	3	-0.13	1
1139	GCAGCG	3	0.09	1
1140	GCGGAA	3	0	1
1141	GGTACT	12	1.51	1
1142	ACTAAG	9	0.21	1
1143	AACATG	3	-0.19	1
1144	ATGCTG	12	0.69	1
1145	GACTCT	0	-1.04	1
1146	AAACAG	15	0.74	1
1147	GAATGG	15	2.61	1
1148	TGGCTC	0	-0.65	1
1149	CTCCCA	1	-1.11	1
1150	CCAAAT	9	0.24	1
1151	GTCCAA	15	6.13	1
1152	CAAGGA	4	-0.63	1
1153	TCATCA	4	-0.7	1
1154	TCAGTG	3	-1.27	1
1155	GTGACT	15	1.33	1
1156	AATATA	10	0.8	1
1157	ACACAT	10	0.33	1
1158	CATCGC	3	-1.07	1
1159	TCCTCA	4	-0.26	1
1160	TCAAAC	8	0.1	1
1161	AACTCG	0	-2.38	1
1162	TCGGTA	3	0.13	1
1163	GTAAAT	10	0.79	1
1164	TTTACA	10	-0.07	1
1165	ATTGAC	11	0.58	1
1166	GACATT	15	3.5	1
1167	TCAATA	10	0.31	1
1168	GTACTC	15	2.26	1
1169	CTCAAA	5	-0.55	1
1170	AAATCA	13	1.25	1
1171	TCAATT	12	1.14	1
1172	TTAAGT	9	0.55	1
1173	AGTAAA	9	0.59	1
1174	GACCTT	15	1.05	1
1175	TTGTTT	15	3.01	1
1176	TCTAAA	9	0.48	1
1177	TCAGAA	4	-0.91	1
1178	CTCTAC	15	1.34	1
1179	TACACA	2	-0.76	1
1180	AATGAT	11	0.75	1
1181	TATTCT	7	-0.39	1
1182	CCACCT	1	-0.96	1
1183	AGTGTG	0	-4.38	1
1184	GTGCAC	10	0.47	1
1185	GATAGC	8	-0.43	1
1186	AGCACA	3	-0.43	1
1187	ACAGAT	2	-1.15	1
1188	GATGAC	3	0.19	1
1189	AGAGTG	6	-0.53	1
1190	TTGGGA	12	0.24	1
1191	GGAAAA	12	0.58	1
1192	GATCTA	15	2.28	1
1193	CTAAAC	15	1.62	1
1194	TGGCGT	12	-0.41	1
1195	CGTTCA	10	0.07	1
1196	TCAAAA	15	2.86	1
1197	CTTCTA	12	0.09	1
1198	CTAAAT	10	0.68	1
1199	AATTCC	15	2.31	1
1200	TCCCAG	3	-0.08	1
1201	GTTCTT	9	-0.39	1
1202	CTTTTA	7	-0.23	1
1203	CCTGTA	6	-0.27	1
1204	GTAGTT	11	0.11	1
1205	GTTAAA	15	1.89	1
1206	AATAGC	3	-0.84	1
1207	TTACTC	9	-0.36	1
1208	GAAGGT	12	1.13	1
1209	GGTGAA	6	-0.57	1
1210	GAACCA	5	-0.48	1
1211	GACATA	9	0.37	1
1212	GACTAT	3	0.31	1
1213	TATGTC	12	1.3	1
1214	GTCTCT	1	-0.67	1
1215	TCTGAA	10	0.05	1
1216	CTCTTA	5	-0.55	1
1217	GAGGCT	6	-0.49	1
1218	GCTGCT	12	-0.08	1
1219	GCTGGA	12	-0.15	1
1220	GGAAGA	9	-0.22	1
1221	TTTCCA	7	-0.46	1
1222	CCAATG	12	0.76	1
1223	ATGAAC	3	0.05	1
1224	AGTTTC	12	-0.04	1
1225	AAAAAA	13	1.37	1
1226	TTAGTA	10	-0.03	1
1227	GTAAGT	3	-0.76	1
1228	GAATCT	15	1.82	1
1229	TCTAGC	4	-0.69	1
1230	AGCTCT	3	-0.95	1
1231	GAACAT	15	3.11	1
1232	CATGTT	12	0.2	1
1233	GGTAGC	0	-2.42	1
1234	AGCATA	6	-0.46	1
1235	ATATAT	10	0.73	1
1236	TACGTT	4	0.43	1
1237	GTTATC	12	0.45	1
1238	AAGCAA	12	-0.35	1
1239	CAAATA	8	0.3	1
1240	ATATTC	3	-0.85	1
1241	TTCACT	14	1.78	1
1242	ACTGCA	7	0.17	1
1243	GCACCC	3	-0.4	1
1244	CCCATA	3	-1.06	1
1245	CTGGGA	8	0.04	1
1246	GGAATA	5	-0.89	1
1247	ATAGGA	6	-0.53	1
1248	AGTGAG	3	-0.16	1
1249	GAGGCC	11	0.47	1
1250	GCCCGG	9	0.53	1
1251	CGGATG	4	0.35	1
1252	ATGGAC	3	-0.1	1
1253	GACTCA	3	-0.86	1
1254	TTGCTG	9	0.4	1
1255	CTGACA	15	1.32	1
1256	ACACCT	4	-0.61	1
1257	CCTTGG	12	0.25	1
1258	AGAAGT	7	-0.38	1
1259	AGTGTA	8	0.32	1
1260	GTAACT	10	-0.23	1
1261	TCACAC	6	-0.43	1
1262	CACATT	15	0.77	1
1263	ATTATC	13	0.77	1
1264	ATCAAC	0	-3.33	1
1265	AACTAT	12	-0.1	1
1266	GTTAAC	12	0.27	1
1267	TCCAAA	8	-0.16	1
1268	TCGATC	15	1.22	1
1269	ATCATA	9	0.68	1
1270	AGCCAA	2	-1.09	1
1271	TCCTTT	15	0.85	1
1272	TTTCCT	7	-0.42	1
1273	AATACT	11	-0.19	1
1274	ACTCTG	0	-2.05	1
1275	CTGTTA	3	-0.65	1
1276	TCTGGG	5	-0.53	1
1277	GGGGTA	3	-0.28	1
1278	GTAATC	15	1.72	1
1279	ATCAAA	10	0.28	1
1280	AAAGTG	12	0.02	1
1281	GTGATA	2	-0.75	1
1282	AACTCT	10	0.72	1
1283	TCTTTG	11	0.89	1
1284	TTGTTG	10	0.36	1
1285	ACAACC	11	0.67	1
1286	ACAGAG	1	-2.21	1
1287	AGTAGA	15	2.57	1
1288	ATAAAA	6	-0.37	1
1289	AAACTT	15	2.07	1
1290	CTTCTT	14	1.24	1
1291	CTTTCC	15	1.45	1
1292	TCCAGG	14	0.94	1
1293	CAGAAT	3	-0.61	1
1294	AACCCC	0	-1.77	1
1295	CCCCTA	9	0.05	1
1296	CTAGAC	3	-0.94	1
1297	TCTTCT	13	0.99	1
1298	TCTGTG	13	2.04	1
1299	GTGAGT	2	-1.06	1
1300	AGTGGA	0	-1.34	1
1301	GGAGCT	12	0.91	1
1302	GAATAT	8	-0.31	1
1303	TATACA	14	1.65	1
1304	TGCCAA	3	-0.56	1
1305	ATATCC	5	-0.49	1
1306	ACACAA	7	-0.28	1
1307	GAGTCA	4	0.32	1
1308	TATCCA	10	0.28	1
1309	CCAGTA	12	1.31	1
1310	GTACGA	5	-0.45	1
1311	GATACA	10	0.66	1
1312	AAGTCA	7	0.42	1
1313	TCACCA	3	-0.86	1
1314	TCTAAC	15	2.54	1
1315	AACTTA	10	-0.05	1
1316	GAAAGT	7	-0.06	1
1317	AGTTCT	7	-0.08	1
1318	TCACTA	6	-0.58	1
1319	AAAGTT	15	2.73	1
1320	GACACC	0	-0.76	1
1321	ACCGAC	0	-0.68	1
1322	GACACA	0	-0.92	1
1323	ACAGCA	10	0.04	1
1324	AACATC	3	-1.03	1
1325	CTAAAA	9	0.47	1
1326	TTCAGT	12	1.62	1
1327	AGTATT	7	-0.17	1
1328	ATTTTC	8	-0.52	1
1329	TTCTTC	12	0.93	1
1330	AAATAC	15	1.92	1
1331	TACAAT	15	0.96	1
1332	CAGTCT	6	0.05	1
1333	AGTCTA	5	-0.45	1
1334	CTAATT	7	-0.52	1
1335	ATTAAA	12	1.31	1
1336	CATTCT	12	0.54	1
1337	GGTTCA	7	-0.46	1
1338	GAACAC	6	0.39	1
1339	CACTTA	15	1.7	1
1340	ACTCAA	8	-0.4	1
1341	TTTAAC	3	-0.65	1
1342	AACAAA	15	1.65	1
1343	AAAGTA	12	1.05	1
1344	GTAGAC	15	1.12	1
1345	ATTTTG	11	-0.21	1
1346	TTGAAT	7	-0.31	1
1347	CCAAAG	12	1.28	1
1348	CTGCGT	2	-1.53	1
1349	CGTATG	3	-0.09	1
1350	CTCTCG	2	-0.66	1
1351	TCGGAG	3	-0.41	1
1352	GTAAAA	12	1.27	1
1353	AATTTG	10	0	1
1354	ATTCAG	9	-0.39	1
1355	CAGCAT	6	-0.4	1
1356	CATTAC	13	1.49	1
1357	TACCTT	12	0.9	1
1358	CTTGTT	12	0.09	1
1359	GTTGAA	11	0.79	1
1360	AGACTT	12	0.57	1
1361	CTTACA	11	0.82	1
1362	TCAGGC	3	-1.12	1
1363	GGCCAC	14	0.97	1
1364	CACATC	13	0.72	1
1365	ATCACC	10	0.52	1
1366	ACCAAG	14	1.23	1
1367	AAGGAG	6	0.23	1
1368	GACTTA	6	-0.29	1
1369	TTACCA	7	-0.27	1
1370	CCAACA	4	-0.83	1
1371	ACAATC	3	-0.67	1
1372	ATCTAT	15	4.15	1
1373	TATCAC	12	0.66	1
1374	CACAAG	15	2.04	1
1375	TATCTA	15	2.16	1
1376	CAAACT	4	-0.56	1
1377	ACTCCC	4	-0.61	1
1378	CCCTTT	8	0.58	1
1379	TACTCA	4	-0.62	1
1380	ACTGTA	9	0.04	1
1381	GAAATC	7	0.45	1
1382	ATCATG	3	0.05	1
1383	TCTTTT	12	0.66	1
1384	TTTGTA	10	0.74	1
1385	AACCAT	15	1.75	1
1386	CATCAT	5	-0.43	1
1387	CATTTC	12	0.23	1
1388	TTCATA	3	-0.94	1
1389	ATAGAT	7	-0.06	1
1390	CATCTA	6	-0.34	1
1391	GAAACA	7	0.39	1
1392	CTTAGA	10	-0.17	1
1393	AGAGGT	0	-0.94	1
1394	GGTTTT	6	-0.37	1
1395	CTAAGT	3	-0.95	1
1396	GAAATT	14	1.75	1
1397	TATTTC	13	1.29	1
1398	TTCCTG	7	0.09	1
1399	CTGAAG	2	-1.38	1
1400	AATCTT	9	0.14	1
1401	GTGAGC	0	-0.99	1
1402	TTATTC	10	0.63	1
1403	GACGCT	3	-0.41	1
1404	GCTATG	12	0.6	1
1405	ATGGCT	15	2.05	1
1406	CATGCC	4	-0.65	1
1407	AGCATG	0	-6.27	1
1408	ATGTCC	3	-0.05	1
1409	GTAAGA	15	1.72	1
1410	CTAGGA	14	1.57	1
1411	GGACAA	2	-0.77	1
1412	GCAGAT	2	-1.5	1
1413	GATGGG	3	0.21	1
1414	GGGAAT	1	-0.95	1
1415	TTTGGT	6	0.49	1
1416	TCAAGC	4	-0.41	1
1417	AGCCTT	12	-0.06	1
1418	CTTAAA	15	3.25	1
1419	ATGCAA	5	-0.82	1
1420	TACCCT	15	7.09	1
1421	GTAACC	3	-0.61	1
1422	TCTCTA	12	-0.19	1
1423	CTACAA	13	1.2	1
1424	CAACAT	4	-0.6	1
1425	TATCTT	12	0.48	1
1426	TTATCA	10	0.76	1
1427	GAATTA	9	0.61	1
1428	TTATTA	10	0.95	1
1429	GATTTG	9	0.64	1
1430	TACCTC	12	-0.01	1
1431	CAGGTC	0	-1.99	1
1432	GTCCTC	15	1.44	1
1433	CTCTTT	15	3.92	1
1434	TTTATA	9	0.45	1
1435	TATAAG	15	0.83	1
1436	CTGGTG	5	0.1	1
1437	GTGTCA	3	-0.98	1
1438	CAGCTA	7	-0.4	1
1439	CTAAAG	15	1.14	1
1440	AAGGGG	3	-0.42	1
1441	GGGATC	0	-3.51	1
1442	ATCAGC	3	0.1	1
1443	ATCTCA	0	-0.84	1
1444	TCACTC	4	-0.67	1
1445	CATTCC	7	0.18	1
1446	CCATTA	7	-0.39	1
1447	AAAACA	15	2.5	1
1448	AATTTA	10	0.15	1
1449	TTTAGA	12	0.62	1
1450	AGTTAC	3	0.25	1
1451	ATGAGG	5	0.32	1
1452	GATTCA	5	-0.45	1
1453	CAAATG	5	-0.56	1
1454	AATGGC	10	-0.36	1
1455	GCAGCT	15	0.94	1
1456	GCTTTA	9	0.69	1
1457	CACGTG	3	-1.11	1
1458	GTGCTG	6	0.06	1
1459	CTGCTT	12	0.25	1
1460	AAATGC	15	5.2	1
1461	TGCGGA	7	-0.51	1
1462	TCTTTC	5	-0.55	1
1463	CAAATT	15	1.73	1
1464	AACCTA	15	1.46	1
1465	CTACCA	12	-0.11	1
1466	CCAGCA	3	-0.81	1
1467	ATATGG	11	0.41	1
1468	ATTTAT	13	1.23	1
1469	TATACC	6	-0.57	1
1470	ACCAGG	1	-0.66	1
1471	ATACAA	7	-0.23	1
1472	CAATCT	4	-0.87	1
1473	CAGGCA	3	-0.79	1
1474	CCACTA	1	-1.8	1
1475	CTAACT	13	1.53	1
1476	ACTAGG	15	1.55	1
1477	AGGTCA	4	-0.86	1
1478	ATATCA	7	0	1
1479	CTTAAG	15	1.65	1
1480	CATGGT	15	10.75	1
1481	GGTTTC	0	-1.08	1
1482	ATGCAG	0	-0.92	1
1483	CAAGTA	14	1.47	1
1484	TCTGTC	3	0.33	1
1485	TACAAA	12	-0.1	1
1486	ATTCAA	12	1.23	1
1487	CCATAT	13	1.14	1
1488	TATAGT	8	0.07	1
1489	AGTTGG	8	-0.41	1
1490	TGGGAT	10	-0.4	1
1491	ACAATT	15	3.21	1
1492	CAATCA	1	-2.13	1
1493	CCTTGC	2	-0.89	1
1494	TGCTTA	12	-0.06	1
1495	AAGACA	10	0.16	1
1496	ACATTG	7	0.17	1
1497	AAGCTA	3	0.37	1
1498	CTACTT	9	-0.4	1
1499	TTTTAT	10	0.92	1
1500	TTGACT	10	-0.29	1
1501	GCACAG	9	0.67	1
1502	GATACC	6	0.56	1
1503	ACCGAA	9	0.63	1
1504	TCTTAT	10	0	1
1505	TATCTC	15	6.04	1
1506	CTCCCT	0	-0.72	1
1507	AACTGC	2	-0.63	1
1508	CTCTCC	0	-0.68	1
1509	TCCTTC	15	1.49	1
1510	TTCCCT	12	-0.03	1
1511	CCTACA	15	2.35	1
1512	TGGAAG	3	-0.15	1
1513	AAGACT	15	4.27	1
1514	ACTAAC	15	1.73	1
1515	AACACC	14	0.91	1
1516	ACCTTC	6	0.37	1
1517	TTCATT	15	1.16	1
1518	CATGTC	2	-0.65	1
1519	GTCAAG	8	0.48	1
1520	GAGATC	11	0.6	1
1521	ATCGGG	3	-0.45	1
1522	CAATCG	3	-0.63	1
1523	TCGAAA	7	0.04	1
1524	TTAGAC	15	1.91	1
1525	GACCAC	3	-0.85	1
1526	AAAGGA	11	-0.36	1
1527	TTGGTT	15	4.12	1
1528	GTTACA	8	0.34	1
1529	ACATTT	9	-0.12	1
1530	CAATTC	9	-0.25	1
1531	TATAGA	3	-0.95	1
1532	AACCCA	0	-0.96	1
1533	TGCAAT	9	-0.27	1
1534	AAACGT	15	1.79	1
1535	CGTGCC	11	-0.19	1
1536	GCCAAG	12	0.76	1
1537	ATCTCT	15	3.03	1
1538	TCATTT	10	0.57	1
1539	TTTAAA	13	1.52	1
1540	AAAAGC	5	-0.48	1
1541	TCAAGA	13	1.22	1
1542	TTCCCA	0	-2.03	1
1543	GTATTG	14	0.86	1
1544	AACACG	3	0.03	1
1545	ACGAAA	15	1.13	1
1546	AAATCC	9	0.45	1
1547	AAAAGA	15	1.84	1
1548	AGAGAC	15	2.13	1
1549	CACGCC	3	-0.84	1
1550	GCCACC	3	0.03	1
1551	TTTCAC	15	1.68	1
1552	AAGATA	10	0.96	1
1553	ATAGTT	5	-0.63	1
1554	GTTAGG	15	3.1	1
1555	AGGTTA	3	-0.63	1
1556	TTACTA	9	0.53	1
1557	CCAGCC	12	1.05	1
1558	CCCACT	14	2.05	1
1559	ACAAGA	10	0.01	1
1560	CCTCAT	10	-0.33	1
1561	CATCTC	9	0.71	1
1562	CGGAAG	7	0.4	1
1563	TCTGCG	8	-0.46	1
1564	GCGCCA	1	-0.87	1
1565	AGGAAT	12	0.71	1
1566	TTACTT	7	-0.15	1
1567	CTTCAC	3	-0.88	1
1568	CACTGG	15	1.4	1
1569	TGGACT	5	-0.59	1
1570	AGAACT	9	0.26	1
1571	ACTATA	12	0.5	1
1572	ATACAT	12	0.76	1
1573	GATTGT	15	1.53	1
1574	TGTTTG	11	-0.15	1
1575	TTGGAT	15	1.99	1
1576	GATAGA	7	-0.23	1
1577	TTCGAC	3	0.23	1
1578	GACGAT	3	0.02	1
1579	CACGCA	3	-0.93	1
1580	CCCACA	0	-0.95	1
1581	ACAGTT	12	0.64	1
1582	TGTCCT	7	0.03	1
1583	GCAAGA	14	1.9	1
1584	AGTCCA	4	-0.49	1
1585	GATTCC	15	0.8	1
1586	GCAAAA	14	1.44	1
1587	CACTGT	3	-0.58	1
1588	TGTGCA	10	-0.39	1
1589	GCACGA	8	-0.46	1
1590	CGACCA	9	0.63	1
1591	CCATAC	12	0.53	1
1592	TACACT	12	1.76	1
1593	ACTGCT	15	5.97	1
1594	GCTCCA	12	1.49	1
1595	AAACGA	11	0.95	1
1596	CGACGA	3	0.22	1
1597	AGTGCC	0	-5.1	1
1598	GCCGCC	3	0.19	1
1599	GCCTGG	12	0.13	1
1600	TGGAAA	15	2.14	1
1601	AAATTT	13	1.25	1
1602	CCTCGG	7	0.49	1
1603	ATGGTT	15	2.69	1
1604	TCAGCG	3	-0.5	1
1605	GCGGGC	3	0.18	1
1606	GGCTTA	15	1.97	1
1607	TTATAT	6	-0.43	1
1608	GTCACC	3	-0.54	1
1609	ACCCCA	0	-5.15	1
1610	CCAGCG	6	0.13	1
1611	GCGTAT	3	0.17	1
1612	GGAATC	12	-0.27	1
1613	GTGCGG	8	0.48	1
1614	CGGTCC	3	-0.2	1
1615	ATTGAA	11	0.7	1
1616	AAGCGT	15	1.64	1
1617	CGTCCG	15	1.23	1
1618	CCGCTC	4	0	1
1619	CTCATT	14	1.29	1
1620	ATTAGT	7	-0.12	1
1621	GACAAT	14	0.68	1
1622	GAATGA	9	0.53	1
1623	GCTGCG	7	0.43	1
1624	GCGGTT	12	-0.16	1
1625	GTTGTG	12	0.69	1
1626	GTGGCA	0	-2.75	1
1627	GCAATG	8	-0.37	1
1628	CTGATG	12	-0.14	1
1629	ATGCTC	0	-2.37	1
1630	CTCGGA	5	-0.56	1
1631	GGAGTC	11	-0.47	1
1632	GTCGGG	5	-0.72	1
1633	GGGCTG	2	-1	1
1634	CTGATC	12	0.95	1
1635	ATCGAA	14	0.89	1
1636	CTGTGG	12	0.05	1
1637	TGGGTG	0	-0.86	1
1638	GTGTGG	3	-1.63	1
1639	TGGTGT	8	-0.49	1
1640	TGTTAT	12	0.79	1
1641	TCCACG	3	-1.14	1
1642	ACGACA	4	0.02	1
1643	GCCTCA	0	-2.28	1
1644	CTGCTC	0	-0.65	1
1645	CGAAAA	15	1.03	1
1646	TGCTGC	15	2.89	1
1647	TGCCTA	3	-1.26	1
1648	CTTCTC	5	-0.65	1
1649	CTCCAC	2	-0.82	1
1650	CACCCT	14	2.17	1
1651	CCTTTC	12	-0.01	1
1652	TTCGTC	11	0.63	1
1653	GTCTTT	15	5.07	1
1654	GGTCAG	1	-1.59	1
1655	CAGTAC	3	-0.36	1
1656	TGGTTT	2	-0.79	1
1657	GTCACG	4	0.33	1
1658	GTTCCA	12	0.14	1
1659	CCAGAT	7	-0.49	1
1660	TCAGTT	7	-0.36	1
1661	GTTTTG	11	0.71	1
1662	AAAAAG	15	1.1	1
1663	ACTCAT	8	-0.26	1
1664	TCTATT	12	0.79	1
1665	ATTGTT	15	1.87	1
1666	GTTCTG	14	2.37	1
1667	ACCGCC	0	-3.73	1
1668	GATTTT	12	1.01	1
1669	TATGCC	15	1.15	1
1670	GCCTTC	9	-0.37	1
1671	AGGATA	3	-1.16	1
1672	ATATTG	11	0.79	1
1673	TTGTGT	13	1.87	1
1674	AGAATA	7	0.18	1
1675	TATTTG	13	1.18	1
1676	AGTCCG	4	-0.54	1
1677	CCGGTT	3	-0.6	1
1678	GAGAGT	3	-0.29	1
1679	TACATT	9	-0.51	1
1680	GCAGTT	9	0.56	1
1681	CTCACC	2	-1.31	1
1682	TGCCAG	0	-0.8	1
1683	GGCTCT	12	0.23	1
1684	CTTAGT	13	1.44	1
1685	GACTTT	3	-0.84	1
1686	TTTGAT	15	2.73	1
1687	GGTCGA	15	1.28	1
1688	AAGGCA	12	0.62	1
1689	GCATAC	1	-1.91	1
1690	CTTGCT	12	1.39	1
1691	GCTGGC	12	1.45	1
1692	GGCTCC	0	-3.1	1
1693	ATTGTA	15	2.39	1
1694	GTATCT	9	-0.22	1
1695	ACTGTT	10	-0.22	1
1696	CACACA	3	-0.31	1
1697	GCATTG	14	1.38	1
1698	CGAATT	15	1.56	1
1699	GTCTAT	12	-0.48	1
1700	CACCCC	3	-0.49	1
1701	GCTGTC	12	-0.35	1
1702	AGGACT	6	-0.42	1
1703	CTGCCT	2	-1.13	1
1704	CCTGCC	0	-1.05	1
1705	TGGCAT	15	2.86	1
1706	CATCGA	5	-0.21	1
1707	GATTGG	12	0.4	1
1708	TGGACC	3	-0.6	1
1709	ACCATC	11	0.92	1
1710	CTGCAT	11	-0.4	1
1711	TCTTAC	15	1.83	1
1712	TACATG	15	0.82	1
1713	CACCTT	12	0.4	1
1714	CTTCAT	15	3.08	1
1715	CATGCT	11	0.6	1
1716	GGCCTA	12	-0.37	1
1717	CTACAG	3	-1.45	1
1718	ATGTGC	10	0.67	1
1719	TGCACA	15	2.14	1
1720	ACAGGC	12	1.23	1
1721	GGCTAC	6	0.34	1
1722	GGCTTT	8	-0.19	1
1723	GAATTG	12	-0.33	1
1724	TTGGAG	3	-0.11	1
1725	GAGGTG	4	0.14	1
1726	CCAGAC	3	-1.61	1
1727	TATGAC	0	-1.01	1
1728	GTGTTT	13	1.14	1
1729	TTTGTG	15	2.25	1
1730	GTGAAT	0	-0.81	1
1731	CTGGCA	3	-1.37	1
1732	ATCGCT	5	0	1
1733	GCCATG	2	-1.12	1
1734	ATGACG	3	-0.09	1
1735	ACGATG	3	0.04	1
1736	ATGGGC	8	0.44	1
1737	GGCAAA	15	4.42	1
1738	ATTGGT	12	0.02	1
1739	CAACTA	4	-0.55	1
1740	GACCCA	3	-1.01	1
1741	GTTATA	12	0.48	1
1742	ATTGCC	15	1.27	1
1743	GCCCTA	15	1.55	1
1744	ACTCAC	15	2.12	1
1745	GCACCA	3	-0.95	1
1746	GTGTCT	14	0.76	1
1747	GGGGGA	15	1.09	1
1748	GTCATC	14	1.08	1
1749	ATCCTC	12	-0.11	1
1750	CTCAAT	0	-1.48	1
1751	GTTGAG	15	1.25	1
1752	GCACTG	13	0.83	1
1753	CGATTT	15	1.39	1
1754	CCACCC	0	-2.25	1
1755	CCCGCA	0	-1.06	1
1756	AACTTC	6	-0.69	1
1757	CTGTAT	3	0.35	1
1758	TATCAT	13	0.94	1
1759	CTAGCA	15	2.56	1
1760	GCAGCA	11	0.75	1
1761	GTCTGA	3	-0.12	1
1762	ATGGGG	0	-3.01	1
1763	GCTCAT	4	-0.63	1
1764	GGATTA	13	1.47	1
1765	TTAGTG	4	-0.7	1
1766	TTTGCT	15	6.63	1
1767	TTTGAA	12	1.34	1
1768	ACCTTG	1	-0.7	1
1769	GGAAAG	15	10.8	1
1770	CCACTG	0	-4.32	1
1771	CTGTGT	15	2.99	1
1772	TGTAAA	12	0.96	1
1773	GTCGGT	9	-0.53	1
1774	GGTGGG	12	0.74	1
1775	GGGCCA	0	-0.72	1
1776	TCCAAG	7	0.44	1
1777	AAGTCG	15	1.32	1
1778	TCGCTC	13	0.6	1
1779	CTCGTA	15	1.3	1
1780	TTGGTG	12	0.02	1
1781	GCGTTT	14	1.14	1
1782	TTTGAC	0	-0.74	1
1783	AAGGCG	5	-0.01	1
1784	GCGTTC	15	0.92	1
1785	TTCTTT	12	0.73	1
1786	GACTTG	7	0.07	1
1787	TTGTGG	5	-0.52	1
1788	GAGGGG	3	0.06	1
1789	GGGCAC	3	-0.03	1
1790	TCCGTC	3	-0.81	1
1791	GTCAGA	11	0.19	1
1792	GACACT	0	-2.51	1
1793	CTGGCC	12	0.91	1
1794	GCCCAG	1	-0.73	1
1795	TTCTAC	10	0.41	1
1796	ATCCAC	15	1.07	1
1797	CACTTT	12	-0.11	1
1798	GCCATC	9	0.42	1
1799	ATCTAC	14	1.15	1
1800	TACTGC	15	0.91	1
1801	TGCAGA	12	-0.05	1
1802	AGAGGC	12	-0.36	1
1803	AAACAA	15	2.22	1
1804	AGGATT	12	0.04	1
1805	ATTTCT	14	1.15	1
1806	AAAACC	14	1.99	1
1807	GGGGCA	0	-2.91	1
1808	GCGCTG	0	-1.42	1
1809	CTGAGC	5	0.03	1
1810	CAGACT	12	1.48	1
1811	ACTACG	3	-0.49	1
1812	ACGGAG	3	-0.13	1
1813	TTTCTG	14	1.5	1
1814	TTCTAT	10	-0.41	1
1815	GCCCTC	15	2.17	1
1816	CTCCCC	0	-1.47	1
1817	TTCGTG	7	0.34	1
1818	GTGCCC	12	0.72	1
1819	AATCCG	15	3.46	1
1820	CCGATG	3	-0.28	1
1821	ATGGTC	15	1.27	1
1822	CCCTCA	3	-1.17	1
1823	ACTCCA	4	-0.66	1
1824	AAGTTT	15	5.02	1
1825	TTAGCT	8	0.13	1
1826	TTAACT	10	0.64	1
1827	ACTTTT	15	2.28	1
1828	ACACCA	5	-0.5	1
1829	TTAACC	9	-0.36	1
1830	GGACCT	12	-0.48	1
1831	CGGGCC	5	0.05	1
1832	ATGACC	3	-0.9	1
1833	CGGTAC	3	-0.29	1
1834	ATCCAA	0	-0.92	1
1835	CAAGCC	0	-1.56	1
1836	GCCGAC	3	0.13	1
1837	TACCAC	15	1.29	1
1838	CACAAC	0	-4.44	1
1839	CTCATC	11	0.63	1
1840	ATCGGT	13	0.79	1
1841	GGTGTC	15	1.87	1
1842	ACAGCT	4	-0.47	1
1843	GTGGAC	0	-1.93	1
1844	AGCGGC	3	-0.99	1
1845	AAGATG	3	0.08	1
1846	ATGATC	4	0.18	1
1847	ACCCCC	0	-0.8	1
1848	CCCGAG	0	-1.37	1
1849	AGTGTC	2	-0.98	1
1850	GTCTGT	8	-0.53	1
1851	TGTGTC	1	-0.63	1
1852	ATGCGG	3	-0.14	1
1853	GCACAC	3	-0.45	1
1854	AGCGTG	3	-1.17	1
1855	GACTTC	5	-0.8	1
1856	TTCACG	3	0.09	1
1857	ACGAGG	0	-4.51	1
1858	GGGACG	3	-0.03	1
1859	ACGGCC	3	0.07	1
1860	TCAACC	7	0	1
1861	ATGTTG	15	2.29	1
1862	TTGCGA	13	0.91	1
1863	CGAGCC	2	-0.8	1
1864	GCCTCC	1	-1.85	1
1865	TTGGCA	8	0.14	1
1866	AAGGAT	15	1.64	1
1867	GTCCCG	2	-1.64	1
1868	CCGCTA	14	1.56	1
1869	CTACTG	1	-0.66	1
1870	CCCTCC	0	-3.78	1
1871	TTGATC	0	-0.97	1
1872	ATCTGG	3	-0.3	1
1873	TGGGGG	8	-0.48	1
1874	GGGAGT	1	-2.41	1
1875	GACCGC	3	-0.14	1
1876	CGCTTG	6	0.39	1
1877	TTCTTG	15	1.81	1
1878	TTGCAG	15	3.08	1
1879	CAGGCT	12	-0.25	1
1880	GCTCTG	4	-0.56	1
1881	CGCTGG	0	-2.72	1
1882	TGGCGC	5	0.28	1
1883	TTGACC	0	-1.55	1
1884	ACCACA	10	0.53	1
1885	ACATCC	3	0.33	1
1886	CATCCG	0	-1.2	1
1887	CCGGGG	6	0.19	1
1888	GTCCTG	11	0.71	1
1889	AATGAC	3	-0.19	1
1890	CTCTTG	12	-0.29	1
1891	GATTGC	6	-0.57	1
1892	TGCCAC	0	-1.04	1
1893	CATAAC	7	-0.15	1
1894	AGGAGT	3	-0.16	1
1895	CACTCC	3	-0.21	1
1896	AGCGAG	3	-1.69	1
1897	GCTGTG	15	1.94	1
1898	ATGGCC	7	0.36	1
1899	AATGCC	15	3.55	1
1900	GCGTCA	3	0.02	1
1901	TCACTG	3	-0.21	1
1902	GGTCGC	13	1.31	1
1903	GAGGGA	0	-0.78	1
1904	GGAAGG	1	-0.86	1
1905	ACTCGT	15	1.4	1
1906	CTCGGG	7	-0.14	1
1907	GGGGCC	8	0.41	1
1908	GCCTTG	0	-3.52	1
1909	TTCAGC	0	-1.27	1
1910	CGGCCA	3	-0.1	1
1911	ACAGCG	15	3.74	1
1912	GCGATG	0	-2.45	1
1913	ATGATT	13	0.76	1
1914	ATTCGA	15	0.97	1
1915	GATGGC	11	-0.03	1
1916	GGCCTC	6	-0.55	1
1917	TTCTGG	5	-0.45	1
1918	TGGCTG	1	-0.63	1
1919	ATCGAC	3	-0.43	1
1920	GACCTA	0	-0.89	1
1921	TCTGAC	15	1.08	1
1922	TACTCC	0	-3.77	1
1923	TCCGTG	0	-1.97	1
1924	GCTTTG	15	3.36	1
1925	TTGCTC	12	-0.39	1
1926	CTCATG	3	-1.19	1
1927	CTCTGC	0	-0.82	1
1928	TGCCTC	1	-0.61	1
1929	CGCAGT	5	0.28	1
1930	ATGTGT	15	3.02	1
1931	TGTGCT	15	3.51	1
1932	GCTAAG	15	3.52	1
1933	GCAGGG	3	-0.28	1
1934	CTTTCG	8	0.17	1
1935	GATCTC	15	1.35	1
1936	GGACAC	1	-1.84	1
1937	CACGAA	3	-0.85	1
1938	CAGCCG	0	-2.75	1
1939	CCGTAT	3	-0.67	1
1940	TATGTG	14	0.95	1
1941	GGAGCC	0	-0.75	1
1942	TACAGC	0	-3.53	1
1943	ATCCCG	0	-0.75	1
1944	CCGTCC	3	-0.18	1
1945	ATGGGA	15	2.85	1
1946	CTGCGA	8	0.52	1
1947	CGATGC	0	-1.61	1
1948	TGCTTC	0	-0.61	1
1949	TTCATC	0	-1.89	1
1950	GGCAAC	0	-2.77	1
1951	AACGCT	7	0.27	1
1952	ATAGAG	1	-1.1	1
1953	TTTATC	10	-0.19	1
1954	ATCATC	3	-0.44	1
1955	GGTGTT	13	1.71	1
1956	GAATCC	3	-1.1	1
1957	TCCGAC	15	1.99	1
1958	GACATC	0	-1.66	1
1959	GCTGAC	14	2.05	1
1960	CAGCCC	0	-5.18	1
1961	CCCCAG	6	-0.4	1
1962	CTCTCA	0	-5.36	1
1963	CTAACC	0	-1.63	1
1964	AACACT	3	-0.59	1
1965	ACTGGG	3	-0.65	1
1966	GGGAAG	12	0.99	1
1967	GCACGG	1	-1.52	1
1968	GGGCCG	3	0.08	1
1969	CCGGCC	0	-0.87	1
1970	GCCAGT	3	-1.46	1
1971	GTGCAG	7	-0.17	1
1972	AGTGGG	0	-2.5	1
1973	CCCCTT	7	0.49	1
1974	CCAGTC	3	-0.77	1
1975	ACCCCT	0	-0.99	1
1976	CACAGG	0	-0.99	1
1977	ACAGGG	3	0.13	1
1978	GGGTGC	7	-0.5	1
1979	TGCCCA	12	-0.29	1
1980	GTGTAA	12	0.13	1
1981	GTGAAG	10	0.54	1
1982	TCTCGA	15	2.47	1
1983	CGAGCG	1	-1.79	1
1984	GCGAAG	5	-0.23	1
1985	CGCTAT	10	-0.51	1
1986	GGAGAG	12	-0.3	1
1987	TTTGCG	3	0.14	1
1988	GCGACG	11	0.62	1
1989	ACGGTC	15	1.55	1
1990	AAGGCC	9	0.34	1
1991	AACCAA	4	-0.65	1
1992	GTCGCC	10	-0.02	1
1993	ATTAAG	15	3.85	1
1994	AAAATC	15	2.03	1
1995	ATAAAT	8	0.07	1
1996	GCCTTA	15	1.66	1
1997	GAGATA	2	-1.56	1
1998	TTACAG	7	-0.34	1
[truncated: 1,925 more rows]

## Sheet: C57BL6_TS26_vs_C57BL6J_TS23
	Codon Pair	Stat	Effect Size	p-value
0	ATGTCT	8	1.48	1
1	TCTCCA	3	-0.1	1
2	CCACTT	6	1.1	1
3	CTTATA	6	1.06	1
4	ATAAGA	6	0.53	1
5	AGAAGC	6	-0.17	1
6	AGCATT	7	1.34	1
7	ATTGTC	4	-0.27	1
8	GTCGAT	9	2.61	1
9	GATATC	9	2.07	1
10	ATCACT	6	0.41	1
11	ACTGAA	8	1.58	1
12	GAAGTT	8	1.15	1
13	GTTTTC	8	1.56	1
14	TTCAAT	6	0.88	1
15	AATCAA	8	1.66	1
16	CAATAT	6	0.35	1
17	TATGCA	6	0.23	1
18	GCATCA	5	-0.23	1
19	TCACAA	6	0.39	1
20	CAAAGT	6	0.26	1
21	AGTTGT	9	5.23	1
22	TGTGAT	6	0.21	1
23	GATGGA	6	0.62	1
24	GGAGCA	7	1.03	1
25	TCACTT	6	0.19	1
26	CTTAGC	3	-0.46	1
27	AGCAAG	2	-1.48	1
28	AAGAAA	7	1.37	1
29	AAAGAC	9	2.56	1
30	GACCTG	2	-1.38	1
31	CTGAAA	9	2.78	1
32	AAAAAC	7	1.56	1
33	AACCTC	1	-1.37	1
34	CTCCTT	6	-0.17	1
35	CTTGAG	6	0.5	1
36	GAGAGA	6	0.09	1
37	AGAGAA	9	2.8	1
38	GAACTT	8	1.75	1
39	CTTGGA	6	0.42	1
40	GGAGAT	9	3.19	1
41	GATGTC	7	1.33	1
42	GTCCTT	9	2.91	1
43	CTTCAG	7	1.17	1
44	CAGAGA	9	3.73	1
45	AGACCA	6	-0.04	1
46	CCACAT	2	-0.69	1
47	CATGAC	6	0.05	1
48	GACCCT	1	-1.25	1
49	CCTGAG	0	-2.78	1
50	GAGACG	1	-1.4	1
51	ACGATA	6	0	1
52	ATAGAC	8	1.48	1
53	CTGACC	3	-1.14	1
54	ACCCTA	3	0.09	1
55	CTAGAA	6	0.45	1
56	CTTCTG	9	3.37	1
57	CTGGAT	3	-0.91	1
58	GATCGC	3	-0.48	1
59	CGCGAC	6	1.28	1
60	GACTGC	2	-1.53	1
61	TGCAAC	3	-0.55	1
62	AACGGG	0	-3.69	1
63	GGGCGT	7	0.76	1
64	CGTGTT	6	0.79	1
65	GTTGAT	8	1.63	1
66	GATTTC	4	-0.57	1
67	TTCAAC	0	-2.68	1
68	AACGAA	3	0.3	1
69	GAATTC	7	1.54	1
70	TTCCTC	0	-1.9	1
71	CTCCTG	0	-2.35	1
72	CTGTTC	3	-0.81	1
73	TTCCTT	0	-0.99	1
74	CTTTTC	8	1.83	1
75	TTCAAG	6	0.38	1
76	AAGATT	6	0.5	1
77	ATTGCT	7	1.63	1
78	GCTCAA	6	1.01	1
79	CAAGCT	6	0.88	1
80	GCTTGC	6	0.61	1
81	TGCTAT	6	0.63	1
82	TATTAT	9	5.08	1
83	TATGCT	9	1.79	1
84	GCTCTC	6	0.6	1
85	CTCGAT	0	-2.82	1
86	GATCAG	6	1.06	1
87	CAGGCC	0	-3.03	1
88	GCCGCA	0	-3.06	1
89	GCAGAG	3	-0.37	1
90	GAGCTA	5	0.75	1
91	CTAGGC	0	-2.26	1
92	GGCGAG	3	-0.39	1
93	GAGAAG	4	0.4	1
94	AAGAGA	7	1.22	1
95	AGAGCC	6	-0.7	1
96	GCCCTG	1	-1.4	1
97	CTGCCC	0	-3.69	1
98	CCCAAT	0	-3.93	1
99	AATGAA	9	2.96	1
100	GAAAAG	9	2.13	1
101	AAGAGG	3	0.13	1
102	AGGAAC	6	-0.2	1
103	AACCTG	3	-0.65	1
104	CTGTCA	3	-0.24	1
105	CAAGAT	7	1.3	1
106	CGCAGG	1	-1.34	1
107	AGGCAA	6	0.27	1
108	CAAGAA	9	3.76	1
109	GAAGAC	5	-0.31	1
110	GACCAA	4	-0.39	1
111	CAAAGG	8	1.69	1
112	AGGAGA	9	4.07	1
113	AGATTC	6	-0.27	1
114	TTCGAG	6	0.33	1
115	GAGCCC	1	-0.89	1
116	CCCCGA	0	-2.47	1
117	CGAAGC	1	-1.14	1
118	AGCAGA	6	-0.01	1
119	AGACAA	6	1.03	1
120	CAACTG	2	-1.16	1
121	CTGGAC	3	-0.81	1
122	GACGAA	5	0.02	1
123	GAAGAA	9	4.38	1
124	GAACCT	4	-0.43	1
125	CCTGGG	0	-1.95	1
126	GGGCGC	0	-2.55	1
127	CGCCGA	0	-2.48	1
128	AGCTGG	2	-1.33	1
129	TGGCAG	2	-1.01	1
130	CAGAAG	7	0.86	1
131	AGACGT	6	0.38	1
132	CGTGAG	3	0.43	1
133	GAGCAG	3	-0.37	1
134	CAGGAG	1	-1.26	1
135	GAGGAG	3	-0.2	1
136	GAGCGC	3	-1.05	1
137	CGCGCT	3	-0.13	1
138	GCTGAG	7	0.48	1
139	CAGCGG	1	-1.89	1
140	CGGCTG	2	-1.17	1
141	CTGGAG	3	-0.32	1
142	CAGCGC	0	-2	1
143	CGCTAC	2	-1.1	1
144	TACAGG	7	1.09	1
145	AGGCAG	0	-1.44	1
146	CAGCAC	0	-2.05	1
147	CACCGC	3	-0.33	1
148	CGCGAT	4	-0.03	1
149	GATGAA	9	3.87	1
150	GAAGAG	8	1.18	1
151	AGACTG	6	1	1
152	CTGCAA	2	-0.95	1
153	AGGCGA	7	0.96	1
154	CGAGAA	6	0.27	1
155	GAACTG	4	-0.01	1
156	GAGGAA	3	0.36	1
157	GAACGC	1	-0.9	1
158	CGCCTT	2	-0.77	1
159	CTTGCA	6	0.53	1
160	GAGAAA	9	4.07	1
161	AAAGAG	8	1.18	1
162	GAGCCG	1	-1.33	1
163	CCGCTT	3	0	1
164	CTTGGC	3	0.43	1
165	GGCTGG	0	-2.14	1
166	TGGAGT	6	1.26	1
167	AGTAAG	9	2	1
168	AAGGGT	4	-0.17	1
169	GGTCGT	6	1.39	1
170	CGTGAC	6	-0.1	1
171	GACGCG	4	-0.24	1
172	GCGGAG	3	-0.16	1
173	GAGTTT	9	2.58	1
174	TTTTCT	6	0.26	1
175	TCTGAG	5	0.14	1
176	GAGGTA	4	0.25	1
177	GTAGAG	3	-0.75	1
178	GAACAG	3	-0.27	1
179	CAGCAA	2	-0.67	1
180	CAAGAG	6	1.08	1
181	GAGAGG	1	-1.74	1
182	CAGGAA	5	0.31	1
183	GAACTC	9	4.94	1
184	CTCAAG	4	0.16	1
185	AAGGGC	5	-0.32	1
186	GGCAAG	7	0.4	1
187	GGCCAA	7	0.76	1
188	CAAACA	6	0.37	1
189	ACAGAA	9	5.25	1
190	AGAAGG	9	3.31	1
191	AGGCTG	5	0.17	1
192	CTGCAG	0	-2.08	1
193	AAGCGC	6	0.97	1
194	CTACGC	0	-2.92	1
195	CGCGAA	3	-0.24	1
196	GAACCC	2	-1.29	1
197	CCCCTG	0	-2.55	1
198	CTGCTA	2	-1.34	1
199	CTAAGG	9	3.51	1
200	AGGCGC	3	-0.52	1
201	GATCTG	7	0.98	1
202	GAGTTG	9	6.62	1
203	TTGAGG	6	0.07	1
204	GAACAA	9	2.53	1
205	CGCGAG	3	-0.03	1
206	CAGAGG	4	0.22	1
207	GAGCTG	3	-0.34	1
208	CTGAGG	5	-0.25	1
209	CTGAAT	9	1.82	1
210	AATCGA	6	0.02	1
211	CGAAGG	3	-0.57	1
212	GAGCAA	5	-0.31	1
213	AGGCGT	2	-0.48	1
214	CTAAGA	6	0.7	1
215	AGACGC	0	-2.72	1
216	CTGGCT	3	-0.32	1
217	GAGGAC	3	-0.76	1
218	GACGAG	3	0.03	1
219	CTGACG	3	-0.59	1
220	ACGCGG	3	-0.85	1
221	CGGATC	1	-1.5	1
222	ATCCGG	3	-0.15	1
223	CGGGAA	3	-0.31	1
224	CCCGAC	3	-0.02	1
225	GAGAGC	3	-0.61	1
226	ATTACC	6	-0.39	1
227	ACCCAG	1	-2.06	1
228	AGGTGG	6	-0.34	1
229	CAGTGG	3	-0.18	1
230	CAGCTC	3	-0.6	1
231	CTCGAA	7	1.64	1
232	GAAAAC	8	1.81	1
233	AACGAG	3	-0.33	1
234	GAGGCA	1	-1.78	1
235	GCAGAC	3	-0.84	1
236	GACGCC	4	0.11	1
237	GCCCGT	3	-0.65	1
238	CGTCAG	3	-0.67	1
239	CAGAAC	0	-3.4	1
240	AACAAG	6	0.44	1
241	AAGGTC	2	-0.81	1
242	GTCTAC	3	-0.29	1
243	TACTCT	9	2.36	1
244	TCTAGG	8	1.71	1
245	AGGCCT	2	-0.89	1
246	CCTAGC	1	-1.71	1
247	AGCAGG	2	-0.71	1
248	AGGCTT	9	2.39	1
249	CTTCGC	3	-0.71	1
250	CGCCAG	3	-0.13	1
251	CTGGGG	0	-2.42	1
252	GGGGAG	1	-2.11	1
253	GAGCGT	7	0.44	1
254	CTCCGG	4	0.28	1
255	CGGGAG	3	-0.35	1
256	CGCCGC	3	-0.45	1
257	GACCTC	0	-2.12	1
258	CTCCAA	6	-0.2	1
259	CAACAG	2	-0.99	1
260	CGTCCC	1	-1.74	1
261	CCCGCT	1	-1.16	1
262	GAGGCG	3	0.09	1
263	GCGCGC	3	-0.62	1
264	CGCAAC	0	-2.93	1
265	AACCAG	3	-1.01	1
266	TGGGAG	1	-1.93	1
267	AGGCCG	3	-0.39	1
268	CCGCAG	3	-1.35	1
269	CGGGCG	3	-0.47	1
270	CGCCTG	6	0.31	1
271	CGGTTC	3	-0.78	1
272	TTCCGC	0	-2.32	1
273	GACAGG	5	0.71	1
274	AGGGAG	5	-0.18	1
275	CGCTTC	3	-0.78	1
276	TTCCGG	3	0.03	1
277	AAGCTG	3	-0.05	1
278	CAACGA	5	0.44	1
279	CGAGCA	9	1.68	1
280	GAGCTC	3	-0.56	1
281	CTCCAG	3	-1.03	1
282	CAGGAC	2	-1.34	1
283	GACAGC	1	-1.74	1
284	AGCCTC	0	-2.04	1
285	CTCCTA	5	0.56	1
286	CTAGAT	8	1.14	1
287	CGACTC	2	-0.88	1
288	CGAGAG	3	-0.41	1
289	GAGCCA	3	-0.72	1
290	CCAAAC	5	-0.24	1
291	AACAGG	7	1.26	1
292	AGGAGC	2	-1.06	1
293	AGCCGG	3	-0.37	1
294	CGGCAA	4	0.03	1
295	AGGGAA	8	1.12	1
296	GAAAGC	5	0.32	1
297	AGCCAG	0	-1.72	1
298	CGCACA	1	-0.86	1
299	ACACTG	3	-1.01	1
300	CTGTAC	3	0.03	1
301	TACGCC	4	0.1	1
302	GCCAAA	7	0.97	1
303	AAACCC	8	1.57	1
304	CCCAGC	1	-1.96	1
305	CAGCGT	2	-0.94	1
306	CGTAGG	4	0.05	1
307	GAACGG	1	-0.87	1
308	CTGTTG	5	-0.24	1
309	TTGCAA	4	-0.1	1
310	CAGCAG	1	-1.58	1
311	AGGAAA	9	1.85	1
312	AAACAC	8	1.42	1
313	GAGGAT	3	0.12	1
314	AAGCGG	3	0.23	1
315	CAAGAC	3	-0.65	1
316	CAGCGA	0	-2.31	1
317	GAAAGG	8	1.36	1
318	AGGAGG	9	1.73	1
319	CAGTAT	6	0.11	1
320	TATCAG	6	1.03	1
321	GAGCGG	3	-0.66	1
322	GAAAGA	6	1.11	1
323	CTGCGG	2	-1.18	1
324	CGGGAT	1	-1.32	1
325	GAAGAT	9	4.1	1
326	AGGGAT	9	5.12	1
327	AAATGG	7	1.15	1
328	TGGCAA	6	-0.34	1
329	CAACCA	3	-0.51	1
330	CCAAGG	2	-0.98	1
331	AAAGAA	9	4.04	1
332	GAAAAT	9	2.11	1
333	GTTCGT	6	0.84	1
334	CGTAGT	8	1.12	1
335	AGTAAC	6	-0.22	1
336	AGGCTC	0	-2	1
337	CTCTTC	1	-1.47	1
338	TTCACC	0	-2.49	1
339	ACCAAA	4	0.38	1
340	AAACGC	7	0.68	1
341	CGCAGA	1	-1.8	1
342	AGAGGG	6	0.31	1
343	GGGGAT	3	-1.02	1
344	GATGAG	3	0.24	1
345	CCCATC	0	-2.9	1
346	ATCCAG	7	0.6	1
347	CAGCTG	1	-1.1	1
348	CTGGAA	3	0.26	1
349	GATTCT	7	1.29	1
350	TCTCAG	5	-0.04	1
351	GAGCGA	2	-1.21	1
352	CAGGAT	7	1.06	1
353	GATCGG	3	0.38	1
354	CGGCGG	3	0.03	1
355	CGGCCT	0	-1.83	1
356	CCTCTG	3	-0.21	1
357	AGAGAG	8	1.62	1
358	CGTCGA	8	1.24	1
359	CGACAG	7	0.6	1
360	GACCGT	1	-1.25	1
361	CAGATC	3	0.28	1
362	ATCCTA	4	0.33	1
363	CTAGAG	5	0.23	1
364	CAGTTT	9	3.17	1
365	TTTCAG	9	3.01	1
366	GAGCAC	7	0.78	1
367	CACCAA	3	-0.73	1
368	CAACGG	3	-0.51	1
369	GAAGCC	1	-1.26	1
370	GCCAGA	7	1.58	1
371	AGAAGA	9	2.73	1
372	AGACGA	6	1.07	1
373	CGAGAT	6	-0.11	1
374	ACGTTC	4	-0.16	1
375	TTCCAG	3	-0.64	1
376	CAGGGA	2	-0.89	1
377	GGAGAA	6	-0.07	1
378	GAATCG	9	2.88	1
379	TCGAGA	6	0.13	1
380	AGACGG	7	1.13	1
381	GAGGGC	3	-0.51	1
382	AAGTTC	6	0.29	1
383	CGGACA	5	0.53	1
384	AGGCGG	5	-0.04	1
385	CGGCGT	3	0.07	1
386	CGTCAA	6	0.54	1
387	TTCCAA	3	-0.7	1
388	CACCTC	0	-2.19	1
389	CTTCGG	3	0.28	1
390	CGGCAG	0	-2.08	1
391	GAATGC	5	-0.55	1
392	TGCGAC	0	-3.42	1
393	GACAGA	8	1.49	1
394	AGAAAA	8	1.52	1
395	AAATCT	9	2.73	1
396	TCTCGT	7	1.14	1
397	CGTGAA	9	2.75	1
398	CGGGAC	3	-0.86	1
399	GACCAG	3	0.24	1
400	TTCCGT	3	-0.03	1
401	CGTCGG	1	-1.12	1
402	CGCCAC	6	0.49	1
403	CACCTG	1	-1.52	1
404	GAACGT	5	-0.51	1
405	CCATCC	2	-0.8	1
406	TCCCGC	4	0.04	1
407	CGCCGG	3	-0.35	1
408	CACCAG	0	-2.11	1
409	CCATTC	0	-2.1	1
410	AGATCA	6	0.79	1
411	TCATTC	7	1.23	1
412	CTCAGA	9	2.7	1
413	AAATTC	6	0.47	1
414	TTCCAT	6	0.04	1
415	CATGAG	7	0.87	1
416	CGTGGC	4	0.06	1
417	CGTTTG	9	2.12	1
418	AGGGTG	3	-0.51	1
419	GTGGAG	3	-0.92	1
420	CAGCTT	8	1.49	1
421	CGCGGA	6	1.12	1
422	GGACAG	6	-0.66	1
423	GAATGT	9	2.47	1
424	TGTGAC	0	-2.28	1
425	AAATTA	9	3.83	1
426	TTACAC	9	2.87	1
427	CACCGG	1	-1.37	1
428	GAACTA	9	4.81	1
429	GAGGTC	3	-0.04	1
430	GTCCGC	2	-0.9	1
431	AGAAAG	9	2.18	1
432	AAGCTC	2	-1.26	1
433	CTCCGC	2	-0.89	1
434	CTCAGG	2	-0.82	1
435	CGCCGT	3	-0.94	1
436	CGTCAT	6	-0.16	1
437	GAGTTC	3	-0.01	1
438	AAGCAG	7	0.93	1
439	CTGCGC	3	-0.87	1
440	CGCCTC	1	-1.36	1
441	GAACCG	0	-1.91	1
442	CCGGAC	1	-1.47	1
443	CTCCGT	6	1.1	1
444	TGCGTC	3	-0.54	1
445	GTCGAG	3	0.46	1
446	GACAGT	2	-0.34	1
447	AAGATC	7	0.51	1
448	ATCCGC	6	0.77	1
449	AGGGAC	0	-2.27	1
450	GGACTG	2	-0.79	1
451	CTTGAC	9	6.05	1
452	CTCGAC	3	0.11	1
453	AAAGTC	6	1.15	1
454	GTCCGT	0	-4.66	1
455	CAAGGG	2	-0.92	1
456	GGGCTC	0	-2.06	1
457	CTCGGC	0	-2.29	1
458	CGGCGC	4	0.16	1
459	CGTCTC	6	0.45	1
460	CTCCAT	4	-0.62	1
461	CGGTGC	2	-0.93	1
462	TGCCTG	3	-0.85	1
463	CAATTT	6	0.3	1
464	TTTCGC	5	0.59	1
465	CGCTTT	7	0.66	1
466	TTTGAG	5	0.42	1
467	CAGTTG	9	2.92	1
468	TTGAGA	9	3.34	1
469	AGACAG	7	1.37	1
470	AGAGTC	6	1	1
471	GAGCTT	9	3.52	1
472	CTTCGT	7	1.45	1
473	CTGCTG	1	-1.4	1
474	CTGCAC	3	-0.52	1
475	CAGGTG	0	-3.71	1
476	GTGGGT	3	-0.37	1
477	GGTGGC	0	-2.26	1
478	GGCAGG	3	-0.19	1
479	CGTCGT	7	0.93	1
480	GACAAC	4	0.15	1
481	AACAGA	6	0.68	1
482	GAAGTA	6	0.96	1
483	GAAGGG	2	-0.71	1
484	GGGCAG	3	-0.66	1
485	CGCCAA	0	-2.9	1
486	GTAGAA	9	3.81	1
487	CACCCA	2	-1.28	1
488	CCACGC	1	-1.33	1
489	TTGCGC	3	-0.95	1
490	AAGCGA	7	1.09	1
491	GATGGT	5	-0.27	1
492	GGTCAA	2	-0.9	1
493	CAATAC	2	-0.86	1
494	TACCTG	1	-1.52	1
495	TTTGCC	3	0.04	1
496	GCCAGG	3	-0.15	1
497	GATACG	5	0.63	1
498	ACGATT	9	2.89	1
499	ATTCGT	6	0.77	1
500	CGTCGC	2	-0.95	1
501	CTACGT	8	1.28	1
502	CAAAGA	6	0.21	1
503	CAAATC	5	-0.02	1
504	ATCCGT	7	1.33	1
505	ATCCTG	3	-0.51	1
506	GAGCCT	2	-1.22	1
507	CCTGGT	2	-0.98	1
508	GGTACA	7	0.9	1
509	ACACGC	5	0.71	1
510	GCCAAT	3	-0.21	1
511	AATGTC	7	1.35	1
512	GTCCCA	2	-1.11	1
513	CCAGTG	2	-0.96	1
514	GTGCGT	3	-0.1	1
515	CGTTCC	2	-0.94	1
516	TCCAGC	3	-1.22	1
517	AGCCCT	2	-1.35	1
518	CCTCTC	2	-0.76	1
519	CTCTAT	4	-0.49	1
520	TATGAG	3	0.48	1
521	GAGTAC	3	-0.1	1
522	TACATC	1	-1.84	1
523	AGGTCT	2	-0.63	1
524	TCTCAA	6	0.68	1
525	TACCGC	3	-0.15	1
526	CGCCCT	0	-5.73	1
527	CCTTAA	9	2.67	1
528	ATGGAG	3	0.38	1
529	TTGCCT	3	-0.52	1
530	CCTCCT	2	-1.26	1
531	CCTCCG	2	-1.54	1
532	CCGGGA	1	-1.52	1
533	GGAAAC	6	0.1	1
534	AACCGG	3	-0.37	1
535	CGGAGG	2	-0.86	1
536	AGGGTT	9	6.06	1
537	GTTTCC	9	2.94	1
538	TCCATC	3	-0.01	1
539	ATCAAT	9	1.85	1
540	AATAAC	7	0.95	1
541	AACCCT	0	-3.44	1
542	CCTCAA	3	-0.52	1
543	GAGACA	5	-0.08	1
544	ACATCT	7	0.53	1
545	TCTGGC	0	-1.9	1
546	GTTCCT	6	0	1
547	CCTACC	2	-1.53	1
548	ACCACC	3	-0.89	1
549	ACCTCA	2	-0.89	1
550	TCAGCC	1	-1.12	1
551	GCCGGG	0	-1.89	1
552	GGGTTT	8	1.68	1
553	TTTCCC	2	-0.9	1
554	CCCACC	0	-2.44	1
555	CAGTCA	5	-0.21	1
556	TCATCT	5	-0.07	1
557	TCTAAG	8	1.9	1
558	ATCTCC	6	0.29	1
559	TCCTTG	5	0.22	1
560	TTGAAG	9	3.6	1
561	CGCTCC	2	-1.59	1
562	TCCACC	3	-0.82	1
563	ACCTAC	2	-0.37	1
564	GCCTAC	3	-0.37	1
565	CCTTCC	2	-1.09	1
566	TCCATG	3	-1.49	1
567	ATGATG	7	1.13	1
568	ATGAGC	3	-0.81	1
569	AGCAAC	0	-3.15	1
570	AACCGC	0	-1.87	1
571	CGCAGC	1	-0.98	1
572	AGCTCA	2	-0.87	1
573	TCAGGA	5	0.03	1
574	GGAGGC	1	-1.11	1
575	GGCCAG	3	-0.75	1
576	CAGTCC	3	-1.03	1
577	TCCCTG	0	-2.29	1
578	CTGCCG	1	-1.48	1
579	CCGAGC	3	-0.71	1
580	AGCTCC	2	-1.25	1
581	TCCATT	4	0.15	1
582	ATTCTC	9	2.49	1
583	AAGACC	7	0.64	1
584	ACCTCC	1	-1.37	1
585	TCCCTC	3	-0.23	1
586	CTCAAC	1	-1.28	1
587	CCTCCA	2	-1.45	1
588	CCAGGT	2	-0.93	1
589	GGTTCT	6	-0.52	1
590	TCTCTG	1	-1.7	1
591	CAGAGC	2	-1.38	1
592	AGCAAA	9	3.35	1
593	AAACCA	8	1.49	1
594	TCCAAC	1	-1.64	1
595	CTCTCT	3	0.09	1
596	TCTTCA	6	0.4	1
597	TCAGTC	2	-1.14	1
598	GTCCAC	0	-2.58	1
599	CACTAT	7	1.21	1
600	GCTGAT	9	2.35	1
601	GAAGGC	3	0.36	1
602	AAGCCA	2	-0.37	1
603	CCACTC	3	-1.17	1
604	CTCACG	3	-0.53	1
605	ACGGAC	1	-2.07	1
606	GACAAG	3	0.12	1
607	AAGAAC	6	0.28	1
608	AAGGAC	4	0.26	1
609	GACAAA	6	0.99	1
610	AGGGGC	2	-0.78	1
611	GGTAAA	9	1.88	1
612	AAAGGC	6	0.58	1
613	GGCACA	0	-1.33	1
614	ACAGGA	6	0.99	1
615	GGAACT	6	0.46	1
616	ACTCGG	7	1	1
617	ACCATG	2	-1.01	1
618	ATGCTA	9	2.51	1
619	AAAACT	9	2.31	1
620	ACTCTT	6	0.94	1
621	CTTCAA	6	0.47	1
622	GGGTCT	2	-0.91	1
623	CAGAGT	7	0.79	1
624	AGTGAT	8	2.11	1
625	GAAATG	9	2.41	1
626	ATGGCA	3	0.11	1
627	GCAATA	6	1.32	1
628	ATAGCA	8	1.49	1
629	GCAAAT	8	1.66	1
630	AATCAG	6	0.32	1
631	CAGACA	4	-0.64	1
632	ACACCG	2	-1.09	1
633	CCGAAC	1	-1.61	1
634	AACTTG	6	0.5	1
635	TTGATA	9	1.49	1
636	ATACCA	6	0.41	1
637	CCATTT	6	0.03	1
638	TTTGGA	6	0.34	1
639	GGAGAC	0	-2.23	1
640	GACGTG	3	0.21	1
641	GTGGTG	3	-1.02	1
642	GTGGGC	3	-0.39	1
643	GGCTGT	2	-0.75	1
644	TGTCTG	2	-0.92	1
645	CTGGCG	1	-1.64	1
646	GCGATT	6	-0.01	1
647	ATTCAC	9	3.07	1
648	CACATA	8	1.98	1
649	ATAAAG	8	1.82	1
650	AAGAGC	0	-4.69	1
651	AGCTGT	1	-1.09	1
652	TGTAGA	6	0.36	1
653	AGGTTC	6	0.98	1
654	CGTTTT	6	0.16	1
655	TTTAAT	9	6.63	1
656	AATCTG	8	1.83	1
657	TTCATG	3	0.26	1
658	ATGCGT	5	0.59	1
659	CGTGTC	0	-1.54	1
660	GTCTCC	0	-2.01	1
661	TCCATA	6	0.66	1
662	ATAAAC	8	1.6	1
663	AACAAC	3	-0.21	1
664	AACATT	8	1.22	1
665	ATTGTG	6	0.62	1
666	GTGAAA	8	1.88	1
667	AAATGT	8	1.94	1
668	TGTACA	6	-0.24	1
669	ACAAAA	9	2.59	1
670	AAAATT	9	2.09	1
671	CGTCAC	3	-0.39	1
672	CACTTG	2	-1.02	1
673	TTGAAA	9	3.22	1
674	AAAGCT	8	1.74	1
675	GCTGTT	8	1.2	1
676	GTTAAT	7	1.43	1
677	AATAAT	6	1.13	1
678	AACCTT	9	8.19	1
679	CTTGTA	6	0.1	1
680	GTACTT	6	0.92	1
681	CTTAGG	6	0.39	1
682	AGGTTT	9	2.63	1
683	TTTGGC	6	-0.12	1
684	GAGATG	3	0.1	1
685	ATGAAG	7	0.55	1
686	AAGTAC	6	0.18	1
687	TACTTT	7	0.76	1
688	TCTGTA	7	1.37	1
689	GTACAG	7	0.43	1
690	CAGGTT	8	1.58	1
691	GTTCCC	3	0.22	1
692	CCCAGA	2	-0.82	1
693	GATGAT	9	2.52	1
694	CGGAAT	5	0.44	1
695	AATTTT	6	1.24	1
696	TTTATT	9	2.02	1
697	ATTTAC	6	0.77	1
698	TACTTG	4	-0.28	1
699	TTGGAA	6	0.38	1
700	CTAATG	9	5.18	1
701	ATGCAT	9	2.6	1
702	CATGAT	9	3.02	1
703	GGCGAT	3	-0.02	1
704	GATCCA	6	0.17	1
705	CCAGAA	6	0.25	1
706	AGCCCC	1	-1.71	1
707	CCCCCT	0	-1.99	1
708	CCTATT	6	0.6	1
709	ATTCCC	6	0.78	1
710	CCCTTA	3	-0.34	1
711	TTAGGC	6	0.68	1
712	GGCGGT	3	-0.66	1
713	GGTGCA	5	0.54	1
714	GCAGAA	9	1.94	1
715	GAATCA	6	0.74	1
716	TCACAT	7	1.23	1
717	CATCTT	6	1.04	1
718	CTTTAT	9	4.65	1
719	TATGAA	9	2.56	1
720	GTAATA	6	0.35	1
721	ATACAG	6	0.05	1
722	CAGAAA	9	2.54	1
723	GGCTGC	1	-1.64	1
724	TGCTTT	7	1.1	1
725	TTTACT	6	0.54	1
726	GTAATG	9	3.16	1
727	ATGCAC	0	-1.64	1
728	TTGATG	9	3.43	1
729	CATAAA	8	1.49	1
730	AACTCC	2	-1.53	1
731	TCCAGT	3	-0.26	1
732	AGTATC	2	-0.52	1
733	ATCTGC	3	-0.12	1
734	TGCAGG	2	-1.15	1
735	GTGGAA	8	1.57	1
736	GAAGTG	7	1.06	1
737	GAATTT	9	3.69	1
738	TTTATG	8	2.12	1
739	ATGTTC	3	-0.25	1
740	TTCTCC	3	-0.26	1
741	TCCTAT	9	2.44	1
742	TATGGA	6	-0.48	1
743	AACTTT	6	0.13	1
744	GGCTAT	5	-0.44	1
745	GGATTT	6	0.99	1
746	TTTTCA	6	0.61	1
747	CATCAG	6	-0.08	1
748	CAGTTA	9	4.23	1
749	TTAAAA	9	3.91	1
750	AAACCT	6	1.22	1
751	CCTCTT	7	1.02	1
752	AAAGCC	9	1.99	1
753	GCCATT	7	0.66	1
754	ATTGAG	7	0.54	1
755	CCATCT	2	-0.83	1
756	TCTATG	6	0.48	1
757	ATGTTT	7	1.31	1
758	ATGAAT	9	3.21	1
759	AATATT	9	1.92	1
760	ATTGCA	6	0.45	1
761	GCACCT	2	-0.72	1
762	CCAGAG	3	-1.23	1
763	AGAACA	6	0.34	1
764	ACAGAC	9	1.19	1
765	CCTGTC	3	-0.96	1
766	GTCACA	4	-0.3	1
767	ACAAAT	9	2.31	1
768	AATGTT	8	1.7	1
769	GTTATT	9	4.14	1
770	ATTACT	8	1.24	1
771	ACTCCG	2	-0.87	1
772	CCGCAA	3	-1.09	1
773	CGAGTA	7	1.21	1
774	GAATAC	8	1.22	1
775	TACCCG	1	-1.85	1
776	CCGGCA	3	-1.24	1
777	GCATTC	7	1.62	1
778	TTCTTA	6	0.29	1
779	TTATCC	6	-0.12	1
780	TCCCCT	2	-1.13	1
781	CCTGAA	5	-0.25	1
782	GTTAGC	3	-0.68	1
783	ATTGGG	7	0.48	1
784	GGGGTT	4	-0.47	1
785	GCCAGC	1	-1.37	1
786	AGCCAT	4	-0.49	1
787	CATGCA	6	0.75	1
788	GCAACT	6	0.67	1
789	ACTGTG	4	0	1
790	GTGCAA	3	-0.17	1
791	CAACTT	6	0.26	1
792	AAACTC	8	1.78	1
793	AAGCCC	6	0.71	1
794	CCCCGG	1	-1.45	1
795	AGGTTG	7	0.93	1
796	AGAATG	8	1.2	1
797	ATGAAA	9	4.15	1
798	GAGTAT	9	3.92	1
799	TATAAA	9	2.7	1
800	AAAAAT	9	2.24	1
801	AATATG	7	0.61	1
802	ATGAGT	9	1.51	1
803	AGTACA	6	0.52	1
804	ACATGG	6	-0.22	1
805	TGGATA	9	5.87	1
806	ATAGAA	9	4.7	1
807	GAAAAA	9	3.03	1
808	GATTAT	9	3.79	1
809	TATTTA	9	4.9	1
810	TTAAGA	9	4.73	1
811	AGAAAC	8	1.53	1
812	CTTATT	9	2.8	1
813	ATTAAT	9	4.39	1
814	AATCCA	6	0.25	1
815	CCAAAA	8	1.76	1
816	AAAATG	9	2.68	1
817	ATGACA	9	4.17	1
818	AAAAGG	7	1.19	1
819	GATAAT	8	1.72	1
820	AATAAG	9	4.27	1
821	AAGGGA	4	-0.12	1
822	GGAAGT	6	-0.26	1
823	AGTAGT	6	0.25	1
824	AGTATA	7	1.2	1
825	CCAAGT	9	2.76	1
826	AGTGAA	9	3.09	1
827	TCAAAT	6	0.83	1
828	AATTCT	7	1.37	1
829	TCTAGT	6	-0.09	1
830	AGTGCA	9	3.09	1
831	GCATTA	9	4.03	1
832	TTAGAA	9	1.85	1
833	CTTGAA	6	1.33	1
834	AGGACA	6	-0.08	1
835	ACAACA	6	0.76	1
836	ACATAC	9	2.72	1
837	TACGAT	7	1.43	1
838	GATATT	9	2.75	1
839	ATTCAT	8	1.73	1
840	CATCAC	2	-0.46	1
841	CACAGA	9	1.88	1
842	AAATAT	9	3.29	1
843	GAAGCT	8	1.55	1
844	GCTATT	9	2.37	1
845	ATTTCA	6	0.21	1
846	AATGAG	5	0.51	1
847	TATGGT	6	0.01	1
848	GGTGAT	7	0.74	1
849	GATAAG	7	0.46	1
850	AAGGAA	8	1.94	1
851	GGCCGG	0	-3.11	1
852	CGGGTC	3	-0.72	1
853	GTCATA	6	-0.08	1
854	CCAGTT	5	-0.32	1
855	GTTTTA	6	0.58	1
856	TTAAAG	8	1.43	1
857	AAGGTG	7	0.38	1
858	GTGTTG	7	0.83	1
859	TTGGAC	4	0.18	1
860	CAAAAT	6	0.95	1
861	AATTAT	9	2.96	1
862	TATTCA	8	1.87	1
863	TCAGAG	3	-0.49	1
864	GTATTT	6	0.23	1
865	TTTTTA	6	1.29	1
866	TTACCT	6	0.57	1
867	CCTAAA	6	0.58	1
868	AAAAGT	9	4.66	1
869	AGTGAC	5	0.03	1
870	GACTCC	2	-0.69	1
871	TCCACA	3	-0.94	1
872	CCGCTG	1	-1.21	1
873	GATGTT	8	1.46	1
874	GTTCTC	6	0.06	1
875	CCCCCC	2	-1.59	1
876	CCCATT	0	-1.06	1
877	CACAGC	2	-1.2	1
878	AGCCTG	3	-1.19	1
879	CAGATA	6	0.53	1
880	ATAGTA	9	4.62	1
881	GAGAAT	9	2.31	1
882	ATGCCA	6	-0.14	1
883	CATTTA	9	2.23	1
884	TTACCG	6	0.55	1
885	CCGAAG	9	1.71	1
886	ACCTCT	3	-1.28	1
887	AGGCCA	3	-1.18	1
888	CATGAA	9	2.9	1
889	TCATCG	3	-0.47	1
890	TCGGAT	2	-1.41	1
891	ATGCCC	3	-1.24	1
892	CCCAAA	4	-0.47	1
893	AAACAT	9	3.12	1
894	CATCCA	6	0.56	1
895	CCAAGC	2	-1.19	1
896	ATTTTA	8	1.44	1
897	AAAATA	8	2.06	1
898	ATAAGC	4	-0.5	1
899	CAACAA	3	-0.44	1
900	AATAGG	6	0.53	1
901	CGTAAA	8	1.96	1
902	ATGGAA	9	3.77	1
903	AAATCG	0	-1.52	1
904	TCGCCA	3	-0.56	1
905	CATTTT	6	0.78	1
906	TCAGAT	9	4.66	1
907	GATGTG	4	-0.2	1
908	GTGTTA	6	0.26	1
909	TTAATA	9	1.83	1
910	ATAATA	9	3.88	1
911	ATACCT	6	-0.16	1
912	CCTGAT	8	1.78	1
913	GATAAA	9	4.12	1
914	CCCTTC	0	-2.32	1
915	TTCGAA	3	0.05	1
916	GATTTA	9	2.38	1
917	TTAAAC	9	4.35	1
918	AACACA	7	1.47	1
919	AAAGGG	8	1.58	1
920	GGGAGA	5	-0.54	1
921	AGACCT	6	-0.02	1
922	CCTCCC	1	-1.7	1
923	ATCGAG	3	0.13	1
924	GAGTTA	9	7.7	1
925	TTAAGG	9	3.59	1
926	TCTTGG	6	0.26	1
927	TGGGAA	6	0.07	1
928	AGACAT	9	3.45	1
929	CATCCT	5	-0.42	1
930	CCTACT	2	-0.81	1
931	ACTGAC	6	-0.14	1
932	GACGTT	6	1.12	1
933	GTTGCC	8	1.73	1
934	GCCTGT	2	-1.11	1
935	TGTAGT	9	2	1
936	AGTCTC	6	0.07	1
937	CTCCGA	5	-0.14	1
938	CGAAAG	7	0.65	1
939	GTGGCT	1	-1.82	1
940	GCTTTT	8	1.66	1
941	TTTGCA	9	4.42	1
942	GCACAA	9	2.71	1
943	CAAAAA	9	3.4	1
944	GACTAC	1	-1.54	1
945	TACACC	7	0.38	1
946	ACCATA	9	2.71	1
947	GTTTGC	6	0.55	1
948	TGCAAA	9	3.12	1
949	AAAGCA	9	2.71	1
950	GAAACT	7	1.27	1
951	ACTACA	6	0.43	1
952	TTCAAA	9	2.3	1
953	CTCAGC	3	-1.36	1
954	AAGAGT	6	0.31	1
955	AGTGGT	5	0.5	1
956	GGTCTT	7	0.58	1
957	CTTGAT	6	0.75	1
958	GATCCT	6	-0.31	1
959	CCTTTT	6	0.15	1
960	TTTCTA	9	11.96	1
961	AACATA	7	1.11	1
962	AACAGC	2	-1.18	1
963	ATGTCA	2	-0.74	1
964	TTCAGA	6	-0.5	1
965	AAGAAG	6	0.81	1
966	AAAGAT	9	2.98	1
967	GATCAT	8	1.82	1
968	GGATAC	5	-0.37	1
969	TACAGA	9	2.21	1
970	AGAAAT	9	2.42	1
971	AATCTA	6	0.83	1
972	CTAAGC	3	-0.01	1
973	AGCACG	3	-0.62	1
974	ACGTCA	7	1	1
975	TCAAGT	6	0.19	1
976	GAGATT	8	1.17	1
977	TTAGAG	6	0.19	1
978	GAGCAT	9	1.19	1
979	GATCAA	6	0.18	1
980	CCTTAC	7	0.58	1
981	TACCCA	1	-1.3	1
982	CCAGGA	2	-0.93	1
983	GGACAT	6	0.08	1
984	CATTCA	6	-0.34	1
985	TCAGGG	3	-0.92	1
986	TCTGCA	9	2.07	1
987	GCAGGA	2	-0.76	1
988	GGATCT	6	-0.46	1
989	TCTGAT	9	4.08	1
990	GATGCA	6	0.42	1
991	GCAACA	6	0.55	1
992	TGGGCT	5	0.53	1
993	GCTGAA	5	0.34	1
994	ACAGTC	4	0.01	1
995	GTCCAG	4	0.37	1
996	CAGATG	3	0.23	1
997	ATGGTA	9	1.7	1
998	GTAAAC	8	1.52	1
999	AGCTTG	3	-0.14	1
1000	CCTGAC	0	-2	1
1001	CTGATA	6	0.38	1
1002	ATAACA	9	2.46	1
1003	ACAGCC	3	-0.56	1
1004	GCCACA	4	-0.12	1
1005	ACAATA	9	3.26	1
1006	ATAGTG	8	1.47	1
1007	GTGATT	6	0.48	1
1008	TCAGAC	3	-0.12	1
1009	AGGAAG	7	0.89	1
1010	AAGAAT	8	1.54	1
1011	CTGTCG	1	-0.76	1
1012	TCGCTT	3	-0.35	1
1013	GATAGT	7	1.01	1
1014	AGTGTT	6	0.17	1
1015	AACTCA	3	-0.37	1
1016	TCAGCA	4	-0.26	1
1017	GCAAAC	6	-0.15	1
1018	AACAGT	6	0.05	1
1019	AGTTTA	6	0.97	1
1020	TTAAAT	9	1.9	1
1021	AATACA	9	2.71	1
1022	ACAAAG	9	4.01	1
1023	ATCTTT	9	1.69	1
1024	GCAAGT	6	0.14	1
1025	AATCCT	6	0.62	1
1026	CCTGTT	6	-0.16	1
1027	GTTGTC	6	-0.07	1
1028	GTCAGC	3	-0.4	1
1029	AGCCTA	2	-0.9	1
1030	CTAACA	7	1.05	1
1031	AAGCTT	9	2.56	1
1032	CTTTCA	8	1.81	1
1033	AATAAA	9	4.2	1
1034	AAACTG	9	2.16	1
1035	ATAACT	6	0	1
1036	ACTGAT	7	1.43	1
1037	AGTTTT	6	0.55	1
1038	AAGCCT	6	0.8	1
1039	CCTTCA	3	-0.15	1
1040	CTGTCT	0	-3.04	1
1041	GACTCG	3	-0.46	1
1042	TCGAAT	6	-0.01	1
1043	AATTTC	9	2.53	1
1044	GATAGG	6	0.49	1
1045	CCTAGT	2	-0.6	1
1046	AGTTCC	2	-0.46	1
1047	TCCAAT	4	-0.06	1
1048	GATACT	6	0.07	1
1049	ACTAAA	7	1.32	1
1050	CTGTTT	9	5.01	1
1051	TTTAGT	9	2.69	1
1052	AGTAGC	3	-0.24	1
1053	AGCAAT	5	0.05	1
1054	AAATTG	9	3.69	1
1055	TTGTCC	7	1.23	1
1056	TCCCAA	3	0.08	1
1057	CAAGGT	2	-0.69	1
1058	GGTCCT	2	-0.96	1
1059	AATGCA	6	0.44	1
1060	TCACAG	2	-0.61	1
1061	TCAGGT	2	-0.77	1
1062	TCTAAT	9	2.49	1
1063	AATAGA	9	3.19	1
1064	AGATTA	6	0.87	1
1065	TCCCAT	3	-0.33	1
1066	CATAAT	6	0.72	1
1067	AATGGA	6	0.43	1
1068	GGAAAT	6	0.78	1
1069	TCATAT	9	6.19	1
1070	TATACT	6	0.05	1
1071	ACTTCA	6	0.8	1
1072	GATCTT	9	3.89	1
1073	CTTAAT	9	4.2	1
1074	AAGGTA	6	0.04	1
1075	GTATCC	5	0.47	1
1076	TCCCGA	3	0.07	1
1077	ATCGTC	4	0.19	1
1078	GTCTCA	2	-0.77	1
1079	TCAACA	6	0.65	1
1080	ATATCT	6	0.12	1
1081	CCTAAC	2	-1.01	1
1082	AAGTTA	9	3.02	1
1083	TCCCGT	7	0.85	1
1084	CGTGAT	7	0.89	1
1085	AGCTTC	0	-4.91	1
1086	TTCGTT	4	-0.01	1
1087	TTAGCA	9	2.13	1
1088	GCAAAG	8	1.67	1
1089	AAGTCT	7	1.46	1
1090	AAGTTG	9	2.2	1
1091	CATTAT	8	1.49	1
1092	TATCCT	4	-0.26	1
1093	ATCATT	7	1.28	1
1094	GATCCC	0	-3.85	1
1095	CCCAAC	0	-4.71	1
1096	GTTTCA	6	0.16	1
1097	GCAAGG	6	0.61	1
1098	CTGTCC	2	-0.93	1
1099	AGCATC	2	-1.5	1
1100	CCTATC	0	-3.36	1
1101	ATCAAG	7	0.38	1
1102	TTATCT	9	3.38	1
1103	AATTCA	6	0.27	1
1104	TTGAGT	9	2.24	1
1105	AGTCGT	9	6.01	1
1106	ATCTTC	0	-6.79	1
1107	TTCTCA	2	-0.87	1
1108	CCTAAT	5	-0.4	1
1109	TTATAC	6	1.22	1
1110	TACCGT	2	-0.86	1
1111	GGGATG	6	0.04	1
1112	TCTTCC	4	0.19	1
1113	CCTAAG	6	-0.04	1
1114	GGAATG	9	3.4	1
1115	TCCGAT	5	-0.05	1
1116	TCAATG	6	0.29	1
1117	GATATG	9	2.1	1
1118	TTGAGC	7	0.42	1
1119	AGCCGT	0	-1.98	1
1120	GAGTCT	4	-0.05	1
1121	ACTAAT	6	0.63	1
1122	TTGTCA	7	1.3	1
1123	TATGAT	9	4.2	1
1124	AATATC	6	0.4	1
1125	TCTTTA	6	0.45	1
1126	TTAGAT	9	4.72	1
1127	AACAAT	6	-0.31	1
1128	AATAGT	6	0.39	1
1129	AGTTCG	3	-0.51	1
1130	TCGGCA	0	-1.8	1
1131	AGCAGT	3	-0.46	1
1132	AGTCCT	2	-0.45	1
1133	ACTGTC	4	0.13	1
1134	GTCAAT	6	0.34	1
1135	ACTACT	5	0.17	1
1136	ACTACC	2	-1.31	1
1137	ACCAAC	3	-0.23	1
1138	AACGCA	3	0.15	1
1139	GCAGCG	4	0.07	1
1140	GCGGAA	4	0.38	1
1141	GGTACT	6	0.77	1
1142	ACTAAG	8	1.84	1
1143	AACATG	6	0.41	1
1144	ATGCTG	4	0.57	1
1145	GACTCT	5	0.34	1
1146	AAACAG	8	1.95	1
1147	GAATGG	9	2.72	1
1148	TGGCTC	3	-0.9	1
1149	CTCCCA	3	-0.88	1
1150	CCAAAT	6	0.99	1
1151	GTCCAA	4	0.09	1
1152	CAAGGA	6	0.05	1
1153	TCATCA	6	0.42	1
1154	TCAGTG	3	-0.42	1
1155	GTGACT	9	3.33	1
1156	AATATA	9	2.83	1
1157	ACACAT	6	1.21	1
1158	CATCGC	5	0.3	1
1159	TCCTCA	3	-0.53	1
1160	TCAAAC	6	0.32	1
1161	AACTCG	9	2.26	1
1162	TCGGTA	5	0.16	1
1163	GTAAAT	9	2.88	1
1164	TTTACA	6	0.49	1
1165	ATTGAC	7	0.53	1
1166	GACATT	9	3.13	1
1167	TCAATA	7	1.54	1
1168	GTACTC	6	0.41	1
1169	CTCAAA	6	0.1	1
1170	AAATCA	9	2.42	1
1171	TCAATT	9	7.82	1
1172	TTAAGT	9	1.83	1
1173	AGTAAA	9	7.05	1
1174	GACCTT	8	1.24	1
1175	TTGTTT	9	2.63	1
1176	TCTAAA	7	1.47	1
1177	TCAGAA	7	0.87	1
1178	CTCTAC	5	0.34	1
1179	TACACA	3	-0.3	1
1180	AATGAT	9	4.97	1
1181	TATTCT	6	0.51	1
1182	CCACCT	2	-1.55	1
1183	AGTGTG	4	-0.6	1
1184	GTGCAC	3	-0.59	1
1185	GATAGC	6	-0.59	1
1186	AGCACA	3	-0.38	1
1187	ACAGAT	6	0.38	1
1188	GATGAC	5	0.76	1
1189	AGAGTG	6	-0.11	1
1190	TTGGGA	6	0.78	1
1191	GGAAAA	8	1.77	1
1192	GATCTA	9	3.04	1
1193	CTAAAC	7	1.02	1
1194	TGGCGT	2	-0.86	1
1195	CGTTCA	2	-0.57	1
1196	TCAAAA	9	4.76	1
1197	CTTCTA	6	0.51	1
1198	CTAAAT	9	4.4	1
1199	AATTCC	8	1.82	1
1200	TCCCAG	3	-1.02	1
1201	GTTCTT	6	0.18	1
1202	CTTTTA	6	1.11	1
1203	CCTGTA	4	-0.16	1
1204	GTAGTT	8	1.43	1
1205	GTTAAA	9	3.8	1
1206	AATAGC	4	-0.58	1
1207	TTACTC	6	-0.08	1
1208	GAAGGT	6	0.7	1
1209	GGTGAA	6	-0.13	1
1210	GAACCA	6	0.03	1
1211	GACATA	6	0.33	1
1212	GACTAT	8	1.28	1
1213	TATGTC	6	0.35	1
1214	GTCTCT	0	-1.17	1
1215	TCTGAA	6	0.59	1
1216	CTCTTA	6	0.36	1
1217	GAGGCT	3	-0.06	1
1218	GCTGCT	6	0.98	1
1219	GCTGGA	4	-0.2	1
1220	GGAAGA	6	0.35	1
1221	TTTCCA	6	-0.36	1
1222	CCAATG	8	1.45	1
1223	ATGAAC	4	-0.5	1
1224	AGTTTC	2	-0.85	1
1225	AAAAAA	9	3.4	1
1226	TTAGTA	6	0.82	1
1227	GTAAGT	8	1.56	1
1228	GAATCT	9	6.73	1
1229	TCTAGC	2	-0.62	1
1230	AGCTCT	2	-0.8	1
1231	GAACAT	9	2.63	1
1232	CATGTT	6	-0.1	1
1233	GGTAGC	2	-1.55	1
1234	AGCATA	6	0.34	1
1235	ATATAT	9	4.1	1
1236	TACGTT	9	0.93	1
1237	GTTATC	8	1.65	1
1238	AAGCAA	9	2.84	1
1239	CAAATA	9	3.85	1
1240	ATATTC	6	0.09	1
1241	TTCACT	6	0.77	1
1242	ACTGCA	8	1.31	1
1243	GCACCC	1	-1.97	1
1244	CCCATA	3	-0.24	1
1245	CTGGGA	2	-0.74	1
1246	GGAATA	6	1.31	1
1247	ATAGGA	6	0.17	1
1248	AGTGAG	2	-1.59	1
1249	GAGGCC	3	-1.01	1
1250	GCCCGG	4	-0.18	1
1251	CGGATG	7	1.13	1
1252	ATGGAC	7	0.65	1
1253	GACTCA	3	-1.33	1
1254	TTGCTG	8	1.26	1
1255	CTGACA	7	1.08	1
1256	ACACCT	2	-0.77	1
1257	CCTTGG	2	-0.86	1
1258	AGAAGT	6	-0.26	1
1259	AGTGTA	8	1.33	1
1260	GTAACT	6	0.02	1
1261	TCACAC	2	-1.06	1
1262	CACATT	9	1.93	1
1263	ATTATC	9	2.3	1
1264	ATCAAC	0	-2.23	1
1265	AACTAT	9	2.41	1
1266	GTTAAC	9	5.22	1
1267	TCCAAA	6	0.74	1
1268	TCGATC	9	1.82	1
1269	ATCATA	9	3.65	1
1270	AGCCAA	2	-0.77	1
1271	TCCTTT	8	1.31	1
1272	TTTCCT	6	-0.22	1
1273	AATACT	6	0.62	1
1274	ACTCTG	6	-0.21	1
1275	CTGTTA	6	0.19	1
1276	TCTGGG	0	-2.14	1
1277	GGGGTA	4	-0.13	1
1278	GTAATC	7	1.51	1
1279	ATCAAA	6	0.79	1
1280	AAAGTG	6	0.79	1
1281	GTGATA	6	-0.07	1
1282	AACTCT	5	0.34	1
1283	TCTTTG	9	1.92	1
1284	TTGTTG	9	2.45	1
1285	ACAACC	7	1.49	1
1286	ACAGAG	3	-0.89	1
1287	AGTAGA	6	0.51	1
1288	ATAAAA	6	1.23	1
1289	AAACTT	9	2.44	1
1290	CTTCTT	9	4.71	1
1291	CTTTCC	9	4.27	1
1292	TCCAGG	3	-0.36	1
1293	CAGAAT	6	0.68	1
1294	AACCCC	0	-2.59	1
1295	CCCCTA	1	-1.67	1
1296	CTAGAC	6	0.7	1
1297	TCTTCT	6	0.38	1
1298	TCTGTG	0	-3.65	1
1299	GTGAGT	2	-0.48	1
1300	AGTGGA	3	-0.5	1
1301	GGAGCT	6	-0.42	1
1302	GAATAT	6	0.78	1
1303	TATACA	9	2.77	1
1304	TGCCAA	3	-0.62	1
1305	ATATCC	6	0.63	1
1306	ACACAA	9	3.61	1
1307	GAGTCA	2	-0.36	1
1308	TATCCA	6	0.81	1
1309	CCAGTA	4	0.15	1
1310	GTACGA	6	0.35	1
1311	GATACA	9	6.32	1
1312	AAGTCA	9	2.17	1
1313	TCACCA	3	-0.55	1
1314	TCTAAC	6	0.81	1
1315	AACTTA	6	0.53	1
1316	GAAAGT	8	1.66	1
1317	AGTTCT	6	0.4	1
1318	TCACTA	4	-0.39	1
1319	AAAGTT	8	1.95	1
1320	GACACC	1	-1.73	1
1321	ACCGAC	0	-2.8	1
1322	GACACA	3	-0.78	1
1323	ACAGCA	6	0.92	1
1324	AACATC	6	0.15	1
1325	CTAAAA	9	3.9	1
1326	TTCAGT	6	0.26	1
1327	AGTATT	6	0.87	1
1328	ATTTTC	9	1.33	1
1329	TTCTTC	0	-2.31	1
1330	AAATAC	7	1.4	1
1331	TACAAT	5	0.66	1
1332	CAGTCT	5	0.28	1
1333	AGTCTA	6	-0.05	1
1334	CTAATT	6	0.37	1
1335	ATTAAA	9	3.18	1
1336	CATTCT	7	1.42	1
1337	GGTTCA	6	-0.32	1
1338	GAACAC	8	1.71	1
1339	CACTTA	7	1.53	1
1340	ACTCAA	6	-0.17	1
1341	TTTAAC	6	-0.21	1
1342	AACAAA	9	2.75	1
1343	AAAGTA	8	1.18	1
1344	GTAGAC	3	0.52	1
1345	ATTTTG	6	0.38	1
1346	TTGAAT	6	1.13	1
1347	CCAAAG	6	0.81	1
1348	CTGCGT	1	-1.69	1
1349	CGTATG	0	-2.51	1
1350	CTCTCG	2	-0.98	1
1351	TCGGAG	3	-0.48	1
1352	GTAAAA	9	5.69	1
1353	AATTTG	7	1.59	1
1354	ATTCAG	9	2.22	1
1355	CAGCAT	3	-0.38	1
1356	CATTAC	9	2.08	1
1357	TACCTT	8	1.32	1
1358	CTTGTT	8	1.91	1
1359	GTTGAA	9	2.76	1
1360	AGACTT	6	0.69	1
1361	CTTACA	9	6.98	1
1362	TCAGGC	0	-2.89	1
1363	GGCCAC	3	-1.16	1
1364	CACATC	3	-0.18	1
1365	ATCACC	3	0.11	1
1366	ACCAAG	6	0.57	1
1367	AAGGAG	3	0.26	1
1368	GACTTA	6	1.19	1
1369	TTACCA	6	0.62	1
1370	CCAACA	3	-0.35	1
1371	ACAATC	5	-0.58	1
1372	ATCTAT	7	1.43	1
1373	TATCAC	9	2.41	1
1374	CACAAG	3	-0.11	1
1375	TATCTA	8	1.65	1
1376	CAAACT	6	-0.1	1
1377	ACTCCC	2	-1.53	1
1378	CCCTTT	5	-0.15	1
1379	TACTCA	2	-0.96	1
1380	ACTGTA	6	0.29	1
1381	GAAATC	7	0.27	1
1382	ATCATG	7	0.77	1
1383	TCTTTT	8	1.78	1
1384	TTTGTA	9	2.77	1
1385	AACCAT	6	0.41	1
1386	CATCAT	6	0.26	1
1387	CATTTC	6	0.32	1
1388	TTCATA	7	0.72	1
1389	ATAGAT	9	6.55	1
1390	CATCTA	6	0.65	1
1391	GAAACA	9	2.56	1
1392	CTTAGA	6	0.39	1
1393	AGAGGT	8	1.19	1
1394	GGTTTT	8	1.73	1
1395	CTAAGT	6	0.39	1
1396	GAAATT	8	2.07	1
1397	TATTTC	9	2.73	1
1398	TTCCTG	2	-1.36	1
1399	CTGAAG	7	0.57	1
1400	AATCTT	9	1.77	1
1401	GTGAGC	0	-3.13	1
1402	TTATTC	7	1.48	1
1403	GACGCT	5	0.36	1
1404	GCTATG	9	3.97	1
1405	ATGGCT	7	0.95	1
1406	CATGCC	0	-8.5	1
1407	AGCATG	2	-1.07	1
1408	ATGTCC	3	-0.31	1
1409	GTAAGA	9	2.08	1
1410	CTAGGA	9	2.79	1
1411	GGACAA	6	-0.24	1
1412	GCAGAT	8	1.68	1
1413	GATGGG	3	-0.07	1
1414	GGGAAT	3	-0.43	1
1415	TTTGGT	9	4.14	1
1416	TCAAGC	4	-0.25	1
1417	AGCCTT	4	-0.46	1
1418	CTTAAA	8	1.91	1
1419	ATGCAA	6	0.84	1
1420	TACCCT	3	-0.05	1
1421	GTAACC	6	-0.1	1
1422	TCTCTA	6	0.15	1
1423	CTACAA	7	0.65	1
1424	CAACAT	6	0.76	1
1425	TATCTT	6	1.1	1
1426	TTATCA	9	3.61	1
1427	GAATTA	9	2.65	1
1428	TTATTA	9	3.4	1
1429	GATTTG	6	0.8	1
1430	TACCTC	0	-2.14	1
1431	CAGGTC	0	-8.7	1
1432	GTCCTC	6	0.3	1
1433	CTCTTT	9	3.67	1
1434	TTTATA	9	3	1
1435	TATAAG	9	2.86	1
1436	CTGGTG	3	-0.93	1
1437	GTGTCA	0	-1.95	1
1438	CAGCTA	3	-0.56	1
1439	CTAAAG	9	2.86	1
1440	AAGGGG	0	-1.37	1
1441	GGGATC	0	-2.54	1
1442	ATCAGC	3	-0.25	1
1443	ATCTCA	2	-0.82	1
1444	TCACTC	2	-1.4	1
1445	CATTCC	6	0.35	1
1446	CCATTA	6	-0.12	1
1447	AAAACA	9	4.85	1
1448	AATTTA	6	0.89	1
1449	TTTAGA	8	1.38	1
1450	AGTTAC	3	0.35	1
1451	ATGAGG	7	0.85	1
1452	GATTCA	8	1.64	1
1453	CAAATG	7	1.25	1
1454	AATGGC	0	-1.03	1
1455	GCAGCT	9	2.46	1
1456	GCTTTA	9	3.19	1
1457	CACGTG	2	-0.84	1
1458	GTGCTG	3	-0.36	1
1459	CTGCTT	2	-1.04	1
1460	AAATGC	7	1.38	1
1461	TGCGGA	2	-0.75	1
1462	TCTTTC	3	-0.26	1
1463	CAAATT	9	2.62	1
1464	AACCTA	7	0.64	1
1465	CTACCA	6	-0.22	1
1466	CCAGCA	2	-1.11	1
1467	ATATGG	9	4.19	1
1468	ATTTAT	9	3.81	1
1469	TATACC	2	-0.88	1
1470	ACCAGG	2	-1.12	1
1471	ATACAA	6	0.85	1
1472	CAATCT	6	0.43	1
1473	CAGGCA	3	-0.97	1
1474	CCACTA	2	-0.48	1
1475	CTAACT	9	2.87	1
1476	ACTAGG	9	2.04	1
1477	AGGTCA	5	-0.28	1
1478	ATATCA	8	1.58	1
1479	CTTAAG	9	2.2	1
1480	CATGGT	1	-1.65	1
1481	GGTTTC	0	-1.84	1
1482	ATGCAG	3	0.06	1
1483	CAAGTA	9	4.01	1
1484	TCTGTC	7	1.23	1
1485	TACAAA	8	1.76	1
1486	ATTCAA	8	1.7	1
1487	CCATAT	9	2.76	1
1488	TATAGT	9	2.76	1
1489	AGTTGG	6	-0.01	1
1490	TGGGAT	6	0.96	1
1491	ACAATT	9	2.23	1
1492	CAATCA	7	0.44	1
1493	CCTTGC	2	-0.79	1
1494	TGCTTA	6	0.05	1
1495	AAGACA	9	2.86	1
1496	ACATTG	8	1.5	1
1497	AAGCTA	9	6.77	1
1498	CTACTT	6	-0.07	1
1499	TTTTAT	9	2.38	1
1500	TTGACT	6	0.12	1
1501	GCACAG	3	-0.53	1
1502	GATACC	6	1.27	1
1503	ACCGAA	1	-1.01	1
1504	TCTTAT	6	-0.14	1
1505	TATCTC	8	1.72	1
1506	CTCCCT	2	-1.27	1
1507	AACTGC	0	-3.49	1
1508	CTCTCC	3	-1.3	1
1509	TCCTTC	3	-0.51	1
1510	TTCCCT	0	-5.31	1
1511	CCTACA	9	3.57	1
1512	TGGAAG	8	1.37	1
1513	AAGACT	6	1.36	1
1514	ACTAAC	7	0.72	1
1515	AACACC	3	-0.79	1
1516	ACCTTC	3	-0.33	1
1517	TTCATT	7	1.06	1
1518	CATGTC	2	-0.44	1
1519	GTCAAG	4	0.08	1
1520	GAGATC	4	0.32	1
1521	ATCGGG	0	-2.92	1
1522	CAATCG	2	-1.2	1
1523	TCGAAA	7	1.06	1
1524	TTAGAC	8	1.84	1
1525	GACCAC	2	-1.31	1
1526	AAAGGA	6	0.71	1
1527	TTGGTT	9	2.9	1
1528	GTTACA	9	1.87	1
1529	ACATTT	6	1.11	1
1530	CAATTC	4	-0.67	1
1531	TATAGA	6	0.58	1
1532	AACCCA	2	-1.41	1
1533	TGCAAT	6	1.13	1
1534	AAACGT	6	1.31	1
1535	CGTGCC	3	-0.54	1
1536	GCCAAG	7	0.5	1
1537	ATCTCT	5	0.47	1
1538	TCATTT	9	2.84	1
1539	TTTAAA	9	4.57	1
1540	AAAAGC	3	-0.81	1
1541	TCAAGA	9	1.81	1
1542	TTCCCA	0	-2.49	1
1543	GTATTG	9	5.35	1
1544	AACACG	4	-0.37	1
1545	ACGAAA	7	1.65	1
1546	AAATCC	9	2.44	1
1547	AAAAGA	9	2.55	1
1548	AGAGAC	8	1.14	1
1549	CACGCC	7	1.27	1
1550	GCCACC	2	-1.07	1
1551	TTTCAC	9	5.39	1
1552	AAGATA	9	3.82	1
1553	ATAGTT	6	0.84	1
1554	GTTAGG	6	0.68	1
1555	AGGTTA	6	-0.13	1
1556	TTACTA	9	3.35	1
1557	CCAGCC	1	-1.73	1
1558	CCCACT	1	-1.91	1
1559	ACAAGA	6	1.15	1
1560	CCTCAT	6	-0.26	1
1561	CATCTC	7	0.41	1
1562	CGGAAG	6	0.48	1
1563	TCTGCG	3	-0.8	1
1564	GCGCCA	2	-1.37	1
1565	AGGAAT	7	0.71	1
1566	TTACTT	6	0.92	1
1567	CTTCAC	2	-0.3	1
1568	CACTGG	3	0.2	1
1569	TGGACT	6	-0.4	1
1570	AGAACT	9	2.78	1
1571	ACTATA	6	0.58	1
1572	ATACAT	8	1.61	1
1573	GATTGT	7	1.27	1
1574	TGTTTG	6	0.88	1
1575	TTGGAT	9	2.22	1
1576	GATAGA	6	0.58	1
1577	TTCGAC	3	-0.1	1
1578	GACGAT	7	1.01	1
1579	CACGCA	4	-0.43	1
1580	CCCACA	2	-1.58	1
1581	ACAGTT	6	0.44	1
1582	TGTCCT	2	-0.39	1
1583	GCAAGA	9	3.93	1
1584	AGTCCA	6	0.25	1
1585	GATTCC	8	1.84	1
1586	GCAAAA	9	2.29	1
1587	CACTGT	6	-0.35	1
1588	TGTGCA	6	0.01	1
1589	GCACGA	5	-0.58	1
1590	CGACCA	3	0.08	1
1591	CCATAC	6	0.94	1
1592	TACACT	6	0.11	1
1593	ACTGCT	2	-0.58	1
1594	GCTCCA	4	-0.65	1
1595	AAACGA	7	1.13	1
1596	CGACGA	7	0.99	1
1597	AGTGCC	3	-1.05	1
1598	GCCGCC	2	-0.89	1
1599	GCCTGG	0	-5.77	1
1600	TGGAAA	9	1.97	1
1601	AAATTT	8	2	1
1602	CCTCGG	3	-0.1	1
1603	ATGGTT	9	3.08	1
1604	TCAGCG	3	-0.71	1
1605	GCGGGC	3	-0.18	1
1606	GGCTTA	9	4.2	1
1607	TTATAT	8	1.67	1
1608	GTCACC	6	0.93	1
1609	ACCCCA	0	-2.01	1
1610	CCAGCG	1	-1.34	1
1611	GCGTAT	9	1.84	1
1612	GGAATC	8	0.84	1
1613	GTGCGG	3	-0.21	1
1614	CGGTCC	3	-0.74	1
1615	ATTGAA	8	1.83	1
1616	AAGCGT	7	0.64	1
1617	CGTCCG	3	-1.03	1
1618	CCGCTC	3	-0.96	1
1619	CTCATT	9	1.86	1
1620	ATTAGT	8	1.47	1
1621	GACAAT	8	1.18	1
1622	GAATGA	9	1.41	1
1623	GCTGCG	4	0.25	1
1624	GCGGTT	9	1.97	1
1625	GTTGTG	9	3.17	1
1626	GTGGCA	2	-1.48	1
1627	GCAATG	6	1.09	1
1628	CTGATG	3	0.55	1
1629	ATGCTC	1	-1.16	1
1630	CTCGGA	0	-1.93	1
1631	GGAGTC	6	-0.41	1
1632	GTCGGG	0	-3.33	1
1633	GGGCTG	1	-1.3	1
1634	CTGATC	7	0.64	1
1635	ATCGAA	7	0.68	1
1636	CTGTGG	3	-1.08	1
1637	TGGGTG	2	-1.24	1
1638	GTGTGG	3	-0.67	1
1639	TGGTGT	6	-0.28	1
1640	TGTTAT	9	6.34	1
1641	TCCACG	1	-1.39	1
1642	ACGACA	7	1.02	1
1643	GCCTCA	2	-1.57	1
1644	CTGCTC	1	-1.69	1
1645	CGAAAA	7	1.45	1
1646	TGCTGC	0	-2.65	1
1647	TGCCTA	4	0.46	1
1648	CTTCTC	3	-0.47	1
1649	CTCCAC	1	-2.08	1
1650	CACCCT	0	-3.32	1
1651	CCTTTC	2	-1.03	1
1652	TTCGTC	0	-1.79	1
1653	GTCTTT	9	4.14	1
1654	GGTCAG	4	-0.31	1
1655	CAGTAC	1	-1.88	1
1656	TGGTTT	6	0.25	1
1657	GTCACG	4	0.19	1
1658	GTTCCA	6	0.17	1
1659	CCAGAT	6	-0.22	1
1660	TCAGTT	6	-0.12	1
1661	GTTTTG	9	4.98	1
1662	AAAAAG	9	2.03	1
1663	ACTCAT	6	1.3	1
1664	TCTATT	7	1.16	1
1665	ATTGTT	8	1.6	1
1666	GTTCTG	7	0.83	1
1667	ACCGCC	3	-0.43	1
1668	GATTTT	9	2.88	1
1669	TATGCC	5	0.42	1
1670	GCCTTC	0	-2.57	1
1671	AGGATA	9	2.72	1
1672	ATATTG	9	2.42	1
1673	TTGTGT	8	1.29	1
1674	AGAATA	9	3.98	1
1675	TATTTG	9	8.14	1
1676	AGTCCG	3	-0.59	1
1677	CCGGTT	1	-1.12	1
1678	GAGAGT	5	0.66	1
1679	TACATT	9	2.34	1
1680	GCAGTT	9	2.83	1
1681	CTCACC	0	-4.02	1
1682	TGCCAG	1	-1.31	1
1683	GGCTCT	0	-2.29	1
1684	CTTAGT	9	4.56	1
1685	GACTTT	9	2.43	1
1686	TTTGAT	8	1.71	1
1687	GGTCGA	9	1.99	1
1688	AAGGCA	7	1.51	1
1689	GCATAC	9	1.56	1
1690	CTTGCT	6	0.76	1
1691	GCTGGC	5	-0.25	1
1692	GGCTCC	0	-2.3	1
1693	ATTGTA	8	2.03	1
1694	GTATCT	6	0.02	1
1695	ACTGTT	6	0.12	1
1696	CACACA	1	-1.32	1
1697	GCATTG	9	3.92	1
1698	CGAATT	9	2.37	1
1699	GTCTAT	6	0.86	1
1700	CACCCC	1	-1.2	1
1701	GCTGTC	1	-1.37	1
1702	AGGACT	6	0.07	1
1703	CTGCCT	1	-1.72	1
1704	CCTGCC	0	-2.3	1
1705	TGGCAT	9	3.87	1
1706	CATCGA	6	0.08	1
1707	GATTGG	6	0.24	1
1708	TGGACC	0	-2.1	1
1709	ACCATC	5	0.31	1
1710	CTGCAT	0	-2.05	1
1711	TCTTAC	9	8.68	1
1712	TACATG	5	0.81	1
1713	CACCTT	6	-0.14	1
1714	CTTCAT	9	3.1	1
1715	CATGCT	8	1.01	1
1716	GGCCTA	2	-0.87	1
1717	CTACAG	3	-0.51	1
1718	ATGTGC	7	0.74	1
1719	TGCACA	8	1.3	1
1720	ACAGGC	3	0.25	1
1721	GGCTAC	3	-0.8	1
1722	GGCTTT	4	-0.58	1
1723	GAATTG	8	1.18	1
1724	TTGGAG	9	2.27	1
1725	GAGGTG	3	-0.64	1
1726	CCAGAC	3	-1.03	1
1727	TATGAC	9	1.57	1
1728	GTGTTT	9	2.75	1
1729	TTTGTG	7	0.96	1
1730	GTGAAT	6	0.17	1
1731	CTGGCA	1	-1.97	1
1732	ATCGCT	5	0.32	1
1733	GCCATG	6	0.52	1
1734	ATGACG	3	-0.37	1
1735	ACGATG	5	0.12	1
1736	ATGGGC	5	0.14	1
1737	GGCAAA	6	1.01	1
1738	ATTGGT	4	0	1
1739	CAACTA	6	0.46	1
1740	GACCCA	2	-1.07	1
1741	GTTATA	6	0.81	1
1742	ATTGCC	7	0.88	1
1743	GCCCTA	3	0.17	1
1744	ACTCAC	9	2.39	1
1745	GCACCA	2	-0.74	1
1746	GTGTCT	5	0.48	1
1747	GGGGGA	3	0.14	1
1748	GTCATC	5	0.35	1
1749	ATCCTC	3	-0.42	1
1750	CTCAAT	2	-1.37	1
1751	GTTGAG	7	1.29	1
1752	GCACTG	3	-0.71	1
1753	CGATTT	9	3.74	1
1754	CCACCC	0	-1.87	1
1755	CCCGCA	0	-2.17	1
1756	AACTTC	0	-3.32	1
1757	CTGTAT	5	0.86	1
1758	TATCAT	9	2.71	1
1759	CTAGCA	9	4.36	1
1760	GCAGCA	2	-0.87	1
1761	GTCTGA	5	0.47	1
1762	ATGGGG	0	-2.38	1
1763	GCTCAT	6	0.33	1
1764	GGATTA	9	4.01	1
1765	TTAGTG	7	1.1	1
1766	TTTGCT	6	1.03	1
1767	TTTGAA	9	3.13	1
1768	ACCTTG	0	-3.51	1
1769	GGAAAG	6	1.22	1
1770	CCACTG	3	-1.16	1
1771	CTGTGT	9	2.16	1
1772	TGTAAA	8	2.1	1
1773	GTCGGT	0	-0.9	1
1774	GGTGGG	5	0.08	1
1775	GGGCCA	2	-1.57	1
1776	TCCAAG	5	0.07	1
1777	AAGTCG	7	1.42	1
1778	TCGCTC	3	-0.5	1
1779	CTCGTA	9	1.92	1
1780	TTGGTG	6	0.04	1
1781	GCGTTT	9	4.76	1
1782	TTTGAC	0	-4.47	1
1783	AAGGCG	7	1.35	1
1784	GCGTTC	3	0.51	1
1785	TTCTTT	7	0.29	1
1786	GACTTG	9	4.82	1
1787	TTGTGG	6	-0.1	1
1788	GAGGGG	2	-1.14	1
1789	GGGCAC	4	-0.29	1
1790	TCCGTC	2	-1.11	1
1791	GTCAGA	9	2.33	1
1792	GACACT	4	0.05	1
1793	CTGGCC	3	-0.43	1
1794	GCCCAG	0	-2.35	1
1795	TTCTAC	0	-2.42	1
1796	ATCCAC	3	0.15	1
1797	CACTTT	0	-5.68	1
1798	GCCATC	4	0	1
1799	ATCTAC	7	0.75	1
1800	TACTGC	3	0.14	1
1801	TGCAGA	6	0.25	1
1802	AGAGGC	6	-0.15	1
1803	AAACAA	9	3.7	1
1804	AGGATT	9	2.62	1
1805	ATTTCT	9	3.48	1
1806	AAAACC	7	0.67	1
1807	GGGGCA	1	-1.76	1
1808	GCGCTG	3	-0.34	1
1809	CTGAGC	1	-2.05	1
1810	CAGACT	4	-0.27	1
1811	ACTACG	5	0.27	1
1812	ACGGAG	6	0.58	1
1813	TTTCTG	9	4.35	1
1814	TTCTAT	6	-0.26	1
1815	GCCCTC	3	-1.09	1
1816	CTCCCC	2	-1.65	1
1817	TTCGTG	4	-0.19	1
1818	GTGCCC	3	-0.96	1
1819	AATCCG	4	-0.49	1
1820	CCGATG	3	-0.9	1
1821	ATGGTC	5	0.18	1
1822	CCCTCA	3	-1.43	1
1823	ACTCCA	3	-0.39	1
1824	AAGTTT	7	1.18	1
1825	TTAGCT	9	1.91	1
1826	TTAACT	8	1.57	1
1827	ACTTTT	8	1.32	1
1828	ACACCA	2	-0.61	1
1829	TTAACC	6	-0.32	1
1830	GGACCT	2	-0.78	1
1831	CGGGCC	3	-0.92	1
1832	ATGACC	2	-1.49	1
1833	CGGTAC	3	-0.13	1
1834	ATCCAA	4	-0.64	1
1835	CAAGCC	3	-0.47	1
1836	GCCGAC	3	-0.51	1
1837	TACCAC	3	-1.05	1
1838	CACAAC	1	-1.89	1
1839	CTCATC	3	-0.26	1
1840	ATCGGT	5	0.13	1
1841	GGTGTC	7	0.46	1
1842	ACAGCT	6	0.4	1
1843	GTGGAC	0	-4.35	1
1844	AGCGGC	1	-1.33	1
1845	AAGATG	7	0.45	1
1846	ATGATC	4	0.17	1
1847	ACCCCC	0	-2.97	1
1848	CCCGAG	1	-1.24	1
1849	AGTGTC	2	-0.67	1
1850	GTCTGT	6	-0.46	1
1851	TGTGTC	2	-0.88	1
1852	ATGCGG	3	-0.46	1
1853	GCACAC	3	0.1	1
1854	AGCGTG	1	-1.55	1
1855	GACTTC	1	-1.8	1
1856	TTCACG	3	0.1	1
1857	ACGAGG	2	-1.53	1
1858	GGGACG	4	-0.28	1
1859	ACGGCC	3	-0.13	1
1860	TCAACC	6	0.36	1
1861	ATGTTG	9	3.85	1
1862	TTGCGA	9	2.26	1
1863	CGAGCC	0	-6.27	1
1864	GCCTCC	0	-2.09	1
1865	TTGGCA	8	1.79	1
1866	AAGGAT	7	1.38	1
1867	GTCCCG	0	-1.84	1
1868	CCGCTA	3	-0.61	1
1869	CTACTG	2	-0.99	1
1870	CCCTCC	0	-1.83	1
1871	TTGATC	2	-0.72	1
1872	ATCTGG	4	0.36	1
1873	TGGGGG	0	-4.09	1
1874	GGGAGT	2	-0.42	1
1875	GACCGC	3	-0.79	1
1876	CGCTTG	7	0.67	1
1877	TTCTTG	7	0.92	1
1878	TTGCAG	7	0.89	1
1879	CAGGCT	4	0.39	1
1880	GCTCTG	0	-3.37	1
1881	CGCTGG	0	-2.14	1
1882	TGGCGC	3	-0.05	1
1883	TTGACC	2	-0.79	1
1884	ACCACA	3	0.15	1
1885	ACATCC	9	1.45	1
1886	CATCCG	2	-1.08	1
1887	CCGGGG	3	-1.14	1
1888	GTCCTG	3	-0.34	1
1889	AATGAC	8	1.51	1
1890	CTCTTG	5	-0.62	1
1891	GATTGC	6	0.14	1
1892	TGCCAC	1	-1.86	1
1893	CATAAC	7	1.23	1
1894	AGGAGT	1	-1.19	1
1895	CACTCC	2	-1.12	1
1896	AGCGAG	2	-0.74	1
1897	GCTGTG	5	0.58	1
1898	ATGGCC	3	-0.06	1
1899	AATGCC	3	0.14	1
1900	GCGTCA	5	-0.29	1
1901	TCACTG	0	-1.87	1
1902	GGTCGC	6	0.72	1
1903	GAGGGA	2	-1.18	1
1904	GGAAGG	6	0.11	1
1905	ACTCGT	7	1.44	1
1906	CTCGGG	1	-1.4	1
1907	GGGGCC	1	-1.08	1
1908	GCCTTG	3	-0.63	1
1909	TTCAGC	0	-1.91	1
1910	CGGCCA	1	-1.3	1
1911	ACAGCG	6	0.45	1
1912	GCGATG	2	-1.21	1
1913	ATGATT	9	2.12	1
1914	ATTCGA	9	3.5	1
1915	GATGGC	6	0.47	1
1916	GGCCTC	0	-2.67	1
1917	TTCTGG	1	-1.24	1
1918	TGGCTG	2	-1.39	1
1919	ATCGAC	3	-0.53	1
1920	GACCTA	2	-1.12	1
1921	TCTGAC	8	1.82	1
1922	TACTCC	0	-3.19	1
1923	TCCGTG	0	-2.09	1
1924	GCTTTG	8	1.81	1
1925	TTGCTC	2	-1	1
1926	CTCATG	1	-1.82	1
1927	CTCTGC	2	-0.73	1
1928	TGCCTC	2	-1.52	1
1929	CGCAGT	1	-1.19	1
1930	ATGTGT	8	1.88	1
1931	TGTGCT	9	2.18	1
1932	GCTAAG	7	1.4	1
1933	GCAGGG	3	-1.18	1
1934	CTTTCG	5	0.39	1
1935	GATCTC	9	2.25	1
1936	GGACAC	6	0.64	1
1937	CACGAA	5	-0.19	1
1938	CAGCCG	2	-1.38	1
1939	CCGTAT	6	-0.51	1
1940	TATGTG	7	0.89	1
1941	GGAGCC	0	-1.7	1
1942	TACAGC	0	-2.31	1
1943	ATCCCG	1	-1.64	1
1944	CCGTCC	3	-1	1
1945	ATGGGA	8	1.67	1
1946	CTGCGA	3	-0.39	1
1947	CGATGC	4	-0.43	1
1948	TGCTTC	0	-4.19	1
1949	TTCATC	0	-2.68	1
1950	GGCAAC	0	-7.19	1
1951	AACGCT	3	-1.14	1
1952	ATAGAG	7	1.08	1
1953	TTTATC	6	1.08	1
1954	ATCATC	1	-2.01	1
1955	GGTGTT	7	1.09	1
1956	GAATCC	4	-0.05	1
1957	TCCGAC	1	-2.08	1
1958	GACATC	2	-1.22	1
1959	GCTGAC	5	0.56	1
1960	CAGCCC	0	-1.93	1
1961	CCCCAG	0	-1.77	1
1962	CTCTCA	2	-1	1
1963	CTAACC	2	-0.85	1
1964	AACACT	5	-0.55	1
1965	ACTGGG	5	-0.28	1
1966	GGGAAG	6	0.24	1
1967	GCACGG	0	-3.3	1
1968	GGGCCG	3	-0.92	1
1969	CCGGCC	2	-1.2	1
1970	GCCAGT	0	-1.79	1
1971	GTGCAG	3	-0.36	1
1972	AGTGGG	2	-1.18	1
1973	CCCCTT	3	-0.36	1
1974	CCAGTC	2	-1.59	1
1975	ACCCCT	2	-1.37	1
1976	CACAGG	3	-0.62	1
1977	ACAGGG	3	-0.6	1
1978	GGGTGC	2	-0.94	1
1979	TGCCCA	0	-1.09	1
1980	GTGTAA	7	1.24	1
1981	GTGAAG	6	1.12	1
1982	TCTCGA	8	1.26	1
1983	CGAGCG	0	-2.43	1
1984	GCGAAG	6	0.98	1
1985	CGCTAT	6	0.68	1
1986	GGAGAG	6	0.27	1
1987	TTTGCG	3	0.23	1
1988	GCGACG	5	0.23	1
1989	ACGGTC	6	0.39	1
1990	AAGGCC	6	0.16	1
1991	AACCAA	6	0.12	1
1992	GTCGCC	1	-2.04	1
1993	ATTAAG	6	1.25	1
1994	AAAATC	9	2.31	1
1995	ATAAAT	9	1.97	1
1996	GCCTTA	9	5.32	1
1997	GAGATA	9	1.95	1
1998	TTACAG	6	0.21	1
[truncated: 1,925 more rows]

## Sheet: C57BL6_TS26_vs_C57BL6J_TS25
	Codon Pair	Stat	Effect Size	p-value
0	ATGTCT	11	1.91	1
1	TCTCCA	5	-0.25	1
2	CCACTT	11	0.98	1
3	CTTATA	15	2.98	1
4	ATAAGA	14	2.47	1
5	AGAAGC	6	-0.31	1
6	AGCATT	15	2.62	1
7	ATTGTC	14	2.16	1
8	GTCGAT	15	3.54	1
9	GATATC	15	2.85	1
10	ATCACT	10	1.29	1
11	ACTGAA	15	3.31	1
12	GAAGTT	14	2.24	1
13	GTTTTC	15	2.39	1
14	TTCAAT	11	1.5	1
15	AATCAA	15	4.11	1
16	CAATAT	12	0.3	1
17	TATGCA	12	0.69	1
18	GCATCA	6	0.18	1
19	TCACAA	13	1.56	1
20	CAAAGT	12	0.44	1
21	AGTTGT	15	3.15	1
22	TGTGAT	12	1	1
23	GATGGA	12	0.46	1
24	GGAGCA	15	2.57	1
25	TCACTT	13	1.41	1
26	CTTAGC	5	-0.2	1
27	AGCAAG	2	-2.02	1
28	AAGAAA	11	1.16	1
29	AAAGAC	15	1.76	1
30	GACCTG	0	-4.73	1
31	CTGAAA	15	2.62	1
32	AAAAAC	10	0.81	1
33	AACCTC	5	-1.3	1
34	CTCCTT	12	1.5	1
35	CTTGAG	11	0.74	1
36	GAGAGA	11	0.03	1
37	AGAGAA	15	3.33	1
38	GAACTT	14	2.27	1
39	CTTGGA	12	1.49	1
40	GGAGAT	15	4.81	1
41	GATGTC	11	1.09	1
42	GTCCTT	15	2.91	1
43	CTTCAG	12	0.88	1
44	CAGAGA	12	0.45	1
45	AGACCA	12	0.6	1
46	CCACAT	4	-0.4	1
47	CATGAC	6	-0.2	1
48	GACCCT	3	-1.81	1
49	CCTGAG	0	-2.35	1
50	GAGACG	0	-2.75	1
51	ACGATA	12	1.61	1
52	ATAGAC	11	0.7	1
53	CTGACC	0	-5.61	1
54	ACCCTA	3	-0.08	1
55	CTAGAA	13	1.93	1
56	CTTCTG	15	4.83	1
57	CTGGAT	7	-0.19	1
58	GATCGC	3	-0.36	1
59	CGCGAC	14	1.8	1
60	GACTGC	4	-1.27	1
61	TGCAAC	3	-1.54	1
62	AACGGG	0	-3.13	1
63	GGGCGT	7	-0.14	1
64	CGTGTT	12	-0.5	1
65	GTTGAT	14	2.34	1
66	GATTTC	12	0.47	1
67	TTCAAC	4	-1.3	1
68	AACGAA	8	0.54	1
69	GAATTC	15	3.12	1
70	TTCCTC	4	-0.73	1
71	CTCCTG	4	-0.91	1
72	CTGTTC	5	-0.48	1
73	TTCCTT	12	0.01	1
74	CTTTTC	15	5.8	1
75	TTCAAG	10	0.35	1
76	AAGATT	10	1.25	1
77	ATTGCT	14	2.03	1
78	GCTCAA	15	3.98	1
79	CAAGCT	13	1.89	1
80	GCTTGC	13	1.91	1
81	TGCTAT	14	1.87	1
82	TATTAT	15	5.11	1
83	TATGCT	14	1.21	1
84	GCTCTC	15	2	1
85	CTCGAT	5	-0.54	1
86	GATCAG	15	3.14	1
87	CAGGCC	0	-3.6	1
88	GCCGCA	1	-2.07	1
89	GCAGAG	3	-0.59	1
90	GAGCTA	7	-0.31	1
91	CTAGGC	1	-1.67	1
92	GGCGAG	3	-0.97	1
93	GAGAAG	5	-0.15	1
94	AAGAGA	11	0.45	1
95	AGAGCC	12	-0.27	1
96	GCCCTG	0	-3.14	1
97	CTGCCC	0	-2.76	1
98	CCCAAT	0	-3.21	1
99	AATGAA	15	4.97	1
100	GAAAAG	13	1.87	1
101	AAGAGG	4	0	1
102	AGGAAC	14	2.27	1
103	AACCTG	3	-0.91	1
104	CTGTCA	7	-0.02	1
105	CAAGAT	15	2.08	1
106	CGCAGG	3	-0.86	1
107	AGGCAA	12	1.86	1
108	CAAGAA	15	4.49	1
109	GAAGAC	10	0.41	1
110	GACCAA	10	-0.02	1
111	CAAAGG	15	2.1	1
112	AGGAGA	13	1.23	1
113	AGATTC	12	0	1
114	TTCGAG	8	-0.19	1
115	GAGCCC	1	-1.19	1
116	CCCCGA	0	-3.01	1
117	CGAAGC	2	-1.41	1
118	AGCAGA	12	0.77	1
119	AGACAA	15	3.06	1
120	CAACTG	3	-0.25	1
121	CTGGAC	3	-1.23	1
122	GACGAA	6	-0.45	1
123	GAAGAA	15	2.27	1
124	GAACCT	6	-0.39	1
125	CCTGGG	0	-2.11	1
126	GGGCGC	0	-2.88	1
127	CGCCGA	0	-2.88	1
128	AGCTGG	4	-1.12	1
129	TGGCAG	4	-0.83	1
130	CAGAAG	11	0.53	1
131	AGACGT	11	1.39	1
132	CGTGAG	7	0.15	1
133	GAGCAG	3	-0.8	1
134	CAGGAG	0	-3.72	1
135	GAGGAG	3	-1.05	1
136	GAGCGC	3	-0.84	1
137	CGCGCT	4	-0.52	1
138	GCTGAG	7	0.16	1
139	CAGCGG	0	-2.95	1
140	CGGCTG	2	-1.59	1
141	CTGGAG	3	-0.71	1
142	CAGCGC	1	-1.31	1
143	CGCTAC	1	-1.69	1
144	TACAGG	14	2.36	1
145	AGGCAG	0	-8.35	1
146	CAGCAC	0	-2.27	1
147	CACCGC	8	0.06	1
148	CGCGAT	9	0.61	1
149	GATGAA	15	1.69	1
150	GAAGAG	3	-0.7	1
151	AGACTG	12	1.02	1
152	CTGCAA	4	-0.83	1
153	AGGCGA	3	-0.24	1
154	CGAGAA	6	-0.39	1
155	GAACTG	7	0.38	1
156	GAGGAA	3	-0.64	1
157	GAACGC	1	-1.3	1
158	CGCCTT	4	-0.88	1
159	CTTGCA	13	1.89	1
160	GAGAAA	15	2.79	1
161	AAAGAG	12	0.97	1
162	GAGCCG	4	-1.26	1
163	CCGCTT	6	-0.41	1
164	CTTGGC	10	1.09	1
165	GGCTGG	4	-1.53	1
166	TGGAGT	15	4.19	1
167	AGTAAG	15	1.25	1
168	AAGGGT	8	-0.14	1
169	GGTCGT	10	1.29	1
170	CGTGAC	10	0.48	1
171	GACGCG	1	-1.15	1
172	GCGGAG	1	-2.52	1
173	GAGTTT	15	1.9	1
174	TTTTCT	12	0.03	1
175	TCTGAG	7	-0.18	1
176	GAGGTA	2	-1.14	1
177	GTAGAG	3	-1.19	1
178	GAACAG	7	-0.21	1
179	CAGCAA	5	-1.37	1
180	CAAGAG	15	4.13	1
181	GAGAGG	0	-2.97	1
182	CAGGAA	7	-0.06	1
183	GAACTC	15	3.54	1
184	CTCAAG	5	-0.81	1
185	AAGGGC	9	-0.13	1
186	GGCAAG	10	0.27	1
187	GGCCAA	3	-0.74	1
188	CAAACA	12	0.67	1
189	ACAGAA	15	2.08	1
190	AGAAGG	15	3.31	1
191	AGGCTG	9	0.09	1
192	CTGCAG	2	-1.89	1
193	AAGCGC	10	1.12	1
194	CTACGC	1	-2.32	1
195	CGCGAA	7	-0.25	1
196	GAACCC	4	-1.23	1
197	CCCCTG	0	-2.44	1
198	CTGCTA	5	-1.5	1
199	CTAAGG	15	6.17	1
200	AGGCGC	3	-0.91	1
201	GATCTG	12	1.04	1
202	GAGTTG	13	0.74	1
203	TTGAGG	9	0.34	1
204	GAACAA	15	3.78	1
205	CGCGAG	7	0.08	1
206	CAGAGG	3	-0.49	1
207	GAGCTG	3	-1.27	1
208	CTGAGG	4	-0.4	1
209	CTGAAT	15	5.14	1
210	AATCGA	14	1.29	1
211	CGAAGG	3	-0.46	1
212	GAGCAA	5	-0.69	1
213	AGGCGT	4	-1.38	1
214	CTAAGA	12	0.62	1
215	AGACGC	3	-0.93	1
216	CTGGCT	0	-2.29	1
217	GAGGAC	3	-1.38	1
218	GACGAG	3	-0.5	1
219	CTGACG	3	-1.45	1
220	ACGCGG	2	-1.52	1
221	CGGATC	1	-1.48	1
222	ATCCGG	3	-0.82	1
223	CGGGAA	3	-0.92	1
224	CCCGAC	3	-0.21	1
225	GAGAGC	3	-0.99	1
226	ATTACC	12	0.69	1
227	ACCCAG	1	-2.05	1
228	AGGTGG	9	-0.22	1
229	CAGTGG	5	-0.03	1
230	CAGCTC	3	-0.67	1
231	CTCGAA	12	1.68	1
232	GAAAAC	15	4.96	1
233	AACGAG	3	-0.77	1
234	GAGGCA	1	-1.98	1
235	GCAGAC	3	-1.2	1
236	GACGCC	4	-1.03	1
237	GCCCGT	7	-0.68	1
238	CGTCAG	3	-0.97	1
239	CAGAAC	0	-3.86	1
240	AACAAG	10	0.44	1
241	AAGGTC	6	-0.61	1
242	GTCTAC	12	0.39	1
243	TACTCT	13	1.51	1
244	TCTAGG	8	0.19	1
245	AGGCCT	4	-0.85	1
246	CCTAGC	4	-1.67	1
247	AGCAGG	2	-0.76	1
248	AGGCTT	11	0.9	1
249	CTTCGC	10	-0.37	1
250	CGCCAG	4	-0.18	1
251	CTGGGG	2	-1.6	1
252	GGGGAG	1	-1.76	1
253	GAGCGT	8	-0.58	1
254	CTCCGG	3	-0.65	1
255	CGGGAG	3	-1.03	1
256	CGCCGC	5	-0.55	1
257	GACCTC	0	-3.1	1
258	CTCCAA	12	0.42	1
259	CAACAG	4	-1.34	1
260	CGTCCC	4	-0.75	1
261	CCCGCT	4	-0.47	1
262	GAGGCG	3	-0.39	1
263	GCGCGC	2	-0.96	1
264	CGCAAC	0	-4.24	1
265	AACCAG	3	-0.93	1
266	TGGGAG	0	-3.01	1
267	AGGCCG	3	-0.78	1
268	CCGCAG	5	-1.38	1
269	CGGGCG	6	-0.67	1
270	CGCCTG	10	0.53	1
271	CGGTTC	4	-0.81	1
272	TTCCGC	0	-2.76	1
273	GACAGG	7	0.23	1
274	AGGGAG	4	-0.72	1
275	CGCTTC	0	-1.98	1
276	TTCCGG	3	-0.33	1
277	AAGCTG	8	-0.06	1
278	CAACGA	6	-0.32	1
279	CGAGCA	9	0.55	1
280	GAGCTC	3	-0.6	1
281	CTCCAG	4	-1.48	1
282	CAGGAC	5	-1.71	1
283	GACAGC	1	-1.78	1
284	AGCCTC	4	-1.69	1
285	CTCCTA	7	0.75	1
286	CTAGAT	13	0.98	1
287	CGACTC	5	-0.81	1
288	CGAGAG	3	-1	1
289	GAGCCA	3	-0.81	1
290	CCAAAC	8	0.07	1
291	AACAGG	11	0.97	1
292	AGGAGC	5	-1.59	1
293	AGCCGG	3	-1.05	1
294	CGGCAA	5	-0.59	1
295	AGGGAA	10	0.75	1
296	GAAAGC	4	-0.73	1
297	AGCCAG	1	-2.04	1
298	CGCACA	1	-1.66	1
299	ACACTG	5	-0.91	1
300	CTGTAC	4	0.15	1
301	TACGCC	8	0.11	1
302	GCCAAA	11	0.81	1
303	AAACCC	15	1.98	1
304	CCCAGC	1	-2.16	1
305	CAGCGT	3	-0.94	1
306	CGTAGG	11	0.62	1
307	GAACGG	2	-1.56	1
308	CTGTTG	12	1.42	1
309	TTGCAA	8	0.17	1
310	CAGCAG	0	-2.83	1
311	AGGAAA	11	1.13	1
312	AAACAC	12	1.08	1
313	GAGGAT	3	-0.7	1
314	AAGCGG	3	-0.49	1
315	CAAGAC	8	-0.05	1
316	CAGCGA	3	-0.57	1
317	GAAAGG	14	1.94	1
318	AGGAGG	3	-0.4	1
319	CAGTAT	13	1.52	1
320	TATCAG	15	7.36	1
321	GAGCGG	3	-1.17	1
322	GAAAGA	14	2.24	1
323	CTGCGG	0	-4.02	1
324	CGGGAT	1	-1.52	1
325	GAAGAT	15	2.57	1
326	AGGGAT	15	2.85	1
327	AAATGG	14	1.67	1
328	TGGCAA	11	-0.02	1
329	CAACCA	7	-0.1	1
330	CCAAGG	4	-1.13	1
331	AAAGAA	15	2.38	1
332	GAAAAT	15	3.85	1
333	GTTCGT	10	0.93	1
334	CGTAGT	7	0.18	1
335	AGTAAC	12	0.03	1
336	AGGCTC	0	-1.64	1
337	CTCTTC	5	-0.73	1
338	TTCACC	0	-1.29	1
339	ACCAAA	14	1.52	1
340	AAACGC	3	-0.02	1
341	CGCAGA	3	-1.27	1
342	AGAGGG	9	0.67	1
343	GGGGAT	3	-1.18	1
344	GATGAG	3	-0.4	1
345	CCCATC	0	-2.97	1
346	ATCCAG	10	0.38	1
347	CAGCTG	0	-3.45	1
348	CTGGAA	4	-0.72	1
349	GATTCT	14	2.24	1
350	TCTCAG	5	-0.18	1
351	GAGCGA	3	-1.79	1
352	CAGGAT	5	-0.04	1
353	GATCGG	3	-0.45	1
354	CGGCGG	3	-0.7	1
355	CGGCCT	1	-2.16	1
356	CCTCTG	5	-0.47	1
357	AGAGAG	9	0.41	1
358	CGTCGA	7	0.43	1
359	CGACAG	4	-0.59	1
360	GACCGT	0	-1.02	1
361	CAGATC	6	-0.12	1
362	ATCCTA	14	1.2	1
363	CTAGAG	7	-0.22	1
364	CAGTTT	15	1.68	1
365	TTTCAG	15	4.58	1
366	GAGCAC	11	0.47	1
367	CACCAA	3	-1.32	1
368	CAACGG	3	-1.03	1
369	GAAGCC	6	-0.48	1
370	GCCAGA	15	16.84	1
371	AGAAGA	15	2.7	1
372	AGACGA	11	0.84	1
373	CGAGAT	0	-7.14	1
374	ACGTTC	7	-0.13	1
375	TTCCAG	3	-0.32	1
376	CAGGGA	4	-1.12	1
377	GGAGAA	12	0.17	1
378	GAATCG	15	1.96	1
379	TCGAGA	5	-0.05	1
380	AGACGG	2	-1.18	1
381	GAGGGC	0	-2.87	1
382	AAGTTC	10	0.42	1
383	CGGACA	7	-0.06	1
384	AGGCGG	3	-0.9	1
385	CGGCGT	3	-0.3	1
386	CGTCAA	5	-0.56	1
387	TTCCAA	9	-0.28	1
388	CACCTC	4	-1.82	1
389	CTTCGG	3	-0.3	1
390	CGGCAG	1	-2.06	1
391	GAATGC	12	0.28	1
392	TGCGAC	0	-3.73	1
393	GACAGA	15	3.29	1
394	AGAAAA	15	4.08	1
395	AAATCT	15	3.53	1
396	TCTCGT	7	-0.37	1
397	CGTGAA	12	1.31	1
398	CGGGAC	3	-1.28	1
399	GACCAG	3	-0.14	1
400	TTCCGT	6	-0.18	1
401	CGTCGG	2	-1.44	1
402	CGCCAC	11	0.75	1
403	CACCTG	0	-1.5	1
404	GAACGT	6	-0.51	1
405	CCATCC	1	-1.18	1
406	TCCCGC	7	-0.23	1
407	CGCCGG	3	-0.59	1
408	CACCAG	0	-2.06	1
409	CCATTC	4	-1.3	1
410	AGATCA	15	2.38	1
411	TCATTC	15	3.39	1
412	CTCAGA	15	4.75	1
413	AAATTC	10	1.01	1
414	TTCCAT	12	0.69	1
415	CATGAG	5	-0.06	1
416	CGTGGC	4	-0.43	1
417	CGTTTG	15	1.99	1
418	AGGGTG	3	-0.58	1
419	GTGGAG	3	-1.3	1
420	CAGCTT	12	0.93	1
421	CGCGGA	11	1.22	1
422	GGACAG	4	-0.59	1
423	GAATGT	15	3.74	1
424	TGTGAC	2	-2.11	1
425	AAATTA	15	6.03	1
426	TTACAC	15	5.63	1
427	CACCGG	1	-1.63	1
428	GAACTA	15	4.33	1
429	GAGGTC	3	-0.64	1
430	GTCCGC	5	-0.67	1
431	AGAAAG	11	1.32	1
432	AAGCTC	6	-0.75	1
433	CTCCGC	4	-0.41	1
434	CTCAGG	3	-0.65	1
435	CGCCGT	3	-0.78	1
436	CGTCAT	12	0.34	1
437	GAGTTC	3	-0.94	1
438	AAGCAG	10	0.32	1
439	CTGCGC	3	-1.12	1
440	CGCCTC	2	-1.88	1
441	GAACCG	4	-0.38	1
442	CCGGAC	2	-1.59	1
443	CTCCGT	11	0.61	1
444	TGCGTC	3	-1.05	1
445	GTCGAG	14	1.14	1
446	GACAGT	5	-0.99	1
447	AAGATC	11	0.45	1
448	ATCCGC	10	1.14	1
449	AGGGAC	1	-2.01	1
450	GGACTG	4	-0.38	1
451	CTTGAC	15	5.03	1
452	CTCGAC	3	-0.21	1
453	AAAGTC	12	1.85	1
454	GTCCGT	2	-0.7	1
455	CAAGGG	4	-1.05	1
456	GGGCTC	4	-1.43	1
457	CTCGGC	4	-0.63	1
458	CGGCGC	6	-0.14	1
459	CGTCTC	10	0.29	1
460	CTCCAT	5	-0.3	1
461	CGGTGC	1	-1.61	1
462	TGCCTG	0	-2.51	1
463	CAATTT	12	1.34	1
464	TTTCGC	7	0.01	1
465	CGCTTT	8	-0.46	1
466	TTTGAG	7	0.26	1
467	CAGTTG	15	2.29	1
468	TTGAGA	15	3.22	1
469	AGACAG	11	1.03	1
470	AGAGTC	12	1.11	1
471	GAGCTT	15	1.43	1
472	CTTCGT	11	1.03	1
473	CTGCTG	2	-1.67	1
474	CTGCAC	0	-2.47	1
475	CAGGTG	0	-4.26	1
476	GTGGGT	10	-0.01	1
477	GGTGGC	1	-2.17	1
478	GGCAGG	3	-1.08	1
479	CGTCGT	11	0.75	1
480	GACAAC	9	0.13	1
481	AACAGA	14	2.15	1
482	GAAGTA	15	3.08	1
483	GAAGGG	5	-1.21	1
484	GGGCAG	0	-3.58	1
485	CGCCAA	0	-6.62	1
486	GTAGAA	15	4.91	1
487	CACCCA	1	-1.4	1
488	CCACGC	1	-1.76	1
489	TTGCGC	1	-1.26	1
490	AAGCGA	11	0.66	1
491	GATGGT	4	-0.6	1
492	GGTCAA	6	-0.55	1
493	CAATAC	12	-0.3	1
494	TACCTG	0	-1.66	1
495	TTTGCC	10	0.6	1
496	GCCAGG	7	-0.23	1
497	GATACG	5	0.37	1
498	ACGATT	15	1.64	1
499	ATTCGT	15	3.25	1
500	CGTCGC	5	-0.21	1
501	CTACGT	10	0.86	1
502	CAAAGA	12	0.99	1
503	CAAATC	13	1.13	1
504	ATCCGT	11	1.45	1
505	ATCCTG	7	-0.02	1
506	GAGCCT	4	-1.32	1
507	CCTGGT	4	-0.61	1
508	GGTACA	13	1.55	1
509	ACACGC	7	0.4	1
510	GCCAAT	10	0.78	1
511	AATGTC	15	2.45	1
512	GTCCCA	4	-0.98	1
513	CCAGTG	4	-0.95	1
514	GTGCGT	8	-0.13	1
515	CGTTCC	2	-1.62	1
516	TCCAGC	5	-1.37	1
517	AGCCCT	4	-1.48	1
518	CCTCTC	4	-0.66	1
519	CTCTAT	12	0.92	1
520	TATGAG	2	-1.19	1
521	GAGTAC	3	-0.89	1
522	TACATC	0	-2.78	1
523	AGGTCT	2	-1.32	1
524	TCTCAA	14	1.91	1
525	TACCGC	3	-0.25	1
526	CGCCCT	0	-1.83	1
527	CCTTAA	15	4.6	1
528	ATGGAG	3	-0.14	1
529	TTGCCT	5	-0.44	1
530	CCTCCT	4	-1.31	1
531	CCTCCG	4	-1.5	1
532	CCGGGA	4	-1.28	1
533	GGAAAC	12	-0.29	1
534	AACCGG	3	-0.9	1
535	CGGAGG	3	-1.19	1
536	AGGGTT	15	2.85	1
537	GTTTCC	15	3.5	1
538	TCCATC	6	0.17	1
539	ATCAAT	13	1.56	1
540	AATAAC	11	0.8	1
541	AACCCT	3	-0.84	1
542	CCTCAA	5	-0.35	1
543	GAGACA	7	-0.37	1
544	ACATCT	10	0.96	1
545	TCTGGC	8	0.03	1
546	GTTCCT	12	0.33	1
547	CCTACC	4	-1.66	1
548	ACCACC	3	-1.02	1
549	ACCTCA	4	-1.06	1
550	TCAGCC	1	-1.41	1
551	GCCGGG	4	-1.62	1
552	GGGTTT	15	6.69	1
553	TTTCCC	4	-0.56	1
554	CCCACC	0	-2.76	1
555	CAGTCA	4	-0.59	1
556	TCATCT	8	0.21	1
557	TCTAAG	11	1.77	1
558	ATCTCC	11	1.1	1
559	TCCTTG	7	0.31	1
560	TTGAAG	15	2.29	1
561	CGCTCC	2	-1.79	1
562	TCCACC	3	-0.6	1
563	ACCTAC	8	-0.42	1
564	GCCTAC	0	-2.78	1
565	CCTTCC	5	-1.25	1
566	TCCATG	4	-1.62	1
567	ATGATG	11	0.82	1
568	ATGAGC	4	-1.42	1
569	AGCAAC	0	-2.13	1
570	AACCGC	1	-1.98	1
571	CGCAGC	1	-1.54	1
572	AGCTCA	4	-1.19	1
573	TCAGGA	5	-0.32	1
574	GGAGGC	3	-1.46	1
575	GGCCAG	3	-1.09	1
576	CAGTCC	1	-1.58	1
577	TCCCTG	2	-1.2	1
578	CTGCCG	1	-1.54	1
579	CCGAGC	5	-0.99	1
580	AGCTCC	3	-1.65	1
581	TCCATT	10	-0.23	1
582	ATTCTC	15	2.1	1
583	AAGACC	11	0.92	1
584	ACCTCC	0	-1.43	1
585	TCCCTC	3	-0.38	1
586	CTCAAC	1	-1.64	1
587	CCTCCA	3	-1.89	1
588	CCAGGT	4	-0.73	1
589	GGTTCT	12	-0.39	1
590	TCTCTG	4	-0.99	1
591	CAGAGC	5	-1.65	1
592	AGCAAA	14	0.96	1
593	AAACCA	15	3.21	1
594	TCCAAC	1	-2.09	1
595	CTCTCT	8	0.46	1
596	TCTTCA	9	0.64	1
597	TCAGTC	4	-1.31	1
598	GTCCAC	0	-3.17	1
599	CACTAT	11	0.52	1
600	GCTGAT	15	3.08	1
601	GAAGGC	3	-0.36	1
602	AAGCCA	5	-0.63	1
603	CCACTC	5	-1.36	1
604	CTCACG	3	-1.07	1
605	ACGGAC	0	-3.5	1
606	GACAAG	9	-0.04	1
607	AAGAAC	11	0.34	1
608	AAGGAC	0	-1.53	1
609	GACAAA	12	1.92	1
610	AGGGGC	2	-1.53	1
611	GGTAAA	14	2.27	1
612	AAAGGC	10	0.69	1
613	GGCACA	5	-1.05	1
614	ACAGGA	14	2.7	1
615	GGAACT	13	1.79	1
616	ACTCGG	1	-1.91	1
617	ACCATG	5	-0.8	1
618	ATGCTA	15	1.91	1
619	AAAACT	15	3.69	1
620	ACTCTT	14	2.33	1
621	CTTCAA	12	1.73	1
622	GGGTCT	4	-0.91	1
623	CAGAGT	5	0.08	1
624	AGTGAT	12	0.68	1
625	GAAATG	15	4.37	1
626	ATGGCA	15	1	1
627	GCAATA	15	3.53	1
628	ATAGCA	15	3.02	1
629	GCAAAT	15	4.47	1
630	AATCAG	12	1.5	1
631	CAGACA	6	-0.49	1
632	ACACCG	4	-0.63	1
633	CCGAAC	4	-0.85	1
634	AACTTG	15	3.51	1
635	TTGATA	15	1.37	1
636	ATACCA	12	1.29	1
637	CCATTT	12	1.22	1
638	TTTGGA	12	0.95	1
639	GGAGAC	0	-1.46	1
640	GACGTG	6	0.17	1
641	GTGGTG	3	-1.25	1
642	GTGGGC	4	-0.44	1
643	GGCTGT	4	-0.69	1
644	TGTCTG	2	-1.08	1
645	CTGGCG	7	-0.04	1
646	GCGATT	11	0.21	1
647	ATTCAC	15	3.85	1
648	CACATA	14	1.69	1
649	ATAAAG	14	2.6	1
650	AAGAGC	0	-2.37	1
651	AGCTGT	0	-0.76	1
652	TGTAGA	12	1.89	1
653	AGGTTC	7	0.22	1
654	CGTTTT	12	0.81	1
655	TTTAAT	15	4.95	1
656	AATCTG	15	2.49	1
657	TTCATG	5	0.29	1
658	ATGCGT	8	0.38	1
659	CGTGTC	1	-0.63	1
660	GTCTCC	5	-1.64	1
661	TCCATA	14	1.57	1
662	ATAAAC	15	3.87	1
663	AACAAC	3	-0.42	1
664	AACATT	15	2.66	1
665	ATTGTG	10	1.07	1
666	GTGAAA	11	1.58	1
667	AAATGT	15	2.33	1
668	TGTACA	12	0.52	1
669	ACAAAA	15	3.4	1
670	AAAATT	13	1.92	1
671	CGTCAC	3	-0.37	1
672	CACTTG	12	-0.25	1
673	TTGAAA	15	4.33	1
674	AAAGCT	11	1.64	1
675	GCTGTT	13	1.79	1
676	GTTAAT	15	3.2	1
677	AATAAT	15	2.98	1
678	AACCTT	15	2.93	1
679	CTTGTA	12	1.2	1
680	GTACTT	14	2.47	1
681	CTTAGG	13	1.49	1
682	AGGTTT	15	5.08	1
683	TTTGGC	8	-0.19	1
684	GAGATG	3	-0.4	1
685	ATGAAG	10	0.14	1
686	AAGTAC	10	0.56	1
687	TACTTT	15	4.07	1
688	TCTGTA	15	3.03	1
689	GTACAG	8	0.79	1
690	CAGGTT	11	1.4	1
691	GTTCCC	6	0.22	1
692	CCCAGA	12	-0.21	1
693	GATGAT	15	2.52	1
694	CGGAAT	7	-0.2	1
695	AATTTT	15	4.72	1
696	TTTATT	15	7.17	1
697	ATTTAC	15	1.53	1
698	TACTTG	7	-0.04	1
699	TTGGAA	12	1.19	1
700	CTAATG	15	4.73	1
701	ATGCAT	15	2.5	1
702	CATGAT	15	3.84	1
703	GGCGAT	5	-0.18	1
704	GATCCA	12	1.17	1
705	CCAGAA	13	1.04	1
706	AGCCCC	4	-1.5	1
707	CCCCCT	1	-1.41	1
708	CCTATT	15	2.3	1
709	ATTCCC	4	-0.61	1
710	CCCTTA	5	-0.13	1
711	TTAGGC	14	2.04	1
712	GGCGGT	1	-1.96	1
713	GGTGCA	7	-0.48	1
714	GCAGAA	15	1.63	1
715	GAATCA	15	2.35	1
716	TCACAT	13	1.34	1
717	CATCTT	14	2.2	1
718	CTTTAT	15	8.57	1
719	TATGAA	15	5.31	1
720	GTAATA	12	1.59	1
721	ATACAG	12	1.17	1
722	CAGAAA	15	2.44	1
723	GGCTGC	4	-1.37	1
724	TGCTTT	15	2.21	1
725	TTTACT	14	2.16	1
726	GTAATG	15	2.47	1
727	ATGCAC	0	-4.29	1
728	TTGATG	15	2.6	1
729	CATAAA	14	2.3	1
730	AACTCC	5	-1.27	1
731	TCCAGT	4	-1.11	1
732	AGTATC	4	-0.56	1
733	ATCTGC	7	0.2	1
734	TGCAGG	4	-0.57	1
735	GTGGAA	8	0.14	1
736	GAAGTG	7	0.08	1
737	GAATTT	15	3.49	1
738	TTTATG	15	3.79	1
739	ATGTTC	1	-1.02	1
740	TTCTCC	3	-0.53	1
741	TCCTAT	15	3.36	1
742	TATGGA	1	-0.87	1
743	AACTTT	15	3.04	1
744	GGCTAT	1	-2.05	1
745	GGATTT	14	2.44	1
746	TTTTCA	13	1.95	1
747	CATCAG	15	2.73	1
748	CAGTTA	15	3.28	1
749	TTAAAA	15	6.47	1
750	AAACCT	14	2.1	1
751	CCTCTT	13	1.65	1
752	AAAGCC	11	1.43	1
753	GCCATT	11	0.55	1
754	ATTGAG	11	0.54	1
755	CCATCT	4	-0.69	1
756	TCTATG	14	1.61	1
757	ATGTTT	15	2.67	1
758	ATGAAT	14	1.32	1
759	AATATT	15	2.33	1
760	ATTGCA	12	1.02	1
761	GCACCT	3	-0.85	1
762	CCAGAG	5	-1.33	1
763	AGAACA	13	1.32	1
764	ACAGAC	6	-0.7	1
765	CCTGTC	5	-1.44	1
766	GTCACA	8	0.12	1
767	ACAAAT	15	4.24	1
768	AATGTT	15	2.52	1
769	GTTATT	15	3.68	1
770	ATTACT	15	2.91	1
771	ACTCCG	4	-0.5	1
772	CCGCAA	5	-0.64	1
773	CGAGTA	11	0.74	1
774	GAATAC	14	1.73	1
775	TACCCG	5	-1.42	1
776	CCGGCA	5	-1.6	1
777	GCATTC	15	8.86	1
778	TTCTTA	13	1.87	1
779	TTATCC	12	0.72	1
780	TCCCCT	4	-1.39	1
781	CCTGAA	12	0.28	1
782	GTTAGC	5	-0.47	1
783	ATTGGG	11	1.09	1
784	GGGGTT	14	1.8	1
785	GCCAGC	3	-1.5	1
786	AGCCAT	0	-3.12	1
787	CATGCA	15	2.45	1
788	GCAACT	15	2.11	1
789	ACTGTG	10	0.24	1
790	GTGCAA	5	0.08	1
791	CAACTT	12	1.37	1
792	AAACTC	15	3.69	1
793	AAGCCC	10	0.91	1
794	CCCCGG	1	-1.78	1
795	AGGTTG	11	0.56	1
796	AGAATG	15	3.17	1
797	ATGAAA	15	3.83	1
798	GAGTAT	15	1.46	1
799	TATAAA	15	2.73	1
800	AAAAAT	15	4.14	1
801	AATATG	14	1.88	1
802	ATGAGT	6	0.45	1
803	AGTACA	13	1.63	1
804	ACATGG	11	0.37	1
805	TGGATA	15	6.13	1
806	ATAGAA	15	5.53	1
807	GAAAAA	15	5.06	1
808	GATTAT	15	2.02	1
809	TATTTA	15	7.81	1
810	TTAAGA	15	6.21	1
811	AGAAAC	14	2.19	1
812	CTTATT	15	3.41	1
813	ATTAAT	15	8.46	1
814	AATCCA	13	1.54	1
815	CCAAAA	15	2.98	1
816	AAAATG	15	2.56	1
817	ATGACA	15	4.24	1
818	AAAAGG	14	1.8	1
819	GATAAT	15	3.63	1
820	AATAAG	15	3.13	1
821	AAGGGA	8	0.05	1
822	GGAAGT	4	-0.88	1
823	AGTAGT	8	0.34	1
824	AGTATA	15	2.35	1
825	CCAAGT	15	1.98	1
826	AGTGAA	15	2.73	1
827	TCAAAT	15	2.2	1
828	AATTCT	14	2.06	1
829	TCTAGT	9	0.25	1
830	AGTGCA	13	1.12	1
831	GCATTA	15	6.22	1
832	TTAGAA	15	5.17	1
833	CTTGAA	15	3.69	1
834	AGGACA	10	0.51	1
835	ACAACA	12	1.28	1
836	ACATAC	15	4.43	1
837	TACGAT	11	0.84	1
838	GATATT	15	3.41	1
839	ATTCAT	15	3.02	1
840	CATCAC	5	-0.9	1
841	CACAGA	11	1.57	1
842	AAATAT	15	2.51	1
843	GAAGCT	11	1.63	1
844	GCTATT	15	2.62	1
845	ATTTCA	12	1.08	1
846	AATGAG	8	0.6	1
847	TATGGT	3	-1.6	1
848	GGTGAT	10	0.16	1
849	GATAAG	11	1.53	1
850	AAGGAA	11	1.16	1
851	GGCCGG	1	-2.26	1
852	CGGGTC	0	-1.02	1
853	GTCATA	12	0.32	1
854	CCAGTT	9	0.13	1
855	GTTTTA	12	1.91	1
856	TTAAAG	12	1.31	1
857	AAGGTG	9	0.15	1
858	GTGTTG	12	1.08	1
859	TTGGAC	7	0.2	1
860	CAAAAT	15	3.06	1
861	AATTAT	15	3.7	1
862	TATTCA	15	3.66	1
863	TCAGAG	4	-1.02	1
864	GTATTT	15	2.43	1
865	TTTTTA	15	3.32	1
866	TTACCT	13	1.01	1
867	CCTAAA	14	1.63	1
868	AAAAGT	15	5.16	1
869	AGTGAC	7	-0.17	1
870	GACTCC	3	-0.74	1
871	TCCACA	5	-1.08	1
872	CCGCTG	2	-1.62	1
873	GATGTT	14	2.25	1
874	GTTCTC	12	0.43	1
875	CCCCCC	2	-2.02	1
876	CCCATT	10	-0.46	1
877	CACAGC	1	-1.78	1
878	AGCCTG	4	-1.48	1
879	CAGATA	13	1.92	1
880	ATAGTA	15	5.7	1
881	GAGAAT	11	0.68	1
882	ATGCCA	11	0.48	1
883	CATTTA	15	5.16	1
884	TTACCG	9	0.63	1
885	CCGAAG	11	1.55	1
886	ACCTCT	5	-0.96	1
887	AGGCCA	4	-1.45	1
888	CATGAA	15	4.06	1
889	TCATCG	5	-0.16	1
890	TCGGAT	4	-0.94	1
891	ATGCCC	0	-1.36	1
892	CCCAAA	5	-0.52	1
893	AAACAT	15	3.63	1
894	CATCCA	15	2.63	1
895	CCAAGC	4	-1.42	1
896	ATTTTA	15	3.94	1
897	AAAATA	15	3.06	1
898	ATAAGC	11	0.38	1
899	CAACAA	4	-0.53	1
900	AATAGG	15	2.53	1
901	CGTAAA	15	2.38	1
902	ATGGAA	12	1.23	1
903	AAATCG	12	0.13	1
904	TCGCCA	5	-0.87	1
905	CATTTT	12	1.3	1
906	TCAGAT	15	2.57	1
907	GATGTG	8	0.21	1
908	GTGTTA	13	1.2	1
909	TTAATA	15	5.46	1
910	ATAATA	15	7.36	1
911	ATACCT	10	0.35	1
912	CCTGAT	14	1.91	1
913	GATAAA	15	4.23	1
914	CCCTTC	2	-2.04	1
915	TTCGAA	8	0.81	1
916	GATTTA	15	5.24	1
917	TTAAAC	15	6.85	1
918	AACACA	11	1.06	1
919	AAAGGG	11	0.75	1
920	GGGAGA	4	-0.48	1
921	AGACCT	12	0.6	1
922	CCTCCC	2	-2.01	1
923	ATCGAG	3	-0.45	1
924	GAGTTA	15	2.68	1
925	TTAAGG	15	4.34	1
926	TCTTGG	12	1.35	1
927	TGGGAA	12	0.57	1
928	AGACAT	15	3.99	1
929	CATCCT	6	-0.04	1
930	CCTACT	4	-0.51	1
931	ACTGAC	12	0.24	1
932	GACGTT	14	1.83	1
933	GTTGCC	14	1.98	1
934	GCCTGT	4	-0.8	1
935	TGTAGT	15	5.52	1
936	AGTCTC	10	1.02	1
937	CTCCGA	8	-0.45	1
938	CGAAAG	11	0.17	1
939	GTGGCT	2	-1.68	1
940	GCTTTT	12	0.3	1
941	TTTGCA	15	3.07	1
942	GCACAA	15	2.7	1
943	CAAAAA	15	4.33	1
944	GACTAC	3	-0.97	1
945	TACACC	11	1.18	1
946	ACCATA	15	2.38	1
947	GTTTGC	15	2.37	1
948	TGCAAA	15	3.35	1
949	AAAGCA	15	2.24	1
950	GAAACT	15	3.34	1
951	ACTACA	12	0.78	1
952	TTCAAA	15	2.97	1
953	CTCAGC	4	-1.52	1
954	AAGAGT	9	0.57	1
955	AGTGGT	0	-2.08	1
956	GGTCTT	10	0.19	1
957	CTTGAT	15	2.81	1
958	GATCCT	12	0.29	1
959	CCTTTT	12	0.63	1
960	TTTCTA	15	6.14	1
961	AACATA	15	2.6	1
962	AACAGC	0	-1.94	1
963	ATGTCA	6	-0.63	1
964	TTCAGA	12	0.14	1
965	AAGAAG	10	0.54	1
966	AAAGAT	15	2.82	1
967	GATCAT	15	5.07	1
968	GGATAC	8	-0.11	1
969	TACAGA	15	2.48	1
970	AGAAAT	15	5.54	1
971	AATCTA	15	4.22	1
972	CTAAGC	5	-0.23	1
973	AGCACG	3	-0.76	1
974	ACGTCA	3	0.23	1
975	TCAAGT	12	0.47	1
976	GAGATT	15	2.76	1
977	TTAGAG	12	0.49	1
978	GAGCAT	7	0.52	1
979	GATCAA	12	0.73	1
980	CCTTAC	9	1.09	1
981	TACCCA	8	0.32	1
982	CCAGGA	4	-0.6	1
983	GGACAT	11	0.41	1
984	CATTCA	6	-0.04	1
985	TCAGGG	5	-1.5	1
986	TCTGCA	13	1.32	1
987	GCAGGA	4	-0.57	1
988	GGATCT	12	-0.14	1
989	TCTGAT	15	1.79	1
990	GATGCA	13	1.31	1
991	GCAACA	15	3.06	1
992	TGGGCT	8	0.57	1
993	GCTGAA	11	1.02	1
994	ACAGTC	8	0.14	1
995	GTCCAG	6	0.19	1
996	CAGATG	3	-0.13	1
997	ATGGTA	15	1.57	1
998	GTAAAC	15	3.57	1
999	AGCTTG	5	-0.37	1
1000	CCTGAC	4	-1.47	1
1001	CTGATA	14	2.02	1
1002	ATAACA	15	5.99	1
1003	ACAGCC	3	-0.69	1
1004	GCCACA	3	-0.54	1
1005	ACAATA	15	5.95	1
1006	ATAGTG	15	2.16	1
1007	GTGATT	13	1.28	1
1008	TCAGAC	6	-0.52	1
1009	AGGAAG	8	0.09	1
1010	AAGAAT	15	2.82	1
1011	CTGTCG	5	-0.67	1
1012	TCGCTT	5	0.27	1
1013	GATAGT	14	1.62	1
1014	AGTGTT	12	0.92	1
1015	AACTCA	8	0.16	1
1016	TCAGCA	5	-0.23	1
1017	GCAAAC	11	0.51	1
1018	AACAGT	6	-0.04	1
1019	AGTTTA	15	2.72	1
1020	TTAAAT	15	4.7	1
1021	AATACA	15	4.74	1
1022	ACAAAG	15	2.91	1
1023	ATCTTT	15	2.04	1
1024	GCAAGT	12	1.02	1
1025	AATCCT	15	6.95	1
1026	CCTGTT	12	0	1
1027	GTTGTC	12	0.52	1
1028	GTCAGC	0	-1.01	1
1029	AGCCTA	5	-0.63	1
1030	CTAACA	15	2.71	1
1031	AAGCTT	15	2.59	1
1032	CTTTCA	15	4	1
1033	AATAAA	15	3.07	1
1034	AAACTG	10	0.91	1
1035	ATAACT	12	0.73	1
1036	ACTGAT	15	3.19	1
1037	AGTTTT	13	1.59	1
1038	AAGCCT	11	0.78	1
1039	CCTTCA	5	-0.14	1
1040	CTGTCT	5	-0.24	1
1041	GACTCG	3	-0.97	1
1042	TCGAAT	12	0.32	1
1043	AATTTC	15	2.62	1
1044	GATAGG	4	-0.96	1
1045	CCTAGT	4	-0.85	1
1046	AGTTCC	5	-0.5	1
1047	TCCAAT	7	0.27	1
1048	GATACT	12	0.45	1
1049	ACTAAA	15	2.99	1
1050	CTGTTT	12	0.06	1
1051	TTTAGT	15	4.75	1
1052	AGTAGC	5	-0.9	1
1053	AGCAAT	7	0.06	1
1054	AAATTG	15	4.71	1
1055	TTGTCC	8	-0.53	1
1056	TCCCAA	5	-0.3	1
1057	CAAGGT	4	-0.57	1
1058	GGTCCT	4	-0.65	1
1059	AATGCA	12	1.55	1
1060	TCACAG	4	-1.09	1
1061	TCAGGT	4	-0.92	1
1062	TCTAAT	12	-0.15	1
1063	AATAGA	15	4.94	1
1064	AGATTA	14	2.6	1
1065	TCCCAT	5	-0.48	1
1066	CATAAT	12	0.9	1
1067	AATGGA	12	1.03	1
1068	GGAAAT	15	2.36	1
1069	TCATAT	15	2.85	1
1070	TATACT	12	0.99	1
1071	ACTTCA	13	1.03	1
1072	GATCTT	15	6.69	1
1073	CTTAAT	15	5.29	1
1074	AAGGTA	12	0.47	1
1075	GTATCC	7	-0.39	1
1076	TCCCGA	3	-0.76	1
1077	ATCGTC	10	0.3	1
1078	GTCTCA	6	-0.38	1
1079	TCAACA	15	2.25	1
1080	ATATCT	12	1.45	1
1081	CCTAAC	4	-0.85	1
1082	AAGTTA	15	2.43	1
1083	TCCCGT	3	-0.22	1
1084	CGTGAT	7	0.68	1
1085	AGCTTC	0	-2.63	1
1086	TTCGTT	12	1.42	1
1087	TTAGCA	15	4.92	1
1088	GCAAAG	11	1.79	1
1089	AAGTCT	11	1.14	1
1090	AAGTTG	11	1.63	1
1091	CATTAT	14	1.78	1
1092	TATCCT	8	0.72	1
1093	ATCATT	11	1.43	1
1094	GATCCC	0	-6.23	1
1095	CCCAAC	0	-3.41	1
1096	GTTTCA	12	0.95	1
1097	GCAAGG	12	0.82	1
1098	CTGTCC	3	-0.94	1
1099	AGCATC	4	-1.45	1
1100	CCTATC	7	0.02	1
1101	ATCAAG	11	0.35	1
1102	TTATCT	15	5.82	1
1103	AATTCA	12	1.31	1
1104	TTGAGT	12	1.58	1
1105	AGTCGT	15	2.35	1
1106	ATCTTC	6	-0.11	1
1107	TTCTCA	4	-0.59	1
1108	CCTAAT	9	-0.02	1
1109	TTATAC	15	5.2	1
1110	TACCGT	7	-0.59	1
1111	GGGATG	12	0.22	1
1112	TCTTCC	7	-0.27	1
1113	CCTAAG	12	0.18	1
1114	GGAATG	15	4.31	1
1115	TCCGAT	7	-0.11	1
1116	TCAATG	12	1.23	1
1117	GATATG	14	2.18	1
1118	TTGAGC	7	0.51	1
1119	AGCCGT	0	-7.12	1
1120	GAGTCT	6	0.02	1
1121	ACTAAT	14	1.99	1
1122	TTGTCA	13	1.6	1
1123	TATGAT	15	2.95	1
1124	AATATC	13	1.8	1
1125	TCTTTA	12	0.9	1
1126	TTAGAT	15	3.85	1
1127	AACAAT	11	0.15	1
1128	AATAGT	14	1.46	1
1129	AGTTCG	5	-1.01	1
1130	TCGGCA	4	-1.04	1
1131	AGCAGT	5	-1.1	1
1132	AGTCCT	4	-0.71	1
1133	ACTGTC	11	1.09	1
1134	GTCAAT	10	1.4	1
1135	ACTACT	8	0.33	1
1136	ACTACC	4	-0.89	1
1137	ACCAAC	0	-1.4	1
1138	AACGCA	4	-0.19	1
1139	GCAGCG	3	-0.47	1
1140	GCGGAA	3	-0.3	1
1141	GGTACT	14	1.85	1
1142	ACTAAG	15	2.42	1
1143	AACATG	9	-0.25	1
1144	ATGCTG	10	0.55	1
1145	GACTCT	4	-0.98	1
1146	AAACAG	11	1.36	1
1147	GAATGG	15	2.91	1
1148	TGGCTC	4	-0.58	1
1149	CTCCCA	5	-1.15	1
1150	CCAAAT	15	2.76	1
1151	GTCCAA	10	0.95	1
1152	CAAGGA	12	0.39	1
1153	TCATCA	6	0.33	1
1154	TCAGTG	6	-0.1	1
1155	GTGACT	15	2.14	1
1156	AATATA	15	4.79	1
1157	ACACAT	15	3.19	1
1158	CATCGC	11	0.99	1
1159	TCCTCA	5	-0.96	1
1160	TCAAAC	13	0.99	1
1161	AACTCG	15	2.58	1
1162	TCGGTA	7	-0.22	1
1163	GTAAAT	15	4.6	1
1164	TTTACA	12	1.38	1
1165	ATTGAC	11	0.82	1
1166	GACATT	15	3.9	1
1167	TCAATA	15	2.62	1
1168	GTACTC	11	1.24	1
1169	CTCAAA	6	-0.53	1
1170	AAATCA	15	4.76	1
1171	TCAATT	15	5.08	1
1172	TTAAGT	15	4.32	1
1173	AGTAAA	15	3.62	1
1174	GACCTT	11	1.07	1
1175	TTGTTT	15	4.56	1
1176	TCTAAA	15	3.62	1
1177	TCAGAA	12	1.43	1
1178	CTCTAC	12	1.18	1
1179	TACACA	6	-0.34	1
1180	AATGAT	15	4.85	1
1181	TATTCT	12	1.43	1
1182	CCACCT	3	-1.92	1
1183	AGTGTG	2	-2.03	1
1184	GTGCAC	3	-0.22	1
1185	GATAGC	12	0.16	1
1186	AGCACA	5	-0.9	1
1187	ACAGAT	14	1.92	1
1188	GATGAC	7	0.35	1
1189	AGAGTG	12	0.01	1
1190	TTGGGA	15	2.83	1
1191	GGAAAA	14	2.66	1
1192	GATCTA	15	3.88	1
1193	CTAAAC	14	1.02	1
1194	TGGCGT	4	-0.61	1
1195	CGTTCA	4	-0.42	1
1196	TCAAAA	15	6.51	1
1197	CTTCTA	12	1.01	1
1198	CTAAAT	15	6.1	1
1199	AATTCC	14	1.88	1
1200	TCCCAG	1	-1.46	1
1201	GTTCTT	12	1.2	1
1202	CTTTTA	15	2.94	1
1203	CCTGTA	6	0.21	1
1204	GTAGTT	12	1.1	1
1205	GTTAAA	15	4.9	1
1206	AATAGC	5	-0.37	1
1207	TTACTC	12	0.79	1
1208	GAAGGT	8	-0.01	1
1209	GGTGAA	12	-0.21	1
1210	GAACCA	12	0.82	1
1211	GACATA	14	2.36	1
1212	GACTAT	11	0.66	1
1213	TATGTC	13	1.41	1
1214	GTCTCT	8	-0.5	1
1215	TCTGAA	14	2.09	1
1216	CTCTTA	12	0.91	1
1217	GAGGCT	0	-3.83	1
1218	GCTGCT	8	0.27	1
1219	GCTGGA	11	0.19	1
1220	GGAAGA	12	1.05	1
1221	TTTCCA	12	0.12	1
1222	CCAATG	15	2.64	1
1223	ATGAAC	8	0.07	1
1224	AGTTTC	7	-0.22	1
1225	AAAAAA	15	3.5	1
1226	TTAGTA	15	2.37	1
1227	GTAAGT	14	2.02	1
1228	GAATCT	15	4.8	1
1229	TCTAGC	5	-0.98	1
1230	AGCTCT	4	-1.24	1
1231	GAACAT	15	2.76	1
1232	CATGTT	12	0.52	1
1233	GGTAGC	0	-2.9	1
1234	AGCATA	13	1.89	1
1235	ATATAT	15	6.37	1
1236	TACGTT	15	0.7	1
1237	GTTATC	14	1.61	1
1238	AAGCAA	12	0.88	1
1239	CAAATA	15	6.6	1
1240	ATATTC	13	1.84	1
1241	TTCACT	11	1.82	1
1242	ACTGCA	13	1.68	1
1243	GCACCC	1	-2.07	1
1244	CCCATA	5	-0.5	1
1245	CTGGGA	7	0.47	1
1246	GGAATA	15	5.27	1
1247	ATAGGA	12	0.45	1
1248	AGTGAG	3	-1.33	1
1249	GAGGCC	0	-4.22	1
1250	GCCCGG	6	-0.29	1
1251	CGGATG	6	0	1
1252	ATGGAC	10	0.45	1
1253	GACTCA	1	-1.8	1
1254	TTGCTG	14	1.48	1
1255	CTGACA	12	1.45	1
1256	ACACCT	4	-0.92	1
1257	CCTTGG	11	0.42	1
1258	AGAAGT	12	0.29	1
1259	AGTGTA	12	1.2	1
1260	GTAACT	12	0.58	1
1261	TCACAC	4	-0.56	1
1262	CACATT	11	1.35	1
1263	ATTATC	15	2.31	1
1264	ATCAAC	0	-3.42	1
1265	AACTAT	10	-0.35	1
1266	GTTAAC	15	2.32	1
1267	TCCAAA	12	1.35	1
1268	TCGATC	14	1.3	1
1269	ATCATA	15	5.05	1
1270	AGCCAA	4	-1.05	1
1271	TCCTTT	10	0.88	1
1272	TTTCCT	12	0.44	1
1273	AATACT	12	1.1	1
1274	ACTCTG	6	0.11	1
1275	CTGTTA	13	1.22	1
1276	TCTGGG	4	-1.16	1
1277	GGGGTA	4	-0.62	1
1278	GTAATC	11	1.85	1
1279	ATCAAA	10	0.82	1
1280	AAAGTG	11	1.52	1
1281	GTGATA	12	1.26	1
1282	AACTCT	7	0.21	1
1283	TCTTTG	15	4.37	1
1284	TTGTTG	15	3.81	1
1285	ACAACC	12	1.61	1
1286	ACAGAG	4	-1.48	1
1287	AGTAGA	9	0.77	1
1288	ATAAAA	15	3.18	1
1289	AAACTT	15	3.81	1
1290	CTTCTT	15	7	1
1291	CTTTCC	13	1.07	1
1292	TCCAGG	5	-1.04	1
1293	CAGAAT	10	0.04	1
1294	AACCCC	1	-2.12	1
1295	CCCCTA	5	-1.27	1
1296	CTAGAC	11	0.6	1
1297	TCTTCT	11	0.96	1
1298	TCTGTG	8	-0.18	1
1299	GTGAGT	5	-0.39	1
1300	AGTGGA	4	-1.58	1
1301	GGAGCT	8	0.08	1
1302	GAATAT	12	1.44	1
1303	TATACA	15	4.43	1
1304	TGCCAA	5	-0.44	1
1305	ATATCC	14	2.02	1
1306	ACACAA	15	3.68	1
1307	GAGTCA	3	-0.53	1
1308	TATCCA	15	3.34	1
1309	CCAGTA	5	0.04	1
1310	GTACGA	12	1.34	1
1311	GATACA	15	3.19	1
1312	AAGTCA	9	0.68	1
1313	TCACCA	5	-0.78	1
1314	TCTAAC	15	9.65	1
1315	AACTTA	13	1.55	1
1316	GAAAGT	15	3.21	1
1317	AGTTCT	11	1	1
1318	TCACTA	12	0.68	1
1319	AAAGTT	15	2.82	1
1320	GACACC	3	-0.67	1
1321	ACCGAC	2	-0.75	1
1322	GACACA	9	-0.21	1
1323	ACAGCA	13	1.95	1
1324	AACATC	11	1.11	1
1325	CTAAAA	15	7.9	1
1326	TTCAGT	14	1.92	1
1327	AGTATT	15	2.67	1
1328	ATTTTC	12	-0.15	1
1329	TTCTTC	11	0.59	1
1330	AAATAC	11	1.52	1
1331	TACAAT	10	0.67	1
1332	CAGTCT	6	-0.23	1
1333	AGTCTA	12	0.51	1
1334	CTAATT	12	0.86	1
1335	ATTAAA	15	3.84	1
1336	CATTCT	15	2.92	1
1337	GGTTCA	4	-0.59	1
1338	GAACAC	11	0.92	1
1339	CACTTA	11	1.4	1
1340	ACTCAA	12	0.02	1
1341	TTTAAC	12	0.66	1
1342	AACAAA	15	2.55	1
1343	AAAGTA	15	2.9	1
1344	GTAGAC	8	0.46	1
1345	ATTTTG	12	1.18	1
1346	TTGAAT	15	2.97	1
1347	CCAAAG	14	1.98	1
1348	CTGCGT	6	-0.96	1
1349	CGTATG	3	-1.2	1
1350	CTCTCG	4	-0.77	1
1351	TCGGAG	3	-0.8	1
1352	GTAAAA	15	4.81	1
1353	AATTTG	15	2.25	1
1354	ATTCAG	12	0.56	1
1355	CAGCAT	6	-0.1	1
1356	CATTAC	15	2.77	1
1357	TACCTT	15	2.88	1
1358	CTTGTT	14	2.24	1
1359	GTTGAA	15	2.57	1
1360	AGACTT	14	2.02	1
1361	CTTACA	15	6.02	1
1362	TCAGGC	0	-3.39	1
1363	GGCCAC	2	-1.9	1
1364	CACATC	5	-0.06	1
1365	ATCACC	9	0.5	1
1366	ACCAAG	10	0.9	1
1367	AAGGAG	3	-0.54	1
1368	GACTTA	15	2.79	1
1369	TTACCA	12	1.55	1
1370	CCAACA	5	-0.48	1
1371	ACAATC	12	-0.03	1
1372	ATCTAT	15	2.34	1
1373	TATCAC	14	1.2	1
1374	CACAAG	10	0.28	1
1375	TATCTA	15	6.34	1
1376	CAAACT	12	0.42	1
1377	ACTCCC	4	-1.73	1
1378	CCCTTT	7	-0.15	1
1379	TACTCA	5	-0.84	1
1380	ACTGTA	14	2.06	1
1381	GAAATC	11	1.34	1
1382	ATCATG	11	1.11	1
1383	TCTTTT	15	4.23	1
1384	TTTGTA	15	4.51	1
1385	AACCAT	10	1.16	1
1386	CATCAT	13	1.23	1
1387	CATTTC	12	1.05	1
1388	TTCATA	14	1.93	1
1389	ATAGAT	15	6.59	1
1390	CATCTA	13	1.71	1
1391	GAAACA	15	6.43	1
1392	CTTAGA	12	1.59	1
1393	AGAGGT	8	0.28	1
1394	GGTTTT	15	4.23	1
1395	CTAAGT	13	0.94	1
1396	GAAATT	15	3.92	1
1397	TATTTC	15	3.07	1
1398	TTCCTG	5	-0.26	1
1399	CTGAAG	10	0.37	1
1400	AATCTT	15	4.62	1
1401	GTGAGC	0	-1.8	1
1402	TTATTC	15	2.99	1
1403	GACGCT	3	-0.42	1
1404	GCTATG	14	0.78	1
1405	ATGGCT	10	0.8	1
1406	CATGCC	0	-1.34	1
1407	AGCATG	5	-1.58	1
1408	ATGTCC	3	-0.75	1
1409	GTAAGA	15	5.11	1
1410	CTAGGA	15	5.56	1
1411	GGACAA	11	-0.13	1
1412	GCAGAT	15	4.14	1
1413	GATGGG	3	-0.63	1
1414	GGGAAT	7	0.12	1
1415	TTTGGT	14	1.35	1
1416	TCAAGC	8	0.17	1
1417	AGCCTT	5	-0.17	1
1418	CTTAAA	15	2.71	1
1419	ATGCAA	10	0.97	1
1420	TACCCT	10	0.84	1
1421	GTAACC	12	0.09	1
1422	TCTCTA	12	0.45	1
1423	CTACAA	14	1.85	1
1424	CAACAT	14	1.93	1
1425	TATCTT	15	3.38	1
1426	TTATCA	15	2.25	1
1427	GAATTA	15	5.89	1
1428	TTATTA	15	4.8	1
1429	GATTTG	15	3.51	1
1430	TACCTC	5	-0.7	1
1431	CAGGTC	0	-3.41	1
1432	GTCCTC	11	0.85	1
1433	CTCTTT	15	6.06	1
1434	TTTATA	15	6.06	1
1435	TATAAG	14	1.31	1
1436	CTGGTG	3	-1.02	1
1437	GTGTCA	4	-0.65	1
1438	CAGCTA	4	-0.92	1
1439	CTAAAG	15	1.86	1
1440	AAGGGG	0	-3.82	1
1441	GGGATC	0	-3.1	1
1442	ATCAGC	3	-0.44	1
1443	ATCTCA	4	-0.64	1
1444	TCACTC	4	-1.23	1
1445	CATTCC	7	0.4	1
1446	CCATTA	10	0.25	1
1447	AAAACA	15	4.26	1
1448	AATTTA	15	2.99	1
1449	TTTAGA	15	2.84	1
1450	AGTTAC	3	-0.18	1
1451	ATGAGG	11	0.83	1
1452	GATTCA	13	1.78	1
1453	CAAATG	15	2.72	1
1454	AATGGC	10	-0.33	1
1455	GCAGCT	9	0.53	1
1456	GCTTTA	15	6.34	1
1457	CACGTG	1	-2.54	1
1458	GTGCTG	11	0.59	1
1459	CTGCTT	7	0.07	1
1460	AAATGC	15	2.45	1
1461	TGCGGA	12	0.18	1
1462	TCTTTC	8	0.5	1
1463	CAAATT	15	1.98	1
1464	AACCTA	11	0.6	1
1465	CTACCA	12	1.08	1
1466	CCAGCA	5	-1.17	1
1467	ATATGG	15	4.91	1
1468	ATTTAT	15	3.71	1
1469	TATACC	8	0.01	1
1470	ACCAGG	4	-0.52	1
1471	ATACAA	14	2.25	1
1472	CAATCT	13	0.99	1
1473	CAGGCA	2	-1.24	1
1474	CCACTA	5	-0.61	1
1475	CTAACT	15	3.78	1
1476	ACTAGG	15	2.46	1
1477	AGGTCA	6	-0.23	1
1478	ATATCA	15	2.68	1
1479	CTTAAG	13	1.87	1
1480	CATGGT	6	-0.17	1
1481	GGTTTC	4	-0.72	1
1482	ATGCAG	0	-1.2	1
1483	CAAGTA	15	3.92	1
1484	TCTGTC	6	0.15	1
1485	TACAAA	11	0.69	1
1486	ATTCAA	15	3.62	1
1487	CCATAT	15	6.12	1
1488	TATAGT	15	4.52	1
1489	AGTTGG	12	0.86	1
1490	TGGGAT	12	0.53	1
1491	ACAATT	15	4.41	1
1492	CAATCA	6	0.07	1
1493	CCTTGC	5	-0.51	1
1494	TGCTTA	12	1.07	1
1495	AAGACA	15	3.44	1
1496	ACATTG	15	2.72	1
1497	AAGCTA	15	1.22	1
1498	CTACTT	12	1.48	1
1499	TTTTAT	15	6.92	1
1500	TTGACT	12	1.36	1
1501	GCACAG	4	-0.7	1
1502	GATACC	15	1.51	1
1503	ACCGAA	6	-0.32	1
1504	TCTTAT	12	0.81	1
1505	TATCTC	15	5.89	1
1506	CTCCCT	4	-0.93	1
1507	AACTGC	1	-0.84	1
1508	CTCTCC	4	-0.98	1
1509	TCCTTC	10	0.62	1
1510	TTCCCT	2	-0.72	1
1511	CCTACA	14	1.47	1
1512	TGGAAG	15	1.52	1
1513	AAGACT	10	1.61	1
1514	ACTAAC	11	0.96	1
1515	AACACC	3	-0.39	1
1516	ACCTTC	3	-0.34	1
1517	TTCATT	12	1.82	1
1518	CATGTC	4	-0.24	1
1519	GTCAAG	9	0	1
1520	GAGATC	8	0.17	1
1521	ATCGGG	1	-2.48	1
1522	CAATCG	4	-0.86	1
1523	TCGAAA	15	2.57	1
1524	TTAGAC	12	1.95	1
1525	GACCAC	2	-1.2	1
1526	AAAGGA	12	0.66	1
1527	TTGGTT	15	2.95	1
1528	GTTACA	15	5.2	1
1529	ACATTT	15	3.06	1
1530	CAATTC	8	-0.03	1
1531	TATAGA	15	3.13	1
1532	AACCCA	4	-1.02	1
1533	TGCAAT	12	1.55	1
1534	AAACGT	11	1.05	1
1535	CGTGCC	0	-1.45	1
1536	GCCAAG	11	0.51	1
1537	ATCTCT	11	1.02	1
1538	TCATTT	15	5.72	1
1539	TTTAAA	15	6.93	1
1540	AAAAGC	12	0.43	1
1541	TCAAGA	15	3.18	1
1542	TTCCCA	0	-2.44	1
1543	GTATTG	15	2.7	1
1544	AACACG	3	-0.78	1
1545	ACGAAA	11	1.46	1
1546	AAATCC	15	1.99	1
1547	AAAAGA	15	3.36	1
1548	AGAGAC	11	1.46	1
1549	CACGCC	11	1.71	1
1550	GCCACC	1	-1.56	1
1551	TTTCAC	15	3.86	1
1552	AAGATA	15	3.84	1
1553	ATAGTT	15	3.84	1
1554	GTTAGG	11	1.53	1
1555	AGGTTA	12	0.43	1
1556	TTACTA	15	4.86	1
1557	CCAGCC	3	-1.75	1
1558	CCCACT	0	-2.37	1
1559	ACAAGA	13	1.76	1
1560	CCTCAT	12	0.1	1
1561	CATCTC	14	1.81	1
1562	CGGAAG	4	-0.27	1
1563	TCTGCG	4	-0.91	1
1564	GCGCCA	4	-0.87	1
1565	AGGAAT	14	1.71	1
1566	TTACTT	15	2.75	1
1567	CTTCAC	5	-0.18	1
1568	CACTGG	6	0.22	1
1569	TGGACT	12	-0.06	1
1570	AGAACT	15	5.72	1
1571	ACTATA	14	2.22	1
1572	ATACAT	15	3.75	1
1573	GATTGT	11	1.32	1
1574	TGTTTG	12	1.21	1
1575	TTGGAT	15	2.7	1
1576	GATAGA	15	2.41	1
1577	TTCGAC	3	-0.33	1
1578	GACGAT	7	0.3	1
1579	CACGCA	3	-1.12	1
1580	CCCACA	2	-1.44	1
1581	ACAGTT	13	1.48	1
1582	TGTCCT	5	-0.43	1
1583	GCAAGA	15	5.35	1
1584	AGTCCA	7	0.29	1
1585	GATTCC	13	1.53	1
1586	GCAAAA	15	3.58	1
1587	CACTGT	12	0.13	1
1588	TGTGCA	11	-0.12	1
1589	GCACGA	4	-0.59	1
1590	CGACCA	3	-0.52	1
1591	CCATAC	10	1.04	1
1592	TACACT	13	1.37	1
1593	ACTGCT	10	0.65	1
1594	GCTCCA	5	-0.33	1
1595	AAACGA	11	1.06	1
1596	CGACGA	6	-0.32	1
1597	AGTGCC	5	-1.65	1
1598	GCCGCC	2	-1.02	1
1599	GCCTGG	5	-0.57	1
1600	TGGAAA	15	2.46	1
1601	AAATTT	15	4.84	1
1602	CCTCGG	3	-0.73	1
1603	ATGGTT	15	4.16	1
1604	TCAGCG	5	-0.83	1
1605	GCGGGC	3	-0.5	1
1606	GGCTTA	15	2.31	1
1607	TTATAT	15	4.32	1
1608	GTCACC	10	1.13	1
1609	ACCCCA	1	-2.15	1
1610	CCAGCG	2	-1.26	1
1611	GCGTAT	7	0.24	1
1612	GGAATC	12	0.91	1
1613	GTGCGG	3	-0.78	1
1614	CGGTCC	5	-1.18	1
1615	ATTGAA	15	2.82	1
1616	AAGCGT	11	0.59	1
1617	CGTCCG	5	-1.15	1
1618	CCGCTC	5	-1.12	1
1619	CTCATT	15	2.47	1
1620	ATTAGT	15	4.1	1
1621	GACAAT	7	0.62	1
1622	GAATGA	15	1.22	1
1623	GCTGCG	14	1.15	1
1624	GCGGTT	12	1.8	1
1625	GTTGTG	15	1.72	1
1626	GTGGCA	5	-0.96	1
1627	GCAATG	15	4.27	1
1628	CTGATG	8	-0.51	1
1629	ATGCTC	5	-1.22	1
1630	CTCGGA	6	-0.56	1
1631	GGAGTC	12	0.09	1
1632	GTCGGG	0	-2.02	1
1633	GGGCTG	0	-2.65	1
1634	CTGATC	11	1.12	1
1635	ATCGAA	11	1.12	1
1636	CTGTGG	12	0.58	1
1637	TGGGTG	6	-0.39	1
1638	GTGTGG	6	-0.33	1
1639	TGGTGT	12	0.07	1
1640	TGTTAT	15	5.66	1
1641	TCCACG	5	-1.41	1
1642	ACGACA	9	0.8	1
1643	GCCTCA	4	-1.66	1
1644	CTGCTC	3	-0.85	1
1645	CGAAAA	11	0.62	1
1646	TGCTGC	5	-0.66	1
1647	TGCCTA	7	0.62	1
1648	CTTCTC	11	0.32	1
1649	CTCCAC	0	-1.79	1
1650	CACCCT	0	-3.74	1
1651	CCTTTC	4	-0.58	1
1652	TTCGTC	8	0.01	1
1653	GTCTTT	15	5.99	1
1654	GGTCAG	8	-0.87	1
1655	CAGTAC	3	-1.53	1
1656	TGGTTT	12	1.33	1
1657	GTCACG	6	-0.02	1
1658	GTTCCA	12	0.79	1
1659	CCAGAT	12	0.05	1
1660	TCAGTT	11	0.38	1
1661	GTTTTG	15	3.26	1
1662	AAAAAG	11	1.41	1
1663	ACTCAT	12	1.36	1
1664	TCTATT	15	3.5	1
1665	ATTGTT	11	1.82	1
1666	GTTCTG	10	1.56	1
1667	ACCGCC	8	0.77	1
1668	GATTTT	15	6.3	1
1669	TATGCC	10	0.51	1
1670	GCCTTC	0	-1.53	1
1671	AGGATA	15	2.94	1
1672	ATATTG	15	5.1	1
1673	TTGTGT	15	2.75	1
1674	AGAATA	15	3.08	1
1675	TATTTG	15	4.01	1
1676	AGTCCG	5	-0.57	1
1677	CCGGTT	7	-0.77	1
1678	GAGAGT	6	-0.45	1
1679	TACATT	12	0.29	1
1680	GCAGTT	15	5.61	1
1681	CTCACC	0	-3.44	1
1682	TGCCAG	4	-1.19	1
1683	GGCTCT	4	-1.64	1
1684	CTTAGT	15	5.87	1
1685	GACTTT	15	2.6	1
1686	TTTGAT	15	2.45	1
1687	GGTCGA	11	0.18	1
1688	AAGGCA	11	1.1	1
1689	GCATAC	14	1.64	1
1690	CTTGCT	15	2.93	1
1691	GCTGGC	9	-0.03	1
1692	GGCTCC	0	-3.46	1
1693	ATTGTA	15	3.61	1
1694	GTATCT	12	0.9	1
1695	ACTGTT	12	1.21	1
1696	CACACA	3	-0.66	1
1697	GCATTG	15	4.32	1
1698	CGAATT	15	2.19	1
1699	GTCTAT	12	-0.2	1
1700	CACCCC	1	-1.56	1
1701	GCTGTC	9	0.55	1
1702	AGGACT	7	-0.25	1
1703	CTGCCT	3	-1.96	1
1704	CCTGCC	1	-1.99	1
1705	TGGCAT	15	9.81	1
1706	CATCGA	4	-1.23	1
1707	GATTGG	14	1.87	1
1708	TGGACC	4	-0.6	1
1709	ACCATC	10	0.42	1
1710	CTGCAT	4	-0.75	1
1711	TCTTAC	15	4.81	1
1712	TACATG	10	0.6	1
1713	CACCTT	12	0.67	1
1714	CTTCAT	15	6.45	1
1715	CATGCT	11	1.39	1
1716	GGCCTA	4	-0.68	1
1717	CTACAG	5	-0.88	1
1718	ATGTGC	11	1.28	1
1719	TGCACA	15	1.42	1
1720	ACAGGC	1	-1.51	1
1721	GGCTAC	3	-1.03	1
1722	GGCTTT	2	-1.6	1
1723	GAATTG	12	0.22	1
1724	TTGGAG	5	-0.23	1
1725	GAGGTG	3	-1	1
1726	CCAGAC	5	-1.3	1
1727	TATGAC	4	-0.69	1
1728	GTGTTT	15	4.6	1
1729	TTTGTG	14	1.71	1
1730	GTGAAT	12	0.71	1
1731	CTGGCA	1	-2.06	1
1732	ATCGCT	10	0.4	1
1733	GCCATG	10	0.38	1
1734	ATGACG	4	0.07	1
1735	ACGATG	7	-0.16	1
1736	ATGGGC	7	-0.19	1
1737	GGCAAA	10	1.01	1
1738	ATTGGT	12	0.44	1
1739	CAACTA	12	1.17	1
1740	GACCCA	5	-1.18	1
1741	GTTATA	15	2.88	1
1742	ATTGCC	11	0.98	1
1743	GCCCTA	4	0.04	1
1744	ACTCAC	15	2.26	1
1745	GCACCA	5	-0.71	1
1746	GTGTCT	10	0.41	1
1747	GGGGGA	3	0.02	1
1748	GTCATC	9	0.29	1
1749	ATCCTC	3	-0.86	1
1750	CTCAAT	4	-0.89	1
1751	GTTGAG	11	0.87	1
1752	GCACTG	5	-0.92	1
1753	CGATTT	15	2.78	1
1754	CCACCC	1	-2.18	1
1755	CCCGCA	4	-1.87	1
1756	AACTTC	0	-1.39	1
1757	CTGTAT	15	0.98	1
1758	TATCAT	15	6.93	1
1759	CTAGCA	15	2.44	1
1760	GCAGCA	5	-0.33	1
1761	GTCTGA	3	-0.24	1
1762	ATGGGG	1	-2.25	1
1763	GCTCAT	14	1.91	1
1764	GGATTA	15	5.83	1
1765	TTAGTG	15	2.38	1
1766	TTTGCT	10	1.57	1
1767	TTTGAA	15	4.71	1
1768	ACCTTG	4	-0.38	1
1769	GGAAAG	10	1.42	1
1770	CCACTG	5	-1.34	1
1771	CTGTGT	12	1.59	1
1772	TGTAAA	15	3.63	1
1773	GTCGGT	12	-0.43	1
1774	GGTGGG	3	-0.48	1
1775	GGGCCA	4	-1.52	1
1776	TCCAAG	10	0.23	1
1777	AAGTCG	11	1.5	1
1778	TCGCTC	3	-0.86	1
1779	CTCGTA	15	2.2	1
1780	TTGGTG	12	0.84	1
1781	GCGTTT	15	3.63	1
1782	TTTGAC	12	-0.21	1
1783	AAGGCG	11	1.09	1
1784	GCGTTC	15	0.99	1
1785	TTCTTT	14	2.08	1
1786	GACTTG	15	2.69	1
1787	TTGTGG	12	-0.12	1
1788	GAGGGG	2	-1.55	1
1789	GGGCAC	6	-0.72	1
1790	TCCGTC	2	-1.56	1
1791	GTCAGA	15	3.78	1
1792	GACACT	6	-0.65	1
1793	CTGGCC	4	-0.82	1
1794	GCCCAG	0	-1.28	1
1795	TTCTAC	11	0.55	1
1796	ATCCAC	4	0.24	1
1797	CACTTT	12	0.12	1
1798	GCCATC	9	0.04	1
1799	ATCTAC	11	1.05	1
1800	TACTGC	3	-0.11	1
1801	TGCAGA	12	0.99	1
1802	AGAGGC	8	-0.32	1
1803	AAACAA	15	3.76	1
1804	AGGATT	12	0.07	1
1805	ATTTCT	15	3.34	1
1806	AAAACC	15	2.51	1
1807	GGGGCA	5	-1.67	1
1808	GCGCTG	4	-1.3	1
1809	CTGAGC	1	-2.24	1
1810	CAGACT	10	0.68	1
1811	ACTACG	6	0.05	1
1812	ACGGAG	7	0.04	1
1813	TTTCTG	15	7.62	1
1814	TTCTAT	12	0.06	1
1815	GCCCTC	0	-4.04	1
1816	CTCCCC	4	-1.81	1
1817	TTCGTG	7	-0.08	1
1818	GTGCCC	3	-1.38	1
1819	AATCCG	14	1.81	1
1820	CCGATG	5	-1.09	1
1821	ATGGTC	11	0.88	1
1822	CCCTCA	2	-1.85	1
1823	ACTCCA	5	-0.6	1
1824	AAGTTT	10	1.11	1
1825	TTAGCT	15	4.59	1
1826	TTAACT	15	5.35	1
1827	ACTTTT	15	4.26	1
1828	ACACCA	4	-0.99	1
1829	TTAACC	12	0.27	1
1830	GGACCT	4	-0.61	1
1831	CGGGCC	3	-1.44	1
1832	ATGACC	0	-3.15	1
1833	CGGTAC	8	0.39	1
1834	ATCCAA	12	0.48	1
1835	CAAGCC	5	-0.75	1
1836	GCCGAC	5	-0.64	1
1837	TACCAC	3	-1.22	1
1838	CACAAC	0	-2.48	1
1839	CTCATC	5	-0.81	1
1840	ATCGGT	11	0.14	1
1841	GGTGTC	11	0.6	1
1842	ACAGCT	14	2.01	1
1843	GTGGAC	0	-4.42	1
1844	AGCGGC	1	-2.04	1
1845	AAGATG	7	-0.14	1
1846	ATGATC	10	0.31	1
1847	ACCCCC	3	-1.42	1
1848	CCCGAG	1	-1.97	1
1849	AGTGTC	4	-0.79	1
1850	GTCTGT	10	-0.12	1
1851	TGTGTC	6	-0.16	1
1852	ATGCGG	3	-0.96	1
1853	GCACAC	7	-0.26	1
1854	AGCGTG	2	-1.71	1
1855	GACTTC	6	-0.27	1
1856	TTCACG	7	0.03	1
1857	ACGAGG	5	-0.82	1
1858	GGGACG	3	-0.73	1
1859	ACGGCC	6	0.02	1
1860	TCAACC	10	0.84	1
1861	ATGTTG	15	5	1
1862	TTGCGA	7	0.1	1
1863	CGAGCC	0	-1.72	1
1864	GCCTCC	1	-2.17	1
1865	TTGGCA	15	4.65	1
1866	AAGGAT	11	1.35	1
1867	GTCCCG	5	-1.32	1
1868	CCGCTA	5	-0.71	1
1869	CTACTG	4	-0.51	1
1870	CCCTCC	3	-1.92	1
1871	TTGATC	8	0.34	1
1872	ATCTGG	14	1.4	1
1873	TGGGGG	0	-1.15	1
1874	GGGAGT	5	-0.86	1
1875	GACCGC	1	-1.49	1
1876	CGCTTG	5	-0.17	1
1877	TTCTTG	15	2.19	1
1878	TTGCAG	5	-0.03	1
1879	CAGGCT	2	-0.73	1
1880	GCTCTG	6	-0.61	1
1881	CGCTGG	1	-2.43	1
1882	TGGCGC	3	-0.46	1
1883	TTGACC	5	-0.26	1
1884	ACCACA	5	0.15	1
1885	ACATCC	15	1.01	1
1886	CATCCG	4	-0.61	1
1887	CCGGGG	2	-1.54	1
1888	GTCCTG	8	0.2	1
1889	AATGAC	11	0.81	1
1890	CTCTTG	12	0.24	1
1891	GATTGC	12	0.13	1
1892	TGCCAC	0	-1.73	1
1893	CATAAC	13	1.65	1
1894	AGGAGT	6	-0.58	1
1895	CACTCC	2	-1.08	1
1896	AGCGAG	1	-1.74	1
1897	GCTGTG	9	0.21	1
1898	ATGGCC	3	0.07	1
1899	AATGCC	4	-1.04	1
1900	GCGTCA	3	-0.9	1
1901	TCACTG	3	-0.76	1
1902	GGTCGC	10	0.61	1
1903	GAGGGA	4	-0.66	1
1904	GGAAGG	11	0.14	1
1905	ACTCGT	11	1.32	1
1906	CTCGGG	5	-0.88	1
1907	GGGGCC	1	-1.66	1
1908	GCCTTG	5	-1.21	1
1909	TTCAGC	1	-1.92	1
1910	CGGCCA	1	-1.64	1
1911	ACAGCG	15	3.75	1
1912	GCGATG	4	-0.97	1
1913	ATGATT	14	1.72	1
1914	ATTCGA	15	1.66	1
1915	GATGGC	8	-0.22	1
1916	GGCCTC	2	-1.85	1
1917	TTCTGG	13	0.75	1
1918	TGGCTG	4	-0.5	1
1919	ATCGAC	3	-0.7	1
1920	GACCTA	7	-0.34	1
1921	TCTGAC	11	1.07	1
1922	TACTCC	5	-1.28	1
1923	TCCGTG	4	-1.48	1
1924	GCTTTG	15	2.3	1
1925	TTGCTC	8	-0.43	1
1926	CTCATG	5	-1.02	1
1927	CTCTGC	4	-1	1
1928	TGCCTC	4	-0.86	1
1929	CGCAGT	1	-1.66	1
1930	ATGTGT	15	2.9	1
1931	TGTGCT	14	2.09	1
1932	GCTAAG	10	1.62	1
1933	GCAGGG	5	-1.37	1
1934	CTTTCG	9	0.84	1
1935	GATCTC	15	2.42	1
1936	GGACAC	10	0.48	1
1937	CACGAA	7	-0.36	1
1938	CAGCCG	4	-1.77	1
1939	CCGTAT	12	-0.06	1
1940	TATGTG	11	0.82	1
1941	GGAGCC	4	-1.09	1
1942	TACAGC	4	-1.71	1
1943	ATCCCG	0	-0.85	1
1944	CCGTCC	1	-1.36	1
1945	ATGGGA	10	1.59	1
1946	CTGCGA	3	-0.12	1
1947	CGATGC	11	0.52	1
1948	TGCTTC	4	-0.57	1
1949	TTCATC	1	-1.94	1
1950	GGCAAC	0	-7.29	1
1951	AACGCT	3	-0.04	1
1952	ATAGAG	14	1.9	1
1953	TTTATC	12	1.44	1
1954	ATCATC	3	-0.7	1
1955	GGTGTT	10	1.22	1
1956	GAATCC	6	-0.27	1
1957	TCCGAC	0	-3.4	1
1958	GACATC	7	-0.68	1
1959	GCTGAC	4	-0.93	1
1960	CAGCCC	2	-1.98	1
1961	CCCCAG	1	-2.14	1
1962	CTCTCA	5	-1.13	1
1963	CTAACC	4	-0.8	1
1964	AACACT	4	-0.77	1
1965	ACTGGG	4	-0.64	1
1966	GGGAAG	10	0.17	1
1967	GCACGG	0	-2.96	1
1968	GGGCCG	2	-1.4	1
1969	CCGGCC	4	-1.3	1
1970	GCCAGT	3	-1.44	1
1971	GTGCAG	0	-4.53	1
1972	AGTGGG	1	-2.37	1
1973	CCCCTT	5	-0.8	1
1974	CCAGTC	4	-1.59	1
1975	ACCCCT	4	-1.6	1
1976	CACAGG	4	-1.15	1
1977	ACAGGG	5	-1.06	1
1978	GGGTGC	4	-0.66	1
1979	TGCCCA	4	-0.61	1
1980	GTGTAA	10	0.82	1
1981	GTGAAG	11	0.81	1
1982	TCTCGA	7	0.03	1
1983	CGAGCG	1	-1.83	1
1984	GCGAAG	10	0.83	1
1985	CGCTAT	4	-0.64	1
1986	GGAGAG	11	0.12	1
1987	TTTGCG	11	0.54	1
1988	GCGACG	5	-0.09	1
1989	ACGGTC	11	0.6	1
1990	AAGGCC	10	0.35	1
1991	AACCAA	12	0.43	1
1992	GTCGCC	3	-1.33	1
1993	ATTAAG	10	1.31	1
1994	AAAATC	15	2.57	1
1995	ATAAAT	15	4.23	1
1996	GCCTTA	15	3.48	1
1997	GAGATA	15	5.98	1
1998	TTACAG	13	1.08	1
[truncated: 1,925 more rows]
