# Supplementary material for: Mouse embryo CoCoPUTs: novel murine transcriptomic-weighted usage website featuring multiple strains, tissues, and stages
Source: BMC Bioinformatics. 2024 Sep 6;25:294. doi: 10.1186/s12859-024-05906-3 (PMC11380194; doi:10.1186/s12859-024-05906-3)
Supplement: Supplementary file 4 — Additional file 4. [file 12859_2024_5906_MOESM4_ESM.zip › Stats/C57BL6_vs_C57BL6J_TS_codon_stats.xlsx]

## Sheet: C57BL6_TS20_vs_C57BL6J_TS23
	Codon	Stat	Effect Size	p-value
0	ATG	17	1.13	1
1	TCT	28	-0.43	1
2	CCA	28	-1	1
3	CTT	28	-0.19	1
4	ATA	26	-0.58	1
5	AGA	29	-0.33	1
6	AGC	0	-1.94	0.156863
7	ATT	27	0.5	1
8	GTC	8	-1.63	1
9	GAT	38	1.95	1
10	ATC	17	0.13	1
11	ACT	28	-0.64	1
12	GAA	26	0.41	1
13	GTT	30	0.54	1
14	TTC	12	-1.23	1
15	AAT	28	-0.05	1
16	CAA	24	-1.03	1
17	TAT	30	1.02	1
18	GCA	26	-0.6	1
19	TCA	28	-0.7	1
20	AGT	28	-0.23	1
21	TGT	28	-0.41	1
22	GGA	30	-0.84	1
23	AAG	23	0.92	1
24	AAA	35	1.11	1
25	GAC	15	0.06	1
26	CTG	16	-0.09	1
27	AAC	11	-1.73	1
28	CTC	0	-2.07	0.156863
29	GAG	27	1.47	1
30	CAG	39	1.16	1
31	CAT	28	-0.66	1
32	CCT	28	-0.88	1
33	ACG	15	-0.22	1
34	ACC	15	-0.85	1
35	CTA	28	-0.22	1
36	CGC	19	0.58	1
37	TGC	2	-2.15	0.627451
38	GGG	13	-0.61	1
39	CGT	45	2.25	0.156863
40	GCT	45	1.62	0.156863
41	GCC	17	0.06	1
42	GGC	27	0.7	1
43	CCC	1	-2.09	0.313725
44	AGG	13	-0.78	1
45	CGA	45	1.97	0.156863
46	TGG	7	-1.75	1
47	CGG	31	1.47	1
48	TAC	17	0.01	1
49	CAC	15	-0.72	1
50	CCG	12	-1.49	1
51	GGT	31	0.33	1
52	GCG	17	0.54	1
53	TTT	29	0.53	1
54	GTA	29	0.49	1
55	ACA	21	-0.77	1
56	TTG	29	0.17	1
57	TCG	15	-0.17	1
58	TCC	12	-0.82	1
59	GTG	21	0.12	1
60	TTA	27	-0.32	1
61	TAA	17	0.34	1
62	TGA	17	0.61	1
63	TAG	31	1.18	1

## Sheet: C57BL6_TS20_vs_C57BL6J_TS25
	Codon	Stat	Effect Size	p-value
0	ATG	37	0.76	1
1	TCT	53	-0.08	1
2	CCA	35	-0.56	1
3	CTT	52	0.44	1
4	ATA	38	-0.1	1
5	AGA	28	-0.56	1
6	AGC	0	-1.89	0.00825593
7	ATT	69	1.71	0.239422
8	GTC	28	-0.16	1
9	GAT	61	1.25	1
10	ATC	40	0.55	1
11	ACT	48	-0.01	1
12	GAA	30	-0.32	1
13	GTT	59	1.41	1
14	TTC	41	0.08	1
15	AAT	48	0.57	1
16	CAA	21	-0.99	1
17	TAT	57	0.92	1
18	GCA	39	0.17	1
19	TCA	17	-0.82	1
20	AGT	15	-0.65	1
21	TGT	51	-0.2	1
22	GGA	35	-0.73	1
23	AAG	27	0.36	1
24	AAA	42	0.36	1
25	GAC	15	-1.11	1
26	CTG	38	0	1
27	AAC	16	-0.86	1
28	CTC	44	-0.47	1
29	GAG	20	0.19	1
30	CAG	22	-0.62	1
31	CAT	48	-0.03	1
32	CCT	56	-0.49	1
33	ACG	15	-0.49	1
34	ACC	39	-0.07	1
35	CTA	59	0.37	1
36	CGC	43	0.58	1
37	TGC	47	-0.31	1
38	GGG	35	-0.11	1
39	CGT	75	1.68	0.00825593
40	GCT	61	1.14	1
41	GCC	50	0.59	1
42	GGC	53	0.55	1
43	CCC	16	-1.19	1
44	AGG	15	-1.24	1
45	CGA	30	0.39	1
46	TGG	42	-0.39	1
47	CGG	20	0.23	1
48	TAC	43	0.52	1
49	CAC	17	-0.61	1
50	CCG	25	-0.28	1
51	GGT	60	-0.13	1
52	GCG	22	0.33	1
53	TTT	62	1.72	1
54	GTA	68	1.76	0.346749
55	ACA	21	-0.66	1
56	TTG	53	0.48	1
57	TCG	19	-0.68	1
58	TCC	16	-0.79	1
59	GTG	44	0.56	1
60	TTA	32	-0.23	1
61	TAA	52	0.69	1
62	TGA	48	0.7	1
63	TAG	68	0.73	0.346749

## Sheet: C57BL6_TS22_vs_C57BL6J_TS23
	Codon	Stat	Effect Size	p-value
0	ATG	42	1.68	1
1	TCT	31	-0.59	1
2	CCA	28	-1.54	1
3	CTT	38	0.04	1
4	ATA	30	-0.17	1
5	AGA	37	0.15	1
6	AGC	4	-1.42	0.695652
7	ATT	42	0.62	1
8	GTC	19	-0.68	1
9	GAT	42	0.68	1
10	ATC	25	0.01	1
11	ACT	37	-0.62	1
12	GAA	34	0.21	1
13	GTT	44	0.57	1
14	TTC	18	-0.79	1
15	AAT	36	0.11	1
16	CAA	27	-0.56	1
17	TAT	47	0.97	1
18	GCA	27	-0.14	1
19	TCA	27	-0.83	1
20	AGT	36	-0.2	1
21	TGT	37	-0.45	1
22	GGA	38	-0.62	1
23	AAG	49	1.29	1
24	AAA	52	0.85	1
25	GAC	21	-0.25	1
26	CTG	26	-0.34	1
27	AAC	13	-0.97	1
28	CTC	8	-1.15	1
29	GAG	26	0.68	1
30	CAG	35	0.06	1
31	CAT	39	-0.41	1
32	CCT	36	-1.35	1
33	ACG	25	0.1	1
34	ACC	15	-0.99	1
35	CTA	32	-0.24	1
36	CGC	36	0.37	1
37	TGC	6	-1.59	1
38	GGG	12	-0.99	1
39	CGT	57	1.45	1
40	GCT	52	1.14	1
41	GCC	25	-0.24	1
42	GGC	38	0.4	1
43	CCC	15	-0.95	1
44	AGG	47	0.77	1
45	CGA	61	1.67	0.252964
46	TGG	6	-1.51	1
47	CGG	44	1.36	1
48	TAC	26	0.03	1
49	CAC	21	-0.37	1
50	CCG	28	-0.26	1
51	GGT	40	0.3	1
52	GCG	39	1.19	1
53	TTT	45	0.65	1
54	GTA	40	0.29	1
55	ACA	30	-0.63	1
56	TTG	41	0.35	1
57	TCG	41	0.39	1
58	TCC	18	-0.75	1
59	GTG	24	-0.31	1
60	TTA	36	0.1	1
61	TAA	48	1.21	1
62	TGA	49	1.39	1
63	TAG	55	1.98	1

## Sheet: C57BL6_TS22_vs_C57BL6J_TS25
	Codon	Stat	Effect Size	p-value
0	ATG	84	1.26	1
1	TCT	42	-0.29	1
2	CCA	19	-1.15	1
3	CTT	66	0.47	1
4	ATA	50	0.16	1
5	AGA	49	0.18	1
6	AGC	9	-1.43	0.161508
7	ATT	87	1.05	1
8	GTC	62	0.05	1
9	GAT	59	0.39	1
10	ATC	65	0.27	1
11	ACT	48	-0.01	1
12	GAA	40	-0.06	1
13	GTT	80	0.86	1
14	TTC	49	-0.16	1
15	AAT	63	0.44	1
16	CAA	40	-0.4	1
17	TAT	82	0.86	1
18	GCA	55	0.34	1
19	TCA	21	-0.94	1
20	AGT	25	-0.63	1
21	TGT	63	-0.23	1
22	GGA	50	-0.49	1
23	AAG	70	0.79	1
24	AAA	79	0.63	1
25	GAC	16	-1.03	0.990453
26	CTG	39	-0.32	1
27	AAC	41	-0.49	1
28	CTC	34	-0.61	1
29	GAG	21	-0.53	1
30	CAG	14	-1.3	0.630465
31	CAT	61	0.29	1
32	CCT	55	-0.83	1
33	ACG	40	-0.11	1
34	ACC	32	-0.63	1
35	CTA	48	0.18	1
36	CGC	63	0.3	1
37	TGC	32	-0.63	1
38	GGG	27	-0.81	1
39	CGT	88	0.77	1
40	GCT	84	0.89	1
41	GCC	53	0.01	1
42	GGC	63	0.24	1
43	CCC	40	-0.79	1
44	AGG	39	-0.15	1
45	CGA	62	0.82	1
46	TGG	43	-0.62	1
47	CGG	35	0.22	1
48	TAC	72	0.33	1
49	CAC	47	-0.22	1
50	CCG	71	0.44	1
51	GGT	69	-0.14	1
52	GCG	77	1.02	1
53	TTT	82	1.1	1
54	GTA	77	0.8	1
55	ACA	33	-0.45	1
56	TTG	70	0.51	1
57	TCG	62	0.19	1
58	TCC	34	-0.72	1
59	GTG	48	-0.06	1
60	TTA	53	0.21	1
61	TAA	97	1.74	0.116753
62	TGA	94	1.49	0.291882
63	TAG	98	1.61	0.081727

## Sheet: C57BL6_TS24_vs_C57BL6J_TS23
	Codon	Stat	Effect Size	p-value
0	ATG	3	0.66	1
1	TCT	6	-0.14	1
2	CCA	5	-0.73	1
3	CTT	6	-0.08	1
4	ATA	6	-0.25	1
5	AGA	6	0.08	1
6	AGC	0	-4.07	1
7	ATT	6	0.83	1
8	GTC	2	-1.11	1
9	GAT	9	1.46	1
10	ATC	3	0.15	1
11	ACT	6	-0.25	1
12	GAA	6	0.5	1
13	GTT	6	0.51	1
14	TTC	3	-1.22	1
15	AAT	6	0.02	1
16	CAA	6	-0.48	1
17	TAT	6	1.02	1
18	GCA	5	-0.48	1
19	TCA	6	-0.38	1
20	AGT	6	0.01	1
21	TGT	6	-0.2	1
22	GGA	6	-0.5	1
23	AAG	9	1.2	1
24	AAA	9	2.89	1
25	GAC	3	-0.05	1
26	CTG	3	-0.27	1
27	AAC	3	-1.04	1
28	CTC	0	-5.83	1
29	GAG	3	0.64	1
30	CAG	6	0.48	1
31	CAT	6	-0.23	1
32	CCT	5	-0.74	1
33	ACG	3	0	1
34	ACC	3	-0.84	1
35	CTA	6	-0.17	1
36	CGC	3	0.19	1
37	TGC	0	-2.3	1
38	GGG	0	-3.36	1
39	CGT	9	1.62	1
40	GCT	9	8.92	1
41	GCC	3	-0.21	1
42	GGC	3	0.2	1
43	CCC	0	-3.34	1
44	AGG	9	5.59	1
45	CGA	9	3.02	1
46	TGG	0	-1.75	1
47	CGG	6	0.79	1
48	TAC	3	0.1	1
49	CAC	3	-0.26	1
50	CCG	0	-2.24	1
51	GGT	6	-0.05	1
52	GCG	3	0.11	1
53	TTT	6	0.37	1
54	GTA	6	0.34	1
55	ACA	6	-0.26	1
56	TTG	6	0.07	1
57	TCG	3	-0.19	1
58	TCC	3	-0.38	1
59	GTG	3	-0.42	1
60	TTA	6	0.02	1
61	TAA	8	0.96	1
62	TGA	4	0.56	1
63	TAG	7	0.86	1

## Sheet: C57BL6_TS24_vs_C57BL6J_TS25
	Codon	Stat	Effect Size	p-value
0	ATG	9	0.52	1
1	TCT	12	0.19	1
2	CCA	3	-0.77	1
3	CTT	12	0.49	1
4	ATA	9	0.22	1
5	AGA	11	0.23	1
6	AGC	0	-2.17	1
7	ATT	15	3.55	1
8	GTC	10	0.66	1
9	GAT	12	0.98	1
10	ATC	11	0.57	1
11	ACT	12	0.3	1
12	GAA	9	-0.16	1
13	GTT	14	1.9	1
14	TTC	9	-0.07	1
15	AAT	10	0.85	1
16	CAA	4	-0.54	1
17	TAT	13	1.82	1
18	GCA	7	0.15	1
19	TCA	4	-0.78	1
20	AGT	4	-0.77	1
21	TGT	11	-0.08	1
22	GGA	8	-0.51	1
23	AAG	13	0.79	1
24	AAA	15	2.61	1
25	GAC	3	-1.02	1
26	CTG	3	-0.92	1
27	AAC	3	-0.53	1
28	CTC	7	-0.52	1
29	GAG	3	-0.03	1
30	CAG	2	-1.72	1
31	CAT	12	0.41	1
32	CCT	6	-0.53	1
33	ACG	3	-0.16	1
34	ACC	2	-1.33	1
35	CTA	10	0.65	1
36	CGC	7	0.19	1
37	TGC	12	-0.4	1
38	GGG	0	-2.86	1
39	CGT	15	2.67	1
40	GCT	12	0.8	1
41	GCC	7	-0.03	1
42	GGC	8	-0.08	1
43	CCC	0	-1.16	1
44	AGG	9	0.52	1
45	CGA	9	0.52	1
46	TGG	6	-0.52	1
47	CGG	3	0.11	1
48	TAC	11	0.66	1
49	CAC	3	-0.14	1
50	CCG	2	-1.91	1
51	GGT	12	-0.26	1
52	GCG	3	-0.07	1
53	TTT	12	1.52	1
54	GTA	15	2.63	1
55	ACA	7	-0.14	1
56	TTG	12	0.35	1
57	TCG	3	-0.89	1
58	TCC	3	-0.44	1
59	GTG	5	-0.07	1
60	TTA	9	0.3	1
61	TAA	15	2.04	1
62	TGA	11	0.7	1
63	TAG	14	2.09	1

## Sheet: C57BL6_TS26_vs_C57BL6J_TS23
	Codon	Stat	Effect Size	p-value
0	ATG	7	0.95	1
1	TCT	6	0.18	1
2	CCA	2	-1.1	1
3	CTT	6	1.18	1
4	ATA	9	1.86	1
5	AGA	6	0.94	1
6	AGC	1	-1.59	1
7	ATT	8	2	1
8	GTC	3	-0.64	1
9	GAT	9	2.8	1
10	ATC	6	0.26	1
11	ACT	6	0.4	1
12	GAA	9	2.88	1
13	GTT	8	1.54	1
14	TTC	0	-1.66	1
15	AAT	8	1.81	1
16	CAA	6	0.18	1
17	TAT	9	3.43	1
18	GCA	6	0.25	1
19	TCA	4	-0.18	1
20	AGT	5	0.23	1
21	TGT	6	0.86	1
22	GGA	6	-0.08	1
23	AAG	7	0.84	1
24	AAA	9	2.48	1
25	GAC	3	-0.57	1
26	CTG	3	-1.1	1
27	AAC	2	-1.03	1
28	CTC	0	-2.25	1
29	GAG	3	-0.2	1
30	CAG	1	-1.6	1
31	CAT	6	0.51	1
32	CCT	2	-1.18	1
33	ACG	3	-0.38	1
34	ACC	2	-1.54	1
35	CTA	7	0.55	1
36	CGC	4	-0.33	1
37	TGC	0	-2.12	1
38	GGG	0	-2.06	1
39	CGT	7	0.45	1
40	GCT	6	0.92	1
41	GCC	2	-1.35	1
42	GGC	1	-1.42	1
43	CCC	0	-2.27	1
44	AGG	7	1.13	1
45	CGA	5	0.25	1
46	TGG	2	-0.73	1
47	CGG	3	-0.71	1
48	TAC	3	0.07	1
49	CAC	1	-1.67	1
50	CCG	2	-1.51	1
51	GGT	4	-0.15	1
52	GCG	3	-0.28	1
53	TTT	9	2.57	1
54	GTA	8	1.73	1
55	ACA	6	0.83	1
56	TTG	6	1.18	1
57	TCG	3	-0.73	1
58	TCC	2	-1.27	1
59	GTG	2	-0.96	1
60	TTA	8	1.71	1
61	TAA	7	0.71	1
62	TGA	7	0.65	1
63	TAG	7	0.78	1

## Sheet: C57BL6_TS26_vs_C57BL6J_TS25
	Codon	Stat	Effect Size	p-value
0	ATG	11	0.94	1
1	TCT	10	0.66	1
2	CCA	4	-1.27	1
3	CTT	15	3.27	1
4	ATA	15	5.13	1
5	AGA	14	2.4	1
6	AGC	4	-1.87	1
7	ATT	15	2.92	1
8	GTC	10	0.36	1
9	GAT	15	2.96	1
10	ATC	11	0.61	1
11	ACT	14	2.1	1
12	GAA	15	4.68	1
13	GTT	15	2.67	1
14	TTC	6	-0.68	1
15	AAT	15	4.4	1
16	CAA	12	0.54	1
17	TAT	15	5.37	1
18	GCA	11	1.12	1
19	TCA	6	-0.24	1
20	AGT	6	0.07	1
21	TGT	12	1.34	1
22	GGA	12	0	1
23	AAG	11	0.69	1
24	AAA	15	2.7	1
25	GAC	1	-1.99	1
26	CTG	0	-3.28	1
27	AAC	3	-0.59	1
28	CTC	4	-1.24	1
29	GAG	3	-0.98	1
30	CAG	0	-2.65	1
31	CAT	15	2.66	1
32	CCT	4	-1.05	1
33	ACG	3	-0.61	1
34	ACC	0	-4.28	1
35	CTA	14	1.73	1
36	CGC	5	-0.66	1
37	TGC	4	-0.87	1
38	GGG	0	-2.39	1
39	CGT	10	-0.05	1
40	GCT	10	0.8	1
41	GCC	0	-3.53	1
42	GGC	0	-3.81	1
43	CCC	0	-2.4	1
44	AGG	3	-0.3	1
45	CGA	3	-0.53	1
46	TGG	12	0.11	1
47	CGG	3	-1.3	1
48	TAC	11	0.52	1
49	CAC	1	-2.74	1
50	CCG	5	-1.61	1
51	GGT	8	-0.32	1
52	GCG	3	-0.57	1
53	TTT	15	5.13	1
54	GTA	15	5.39	1
55	ACA	14	2.07	1
56	TTG	15	2.86	1
57	TCG	5	-1.11	1
58	TCC	5	-1.55	1
59	GTG	3	-0.72	1
60	TTA	15	4.43	1
61	TAA	11	1.11	1
62	TGA	11	0.82	1
63	TAG	10	0.71	1
