# Supplementary material for: Mouse embryo CoCoPUTs: novel murine transcriptomic-weighted usage website featuring multiple strains, tissues, and stages
Source: BMC Bioinformatics. 2024 Sep 6;25:294. doi: 10.1186/s12859-024-05906-3 (PMC11380194; doi:10.1186/s12859-024-05906-3)
Supplement: Supplementary file 4 — Additional file 4. [file 12859_2024_5906_MOESM4_ESM.zip › Stats/C57BL6_vs_C57BL6J_TS_dinuc_stats.xlsx]

## Sheet: C57BL6_TS20_vs_C57BL6J_TS23
	Dinucleotide	Stat	Effect Size	p-value
0	AT	26	0.25	1
1	GT	30	1.17	1
2	TC	0	-1.82	0.0367647
3	CT	8	-1.7	1
4	CC	4	-1.8	0.404412
5	CA	0	-1.76	0.0367647
6	AC	0	-2.04	0.0367647
7	TT	29	-0.08	1
8	TA	28	0.02	1
9	AA	27	0.53	1
10	AG	45	2.92	0.0367647
11	GA	42	2.12	0.257353
12	GC	19	0.31	1
13	CG	17	0.41	1
14	GG	30	0.97	1

## Sheet: C57BL6_TS20_vs_C57BL6J_TS25
	Dinucleotide	Stat	Effect Size	p-value
0	AT	63	1.44	0.381192
1	GT	61	1.95	0.626935
2	TC	50	-0.33	1
3	CT	59	-0.05	0.982972
4	CC	30	-0.69	1
5	CA	0	-1.24	0.00193498
6	AC	4	-1.28	0.0232198
7	TT	54	0.85	1
8	TA	56	0.74	1
9	AA	37	0.09	1
10	AG	16	-0.71	0.982972
11	GA	20	-0.13	1
12	GC	41	0.28	1
13	CG	25	0.25	1
14	GG	39	0.28	1

## Sheet: C57BL6_TS22_vs_C57BL6J_TS23
	Dinucleotide	Stat	Effect Size	p-value
0	AT	41	0.44	1
1	GT	42	0.51	1
2	TC	14	-1.58	1
3	CT	7	-1.33	0.459486
4	CC	11	-1	1
5	CA	3	-1.53	0.103755
6	AC	3	-1.65	0.103755
7	TT	40	0.24	1
8	TA	41	0.34	1
9	AA	45	0.6	1
10	AG	54	0.95	0.785573
11	GA	51	1.02	1
12	GC	31	0.03	1
13	CG	34	0.59	1
14	GG	36	0.29	1

## Sheet: C57BL6_TS22_vs_C57BL6J_TS25
	Dinucleotide	Stat	Effect Size	p-value
0	AT	82	0.85	0.861508
1	GT	80	0.8	1
2	TC	44	-0.45	1
3	CT	41	-0.51	1
4	CC	35	-0.67	1
5	CA	15	-1.15	0.186075
6	AC	18	-1.11	0.350715
7	TT	78	0.76	1
8	TA	72	0.69	1
9	AA	71	0.47	1
10	AG	35	-0.4	1
11	GA	48	-0.03	1
12	GC	51	-0.06	1
13	CG	66	0.46	1
14	GG	48	-0.26	1

## Sheet: C57BL6_TS24_vs_C57BL6J_TS23
	Dinucleotide	Stat	Effect Size	p-value
0	AT	6	0.47	1
1	GT	6	0.46	1
2	TC	0	-1.11	1
3	CT	0	-1.87	1
4	CC	0	-2.79	1
5	CA	0	-2.86	1
6	AC	0	-4.01	1
7	TT	6	0.1	1
8	TA	6	0.24	1
9	AA	8	1.44	1
10	AG	9	5.97	1
11	GA	9	1.82	1
12	GC	3	-0.14	1
13	CG	3	0.05	1
14	GG	3	0.22	1

## Sheet: C57BL6_TS24_vs_C57BL6J_TS25
	Dinucleotide	Stat	Effect Size	p-value
0	AT	15	2.33	0.535714
1	GT	12	1.03	1
2	TC	12	-0.13	1
3	CT	12	-0.26	1
4	CC	1	-1.16	1
5	CA	0	-4.1	0.535714
6	AC	0	-3.55	0.535714
7	TT	12	0.93	1
8	TA	14	1.52	1
9	AA	15	2.04	0.535714
10	AG	3	-0.08	1
11	GA	3	0.05	1
12	GC	5	-0.8	1
13	CG	3	-0.13	1
14	GG	5	-0.63	1

## Sheet: C57BL6_TS26_vs_C57BL6J_TS23
	Dinucleotide	Stat	Effect Size	p-value
0	AT	9	2.35	1
1	GT	8	1.21	1
2	TC	2	-0.9	1
3	CT	1	-1.76	1
4	CC	0	-2.52	1
5	CA	0	-2.23	1
6	AC	1	-1.97	1
7	TT	8	1.84	1
8	TA	9	2.23	1
9	AA	9	2.24	1
10	AG	9	3.22	1
11	GA	8	1.96	1
12	GC	1	-1.67	1
13	CG	3	-0.72	1
14	GG	0	-1.92	1

## Sheet: C57BL6_TS26_vs_C57BL6J_TS25
	Dinucleotide	Stat	Effect Size	p-value
0	AT	15	3.67	0.535714
1	GT	13	1.71	1
2	TC	7	-0.11	1
3	CT	4	-0.72	1
4	CC	0	-2.54	0.535714
5	CA	0	-2.25	0.535714
6	AC	3	-1.67	1
7	TT	15	3.88	0.535714
8	TA	15	4.9	0.535714
9	AA	15	2.68	0.535714
10	AG	3	-0.44	1
11	GA	11	0.7	1
12	GC	0	-3.81	0.535714
13	CG	2	-1.42	1
14	GG	0	-3.98	0.535714
