# Supplementary material for: Mouse embryo CoCoPUTs: novel murine transcriptomic-weighted usage website featuring multiple strains, tissues, and stages
Source: BMC Bioinformatics. 2024 Sep 6;25:294. doi: 10.1186/s12859-024-05906-3 (PMC11380194; doi:10.1186/s12859-024-05906-3)
Supplement: Supplementary file 4 — Additional file 4. [file 12859_2024_5906_MOESM4_ESM.zip › Stats/C57BL6_vs_C57BL6J_TS_gc_content_stats.xlsx]

## Sheet: C57BL6_TS20_vs_C57BL6J_TS23
	GC Content	Stat	Effect Size	p-value
0	GC	22.5	-1.03	1
1	GC1	0	-1.37421e+13	0.000221706
2	GC2	0	-inf	0.000221706
3	GC3	0	-inf	0.000221706

## Sheet: C57BL6_TS20_vs_C57BL6J_TS25
	GC Content	Stat	Effect Size	p-value
0	GC	37.5	-1.1	1
1	GC1	75	1.48097e+13	6.80791e-05
2	GC2	75	inf	6.80791e-05
3	GC3	75	inf	6.80791e-05

## Sheet: C57BL6_TS22_vs_C57BL6J_TS23
	GC Content	Stat	Effect Size	p-value
0	GC	31.5	1.02	1
1	GC1	0	-1.21406e+13	9.44737e-06
2	GC2	0	-3.55444e+13	9.44737e-06
3	GC3	0	-inf	9.44737e-06

## Sheet: C57BL6_TS22_vs_C57BL6J_TS25
	GC Content	Stat	Effect Size	p-value
0	GC	52.5	1.07	1
1	GC1	105	1.65819e+12	2.93244e-06
2	GC2	105	1.82647e+12	2.93244e-06
3	GC3	105	inf	2.93244e-06

## Sheet: C57BL6_TS24_vs_C57BL6J_TS23
	GC Content	Stat	Effect Size	p-value
0	GC	4.5		1
1	GC1	0	-inf	0.187417
2	GC2	0	-inf	0.187417
3	GC3	0	-inf	0.187417

## Sheet: C57BL6_TS24_vs_C57BL6J_TS25
	GC Content	Stat	Effect Size	p-value
0	GC	7.5		1
1	GC1	0	-inf	0.0541408
2	GC2	0	-inf	0.0541408
3	GC3	0	-inf	0.0541408

## Sheet: C57BL6_TS26_vs_C57BL6J_TS23
	GC Content	Stat	Effect Size	p-value
0	GC	4.5		1
1	GC1	0	-inf	0.187417
2	GC2	0	-3.18532e+14	0.187417
3	GC3	0	-inf	0.187417

## Sheet: C57BL6_TS26_vs_C57BL6J_TS25
	GC Content	Stat	Effect Size	p-value
0	GC	7.5		1
1	GC1	0	-inf	0.0541408
2	GC2	0	-338592969542609	0.0541408
3	GC3	0	-inf	0.0541408
