# Supplementary material for: Mouse embryo CoCoPUTs: novel murine transcriptomic-weighted usage website featuring multiple strains, tissues, and stages
Source: BMC Bioinformatics. 2024 Sep 6;25:294. doi: 10.1186/s12859-024-05906-3 (PMC11380194; doi:10.1186/s12859-024-05906-3)
Supplement: Supplementary file 4 — Additional file 4. [file 12859_2024_5906_MOESM4_ESM.zip › Stats/C57BL6_vs_C57BL6J_TS_junc_dinuc_stats.xlsx]

## Sheet: C57BL6_TS20_vs_C57BL6J_TS23
	Junc Dinuc	Stat	Effect Size	p-value
0	GT	28	1.06	1
1	TC	29	-0.34	1
2	AC	28	-0.55	1
3	TA	28	0.03	1
4	AA	26	-0.17	1
5	CA	16	-0.17	1
6	CG	17	-0.17	1
7	AG	28	-0.06	1
8	TT	28	-0.17	1
9	AT	26	-0.73	1
10	GA	21	0.87	1
11	CC	15	-0.82	1
12	GG	23	1.1	1
13	CT	7	-1.34	1
14	GC	23	0.78	1

## Sheet: C57BL6_TS20_vs_C57BL6J_TS25
	Junc Dinuc	Stat	Effect Size	p-value
0	GT	52	0.94	1
1	TC	54	-0.07	1
2	AC	28	-0.56	1
3	TA	48	0.45	1
4	AA	35	-0.16	1
5	CA	27	-0.11	1
6	CG	29	0.01	1
7	AG	26	-0.54	1
8	TT	49	0.23	1
9	AT	39	-0.34	1
10	GA	21	0.07	1
11	CC	34	-0.32	1
12	GG	36	0.52	1
13	CT	46	-0.14	1
14	GC	32	0	1

## Sheet: C57BL6_TS22_vs_C57BL6J_TS23
	Junc Dinuc	Stat	Effect Size	p-value
0	GT	41	1.04	1
1	TC	40	-0.16	1
2	AC	36	-0.3	1
3	TA	39	0.29	1
4	AA	38	0.25	1
5	CA	21	-0.26	1
6	CG	24	0.01	1
7	AG	35	0.01	1
8	TT	40	0.09	1
9	AT	33	-0.24	1
10	GA	49	1.21	1
11	CC	19	-0.68	1
12	GG	32	0.54	1
13	CT	13	-0.89	1
14	GC	34	0.26	1

## Sheet: C57BL6_TS22_vs_C57BL6J_TS25
	Junc Dinuc	Stat	Effect Size	p-value
0	GT	67	0.99	1
1	TC	68	0.12	1
2	AC	42	-0.21	1
3	TA	66	0.53	1
4	AA	57	0.31	1
5	CA	56	-0.23	1
6	CG	66	0.22	1
7	AG	40	-0.2	1
8	TT	64	0.38	1
9	AT	55	0.15	1
10	GA	61	0.56	1
11	CC	37	-0.5	1
12	GG	43	-0.07	1
13	CT	39	-0.44	1
14	GC	41	-0.26	1

## Sheet: C57BL6_TS24_vs_C57BL6J_TS23
	Junc Dinuc	Stat	Effect Size	p-value
0	GT	3	0.67	1
1	TC	6	-0.21	1
2	AC	6	-0.37	1
3	TA	6	0.16	1
4	AA	6	0.26	1
5	CA	3	0.1	1
6	CG	3	-0.37	1
7	AG	6	0.04	1
8	TT	6	0.07	1
9	AT	6	-0.2	1
10	GA	9	1.13	1
11	CC	3	-1.12	1
12	GG	3	0.42	1
13	CT	0	-2.5	1
14	GC	3	0.14	1

## Sheet: C57BL6_TS24_vs_C57BL6J_TS25
	Junc Dinuc	Stat	Effect Size	p-value
0	GT	11	0.66	1
1	TC	12	-0.08	1
2	AC	4	-0.65	1
3	TA	11	0.89	1
4	AA	11	0.79	1
5	CA	8	0.36	1
6	CG	3	-0.79	1
7	AG	6	-0.47	1
8	TT	12	0.58	1
9	AT	10	0.17	1
10	GA	7	0.43	1
11	CC	3	-1.14	1
12	GG	5	0.03	1
13	CT	8	-0.4	1
14	GC	3	-0.66	1

## Sheet: C57BL6_TS26_vs_C57BL6J_TS23
	Junc Dinuc	Stat	Effect Size	p-value
0	GT	9	1.84	1
1	TC	6	0.21	1
2	AC	4	-0.3	1
3	TA	8	1.64	1
4	AA	8	1.8	1
5	CA	3	-0.38	1
6	CG	3	-0.77	1
7	AG	6	0.92	1
8	TT	6	1.39	1
9	AT	6	0.99	1
10	GA	7	1.11	1
11	CC	0	-2.72	1
12	GG	3	-0.55	1
13	CT	0	-2.23	1
14	GC	1	-1.46	1

## Sheet: C57BL6_TS26_vs_C57BL6J_TS25
	Junc Dinuc	Stat	Effect Size	p-value
0	GT	15	1.89	0.535714
1	TC	12	0.55	1
2	AC	4	-0.4	1
3	TA	15	3.79	0.535714
4	AA	15	3.86	0.535714
5	CA	5	-0.62	1
6	CG	1	-1.82	1
7	AG	14	2.27	1
8	TT	15	3.31	0.535714
9	AT	15	2.51	0.535714
10	GA	11	0.79	1
11	CC	0	-3.28	0.535714
12	GG	3	-1.28	1
13	CT	4	-1.37	1
14	GC	0	-2.91	0.535714
