# Supplementary material for: Mouse embryo CoCoPUTs: novel murine transcriptomic-weighted usage website featuring multiple strains, tissues, and stages
Source: BMC Bioinformatics. 2024 Sep 6;25:294. doi: 10.1186/s12859-024-05906-3 (PMC11380194; doi:10.1186/s12859-024-05906-3)
Supplement: Supplementary file 4 — Additional file 4. [file 12859_2024_5906_MOESM4_ESM.zip › Stats/C57BL6_vs_CD1_TS_bicod_stats.xlsx]

## Sheet: C57BL6_TS20_vs_CD1_TS14
	Codon Pair	Stat	Effect Size	p-value
0	ATGTCT	0	-7.96	1
1	TCTCCA	0	-3.47	1
2	CCACTT	26	0.54	1
3	CTTATA	0	-2.84	1
4	ATAAGA	0	-10.35	1
5	AGAAGC	0	-4.41	1
6	AGCATT	0	-5.1	1
7	ATTGTC	5	-2.35	1
8	GTCGAT	21	0.12	1
9	GATATC	4	-1.82	1
10	ATCACT	32	1.57	1
11	ACTGAA	0	-9.13	1
12	GAAGTT	0	-5.79	1
13	GTTTTC	45	5.26	1
14	TTCAAT	45	1.99	1
15	AATCAA	0	-7.03	1
16	CAATAT	0	-5.35	1
17	TATGCA	0	-2.94	1
18	GCATCA	3	-2.36	1
19	TCACAA	0	-5.61	1
20	CAAAGT	0	-6.41	1
21	AGTTGT	0	-7.59	1
22	TGTGAT	0	-1.49	1
23	GATGGA	0	-3.37	1
24	GGAGCA	0	-2.56	1
25	TCACTT	0	-4.19	1
26	CTTAGC	42	2.06	1
27	AGCAAG	30	1.42	1
28	AAGAAA	0	-7.18	1
29	AAAGAC	0	-11.49	1
30	GACCTG	45	10.58	1
31	CTGAAA	0	-8.82	1
32	AAAAAC	0	-8.97	1
33	AACCTC	45	13.64	1
34	CTCCTT	0	-7.7	1
35	CTTGAG	6	-2.48	1
36	GAGAGA	0	-7	1
37	AGAGAA	0	-9.07	1
38	GAACTT	0	-8.77	1
39	CTTGGA	0	-3.94	1
40	GGAGAT	18	-0.43	1
41	GATGTC	45	6.65	1
42	GTCCTT	45	10.4	1
43	CTTCAG	0	-4.07	1
44	CAGAGA	0	-4.76	1
45	AGACCA	0	-15.94	1
46	CCACAT	0	-3.56	1
47	CATGAC	42	1.7	1
48	GACCCT	42	2.81	1
49	CCTGAG	29	-0.67	1
50	GAGACG	30	1.55	1
51	ACGATA	45	3.88	1
52	ATAGAC	45	5.82	1
53	CTGACC	45	9.9	1
54	ACCCTA	45	4.55	1
55	CTAGAA	1	-2.08	1
56	CTTCTG	45	10.23	1
57	CTGGAT	45	3.55	1
58	GATCGC	17	-0.48	1
59	CGCGAC	0	-2.8	1
60	GACTGC	45	8.57	1
61	TGCAAC	45	4.18	1
62	AACGGG	45	12.97	1
63	GGGCGT	12	-0.96	1
64	CGTGTT	0	-9.17	1
65	GTTGAT	0	-3.53	1
66	GATTTC	45	4.03	1
67	TTCAAC	45	9.71	1
68	AACGAA	14	-0.23	1
69	GAATTC	45	5.14	1
70	TTCCTC	30	1.72	1
71	CTCCTG	45	10.61	1
72	CTGTTC	45	6.13	1
73	TTCCTT	0	-6.41	1
74	CTTTTC	0	-6.67	1
75	TTCAAG	45	4.7	1
76	AAGATT	2	-2.84	1
77	ATTGCT	3	-2.21	1
78	GCTCAA	0	-10.32	1
79	CAAGCT	0	-5.73	1
80	GCTTGC	45	8.09	1
81	TGCTAT	26	-1.24	1
82	TATTAT	0	-6.2	1
83	TATGCT	45	7.04	1
84	GCTCTC	45	5.45	1
85	CTCGAT	45	7.06	1
86	GATCAG	0	-2.89	1
87	CAGGCC	45	7.41	1
88	GCCGCA	45	5.62	1
89	GCAGAG	45	2.77	1
90	GAGCTA	0	-4.51	1
91	CTAGGC	0	-2.83	1
92	GGCGAG	45	6.83	1
93	GAGAAG	39	1.38	1
94	AAGAGA	0	-8.66	1
95	AGAGCC	9	-1.28	1
96	GCCCTG	45	7.99	1
97	CTGCCC	45	10.5	1
98	CCCAAT	20	-0.22	1
99	AATGAA	0	-7.75	1
100	GAAAAG	0	-10.53	1
101	AAGAGG	3	-2.03	1
102	AGGAAC	15	-0.8	1
103	AACCTG	45	8.78	1
104	CTGTCA	45	5.56	1
105	CAAGAT	0	-7.99	1
106	CGCAGG	3	-1.79	1
107	AGGCAA	3	-1.94	1
108	CAAGAA	0	-6.24	1
109	GAAGAC	0	-6.09	1
110	GACCAA	0	-4.63	1
111	CAAAGG	0	-6.31	1
112	AGGAGA	0	-11.36	1
113	AGATTC	0	-3.67	1
114	TTCGAG	45	5.67	1
115	GAGCCC	45	11.55	1
116	CCCCGA	45	14.37	1
117	CGAAGC	45	5.57	1
118	AGCAGA	0	-3.66	1
119	AGACAA	0	-5.72	1
120	CAACTG	31	1.16	1
121	CTGGAC	45	12.45	1
122	GACGAA	0	-4.66	1
123	GAAGAA	0	-10.63	1
124	GAACCT	0	-3.75	1
125	CCTGGG	45	5.77	1
126	GGGCGC	45	5.69	1
127	CGCCGA	44	3.65	1
128	AGCTGG	24	-1.17	1
129	TGGCAG	45	2.95	1
130	CAGAAG	43	0.91	1
131	AGACGT	0	-3.92	1
132	CGTGAG	45	7.31	1
133	GAGCAG	45	13.8	1
134	CAGGAG	45	14.14	1
135	GAGGAG	45	7.48	1
136	GAGCGC	45	7.64	1
137	CGCGCT	45	3.75	1
138	GCTGAG	45	5.97	1
139	CAGCGG	45	14.2	1
140	CGGCTG	45	13.91	1
141	CTGGAG	45	12.36	1
142	CAGCGC	45	4.42	1
143	CGCTAC	44	3.07	1
144	TACAGG	30	0.47	1
145	AGGCAG	0	-2.48	1
146	CAGCAC	29	0.77	1
147	CACCGC	45	6.5	1
148	CGCGAT	45	15.55	1
149	GATGAA	0	-13.26	1
150	GAAGAG	0	-5.82	1
151	AGACTG	0	-4.79	1
152	CTGCAA	0	-2.35	1
153	AGGCGA	0	-10.95	1
154	CGAGAA	0	-7.27	1
155	GAACTG	27	1.07	1
156	GAGGAA	1	-3.8	1
157	GAACGC	45	8.36	1
158	CGCCTT	0	-4.42	1
159	CTTGCA	0	-4.73	1
160	GAGAAA	0	-11.59	1
161	AAAGAG	0	-7.53	1
162	GAGCCG	45	15.39	1
163	CCGCTT	32	0.84	1
164	CTTGGC	43	2.83	1
165	GGCTGG	45	9.56	1
166	TGGAGT	0	-4.35	1
167	AGTAAG	0	-3.29	1
168	AAGGGT	0	-5.62	1
169	GGTCGT	12	-0.34	1
170	CGTGAC	45	12.86	1
171	GACGCG	45	4.42	1
172	GCGGAG	45	7.47	1
173	GAGTTT	0	-4.03	1
174	TTTTCT	0	-6.32	1
175	TCTGAG	42	1.35	1
176	GAGGTA	43	2.06	1
177	GTAGAG	0	-13.09	1
178	GAACAG	13	-1.59	1
179	CAGCAA	0	-3.9	1
180	CAAGAG	1	-3.21	1
181	GAGAGG	35	0.63	1
182	CAGGAA	0	-3.65	1
183	GAACTC	14	-0.94	1
184	CTCAAG	45	3.87	1
185	AAGGGC	3	-0.86	1
186	GGCAAG	37	1.16	1
187	GGCCAA	37	0.93	1
188	CAAACA	0	-8.45	1
189	ACAGAA	0	-7.8	1
190	AGAAGG	0	-8.11	1
191	AGGCTG	19	-0.97	1
192	CTGCAG	45	10.82	1
193	AAGCGC	0	-4.3	1
194	CTACGC	15	-0.56	1
195	CGCGAA	45	4.48	1
196	GAACCC	45	7.6	1
197	CCCCTG	45	9.15	1
198	CTGCTA	45	5.2	1
199	CTAAGG	43	2.29	1
200	AGGCGC	17	-0.27	1
201	GATCTG	45	2.6	1
202	GAGTTG	2	-2.82	1
203	TTGAGG	0	-7	1
204	GAACAA	0	-4.2	1
205	CGCGAG	45	5.55	1
206	CAGAGG	8	-1.32	1
207	GAGCTG	45	10.66	1
208	CTGAGG	45	6.64	1
209	CTGAAT	30	1.4	1
210	AATCGA	0	-11.54	1
211	CGAAGG	2	-2.83	1
212	GAGCAA	0	-6.53	1
213	AGGCGT	13	-0.9	1
214	CTAAGA	0	-6.09	1
215	AGACGC	0	-4.17	1
216	CTGGCT	45	8.36	1
217	GAGGAC	45	4.05	1
218	GACGAG	45	8.93	1
219	CTGACG	33	1.64	1
220	ACGCGG	45	5.98	1
221	CGGATC	45	20.76	1
222	ATCCGG	39	2.26	1
223	CGGGAA	45	3.24	1
224	CCCGAC	45	3.17	1
225	GAGAGC	45	4.86	1
226	ATTACC	0	-2.1	1
227	ACCCAG	45	5.11	1
228	AGGTGG	2	-1.54	1
229	CAGTGG	0	-4.26	1
230	CAGCTC	45	8.93	1
231	CTCGAA	3	-1.73	1
232	GAAAAC	0	-4.51	1
233	AACGAG	45	9.3	1
234	GAGGCA	45	7.31	1
235	GCAGAC	0	-7.78	1
236	GACGCC	45	10.69	1
237	GCCCGT	2	-1.95	1
238	CGTCAG	18	-0.28	1
239	CAGAAC	22	0.46	1
240	AACAAG	0	-6.92	1
241	AAGGTC	23	0.24	1
242	GTCTAC	30	0.38	1
243	TACTCT	0	-3.56	1
244	TCTAGG	0	-13.55	1
245	AGGCCT	0	-3.28	1
246	CCTAGC	24	-0.76	1
247	AGCAGG	0	-3.12	1
248	AGGCTT	7	-1.04	1
249	CTTCGC	45	3.8	1
250	CGCCAG	45	7.84	1
251	CTGGGG	45	7.71	1
252	GGGGAG	45	11.63	1
253	GAGCGT	45	10.15	1
254	CTCCGG	45	6.52	1
255	CGGGAG	45	7.73	1
256	CGCCGC	3	-0.76	1
257	GACCTC	45	20.93	1
258	CTCCAA	0	-3.63	1
259	CAACAG	0	-5.83	1
260	CGTCCC	1	-3.36	1
261	CCCGCT	45	4.68	1
262	GAGGCG	45	6.39	1
263	GCGCGC	45	8.92	1
264	CGCAAC	45	8.74	1
265	AACCAG	45	9.2	1
266	TGGGAG	43	3.59	1
267	AGGCCG	45	7.41	1
268	CCGCAG	45	6.85	1
269	CGGGCG	45	12.8	1
270	CGCCTG	45	3.79	1
271	CGGTTC	14	-1.5	1
272	TTCCGC	45	3.06	1
273	GACAGG	31	1.27	1
274	AGGGAG	45	4.86	1
275	CGCTTC	45	10.85	1
276	TTCCGG	45	3.59	1
277	AAGCTG	45	3.54	1
278	CAACGA	13	-1.25	1
279	CGAGCA	44	2.84	1
280	GAGCTC	45	11.46	1
281	CTCCAG	45	5.51	1
282	CAGGAC	45	5.16	1
283	GACAGC	45	8.67	1
284	AGCCTC	45	4.26	1
285	CTCCTA	45	4.04	1
286	CTAGAT	30	-0.05	1
287	CGACTC	45	4.7	1
288	CGAGAG	45	8.98	1
289	GAGCCA	45	11.85	1
290	CCAAAC	0	-5.6	1
291	AACAGG	45	5.97	1
292	AGGAGC	43	2.44	1
293	AGCCGG	45	12.97	1
294	CGGCAA	36	1.26	1
295	AGGGAA	0	-5.43	1
296	GAAAGC	0	-2.82	1
297	AGCCAG	45	8	1
298	CGCACA	45	10.24	1
299	ACACTG	0	-2.14	1
300	CTGTAC	45	3.75	1
301	TACGCC	45	6.68	1
302	GCCAAA	0	-6.41	1
303	AAACCC	3	-1.85	1
304	CCCAGC	45	4.7	1
305	CAGCGT	36	1.17	1
306	CGTAGG	0	-5.36	1
307	GAACGG	15	-1.4	1
308	CTGTTG	33	1.46	1
309	TTGCAA	15	-0.18	1
310	CAGCAG	43	2.65	1
311	AGGAAA	0	-12.98	1
312	AAACAC	0	-6.37	1
313	GAGGAT	0	-6.07	1
314	AAGCGG	45	2.2	1
315	CAAGAC	13	-0.85	1
316	CAGCGA	8	-0.56	1
317	GAAAGG	0	-7.63	1
318	AGGAGG	0	-11.94	1
319	CAGTAT	0	-5.28	1
320	TATCAG	1	-1.96	1
321	GAGCGG	45	11.59	1
322	GAAAGA	0	-9.91	1
323	CTGCGG	45	9	1
324	CGGGAT	45	14.68	1
325	GAAGAT	0	-15.21	1
326	AGGGAT	36	1.02	1
327	AAATGG	0	-6.01	1
328	TGGCAA	0	-5.55	1
329	CAACCA	0	-8.42	1
330	CCAAGG	0	-1.9	1
331	AAAGAA	0	-12.99	1
332	GAAAAT	0	-10.43	1
333	GTTCGT	17	-0.04	1
334	CGTAGT	1	-1.71	1
335	AGTAAC	0	-7.32	1
336	AGGCTC	0	-14.1	1
337	CTCTTC	45	10.69	1
338	TTCACC	45	7.53	1
339	ACCAAA	0	-8.1	1
340	AAACGC	45	4.43	1
341	CGCAGA	0	-9.66	1
342	AGAGGG	0	-3.69	1
343	GGGGAT	45	8.19	1
344	GATGAG	0	-7.05	1
345	CCCATC	44	3.02	1
346	ATCCAG	45	8.82	1
347	CAGCTG	45	13.53	1
348	CTGGAA	45	13.32	1
349	GATTCT	0	-5.44	1
350	TCTCAG	0	-8.14	1
351	GAGCGA	0	-4.09	1
352	CAGGAT	30	1.6	1
353	GATCGG	13	-0.66	1
354	CGGCGG	45	1.05	1
355	CGGCCT	45	7.09	1
356	CCTCTG	45	8.43	1
357	AGAGAG	0	-9.75	1
358	CGTCGA	1	-3.7	1
359	CGACAG	2	-2.23	1
360	GACCGT	45	5.03	1
361	CAGATC	45	8.94	1
362	ATCCTA	45	11	1
363	CTAGAG	45	11.7	1
364	CAGTTT	45	8.38	1
365	TTTCAG	0	-5.07	1
366	GAGCAC	45	8.91	1
367	CACCAA	0	-6.33	1
368	CAACGG	45	9.42	1
369	GAAGCC	45	3.43	1
370	GCCAGA	0	-4.22	1
371	AGAAGA	0	-16.21	1
372	AGACGA	0	-6.02	1
373	CGAGAT	0	-6.38	1
374	ACGTTC	45	5.93	1
375	TTCCAG	45	8.87	1
376	CAGGGA	45	3.44	1
377	GGAGAA	0	-5.71	1
378	GAATCG	45	4.75	1
379	TCGAGA	0	-4.04	1
380	AGACGG	2	-3.42	1
381	GAGGGC	45	9.79	1
382	AAGTTC	1	-3.43	1
383	CGGACA	44	3.28	1
384	AGGCGG	15	-1.08	1
385	CGGCGT	45	2.41	1
386	CGTCAA	8	-0.92	1
387	TTCCAA	1	-2.39	1
388	CACCTC	45	5.79	1
389	CTTCGG	44	2.4	1
390	CGGCAG	45	6.01	1
391	GAATGC	45	4.1	1
392	TGCGAC	45	7.27	1
393	GACAGA	0	-4.33	1
394	AGAAAA	0	-10.7	1
395	AAATCT	0	-14.07	1
396	TCTCGT	0	-6.22	1
397	CGTGAA	41	2.13	1
398	CGGGAC	45	7.65	1
399	GACCAG	45	6.55	1
400	TTCCGT	45	7.59	1
401	CGTCGG	45	3.42	1
402	CGCCAC	45	2.46	1
403	CACCTG	45	7.71	1
404	GAACGT	14	-1.66	1
405	CCATCC	45	7.58	1
406	TCCCGC	6	-0.85	1
407	CGCCGG	45	4.51	1
408	CACCAG	44	3.58	1
409	CCATTC	45	5.49	1
410	AGATCA	0	-13.99	1
411	TCATTC	42	2.1	1
412	CTCAGA	45	4.64	1
413	AAATTC	5	-1.57	1
414	TTCCAT	0	-5.58	1
415	CATGAG	45	12.63	1
416	CGTGGC	45	8.33	1
417	CGTTTG	0	-3.8	1
418	AGGGTG	42	1.93	1
419	GTGGAG	45	11.91	1
420	CAGCTT	45	4.89	1
421	CGCGGA	31	0.58	1
422	GGACAG	0	-6.5	1
423	GAATGT	0	-3.28	1
424	TGTGAC	45	10.29	1
425	AAATTA	0	-8.31	1
426	TTACAC	0	-10	1
427	CACCGG	45	6.49	1
428	GAACTA	0	-8.71	1
429	GAGGTC	37	2.4	1
430	GTCCGC	7	-0.37	1
431	AGAAAG	0	-12.69	1
432	AAGCTC	6	-0.92	1
433	CTCCGC	45	2.55	1
434	CTCAGG	40	2.67	1
435	CGCCGT	3	-1.68	1
436	CGTCAT	45	3.65	1
437	GAGTTC	45	9.72	1
438	AAGCAG	5	-1.05	1
439	CTGCGC	45	8.19	1
440	CGCCTC	35	2.29	1
441	GAACCG	45	7.2	1
442	CCGGAC	45	11.29	1
443	CTCCGT	45	8.65	1
444	TGCGTC	35	0.72	1
445	GTCGAG	45	6.45	1
446	GACAGT	14	-0.33	1
447	AAGATC	45	1.98	1
448	ATCCGC	30	-0.11	1
449	AGGGAC	23	0.44	1
450	GGACTG	28	1.17	1
451	CTTGAC	19	0.12	1
452	CTCGAC	32	1.53	1
453	AAAGTC	0	-4.94	1
454	GTCCGT	0	-2.74	1
455	CAAGGG	16	-0.18	1
456	GGGCTC	45	7.17	1
457	CTCGGC	3	-2.02	1
458	CGGCGC	45	7.26	1
459	CGTCTC	45	5.66	1
460	CTCCAT	44	3.98	1
461	CGGTGC	44	2.37	1
462	TGCCTG	45	11.29	1
463	CAATTT	0	-4.88	1
464	TTTCGC	45	9.81	1
465	CGCTTT	45	2.32	1
466	TTTGAG	45	9.14	1
467	CAGTTG	0	-4.75	1
468	TTGAGA	0	-6.6	1
469	AGACAG	7	-2.01	1
470	AGAGTC	0	-6.5	1
471	GAGCTT	14	-1.02	1
472	CTTCGT	9	-0.74	1
473	CTGCTG	45	7.5	1
474	CTGCAC	45	9.39	1
475	CAGGTG	45	9.92	1
476	GTGGGT	45	2.48	1
477	GGTGGC	45	2.78	1
478	GGCAGG	3	-1.85	1
479	CGTCGT	35	0.78	1
480	GACAAC	45	9.29	1
481	AACAGA	0	-8.96	1
482	GAAGTA	0	-7.74	1
483	GAAGGG	41	1.79	1
484	GGGCAG	45	12.49	1
485	CGCCAA	26	0.41	1
486	GTAGAA	0	-8.44	1
487	CACCCA	43	2.44	1
488	CCACGC	44	2.74	1
489	TTGCGC	45	5.69	1
490	AAGCGA	0	-3.91	1
491	GATGGT	29	0.4	1
492	GGTCAA	0	-5.35	1
493	CAATAC	0	-4.26	1
494	TACCTG	45	8.55	1
495	TTTGCC	45	4.47	1
496	GCCAGG	45	6.29	1
497	GATACG	37	0.29	1
498	ACGATT	2	-2.39	1
499	ATTCGT	30	0.46	1
500	CGTCGC	21	0.12	1
501	CTACGT	3	-2.62	1
502	CAAAGA	0	-8	1
503	CAAATC	20	-0.25	1
504	ATCCGT	45	9.85	1
505	ATCCTG	45	6.81	1
506	GAGCCT	43	2.76	1
507	CCTGGT	9	-0.92	1
508	GGTACA	0	-5.97	1
509	ACACGC	45	9.55	1
510	GCCAAT	43	2.24	1
511	AATGTC	45	17.25	1
512	GTCCCA	0	-4.04	1
513	CCAGTG	0	-5.18	1
514	GTGCGT	45	12.56	1
515	CGTTCC	26	0.85	1
516	TCCAGC	43	2.78	1
517	AGCCCT	40	1.01	1
518	CCTCTC	13	-1.53	1
519	CTCTAT	0	-3.09	1
520	TATGAG	45	7.85	1
521	GAGTAC	36	2.28	1
522	TACATC	31	1.47	1
523	AGGTCT	0	-4.03	1
524	TCTCAA	0	-4.49	1
525	TACCGC	45	5.54	1
526	CGCCCT	40	1.63	1
527	CCTTAA	1	-3.07	1
528	ATGGAG	45	8.88	1
529	TTGCCT	0	-4.22	1
530	CCTCCT	10	-0.96	1
531	CCTCCG	45	3.28	1
532	CCGGGA	45	8.94	1
533	GGAAAC	20	-0.16	1
534	AACCGG	45	10.72	1
535	CGGAGG	45	11.93	1
536	AGGGTT	0	-6.72	1
537	GTTTCC	0	-6.34	1
538	TCCATC	45	6.32	1
539	ATCAAT	41	1.83	1
540	AATAAC	45	4.91	1
541	AACCCT	0	-9.29	1
542	CCTCAA	0	-3.87	1
543	GAGACA	45	4.29	1
544	ACATCT	0	-3.52	1
545	TCTGGC	40	2.22	1
546	GTTCCT	0	-7.54	1
547	CCTACC	14	0.08	1
548	ACCACC	45	6.43	1
549	ACCTCA	0	-2.28	1
550	TCAGCC	45	5.59	1
551	GCCGGG	45	3.46	1
552	GGGTTT	0	-3.41	1
553	TTTCCC	39	1.53	1
554	CCCACC	45	7.72	1
555	CAGTCA	0	-2.7	1
556	TCATCT	0	-3.35	1
557	TCTAAG	0	-6.41	1
558	ATCTCC	45	3.37	1
559	TCCTTG	40	1.99	1
560	TTGAAG	0	-6	1
561	CGCTCC	45	7.9	1
562	TCCACC	45	10.09	1
563	ACCTAC	45	6.47	1
564	GCCTAC	45	6.05	1
565	CCTTCC	41	1.79	1
566	TCCATG	44	3.35	1
567	ATGATG	19	0.15	1
568	ATGAGC	0	-5.27	1
569	AGCAAC	45	11.1	1
570	AACCGC	27	0.41	1
571	CGCAGC	45	9.06	1
572	AGCTCA	6	-0.84	1
573	TCAGGA	0	-2.38	1
574	GGAGGC	36	1.99	1
575	GGCCAG	45	8.37	1
576	CAGTCC	42	1.85	1
577	TCCCTG	45	7.39	1
578	CTGCCG	45	5.01	1
579	CCGAGC	45	8.41	1
580	AGCTCC	45	4.09	1
581	TCCATT	45	8.93	1
582	ATTCTC	45	7.95	1
583	AAGACC	45	3.38	1
584	ACCTCC	45	7.8	1
585	TCCCTC	45	10.03	1
586	CTCAAC	45	7.69	1
587	CCTCCA	17	-0.14	1
588	CCAGGT	21	0.01	1
589	GGTTCT	0	-9.61	1
590	TCTCTG	45	7.58	1
591	CAGAGC	42	1.5	1
592	AGCAAA	0	-4.96	1
593	AAACCA	0	-12.95	1
594	TCCAAC	45	6.1	1
595	CTCTCT	45	6.58	1
596	TCTTCA	0	-4.38	1
597	TCAGTC	45	4.49	1
598	GTCCAC	30	1.12	1
599	CACTAT	45	11.96	1
600	GCTGAT	45	6.14	1
601	GAAGGC	45	2.18	1
602	AAGCCA	0	-4.71	1
603	CCACTC	45	6.13	1
604	CTCACG	45	8.37	1
605	ACGGAC	7	-1.79	1
606	GACAAG	45	3.16	1
607	AAGAAC	45	1.1	1
608	AAGGAC	10	-1.03	1
609	GACAAA	0	-11.64	1
610	AGGGGC	45	2.84	1
611	GGTAAA	1	-3.73	1
612	AAAGGC	0	-5.64	1
613	GGCACA	27	-1.24	1
614	ACAGGA	0	-4.06	1
615	GGAACT	45	5.84	1
616	ACTCGG	0	-2.5	1
617	ACCATG	45	5.31	1
618	ATGCTA	41	0.81	1
619	AAAACT	0	-11.93	1
620	ACTCTT	0	-7.85	1
621	CTTCAA	0	-3.92	1
622	GGGTCT	34	0.8	1
623	CAGAGT	42	1.34	1
624	AGTGAT	0	-2.03	1
625	GAAATG	0	-5.22	1
626	ATGGCA	0	-4.56	1
627	GCAATA	0	-4.47	1
628	ATAGCA	7	-0.86	1
629	GCAAAT	0	-3.8	1
630	AATCAG	0	-4.53	1
631	CAGACA	0	-3.83	1
632	ACACCG	0	-9.72	1
633	CCGAAC	45	5.35	1
634	AACTTG	45	4.89	1
635	TTGATA	45	4.93	1
636	ATACCA	0	-2.97	1
637	CCATTT	0	-2.33	1
638	TTTGGA	0	-4.17	1
639	GGAGAC	45	11.33	1
640	GACGTG	45	6.09	1
641	GTGGTG	45	8.84	1
642	GTGGGC	45	7.66	1
643	GGCTGT	0	-4.49	1
644	TGTCTG	14	-1.54	1
645	CTGGCG	45	5.92	1
646	GCGATT	45	4.64	1
647	ATTCAC	0	-10.13	1
648	CACATA	45	4.77	1
649	ATAAAG	0	-7.89	1
650	AAGAGC	15	-1.5	1
651	AGCTGT	39	1.28	1
652	TGTAGA	0	-2.72	1
653	AGGTTC	27	0.15	1
654	CGTTTT	6	-1.37	1
655	TTTAAT	0	-9.42	1
656	AATCTG	15	-0.12	1
657	TTCATG	45	8.99	1
658	ATGCGT	45	6.11	1
659	CGTGTC	25	-1.32	1
660	GTCTCC	26	1.29	1
661	TCCATA	0	-3.35	1
662	ATAAAC	0	-4.22	1
663	AACAAC	45	6.15	1
664	AACATT	0	-12.66	1
665	ATTGTG	18	-0.5	1
666	GTGAAA	4	-1.66	1
667	AAATGT	6	-1.25	1
668	TGTACA	0	-3.74	1
669	ACAAAA	0	-10.65	1
670	AAAATT	0	-7.87	1
671	CGTCAC	19	-0.01	1
672	CACTTG	0	-6.68	1
673	TTGAAA	0	-12.3	1
674	AAAGCT	0	-5.33	1
675	GCTGTT	0	-10.22	1
676	GTTAAT	0	-4.91	1
677	AATAAT	0	-7.43	1
678	AACCTT	0	-9.33	1
679	CTTGTA	0	-3.11	1
680	GTACTT	0	-10.08	1
681	CTTAGG	0	-13.99	1
682	AGGTTT	8	-0.97	1
683	TTTGGC	3	-1.14	1
684	GAGATG	45	5.31	1
685	ATGAAG	1	-3.82	1
686	AAGTAC	45	1.14	1
687	TACTTT	28	-0.45	1
688	TCTGTA	0	-27.08	1
689	GTACAG	14	-0.71	1
690	CAGGTT	0	-5.99	1
691	GTTCCC	45	5.28	1
692	CCCAGA	37	1.7	1
693	GATGAT	0	-13.94	1
694	CGGAAT	35	1.39	1
695	AATTTT	0	-4.19	1
696	TTTATT	0	-6.49	1
697	ATTTAC	45	5.91	1
698	TACTTG	8	-1.73	1
699	TTGGAA	0	-6.52	1
700	CTAATG	2	-1.76	1
701	ATGCAT	0	-1.86	1
702	CATGAT	7	-0.91	1
703	GGCGAT	45	9.81	1
704	GATCCA	0	-7.32	1
705	CCAGAA	0	-5.7	1
706	AGCCCC	45	4.79	1
707	CCCCCT	45	8.78	1
708	CCTATT	0	-10.36	1
709	ATTCCC	40	1.23	1
710	CCCTTA	0	-1.85	1
711	TTAGGC	0	-21.69	1
712	GGCGGT	0	-4.87	1
713	GGTGCA	35	1.57	1
714	GCAGAA	0	-4.92	1
715	GAATCA	0	-6.1	1
716	TCACAT	0	-2.83	1
717	CATCTT	0	-5.21	1
718	CTTTAT	0	-7.38	1
719	TATGAA	0	-10.59	1
720	GTAATA	0	-3.91	1
721	ATACAG	0	-2.87	1
722	CAGAAA	0	-12.56	1
723	GGCTGC	31	1.91	1
724	TGCTTT	45	10.81	1
725	TTTACT	0	-2.2	1
726	GTAATG	0	-13.41	1
727	ATGCAC	30	1.47	1
728	TTGATG	0	-2.26	1
729	CATAAA	0	-9.71	1
730	AACTCC	42	2.01	1
731	TCCAGT	13	-1.45	1
732	AGTATC	0	-4.82	1
733	ATCTGC	45	7.84	1
734	TGCAGG	43	2.21	1
735	GTGGAA	15	-0.25	1
736	GAAGTG	28	0.52	1
737	GAATTT	0	-8.41	1
738	TTTATG	0	-5.38	1
739	ATGTTC	45	7.79	1
740	TTCTCC	45	7.74	1
741	TCCTAT	44	3.41	1
742	TATGGA	0	-4.1	1
743	AACTTT	7	-1.3	1
744	GGCTAT	5	-1.51	1
745	GGATTT	0	-7.93	1
746	TTTTCA	0	-6.05	1
747	CATCAG	0	-3.44	1
748	CAGTTA	0	-4.19	1
749	TTAAAA	0	-9.01	1
750	AAACCT	0	-8.55	1
751	CCTCTT	0	-5.78	1
752	AAAGCC	2	-2.79	1
753	GCCATT	45	7.38	1
754	ATTGAG	37	0.9	1
755	CCATCT	0	-4.42	1
756	TCTATG	42	1.7	1
757	ATGTTT	45	8.23	1
758	ATGAAT	0	-15.51	1
759	AATATT	0	-6.57	1
760	ATTGCA	0	-5.3	1
761	GCACCT	40	1.23	1
762	CCAGAG	44	3.83	1
763	AGAACA	0	-8.88	1
764	ACAGAC	45	7.18	1
765	CCTGTC	42	2.14	1
766	GTCACA	43	1.72	1
767	ACAAAT	0	-4.74	1
768	AATGTT	0	-6.89	1
769	GTTATT	0	-9.36	1
770	ATTACT	0	-13.91	1
771	ACTCCG	36	1.23	1
772	CCGCAA	0	-6.2	1
773	CGAGTA	0	-13.74	1
774	GAATAC	41	1.83	1
775	TACCCG	45	6.96	1
776	CCGGCA	14	-0.47	1
777	GCATTC	42	1.36	1
778	TTCTTA	0	-4.11	1
779	TTATCC	0	-2.11	1
780	TCCCCT	40	1.23	1
781	CCTGAA	0	-6.13	1
782	GTTAGC	0	-6.5	1
783	ATTGGG	31	1.37	1
784	GGGGTT	0	-16.71	1
785	GCCAGC	45	6.47	1
786	AGCCAT	0	-7.37	1
787	CATGCA	0	-7.66	1
788	GCAACT	0	-6.4	1
789	ACTGTG	45	11.42	1
790	GTGCAA	21	0.08	1
791	CAACTT	0	-4.17	1
792	AAACTC	0	-20.22	1
793	AAGCCC	5	-2.05	1
794	CCCCGG	45	9.67	1
795	AGGTTG	45	5.38	1
796	AGAATG	0	-31.07	1
797	ATGAAA	0	-13.31	1
798	GAGTAT	19	0.78	1
799	TATAAA	0	-13.8	1
800	AAAAAT	0	-21.37	1
801	AATATG	0	-4	1
802	ATGAGT	0	-5.56	1
803	AGTACA	0	-5.48	1
804	ACATGG	25	0.03	1
805	TGGATA	22	-0.24	1
806	ATAGAA	0	-11.37	1
807	GAAAAA	0	-9.63	1
808	GATTAT	13	-0.98	1
809	TATTTA	0	-3.6	1
810	TTAAGA	0	-12.13	1
811	AGAAAC	8	-0.63	1
812	CTTATT	0	-7.42	1
813	ATTAAT	0	-18.89	1
814	AATCCA	0	-6.37	1
815	CCAAAA	0	-10.83	1
816	AAAATG	0	-18.28	1
817	ATGACA	0	-3.15	1
818	AAAAGG	0	-10.86	1
819	GATAAT	0	-13.61	1
820	AATAAG	0	-4.65	1
821	AAGGGA	0	-6.5	1
822	GGAAGT	7	-0.95	1
823	AGTAGT	0	-3.02	1
824	AGTATA	0	-12.72	1
825	CCAAGT	45	6.51	1
826	AGTGAA	0	-4.9	1
827	TCAAAT	0	-5.91	1
828	AATTCT	0	-7.95	1
829	TCTAGT	0	-3.84	1
830	AGTGCA	1	-1.94	1
831	GCATTA	0	-4.33	1
832	TTAGAA	0	-6.63	1
833	CTTGAA	0	-5.17	1
834	AGGACA	0	-3.35	1
835	ACAACA	0	-8.28	1
836	ACATAC	42	1.99	1
837	TACGAT	3	-1.41	1
838	GATATT	0	-10.05	1
839	ATTCAT	0	-13.52	1
840	CATCAC	39	1.75	1
841	CACAGA	0	-4.5	1
842	AAATAT	0	-13.73	1
843	GAAGCT	3	-2.12	1
844	GCTATT	0	-11.82	1
845	ATTTCA	0	-4.41	1
846	AATGAG	32	0.91	1
847	TATGGT	8	-1.27	1
848	GGTGAT	45	3.89	1
849	GATAAG	0	-5.46	1
850	AAGGAA	0	-7.62	1
851	GGCCGG	45	5.44	1
852	CGGGTC	45	1.77	1
853	GTCATA	0	-3.79	1
854	CCAGTT	0	-3.26	1
855	GTTTTA	0	-5.14	1
856	TTAAAG	0	-7.5	1
857	AAGGTG	45	1.27	1
858	GTGTTG	1	-3.6	1
859	TTGGAC	0	-4.55	1
860	CAAAAT	0	-13.09	1
861	AATTAT	0	-10.11	1
862	TATTCA	0	-2.92	1
863	TCAGAG	0	-1.11	1
864	GTATTT	0	-13.02	1
865	TTTTTA	0	-4.89	1
866	TTACCT	0	-4.2	1
867	CCTAAA	0	-17.71	1
868	AAAAGT	0	-6.11	1
869	AGTGAC	45	6.32	1
870	GACTCC	45	4.35	1
871	TCCACA	31	0.95	1
872	CCGCTG	45	5.15	1
873	GATGTT	0	-6.27	1
874	GTTCTC	0	-3.83	1
875	CCCCCC	45	6.12	1
876	CCCATT	0	-7.18	1
877	CACAGC	45	5.35	1
878	AGCCTG	45	7.28	1
879	CAGATA	0	-4.82	1
880	ATAGTA	0	-12.65	1
881	GAGAAT	45	4.54	1
882	ATGCCA	45	4.25	1
883	CATTTA	0	-3.79	1
884	TTACCG	34	0.65	1
885	CCGAAG	0	-8.18	1
886	ACCTCT	14	-1.6	1
887	AGGCCA	0	-3.86	1
888	CATGAA	0	-6.38	1
889	TCATCG	3	-2.26	1
890	TCGGAT	0	-3.96	1
891	ATGCCC	40	2.67	1
892	CCCAAA	0	-18.48	1
893	AAACAT	0	-7.23	1
894	CATCCA	0	-4.27	1
895	CCAAGC	0	-2.32	1
896	ATTTTA	0	-5.89	1
897	AAAATA	0	-9.8	1
898	ATAAGC	25	0.22	1
899	CAACAA	0	-5.38	1
900	AATAGG	0	-9.94	1
901	CGTAAA	0	-6.3	1
902	ATGGAA	0	-4.38	1
903	AAATCG	0	-11.88	1
904	TCGCCA	45	5.13	1
905	CATTTT	0	-8.1	1
906	TCAGAT	0	-2.77	1
907	GATGTG	45	4.55	1
908	GTGTTA	0	-1.41	1
909	TTAATA	0	-4.18	1
910	ATAATA	0	-4.74	1
911	ATACCT	0	-5.5	1
912	CCTGAT	45	3.25	1
913	GATAAA	0	-9.61	1
914	CCCTTC	45	7.59	1
915	TTCGAA	43	2.58	1
916	GATTTA	0	-5.12	1
917	TTAAAC	0	-11.3	1
918	AACACA	0	-2.8	1
919	AAAGGG	0	-6.6	1
920	GGGAGA	0	-4.08	1
921	AGACCT	0	-6.04	1
922	CCTCCC	45	3.45	1
923	ATCGAG	45	4.89	1
924	GAGTTA	0	-8.91	1
925	TTAAGG	0	-5.06	1
926	TCTTGG	7	-0.62	1
927	TGGGAA	0	-3.23	1
928	AGACAT	0	-7.72	1
929	CATCCT	0	-3.85	1
930	CCTACT	0	-2.99	1
931	ACTGAC	0	-7.8	1
932	GACGTT	0	-3.16	1
933	GTTGCC	0	-6.41	1
934	GCCTGT	28	-0.52	1
935	TGTAGT	0	-1.99	1
936	AGTCTC	0	-4.37	1
937	CTCCGA	2	-3.41	1
938	CGAAAG	2	-2.29	1
939	GTGGCT	45	15.24	1
940	GCTTTT	37	0.96	1
941	TTTGCA	28	-0.41	1
942	GCACAA	0	-21.07	1
943	CAAAAA	0	-11.42	1
944	GACTAC	45	9.48	1
945	TACACC	27	-0.43	1
946	ACCATA	0	-2.71	1
947	GTTTGC	39	0.78	1
948	TGCAAA	17	-0.18	1
949	AAAGCA	0	-15.42	1
950	GAAACT	0	-10.02	1
951	ACTACA	0	-10.34	1
952	TTCAAA	0	-9.85	1
953	CTCAGC	45	4.49	1
954	AAGAGT	0	-4.89	1
955	AGTGGT	2	-1.95	1
956	GGTCTT	0	-5.39	1
957	CTTGAT	0	-8.75	1
958	GATCCT	12	-0.97	1
959	CCTTTT	0	-5.11	1
960	TTTCTA	5	-1.16	1
961	AACATA	0	-3.17	1
962	AACAGC	45	5.33	1
963	ATGTCA	43	3.04	1
964	TTCAGA	0	-6.88	1
965	AAGAAG	0	-4.16	1
966	AAAGAT	0	-10.59	1
967	GATCAT	0	-3.93	1
968	GGATAC	29	-0.03	1
969	TACAGA	0	-5.11	1
970	AGAAAT	0	-6.42	1
971	AATCTA	0	-11.37	1
972	CTAAGC	14	-1.2	1
973	AGCACG	45	4.74	1
974	ACGTCA	8	-1.65	1
975	TCAAGT	0	-6.31	1
976	GAGATT	0	-8.5	1
977	TTAGAG	0	-6.65	1
978	GAGCAT	45	11.05	1
979	GATCAA	0	-5.46	1
980	CCTTAC	6	-1.14	1
981	TACCCA	45	7.65	1
982	CCAGGA	40	1.11	1
983	GGACAT	0	-4.23	1
984	CATTCA	0	-4.04	1
985	TCAGGG	14	-1.23	1
986	TCTGCA	0	-2.67	1
987	GCAGGA	0	-2.26	1
988	GGATCT	0	-5.3	1
989	TCTGAT	45	4.31	1
990	GATGCA	0	-10.52	1
991	GCAACA	0	-5.14	1
992	TGGGCT	45	8.99	1
993	GCTGAA	0	-4.08	1
994	ACAGTC	0	-2.74	1
995	GTCCAG	45	9.26	1
996	CAGATG	45	9.88	1
997	ATGGTA	45	8.64	1
998	GTAAAC	0	-5.81	1
999	AGCTTG	45	4.36	1
1000	CCTGAC	45	5.85	1
1001	CTGATA	10	-1.05	1
1002	ATAACA	0	-3.84	1
1003	ACAGCC	45	5.09	1
1004	GCCACA	45	7.05	1
1005	ACAATA	0	-5.6	1
1006	ATAGTG	42	1.47	1
1007	GTGATT	16	-1.44	1
1008	TCAGAC	43	2.94	1
1009	AGGAAG	0	-4.15	1
1010	AAGAAT	0	-8.74	1
1011	CTGTCG	36	1.71	1
1012	TCGCTT	0	-4.23	1
1013	GATAGT	0	-6.08	1
1014	AGTGTT	0	-3.62	1
1015	AACTCA	0	-1.97	1
1016	TCAGCA	0	-3.17	1
1017	GCAAAC	13	-1.01	1
1018	AACAGT	0	-2.37	1
1019	AGTTTA	0	-10.65	1
1020	TTAAAT	0	-5.67	1
1021	AATACA	0	-6.15	1
1022	ACAAAG	0	-15.87	1
1023	ATCTTT	45	5.29	1
1024	GCAAGT	0	-9.08	1
1025	AATCCT	8	-1.44	1
1026	CCTGTT	0	-10.14	1
1027	GTTGTC	0	-8.55	1
1028	GTCAGC	45	7.94	1
1029	AGCCTA	43	2.36	1
1030	CTAACA	8	-0.87	1
1031	AAGCTT	0	-11.73	1
1032	CTTTCA	0	-5.45	1
1033	AATAAA	0	-12.36	1
1034	AAACTG	6	-1.86	1
1035	ATAACT	0	-3.87	1
1036	ACTGAT	0	-4.32	1
1037	AGTTTT	0	-2.52	1
1038	AAGCCT	0	-4.5	1
1039	CCTTCA	14	-1.24	1
1040	CTGTCT	45	9.81	1
1041	GACTCG	15	-2.29	1
1042	TCGAAT	0	-8.25	1
1043	AATTTC	0	-9.13	1
1044	GATAGG	0	-8.31	1
1045	CCTAGT	0	-6.46	1
1046	AGTTCC	14	-0.48	1
1047	TCCAAT	0	-3.91	1
1048	GATACT	0	-2.81	1
1049	ACTAAA	0	-8.77	1
1050	CTGTTT	0	-2.59	1
1051	TTTAGT	0	-3.56	1
1052	AGTAGC	14	-0.23	1
1053	AGCAAT	0	-1.96	1
1054	AAATTG	0	-8.8	1
1055	TTGTCC	2	-2.44	1
1056	TCCCAA	10	-1.54	1
1057	CAAGGT	0	-4.39	1
1058	GGTCCT	0	-3.85	1
1059	AATGCA	0	-15.27	1
1060	TCACAG	0	-5.78	1
1061	TCAGGT	10	-0.95	1
1062	TCTAAT	0	-4.28	1
1063	AATAGA	0	-6.7	1
1064	AGATTA	0	-7.29	1
1065	TCCCAT	14	-0.56	1
1066	CATAAT	0	-7.42	1
1067	AATGGA	0	-6.77	1
1068	GGAAAT	0	-6.43	1
1069	TCATAT	37	0.27	1
1070	TATACT	0	-5.81	1
1071	ACTTCA	0	-3.73	1
1072	GATCTT	0	-3.99	1
1073	CTTAAT	0	-10.75	1
1074	AAGGTA	0	-5.12	1
1075	GTATCC	40	1.4	1
1076	TCCCGA	45	3.05	1
1077	ATCGTC	45	3.04	1
1078	GTCTCA	0	-8.44	1
1079	TCAACA	0	-10.2	1
1080	ATATCT	0	-6.74	1
1081	CCTAAC	43	2.1	1
1082	AAGTTA	0	-10.53	1
1083	TCCCGT	0	-3.58	1
1084	CGTGAT	0	-7.58	1
1085	AGCTTC	45	11.75	1
1086	TTCGTT	22	-0.29	1
1087	TTAGCA	0	-4.9	1
1088	GCAAAG	0	-8.07	1
1089	AAGTCT	1	-2.57	1
1090	AAGTTG	0	-4.39	1
1091	CATTAT	0	-5.88	1
1092	TATCCT	0	-7.35	1
1093	ATCATT	45	5.62	1
1094	GATCCC	2	-2.81	1
1095	CCCAAC	45	6.87	1
1096	GTTTCA	0	-9.09	1
1097	GCAAGG	0	-3.46	1
1098	CTGTCC	45	9.4	1
1099	AGCATC	44	2.91	1
1100	CCTATC	40	1.9	1
1101	ATCAAG	12	-0.3	1
1102	TTATCT	0	-4.29	1
1103	AATTCA	0	-4.81	1
1104	TTGAGT	14	-0.74	1
1105	AGTCGT	2	-2.49	1
1106	ATCTTC	45	5.58	1
1107	TTCTCA	16	-0.08	1
1108	CCTAAT	0	-5.06	1
1109	TTATAC	0	-3.96	1
1110	TACCGT	45	3.44	1
1111	GGGATG	29	-0.33	1
1112	TCTTCC	41	2.11	1
1113	CCTAAG	0	-9.78	1
1114	GGAATG	0	-4.47	1
1115	TCCGAT	1	-3.11	1
1116	TCAATG	0	-2.56	1
1117	GATATG	0	-6.43	1
1118	TTGAGC	45	6.29	1
1119	AGCCGT	45	5.39	1
1120	GAGTCT	0	-6.07	1
1121	ACTAAT	0	-6.58	1
1122	TTGTCA	0	-10.12	1
1123	TATGAT	45	4.32	1
1124	AATATC	11	-1	1
1125	TCTTTA	0	-5.73	1
1126	TTAGAT	0	-5.89	1
1127	AACAAT	4	-1.25	1
1128	AATAGT	0	-4.56	1
1129	AGTTCG	26	0.75	1
1130	TCGGCA	30	0.37	1
1131	AGCAGT	0	-1.56	1
1132	AGTCCT	0	-8.11	1
1133	ACTGTC	33	1.35	1
1134	GTCAAT	45	4.71	1
1135	ACTACT	0	-3.34	1
1136	ACTACC	42	2.04	1
1137	ACCAAC	45	6.89	1
1138	AACGCA	45	4.38	1
1139	GCAGCG	45	8.39	1
1140	GCGGAA	45	4.86	1
1141	GGTACT	0	-5.85	1
1142	ACTAAG	0	-6.97	1
1143	AACATG	45	13.45	1
1144	ATGCTG	45	10.15	1
1145	GACTCT	43	3.13	1
1146	AAACAG	0	-10.94	1
1147	GAATGG	33	0.91	1
1148	TGGCTC	45	4.94	1
1149	CTCCCA	24	-0.28	1
1150	CCAAAT	0	-7.49	1
1151	GTCCAA	0	-8.58	1
1152	CAAGGA	0	-4.11	1
1153	TCATCA	0	-3.8	1
1154	TCAGTG	43	2.86	1
1155	GTGACT	45	2.64	1
1156	AATATA	0	-4.38	1
1157	ACACAT	0	-4.55	1
1158	CATCGC	30	0.27	1
1159	TCCTCA	14	-0.13	1
1160	TCAAAC	0	-9.75	1
1161	AACTCG	45	3.58	1
1162	TCGGTA	35	1.48	1
1163	GTAAAT	0	-7.77	1
1164	TTTACA	0	-5.84	1
1165	ATTGAC	2	-3.07	1
1166	GACATT	15	-0.87	1
1167	TCAATA	0	-4.74	1
1168	GTACTC	44	3.14	1
1169	CTCAAA	0	-7.39	1
1170	AAATCA	0	-8.38	1
1171	TCAATT	0	-4.53	1
1172	TTAAGT	0	-9.38	1
1173	AGTAAA	0	-7.25	1
1174	GACCTT	45	6.45	1
1175	TTGTTT	0	-5.12	1
1176	TCTAAA	0	-8.54	1
1177	TCAGAA	0	-3.76	1
1178	CTCTAC	43	3.05	1
1179	TACACA	18	-1.35	1
1180	AATGAT	0	-12.08	1
1181	TATTCT	10	-0.82	1
1182	CCACCT	0	-4.46	1
1183	AGTGTG	45	4.73	1
1184	GTGCAC	45	5.62	1
1185	GATAGC	24	0.18	1
1186	AGCACA	14	0.21	1
1187	ACAGAT	14	-1.31	1
1188	GATGAC	45	4.6	1
1189	AGAGTG	0	-3.98	1
1190	TTGGGA	5	-1.84	1
1191	GGAAAA	0	-12.87	1
1192	GATCTA	10	-0.96	1
1193	CTAAAC	45	6.98	1
1194	TGGCGT	0	-4.54	1
1195	CGTTCA	0	-2.93	1
1196	TCAAAA	0	-11.25	1
1197	CTTCTA	0	-8.07	1
1198	CTAAAT	0	-7.69	1
1199	AATTCC	27	0.34	1
1200	TCCCAG	45	4.32	1
1201	GTTCTT	0	-4.62	1
1202	CTTTTA	0	-10.3	1
1203	CCTGTA	0	-4.3	1
1204	GTAGTT	0	-4.84	1
1205	GTTAAA	0	-10.3	1
1206	AATAGC	15	-0.3	1
1207	TTACTC	3	-1	1
1208	GAAGGT	0	-4.22	1
1209	GGTGAA	0	-4.79	1
1210	GAACCA	0	-2.87	1
1211	GACATA	0	-3.01	1
1212	GACTAT	24	0.33	1
1213	TATGTC	0	-3.56	1
1214	GTCTCT	30	1.19	1
1215	TCTGAA	0	-8.22	1
1216	CTCTTA	0	-10.11	1
1217	GAGGCT	45	6.82	1
1218	GCTGCT	0	-4.2	1
1219	GCTGGA	36	0.78	1
1220	GGAAGA	0	-6.38	1
1221	TTTCCA	0	-2.23	1
1222	CCAATG	1	-3.03	1
1223	ATGAAC	27	0.54	1
1224	AGTTTC	9	-1.75	1
1225	AAAAAA	0	-14.21	1
1226	TTAGTA	0	-2.61	1
1227	GTAAGT	0	-3.06	1
1228	GAATCT	0	-3.46	1
1229	TCTAGC	14	-0.64	1
1230	AGCTCT	22	-0.18	1
1231	GAACAT	0	-9.16	1
1232	CATGTT	30	0.14	1
1233	GGTAGC	38	1.62	1
1234	AGCATA	1	-2.27	1
1235	ATATAT	0	-2.66	1
1236	TACGTT	0	-3.15	1
1237	GTTATC	0	-4.23	1
1238	AAGCAA	0	-9.24	1
1239	CAAATA	0	-5.21	1
1240	ATATTC	0	-0.88	1
1241	TTCACT	45	10.17	1
1242	ACTGCA	0	-3.76	1
1243	GCACCC	45	6.85	1
1244	CCCATA	40	1.42	1
1245	CTGGGA	45	5.72	1
1246	GGAATA	0	-18.34	1
1247	ATAGGA	0	-3.79	1
1248	AGTGAG	45	4.49	1
1249	GAGGCC	45	8.25	1
1250	GCCCGG	45	2.89	1
1251	CGGATG	17	-0.75	1
1252	ATGGAC	19	-0.99	1
1253	GACTCA	32	0.43	1
1254	TTGCTG	44	3.57	1
1255	CTGACA	30	0.21	1
1256	ACACCT	14	-1.2	1
1257	CCTTGG	45	6.37	1
1258	AGAAGT	0	-9.02	1
1259	AGTGTA	0	-5.73	1
1260	GTAACT	0	-19.81	1
1261	TCACAC	42	1.33	1
1262	CACATT	0	-10.5	1
1263	ATTATC	0	-5.09	1
1264	ATCAAC	0	-5.51	1
1265	AACTAT	26	0.22	1
1266	GTTAAC	0	-3.34	1
1267	TCCAAA	0	-12.45	1
1268	TCGATC	0	-6.59	1
1269	ATCATA	0	-2.39	1
1270	AGCCAA	15	-0.43	1
1271	TCCTTT	42	2.78	1
1272	TTTCCT	0	-4.45	1
1273	AATACT	0	-7.16	1
1274	ACTCTG	45	6.36	1
1275	CTGTTA	10	-0.7	1
1276	TCTGGG	45	11.6	1
1277	GGGGTA	39	1.24	1
1278	GTAATC	41	1.96	1
1279	ATCAAA	0	-5.41	1
1280	AAAGTG	0	-8.39	1
1281	GTGATA	45	5.4	1
1282	AACTCT	0	-2.51	1
1283	TCTTTG	0	-5.67	1
1284	TTGTTG	3	-1.21	1
1285	ACAACC	2	-2.55	1
1286	ACAGAG	0	-2.45	1
1287	AGTAGA	0	-5.9	1
1288	ATAAAA	0	-5.38	1
1289	AAACTT	0	-9.24	1
1290	CTTCTT	0	-5.11	1
1291	CTTTCC	45	5.79	1
1292	TCCAGG	38	1.22	1
1293	CAGAAT	14	-0.86	1
1294	AACCCC	36	1.03	1
1295	CCCCTA	15	-1.22	1
1296	CTAGAC	45	10.72	1
1297	TCTTCT	0	-5.2	1
1298	TCTGTG	45	7.48	1
1299	GTGAGT	30	0.55	1
1300	AGTGGA	0	-6.01	1
1301	GGAGCT	45	2.86	1
1302	GAATAT	0	-6.47	1
1303	TATACA	0	-3.33	1
1304	TGCCAA	34	0.66	1
1305	ATATCC	27	0.37	1
1306	ACACAA	0	-5.02	1
1307	GAGTCA	45	13.13	1
1308	TATCCA	0	-4.8	1
1309	CCAGTA	0	-4.9	1
1310	GTACGA	0	-13.11	1
1311	GATACA	0	-4.4	1
1312	AAGTCA	0	-2.1	1
1313	TCACCA	0	-2.4	1
1314	TCTAAC	0	-5.27	1
1315	AACTTA	0	-4.75	1
1316	GAAAGT	0	-5.89	1
1317	AGTTCT	0	-6.18	1
1318	TCACTA	0	-2.56	1
1319	AAAGTT	0	-14.26	1
1320	GACACC	2	-2.33	1
1321	ACCGAC	45	8.11	1
1322	GACACA	0	-3.02	1
1323	ACAGCA	0	-4.97	1
1324	AACATC	45	8.96	1
1325	CTAAAA	0	-10.11	1
1326	TTCAGT	45	4.55	1
1327	AGTATT	0	-3.96	1
1328	ATTTTC	45	5.93	1
1329	TTCTTC	45	8.9	1
1330	AAATAC	5	-1.32	1
1331	TACAAT	45	7.06	1
1332	CAGTCT	0	-3.64	1
1333	AGTCTA	0	-3.23	1
1334	CTAATT	0	-4.07	1
1335	ATTAAA	0	-14.17	1
1336	CATTCT	0	-4.86	1
1337	GGTTCA	0	-9.92	1
1338	GAACAC	43	1.96	1
1339	CACTTA	0	-2.97	1
1340	ACTCAA	0	-5.45	1
1341	TTTAAC	43	2.92	1
1342	AACAAA	0	-7.65	1
1343	AAAGTA	0	-17.36	1
1344	GTAGAC	45	4.86	1
1345	ATTTTG	0	-7.16	1
1346	TTGAAT	0	-4.62	1
1347	CCAAAG	0	-8.27	1
1348	CTGCGT	45	5.94	1
1349	CGTATG	45	5.52	1
1350	CTCTCG	8	-1.75	1
1351	TCGGAG	45	7.73	1
1352	GTAAAA	0	-12.36	1
1353	AATTTG	0	-6.71	1
1354	ATTCAG	1	-3.57	1
1355	CAGCAT	0	-7.98	1
1356	CATTAC	0	-3.78	1
1357	TACCTT	0	-19.12	1
1358	CTTGTT	0	-7.22	1
1359	GTTGAA	0	-9.3	1
1360	AGACTT	0	-7.67	1
1361	CTTACA	20	-0.27	1
1362	TCAGGC	45	11.7	1
1363	GGCCAC	45	8.44	1
1364	CACATC	20	0.24	1
1365	ATCACC	45	5.89	1
1366	ACCAAG	3	-1.42	1
1367	AAGGAG	31	0.4	1
1368	GACTTA	0	-9.31	1
1369	TTACCA	0	-3.87	1
1370	CCAACA	0	-6.87	1
1371	ACAATC	0	-7.65	1
1372	ATCTAT	32	1.62	1
1373	TATCAC	0	-9.77	1
1374	CACAAG	6	-0.34	1
1375	TATCTA	0	-8.26	1
1376	CAAACT	0	-4.86	1
1377	ACTCCC	45	5.99	1
1378	CCCTTT	42	1.95	1
1379	TACTCA	43	2.76	1
1380	ACTGTA	0	-5.07	1
1381	GAAATC	32	1.91	1
1382	ATCATG	44	3.06	1
1383	TCTTTT	0	-4.8	1
1384	TTTGTA	0	-7.9	1
1385	AACCAT	45	2.2	1
1386	CATCAT	0	-3.04	1
1387	CATTTC	0	-3.24	1
1388	TTCATA	0	-2.58	1
1389	ATAGAT	0	-3.78	1
1390	CATCTA	0	-10.42	1
1391	GAAACA	0	-5.05	1
1392	CTTAGA	0	-8.78	1
1393	AGAGGT	14	-0.38	1
1394	GGTTTT	0	-6.35	1
1395	CTAAGT	0	-2.91	1
1396	GAAATT	0	-17.09	1
1397	TATTTC	42	1.1	1
1398	TTCCTG	45	10.26	1
1399	CTGAAG	3	-2.13	1
1400	AATCTT	0	-11.14	1
1401	GTGAGC	45	5.01	1
1402	TTATTC	10	-0.54	1
1403	GACGCT	43	2.82	1
1404	GCTATG	44	4.11	1
1405	ATGGCT	22	-0.8	1
1406	CATGCC	45	7.53	1
1407	AGCATG	41	0.98	1
1408	ATGTCC	45	10.13	1
1409	GTAAGA	0	-7.91	1
1410	CTAGGA	19	-0.41	1
1411	GGACAA	0	-7.72	1
1412	GCAGAT	0	-2.23	1
1413	GATGGG	45	10.41	1
1414	GGGAAT	14	-0.67	1
1415	TTTGGT	0	-7.87	1
1416	TCAAGC	14	-1.09	1
1417	AGCCTT	19	-0.3	1
1418	CTTAAA	0	-7.68	1
1419	ATGCAA	0	-7.48	1
1420	TACCCT	45	4.07	1
1421	GTAACC	0	-5.67	1
1422	TCTCTA	0	-6.54	1
1423	CTACAA	0	-3.32	1
1424	CAACAT	0	-4.97	1
1425	TATCTT	0	-5.59	1
1426	TTATCA	0	-8.21	1
1427	GAATTA	0	-10.84	1
1428	TTATTA	0	-7.7	1
1429	GATTTG	0	-4.67	1
1430	TACCTC	39	2.79	1
1431	CAGGTC	45	6.75	1
1432	GTCCTC	45	5.12	1
1433	CTCTTT	30	2	1
1434	TTTATA	0	-4.29	1
1435	TATAAG	0	-8.8	1
1436	CTGGTG	45	10.58	1
1437	GTGTCA	43	1.93	1
1438	CAGCTA	0	-4.21	1
1439	CTAAAG	0	-6.69	1
1440	AAGGGG	45	10.45	1
1441	GGGATC	45	7.15	1
1442	ATCAGC	45	7.89	1
1443	ATCTCA	0	-2.75	1
1444	TCACTC	45	6.65	1
1445	CATTCC	0	-4.25	1
1446	CCATTA	0	-5.47	1
1447	AAAACA	0	-15.93	1
1448	AATTTA	0	-4.7	1
1449	TTTAGA	0	-5.18	1
1450	AGTTAC	45	12.05	1
1451	ATGAGG	2	-3.4	1
1452	GATTCA	0	-7.56	1
1453	CAAATG	0	-4.33	1
1454	AATGGC	45	11.78	1
1455	GCAGCT	4	-2.06	1
1456	GCTTTA	0	-7.75	1
1457	CACGTG	30	-0.04	1
1458	GTGCTG	45	6.49	1
1459	CTGCTT	45	8.25	1
1460	AAATGC	0	-6.66	1
1461	TGCGGA	37	1.93	1
1462	TCTTTC	42	1.95	1
1463	CAAATT	45	3.24	1
1464	AACCTA	45	6.16	1
1465	CTACCA	2	-1.92	1
1466	CCAGCA	9	-1.77	1
1467	ATATGG	14	-0.66	1
1468	ATTTAT	0	-7.69	1
1469	TATACC	42	0.73	1
1470	ACCAGG	0	-5.79	1
1471	ATACAA	0	-5.97	1
1472	CAATCT	0	-3.41	1
1473	CAGGCA	14	0.27	1
1474	CCACTA	42	1.94	1
1475	CTAACT	0	-3.53	1
1476	ACTAGG	0	-4.19	1
1477	AGGTCA	0	-2.55	1
1478	ATATCA	0	-4.94	1
1479	CTTAAG	0	-12.4	1
1480	CATGGT	45	6.84	1
1481	GGTTTC	20	-0.09	1
1482	ATGCAG	30	0.15	1
1483	CAAGTA	0	-6.15	1
1484	TCTGTC	45	6.02	1
1485	TACAAA	0	-4.68	1
1486	ATTCAA	0	-14.19	1
1487	CCATAT	0	-16.03	1
1488	TATAGT	0	-5.03	1
1489	AGTTGG	15	-0.54	1
1490	TGGGAT	0	-2.73	1
1491	ACAATT	0	-8.8	1
1492	CAATCA	0	-2.91	1
1493	CCTTGC	43	2.74	1
1494	TGCTTA	0	-5.37	1
1495	AAGACA	0	-16.76	1
1496	ACATTG	0	-2.91	1
1497	AAGCTA	45	3.63	1
1498	CTACTT	0	-18.16	1
1499	TTTTAT	0	-2.02	1
1500	TTGACT	0	-4.68	1
1501	GCACAG	12	-1.73	1
1502	GATACC	0	-6.35	1
1503	ACCGAA	45	3	1
1504	TCTTAT	0	-4.93	1
1505	TATCTC	45	3.12	1
1506	CTCCCT	3	-1.86	1
1507	AACTGC	14	-1.41	1
1508	CTCTCC	17	-1.18	1
1509	TCCTTC	45	4.76	1
1510	TTCCCT	45	8.83	1
1511	CCTACA	0	-12.86	1
1512	TGGAAG	45	7.28	1
1513	AAGACT	0	-9.58	1
1514	ACTAAC	45	3.34	1
1515	AACACC	45	9.32	1
1516	ACCTTC	45	6.66	1
1517	TTCATT	0	-11.53	1
1518	CATGTC	0	-4.27	1
1519	GTCAAG	45	1.54	1
1520	GAGATC	45	6.32	1
1521	ATCGGG	45	6.3	1
1522	CAATCG	14	-0.84	1
1523	TCGAAA	0	-5.31	1
1524	TTAGAC	0	-3.62	1
1525	GACCAC	45	7.05	1
1526	AAAGGA	0	-9.92	1
1527	TTGGTT	1	-2.92	1
1528	GTTACA	0	-7.7	1
1529	ACATTT	0	-4.01	1
1530	CAATTC	45	8.31	1
1531	TATAGA	0	-7.05	1
1532	AACCCA	45	3.51	1
1533	TGCAAT	0	-2.02	1
1534	AAACGT	0	-10.44	1
1535	CGTGCC	45	6.46	1
1536	GCCAAG	33	0.46	1
1537	ATCTCT	38	2.34	1
1538	TCATTT	0	-5.69	1
1539	TTTAAA	0	-11	1
1540	AAAAGC	16	-0.02	1
1541	TCAAGA	0	-8.26	1
1542	TTCCCA	45	2.99	1
1543	GTATTG	0	-2.57	1
1544	AACACG	45	5.3	1
1545	ACGAAA	0	-4.35	1
1546	AAATCC	0	-2.65	1
1547	AAAAGA	0	-8.05	1
1548	AGAGAC	0	-4.01	1
1549	CACGCC	45	6.63	1
1550	GCCACC	45	6.98	1
1551	TTTCAC	3	-1.66	1
1552	AAGATA	0	-11.44	1
1553	ATAGTT	0	-13.7	1
1554	GTTAGG	0	-9.03	1
1555	AGGTTA	0	-3.51	1
1556	TTACTA	0	-5.18	1
1557	CCAGCC	45	3.8	1
1558	CCCACT	45	5.43	1
1559	ACAAGA	0	-7.94	1
1560	CCTCAT	0	-6.01	1
1561	CATCTC	45	4.63	1
1562	CGGAAG	3	-2.14	1
1563	TCTGCG	0	-6.69	1
1564	GCGCCA	45	7.22	1
1565	AGGAAT	0	-5.53	1
1566	TTACTT	0	-5.61	1
1567	CTTCAC	6	-1.26	1
1568	CACTGG	45	5.21	1
1569	TGGACT	0	-3.64	1
1570	AGAACT	0	-5.75	1
1571	ACTATA	0	-9.27	1
1572	ATACAT	0	-7.86	1
1573	GATTGT	45	5.44	1
1574	TGTTTG	0	-6.21	1
1575	TTGGAT	0	-3.93	1
1576	GATAGA	0	-8.75	1
1577	TTCGAC	45	8.15	1
1578	GACGAT	0	-10.24	1
1579	CACGCA	45	9.26	1
1580	CCCACA	27	0.78	1
1581	ACAGTT	0	-12.45	1
1582	TGTCCT	39	1	1
1583	GCAAGA	0	-10.11	1
1584	AGTCCA	0	-7.13	1
1585	GATTCC	0	-7.53	1
1586	GCAAAA	0	-28.57	1
1587	CACTGT	45	3.51	1
1588	TGTGCA	0	-3.87	1
1589	GCACGA	0	-4.41	1
1590	CGACCA	0	-8.14	1
1591	CCATAC	0	-3.22	1
1592	TACACT	36	2	1
1593	ACTGCT	45	2.76	1
1594	GCTCCA	26	0.05	1
1595	AAACGA	0	-8.96	1
1596	CGACGA	3	-3.18	1
1597	AGTGCC	28	0.57	1
1598	GCCGCC	45	8.38	1
1599	GCCTGG	43	2.94	1
1600	TGGAAA	1	-2.61	1
1601	AAATTT	0	-9.03	1
1602	CCTCGG	3	-2.13	1
1603	ATGGTT	0	-8.27	1
1604	TCAGCG	12	-1.56	1
1605	GCGGGC	45	9.9	1
1606	GGCTTA	7	-1.02	1
1607	TTATAT	0	-2.7	1
1608	GTCACC	45	10.84	1
1609	ACCCCA	14	-0.93	1
1610	CCAGCG	45	10.15	1
1611	GCGTAT	0	-6.93	1
1612	GGAATC	0	-5.47	1
1613	GTGCGG	45	4.33	1
1614	CGGTCC	20	-0.44	1
1615	ATTGAA	0	-8.47	1
1616	AAGCGT	45	3.99	1
1617	CGTCCG	45	17.83	1
1618	CCGCTC	45	8.25	1
1619	CTCATT	0	-7.72	1
1620	ATTAGT	0	-10.97	1
1621	GACAAT	45	10.74	1
1622	GAATGA	3	-2.71	1
1623	GCTGCG	33	0.56	1
1624	GCGGTT	0	-4.12	1
1625	GTTGTG	0	-6.32	1
1626	GTGGCA	45	7.76	1
1627	GCAATG	0	-8.5	1
1628	CTGATG	45	7.74	1
1629	ATGCTC	45	3.69	1
1630	CTCGGA	43	1.62	1
1631	GGAGTC	15	-0.67	1
1632	GTCGGG	45	2.51	1
1633	GGGCTG	45	11.97	1
1634	CTGATC	31	0.1	1
1635	ATCGAA	45	8.17	1
1636	CTGTGG	45	4.28	1
1637	TGGGTG	30	0.97	1
1638	GTGTGG	45	7.37	1
1639	TGGTGT	38	1.21	1
1640	TGTTAT	44	2.37	1
1641	TCCACG	45	4.22	1
1642	ACGACA	31	0.71	1
1643	GCCTCA	36	0.91	1
1644	CTGCTC	45	7.68	1
1645	CGAAAA	0	-10.43	1
1646	TGCTGC	45	6.54	1
1647	TGCCTA	38	0.98	1
1648	CTTCTC	38	0.98	1
1649	CTCCAC	45	4.76	1
1650	CACCCT	42	2.62	1
1651	CCTTTC	0	-6.2	1
1652	TTCGTC	45	6.58	1
1653	GTCTTT	30	0.23	1
1654	GGTCAG	25	0.29	1
1655	CAGTAC	45	7.03	1
1656	TGGTTT	45	4.01	1
1657	GTCACG	45	5.29	1
1658	GTTCCA	0	-13.83	1
1659	CCAGAT	0	-7.26	1
1660	TCAGTT	0	-4.83	1
1661	GTTTTG	0	-2.8	1
1662	AAAAAG	0	-8.2	1
1663	ACTCAT	0	-5.03	1
1664	TCTATT	0	-5.05	1
1665	ATTGTT	34	0.93	1
1666	GTTCTG	0	-4.34	1
1667	ACCGCC	45	4.28	1
1668	GATTTT	0	-5.86	1
1669	TATGCC	37	1.53	1
1670	GCCTTC	45	8.53	1
1671	AGGATA	0	-2.31	1
1672	ATATTG	0	-1.78	1
1673	TTGTGT	0	-5.87	1
1674	AGAATA	0	-13.75	1
1675	TATTTG	0	-4.13	1
1676	AGTCCG	43	3.04	1
1677	CCGGTT	45	4.85	1
1678	GAGAGT	14	-0.37	1
1679	TACATT	24	0.08	1
1680	GCAGTT	0	-4.33	1
1681	CTCACC	45	4.34	1
1682	TGCCAG	45	5.77	1
1683	GGCTCT	45	9.4	1
1684	CTTAGT	0	-5.01	1
1685	GACTTT	4	-1.9	1
1686	TTTGAT	2	-3	1
1687	GGTCGA	0	-6.13	1
1688	AAGGCA	0	-5.98	1
1689	GCATAC	0	-2.68	1
1690	CTTGCT	0	-9.77	1
1691	GCTGGC	45	3.82	1
1692	GGCTCC	45	8.65	1
1693	ATTGTA	4	-1.68	1
1694	GTATCT	22	0.01	1
1695	ACTGTT	0	-8.53	1
1696	CACACA	44	3.77	1
1697	GCATTG	3	-2.38	1
1698	CGAATT	1	-2.67	1
1699	GTCTAT	45	16.05	1
1700	CACCCC	45	3.87	1
1701	GCTGTC	31	1.31	1
1702	AGGACT	0	-6	1
1703	CTGCCT	45	7.04	1
1704	CCTGCC	45	4.67	1
1705	TGGCAT	0	-6.86	1
1706	CATCGA	0	-9.86	1
1707	GATTGG	0	-7.6	1
1708	TGGACC	4	-2.04	1
1709	ACCATC	45	7.03	1
1710	CTGCAT	45	10.54	1
1711	TCTTAC	2	-2.14	1
1712	TACATG	45	5.25	1
1713	CACCTT	45	6.46	1
1714	CTTCAT	0	-3.94	1
1715	CATGCT	0	-11.09	1
1716	GGCCTA	0	-4.84	1
1717	CTACAG	3	-2.09	1
1718	ATGTGC	45	4.83	1
1719	TGCACA	45	6.48	1
1720	ACAGGC	45	12.15	1
1721	GGCTAC	45	8.52	1
1722	GGCTTT	1	-3.89	1
1723	GAATTG	0	-8.52	1
1724	TTGGAG	0	-3.5	1
1725	GAGGTG	45	6.2	1
1726	CCAGAC	45	5.1	1
1727	TATGAC	45	6.38	1
1728	GTGTTT	20	-0.41	1
1729	TTTGTG	45	8.64	1
1730	GTGAAT	0	-10.38	1
1731	CTGGCA	45	8.72	1
1732	ATCGCT	45	6.53	1
1733	GCCATG	31	0.73	1
1734	ATGACG	45	8.66	1
1735	ACGATG	45	7.98	1
1736	ATGGGC	31	0.08	1
1737	GGCAAA	3	-2.1	1
1738	ATTGGT	25	0.39	1
1739	CAACTA	0	-8.33	1
1740	GACCCA	45	5.09	1
1741	GTTATA	0	-8.47	1
1742	ATTGCC	45	3.88	1
1743	GCCCTA	45	4.32	1
1744	ACTCAC	29	0.49	1
1745	GCACCA	0	-3.08	1
1746	GTGTCT	45	6.48	1
1747	GGGGGA	45	9.41	1
1748	GTCATC	45	3.72	1
1749	ATCCTC	45	3.85	1
1750	CTCAAT	14	-0.61	1
1751	GTTGAG	0	-3.73	1
1752	GCACTG	22	-0.24	1
1753	CGATTT	0	-3.51	1
1754	CCACCC	45	4.38	1
1755	CCCGCA	2	-2.38	1
1756	AACTTC	45	5.74	1
1757	CTGTAT	45	3.52	1
1758	TATCAT	0	-3.27	1
1759	CTAGCA	0	-2.96	1
1760	GCAGCA	0	-4.23	1
1761	GTCTGA	0	-5.23	1
1762	ATGGGG	32	1.2	1
1763	GCTCAT	0	-6.02	1
1764	GGATTA	0	-5.94	1
1765	TTAGTG	42	0.92	1
1766	TTTGCT	45	2.35	1
1767	TTTGAA	0	-9.29	1
1768	ACCTTG	45	7.91	1
1769	GGAAAG	0	-5.78	1
1770	CCACTG	40	1.15	1
1771	CTGTGT	11	-1.7	1
1772	TGTAAA	0	-4.81	1
1773	GTCGGT	0	-6.94	1
1774	GGTGGG	45	3.16	1
1775	GGGCCA	45	4.38	1
1776	TCCAAG	11	-0.07	1
1777	AAGTCG	45	3.18	1
1778	TCGCTC	45	4.5	1
1779	CTCGTA	45	11.81	1
1780	TTGGTG	0	-2.72	1
1781	GCGTTT	15	-0.97	1
1782	TTTGAC	45	15	1
1783	AAGGCG	3	-0.91	1
1784	GCGTTC	3	-1.26	1
1785	TTCTTT	45	6.62	1
1786	GACTTG	0	-4.99	1
1787	TTGTGG	0	-3.73	1
1788	GAGGGG	45	10.01	1
1789	GGGCAC	45	6.11	1
1790	TCCGTC	45	7.78	1
1791	GTCAGA	0	-5.81	1
1792	GACACT	43	3.67	1
1793	CTGGCC	45	3.8	1
1794	GCCCAG	45	11.93	1
1795	TTCTAC	37	1.5	1
1796	ATCCAC	45	8.29	1
1797	CACTTT	3	-2.7	1
1798	GCCATC	45	3.92	1
1799	ATCTAC	31	0.55	1
1800	TACTGC	45	7.91	1
1801	TGCAGA	15	-0.63	1
1802	AGAGGC	0	-5.12	1
1803	AAACAA	0	-10.73	1
1804	AGGATT	45	4.23	1
1805	ATTTCT	0	-6.56	1
1806	AAAACC	0	-9.02	1
1807	GGGGCA	44	2.66	1
1808	GCGCTG	45	6.74	1
1809	CTGAGC	45	13.16	1
1810	CAGACT	0	-4.92	1
1811	ACTACG	42	1.51	1
1812	ACGGAG	45	10.18	1
1813	TTTCTG	0	-4.23	1
1814	TTCTAT	0	-5.35	1
1815	GCCCTC	39	2.69	1
1816	CTCCCC	45	4.67	1
1817	TTCGTG	45	6.19	1
1818	GTGCCC	45	5.03	1
1819	AATCCG	0	-7.33	1
1820	CCGATG	45	13.37	1
1821	ATGGTC	45	6.45	1
1822	CCCTCA	43	2.71	1
1823	ACTCCA	0	-5.44	1
1824	AAGTTT	3	-1.88	1
1825	TTAGCT	0	-3.73	1
1826	TTAACT	0	-10.79	1
1827	ACTTTT	0	-7.85	1
1828	ACACCA	0	-19.96	1
1829	TTAACC	0	-3.65	1
1830	GGACCT	0	-5.15	1
1831	CGGGCC	45	6.48	1
1832	ATGACC	15	-1.16	1
1833	CGGTAC	45	3.72	1
1834	ATCCAA	35	1.5	1
1835	CAAGCC	0	-3.96	1
1836	GCCGAC	45	15.68	1
1837	TACCAC	45	9.36	1
1838	CACAAC	45	6.93	1
1839	CTCATC	45	7.78	1
1840	ATCGGT	45	2.61	1
1841	GGTGTC	45	3.39	1
1842	ACAGCT	33	0.94	1
1843	GTGGAC	45	10.86	1
1844	AGCGGC	45	9.86	1
1845	AAGATG	31	0.62	1
1846	ATGATC	3	-0.91	1
1847	ACCCCC	45	10.04	1
1848	CCCGAG	45	8.83	1
1849	AGTGTC	39	1.07	1
1850	GTCTGT	42	1.25	1
1851	TGTGTC	45	4.41	1
1852	ATGCGG	45	10.41	1
1853	GCACAC	42	2.03	1
1854	AGCGTG	45	13.02	1
1855	GACTTC	45	6.27	1
1856	TTCACG	45	4.92	1
1857	ACGAGG	45	5.2	1
1858	GGGACG	45	9.42	1
1859	ACGGCC	45	7.87	1
1860	TCAACC	45	4.64	1
1861	ATGTTG	0	-16.82	1
1862	TTGCGA	45	2.03	1
1863	CGAGCC	45	5.06	1
1864	GCCTCC	45	10.02	1
1865	TTGGCA	0	-7.53	1
1866	AAGGAT	2	-3.23	1
1867	GTCCCG	45	3.97	1
1868	CCGCTA	45	5.33	1
1869	CTACTG	28	0.19	1
1870	CCCTCC	45	4.46	1
1871	TTGATC	0	-2.82	1
1872	ATCTGG	45	6.1	1
1873	TGGGGG	45	8.24	1
1874	GGGAGT	38	0.57	1
1875	GACCGC	45	8.7	1
1876	CGCTTG	2	-3.19	1
1877	TTCTTG	31	0.52	1
1878	TTGCAG	0	-4.52	1
1879	CAGGCT	45	4.71	1
1880	GCTCTG	33	1.82	1
1881	CGCTGG	45	8.49	1
1882	TGGCGC	45	12.47	1
1883	TTGACC	16	0.26	1
1884	ACCACA	45	6.49	1
1885	ACATCC	15	-0.28	1
1886	CATCCG	44	3.23	1
1887	CCGGGG	45	11.08	1
1888	GTCCTG	45	8.38	1
1889	AATGAC	13	-1.17	1
1890	CTCTTG	45	5.06	1
1891	GATTGC	0	-3.49	1
1892	TGCCAC	30	1.25	1
1893	CATAAC	24	0.12	1
1894	AGGAGT	1	-1.89	1
1895	CACTCC	45	5.77	1
1896	AGCGAG	45	4.96	1
1897	GCTGTG	45	5.14	1
1898	ATGGCC	45	5.74	1
1899	AATGCC	45	8.25	1
1900	GCGTCA	0	-4.5	1
1901	TCACTG	45	5.27	1
1902	GGTCGC	45	2.55	1
1903	GAGGGA	45	5.61	1
1904	GGAAGG	37	0.92	1
1905	ACTCGT	45	1.56	1
1906	CTCGGG	45	10.04	1
1907	GGGGCC	45	7.99	1
1908	GCCTTG	30	0.8	1
1909	TTCAGC	45	7.18	1
1910	CGGCCA	45	5.94	1
1911	ACAGCG	24	0.01	1
1912	GCGATG	3	-2.18	1
1913	ATGATT	0	-7.77	1
1914	ATTCGA	0	-3.15	1
1915	GATGGC	45	5.39	1
1916	GGCCTC	45	6.03	1
1917	TTCTGG	45	5.27	1
1918	TGGCTG	45	4.54	1
1919	ATCGAC	45	12.74	1
1920	GACCTA	45	6.09	1
1921	TCTGAC	45	12.88	1
1922	TACTCC	45	7.85	1
1923	TCCGTG	45	3.3	1
1924	GCTTTG	1	-2.84	1
1925	TTGCTC	0	-4.27	1
1926	CTCATG	45	4.99	1
1927	CTCTGC	45	4.28	1
1928	TGCCTC	41	2.24	1
1929	CGCAGT	29	1.11	1
1930	ATGTGT	45	4.59	1
1931	TGTGCT	33	0.67	1
1932	GCTAAG	0	-14.14	1
1933	GCAGGG	36	1.55	1
1934	CTTTCG	45	4.16	1
1935	GATCTC	0	-20.13	1
1936	GGACAC	31	2.17	1
1937	CACGAA	45	6	1
1938	CAGCCG	45	4.33	1
1939	CCGTAT	0	-9.81	1
1940	TATGTG	45	4.67	1
1941	GGAGCC	39	1.78	1
1942	TACAGC	45	11.89	1
1943	ATCCCG	45	6.88	1
1944	CCGTCC	45	7.26	1
1945	ATGGGA	2	-2.88	1
1946	CTGCGA	45	9.54	1
1947	CGATGC	45	8.32	1
1948	TGCTTC	43	3.41	1
1949	TTCATC	45	4.12	1
1950	GGCAAC	45	12.89	1
1951	AACGCT	45	7.02	1
1952	ATAGAG	5	-1.94	1
1953	TTTATC	0	-4.56	1
1954	ATCATC	45	5.92	1
1955	GGTGTT	4	-1.94	1
1956	GAATCC	45	5.42	1
1957	TCCGAC	45	10.45	1
1958	GACATC	45	8.65	1
1959	GCTGAC	45	4.26	1
1960	CAGCCC	45	4.25	1
1961	CCCCAG	38	1.79	1
1962	CTCTCA	45	3.96	1
1963	CTAACC	42	1.7	1
1964	AACACT	0	-3.16	1
1965	ACTGGG	14	-0.49	1
1966	GGGAAG	3	-2.3	1
1967	GCACGG	30	-0.63	1
1968	GGGCCG	45	16.87	1
1969	CCGGCC	45	11.43	1
1970	GCCAGT	44	4.01	1
1971	GTGCAG	45	3.66	1
1972	AGTGGG	19	0.15	1
1973	CCCCTT	44	2.6	1
1974	CCAGTC	7	-1.85	1
1975	ACCCCT	0	-3.24	1
1976	CACAGG	0	-2.68	1
1977	ACAGGG	43	3.3	1
1978	GGGTGC	45	7.1	1
1979	TGCCCA	0	-2.9	1
1980	GTGTAA	45	2.57	1
1981	GTGAAG	2	-1.9	1
1982	TCTCGA	0	-9.18	1
1983	CGAGCG	45	4.06	1
1984	GCGAAG	0	-6.16	1
1985	CGCTAT	45	4.8	1
1986	GGAGAG	13	-0.7	1
1987	TTTGCG	45	10.94	1
1988	GCGACG	45	9.81	1
1989	ACGGTC	2	-3.31	1
1990	AAGGCC	2	-2.06	1
1991	AACCAA	0	-5	1
1992	GTCGCC	45	2.72	1
1993	ATTAAG	0	-6.33	1
1994	AAAATC	0	-6.55	1
1995	ATAAAT	0	-6.29	1
1996	GCCTTA	0	-5.27	1
1997	GAGATA	0	-1.84	1
1998	TTACAG	0	-3.63	1
[truncated: 1,925 more rows]

## Sheet: C57BL6_TS20_vs_CD1_TS17
	Codon Pair	Stat	Effect Size	p-value
0	ATGTCT	1	-2.7	0.0920349
1	TCTCCA	54	-0.9	1
2	CCACTT	54	-0.1	1
3	CTTATA	42	-1.12	1
4	ATAAGA	1	-2.62	0.0920349
5	AGAAGC	38	-1.25	1
6	AGCATT	42	-0.96	1
7	ATTGTC	48	0.13	1
8	GTCGAT	20	-1.22	1
9	GATATC	90	1.45	1
10	ATCACT	105	3.9	0.0460175
11	ACTGAA	0	-2.22	0.0460175
12	GAAGTT	9	-1.92	1
13	GTTTTC	105	4.69	0.0460175
14	TTCAAT	49	0.37	1
15	AATCAA	10	-1.85	1
16	CAATAT	42	-1.25	1
17	TATGCA	15	-1.85	1
18	GCATCA	43	-1.09	1
19	TCACAA	37	-1.41	1
20	CAAAGT	40	-1.33	1
21	AGTTGT	14	-1.79	1
22	TGTGAT	43	-0.6	1
23	GATGGA	27	-1.69	1
24	GGAGCA	28	-0.93	1
25	TCACTT	33	-1.37	1
26	CTTAGC	53	0.36	1
27	AGCAAG	95	2.97	1
28	AAGAAA	2	-3.67	0.18407
29	AAAGAC	30	-1.61	1
30	GACCTG	99	2.22	1
31	CTGAAA	1	-2.78	0.0920349
32	AAAAAC	1	-3.37	0.0920349
33	AACCTC	60	-0.5	1
34	CTCCTT	16	-1.51	1
35	CTTGAG	28	-1.42	1
36	GAGAGA	0	-2.83	0.0460175
37	AGAGAA	1	-2.1	0.0920349
38	GAACTT	5	-1.91	0.874332
39	CTTGGA	12	-1.87	1
40	GGAGAT	24	-1.65	1
41	GATGTC	87	1.57	1
42	GTCCTT	60	0.09	1
43	CTTCAG	41	-1.06	1
44	CAGAGA	14	-1.99	1
45	AGACCA	0	-2.44	0.0460175
46	CCACAT	27	-1.55	1
47	CATGAC	57	0.02	1
48	GACCCT	105	3.63	0.0460175
49	CCTGAG	59	-0.49	1
50	GAGACG	96	2.49	1
51	ACGATA	22	-1.53	1
52	ATAGAC	101	2.11	0.552209
53	CTGACC	105	3.35	0.0460175
54	ACCCTA	105	3.98	0.0460175
55	CTAGAA	28	-1.49	1
56	CTTCTG	104	3.25	0.0920349
57	CTGGAT	73	1.43	1
58	GATCGC	66	0.33	1
59	CGCGAC	84	1.7	1
60	GACTGC	102	3.37	0.322122
61	TGCAAC	96	2.56	1
62	AACGGG	91	1.76	1
63	GGGCGT	37	-0.73	1
64	CGTGTT	0	-3.91	0.0460175
65	GTTGAT	18	-1.7	1
66	GATTTC	60	-0.17	1
67	TTCAAC	105	4.44	0.0460175
68	AACGAA	28	-1.09	1
69	GAATTC	60	-0.63	1
70	TTCCTC	102	3.58	0.322122
71	CTCCTG	72	0.25	1
72	CTGTTC	105	2.76	0.0460175
73	TTCCTT	39	-1.12	1
74	CTTTTC	56	-0.26	1
75	TTCAAG	52	0.06	1
76	AAGATT	29	-1.37	1
77	ATTGCT	49	-0.25	1
78	GCTCAA	18	-1.73	1
79	CAAGCT	31	-1.13	1
80	GCTTGC	105	4.62	0.0460175
81	TGCTAT	105	2.18	0.0460175
82	TATTAT	2	-2.5	0.18407
83	TATGCT	105	4.73	0.0460175
84	GCTCTC	103	2.84	0.18407
85	CTCGAT	59	-0.82	1
86	GATCAG	3	-2.32	0.322122
87	CAGGCC	84	1.67	1
88	GCCGCA	73	0.77	1
89	GCAGAG	89	1.29	1
90	GAGCTA	34	-1.14	1
91	CTAGGC	52	0.01	1
92	GGCGAG	105	3.36	0.0460175
93	GAGAAG	51	0.52	1
94	AAGAGA	0	-3.4	0.0460175
95	AGAGCC	2	-2.14	0.18407
96	GCCCTG	79	1.73	1
97	CTGCCC	84	1.8	1
98	CCCAAT	99	2.08	1
99	AATGAA	10	-2.39	1
100	GAAAAG	0	-3.32	0.0460175
101	AAGAGG	23	-0.7	1
102	AGGAAC	71	0.62	1
103	AACCTG	105	4.17	0.0460175
104	CTGTCA	103	3.52	0.18407
105	CAAGAT	39	-1.4	1
106	CGCAGG	69	0.75	1
107	AGGCAA	42	-0.95	1
108	CAAGAA	17	-1.71	1
109	GAAGAC	0	-2.1	0.0460175
110	GACCAA	30	-0.99	1
111	CAAAGG	20	-1.66	1
112	AGGAGA	0	-2.6	0.0460175
113	AGATTC	0	-2.66	0.0460175
114	TTCGAG	100	1.79	0.874332
115	GAGCCC	105	3.22	0.0460175
116	CCCCGA	103	3.75	0.18407
117	CGAAGC	90	2.02	1
118	AGCAGA	2	-2.23	0.18407
119	AGACAA	16	-1.85	1
120	CAACTG	36	-0.61	1
121	CTGGAC	104	2.74	0.0920349
122	GACGAA	28	-1.63	1
123	GAAGAA	2	-2.02	0.18407
124	GAACCT	29	-1.36	1
125	CCTGGG	88	1.91	1
126	GGGCGC	103	2.5	0.18407
127	CGCCGA	31	-0.82	1
128	AGCTGG	67	0.82	1
129	TGGCAG	50	-0.58	1
130	CAGAAG	48	-0.29	1
131	AGACGT	14	-1.87	1
132	CGTGAG	105	3.76	0.0460175
133	GAGCAG	103	3.93	0.18407
134	CAGGAG	90	2.98	1
135	GAGGAG	91	1.85	1
136	GAGCGC	104	3.56	0.0920349
137	CGCGCT	105	3.59	0.0460175
138	GCTGAG	47	0.16	1
139	CAGCGG	90	2.04	1
140	CGGCTG	91	1.98	1
141	CTGGAG	104	3.5	0.0920349
142	CAGCGC	98	3.22	1
143	CGCTAC	104	2.77	0.0920349
144	TACAGG	37	-0.8	1
145	AGGCAG	47	-0.35	1
146	CAGCAC	75	1.22	1
147	CACCGC	104	4.02	0.0920349
148	CGCGAT	105	3.61	0.0460175
149	GATGAA	0	-2.22	0.0460175
150	GAAGAG	0	-2.89	0.0460175
151	AGACTG	0	-3.14	0.0460175
152	CTGCAA	50	-0.59	1
153	AGGCGA	0	-2.12	0.0460175
154	CGAGAA	26	-1.55	1
155	GAACTG	13	-2.65	1
156	GAGGAA	0	-2.79	0.0460175
157	GAACGC	93	1.99	1
158	CGCCTT	8	-1.86	1
159	CTTGCA	26	-1.64	1
160	GAGAAA	21	-1.71	1
161	AAAGAG	30	-1.42	1
162	GAGCCG	103	3.55	0.18407
163	CCGCTT	45	-0.72	1
164	CTTGGC	87	1.73	1
165	GGCTGG	100	2.62	0.874332
166	TGGAGT	39	-1.17	1
167	AGTAAG	11	-2.81	1
168	AAGGGT	35	-1.16	1
169	GGTCGT	48	-0.59	1
170	CGTGAC	103	2.65	0.18407
171	GACGCG	91	1.41	1
172	GCGGAG	105	3.23	0.0460175
173	GAGTTT	28	-1.61	1
174	TTTTCT	3	-2.13	0.322122
175	TCTGAG	59	0.57	1
176	GAGGTA	43	-0.3	1
177	GTAGAG	28	-1.24	1
178	GAACAG	28	-1.56	1
179	CAGCAA	28	-1.43	1
180	CAAGAG	30	-1.2	1
181	GAGAGG	16	-1.52	1
182	CAGGAA	28	-1.3	1
183	GAACTC	29	-1.37	1
184	CTCAAG	48	0.46	1
185	AAGGGC	49	0.64	1
186	GGCAAG	54	0.41	1
187	GGCCAA	44	-0.5	1
188	CAAACA	29	-1.52	1
189	ACAGAA	45	-0.93	1
190	AGAAGG	0	-2.66	0.0460175
191	AGGCTG	102	1.77	0.322122
192	CTGCAG	103	4.1	0.18407
193	AAGCGC	53	0.32	1
194	CTACGC	35	-0.14	1
195	CGCGAA	78	1.51	1
196	GAACCC	103	3.03	0.18407
197	CCCCTG	97	2.8	1
198	CTGCTA	95	2.09	1
199	CTAAGG	39	-0.83	1
200	AGGCGC	50	0.47	1
201	GATCTG	105	4.24	0.0460175
202	GAGTTG	13	-1.9	1
203	TTGAGG	29	-1.17	1
204	GAACAA	30	-1.37	1
205	CGCGAG	88	1.59	1
206	CAGAGG	61	0.51	1
207	GAGCTG	103	2.46	0.18407
208	CTGAGG	93	2.12	1
209	CTGAAT	60	0.75	1
210	AATCGA	0	-2.9	0.0460175
211	CGAAGG	12	-1.62	1
212	GAGCAA	28	-1.49	1
213	AGGCGT	45	-0.8	1
214	CTAAGA	34	-1.53	1
215	AGACGC	38	-1.29	1
216	CTGGCT	105	2.71	0.0460175
217	GAGGAC	90	2.05	1
218	GACGAG	91	1.85	1
219	CTGACG	103	3.45	0.18407
220	ACGCGG	105	3.56	0.0460175
221	CGGATC	90	2.14	1
222	ATCCGG	100	1.82	0.874332
223	CGGGAA	75	1.31	1
224	CCCGAC	95	3.01	1
225	GAGAGC	95	2.95	1
226	ATTACC	11	-1.84	1
227	ACCCAG	100	3.3	0.874332
228	AGGTGG	44	-0.79	1
229	CAGTGG	91	1.54	1
230	CAGCTC	105	5.78	0.0460175
231	CTCGAA	0	-3.25	0.0460175
232	GAAAAC	35	-1.58	1
233	AACGAG	95	2.46	1
234	GAGGCA	71	0.91	1
235	GCAGAC	22	-0.86	1
236	GACGCC	103	2.62	0.18407
237	GCCCGT	73	0.95	1
238	CGTCAG	56	0.21	1
239	CAGAAC	85	1.49	1
240	AACAAG	49	-0.38	1
241	AAGGTC	56	-0.28	1
242	GTCTAC	103	3.25	0.18407
243	TACTCT	28	-1.17	1
244	TCTAGG	0	-2.41	0.0460175
245	AGGCCT	55	-0.83	1
246	CCTAGC	81	0.96	1
247	AGCAGG	41	-1.04	1
248	AGGCTT	13	-1.42	1
249	CTTCGC	105	2.25	0.0460175
250	CGCCAG	105	2.86	0.0460175
251	CTGGGG	104	3.85	0.0920349
252	GGGGAG	99	3.41	1
253	GAGCGT	48	0.96	1
254	CTCCGG	63	1.26	1
255	CGGGAG	97	3.12	1
256	CGCCGC	63	1.08	1
257	GACCTC	102	3.88	0.322122
258	CTCCAA	42	-1.19	1
259	CAACAG	42	-1.19	1
260	CGTCCC	47	-0.12	1
261	CCCGCT	77	1.07	1
262	GAGGCG	105	4.21	0.0460175
263	GCGCGC	105	3.19	0.0460175
264	CGCAAC	90	1.93	1
265	AACCAG	92	2.84	1
266	TGGGAG	83	1.7	1
267	AGGCCG	105	4.19	0.0460175
268	CCGCAG	100	2.61	0.874332
269	CGGGCG	100	2.98	0.874332
270	CGCCTG	99	2.15	1
271	CGGTTC	103	3.54	0.18407
272	TTCCGC	105	2.47	0.0460175
273	GACAGG	105	2.79	0.0460175
274	AGGGAG	83	1.23	1
275	CGCTTC	104	2.88	0.0920349
276	TTCCGG	105	2.48	0.0460175
277	AAGCTG	77	0.94	1
278	CAACGA	32	-1.2	1
279	CGAGCA	79	0.89	1
280	GAGCTC	105	4.31	0.0460175
281	CTCCAG	89	1.77	1
282	CAGGAC	102	3.2	0.322122
283	GACAGC	97	2.06	1
284	AGCCTC	104	3.25	0.0920349
285	CTCCTA	103	3.16	0.18407
286	CTAGAT	78	1.67	1
287	CGACTC	95	2.61	1
288	CGAGAG	98	2.88	1
289	GAGCCA	87	1.75	1
290	CCAAAC	28	-1.52	1
291	AACAGG	105	3.82	0.0460175
292	AGGAGC	42	-0.46	1
293	AGCCGG	96	3.58	1
294	CGGCAA	43	-0.15	1
295	AGGGAA	2	-2.06	0.18407
296	GAAAGC	50	-0.84	1
297	AGCCAG	104	3.67	0.0920349
298	CGCACA	104	3.59	0.0920349
299	ACACTG	93	1.59	1
300	CTGTAC	105	3.09	0.0460175
301	TACGCC	88	1.58	1
302	GCCAAA	5	-2.52	0.874332
303	AAACCC	37	-0.74	1
304	CCCAGC	101	2.98	0.552209
305	CAGCGT	87	1.53	1
306	CGTAGG	34	-0.73	1
307	GAACGG	35	-1.13	1
308	CTGTTG	55	1.03	1
309	TTGCAA	56	-0.6	1
310	CAGCAG	45	0.23	1
311	AGGAAA	3	-2.69	0.322122
312	AAACAC	9	-1.97	1
313	GAGGAT	4	-1.98	0.552209
314	AAGCGG	68	1.11	1
315	CAAGAC	56	-0.46	1
316	CAGCGA	50	0.44	1
317	GAAAGG	0	-3.32	0.0460175
318	AGGAGG	0	-2.99	0.0460175
319	CAGTAT	13	-2.15	1
320	TATCAG	16	-1.71	1
321	GAGCGG	95	3.38	1
322	GAAAGA	13	-1.73	1
323	CTGCGG	99	2.3	1
324	CGGGAT	92	3.54	1
325	GAAGAT	0	-2.58	0.0460175
326	AGGGAT	56	-0.19	1
327	AAATGG	0	-2.66	0.0460175
328	TGGCAA	56	-1	1
329	CAACCA	27	-1.57	1
330	CCAAGG	4	-2.25	0.552209
331	AAAGAA	1	-2.03	0.0920349
332	GAAAAT	3	-2.01	0.322122
333	GTTCGT	49	-0.02	1
334	CGTAGT	53	-0.95	1
335	AGTAAC	30	-1.42	1
336	AGGCTC	33	-1.19	1
337	CTCTTC	104	2.51	0.0920349
338	TTCACC	75	0.68	1
339	ACCAAA	2	-2.43	0.18407
340	AAACGC	90	1.31	1
341	CGCAGA	0	-5.1	0.0460175
342	AGAGGG	0	-3.6	0.0460175
343	GGGGAT	52	-0.33	1
344	GATGAG	39	-1.34	1
345	CCCATC	90	2.16	1
346	ATCCAG	105	3.89	0.0460175
347	CAGCTG	104	4.07	0.0920349
348	CTGGAA	105	4.69	0.0460175
349	GATTCT	36	-1.41	1
350	TCTCAG	0	-2.8	0.0460175
351	GAGCGA	2	-3	0.18407
352	CAGGAT	59	0.54	1
353	GATCGG	24	-1.14	1
354	CGGCGG	63	1.19	1
355	CGGCCT	92	3.07	1
356	CCTCTG	105	4.87	0.0460175
357	AGAGAG	24	-1.73	1
358	CGTCGA	17	-1.72	1
359	CGACAG	23	-0.76	1
360	GACCGT	86	0.66	1
361	CAGATC	105	2.52	0.0460175
362	ATCCTA	79	1.42	1
363	CTAGAG	52	-0.05	1
364	CAGTTT	94	3.39	1
365	TTTCAG	18	-1.77	1
366	GAGCAC	104	4.87	0.0920349
367	CACCAA	15	-1.68	1
368	CAACGG	105	4.35	0.0460175
369	GAAGCC	34	-1.01	1
370	GCCAGA	6	-2.3	1
371	AGAAGA	1	-2.56	0.0920349
372	AGACGA	0	-3.62	0.0460175
373	CGAGAT	0	-3.7	0.0460175
374	ACGTTC	102	3.15	0.322122
375	TTCCAG	105	4.35	0.0460175
376	CAGGGA	53	-0.02	1
377	GGAGAA	0	-2.82	0.0460175
378	GAATCG	101	2.25	0.552209
379	TCGAGA	4	-2.13	0.552209
380	AGACGG	14	-1.77	1
381	GAGGGC	105	3.15	0.0460175
382	AAGTTC	47	-0.07	1
383	CGGACA	91	1.51	1
384	AGGCGG	96	2.88	1
385	CGGCGT	92	1.6	1
386	CGTCAA	4	-2.58	0.552209
387	TTCCAA	30	-1.34	1
388	CACCTC	73	0.59	1
389	CTTCGG	49	1.05	1
390	CGGCAG	97	2.91	1
391	GAATGC	66	0.51	1
392	TGCGAC	104	4.15	0.0920349
393	GACAGA	3	-2.01	0.322122
394	AGAAAA	6	-1.94	1
395	AAATCT	0	-2.27	0.0460175
396	TCTCGT	2	-2.35	0.18407
397	CGTGAA	30	-1.22	1
398	CGGGAC	91	1.91	1
399	GACCAG	102	3.18	0.322122
400	TTCCGT	105	2.71	0.0460175
401	CGTCGG	60	0.45	1
402	CGCCAC	105	3.39	0.0460175
403	CACCTG	103	2.73	0.18407
404	GAACGT	28	-1.46	1
405	CCATCC	88	1.87	1
406	TCCCGC	98	2.01	1
407	CGCCGG	84	1.55	1
408	CACCAG	101	2.65	0.552209
409	CCATTC	105	3.87	0.0460175
410	AGATCA	0	-2.27	0.0460175
411	TCATTC	56	0.04	1
412	CTCAGA	105	3.53	0.0460175
413	AAATTC	18	-1.34	1
414	TTCCAT	28	-1.53	1
415	CATGAG	105	3.99	0.0460175
416	CGTGGC	105	3.23	0.0460175
417	CGTTTG	38	-1.1	1
418	AGGGTG	99	2.04	1
419	GTGGAG	91	2.19	1
420	CAGCTT	62	0.95	1
421	CGCGGA	89	1.52	1
422	GGACAG	15	-1.86	1
423	GAATGT	42	-1.06	1
424	TGTGAC	75	1.12	1
425	AAATTA	41	-1.46	1
426	TTACAC	28	-1.52	1
427	CACCGG	101	3.09	0.552209
428	GAACTA	12	-1.78	1
429	GAGGTC	68	1.17	1
430	GTCCGC	56	0.77	1
431	AGAAAG	0	-3.48	0.0460175
432	AAGCTC	47	-0.94	1
433	CTCCGC	104	2.08	0.0920349
434	CTCAGG	45	-0.36	1
435	CGCCGT	49	0.27	1
436	CGTCAT	51	-0.15	1
437	GAGTTC	105	3.97	0.0460175
438	AAGCAG	53	0.05	1
439	CTGCGC	104	3.03	0.0920349
440	CGCCTC	105	2.62	0.0460175
441	GAACCG	81	1.22	1
442	CCGGAC	103	3.41	0.18407
443	CTCCGT	105	2.12	0.0460175
444	TGCGTC	92	1.56	1
445	GTCGAG	101	1.95	0.552209
446	GACAGT	52	-0.33	1
447	AAGATC	49	0.68	1
448	ATCCGC	59	0.98	1
449	AGGGAC	84	1.5	1
450	GGACTG	74	0.68	1
451	CTTGAC	13	-1.81	1
452	CTCGAC	105	3.03	0.0460175
453	AAAGTC	5	-2.42	0.874332
454	GTCCGT	53	0.57	1
455	CAAGGG	52	-0.66	1
456	GGGCTC	101	2.5	0.552209
457	CTCGGC	91	1.9	1
458	CGGCGC	105	4.24	0.0460175
459	CGTCTC	99	1.92	1
460	CTCCAT	90	1.23	1
461	CGGTGC	39	0.01	1
462	TGCCTG	105	3.4	0.0460175
463	CAATTT	40	-1.44	1
464	TTTCGC	105	6.44	0.0460175
465	CGCTTT	46	-0.37	1
466	TTTGAG	81	1.8	1
467	CAGTTG	2	-3.71	0.18407
468	TTGAGA	2	-2.88	0.18407
469	AGACAG	32	-1.39	1
470	AGAGTC	1	-2.64	0.0920349
471	GAGCTT	27	-1.63	1
472	CTTCGT	52	-0.27	1
473	CTGCTG	105	2.85	0.0460175
474	CTGCAC	74	0.78	1
475	CAGGTG	103	3.11	0.18407
476	GTGGGT	105	2.72	0.0460175
477	GGTGGC	49	0.35	1
478	GGCAGG	47	-0.33	1
479	CGTCGT	48	-0.49	1
480	GACAAC	47	-0.16	1
481	AACAGA	1	-3.26	0.0920349
482	GAAGTA	2	-2.15	0.18407
483	GAAGGG	56	0.27	1
484	GGGCAG	97	2.94	1
485	CGCCAA	18	-1.39	1
486	GTAGAA	1	-2.23	0.0920349
487	CACCCA	71	0.72	1
488	CCACGC	103	3.51	0.18407
489	TTGCGC	85	0.93	1
490	AAGCGA	8	-2.07	1
491	GATGGT	28	-1.28	1
492	GGTCAA	60	0.02	1
493	CAATAC	39	-1.31	1
494	TACCTG	103	2.86	0.18407
495	TTTGCC	51	0.74	1
496	GCCAGG	102	2.97	0.322122
497	GATACG	71	0.74	1
498	ACGATT	13	-1.73	1
499	ATTCGT	25	-1.12	1
500	CGTCGC	49	0.64	1
501	CTACGT	69	0.99	1
502	CAAAGA	11	-1.74	1
503	CAAATC	0	-3.34	0.0460175
504	ATCCGT	81	1.44	1
505	ATCCTG	65	0.58	1
506	GAGCCT	63	0.67	1
507	CCTGGT	8	-1.97	1
508	GGTACA	20	-1.7	1
509	ACACGC	72	1.36	1
510	GCCAAT	61	0.13	1
511	AATGTC	103	1.97	0.18407
512	GTCCCA	42	-0.61	1
513	CCAGTG	58	-0.08	1
514	GTGCGT	105	4.48	0.0460175
515	CGTTCC	63	0.34	1
516	TCCAGC	86	1.55	1
517	AGCCCT	59	0.55	1
518	CCTCTC	85	1.12	1
519	CTCTAT	72	1	1
520	TATGAG	105	4.05	0.0460175
521	GAGTAC	96	2.93	1
522	TACATC	65	0.79	1
523	AGGTCT	18	-1.75	1
524	TCTCAA	42	-1.24	1
525	TACCGC	75	0.89	1
526	CGCCCT	72	1.31	1
527	CCTTAA	45	-0.01	1
528	ATGGAG	105	3.2	0.0460175
529	TTGCCT	46	-1.01	1
530	CCTCCT	42	-0.72	1
531	CCTCCG	75	1.24	1
532	CCGGGA	101	3.43	0.552209
533	GGAAAC	0	-2.12	0.0460175
534	AACCGG	102	2.74	0.322122
535	CGGAGG	103	3.65	0.18407
536	AGGGTT	6	-1.93	1
537	GTTTCC	60	0.17	1
538	TCCATC	105	4.29	0.0460175
539	ATCAAT	58	-0.48	1
540	AATAAC	78	1.47	1
541	AACCCT	2	-3.11	0.18407
542	CCTCAA	37	-1.27	1
543	GAGACA	88	1.44	1
544	ACATCT	47	-1.07	1
545	TCTGGC	97	2.42	1
546	GTTCCT	1	-2.67	0.0920349
547	CCTACC	42	-0.49	1
548	ACCACC	105	3.94	0.0460175
549	ACCTCA	51	-0.53	1
550	TCAGCC	103	3.72	0.18407
551	GCCGGG	91	2.34	1
552	GGGTTT	35	-0.9	1
553	TTTCCC	57	-0.7	1
554	CCCACC	101	2.52	0.552209
555	CAGTCA	31	-1.33	1
556	TCATCT	52	-1.11	1
557	TCTAAG	0	-3.9	0.0460175
558	ATCTCC	103	2.41	0.18407
559	TCCTTG	56	-0.4	1
560	TTGAAG	3	-2.78	0.322122
561	CGCTCC	104	4.28	0.0920349
562	TCCACC	104	2.65	0.0920349
563	ACCTAC	77	1.29	1
564	GCCTAC	99	2.18	1
565	CCTTCC	63	0.72	1
566	TCCATG	71	0.52	1
567	ATGATG	75	1.01	1
568	ATGAGC	50	0.13	1
569	AGCAAC	105	3.53	0.0460175
570	AACCGC	61	0.83	1
571	CGCAGC	103	3.84	0.18407
572	AGCTCA	56	-0.18	1
573	TCAGGA	52	-1.04	1
574	GGAGGC	50	-0.02	1
575	GGCCAG	105	3.49	0.0460175
576	CAGTCC	53	0.66	1
577	TCCCTG	105	4.23	0.0460175
578	CTGCCG	103	3.31	0.18407
579	CCGAGC	105	4.35	0.0460175
580	AGCTCC	95	1.87	1
581	TCCATT	65	0.02	1
582	ATTCTC	105	4.25	0.0460175
583	AAGACC	61	0.4	1
584	ACCTCC	89	2.22	1
585	TCCCTC	105	5.55	0.0460175
586	CTCAAC	104	3.72	0.0920349
587	CCTCCA	43	-0.52	1
588	CCAGGT	36	-0.94	1
589	GGTTCT	0	-3.5	0.0460175
590	TCTCTG	73	-0.16	1
591	CAGAGC	81	1.32	1
592	AGCAAA	23	-1.75	1
593	AAACCA	0	-2.82	0.0460175
594	TCCAAC	95	2.44	1
595	CTCTCT	65	0	1
596	TCTTCA	43	-1.22	1
597	TCAGTC	100	1.96	0.874332
598	GTCCAC	58	-0.33	1
599	CACTAT	105	3.17	0.0460175
600	GCTGAT	73	1.13	1
601	GAAGGC	105	2.58	0.0460175
602	AAGCCA	22	-1.82	1
603	CCACTC	103	3.24	0.18407
604	CTCACG	104	4.43	0.0920349
605	ACGGAC	77	1.06	1
606	GACAAG	47	0.07	1
607	AAGAAC	49	0.51	1
608	AAGGAC	91	1.84	1
609	GACAAA	0	-4.57	0.0460175
610	AGGGGC	48	0.04	1
611	GGTAAA	46	-0.57	1
612	AAAGGC	11	-1.78	1
613	GGCACA	102	3.77	0.322122
614	ACAGGA	45	-0.67	1
615	GGAACT	64	1.09	1
616	ACTCGG	43	-0.13	1
617	ACCATG	104	4.13	0.0920349
618	ATGCTA	42	-0.47	1
619	AAAACT	2	-2.64	0.18407
620	ACTCTT	18	-1.81	1
621	CTTCAA	41	-1.47	1
622	GGGTCT	0	-2.22	0.0460175
623	CAGAGT	58	0.13	1
624	AGTGAT	40	-1.1	1
625	GAAATG	28	-1.62	1
626	ATGGCA	102	2.77	0.322122
627	GCAATA	32	-1.53	1
628	ATAGCA	42	-0.93	1
629	GCAAAT	13	-2.02	1
630	AATCAG	26	-1.6	1
631	CAGACA	38	-1.05	1
632	ACACCG	57	-0.93	1
633	CCGAAC	105	4.12	0.0460175
634	AACTTG	51	-1.12	1
635	TTGATA	105	3.07	0.0460175
636	ATACCA	37	-1.31	1
637	CCATTT	42	-0.68	1
638	TTTGGA	0	-2.53	0.0460175
639	GGAGAC	90	2.2	1
640	GACGTG	104	2.8	0.0920349
641	GTGGTG	104	2.49	0.0920349
642	GTGGGC	92	1.91	1
643	GGCTGT	47	-0.28	1
644	TGTCTG	0	-1.78	0.0460175
645	CTGGCG	105	3.55	0.0460175
646	GCGATT	51	-0.33	1
647	ATTCAC	12	-1.96	1
648	CACATA	52	0.2	1
649	ATAAAG	2	-2.19	0.18407
650	AAGAGC	3	-2.36	0.322122
651	AGCTGT	95	2.05	1
652	TGTAGA	42	-1.06	1
653	AGGTTC	37	-0.77	1
654	CGTTTT	26	-1.4	1
655	TTTAAT	5	-1.94	0.874332
656	AATCTG	64	0.44	1
657	TTCATG	79	1.65	1
658	ATGCGT	105	3.35	0.0460175
659	CGTGTC	76	1.43	1
660	GTCTCC	91	1.84	1
661	TCCATA	42	-1.12	1
662	ATAAAC	9	-2.33	1
663	AACAAC	105	3.92	0.0460175
664	AACATT	13	-1.97	1
665	ATTGTG	79	1.4	1
666	GTGAAA	35	-0.54	1
667	AAATGT	45	-0.52	1
668	TGTACA	28	-1.59	1
669	ACAAAA	2	-2.06	0.18407
670	AAAATT	0	-3.83	0.0460175
671	CGTCAC	31	-0.65	1
672	CACTTG	28	-1.34	1
673	TTGAAA	2	-2.27	0.18407
674	AAAGCT	0	-4	0.0460175
675	GCTGTT	0	-4.03	0.0460175
676	GTTAAT	17	-1.79	1
677	AATAAT	8	-1.89	1
678	AACCTT	4	-2.57	0.552209
679	CTTGTA	5	-2.24	0.874332
680	GTACTT	2	-2.17	0.18407
681	CTTAGG	0	-2.3	0.0460175
682	AGGTTT	43	-0.38	1
683	TTTGGC	49	0.68	1
684	GAGATG	47	0.47	1
685	ATGAAG	46	-0.67	1
686	AAGTAC	48	-0.39	1
687	TACTTT	82	1.54	1
688	TCTGTA	45	-1.12	1
689	GTACAG	36	-0.68	1
690	CAGGTT	48	-0.69	1
691	GTTCCC	105	5.95	0.0460175
692	CCCAGA	39	-0.64	1
693	GATGAT	0	-2.59	0.0460175
694	CGGAAT	71	0.68	1
695	AATTTT	0	-3.22	0.0460175
696	TTTATT	2	-2.72	0.18407
697	ATTTAC	105	5.05	0.0460175
698	TACTTG	48	-0.09	1
699	TTGGAA	1	-2.37	0.0920349
700	CTAATG	28	-1.35	1
701	ATGCAT	42	-1.07	1
702	CATGAT	28	-1.52	1
703	GGCGAT	85	1.69	1
704	GATCCA	8	-1.95	1
705	CCAGAA	20	-1.82	1
706	AGCCCC	102	3.17	0.322122
707	CCCCCT	94	2.57	1
708	CCTATT	1	-2.63	0.0920349
709	ATTCCC	86	1.35	1
710	CCCTTA	39	-1.04	1
711	TTAGGC	0	-2.1	0.0460175
712	GGCGGT	22	-0.96	1
713	GGTGCA	102	3.08	0.322122
714	GCAGAA	38	-1.32	1
715	GAATCA	16	-1.75	1
716	TCACAT	49	-1.11	1
717	CATCTT	20	-1.7	1
718	CTTTAT	17	-1.87	1
719	TATGAA	28	-1.69	1
720	GTAATA	40	-1.39	1
721	ATACAG	40	-1.28	1
722	CAGAAA	4	-1.97	0.552209
723	GGCTGC	105	3.07	0.0460175
724	TGCTTT	105	6.57	0.0460175
725	TTTACT	9	-2.28	1
726	GTAATG	0	-3.56	0.0460175
727	ATGCAC	75	1.44	1
728	TTGATG	40	-1.14	1
729	CATAAA	7	-1.78	1
730	AACTCC	97	2.6	1
731	TCCAGT	47	-0.6	1
732	AGTATC	56	-0.64	1
733	ATCTGC	96	1.75	1
734	TGCAGG	77	1.37	1
735	GTGGAA	49	0.11	1
736	GAAGTG	27	-1.8	1
737	GAATTT	0	-2.91	0.0460175
738	TTTATG	10	-2.2	1
739	ATGTTC	105	3.94	0.0460175
740	TTCTCC	105	3.52	0.0460175
741	TCCTAT	98	2.49	1
742	TATGGA	0	-5.11	0.0460175
743	AACTTT	8	-1.73	1
744	GGCTAT	13	-1.83	1
745	GGATTT	0	-3.92	0.0460175
746	TTTTCA	39	-1.52	1
747	CATCAG	40	-1.48	1
748	CAGTTA	30	-1.5	1
749	TTAAAA	35	-1.61	1
750	AAACCT	15	-1.73	1
751	CCTCTT	34	-1.18	1
752	AAAGCC	31	-0.85	1
753	GCCATT	105	2.86	0.0460175
754	ATTGAG	55	1.05	1
755	CCATCT	56	-0.81	1
756	TCTATG	59	0.53	1
757	ATGTTT	31	-1.26	1
758	ATGAAT	35	-1.26	1
759	AATATT	21	-1.77	1
760	ATTGCA	6	-2.18	1
761	GCACCT	89	1.5	1
762	CCAGAG	47	-0.23	1
763	AGAACA	13	-1.74	1
764	ACAGAC	101	2.59	0.552209
765	CCTGTC	77	1.13	1
766	GTCACA	10	-1.66	1
767	ACAAAT	40	-1.42	1
768	AATGTT	15	-2.12	1
769	GTTATT	0	-3.25	0.0460175
770	ATTACT	2	-2.34	0.18407
771	ACTCCG	67	0.85	1
772	CCGCAA	46	-1.1	1
773	CGAGTA	24	-1.17	1
774	GAATAC	105	3.39	0.0460175
775	TACCCG	105	4.13	0.0460175
776	CCGGCA	53	-0.64	1
777	GCATTC	46	-0.07	1
778	TTCTTA	39	-1.3	1
779	TTATCC	48	-0.94	1
780	TCCCCT	56	0.34	1
781	CCTGAA	28	-1.38	1
782	GTTAGC	31	-1.5	1
783	ATTGGG	68	1.42	1
784	GGGGTT	1	-1.75	0.0920349
785	GCCAGC	102	3.08	0.322122
786	AGCCAT	22	-1.36	1
787	CATGCA	28	-1.33	1
788	GCAACT	42	-1.07	1
789	ACTGTG	105	3.75	0.0460175
790	GTGCAA	42	-0.57	1
791	CAACTT	25	-1.56	1
792	AAACTC	0	-3.69	0.0460175
793	AAGCCC	48	0.24	1
794	CCCCGG	85	1.9	1
795	AGGTTG	105	4.64	0.0460175
796	AGAATG	13	-1.93	1
797	ATGAAA	1	-2.24	0.0920349
798	GAGTAT	34	-0.79	1
799	TATAAA	2	-2.57	0.18407
800	AAAAAT	1	-2.04	0.0920349
801	AATATG	9	-2.14	1
802	ATGAGT	46	-0.47	1
803	AGTACA	39	-1.37	1
804	ACATGG	56	0.06	1
805	TGGATA	43	-0.47	1
806	ATAGAA	2	-2.07	0.18407
807	GAAAAA	1	-2.28	0.0920349
808	GATTAT	29	-1.66	1
809	TATTTA	42	-1.17	1
810	TTAAGA	5	-1.73	0.874332
811	AGAAAC	47	-0.61	1
812	CTTATT	1	-3.9	0.0920349
813	ATTAAT	1	-2.31	0.0920349
814	AATCCA	40	-1.51	1
815	CCAAAA	2	-2.39	0.18407
816	AAAATG	3	-2.12	0.322122
817	ATGACA	28	-1.42	1
818	AAAAGG	1	-2.09	0.0920349
819	GATAAT	3	-2.06	0.322122
820	AATAAG	1	-2.24	0.0920349
821	AAGGGA	1	-3.02	0.0920349
822	GGAAGT	28	-1.24	1
823	AGTAGT	55	-1.09	1
824	AGTATA	4	-1.84	0.552209
825	CCAAGT	79	1.68	1
826	AGTGAA	5	-2.62	0.874332
827	TCAAAT	25	-1.67	1
828	AATTCT	20	-1.69	1
829	TCTAGT	1	-3.39	0.0920349
830	AGTGCA	52	-0.76	1
831	GCATTA	18	-1.76	1
832	TTAGAA	35	-1.5	1
833	CTTGAA	4	-1.96	0.552209
834	AGGACA	25	-1.61	1
835	ACAACA	40	-1.42	1
836	ACATAC	52	0.19	1
837	TACGAT	49	0.79	1
838	GATATT	1	-2.76	0.0920349
839	ATTCAT	10	-2.13	1
840	CATCAC	38	-0.73	1
841	CACAGA	0	-4.22	0.0460175
842	AAATAT	1	-3.36	0.0920349
843	GAAGCT	0	-2.78	0.0460175
844	GCTATT	1	-3.39	0.0920349
845	ATTTCA	37	-1.49	1
846	AATGAG	93	1.54	1
847	TATGGT	0	-3.57	0.0460175
848	GGTGAT	91	1.89	1
849	GATAAG	2	-3.31	0.18407
850	AAGGAA	0	-4.23	0.0460175
851	GGCCGG	92	2.1	1
852	CGGGTC	51	0.78	1
853	GTCATA	37	-1.23	1
854	CCAGTT	42	-1.14	1
855	GTTTTA	32	-1.62	1
856	TTAAAG	0	-2.6	0.0460175
857	AAGGTG	50	0.6	1
858	GTGTTG	49	-0.27	1
859	TTGGAC	16	-1.43	1
860	CAAAAT	0	-2.16	0.0460175
861	AATTAT	0	-2.45	0.0460175
862	TATTCA	28	-1.37	1
863	TCAGAG	55	-0.37	1
864	GTATTT	8	-2.15	1
865	TTTTTA	40	-1.48	1
866	TTACCT	38	-1.3	1
867	CCTAAA	0	-2.66	0.0460175
868	AAAAGT	9	-1.8	1
869	AGTGAC	65	1.24	1
870	GACTCC	105	3.73	0.0460175
871	TCCACA	56	-0.11	1
872	CCGCTG	103	4.17	0.18407
873	GATGTT	0	-3.32	0.0460175
874	GTTCTC	2	-2.4	0.18407
875	CCCCCC	95	2.51	1
876	CCCATT	7	-2.05	1
877	CACAGC	102	3.13	0.322122
878	AGCCTG	103	3.95	0.18407
879	CAGATA	43	-1.34	1
880	ATAGTA	7	-1.94	1
881	GAGAAT	22	-1.98	1
882	ATGCCA	70	1.43	1
883	CATTTA	29	-1.6	1
884	TTACCG	55	-0.33	1
885	CCGAAG	0	-4.13	0.0460175
886	ACCTCT	49	-0.53	1
887	AGGCCA	58	-0.36	1
888	CATGAA	30	-1.63	1
889	TCATCG	47	-0.7	1
890	TCGGAT	85	1.09	1
891	ATGCCC	103	3.52	0.18407
892	CCCAAA	45	-0.7	1
893	AAACAT	11	-1.86	1
894	CATCCA	17	-1.85	1
895	CCAAGC	53	-0.52	1
896	ATTTTA	19	-1.75	1
897	AAAATA	2	-2.2	0.18407
898	ATAAGC	54	-0.27	1
899	CAACAA	28	-1.51	1
900	AATAGG	0	-2.45	0.0460175
901	CGTAAA	5	-2.45	0.874332
902	ATGGAA	31	-1.36	1
903	AAATCG	9	-1.92	1
904	TCGCCA	95	1.75	1
905	CATTTT	0	-4.35	0.0460175
906	TCAGAT	32	-1.31	1
907	GATGTG	89	1.85	1
908	GTGTTA	44	-0.91	1
909	TTAATA	42	-1.4	1
910	ATAATA	5	-1.86	0.874332
911	ATACCT	24	-1.67	1
912	CCTGAT	91	1.69	1
913	GATAAA	0	-3.05	0.0460175
914	CCCTTC	103	2.82	0.18407
915	TTCGAA	85	1.53	1
916	GATTTA	26	-1.66	1
917	TTAAAC	16	-1.71	1
918	AACACA	41	-1.24	1
919	AAAGGG	1	-2.69	0.0920349
920	GGGAGA	51	-1.01	1
921	AGACCT	21	-1.67	1
922	CCTCCC	94	1.89	1
923	ATCGAG	98	2.31	1
924	GAGTTA	8	-1.86	1
925	TTAAGG	3	-2.5	0.322122
926	TCTTGG	38	-0.97	1
927	TGGGAA	33	-1.11	1
928	AGACAT	15	-2.04	1
929	CATCCT	28	-1.43	1
930	CCTACT	41	-1.13	1
931	ACTGAC	12	-1.86	1
932	GACGTT	4	-2.7	0.552209
933	GTTGCC	27	-1.32	1
934	GCCTGT	85	1.37	1
935	TGTAGT	42	-0.98	1
936	AGTCTC	42	-0.81	1
937	CTCCGA	49	0.31	1
938	CGAAAG	20	-1.39	1
939	GTGGCT	69	1.02	1
940	GCTTTT	17	-1.49	1
941	TTTGCA	77	0.99	1
942	GCACAA	3	-2.33	0.322122
943	CAAAAA	1	-2.11	0.0920349
944	GACTAC	91	1.66	1
945	TACACC	105	3.04	0.0460175
946	ACCATA	35	-1.28	1
947	GTTTGC	51	-0.24	1
948	TGCAAA	35	-1.09	1
949	AAAGCA	1	-2.74	0.0920349
950	GAAACT	0	-2.97	0.0460175
951	ACTACA	8	-1.8	1
952	TTCAAA	5	-2.4	0.874332
953	CTCAGC	105	3.97	0.0460175
954	AAGAGT	27	-1.69	1
955	AGTGGT	28	-1.54	1
956	GGTCTT	3	-3.63	0.322122
957	CTTGAT	37	-1.61	1
958	GATCCT	2	-2.61	0.18407
959	CCTTTT	42	-1.18	1
960	TTTCTA	39	-1.39	1
961	AACATA	35	-1.35	1
962	AACAGC	103	2.85	0.18407
963	ATGTCA	58	0.68	1
964	TTCAGA	4	-2.29	0.552209
965	AAGAAG	21	-1.28	1
966	AAAGAT	2	-2.2	0.18407
967	GATCAT	14	-1.8	1
968	GGATAC	28	-1.03	1
969	TACAGA	0	-3.41	0.0460175
970	AGAAAT	9	-1.81	1
971	AATCTA	8	-2.57	1
972	CTAAGC	50	-0.84	1
973	AGCACG	103	2.68	0.18407
974	ACGTCA	22	-1.62	1
975	TCAAGT	26	-1.55	1
976	GAGATT	0	-3.73	0.0460175
977	TTAGAG	8	-1.85	1
978	GAGCAT	105	5.56	0.0460175
979	GATCAA	32	-1.49	1
980	CCTTAC	54	-0.47	1
981	TACCCA	70	0.07	1
982	CCAGGA	20	-1.19	1
983	GGACAT	9	-1.8	1
984	CATTCA	31	-1.35	1
985	TCAGGG	42	-0.43	1
986	TCTGCA	38	-1.15	1
987	GCAGGA	42	-0.73	1
988	GGATCT	16	-1.8	1
989	TCTGAT	59	0.11	1
990	GATGCA	27	-1.68	1
991	GCAACA	32	-1.59	1
992	TGGGCT	105	5.33	0.0460175
993	GCTGAA	2	-4.09	0.18407
994	ACAGTC	4	-2.59	0.552209
995	GTCCAG	105	4.65	0.0460175
996	CAGATG	105	6.25	0.0460175
997	ATGGTA	105	3.58	0.0460175
998	GTAAAC	11	-1.89	1
999	AGCTTG	90	1.41	1
1000	CCTGAC	105	4.78	0.0460175
1001	CTGATA	12	-1.79	1
1002	ATAACA	37	-1.25	1
1003	ACAGCC	105	5.03	0.0460175
1004	GCCACA	97	3.57	1
1005	ACAATA	28	-1.53	1
1006	ATAGTG	57	0.19	1
1007	GTGATT	30	-1.32	1
1008	TCAGAC	58	0.64	1
1009	AGGAAG	7	-2.07	1
1010	AAGAAT	0	-3.23	0.0460175
1011	CTGTCG	95	2.52	1
1012	TCGCTT	61	0.15	1
1013	GATAGT	17	-1.69	1
1014	AGTGTT	43	-1.17	1
1015	AACTCA	56	-0.77	1
1016	TCAGCA	56	-0.75	1
1017	GCAAAC	42	-0.73	1
1018	AACAGT	38	-1.18	1
1019	AGTTTA	7	-1.75	1
1020	TTAAAT	25	-1.67	1
1021	AATACA	41	-1.5	1
1022	ACAAAG	0	-2.53	0.0460175
1023	ATCTTT	94	1.64	1
1024	GCAAGT	42	-1.39	1
1025	AATCCT	37	-1.22	1
1026	CCTGTT	4	-2	0.552209
1027	GTTGTC	0	-2.64	0.0460175
1028	GTCAGC	94	2.1	1
1029	AGCCTA	59	0.58	1
1030	CTAACA	28	-1.3	1
1031	AAGCTT	0	-4.35	0.0460175
1032	CTTTCA	29	-1.55	1
1033	AATAAA	2	-2.11	0.18407
1034	AAACTG	0	-3.02	0.0460175
1035	ATAACT	42	-1.18	1
1036	ACTGAT	42	-1.23	1
1037	AGTTTT	28	-1.44	1
1038	AAGCCT	0	-3.65	0.0460175
1039	CCTTCA	56	-0.58	1
1040	CTGTCT	59	-0.35	1
1041	GACTCG	60	0.29	1
1042	TCGAAT	0	-2.51	0.0460175
1043	AATTTC	0	-3.62	0.0460175
1044	GATAGG	2	-2.2	0.18407
1045	CCTAGT	40	-1.22	1
1046	AGTTCC	56	-0.58	1
1047	TCCAAT	35	-1.13	1
1048	GATACT	22	-1.77	1
1049	ACTAAA	2	-2.07	0.18407
1050	CTGTTT	10	-1.87	1
1051	TTTAGT	41	-1.29	1
1052	AGTAGC	42	-0.71	1
1053	AGCAAT	56	-0.62	1
1054	AAATTG	2	-2.07	0.18407
1055	TTGTCC	55	-0.78	1
1056	TCCCAA	56	-0.68	1
1057	CAAGGT	10	-2.04	1
1058	GGTCCT	6	-2.58	1
1059	AATGCA	0	-2.41	0.0460175
1060	TCACAG	44	-1.1	1
1061	TCAGGT	55	-0.56	1
1062	TCTAAT	37	-1.45	1
1063	AATAGA	15	-1.68	1
1064	AGATTA	3	-2	0.322122
1065	TCCCAT	49	-0.72	1
1066	CATAAT	2	-2.17	0.18407
1067	AATGGA	5	-2.13	0.874332
1068	GGAAAT	6	-2.01	1
1069	TCATAT	39	-1.23	1
1070	TATACT	12	-1.8	1
1071	ACTTCA	31	-1.47	1
1072	GATCTT	9	-1.94	1
1073	CTTAAT	19	-1.76	1
1074	AAGGTA	41	-1.08	1
1075	GTATCC	59	0.24	1
1076	TCCCGA	60	1.01	1
1077	ATCGTC	98	1.73	1
1078	GTCTCA	45	-0.99	1
1079	TCAACA	22	-1.63	1
1080	ATATCT	13	-1.79	1
1081	CCTAAC	58	0.45	1
1082	AAGTTA	1	-2.25	0.0920349
1083	TCCCGT	28	-1.42	1
1084	CGTGAT	4	-2.22	0.552209
1085	AGCTTC	81	1.65	1
1086	TTCGTT	48	0.45	1
1087	TTAGCA	27	-1.62	1
1088	GCAAAG	2	-3.15	0.18407
1089	AAGTCT	12	-1.73	1
1090	AAGTTG	13	-1.81	1
1091	CATTAT	4	-2.09	0.552209
1092	TATCCT	0	-4.64	0.0460175
1093	ATCATT	93	1.67	1
1094	GATCCC	42	-1.19	1
1095	CCCAAC	98	2.53	1
1096	GTTTCA	3	-1.92	0.322122
1097	GCAAGG	17	-1.78	1
1098	CTGTCC	74	0.43	1
1099	AGCATC	67	0.02	1
1100	CCTATC	95	1.74	1
1101	ATCAAG	52	0.59	1
1102	TTATCT	38	-1.51	1
1103	AATTCA	36	-1.51	1
1104	TTGAGT	15	-1.89	1
1105	AGTCGT	5	-2.19	0.874332
1106	ATCTTC	104	2.54	0.0920349
1107	TTCTCA	28	-0.74	1
1108	CCTAAT	29	-1.5	1
1109	TTATAC	42	-1.27	1
1110	TACCGT	77	0.75	1
1111	GGGATG	79	1.06	1
1112	TCTTCC	60	0.43	1
1113	CCTAAG	0	-3.46	0.0460175
1114	GGAATG	11	-2.15	1
1115	TCCGAT	28	-1.23	1
1116	TCAATG	41	-1.03	1
1117	GATATG	10	-1.91	1
1118	TTGAGC	102	3.18	0.322122
1119	AGCCGT	76	1.09	1
1120	GAGTCT	2	-2.17	0.18407
1121	ACTAAT	5	-2.14	0.874332
1122	TTGTCA	6	-1.78	1
1123	TATGAT	62	0.4	1
1124	AATATC	3	-2.52	0.322122
1125	TCTTTA	42	-1.35	1
1126	TTAGAT	11	-1.88	1
1127	AACAAT	41	-0.7	1
1128	AATAGT	37	-1.45	1
1129	AGTTCG	55	0.09	1
1130	TCGGCA	77	1.23	1
1131	AGCAGT	50	-0.67	1
1132	AGTCCT	54	-1.15	1
1133	ACTGTC	105	2.44	0.0460175
1134	GTCAAT	61	0.26	1
1135	ACTACT	36	-1.22	1
1136	ACTACC	58	0.71	1
1137	ACCAAC	105	2.3	0.0460175
1138	AACGCA	101	2.76	0.552209
1139	GCAGCG	105	3.61	0.0460175
1140	GCGGAA	105	3.21	0.0460175
1141	GGTACT	6	-3.02	1
1142	ACTAAG	0	-3.88	0.0460175
1143	AACATG	50	0.69	1
1144	ATGCTG	99	2.14	1
1145	GACTCT	69	0.96	1
1146	AAACAG	2	-2.36	0.18407
1147	GAATGG	17	-1.55	1
1148	TGGCTC	104	3.11	0.0920349
1149	CTCCCA	56	0.6	1
1150	CCAAAT	10	-1.87	1
1151	GTCCAA	15	-2.19	1
1152	CAAGGA	27	-1.61	1
1153	TCATCA	53	-1.14	1
1154	TCAGTG	72	0.94	1
1155	GTGACT	61	0.49	1
1156	AATATA	33	-1.5	1
1157	ACACAT	41	-1.39	1
1158	CATCGC	47	0.12	1
1159	TCCTCA	54	-0.24	1
1160	TCAAAC	2	-2.01	0.18407
1161	AACTCG	98	2.24	1
1162	TCGGTA	49	-0.58	1
1163	GTAAAT	10	-1.87	1
1164	TTTACA	4	-2	0.552209
1165	ATTGAC	64	0.71	1
1166	GACATT	61	0.68	1
1167	TCAATA	25	-1.58	1
1168	GTACTC	105	3.56	0.0460175
1169	CTCAAA	8	-2.12	1
1170	AAATCA	11	-1.73	1
1171	TCAATT	20	-1.74	1
1172	TTAAGT	13	-1.73	1
1173	AGTAAA	8	-1.81	1
1174	GACCTT	87	1.92	1
1175	TTGTTT	6	-2.91	1
1176	TCTAAA	2	-1.95	0.18407
1177	TCAGAA	51	-0.99	1
1178	CTCTAC	105	4.66	0.0460175
1179	TACACA	79	1.3	1
1180	AATGAT	0	-2.69	0.0460175
1181	TATTCT	40	-1.15	1
1182	CCACCT	42	-0.95	1
1183	AGTGTG	103	3.1	0.18407
1184	GTGCAC	105	5.71	0.0460175
1185	GATAGC	52	-0.71	1
1186	AGCACA	56	-0.61	1
1187	ACAGAT	42	-0.94	1
1188	GATGAC	27	-1.07	1
1189	AGAGTG	30	-1.34	1
1190	TTGGGA	4	-1.69	0.552209
1191	GGAAAA	1	-2.85	0.0920349
1192	GATCTA	9	-2.18	1
1193	CTAAAC	105	4.34	0.0460175
1194	TGGCGT	21	-1.54	1
1195	CGTTCA	37	-1.23	1
1196	TCAAAA	43	-1.34	1
1197	CTTCTA	1	-2.23	0.0920349
1198	CTAAAT	4	-2.09	0.552209
1199	AATTCC	103	2.9	0.18407
1200	TCCCAG	97	1.98	1
1201	GTTCTT	22	-1.75	1
1202	CTTTTA	4	-1.92	0.552209
1203	CCTGTA	39	-1.21	1
1204	GTAGTT	3	-2.45	0.322122
1205	GTTAAA	2	-2.36	0.18407
1206	AATAGC	56	-0.36	1
1207	TTACTC	53	-0.32	1
1208	GAAGGT	1	-2.6	0.0920349
1209	GGTGAA	0	-3.87	0.0460175
1210	GAACCA	29	-1.41	1
1211	GACATA	21	-1.3	1
1212	GACTAT	52	0.29	1
1213	TATGTC	45	0.29	1
1214	GTCTCT	105	5.79	0.0460175
1215	TCTGAA	1	-1.91	0.0920349
1216	CTCTTA	32	-1.55	1
1217	GAGGCT	91	2.12	1
1218	GCTGCT	34	-1.23	1
1219	GCTGGA	50	-0.1	1
1220	GGAAGA	0	-3.54	0.0460175
1221	TTTCCA	51	-0.9	1
1222	CCAATG	4	-2.19	0.552209
1223	ATGAAC	88	2.14	1
1224	AGTTTC	56	0.32	1
1225	AAAAAA	0	-2.24	0.0460175
1226	TTAGTA	27	-1.56	1
1227	GTAAGT	47	-0.99	1
1228	GAATCT	37	-1.43	1
1229	TCTAGC	56	-0.28	1
1230	AGCTCT	56	-0.08	1
1231	GAACAT	45	-0.94	1
1232	CATGTT	60	0.79	1
1233	GGTAGC	44	-0.87	1
1234	AGCATA	56	-0.41	1
1235	ATATAT	35	-1.38	1
1236	TACGTT	71	0.4	1
1237	GTTATC	3	-2.83	0.322122
1238	AAGCAA	23	-1.69	1
1239	CAAATA	39	-1.52	1
1240	ATATTC	34	-1.03	1
1241	TTCACT	70	1.19	1
1242	ACTGCA	28	-1.47	1
1243	GCACCC	96	3.2	1
1244	CCCATA	54	-0.03	1
1245	CTGGGA	49	0.58	1
1246	GGAATA	42	-1.25	1
1247	ATAGGA	38	-1.21	1
1248	AGTGAG	60	0.5	1
1249	GAGGCC	105	3.87	0.0460175
1250	GCCCGG	81	1.63	1
1251	CGGATG	50	0.81	1
1252	ATGGAC	99	2.4	1
1253	GACTCA	59	0.12	1
1254	TTGCTG	95	1.91	1
1255	CTGACA	78	1.72	1
1256	ACACCT	56	-0.71	1
1257	CCTTGG	105	4.42	0.0460175
1258	AGAAGT	39	-1.38	1
1259	AGTGTA	37	-1.34	1
1260	GTAACT	1	-2.33	0.0920349
1261	TCACAC	56	0.02	1
1262	CACATT	21	-1.72	1
1263	ATTATC	45	-0.1	1
1264	ATCAAC	26	-1.1	1
1265	AACTAT	74	1.02	1
1266	GTTAAC	53	-0.73	1
1267	TCCAAA	29	-1.5	1
1268	TCGATC	62	0.25	1
1269	ATCATA	3	-2.59	0.322122
1270	AGCCAA	56	-0.45	1
1271	TCCTTT	87	1.16	1
1272	TTTCCT	16	-1.79	1
1273	AATACT	14	-1.76	1
1274	ACTCTG	45	-0.44	1
1275	CTGTTA	55	-0.58	1
1276	TCTGGG	75	1.22	1
1277	GGGGTA	72	0.58	1
1278	GTAATC	48	-0.25	1
1279	ATCAAA	0	-4.13	0.0460175
1280	AAAGTG	1	-2.76	0.0920349
1281	GTGATA	98	1.48	1
1282	AACTCT	29	-1.17	1
1283	TCTTTG	6	-1.91	1
1284	TTGTTG	44	-0.73	1
1285	ACAACC	9	-2.21	1
1286	ACAGAG	40	-0.71	1
1287	AGTAGA	3	-1.9	0.322122
1288	ATAAAA	6	-1.9	1
1289	AAACTT	1	-2.27	0.0920349
1290	CTTCTT	14	-2.34	1
1291	CTTTCC	74	1.54	1
1292	TCCAGG	42	-0.48	1
1293	CAGAAT	50	-0.76	1
1294	AACCCC	59	0.29	1
1295	CCCCTA	30	-1.52	1
1296	CTAGAC	60	-0.47	1
1297	TCTTCT	12	-2.94	1
1298	TCTGTG	86	2.1	1
1299	GTGAGT	56	-0.3	1
1300	AGTGGA	28	-1.65	1
1301	GGAGCT	61	0.17	1
1302	GAATAT	2	-3.98	0.18407
1303	TATACA	10	-2.01	1
1304	TGCCAA	55	-0.13	1
1305	ATATCC	40	-0.58	1
1306	ACACAA	42	-1.26	1
1307	GAGTCA	105	3.41	0.0460175
1308	TATCCA	35	-1.3	1
1309	CCAGTA	39	-1.2	1
1310	GTACGA	0	-2.39	0.0460175
1311	GATACA	39	-1.45	1
1312	AAGTCA	42	-1.17	1
1313	TCACCA	49	-1.11	1
1314	TCTAAC	6	-2.45	1
1315	AACTTA	34	-1.52	1
1316	GAAAGT	29	-1.55	1
1317	AGTTCT	42	-1.3	1
1318	TCACTA	36	-1.25	1
1319	AAAGTT	0	-4.63	0.0460175
1320	GACACC	96	2.22	1
1321	ACCGAC	90	2.3	1
1322	GACACA	39	-0.78	1
1323	ACAGCA	31	-1.39	1
1324	AACATC	71	1.36	1
1325	CTAAAA	7	-1.84	1
1326	TTCAGT	72	1.05	1
1327	AGTATT	42	-1.34	1
1328	ATTTTC	95	2.52	1
1329	TTCTTC	105	3.46	0.0460175
1330	AAATAC	55	-0.23	1
1331	TACAAT	105	5.31	0.0460175
1332	CAGTCT	25	-1.65	1
1333	AGTCTA	9	-1.76	1
1334	CTAATT	4	-2.25	0.552209
1335	ATTAAA	0	-2.89	0.0460175
1336	CATTCT	40	-1.31	1
1337	GGTTCA	23	-1.59	1
1338	GAACAC	39	-0.4	1
1339	CACTTA	1	-3.25	0.0920349
1340	ACTCAA	10	-1.71	1
1341	TTTAAC	53	-0.28	1
1342	AACAAA	2	-2.45	0.18407
1343	AAAGTA	0	-2.29	0.0460175
1344	GTAGAC	105	3.59	0.0460175
1345	ATTTTG	6	-2.06	1
1346	TTGAAT	23	-1.69	1
1347	CCAAAG	0	-2.61	0.0460175
1348	CTGCGT	72	0.19	1
1349	CGTATG	105	3.01	0.0460175
1350	CTCTCG	56	0.19	1
1351	TCGGAG	105	4.68	0.0460175
1352	GTAAAA	2	-1.95	0.18407
1353	AATTTG	23	-1.66	1
1354	ATTCAG	34	-1.45	1
1355	CAGCAT	28	-1.41	1
1356	CATTAC	74	0.29	1
1357	TACCTT	12	-2.22	1
1358	CTTGTT	2	-2.84	0.18407
1359	GTTGAA	0	-4.87	0.0460175
1360	AGACTT	1	-2.77	0.0920349
1361	CTTACA	42	-0.84	1
1362	TCAGGC	105	5.31	0.0460175
1363	GGCCAC	82	1.73	1
1364	CACATC	49	0.58	1
1365	ATCACC	105	3.11	0.0460175
1366	ACCAAG	49	0.04	1
1367	AAGGAG	62	1.03	1
1368	GACTTA	13	-1.73	1
1369	TTACCA	22	-1.7	1
1370	CCAACA	28	-1.49	1
1371	ACAATC	17	-1.87	1
1372	ATCTAT	102	2.05	0.322122
1373	TATCAC	7	-2.23	1
1374	CACAAG	60	-0.5	1
1375	TATCTA	6	-2.11	1
1376	CAAACT	34	-1.49	1
1377	ACTCCC	104	3.09	0.0920349
1378	CCCTTT	95	1.9	1
1379	TACTCA	79	1.02	1
1380	ACTGTA	37	-1.45	1
1381	GAAATC	84	0.66	1
1382	ATCATG	60	0.16	1
1383	TCTTTT	37	-1.48	1
1384	TTTGTA	3	-2.59	0.322122
1385	AACCAT	54	-0.12	1
1386	CATCAT	37	-1.08	1
1387	CATTTC	29	-1.37	1
1388	TTCATA	38	-1.17	1
1389	ATAGAT	39	-1.3	1
1390	CATCTA	7	-1.74	1
1391	GAAACA	40	-1.39	1
1392	CTTAGA	2	-2.1	0.18407
1393	AGAGGT	18	-1.51	1
1394	GGTTTT	0	-3.76	0.0460175
1395	CTAAGT	42	-1.14	1
1396	GAAATT	0	-2.63	0.0460175
1397	TATTTC	72	0.5	1
1398	TTCCTG	105	3.62	0.0460175
1399	CTGAAG	49	0.67	1
1400	AATCTT	2	-2.07	0.18407
1401	GTGAGC	82	1.57	1
1402	TTATTC	35	-0.81	1
1403	GACGCT	81	0.33	1
1404	GCTATG	50	0.78	1
1405	ATGGCT	82	1.36	1
1406	CATGCC	61	-0.25	1
1407	AGCATG	46	0.39	1
1408	ATGTCC	60	0.63	1
1409	GTAAGA	2	-2.29	0.18407
1410	CTAGGA	10	-2.3	1
1411	GGACAA	2	-2.38	0.18407
1412	GCAGAT	31	-1.37	1
1413	GATGGG	105	4.88	0.0460175
1414	GGGAAT	33	-1.01	1
1415	TTTGGT	0	-3.8	0.0460175
1416	TCAAGC	56	-0.64	1
1417	AGCCTT	56	-0.35	1
1418	CTTAAA	1	-2.65	0.0920349
1419	ATGCAA	28	-1.54	1
1420	TACCCT	105	3.92	0.0460175
1421	GTAACC	5	-2.29	0.874332
1422	TCTCTA	12	-1.78	1
1423	CTACAA	34	-1.4	1
1424	CAACAT	42	-1.28	1
1425	TATCTT	20	-1.76	1
1426	TTATCA	40	-1.45	1
1427	GAATTA	3	-1.95	0.322122
1428	TTATTA	14	-1.75	1
1429	GATTTG	10	-1.89	1
1430	TACCTC	104	3.7	0.0920349
1431	CAGGTC	76	1.04	1
1432	GTCCTC	105	2.16	0.0460175
1433	CTCTTT	105	2.87	0.0460175
1434	TTTATA	32	-1.53	1
1435	TATAAG	1	-3.6	0.0920349
1436	CTGGTG	75	1.19	1
1437	GTGTCA	80	1.06	1
1438	CAGCTA	58	-0.68	1
1439	CTAAAG	1	-3.22	0.0920349
1440	AAGGGG	91	1.79	1
1441	GGGATC	100	1.83	0.874332
1442	ATCAGC	105	3.72	0.0460175
1443	ATCTCA	56	-0.16	1
1444	TCACTC	105	3.99	0.0460175
1445	CATTCC	36	-1.32	1
1446	CCATTA	17	-1.71	1
1447	AAAACA	3	-1.9	0.322122
1448	AATTTA	11	-1.86	1
1449	TTTAGA	0	-3.28	0.0460175
1450	AGTTAC	105	2.41	0.0460175
1451	ATGAGG	53	-0.02	1
1452	GATTCA	38	-1.45	1
1453	CAAATG	32	-1.47	1
1454	AATGGC	59	0.15	1
1455	GCAGCT	14	-1.64	1
1456	GCTTTA	4	-1.91	0.552209
1457	CACGTG	105	4.1	0.0460175
1458	GTGCTG	75	0.78	1
1459	CTGCTT	105	3.9	0.0460175
1460	AAATGC	24	-1	1
1461	TGCGGA	103	2.48	0.18407
1462	TCTTTC	77	0.91	1
1463	CAAATT	60	0.78	1
1464	AACCTA	96	2.13	1
1465	CTACCA	16	-2.06	1
1466	CCAGCA	56	-0.83	1
1467	ATATGG	54	-0.48	1
1468	ATTTAT	1	-3.2	0.0920349
1469	TATACC	41	-0.19	1
1470	ACCAGG	57	-0.63	1
1471	ATACAA	24	-1.62	1
1472	CAATCT	16	-1.73	1
1473	CAGGCA	37	-0.82	1
1474	CCACTA	42	-0.7	1
1475	CTAACT	41	-1.28	1
1476	ACTAGG	20	-1.66	1
1477	AGGTCA	37	-1.18	1
1478	ATATCA	42	-1.21	1
1479	CTTAAG	3	-3.21	0.322122
1480	CATGGT	76	0.92	1
1481	GGTTTC	102	2.63	0.322122
1482	ATGCAG	59	-0.36	1
1483	CAAGTA	34	-1.43	1
1484	TCTGTC	105	6.08	0.0460175
1485	TACAAA	8	-2.44	1
1486	ATTCAA	3	-2.43	0.322122
1487	CCATAT	30	-1.48	1
1488	TATAGT	14	-1.84	1
1489	AGTTGG	49	-0.29	1
1490	TGGGAT	0	-4.02	0.0460175
1491	ACAATT	44	-1.38	1
1492	CAATCA	29	-1.32	1
1493	CCTTGC	102	2.89	0.322122
1494	TGCTTA	4	-2.32	0.552209
1495	AAGACA	0	-2.85	0.0460175
1496	ACATTG	34	-1.33	1
1497	AAGCTA	0	-2.01	0.0460175
1498	CTACTT	19	-1.69	1
1499	TTTTAT	42	-1.16	1
1500	TTGACT	0	-3.26	0.0460175
1501	GCACAG	4	-2.29	0.552209
1502	GATACC	31	-1.39	1
1503	ACCGAA	99	2.44	1
1504	TCTTAT	0	-3.72	0.0460175
1505	TATCTC	63	0.83	1
1506	CTCCCT	42	-0.24	1
1507	AACTGC	73	1	1
1508	CTCTCC	65	0.36	1
1509	TCCTTC	105	3.12	0.0460175
1510	TTCCCT	76	1.38	1
1511	CCTACA	7	-1.89	1
1512	TGGAAG	93	1.91	1
1513	AAGACT	0	-4.18	0.0460175
1514	ACTAAC	83	1.81	1
1515	AACACC	105	5.21	0.0460175
1516	ACCTTC	104	3.09	0.0920349
1517	TTCATT	46	-0.47	1
1518	CATGTC	28	-1.36	1
1519	GTCAAG	47	0.32	1
1520	GAGATC	104	2.46	0.0920349
1521	ATCGGG	63	1.27	1
1522	CAATCG	43	-0.36	1
1523	TCGAAA	27	-1.59	1
1524	TTAGAC	1	-2.66	0.0920349
1525	GACCAC	86	1.78	1
1526	AAAGGA	0	-3.46	0.0460175
1527	TTGGTT	56	0.32	1
1528	GTTACA	9	-1.83	1
1529	ACATTT	23	-1.75	1
1530	CAATTC	76	1.39	1
1531	TATAGA	13	-1.81	1
1532	AACCCA	39	-1.08	1
1533	TGCAAT	30	-0.87	1
1534	AAACGT	3	-2.83	0.322122
1535	CGTGCC	105	3.33	0.0460175
1536	GCCAAG	63	0.77	1
1537	ATCTCT	105	4.59	0.0460175
1538	TCATTT	31	-1.51	1
1539	TTTAAA	17	-1.73	1
1540	AAAAGC	14	-1.99	1
1541	TCAAGA	0	-2.43	0.0460175
1542	TTCCCA	105	4.12	0.0460175
1543	GTATTG	22	-1.64	1
1544	AACACG	90	1.98	1
1545	ACGAAA	4	-2.72	0.552209
1546	AAATCC	27	-1.25	1
1547	AAAAGA	1	-2.5	0.0920349
1548	AGAGAC	0	-3.29	0.0460175
1549	CACGCC	103	3.44	0.18407
1550	GCCACC	105	4.45	0.0460175
1551	TTTCAC	9	-1.94	1
1552	AAGATA	0	-3.07	0.0460175
1553	ATAGTT	0	-2.15	0.0460175
1554	GTTAGG	2	-3.24	0.18407
1555	AGGTTA	8	-1.97	1
1556	TTACTA	42	-1.33	1
1557	CCAGCC	104	2.84	0.0920349
1558	CCCACT	104	3.51	0.0920349
1559	ACAAGA	11	-1.77	1
1560	CCTCAT	9	-1.74	1
1561	CATCTC	56	-0.45	1
1562	CGGAAG	49	0.26	1
1563	TCTGCG	29	-1.17	1
1564	GCGCCA	90	2.01	1
1565	AGGAAT	15	-2.86	1
1566	TTACTT	42	-1.42	1
1567	CTTCAC	56	-0.42	1
1568	CACTGG	105	5.5	0.0460175
1569	TGGACT	14	-2.69	1
1570	AGAACT	40	-1.39	1
1571	ACTATA	41	-1.31	1
1572	ATACAT	19	-1.75	1
1573	GATTGT	91	1.73	1
1574	TGTTTG	42	-1.43	1
1575	TTGGAT	3	-2.57	0.322122
1576	GATAGA	2	-2.14	0.18407
1577	TTCGAC	55	0.43	1
1578	GACGAT	0	-3.44	0.0460175
1579	CACGCA	95	2.06	1
1580	CCCACA	87	1.41	1
1581	ACAGTT	0	-4.25	0.0460175
1582	TGTCCT	56	-0.42	1
1583	GCAAGA	3	-2.15	0.322122
1584	AGTCCA	32	-1.36	1
1585	GATTCC	18	-2.02	1
1586	GCAAAA	0	-2.36	0.0460175
1587	CACTGT	23	-1.21	1
1588	TGTGCA	24	-1.56	1
1589	GCACGA	6	-1.8	1
1590	CGACCA	0	-4.16	0.0460175
1591	CCATAC	0	-2.69	0.0460175
1592	TACACT	103	3.7	0.18407
1593	ACTGCT	61	-0.34	1
1594	GCTCCA	0	-2.25	0.0460175
1595	AAACGA	0	-2.42	0.0460175
1596	CGACGA	0	-2.47	0.0460175
1597	AGTGCC	98	2.13	1
1598	GCCGCC	105	2.89	0.0460175
1599	GCCTGG	61	-0.35	1
1600	TGGAAA	1	-2.5	0.0920349
1601	AAATTT	1	-3.23	0.0920349
1602	CCTCGG	105	2.51	0.0460175
1603	ATGGTT	0	-2.48	0.0460175
1604	TCAGCG	71	1.16	1
1605	GCGGGC	105	3.37	0.0460175
1606	GGCTTA	20	-1.46	1
1607	TTATAT	42	-1	1
1608	GTCACC	91	2.64	1
1609	ACCCCA	35	-0.41	1
1610	CCAGCG	105	4.91	0.0460175
1611	GCGTAT	0	-3.69	0.0460175
1612	GGAATC	1	-2.82	0.0920349
1613	GTGCGG	91	1.86	1
1614	CGGTCC	42	-0.43	1
1615	ATTGAA	0	-3.04	0.0460175
1616	AAGCGT	105	3.81	0.0460175
1617	CGTCCG	105	3.06	0.0460175
1618	CCGCTC	96	2.99	1
1619	CTCATT	60	0.18	1
1620	ATTAGT	31	-1.62	1
1621	GACAAT	105	3.64	0.0460175
1622	GAATGA	58	0.76	1
1623	GCTGCG	65	0.97	1
1624	GCGGTT	6	-1.45	1
1625	GTTGTG	11	-1.55	1
1626	GTGGCA	102	3.71	0.322122
1627	GCAATG	39	-1.47	1
1628	CTGATG	93	2.15	1
1629	ATGCTC	105	4.51	0.0460175
1630	CTCGGA	102	2.62	0.322122
1631	GGAGTC	78	0.66	1
1632	GTCGGG	49	0.57	1
1633	GGGCTG	103	3.12	0.18407
1634	CTGATC	79	1.46	1
1635	ATCGAA	65	1.16	1
1636	CTGTGG	48	-0.1	1
1637	TGGGTG	97	2.64	1
1638	GTGTGG	101	3.22	0.552209
1639	TGGTGT	74	0.72	1
1640	TGTTAT	72	0.62	1
1641	TCCACG	92	2.09	1
1642	ACGACA	45	-0.3	1
1643	GCCTCA	54	0.42	1
1644	CTGCTC	105	3.83	0.0460175
1645	CGAAAA	2	-3.59	0.18407
1646	TGCTGC	105	5.55	0.0460175
1647	TGCCTA	42	-0.64	1
1648	CTTCTC	68	0.23	1
1649	CTCCAC	105	5.6	0.0460175
1650	CACCCT	83	2.02	1
1651	CCTTTC	57	-0.63	1
1652	TTCGTC	96	1.99	1
1653	GTCTTT	75	1.48	1
1654	GGTCAG	52	-0.02	1
1655	CAGTAC	100	3.17	0.874332
1656	TGGTTT	92	1.5	1
1657	GTCACG	50	0.93	1
1658	GTTCCA	13	-2.18	1
1659	CCAGAT	34	-1.52	1
1660	TCAGTT	39	-1.35	1
1661	GTTTTG	2	-1.89	0.18407
1662	AAAAAG	0	-3.68	0.0460175
1663	ACTCAT	8	-3.36	1
1664	TCTATT	1	-3.55	0.0920349
1665	ATTGTT	37	-1.31	1
1666	GTTCTG	36	-0.99	1
1667	ACCGCC	51	-0.22	1
1668	GATTTT	7	-1.93	1
1669	TATGCC	105	2.22	0.0460175
1670	GCCTTC	105	3.69	0.0460175
1671	AGGATA	43	-1.12	1
1672	ATATTG	38	-1.27	1
1673	TTGTGT	3	-2.92	0.322122
1674	AGAATA	10	-1.87	1
1675	TATTTG	2	-2.44	0.18407
1676	AGTCCG	62	0.76	1
1677	CCGGTT	105	4.54	0.0460175
1678	GAGAGT	42	-0.9	1
1679	TACATT	17	-1.5	1
1680	GCAGTT	33	-1.55	1
1681	CTCACC	104	3.22	0.0920349
1682	TGCCAG	99	2.52	1
1683	GGCTCT	89	2.27	1
1684	CTTAGT	13	-1.83	1
1685	GACTTT	40	-0.17	1
1686	TTTGAT	18	-1.94	1
1687	GGTCGA	12	-2.05	1
1688	AAGGCA	6	-1.82	1
1689	GCATAC	61	0.7	1
1690	CTTGCT	10	-1.94	1
1691	GCTGGC	73	1.39	1
1692	GGCTCC	97	2.66	1
1693	ATTGTA	3	-2.46	0.322122
1694	GTATCT	56	-0.58	1
1695	ACTGTT	1	-2.61	0.0920349
1696	CACACA	58	0.37	1
1697	GCATTG	7	-2.27	1
1698	CGAATT	16	-1.85	1
1699	GTCTAT	86	1.5	1
1700	CACCCC	75	1.78	1
1701	GCTGTC	98	1.7	1
1702	AGGACT	28	-1.52	1
1703	CTGCCT	98	2.89	1
1704	CCTGCC	61	0.95	1
1705	TGGCAT	82	1.54	1
1706	CATCGA	5	-1.81	0.874332
1707	GATTGG	0	-3.52	0.0460175
1708	TGGACC	58	-0.77	1
1709	ACCATC	105	2.94	0.0460175
1710	CTGCAT	60	-0.35	1
1711	TCTTAC	1	-3.22	0.0920349
1712	TACATG	105	3.3	0.0460175
1713	CACCTT	102	3.06	0.322122
1714	CTTCAT	14	-2.28	1
1715	CATGCT	23	-1.67	1
1716	GGCCTA	0	-2.14	0.0460175
1717	CTACAG	42	-0.81	1
1718	ATGTGC	48	0.98	1
1719	TGCACA	105	5.68	0.0460175
1720	ACAGGC	105	2.83	0.0460175
1721	GGCTAC	67	1.13	1
1722	GGCTTT	49	0.01	1
1723	GAATTG	1	-2.97	0.0920349
1724	TTGGAG	9	-2.16	1
1725	GAGGTG	92	1.84	1
1726	CCAGAC	104	3.6	0.0920349
1727	TATGAC	48	0.48	1
1728	GTGTTT	51	0.09	1
1729	TTTGTG	105	3.61	0.0460175
1730	GTGAAT	9	-2.11	1
1731	CTGGCA	90	2.49	1
1732	ATCGCT	99	2.07	1
1733	GCCATG	74	1.37	1
1734	ATGACG	105	4.67	0.0460175
1735	ACGATG	105	4.13	0.0460175
1736	ATGGGC	47	-0.05	1
1737	GGCAAA	20	-1.47	1
1738	ATTGGT	44	-0.95	1
1739	CAACTA	6	-1.75	1
1740	GACCCA	90	1.37	1
1741	GTTATA	5	-2.13	0.874332
1742	ATTGCC	51	1.18	1
1743	GCCCTA	105	3.25	0.0460175
1744	ACTCAC	40	-1.02	1
1745	GCACCA	38	-1.04	1
1746	GTGTCT	105	4.37	0.0460175
1747	GGGGGA	105	6.19	0.0460175
1748	GTCATC	105	2.29	0.0460175
1749	ATCCTC	105	3.22	0.0460175
1750	CTCAAT	100	1.65	0.874332
1751	GTTGAG	9	-2.18	1
1752	GCACTG	102	2.57	0.322122
1753	CGATTT	2	-2.45	0.18407
1754	CCACCC	92	1.98	1
1755	CCCGCA	105	3.08	0.0460175
1756	AACTTC	60	-0.4	1
1757	CTGTAT	105	4.05	0.0460175
1758	TATCAT	39	-1.51	1
1759	CTAGCA	22	-1.58	1
1760	GCAGCA	28	-1.24	1
1761	GTCTGA	91	1.82	1
1762	ATGGGG	105	4.82	0.0460175
1763	GCTCAT	3	-3.28	0.322122
1764	GGATTA	2	-2.45	0.18407
1765	TTAGTG	56	-0.34	1
1766	TTTGCT	46	-0.81	1
1767	TTTGAA	1	-2.65	0.0920349
1768	ACCTTG	62	-0.09	1
1769	GGAAAG	2	-2.93	0.18407
1770	CCACTG	83	1.31	1
1771	CTGTGT	75	1.24	1
1772	TGTAAA	37	-1.5	1
1773	GTCGGT	0	-3.47	0.0460175
1774	GGTGGG	49	0.64	1
1775	GGGCCA	78	1.1	1
1776	TCCAAG	58	0.63	1
1777	AAGTCG	91	1.65	1
1778	TCGCTC	105	3	0.0460175
1779	CTCGTA	105	2.17	0.0460175
1780	TTGGTG	53	-0.44	1
1781	GCGTTT	21	-1.2	1
1782	TTTGAC	59	-0.14	1
1783	AAGGCG	49	0.27	1
1784	GCGTTC	105	2.4	0.0460175
1785	TTCTTT	58	-0.32	1
1786	GACTTG	0	-3.47	0.0460175
1787	TTGTGG	40	-1.29	1
1788	GAGGGG	105	4.8	0.0460175
1789	GGGCAC	104	3.91	0.0920349
1790	TCCGTC	74	1.17	1
1791	GTCAGA	4	-2.15	0.552209
1792	GACACT	100	1.75	0.874332
1793	CTGGCC	103	2.3	0.18407
1794	GCCCAG	63	1.31	1
1795	TTCTAC	98	2.14	1
1796	ATCCAC	105	3.8	0.0460175
1797	CACTTT	40	-0.84	1
1798	GCCATC	105	2.3	0.0460175
1799	ATCTAC	50	0.71	1
1800	TACTGC	105	5.14	0.0460175
1801	TGCAGA	56	-0.01	1
1802	AGAGGC	0	-4.49	0.0460175
1803	AAACAA	1	-2.23	0.0920349
1804	AGGATT	77	1.4	1
1805	ATTTCT	2	-2.48	0.18407
1806	AAAACC	16	-1.86	1
1807	GGGGCA	103	3.94	0.18407
1808	GCGCTG	74	1.49	1
1809	CTGAGC	75	1.13	1
1810	CAGACT	9	-2.13	1
1811	ACTACG	58	0.5	1
1812	ACGGAG	103	2.8	0.18407
1813	TTTCTG	91	1.68	1
1814	TTCTAT	0	-2.35	0.0460175
1815	GCCCTC	98	1.92	1
1816	CTCCCC	96	2.43	1
1817	TTCGTG	105	2.76	0.0460175
1818	GTGCCC	105	3.81	0.0460175
1819	AATCCG	3	-2.69	0.322122
1820	CCGATG	95	2.86	1
1821	ATGGTC	63	1.08	1
1822	CCCTCA	81	1.22	1
1823	ACTCCA	29	-1.53	1
1824	AAGTTT	46	-0.59	1
1825	TTAGCT	37	-1.4	1
1826	TTAACT	3	-1.92	0.322122
1827	ACTTTT	3	-2.92	0.322122
1828	ACACCA	3	-1.79	0.322122
1829	TTAACC	42	-1.04	1
1830	GGACCT	0	-3.58	0.0460175
1831	CGGGCC	67	1.06	1
1832	ATGACC	46	-0.16	1
1833	CGGTAC	105	2.01	0.0460175
1834	ATCCAA	26	-0.91	1
1835	CAAGCC	42	-0.64	1
1836	GCCGAC	61	1.1	1
1837	TACCAC	75	0.63	1
1838	CACAAC	90	2.52	1
1839	CTCATC	82	1.84	1
1840	ATCGGT	82	1.5	1
1841	GGTGTC	53	1.06	1
1842	ACAGCT	3	-1.69	0.322122
1843	GTGGAC	104	2.62	0.0920349
1844	AGCGGC	91	2.81	1
1845	AAGATG	49	0.39	1
1846	ATGATC	49	0.6	1
1847	ACCCCC	75	1.17	1
1848	CCCGAG	104	4.54	0.0920349
1849	AGTGTC	88	1.32	1
1850	GTCTGT	88	1.26	1
1851	TGTGTC	87	1.91	1
1852	ATGCGG	84	1.24	1
1853	GCACAC	56	0.06	1
1854	AGCGTG	103	3.77	0.18407
1855	GACTTC	63	0.96	1
1856	TTCACG	105	2.88	0.0460175
1857	ACGAGG	98	2.31	1
1858	GGGACG	103	2.46	0.18407
1859	ACGGCC	104	3.53	0.0920349
1860	TCAACC	60	0.46	1
1861	ATGTTG	4	-1.8	0.552209
1862	TTGCGA	105	2.64	0.0460175
1863	CGAGCC	105	2.91	0.0460175
1864	GCCTCC	104	3.97	0.0920349
1865	TTGGCA	7	-1.93	1
1866	AAGGAT	35	-0.66	1
1867	GTCCCG	105	3.81	0.0460175
1868	CCGCTA	105	3.9	0.0460175
1869	CTACTG	93	1.58	1
1870	CCCTCC	100	2.7	0.874332
1871	TTGATC	77	1.15	1
1872	ATCTGG	71	0.73	1
1873	TGGGGG	61	-0.11	1
1874	GGGAGT	54	-0.13	1
1875	GACCGC	93	3.09	1
1876	CGCTTG	51	0.17	1
1877	TTCTTG	105	3.04	0.0460175
1878	TTGCAG	39	-1.23	1
1879	CAGGCT	61	-0.15	1
1880	GCTCTG	55	-0.23	1
1881	CGCTGG	96	2.77	1
1882	TGGCGC	99	2.02	1
1883	TTGACC	100	2.2	0.874332
1884	ACCACA	105	5.41	0.0460175
1885	ACATCC	6	-1.99	1
1886	CATCCG	63	0.64	1
1887	CCGGGG	103	3.85	0.18407
1888	GTCCTG	105	2.45	0.0460175
1889	AATGAC	28	-1.16	1
1890	CTCTTG	60	-0.53	1
1891	GATTGC	46	-0.91	1
1892	TGCCAC	91	1.96	1
1893	CATAAC	31	-0.9	1
1894	AGGAGT	42	-1.23	1
1895	CACTCC	100	2.7	0.874332
1896	AGCGAG	64	0.78	1
1897	GCTGTG	105	2.84	0.0460175
1898	ATGGCC	64	1	1
1899	AATGCC	105	4.59	0.0460175
1900	GCGTCA	15	-1.83	1
1901	TCACTG	105	4.06	0.0460175
1902	GGTCGC	49	0.78	1
1903	GAGGGA	89	1.63	1
1904	GGAAGG	0	-1.76	0.0460175
1905	ACTCGT	39	-1	1
1906	CTCGGG	85	1.7	1
1907	GGGGCC	104	3.51	0.0920349
1908	GCCTTG	60	-0.67	1
1909	TTCAGC	105	5.19	0.0460175
1910	CGGCCA	98	3.59	1
1911	ACAGCG	97	2.06	1
1912	GCGATG	57	0.18	1
1913	ATGATT	8	-2.21	1
1914	ATTCGA	13	-1.75	1
1915	GATGGC	82	1.53	1
1916	GGCCTC	102	3.3	0.322122
1917	TTCTGG	105	4.07	0.0460175
1918	TGGCTG	104	3.04	0.0920349
1919	ATCGAC	60	0.76	1
1920	GACCTA	95	1.76	1
1921	TCTGAC	104	4.96	0.0920349
1922	TACTCC	105	4.11	0.0460175
1923	TCCGTG	101	2.82	0.552209
1924	GCTTTG	1	-2.97	0.0920349
1925	TTGCTC	46	-0.55	1
1926	CTCATG	104	3.51	0.0920349
1927	CTCTGC	102	3.33	0.322122
1928	TGCCTC	101	2.82	0.552209
1929	CGCAGT	81	0.64	1
1930	ATGTGT	49	0.26	1
1931	TGTGCT	45	-0.25	1
1932	GCTAAG	0	-4.38	0.0460175
1933	GCAGGG	102	3.06	0.322122
1934	CTTTCG	85	1.44	1
1935	GATCTC	34	-0.52	1
1936	GGACAC	89	1.48	1
1937	CACGAA	40	-1.06	1
1938	CAGCCG	73	1.33	1
1939	CCGTAT	6	-1.7	1
1940	TATGTG	105	2.3	0.0460175
1941	GGAGCC	76	1.28	1
1942	TACAGC	102	3.79	0.322122
1943	ATCCCG	82	1.46	1
1944	CCGTCC	98	3.16	1
1945	ATGGGA	1	-3.08	0.0920349
1946	CTGCGA	67	1.14	1
1947	CGATGC	102	3.44	0.322122
1948	TGCTTC	105	4.19	0.0460175
1949	TTCATC	89	1.56	1
1950	GGCAAC	73	0.68	1
1951	AACGCT	95	1.93	1
1952	ATAGAG	48	-0.63	1
1953	TTTATC	20	-1.9	1
1954	ATCATC	64	1.06	1
1955	GGTGTT	34	-1.05	1
1956	GAATCC	60	0.42	1
1957	TCCGAC	96	2.05	1
1958	GACATC	101	2.15	0.552209
1959	GCTGAC	92	1.7	1
1960	CAGCCC	87	1.71	1
1961	CCCCAG	93	1.69	1
1962	CTCTCA	99	1.99	1
1963	CTAACC	74	0.93	1
1964	AACACT	11	-2.22	1
1965	ACTGGG	65	0.3	1
1966	GGGAAG	46	-0.89	1
1967	GCACGG	97	2.57	1
1968	GGGCCG	90	2.69	1
1969	CCGGCC	103	3.98	0.18407
1970	GCCAGT	86	1.78	1
1971	GTGCAG	105	2.21	0.0460175
1972	AGTGGG	42	-0.61	1
1973	CCCCTT	72	1.16	1
1974	CCAGTC	25	-1.73	1
1975	ACCCCT	14	-2.14	1
1976	CACAGG	45	-0.63	1
1977	ACAGGG	96	1.7	1
1978	GGGTGC	101	3.15	0.552209
1979	TGCCCA	39	-0.71	1
1980	GTGTAA	49	0.57	1
1981	GTGAAG	49	0.25	1
1982	TCTCGA	0	-3.98	0.0460175
1983	CGAGCG	102	3.29	0.322122
1984	GCGAAG	7	-1.89	1
1985	CGCTAT	66	1.21	1
1986	GGAGAG	9	-1.94	1
1987	TTTGCG	96	2.15	1
1988	GCGACG	91	2.03	1
1989	ACGGTC	97	1.86	1
1990	AAGGCC	49	0.51	1
1991	AACCAA	28	-1.45	1
1992	GTCGCC	61	0.09	1
1993	ATTAAG	3	-2.36	0.322122
1994	AAAATC	3	-2.81	0.322122
1995	ATAAAT	3	-2.14	0.322122
1996	GCCTTA	6	-1.94	1
1997	GAGATA	28	-1.38	1
1998	TTACAG	38	-1.36	1
[truncated: 1,925 more rows]

## Sheet: C57BL6_TS20_vs_CD1_TS19
	Codon Pair	Stat	Effect Size	p-value
0	ATGTCT	0	-4.82	1
1	TCTCCA	53	0.58	1
2	CCACTT	1	-2.39	1
3	CTTATA	0	-1.82	1
4	ATAAGA	0	-9.32	1
5	AGAAGC	16	-0.7	1
6	AGCATT	0	-2.49	1
7	ATTGTC	0	-4.71	1
8	GTCGAT	0	-4.95	1
9	GATATC	17	-0.72	1
10	ATCACT	58	2.18	1
11	ACTGAA	0	-7.23	1
12	GAAGTT	0	-5.74	1
13	GTTTTC	60	3.74	1
14	TTCAAT	1	-3.94	1
15	AATCAA	0	-3.84	1
16	CAATAT	3	-1.35	1
17	TATGCA	0	-6.9	1
18	GCATCA	1	-1.41	1
19	TCACAA	0	-1.78	1
20	CAAAGT	5	-1.03	1
21	AGTTGT	0	-3.69	1
22	TGTGAT	0	-1.03	1
23	GATGGA	0	-3.81	1
24	GGAGCA	9	-1.11	1
25	TCACTT	0	-1.43	1
26	CTTAGC	56	2.27	1
27	AGCAAG	60	7.24	1
28	AAGAAA	0	-6.82	1
29	AAAGAC	0	-7.39	1
30	GACCTG	60	6.07	1
31	CTGAAA	0	-9.13	1
32	AAAAAC	0	-9.34	1
33	AACCTC	29	-1.7	1
34	CTCCTT	0	-8.75	1
35	CTTGAG	0	-1.69	1
36	GAGAGA	0	-4.44	1
37	AGAGAA	0	-6.55	1
38	GAACTT	0	-6.1	1
39	CTTGGA	0	-3.78	1
40	GGAGAT	0	-4.27	1
41	GATGTC	35	0.25	1
42	GTCCTT	2	-2.77	1
43	CTTCAG	8	-0.72	1
44	CAGAGA	5	-2.33	1
45	AGACCA	0	-7.86	1
46	CCACAT	0	-1.82	1
47	CATGAC	9	-1.21	1
48	GACCCT	60	8.55	1
49	CCTGAG	30	0.7	1
50	GAGACG	60	6.09	1
51	ACGATA	0	-3.05	1
52	ATAGAC	59	3.3	1
53	CTGACC	60	6.75	1
54	ACCCTA	60	4.89	1
55	CTAGAA	0	-1.89	1
56	CTTCTG	28	0.64	1
57	CTGGAT	28	-0.63	1
58	GATCGC	32	0.31	1
59	CGCGAC	60	7.26	1
60	GACTGC	60	5.47	1
61	TGCAAC	60	2.96	1
62	AACGGG	52	1.88	1
63	GGGCGT	4	-2.05	1
64	CGTGTT	0	-6.73	1
65	GTTGAT	0	-4.58	1
66	GATTTC	32	0.49	1
67	TTCAAC	60	6.62	1
68	AACGAA	26	-0.52	1
69	GAATTC	2	-2.45	1
70	TTCCTC	60	6.6	1
71	CTCCTG	30	-0.32	1
72	CTGTTC	60	5.9	1
73	TTCCTT	0	-3.45	1
74	CTTTTC	16	-0.66	1
75	TTCAAG	2	-2.84	1
76	AAGATT	0	-7.3	1
77	ATTGCT	1	-4.46	1
78	GCTCAA	0	-6.25	1
79	CAAGCT	30	-0.34	1
80	GCTTGC	60	4.83	1
81	TGCTAT	4	-2.04	1
82	TATTAT	0	-7.28	1
83	TATGCT	60	3.27	1
84	GCTCTC	31	-0.02	1
85	CTCGAT	29	-1.31	1
86	GATCAG	0	-4.04	1
87	CAGGCC	60	7.46	1
88	GCCGCA	40	0.76	1
89	GCAGAG	59	2.64	1
90	GAGCTA	24	-0.42	1
91	CTAGGC	60	4.61	1
92	GGCGAG	60	5.93	1
93	GAGAAG	13	-0.17	1
94	AAGAGA	0	-5.71	1
95	AGAGCC	0	-5.76	1
96	GCCCTG	60	4.65	1
97	CTGCCC	60	8.42	1
98	CCCAAT	58	2.29	1
99	AATGAA	0	-5.22	1
100	GAAAAG	0	-9.7	1
101	AAGAGG	4	-2.68	1
102	AGGAAC	0	-3.82	1
103	AACCTG	60	8.16	1
104	CTGTCA	60	6	1
105	CAAGAT	0	-2.56	1
106	CGCAGG	24	-0.02	1
107	AGGCAA	49	0.46	1
108	CAAGAA	0	-3.98	1
109	GAAGAC	0	-3.28	1
110	GACCAA	37	-0.02	1
111	CAAAGG	0	-3.1	1
112	AGGAGA	0	-7.57	1
113	AGATTC	0	-4.32	1
114	TTCGAG	56	1.7	1
115	GAGCCC	60	8.16	1
116	CCCCGA	60	11.06	1
117	CGAAGC	60	6.32	1
118	AGCAGA	0	-3.99	1
119	AGACAA	0	-3.42	1
120	CAACTG	40	0.92	1
121	CTGGAC	60	8.56	1
122	GACGAA	3	-1.94	1
123	GAAGAA	0	-7.97	1
124	GAACCT	2	-1.26	1
125	CCTGGG	59	4.64	1
126	GGGCGC	60	3.78	1
127	CGCCGA	37	0.39	1
128	AGCTGG	60	4.9	1
129	TGGCAG	12	-1.96	1
130	CAGAAG	2	-3.29	1
131	AGACGT	0	-3.13	1
132	CGTGAG	60	5.22	1
133	GAGCAG	60	11.96	1
134	CAGGAG	60	10.52	1
135	GAGGAG	60	3.76	1
136	GAGCGC	60	6.37	1
137	CGCGCT	60	4.03	1
138	GCTGAG	11	-1.42	1
139	CAGCGG	60	11.42	1
140	CGGCTG	60	7.05	1
141	CTGGAG	60	8.47	1
142	CAGCGC	60	8.53	1
143	CGCTAC	60	4.68	1
144	TACAGG	5	-1.92	1
145	AGGCAG	46	0.99	1
146	CAGCAC	60	6.7	1
147	CACCGC	60	6.97	1
148	CGCGAT	60	7.55	1
149	GATGAA	0	-8.92	1
150	GAAGAG	0	-8.33	1
151	AGACTG	0	-10.1	1
152	CTGCAA	56	2.03	1
153	AGGCGA	0	-4.46	1
154	CGAGAA	0	-2.75	1
155	GAACTG	19	-1.38	1
156	GAGGAA	0	-4.85	1
157	GAACGC	60	8.93	1
158	CGCCTT	18	-0.67	1
159	CTTGCA	0	-3.53	1
160	GAGAAA	0	-4.92	1
161	AAAGAG	2	-2.79	1
162	GAGCCG	60	7.61	1
163	CCGCTT	57	1.88	1
164	CTTGGC	56	1.73	1
165	GGCTGG	60	5.26	1
166	TGGAGT	0	-3.3	1
167	AGTAAG	0	-3.08	1
168	AAGGGT	0	-4.89	1
169	GGTCGT	1	-3.2	1
170	CGTGAC	59	3.24	1
171	GACGCG	59	1.25	1
172	GCGGAG	60	4.35	1
173	GAGTTT	2	-2.44	1
174	TTTTCT	0	-4.87	1
175	TCTGAG	60	4.09	1
176	GAGGTA	40	0.51	1
177	GTAGAG	41	0.55	1
178	GAACAG	0	-1.95	1
179	CAGCAA	11	-0.74	1
180	CAAGAG	8	-1.27	1
181	GAGAGG	45	1.1	1
182	CAGGAA	26	-0.43	1
183	GAACTC	2	-2.12	1
184	CTCAAG	19	-0.86	1
185	AAGGGC	5	-1.05	1
186	GGCAAG	5	-0.9	1
187	GGCCAA	0	-4.69	1
188	CAAACA	0	-2.21	1
189	ACAGAA	6	-1.5	1
190	AGAAGG	0	-7.64	1
191	AGGCTG	60	1.61	1
192	CTGCAG	60	10.16	1
193	AAGCGC	10	-0.22	1
194	CTACGC	4	-2.11	1
195	CGCGAA	60	1.91	1
196	GAACCC	60	8.2	1
197	CCCCTG	60	7.09	1
198	CTGCTA	60	6.82	1
199	CTAAGG	22	-0.44	1
200	AGGCGC	60	4.22	1
201	GATCTG	60	3.95	1
202	GAGTTG	3	-2.28	1
203	TTGAGG	2	-2.21	1
204	GAACAA	0	-2.1	1
205	CGCGAG	60	1.77	1
206	CAGAGG	60	4.46	1
207	GAGCTG	60	6.01	1
208	CTGAGG	60	3.03	1
209	CTGAAT	60	4.85	1
210	AATCGA	0	-8.93	1
211	CGAAGG	0	-3.73	1
212	GAGCAA	2	-1.9	1
213	AGGCGT	55	1.28	1
214	CTAAGA	0	-2.6	1
215	AGACGC	4	-1.36	1
216	CTGGCT	60	4.55	1
217	GAGGAC	60	7.41	1
218	GACGAG	60	2.59	1
219	CTGACG	60	6.17	1
220	ACGCGG	60	5.01	1
221	CGGATC	60	7.69	1
222	ATCCGG	60	2.5	1
223	CGGGAA	44	1.16	1
224	CCCGAC	60	5.58	1
225	GAGAGC	60	6.6	1
226	ATTACC	0	-2.3	1
227	ACCCAG	60	6.16	1
228	AGGTGG	17	-0.65	1
229	CAGTGG	58	3.13	1
230	CAGCTC	60	9.58	1
231	CTCGAA	0	-5.82	1
232	GAAAAC	0	-3.83	1
233	AACGAG	60	3.52	1
234	GAGGCA	60	4.12	1
235	GCAGAC	2	-2.76	1
236	GACGCC	60	6.12	1
237	GCCCGT	51	0.84	1
238	CGTCAG	22	-0.7	1
239	CAGAAC	60	3.4	1
240	AACAAG	3	-3.01	1
241	AAGGTC	3	-2.43	1
242	GTCTAC	60	5.9	1
243	TACTCT	4	-1.68	1
244	TCTAGG	0	-4.46	1
245	AGGCCT	55	0.75	1
246	CCTAGC	60	5.45	1
247	AGCAGG	50	0.82	1
248	AGGCTT	0	-4.63	1
249	CTTCGC	60	2.5	1
250	CGCCAG	60	7.49	1
251	CTGGGG	60	7.73	1
252	GGGGAG	60	9.06	1
253	GAGCGT	3	-2.75	1
254	CTCCGG	49	0.97	1
255	CGGGAG	60	6.83	1
256	CGCCGC	48	1.35	1
257	GACCTC	60	11.51	1
258	CTCCAA	1	-1.04	1
259	CAACAG	53	0.63	1
260	CGTCCC	3	-2.97	1
261	CCCGCT	47	0.75	1
262	GAGGCG	60	6.47	1
263	GCGCGC	60	5.89	1
264	CGCAAC	60	4.55	1
265	AACCAG	60	7.38	1
266	TGGGAG	60	4.78	1
267	AGGCCG	60	6.87	1
268	CCGCAG	60	11.63	1
269	CGGGCG	60	7.06	1
270	CGCCTG	60	4.28	1
271	CGGTTC	60	4.73	1
272	TTCCGC	60	3.43	1
273	GACAGG	60	4.56	1
274	AGGGAG	60	5.15	1
275	CGCTTC	60	7.78	1
276	TTCCGG	60	3.78	1
277	AAGCTG	35	0.61	1
278	CAACGA	0	-3.9	1
279	CGAGCA	49	0.95	1
280	GAGCTC	60	8.22	1
281	CTCCAG	60	8.79	1
282	CAGGAC	60	6.19	1
283	GACAGC	60	4.04	1
284	AGCCTC	60	6.38	1
285	CTCCTA	60	4.37	1
286	CTAGAT	60	7.9	1
287	CGACTC	60	5.15	1
288	CGAGAG	60	4.28	1
289	GAGCCA	60	8.98	1
290	CCAAAC	0	-2.41	1
291	AACAGG	60	2.67	1
292	AGGAGC	56	2.06	1
293	AGCCGG	60	13.21	1
294	CGGCAA	56	2.03	1
295	AGGGAA	0	-7.43	1
296	GAAAGC	52	0.88	1
297	AGCCAG	60	8.31	1
298	CGCACA	60	7.48	1
299	ACACTG	58	3.66	1
300	CTGTAC	60	4.91	1
301	TACGCC	50	0.99	1
302	GCCAAA	0	-6.5	1
303	AAACCC	5	-0.86	1
304	CCCAGC	60	10.27	1
305	CAGCGT	44	1.51	1
306	CGTAGG	3	-2.39	1
307	GAACGG	55	1.55	1
308	CTGTTG	8	-1.85	1
309	TTGCAA	43	0.29	1
310	CAGCAG	60	5.69	1
311	AGGAAA	0	-8.79	1
312	AAACAC	0	-8.04	1
313	GAGGAT	2	-2.57	1
314	AAGCGG	43	0.63	1
315	CAAGAC	56	1.05	1
316	CAGCGA	4	-1.04	1
317	GAAAGG	0	-5.31	1
318	AGGAGG	0	-7.19	1
319	CAGTAT	0	-4.06	1
320	TATCAG	0	-2.67	1
321	GAGCGG	60	9.28	1
322	GAAAGA	0	-4.88	1
323	CTGCGG	60	5.17	1
324	CGGGAT	60	11.5	1
325	GAAGAT	0	-9.03	1
326	AGGGAT	55	1.36	1
327	AAATGG	0	-9.19	1
328	TGGCAA	44	-0.02	1
329	CAACCA	0	-2.43	1
330	CCAAGG	17	-1.86	1
331	AAAGAA	0	-8.96	1
332	GAAAAT	0	-6.17	1
333	GTTCGT	0	-3.97	1
334	CGTAGT	52	0.4	1
335	AGTAAC	0	-1.98	1
336	AGGCTC	0	-3.44	1
337	CTCTTC	60	6.53	1
338	TTCACC	38	1.2	1
339	ACCAAA	0	-7.88	1
340	AAACGC	13	-0.37	1
341	CGCAGA	0	-11.13	1
342	AGAGGG	0	-4.67	1
343	GGGGAT	28	-0.64	1
344	GATGAG	11	-2.28	1
345	CCCATC	60	7.19	1
346	ATCCAG	60	6.38	1
347	CAGCTG	60	9.69	1
348	CTGGAA	60	8.82	1
349	GATTCT	0	-3.13	1
350	TCTCAG	0	-4.13	1
351	GAGCGA	3	-2.32	1
352	CAGGAT	57	2.46	1
353	GATCGG	4	-2.11	1
354	CGGCGG	55	1.14	1
355	CGGCCT	60	8.86	1
356	CCTCTG	60	9.69	1
357	AGAGAG	0	-3.33	1
358	CGTCGA	0	-3.69	1
359	CGACAG	4	-1.27	1
360	GACCGT	59	3.66	1
361	CAGATC	60	4.11	1
362	ATCCTA	24	-0.51	1
363	CTAGAG	60	3.51	1
364	CAGTTT	32	0.14	1
365	TTTCAG	0	-5.86	1
366	GAGCAC	60	10.21	1
367	CACCAA	0	-1.78	1
368	CAACGG	60	8.62	1
369	GAAGCC	0	-2.82	1
370	GCCAGA	0	-4.47	1
371	AGAAGA	0	-8.93	1
372	AGACGA	0	-6.28	1
373	CGAGAT	0	-4.78	1
374	ACGTTC	60	4.45	1
375	TTCCAG	60	7.21	1
376	CAGGGA	22	-0.28	1
377	GGAGAA	0	-5.24	1
378	GAATCG	60	3.74	1
379	TCGAGA	0	-3.44	1
380	AGACGG	0	-2.92	1
381	GAGGGC	60	6.28	1
382	AAGTTC	3	-3.4	1
383	CGGACA	58	2.82	1
384	AGGCGG	60	4.09	1
385	CGGCGT	55	1.18	1
386	CGTCAA	0	-3.93	1
387	TTCCAA	3	-1.05	1
388	CACCTC	58	3.05	1
389	CTTCGG	33	0.05	1
390	CGGCAG	60	9.79	1
391	GAATGC	58	2.2	1
392	TGCGAC	60	6.41	1
393	GACAGA	0	-4.85	1
394	AGAAAA	0	-6.07	1
395	AAATCT	0	-9.24	1
396	TCTCGT	0	-2.96	1
397	CGTGAA	0	-4.62	1
398	CGGGAC	60	3.52	1
399	GACCAG	60	6.25	1
400	TTCCGT	60	6.63	1
401	CGTCGG	35	0.29	1
402	CGCCAC	60	6.55	1
403	CACCTG	60	5.76	1
404	GAACGT	0	-1.82	1
405	CCATCC	60	8.4	1
406	TCCCGC	60	3.11	1
407	CGCCGG	58	1.48	1
408	CACCAG	60	7.11	1
409	CCATTC	60	3.97	1
410	AGATCA	0	-6.6	1
411	TCATTC	56	0.89	1
412	CTCAGA	60	3.43	1
413	AAATTC	0	-4.52	1
414	TTCCAT	1	-1.59	1
415	CATGAG	60	7.94	1
416	CGTGGC	60	6.16	1
417	CGTTTG	6	-1.29	1
418	AGGGTG	60	3.03	1
419	GTGGAG	60	5.2	1
420	CAGCTT	60	4.25	1
421	CGCGGA	60	2.32	1
422	GGACAG	3	-1.99	1
423	GAATGT	1	-1.07	1
424	TGTGAC	54	2.45	1
425	AAATTA	0	-4.77	1
426	TTACAC	0	-3.78	1
427	CACCGG	60	6.18	1
428	GAACTA	0	-4.26	1
429	GAGGTC	60	3.54	1
430	GTCCGC	5	-1.2	1
431	AGAAAG	0	-9.26	1
432	AAGCTC	0	-3.94	1
433	CTCCGC	60	3.73	1
434	CTCAGG	0	-5.63	1
435	CGCCGT	4	-1.22	1
436	CGTCAT	6	-1.44	1
437	GAGTTC	60	7.24	1
438	AAGCAG	6	-1.31	1
439	CTGCGC	60	6.23	1
440	CGCCTC	60	5.79	1
441	GAACCG	60	2.58	1
442	CCGGAC	60	8.07	1
443	CTCCGT	60	2.52	1
444	TGCGTC	55	1.76	1
445	GTCGAG	60	2.3	1
446	GACAGT	56	1.54	1
447	AAGATC	4	-1.34	1
448	ATCCGC	17	-0.22	1
449	AGGGAC	59	2.38	1
450	GGACTG	58	3.45	1
451	CTTGAC	0	-2.8	1
452	CTCGAC	60	3.71	1
453	AAAGTC	0	-8.89	1
454	GTCCGT	45	0.63	1
455	CAAGGG	55	0.98	1
456	GGGCTC	60	9.61	1
457	CTCGGC	60	3.89	1
458	CGGCGC	60	8.68	1
459	CGTCTC	60	3.25	1
460	CTCCAT	54	0.91	1
461	CGGTGC	7	-1.55	1
462	TGCCTG	60	7.92	1
463	CAATTT	0	-2.74	1
464	TTTCGC	60	6.1	1
465	CGCTTT	0	-4.62	1
466	TTTGAG	32	0.39	1
467	CAGTTG	0	-5.09	1
468	TTGAGA	0	-7.18	1
469	AGACAG	7	-1.15	1
470	AGAGTC	0	-9.29	1
471	GAGCTT	0	-3.74	1
472	CTTCGT	0	-3.21	1
473	CTGCTG	60	7.19	1
474	CTGCAC	43	1.61	1
475	CAGGTG	60	7.2	1
476	GTGGGT	60	3.45	1
477	GGTGGC	15	-0.34	1
478	GGCAGG	2	-2.89	1
479	CGTCGT	0	-3.89	1
480	GACAAC	12	-2.05	1
481	AACAGA	0	-10.35	1
482	GAAGTA	0	-6.34	1
483	GAAGGG	56	2.99	1
484	GGGCAG	60	7.05	1
485	CGCCAA	0	-3.53	1
486	GTAGAA	0	-6.33	1
487	CACCCA	58	3.18	1
488	CCACGC	60	5.6	1
489	TTGCGC	55	2.44	1
490	AAGCGA	0	-4.71	1
491	GATGGT	2	-1.49	1
492	GGTCAA	60	6.09	1
493	CAATAC	24	-0.37	1
494	TACCTG	60	6.85	1
495	TTTGCC	19	-0.51	1
496	GCCAGG	60	3.46	1
497	GATACG	10	-1.11	1
498	ACGATT	0	-4.82	1
499	ATTCGT	0	-3.14	1
500	CGTCGC	4	-0.76	1
501	CTACGT	4	-0.29	1
502	CAAAGA	0	-4.28	1
503	CAAATC	0	-7.27	1
504	ATCCGT	30	-0.07	1
505	ATCCTG	15	-1.25	1
506	GAGCCT	59	3.85	1
507	CCTGGT	4	-2.36	1
508	GGTACA	0	-2.93	1
509	ACACGC	52	1.77	1
510	GCCAAT	9	-1.67	1
511	AATGTC	40	0.73	1
512	GTCCCA	56	1.16	1
513	CCAGTG	58	3.25	1
514	GTGCGT	60	8.3	1
515	CGTTCC	60	3.26	1
516	TCCAGC	60	4.36	1
517	AGCCCT	60	5.81	1
518	CCTCTC	23	-0.41	1
519	CTCTAT	22	-0.46	1
520	TATGAG	60	4.83	1
521	GAGTAC	60	5.77	1
522	TACATC	35	0.47	1
523	AGGTCT	1	-1.5	1
524	TCTCAA	0	-1.76	1
525	TACCGC	36	0.67	1
526	CGCCCT	23	-0.32	1
527	CCTTAA	0	-3.82	1
528	ATGGAG	60	4.53	1
529	TTGCCT	55	0.66	1
530	CCTCCT	56	1.3	1
531	CCTCCG	60	4.49	1
532	CCGGGA	60	7.04	1
533	GGAAAC	0	-5.44	1
534	AACCGG	60	5.03	1
535	CGGAGG	60	12.02	1
536	AGGGTT	0	-5.62	1
537	GTTTCC	60	5.27	1
538	TCCATC	60	5.27	1
539	ATCAAT	0	-4.15	1
540	AATAAC	60	4.7	1
541	AACCCT	0	-4.09	1
542	CCTCAA	24	-0.4	1
543	GAGACA	60	4.43	1
544	ACATCT	37	-0.23	1
545	TCTGGC	60	3.08	1
546	GTTCCT	0	-6.12	1
547	CCTACC	56	1.97	1
548	ACCACC	60	6.94	1
549	ACCTCA	56	2.28	1
550	TCAGCC	60	5.9	1
551	GCCGGG	60	5.48	1
552	GGGTTT	0	-7.62	1
553	TTTCCC	24	-1.35	1
554	CCCACC	60	7.17	1
555	CAGTCA	17	-0.58	1
556	TCATCT	31	-0.2	1
557	TCTAAG	0	-7.71	1
558	ATCTCC	60	3.86	1
559	TCCTTG	18	-1.65	1
560	TTGAAG	0	-6.03	1
561	CGCTCC	60	8.24	1
562	TCCACC	60	6.31	1
563	ACCTAC	60	2.71	1
564	GCCTAC	60	4.55	1
565	CCTTCC	59	3.62	1
566	TCCATG	48	1.25	1
567	ATGATG	21	-0.86	1
568	ATGAGC	59	3.85	1
569	AGCAAC	60	8.66	1
570	AACCGC	40	0.42	1
571	CGCAGC	60	8.97	1
572	AGCTCA	56	2.8	1
573	TCAGGA	41	-0.02	1
574	GGAGGC	4	-2.26	1
575	GGCCAG	60	6.17	1
576	CAGTCC	57	3.13	1
577	TCCCTG	60	6.88	1
578	CTGCCG	60	5.8	1
579	CCGAGC	60	18.56	1
580	AGCTCC	60	5.43	1
581	TCCATT	30	-0.46	1
582	ATTCTC	60	2.86	1
583	AAGACC	19	-0.55	1
584	ACCTCC	60	7.39	1
585	TCCCTC	60	8.63	1
586	CTCAAC	60	6.58	1
587	CCTCCA	56	2.27	1
588	CCAGGT	38	0.23	1
589	GGTTCT	0	-7.37	1
590	TCTCTG	30	0.17	1
591	CAGAGC	60	5.27	1
592	AGCAAA	0	-3.53	1
593	AAACCA	0	-9.23	1
594	TCCAAC	60	4.39	1
595	CTCTCT	30	-0.41	1
596	TCTTCA	23	-0.38	1
597	TCAGTC	60	6.52	1
598	GTCCAC	18	-1.75	1
599	CACTAT	60	3.21	1
600	GCTGAT	22	-0.74	1
601	GAAGGC	60	2.99	1
602	AAGCCA	0	-2.46	1
603	CCACTC	60	5.65	1
604	CTCACG	60	7.75	1
605	ACGGAC	60	5.08	1
606	GACAAG	2	-2.88	1
607	AAGAAC	4	-2.58	1
608	AAGGAC	60	2.43	1
609	GACAAA	0	-8.47	1
610	AGGGGC	4	-2.21	1
611	GGTAAA	4	-1.37	1
612	AAAGGC	0	-4.69	1
613	GGCACA	60	9.6	1
614	ACAGGA	45	0.92	1
615	GGAACT	60	4.89	1
616	ACTCGG	60	4.11	1
617	ACCATG	60	6.42	1
618	ATGCTA	35	-0.15	1
619	AAAACT	0	-9.17	1
620	ACTCTT	0	-5.67	1
621	CTTCAA	0	-2.28	1
622	GGGTCT	13	-1.72	1
623	CAGAGT	56	2.83	1
624	AGTGAT	15	-0.72	1
625	GAAATG	0	-4.2	1
626	ATGGCA	43	0.83	1
627	GCAATA	0	-3.01	1
628	ATAGCA	0	-4.14	1
629	GCAAAT	0	-5.56	1
630	AATCAG	0	-2.78	1
631	CAGACA	29	-0.23	1
632	ACACCG	42	0.89	1
633	CCGAAC	60	3.26	1
634	AACTTG	0	-3.52	1
635	TTGATA	60	6.39	1
636	ATACCA	0	-1.43	1
637	CCATTT	13	-0.75	1
638	TTTGGA	0	-5.47	1
639	GGAGAC	60	3.99	1
640	GACGTG	60	5.04	1
641	GTGGTG	60	6.65	1
642	GTGGGC	60	3.71	1
643	GGCTGT	58	2.83	1
644	TGTCTG	0	-4.05	1
645	CTGGCG	60	5.54	1
646	GCGATT	0	-4.34	1
647	ATTCAC	0	-5.71	1
648	CACATA	3	-1.61	1
649	ATAAAG	0	-6.8	1
650	AAGAGC	0	-4.85	1
651	AGCTGT	60	4.89	1
652	TGTAGA	1	-1.83	1
653	AGGTTC	9	-1.01	1
654	CGTTTT	0	-7.56	1
655	TTTAAT	0	-6.36	1
656	AATCTG	2	-1.01	1
657	TTCATG	59	2.44	1
658	ATGCGT	60	4.62	1
659	CGTGTC	60	7.52	1
660	GTCTCC	60	4.03	1
661	TCCATA	0	-1.03	1
662	ATAAAC	0	-7.9	1
663	AACAAC	60	4.92	1
664	AACATT	0	-10.91	1
665	ATTGTG	12	-1.03	1
666	GTGAAA	1	-3.71	1
667	AAATGT	0	-3.44	1
668	TGTACA	0	-3.24	1
669	ACAAAA	0	-7.18	1
670	AAAATT	0	-8.99	1
671	CGTCAC	15	-0.71	1
672	CACTTG	18	-0.67	1
673	TTGAAA	0	-8.56	1
674	AAAGCT	0	-8.89	1
675	GCTGTT	0	-9.38	1
676	GTTAAT	0	-5.24	1
677	AATAAT	0	-5.01	1
678	AACCTT	0	-3.84	1
679	CTTGTA	0	-3.51	1
680	GTACTT	0	-4.79	1
681	CTTAGG	0	-7.82	1
682	AGGTTT	14	-0.73	1
683	TTTGGC	5	-0.88	1
684	GAGATG	6	-1.47	1
685	ATGAAG	3	-3.36	1
686	AAGTAC	2	-3.18	1
687	TACTTT	4	-2.48	1
688	TCTGTA	40	0.81	1
689	GTACAG	23	-0.48	1
690	CAGGTT	38	0.54	1
691	GTTCCC	60	5.89	1
692	CCCAGA	0	-2.98	1
693	GATGAT	0	-9.95	1
694	CGGAAT	52	1.03	1
695	AATTTT	0	-7.26	1
696	TTTATT	0	-7.92	1
697	ATTTAC	60	4.36	1
698	TACTTG	56	1.13	1
699	TTGGAA	0	-4.7	1
700	CTAATG	0	-4.47	1
701	ATGCAT	4	-1.38	1
702	CATGAT	0	-2.08	1
703	GGCGAT	36	0.29	1
704	GATCCA	0	-4.27	1
705	CCAGAA	0	-4.17	1
706	AGCCCC	60	6.21	1
707	CCCCCT	60	10.92	1
708	CCTATT	0	-6.56	1
709	ATTCCC	58	2.93	1
710	CCCTTA	36	-0.16	1
711	TTAGGC	0	-11.44	1
712	GGCGGT	4	-2.11	1
713	GGTGCA	54	2.21	1
714	GCAGAA	0	-3.16	1
715	GAATCA	0	-3.56	1
716	TCACAT	33	-0.22	1
717	CATCTT	0	-3.41	1
718	CTTTAT	0	-6.23	1
719	TATGAA	0	-4.36	1
720	GTAATA	0	-2.77	1
721	ATACAG	0	-1.3	1
722	CAGAAA	0	-7.49	1
723	GGCTGC	60	7.13	1
724	TGCTTT	60	8.09	1
725	TTTACT	0	-4.12	1
726	GTAATG	0	-10.38	1
727	ATGCAC	58	2.47	1
728	TTGATG	0	-2.21	1
729	CATAAA	0	-4.01	1
730	AACTCC	60	4.11	1
731	TCCAGT	56	1.33	1
732	AGTATC	56	1.22	1
733	ATCTGC	57	1.96	1
734	TGCAGG	54	1.34	1
735	GTGGAA	4	-2.46	1
736	GAAGTG	0	-2.31	1
737	GAATTT	0	-8.84	1
738	TTTATG	0	-8.02	1
739	ATGTTC	60	7.43	1
740	TTCTCC	60	6.78	1
741	TCCTAT	57	2.36	1
742	TATGGA	0	-5.28	1
743	AACTTT	0	-6.69	1
744	GGCTAT	0	-5.45	1
745	GGATTT	0	-8.94	1
746	TTTTCA	0	-2.98	1
747	CATCAG	0	-2.47	1
748	CAGTTA	0	-2.55	1
749	TTAAAA	0	-4.08	1
750	AAACCT	0	-3.39	1
751	CCTCTT	10	-0.62	1
752	AAAGCC	2	-2.61	1
753	GCCATT	60	3.8	1
754	ATTGAG	17	-0.54	1
755	CCATCT	56	1.39	1
756	TCTATG	59	4.25	1
757	ATGTTT	0	-4.26	1
758	ATGAAT	0	-7.56	1
759	AATATT	0	-4.64	1
760	ATTGCA	0	-5.47	1
761	GCACCT	56	1.97	1
762	CCAGAG	56	1.91	1
763	AGAACA	0	-4.13	1
764	ACAGAC	60	4.84	1
765	CCTGTC	60	6.31	1
766	GTCACA	0	-3.29	1
767	ACAAAT	0	-2.91	1
768	AATGTT	0	-6.25	1
769	GTTATT	0	-10.32	1
770	ATTACT	0	-10.18	1
771	ACTCCG	58	3.33	1
772	CCGCAA	49	0.39	1
773	CGAGTA	2	-2.41	1
774	GAATAC	60	4.99	1
775	TACCCG	60	5.91	1
776	CCGGCA	57	3.32	1
777	GCATTC	0	-1.73	1
778	TTCTTA	0	-2.5	1
779	TTATCC	21	-0.45	1
780	TCCCCT	56	3.19	1
781	CCTGAA	0	-1.81	1
782	GTTAGC	0	-2.58	1
783	ATTGGG	45	0.57	1
784	GGGGTT	0	-5.11	1
785	GCCAGC	60	6.97	1
786	AGCCAT	0	-2.9	1
787	CATGCA	0	-3.94	1
788	GCAACT	9	-0.82	1
789	ACTGTG	60	7.96	1
790	GTGCAA	55	0.91	1
791	CAACTT	0	-2.72	1
792	AAACTC	0	-5.71	1
793	AAGCCC	3	-2.58	1
794	CCCCGG	60	3.85	1
795	AGGTTG	60	5.01	1
796	AGAATG	0	-10.65	1
797	ATGAAA	0	-8.97	1
798	GAGTAT	0	-4.1	1
799	TATAAA	0	-12.12	1
800	AAAAAT	0	-8.55	1
801	AATATG	0	-7.14	1
802	ATGAGT	49	1.2	1
803	AGTACA	0	-1.33	1
804	ACATGG	52	0.46	1
805	TGGATA	5	-1.21	1
806	ATAGAA	0	-7.09	1
807	GAAAAA	0	-6.85	1
808	GATTAT	0	-5.53	1
809	TATTTA	0	-2.47	1
810	TTAAGA	0	-4.8	1
811	AGAAAC	6	-0.94	1
812	CTTATT	0	-9.43	1
813	ATTAAT	0	-9.44	1
814	AATCCA	0	-4.09	1
815	CCAAAA	0	-7.77	1
816	AAAATG	0	-8.82	1
817	ATGACA	0	-2	1
818	AAAAGG	0	-6.11	1
819	GATAAT	0	-7.6	1
820	AATAAG	0	-6.98	1
821	AAGGGA	0	-6.55	1
822	GGAAGT	4	-1.06	1
823	AGTAGT	40	-0.03	1
824	AGTATA	0	-5.2	1
825	CCAAGT	60	6.4	1
826	AGTGAA	0	-4.64	1
827	TCAAAT	0	-3.24	1
828	AATTCT	0	-3.3	1
829	TCTAGT	0	-3.66	1
830	AGTGCA	47	0.27	1
831	GCATTA	0	-3.86	1
832	TTAGAA	0	-3.17	1
833	CTTGAA	0	-4.58	1
834	AGGACA	1	-1.48	1
835	ACAACA	0	-1.84	1
836	ACATAC	0	-5.11	1
837	TACGAT	1	-4.24	1
838	GATATT	0	-8.78	1
839	ATTCAT	0	-9.03	1
840	CATCAC	40	0.44	1
841	CACAGA	0	-8.27	1
842	AAATAT	0	-13.87	1
843	GAAGCT	0	-7.01	1
844	GCTATT	0	-8.94	1
845	ATTTCA	0	-2.49	1
846	AATGAG	51	1.56	1
847	TATGGT	0	-4.53	1
848	GGTGAT	57	1.82	1
849	GATAAG	0	-7.51	1
850	AAGGAA	0	-8.31	1
851	GGCCGG	60	3.06	1
852	CGGGTC	15	-0.24	1
853	GTCATA	12	-0.82	1
854	CCAGTT	9	-0.6	1
855	GTTTTA	0	-3.31	1
856	TTAAAG	0	-7.38	1
857	AAGGTG	6	-0.63	1
858	GTGTTG	2	-2.7	1
859	TTGGAC	7	-1.97	1
860	CAAAAT	0	-6.7	1
861	AATTAT	0	-6.84	1
862	TATTCA	0	-1.68	1
863	TCAGAG	56	1.76	1
864	GTATTT	0	-8.52	1
865	TTTTTA	0	-2.98	1
866	TTACCT	0	-1.3	1
867	CCTAAA	0	-11.8	1
868	AAAAGT	0	-3.93	1
869	AGTGAC	60	8.08	1
870	GACTCC	60	6.85	1
871	TCCACA	56	2.43	1
872	CCGCTG	60	7.69	1
873	GATGTT	0	-8.35	1
874	GTTCTC	0	-6.61	1
875	CCCCCC	60	7.4	1
876	CCCATT	0	-4.4	1
877	CACAGC	60	8.47	1
878	AGCCTG	60	7.52	1
879	CAGATA	0	-7.14	1
880	ATAGTA	0	-6.94	1
881	GAGAAT	0	-3.81	1
882	ATGCCA	60	8.21	1
883	CATTTA	0	-2.98	1
884	TTACCG	48	0.32	1
885	CCGAAG	2	-2.66	1
886	ACCTCT	56	1.86	1
887	AGGCCA	59	3.64	1
888	CATGAA	0	-3.81	1
889	TCATCG	56	1.48	1
890	TCGGAT	37	0.32	1
891	ATGCCC	60	7.41	1
892	CCCAAA	22	-0.58	1
893	AAACAT	0	-4.99	1
894	CATCCA	0	-5.1	1
895	CCAAGC	56	2.33	1
896	ATTTTA	0	-4.44	1
897	AAAATA	0	-7.69	1
898	ATAAGC	47	0.3	1
899	CAACAA	0	-1.61	1
900	AATAGG	0	-6.63	1
901	CGTAAA	0	-5.38	1
902	ATGGAA	0	-3.25	1
903	AAATCG	0	-3.94	1
904	TCGCCA	60	4.84	1
905	CATTTT	0	-6.16	1
906	TCAGAT	1	-1.46	1
907	GATGTG	46	1.45	1
908	GTGTTA	9	-0.81	1
909	TTAATA	0	-3.2	1
910	ATAATA	0	-4.27	1
911	ATACCT	0	-2.85	1
912	CCTGAT	41	0.66	1
913	GATAAA	0	-7.4	1
914	CCCTTC	60	8.73	1
915	TTCGAA	48	1.16	1
916	GATTTA	0	-3.41	1
917	TTAAAC	0	-4.35	1
918	AACACA	0	-2.33	1
919	AAAGGG	0	-7.67	1
920	GGGAGA	48	0.53	1
921	AGACCT	0	-2.43	1
922	CCTCCC	60	8.22	1
923	ATCGAG	60	3.7	1
924	GAGTTA	0	-4.5	1
925	TTAAGG	0	-6.01	1
926	TCTTGG	0	-1.74	1
927	TGGGAA	17	-0.59	1
928	AGACAT	0	-5.62	1
929	CATCCT	2	-1.36	1
930	CCTACT	20	-0.46	1
931	ACTGAC	0	-4.09	1
932	GACGTT	0	-3.88	1
933	GTTGCC	0	-9.32	1
934	GCCTGT	60	5.44	1
935	TGTAGT	11	-0.59	1
936	AGTCTC	54	0.86	1
937	CTCCGA	4	-1.83	1
938	CGAAAG	0	-4.14	1
939	GTGGCT	58	2.84	1
940	GCTTTT	1	-3.31	1
941	TTTGCA	27	-0.19	1
942	GCACAA	0	-9.74	1
943	CAAAAA	0	-8.24	1
944	GACTAC	49	1.35	1
945	TACACC	60	3.6	1
946	ACCATA	14	-0.72	1
947	GTTTGC	26	-0.48	1
948	TGCAAA	0	-2.78	1
949	AAAGCA	0	-10.37	1
950	GAAACT	0	-7.77	1
951	ACTACA	0	-5.81	1
952	TTCAAA	0	-5.94	1
953	CTCAGC	60	7.2	1
954	AAGAGT	0	-5.15	1
955	AGTGGT	1	-2.15	1
956	GGTCTT	0	-5.48	1
957	CTTGAT	0	-3.99	1
958	GATCCT	0	-3.93	1
959	CCTTTT	0	-1.3	1
960	TTTCTA	0	-3.92	1
961	AACATA	0	-2.11	1
962	AACAGC	60	6.37	1
963	ATGTCA	56	3.07	1
964	TTCAGA	0	-6.97	1
965	AAGAAG	1	-3.68	1
966	AAAGAT	0	-9.14	1
967	GATCAT	0	-4.36	1
968	GGATAC	31	-0.24	1
969	TACAGA	0	-9.35	1
970	AGAAAT	0	-4.82	1
971	AATCTA	0	-3.85	1
972	CTAAGC	47	0.32	1
973	AGCACG	60	5.67	1
974	ACGTCA	0	-2.03	1
975	TCAAGT	0	-2.32	1
976	GAGATT	0	-7.43	1
977	TTAGAG	0	-3.71	1
978	GAGCAT	60	6.37	1
979	GATCAA	0	-2.41	1
980	CCTTAC	56	0.72	1
981	TACCCA	30	-0.44	1
982	CCAGGA	6	-1.56	1
983	GGACAT	0	-3.14	1
984	CATTCA	1	-0.91	1
985	TCAGGG	56	2.12	1
986	TCTGCA	29	-0.32	1
987	GCAGGA	56	1.4	1
988	GGATCT	0	-3.16	1
989	TCTGAT	60	3.96	1
990	GATGCA	0	-3.96	1
991	GCAACA	0	-3.13	1
992	TGGGCT	60	7.4	1
993	GCTGAA	0	-5.59	1
994	ACAGTC	0	-2.88	1
995	GTCCAG	60	9.07	1
996	CAGATG	60	8.48	1
997	ATGGTA	60	10.15	1
998	GTAAAC	0	-5.32	1
999	AGCTTG	60	4.03	1
1000	CCTGAC	60	9.48	1
1001	CTGATA	0	-6.83	1
1002	ATAACA	0	-1.84	1
1003	ACAGCC	60	8.97	1
1004	GCCACA	60	9.07	1
1005	ACAATA	0	-3.15	1
1006	ATAGTG	25	-0.41	1
1007	GTGATT	0	-4.14	1
1008	TCAGAC	59	3.99	1
1009	AGGAAG	2	-3.47	1
1010	AAGAAT	0	-8.43	1
1011	CTGTCG	60	5.05	1
1012	TCGCTT	60	1.8	1
1013	GATAGT	0	-3.04	1
1014	AGTGTT	2	-1.46	1
1015	AACTCA	55	0.44	1
1016	TCAGCA	56	1.13	1
1017	GCAAAC	10	-0.84	1
1018	AACAGT	3	-0.83	1
1019	AGTTTA	0	-4.76	1
1020	TTAAAT	0	-3.95	1
1021	AATACA	0	-4.21	1
1022	ACAAAG	0	-8.39	1
1023	ATCTTT	47	0.61	1
1024	GCAAGT	0	-2.92	1
1025	AATCCT	0	-2.89	1
1026	CCTGTT	0	-3.84	1
1027	GTTGTC	0	-5.8	1
1028	GTCAGC	58	2.73	1
1029	AGCCTA	60	4.7	1
1030	CTAACA	0	-1.72	1
1031	AAGCTT	0	-9.68	1
1032	CTTTCA	0	-2.43	1
1033	AATAAA	0	-7.47	1
1034	AAACTG	0	-8.38	1
1035	ATAACT	0	-2.57	1
1036	ACTGAT	0	-1.69	1
1037	AGTTTT	0	-2.08	1
1038	AAGCCT	0	-4.96	1
1039	CCTTCA	56	1.99	1
1040	CTGTCT	7	-2.31	1
1041	GACTCG	60	7.35	1
1042	TCGAAT	0	-6.55	1
1043	AATTTC	0	-7.85	1
1044	GATAGG	0	-4.75	1
1045	CCTAGT	24	-0.39	1
1046	AGTTCC	56	1.9	1
1047	TCCAAT	0	-1.44	1
1048	GATACT	0	-2.93	1
1049	ACTAAA	0	-5.97	1
1050	CTGTTT	0	-4.71	1
1051	TTTAGT	0	-1.87	1
1052	AGTAGC	56	1.19	1
1053	AGCAAT	45	0.22	1
1054	AAATTG	0	-6.32	1
1055	TTGTCC	0	-3.24	1
1056	TCCCAA	56	1.42	1
1057	CAAGGT	0	-2.85	1
1058	GGTCCT	0	-2.9	1
1059	AATGCA	0	-7.51	1
1060	TCACAG	54	0.64	1
1061	TCAGGT	56	1.26	1
1062	TCTAAT	0	-2.12	1
1063	AATAGA	0	-3.53	1
1064	AGATTA	0	-4.97	1
1065	TCCCAT	56	0.92	1
1066	CATAAT	0	-4.93	1
1067	AATGGA	0	-4.65	1
1068	GGAAAT	0	-6.21	1
1069	TCATAT	0	-1.76	1
1070	TATACT	0	-3.47	1
1071	ACTTCA	0	-1.59	1
1072	GATCTT	0	-4.35	1
1073	CTTAAT	0	-6.43	1
1074	AAGGTA	50	0.87	1
1075	GTATCC	60	5.72	1
1076	TCCCGA	51	1.04	1
1077	ATCGTC	42	0.74	1
1078	GTCTCA	27	-0.24	1
1079	TCAACA	0	-3.16	1
1080	ATATCT	0	-3.77	1
1081	CCTAAC	56	2.15	1
1082	AAGTTA	0	-8.46	1
1083	TCCCGT	0	-5.91	1
1084	CGTGAT	0	-3.57	1
1085	AGCTTC	60	3.48	1
1086	TTCGTT	1	-4.29	1
1087	TTAGCA	0	-3.19	1
1088	GCAAAG	0	-7.88	1
1089	AAGTCT	0	-6.61	1
1090	AAGTTG	0	-4.41	1
1091	CATTAT	0	-4.95	1
1092	TATCCT	0	-10.75	1
1093	ATCATT	26	-0.13	1
1094	GATCCC	0	-3.94	1
1095	CCCAAC	60	5.91	1
1096	GTTTCA	0	-5.45	1
1097	GCAAGG	0	-6.35	1
1098	CTGTCC	30	0.05	1
1099	AGCATC	28	0.09	1
1100	CCTATC	43	1.02	1
1101	ATCAAG	4	-1.45	1
1102	TTATCT	0	-3.61	1
1103	AATTCA	0	-2.37	1
1104	TTGAGT	0	-4.6	1
1105	AGTCGT	0	-3.48	1
1106	ATCTTC	60	4.48	1
1107	TTCTCA	43	0.15	1
1108	CCTAAT	0	-2.07	1
1109	TTATAC	0	-3.32	1
1110	TACCGT	54	1.42	1
1111	GGGATG	32	0.17	1
1112	TCTTCC	60	6.17	1
1113	CCTAAG	0	-12.33	1
1114	GGAATG	0	-3.65	1
1115	TCCGAT	15	-0.85	1
1116	TCAATG	6	-0.8	1
1117	GATATG	0	-7.95	1
1118	TTGAGC	60	4.85	1
1119	AGCCGT	33	0.5	1
1120	GAGTCT	0	-4.25	1
1121	ACTAAT	0	-6.08	1
1122	TTGTCA	0	-3.61	1
1123	TATGAT	2	-2.7	1
1124	AATATC	0	-5.41	1
1125	TCTTTA	0	-2.09	1
1126	TTAGAT	0	-5.18	1
1127	AACAAT	21	-0.35	1
1128	AATAGT	0	-2.15	1
1129	AGTTCG	60	3.59	1
1130	TCGGCA	60	5.36	1
1131	AGCAGT	56	1.35	1
1132	AGTCCT	50	0.17	1
1133	ACTGTC	8	-1.66	1
1134	GTCAAT	9	-1.72	1
1135	ACTACT	0	-1.3	1
1136	ACTACC	57	3.39	1
1137	ACCAAC	60	4.72	1
1138	AACGCA	60	4.24	1
1139	GCAGCG	60	5.42	1
1140	GCGGAA	60	3.64	1
1141	GGTACT	0	-8.31	1
1142	ACTAAG	0	-5.76	1
1143	AACATG	19	-1.38	1
1144	ATGCTG	60	3.39	1
1145	GACTCT	57	2.91	1
1146	AAACAG	0	-8.46	1
1147	GAATGG	0	-5.16	1
1148	TGGCTC	60	3.09	1
1149	CTCCCA	57	3.5	1
1150	CCAAAT	0	-4.25	1
1151	GTCCAA	0	-4.15	1
1152	CAAGGA	0	-2.83	1
1153	TCATCA	39	-0.06	1
1154	TCAGTG	58	3.13	1
1155	GTGACT	11	-1.27	1
1156	AATATA	0	-2.96	1
1157	ACACAT	0	-1.59	1
1158	CATCGC	40	0.44	1
1159	TCCTCA	56	2.27	1
1160	TCAAAC	0	-4.14	1
1161	AACTCG	60	5.22	1
1162	TCGGTA	56	2.35	1
1163	GTAAAT	0	-5.16	1
1164	TTTACA	0	-4.55	1
1165	ATTGAC	9	-1.59	1
1166	GACATT	25	-0.78	1
1167	TCAATA	0	-2.91	1
1168	GTACTC	60	4.7	1
1169	CTCAAA	0	-6.16	1
1170	AAATCA	0	-4.21	1
1171	TCAATT	0	-5.35	1
1172	TTAAGT	0	-4.71	1
1173	AGTAAA	0	-4.5	1
1174	GACCTT	60	6.32	1
1175	TTGTTT	0	-6.74	1
1176	TCTAAA	0	-5.38	1
1177	TCAGAA	41	0.03	1
1178	CTCTAC	60	7.04	1
1179	TACACA	60	3.99	1
1180	AATGAT	0	-7.95	1
1181	TATTCT	0	-1.76	1
1182	CCACCT	56	2.1	1
1183	AGTGTG	58	3.58	1
1184	GTGCAC	60	8.54	1
1185	GATAGC	51	1	1
1186	AGCACA	56	1.67	1
1187	ACAGAT	37	-0.36	1
1188	GATGAC	0	-4.39	1
1189	AGAGTG	0	-1.4	1
1190	TTGGGA	0	-4.7	1
1191	GGAAAA	0	-9.53	1
1192	GATCTA	0	-5.55	1
1193	CTAAAC	60	8.08	1
1194	TGGCGT	18	-0.59	1
1195	CGTTCA	23	-0.44	1
1196	TCAAAA	1	-3.26	1
1197	CTTCTA	0	-6.17	1
1198	CTAAAT	0	-4.74	1
1199	AATTCC	60	3.24	1
1200	TCCCAG	60	4.05	1
1201	GTTCTT	0	-3.78	1
1202	CTTTTA	0	-5.71	1
1203	CCTGTA	27	-0.36	1
1204	GTAGTT	0	-5.53	1
1205	GTTAAA	0	-7.88	1
1206	AATAGC	56	1.36	1
1207	TTACTC	42	0.17	1
1208	GAAGGT	0	-7.58	1
1209	GGTGAA	0	-7.83	1
1210	GAACCA	0	-1.46	1
1211	GACATA	0	-9.22	1
1212	GACTAT	35	0.15	1
1213	TATGTC	2	-2.78	1
1214	GTCTCT	60	7.15	1
1215	TCTGAA	0	-4.97	1
1216	CTCTTA	0	-2.63	1
1217	GAGGCT	60	3.01	1
1218	GCTGCT	0	-6.49	1
1219	GCTGGA	1	-3.31	1
1220	GGAAGA	0	-7.4	1
1221	TTTCCA	31	-0.25	1
1222	CCAATG	0	-4.09	1
1223	ATGAAC	48	1.78	1
1224	AGTTTC	56	1.78	1
1225	AAAAAA	0	-8.52	1
1226	TTAGTA	0	-2.6	1
1227	GTAAGT	19	-0.39	1
1228	GAATCT	0	-2.77	1
1229	TCTAGC	56	1.77	1
1230	AGCTCT	56	2.49	1
1231	GAACAT	31	-0.44	1
1232	CATGTT	60	7.36	1
1233	GGTAGC	60	4.35	1
1234	AGCATA	56	1.34	1
1235	ATATAT	0	-2.33	1
1236	TACGTT	48	0.98	1
1237	GTTATC	0	-4.33	1
1238	AAGCAA	0	-5.75	1
1239	CAAATA	0	-2.83	1
1240	ATATTC	0	-3.33	1
1241	TTCACT	2	-3.72	1
1242	ACTGCA	0	-2.29	1
1243	GCACCC	60	9.41	1
1244	CCCATA	56	2.53	1
1245	CTGGGA	18	-1.07	1
1246	GGAATA	0	-4	1
1247	ATAGGA	6	-0.83	1
1248	AGTGAG	60	3.86	1
1249	GAGGCC	60	6.83	1
1250	GCCCGG	60	2.59	1
1251	CGGATG	4	-1.42	1
1252	ATGGAC	59	2.91	1
1253	GACTCA	60	5.15	1
1254	TTGCTG	56	1.64	1
1255	CTGACA	40	1.03	1
1256	ACACCT	56	1	1
1257	CCTTGG	60	2.59	1
1258	AGAAGT	2	-1.8	1
1259	AGTGTA	0	-1.59	1
1260	GTAACT	0	-6.71	1
1261	TCACAC	56	2.24	1
1262	CACATT	0	-5.08	1
1263	ATTATC	0	-6.35	1
1264	ATCAAC	0	-4.56	1
1265	AACTAT	60	4.88	1
1266	GTTAAC	45	0.2	1
1267	TCCAAA	0	-5.06	1
1268	TCGATC	4	-2.2	1
1269	ATCATA	0	-6.21	1
1270	AGCCAA	56	1.89	1
1271	TCCTTT	56	1.81	1
1272	TTTCCT	0	-2.87	1
1273	AATACT	0	-4.07	1
1274	ACTCTG	0	-3.1	1
1275	CTGTTA	36	-0.12	1
1276	TCTGGG	59	3.48	1
1277	GGGGTA	52	1.05	1
1278	GTAATC	0	-7.14	1
1279	ATCAAA	0	-8.15	1
1280	AAAGTG	0	-7.95	1
1281	GTGATA	55	1.57	1
1282	AACTCT	3	-0.92	1
1283	TCTTTG	0	-4.04	1
1284	TTGTTG	6	-0.96	1
1285	ACAACC	0	-4.4	1
1286	ACAGAG	56	1.03	1
1287	AGTAGA	0	-4.66	1
1288	ATAAAA	0	-5.11	1
1289	AAACTT	0	-6.63	1
1290	CTTCTT	0	-4.64	1
1291	CTTTCC	60	5.5	1
1292	TCCAGG	55	1.02	1
1293	CAGAAT	43	0.13	1
1294	AACCCC	44	0.88	1
1295	CCCCTA	5	-1.79	1
1296	CTAGAC	2	-2.67	1
1297	TCTTCT	0	-3.13	1
1298	TCTGTG	60	5.55	1
1299	GTGAGT	56	2.23	1
1300	AGTGGA	3	-1.78	1
1301	GGAGCT	5	-1.45	1
1302	GAATAT	0	-5.08	1
1303	TATACA	0	-5.82	1
1304	TGCCAA	56	1.71	1
1305	ATATCC	41	0.12	1
1306	ACACAA	5	-1.1	1
1307	GAGTCA	60	7.2	1
1308	TATCCA	0	-2.06	1
1309	CCAGTA	5	-0.88	1
1310	GTACGA	0	-6.64	1
1311	GATACA	0	-2.9	1
1312	AAGTCA	6	-0.78	1
1313	TCACCA	54	0.41	1
1314	TCTAAC	0	-3.06	1
1315	AACTTA	0	-2.85	1
1316	GAAAGT	0	-2.5	1
1317	AGTTCT	0	-1.02	1
1318	TCACTA	1	-1.17	1
1319	AAAGTT	0	-11.65	1
1320	GACACC	60	4.48	1
1321	ACCGAC	60	3.94	1
1322	GACACA	42	0.28	1
1323	ACAGCA	0	-1.55	1
1324	AACATC	57	1.86	1
1325	CTAAAA	0	-6.96	1
1326	TTCAGT	59	3.57	1
1327	AGTATT	0	-1.77	1
1328	ATTTTC	14	-0.96	1
1329	TTCTTC	60	5.14	1
1330	AAATAC	4	-3.08	1
1331	TACAAT	60	4.55	1
1332	CAGTCT	0	-1.79	1
1333	AGTCTA	0	-2.41	1
1334	CTAATT	0	-8.81	1
1335	ATTAAA	0	-10.56	1
1336	CATTCT	0	-1.48	1
1337	GGTTCA	0	-2.6	1
1338	GAACAC	40	0.35	1
1339	CACTTA	0	-5.34	1
1340	ACTCAA	0	-4.27	1
1341	TTTAAC	43	0.2	1
1342	AACAAA	0	-9.06	1
1343	AAAGTA	0	-9.05	1
1344	GTAGAC	60	5.95	1
1345	ATTTTG	0	-6.18	1
1346	TTGAAT	0	-2.86	1
1347	CCAAAG	0	-8.54	1
1348	CTGCGT	31	-0.79	1
1349	CGTATG	60	4.21	1
1350	CTCTCG	60	4.83	1
1351	TCGGAG	60	8.1	1
1352	GTAAAA	0	-6.82	1
1353	AATTTG	0	-3.53	1
1354	ATTCAG	0	-4.86	1
1355	CAGCAT	11	-0.76	1
1356	CATTAC	21	-0.58	1
1357	TACCTT	0	-8.93	1
1358	CTTGTT	0	-5.23	1
1359	GTTGAA	0	-9.13	1
1360	AGACTT	0	-8.25	1
1361	CTTACA	15	-0.68	1
1362	TCAGGC	60	10.57	1
1363	GGCCAC	60	3.66	1
1364	CACATC	6	-1.41	1
1365	ATCACC	60	5.36	1
1366	ACCAAG	4	-1.81	1
1367	AAGGAG	50	0.75	1
1368	GACTTA	0	-4.21	1
1369	TTACCA	0	-3.07	1
1370	CCAACA	0	-2.06	1
1371	ACAATC	0	-3.64	1
1372	ATCTAT	50	0.74	1
1373	TATCAC	0	-6.72	1
1374	CACAAG	2	-2.45	1
1375	TATCTA	0	-6.25	1
1376	CAAACT	0	-2.32	1
1377	ACTCCC	60	6.39	1
1378	CCCTTT	58	3.95	1
1379	TACTCA	56	1.75	1
1380	ACTGTA	0	-2.75	1
1381	GAAATC	3	-3.18	1
1382	ATCATG	26	-1.42	1
1383	TCTTTT	0	-3.68	1
1384	TTTGTA	0	-15.32	1
1385	AACCAT	2	-2.08	1
1386	CATCAT	17	-0.56	1
1387	CATTTC	28	-0.32	1
1388	TTCATA	2	-1.58	1
1389	ATAGAT	0	-1.62	1
1390	CATCTA	0	-3.41	1
1391	GAAACA	0	-2.75	1
1392	CTTAGA	0	-5.68	1
1393	AGAGGT	0	-3.13	1
1394	GGTTTT	0	-5.93	1
1395	CTAAGT	0	-1.31	1
1396	GAAATT	0	-10.46	1
1397	TATTTC	4	-1.67	1
1398	TTCCTG	60	6.81	1
1399	CTGAAG	4	-1.92	1
1400	AATCTT	0	-5.62	1
1401	GTGAGC	60	4.7	1
1402	TTATTC	0	-1.26	1
1403	GACGCT	51	1.3	1
1404	GCTATG	56	1.96	1
1405	ATGGCT	60	1.67	1
1406	CATGCC	23	-1.57	1
1407	AGCATG	58	3.69	1
1408	ATGTCC	33	0.98	1
1409	GTAAGA	0	-6.04	1
1410	CTAGGA	0	-3.63	1
1411	GGACAA	0	-4.67	1
1412	GCAGAT	0	-1.95	1
1413	GATGGG	60	8.21	1
1414	GGGAAT	0	-1.25	1
1415	TTTGGT	0	-7.62	1
1416	TCAAGC	56	1.16	1
1417	AGCCTT	56	0.7	1
1418	CTTAAA	0	-7.27	1
1419	ATGCAA	0	-2.59	1
1420	TACCCT	60	4.14	1
1421	GTAACC	0	-8.82	1
1422	TCTCTA	0	-3.07	1
1423	CTACAA	0	-1.66	1
1424	CAACAT	0	-1.09	1
1425	TATCTT	0	-5.1	1
1426	TTATCA	0	-2.78	1
1427	GAATTA	0	-6.17	1
1428	TTATTA	0	-4.49	1
1429	GATTTG	0	-4.69	1
1430	TACCTC	60	6.84	1
1431	CAGGTC	54	1.71	1
1432	GTCCTC	60	2.8	1
1433	CTCTTT	60	4.57	1
1434	TTTATA	0	-2.79	1
1435	TATAAG	0	-12.9	1
1436	CTGGTG	57	2.51	1
1437	GTGTCA	58	3.56	1
1438	CAGCTA	56	2.02	1
1439	CTAAAG	0	-5.72	1
1440	AAGGGG	45	1.32	1
1441	GGGATC	57	2.5	1
1442	ATCAGC	60	5.91	1
1443	ATCTCA	56	1.88	1
1444	TCACTC	60	3.17	1
1445	CATTCC	28	-0.23	1
1446	CCATTA	0	-2.45	1
1447	AAAACA	0	-6.72	1
1448	AATTTA	0	-3.84	1
1449	TTTAGA	0	-8.48	1
1450	AGTTAC	60	9.66	1
1451	ATGAGG	3	-3.19	1
1452	GATTCA	0	-1.93	1
1453	CAAATG	0	-2.4	1
1454	AATGGC	0	-2.99	1
1455	GCAGCT	0	-6.63	1
1456	GCTTTA	0	-4.74	1
1457	CACGTG	60	6.77	1
1458	GTGCTG	34	0.68	1
1459	CTGCTT	60	5.45	1
1460	AAATGC	0	-7.07	1
1461	TGCGGA	57	1.82	1
1462	TCTTTC	56	1.8	1
1463	CAAATT	60	3.87	1
1464	AACCTA	60	7.21	1
1465	CTACCA	0	-4.31	1
1466	CCAGCA	56	0.7	1
1467	ATATGG	46	0.5	1
1468	ATTTAT	0	-9.42	1
1469	TATACC	37	-0.11	1
1470	ACCAGG	59	2.99	1
1471	ATACAA	0	-2.94	1
1472	CAATCT	0	-2.77	1
1473	CAGGCA	44	0.47	1
1474	CCACTA	56	1.83	1
1475	CTAACT	0	-1.74	1
1476	ACTAGG	8	-1.29	1
1477	AGGTCA	25	-0.49	1
1478	ATATCA	0	-1.35	1
1479	CTTAAG	0	-10.48	1
1480	CATGGT	53	2.21	1
1481	GGTTTC	60	4.08	1
1482	ATGCAG	34	0.35	1
1483	CAAGTA	1	-2.66	1
1484	TCTGTC	60	7.19	1
1485	TACAAA	0	-4.75	1
1486	ATTCAA	0	-11.31	1
1487	CCATAT	0	-2.68	1
1488	TATAGT	0	-3.26	1
1489	AGTTGG	51	0.51	1
1490	TGGGAT	0	-3.5	1
1491	ACAATT	0	-4.92	1
1492	CAATCA	26	-0.31	1
1493	CCTTGC	60	4.72	1
1494	TGCTTA	0	-4.73	1
1495	AAGACA	0	-10.94	1
1496	ACATTG	0	-2.09	1
1497	AAGCTA	0	-4	1
1498	CTACTT	0	-5	1
1499	TTTTAT	0	-2.41	1
1500	TTGACT	0	-5.43	1
1501	GCACAG	0	-2.6	1
1502	GATACC	0	-3.42	1
1503	ACCGAA	25	-0.36	1
1504	TCTTAT	0	-6.53	1
1505	TATCTC	3	-3.39	1
1506	CTCCCT	56	1.99	1
1507	AACTGC	28	0	1
1508	CTCTCC	58	3.08	1
1509	TCCTTC	60	3.57	1
1510	TTCCCT	60	3.99	1
1511	CCTACA	0	-3.94	1
1512	TGGAAG	37	0.41	1
1513	AAGACT	0	-7.27	1
1514	ACTAAC	60	3.67	1
1515	AACACC	60	6.97	1
1516	ACCTTC	60	5.25	1
1517	TTCATT	0	-4.9	1
1518	CATGTC	33	0.21	1
1519	GTCAAG	4	-1.95	1
1520	GAGATC	60	3.73	1
1521	ATCGGG	42	0.72	1
1522	CAATCG	55	1.27	1
1523	TCGAAA	0	-2.77	1
1524	TTAGAC	0	-9.97	1
1525	GACCAC	60	5.1	1
1526	AAAGGA	0	-7.77	1
1527	TTGGTT	51	0.99	1
1528	GTTACA	0	-4.67	1
1529	ACATTT	0	-4.81	1
1530	CAATTC	28	-0.23	1
1531	TATAGA	0	-3.44	1
1532	AACCCA	8	-2.18	1
1533	TGCAAT	0	-2.54	1
1534	AAACGT	0	-4.98	1
1535	CGTGCC	60	5.92	1
1536	GCCAAG	14	-0.09	1
1537	ATCTCT	60	4.81	1
1538	TCATTT	0	-2.5	1
1539	TTTAAA	0	-5.49	1
1540	AAAAGC	14	-1.68	1
1541	TCAAGA	0	-5.72	1
1542	TTCCCA	60	5.17	1
1543	GTATTG	0	-4.32	1
1544	AACACG	59	3.63	1
1545	ACGAAA	0	-7.94	1
1546	AAATCC	0	-2.16	1
1547	AAAAGA	0	-6.43	1
1548	AGAGAC	0	-6.12	1
1549	CACGCC	60	6.97	1
1550	GCCACC	60	8.03	1
1551	TTTCAC	0	-5.36	1
1552	AAGATA	0	-12.53	1
1553	ATAGTT	0	-8.38	1
1554	GTTAGG	0	-10.84	1
1555	AGGTTA	0	-3.31	1
1556	TTACTA	0	-1.85	1
1557	CCAGCC	60	8.95	1
1558	CCCACT	60	9.19	1
1559	ACAAGA	0	-4.32	1
1560	CCTCAT	0	-5.61	1
1561	CATCTC	22	-1.5	1
1562	CGGAAG	4	-1.31	1
1563	TCTGCG	16	-1.21	1
1564	GCGCCA	60	6.39	1
1565	AGGAAT	0	-17.47	1
1566	TTACTT	0	-2.85	1
1567	CTTCAC	56	0.74	1
1568	CACTGG	60	8.08	1
1569	TGGACT	0	-3.22	1
1570	AGAACT	0	-2.16	1
1571	ACTATA	0	-5.55	1
1572	ATACAT	0	-4.67	1
1573	GATTGT	11	-0.83	1
1574	TGTTTG	0	-3.54	1
1575	TTGGAT	0	-7.4	1
1576	GATAGA	0	-4.96	1
1577	TTCGAC	19	-0.98	1
1578	GACGAT	0	-8.01	1
1579	CACGCA	60	7.72	1
1580	CCCACA	60	4.49	1
1581	ACAGTT	0	-9.33	1
1582	TGTCCT	55	0.71	1
1583	GCAAGA	0	-6.95	1
1584	AGTCCA	0	-1.27	1
1585	GATTCC	0	-7.73	1
1586	GCAAAA	0	-13.07	1
1587	CACTGT	0	-2.83	1
1588	TGTGCA	0	-1.87	1
1589	GCACGA	0	-3.59	1
1590	CGACCA	0	-9.73	1
1591	CCATAC	0	-7.17	1
1592	TACACT	60	6.89	1
1593	ACTGCT	30	-0.95	1
1594	GCTCCA	0	-3.03	1
1595	AAACGA	0	-7.52	1
1596	CGACGA	0	-3.55	1
1597	AGTGCC	60	5.09	1
1598	GCCGCC	60	4.97	1
1599	GCCTGG	28	-1.52	1
1600	TGGAAA	0	-8.36	1
1601	AAATTT	0	-9.56	1
1602	CCTCGG	60	2.65	1
1603	ATGGTT	0	-7.21	1
1604	TCAGCG	60	5.06	1
1605	GCGGGC	60	6.54	1
1606	GGCTTA	0	-3.81	1
1607	TTATAT	2	-1.31	1
1608	GTCACC	60	8.25	1
1609	ACCCCA	52	1.27	1
1610	CCAGCG	60	8.43	1
1611	GCGTAT	0	-13.85	1
1612	GGAATC	0	-6.95	1
1613	GTGCGG	60	3.04	1
1614	CGGTCC	56	2.24	1
1615	ATTGAA	0	-8.58	1
1616	AAGCGT	60	3.97	1
1617	CGTCCG	60	9.66	1
1618	CCGCTC	60	7.33	1
1619	CTCATT	7	-2.23	1
1620	ATTAGT	0	-4.44	1
1621	GACAAT	60	5.91	1
1622	GAATGA	9	-0.14	1
1623	GCTGCG	20	-0.49	1
1624	GCGGTT	0	-3.86	1
1625	GTTGTG	0	-6.49	1
1626	GTGGCA	60	6.49	1
1627	GCAATG	0	-4.32	1
1628	CTGATG	60	5.39	1
1629	ATGCTC	60	6.47	1
1630	CTCGGA	58	2.4	1
1631	GGAGTC	20	-0.95	1
1632	GTCGGG	4	-1.44	1
1633	GGGCTG	60	8.25	1
1634	CTGATC	46	0.68	1
1635	ATCGAA	6	-1.41	1
1636	CTGTGG	3	-2.56	1
1637	TGGGTG	60	5.38	1
1638	GTGTGG	60	5.78	1
1639	TGGTGT	50	0.72	1
1640	TGTTAT	41	0.4	1
1641	TCCACG	60	5.79	1
1642	ACGACA	56	1.07	1
1643	GCCTCA	56	2.62	1
1644	CTGCTC	60	6.49	1
1645	CGAAAA	0	-8.23	1
1646	TGCTGC	60	6.38	1
1647	TGCCTA	52	0.76	1
1648	CTTCTC	41	0.12	1
1649	CTCCAC	60	9.68	1
1650	CACCCT	60	4.82	1
1651	CCTTTC	51	1.31	1
1652	TTCGTC	60	3.32	1
1653	GTCTTT	0	-2.88	1
1654	GGTCAG	8	-1.27	1
1655	CAGTAC	60	6.42	1
1656	TGGTTT	56	1.74	1
1657	GTCACG	4	-1.23	1
1658	GTTCCA	0	-8.89	1
1659	CCAGAT	0	-2.84	1
1660	TCAGTT	0	-1.43	1
1661	GTTTTG	0	-4.99	1
1662	AAAAAG	0	-8.48	1
1663	ACTCAT	0	-3.6	1
1664	TCTATT	0	-6.29	1
1665	ATTGTT	0	-6.69	1
1666	GTTCTG	0	-6.56	1
1667	ACCGCC	30	0.7	1
1668	GATTTT	0	-5.21	1
1669	TATGCC	60	1.82	1
1670	GCCTTC	60	8.25	1
1671	AGGATA	12	-0.69	1
1672	ATATTG	0	-2.26	1
1673	TTGTGT	0	-6.96	1
1674	AGAATA	0	-7.22	1
1675	TATTTG	0	-6.73	1
1676	AGTCCG	59	3.09	1
1677	CCGGTT	60	4.11	1
1678	GAGAGT	54	0.67	1
1679	TACATT	0	-10.21	1
1680	GCAGTT	0	-3.34	1
1681	CTCACC	60	6.78	1
1682	TGCCAG	59	3.7	1
1683	GGCTCT	60	7.8	1
1684	CTTAGT	0	-3.15	1
1685	GACTTT	11	-0.87	1
1686	TTTGAT	0	-4.27	1
1687	GGTCGA	0	-6.44	1
1688	AAGGCA	0	-5.45	1
1689	GCATAC	60	5.59	1
1690	CTTGCT	0	-6.42	1
1691	GCTGGC	30	0.13	1
1692	GGCTCC	60	6.78	1
1693	ATTGTA	0	-6.48	1
1694	GTATCT	51	0.55	1
1695	ACTGTT	0	-7.1	1
1696	CACACA	56	1.92	1
1697	GCATTG	0	-4.13	1
1698	CGAATT	0	-5.34	1
1699	GTCTAT	0	-3.93	1
1700	CACCCC	60	9.23	1
1701	GCTGTC	39	0.54	1
1702	AGGACT	0	-1.8	1
1703	CTGCCT	60	6.54	1
1704	CCTGCC	60	5.68	1
1705	TGGCAT	13	-1.18	1
1706	CATCGA	0	-3.32	1
1707	GATTGG	0	-7.4	1
1708	TGGACC	4	-2.24	1
1709	ACCATC	60	4.72	1
1710	CTGCAT	30	-1.37	1
1711	TCTTAC	0	-4.95	1
1712	TACATG	60	4.06	1
1713	CACCTT	60	5	1
1714	CTTCAT	0	-4.94	1
1715	CATGCT	0	-4.25	1
1716	GGCCTA	3	-2.22	1
1717	CTACAG	52	0.42	1
1718	ATGTGC	0	-3.83	1
1719	TGCACA	60	6.1	1
1720	ACAGGC	60	5.41	1
1721	GGCTAC	37	0.31	1
1722	GGCTTT	2	-2.7	1
1723	GAATTG	0	-8.7	1
1724	TTGGAG	1	-2.86	1
1725	GAGGTG	60	3.65	1
1726	CCAGAC	60	5.47	1
1727	TATGAC	0	-4.07	1
1728	GTGTTT	0	-5.1	1
1729	TTTGTG	60	6.18	1
1730	GTGAAT	0	-5.2	1
1731	CTGGCA	60	8.08	1
1732	ATCGCT	60	3.61	1
1733	GCCATG	38	0.37	1
1734	ATGACG	60	6.61	1
1735	ACGATG	60	7.14	1
1736	ATGGGC	5	-1.24	1
1737	GGCAAA	0	-5.95	1
1738	ATTGGT	0	-4.95	1
1739	CAACTA	0	-3.56	1
1740	GACCCA	56	1.95	1
1741	GTTATA	0	-5.35	1
1742	ATTGCC	26	-0.27	1
1743	GCCCTA	60	4.06	1
1744	ACTCAC	0	-2.94	1
1745	GCACCA	47	0.31	1
1746	GTGTCT	60	8.11	1
1747	GGGGGA	60	8.74	1
1748	GTCATC	60	3.1	1
1749	ATCCTC	60	4.89	1
1750	CTCAAT	58	3.34	1
1751	GTTGAG	0	-4.69	1
1752	GCACTG	60	5.16	1
1753	CGATTT	0	-7.4	1
1754	CCACCC	60	8.53	1
1755	CCCGCA	60	5.27	1
1756	AACTTC	2	-2.81	1
1757	CTGTAT	60	2.84	1
1758	TATCAT	0	-3.16	1
1759	CTAGCA	0	-4.54	1
1760	GCAGCA	2	-2.08	1
1761	GTCTGA	60	3.26	1
1762	ATGGGG	60	7.54	1
1763	GCTCAT	0	-5.15	1
1764	GGATTA	0	-5.32	1
1765	TTAGTG	50	0.29	1
1766	TTTGCT	0	-6.88	1
1767	TTTGAA	0	-8.75	1
1768	ACCTTG	30	-0.31	1
1769	GGAAAG	0	-5.17	1
1770	CCACTG	60	5.31	1
1771	CTGTGT	38	0.7	1
1772	TGTAAA	0	-2.85	1
1773	GTCGGT	0	-4.49	1
1774	GGTGGG	9	-0.73	1
1775	GGGCCA	60	5.6	1
1776	TCCAAG	29	0.27	1
1777	AAGTCG	60	1.65	1
1778	TCGCTC	60	3.69	1
1779	CTCGTA	21	-0.5	1
1780	TTGGTG	0	-5.51	1
1781	GCGTTT	0	-8.96	1
1782	TTTGAC	0	-4.01	1
1783	AAGGCG	4	-1.38	1
1784	GCGTTC	49	1.38	1
1785	TTCTTT	0	-3.12	1
1786	GACTTG	0	-5.98	1
1787	TTGTGG	5	-1.24	1
1788	GAGGGG	60	9.65	1
1789	GGGCAC	60	5.81	1
1790	TCCGTC	46	1.23	1
1791	GTCAGA	0	-4.24	1
1792	GACACT	56	1.78	1
1793	CTGGCC	60	5.07	1
1794	GCCCAG	60	5.38	1
1795	TTCTAC	58	2.48	1
1796	ATCCAC	60	6.85	1
1797	CACTTT	0	-3.85	1
1798	GCCATC	60	4.02	1
1799	ATCTAC	4	-1.6	1
1800	TACTGC	60	6.92	1
1801	TGCAGA	44	0.66	1
1802	AGAGGC	0	-5.34	1
1803	AAACAA	0	-8.12	1
1804	AGGATT	60	4.07	1
1805	ATTTCT	0	-10.43	1
1806	AAAACC	0	-8.22	1
1807	GGGGCA	60	5.95	1
1808	GCGCTG	59	3.52	1
1809	CTGAGC	59	3.59	1
1810	CAGACT	0	-4.72	1
1811	ACTACG	56	2.65	1
1812	ACGGAG	60	6.11	1
1813	TTTCTG	0	-3.78	1
1814	TTCTAT	0	-5.24	1
1815	GCCCTC	60	3.68	1
1816	CTCCCC	60	6.05	1
1817	TTCGTG	60	4.77	1
1818	GTGCCC	60	6.15	1
1819	AATCCG	1	-3.07	1
1820	CCGATG	60	6.26	1
1821	ATGGTC	3	-2.71	1
1822	CCCTCA	60	4.75	1
1823	ACTCCA	0	-2.13	1
1824	AAGTTT	0	-5.68	1
1825	TTAGCT	0	-2.93	1
1826	TTAACT	0	-5.3	1
1827	ACTTTT	0	-10.47	1
1828	ACACCA	0	-4.04	1
1829	TTAACC	1	-1.68	1
1830	GGACCT	0	-2.86	1
1831	CGGGCC	60	2.84	1
1832	ATGACC	2	-3.26	1
1833	CGGTAC	60	1.64	1
1834	ATCCAA	16	-0.79	1
1835	CAAGCC	54	0.93	1
1836	GCCGAC	53	2.22	1
1837	TACCAC	37	1.17	1
1838	CACAAC	60	5.68	1
1839	CTCATC	60	3.7	1
1840	ATCGGT	22	0.06	1
1841	GGTGTC	14	-0.4	1
1842	ACAGCT	0	-3.03	1
1843	GTGGAC	60	7.24	1
1844	AGCGGC	60	8.38	1
1845	AAGATG	4	-1.38	1
1846	ATGATC	4	-1.8	1
1847	ACCCCC	60	5.06	1
1848	CCCGAG	60	8.32	1
1849	AGTGTC	56	2.84	1
1850	GTCTGT	32	0.01	1
1851	TGTGTC	57	2.58	1
1852	ATGCGG	60	2.89	1
1853	GCACAC	56	2.32	1
1854	AGCGTG	60	9.12	1
1855	GACTTC	25	-0.05	1
1856	TTCACG	60	5.67	1
1857	ACGAGG	56	2	1
1858	GGGACG	60	6.6	1
1859	ACGGCC	60	6.38	1
1860	TCAACC	60	10.23	1
1861	ATGTTG	0	-6.56	1
1862	TTGCGA	60	2.27	1
1863	CGAGCC	60	3.58	1
1864	GCCTCC	60	9.44	1
1865	TTGGCA	0	-6.39	1
1866	AAGGAT	2	-3.55	1
1867	GTCCCG	60	4.53	1
1868	CCGCTA	60	4.68	1
1869	CTACTG	60	3.83	1
1870	CCCTCC	60	6.33	1
1871	TTGATC	0	-2.71	1
1872	ATCTGG	26	-0.73	1
1873	TGGGGG	30	-1.08	1
1874	GGGAGT	56	1.71	1
1875	GACCGC	60	9.47	1
1876	CGCTTG	12	-0.32	1
1877	TTCTTG	60	2.73	1
1878	TTGCAG	27	-0.29	1
1879	CAGGCT	15	-1.75	1
1880	GCTCTG	16	-1.6	1
1881	CGCTGG	60	8.52	1
1882	TGGCGC	60	5.44	1
1883	TTGACC	56	2.56	1
1884	ACCACA	60	9.57	1
1885	ACATCC	0	-3.59	1
1886	CATCCG	59	3	1
1887	CCGGGG	60	10.98	1
1888	GTCCTG	60	5.37	1
1889	AATGAC	14	-0.79	1
1890	CTCTTG	8	-2.25	1
1891	GATTGC	46	0.41	1
1892	TGCCAC	60	6.25	1
1893	CATAAC	33	-0.24	1
1894	AGGAGT	7	-0.95	1
1895	CACTCC	60	5.98	1
1896	AGCGAG	57	2.46	1
1897	GCTGTG	60	4.52	1
1898	ATGGCC	43	0.59	1
1899	AATGCC	60	5.51	1
1900	GCGTCA	8	-1.34	1
1901	TCACTG	60	7.68	1
1902	GGTCGC	4	-1.57	1
1903	GAGGGA	58	3.33	1
1904	GGAAGG	0	-3.3	1
1905	ACTCGT	0	-6.96	1
1906	CTCGGG	60	4.11	1
1907	GGGGCC	60	7.33	1
1908	GCCTTG	9	-2.1	1
1909	TTCAGC	60	7.63	1
1910	CGGCCA	60	10.4	1
1911	ACAGCG	55	1.73	1
1912	GCGATG	9	-1.69	1
1913	ATGATT	0	-9.65	1
1914	ATTCGA	0	-5.75	1
1915	GATGGC	49	1.23	1
1916	GGCCTC	60	7.67	1
1917	TTCTGG	60	5.75	1
1918	TGGCTG	60	4.82	1
1919	ATCGAC	29	-0.03	1
1920	GACCTA	60	4.96	1
1921	TCTGAC	60	5.51	1
1922	TACTCC	60	5.3	1
1923	TCCGTG	60	3.81	1
1924	GCTTTG	0	-8.46	1
1925	TTGCTC	1	-2.86	1
1926	CTCATG	60	4.43	1
1927	CTCTGC	60	4.41	1
1928	TGCCTC	60	4.56	1
1929	CGCAGT	60	2.94	1
1930	ATGTGT	0	-6.42	1
1931	TGTGCT	0	-3.67	1
1932	GCTAAG	0	-9.97	1
1933	GCAGGG	60	4.81	1
1934	CTTTCG	60	3.91	1
1935	GATCTC	0	-9.42	1
1936	GGACAC	27	0.04	1
1937	CACGAA	16	-1.93	1
1938	CAGCCG	60	7.67	1
1939	CCGTAT	0	-5.01	1
1940	TATGTG	60	1.98	1
1941	GGAGCC	54	2.08	1
1942	TACAGC	60	9.15	1
1943	ATCCCG	60	11	1
1944	CCGTCC	60	6.29	1
1945	ATGGGA	0	-8.23	1
1946	CTGCGA	28	-0.42	1
1947	CGATGC	60	5.04	1
1948	TGCTTC	60	6.55	1
1949	TTCATC	46	1.46	1
1950	GGCAAC	33	0.87	1
1951	AACGCT	51	1.53	1
1952	ATAGAG	41	0.05	1
1953	TTTATC	0	-5.6	1
1954	ATCATC	25	-0.02	1
1955	GGTGTT	0	-5.96	1
1956	GAATCC	60	4.04	1
1957	TCCGAC	60	4.13	1
1958	GACATC	60	3.98	1
1959	GCTGAC	41	0.74	1
1960	CAGCCC	60	7.59	1
1961	CCCCAG	60	8.22	1
1962	CTCTCA	60	4.32	1
1963	CTAACC	56	2.34	1
1964	AACACT	0	-3.04	1
1965	ACTGGG	25	-0.61	1
1966	GGGAAG	0	-4.01	1
1967	GCACGG	60	6.42	1
1968	GGGCCG	60	9.55	1
1969	CCGGCC	60	12	1
1970	GCCAGT	56	1.79	1
1971	GTGCAG	60	5.29	1
1972	AGTGGG	56	1.37	1
1973	CCCCTT	60	5.13	1
1974	CCAGTC	0	-2.68	1
1975	ACCCCT	28	-0.6	1
1976	CACAGG	56	1.11	1
1977	ACAGGG	56	2.35	1
1978	GGGTGC	60	4.65	1
1979	TGCCCA	59	2.45	1
1980	GTGTAA	4	-2.41	1
1981	GTGAAG	4	-1.6	1
1982	TCTCGA	0	-5.95	1
1983	CGAGCG	60	5.46	1
1984	GCGAAG	3	-3.72	1
1985	CGCTAT	26	-0.13	1
1986	GGAGAG	0	-5.29	1
1987	TTTGCG	58	3.06	1
1988	GCGACG	60	3.13	1
1989	ACGGTC	60	1.39	1
1990	AAGGCC	10	-0.25	1
1991	AACCAA	0	-1.65	1
1992	GTCGCC	6	-1.23	1
1993	ATTAAG	0	-6.39	1
1994	AAAATC	0	-8.54	1
1995	ATAAAT	0	-5.45	1
1996	GCCTTA	0	-3.56	1
1997	GAGATA	0	-2.05	1
1998	TTACAG	0	-1.63	1
[truncated: 1,925 more rows]

## Sheet: C57BL6_TS20_vs_CD1_TS20
	Codon Pair	Stat	Effect Size	p-value
0	ATGTCT	3	-2.08	1
1	TCTCCA	0	-1.72	1
2	CCACTT	0	-2.76	1
3	CTTATA	0	-2.45	1
4	ATAAGA	0	-4.4	1
5	AGAAGC	0	-2.67	1
6	AGCATT	16	-0.96	1
7	ATTGTC	53	1.36	1
8	GTCGAT	0	-3.24	1
9	GATATC	33	0.39	1
10	ATCACT	60	3.19	1
11	ACTGAA	0	-4.51	1
12	GAAGTT	0	-3.17	1
13	GTTTTC	60	2.48	1
14	TTCAAT	7	-0.78	1
15	AATCAA	0	-2.88	1
16	CAATAT	0	-2.28	1
17	TATGCA	1	-3.22	1
18	GCATCA	0	-2.26	1
19	TCACAA	0	-2.56	1
20	CAAAGT	0	-2.13	1
21	AGTTGT	0	-3.08	1
22	TGTGAT	0	-1.84	1
23	GATGGA	0	-3.35	1
24	GGAGCA	0	-2.11	1
25	TCACTT	0	-1.97	1
26	CTTAGC	56	0.58	1
27	AGCAAG	60	4.3	1
28	AAGAAA	3	-2.67	1
29	AAAGAC	0	-3.22	1
30	GACCTG	60	4.1	1
31	CTGAAA	0	-4.75	1
32	AAAAAC	0	-4.57	1
33	AACCTC	56	2.23	1
34	CTCCTT	0	-3.88	1
35	CTTGAG	0	-2	1
36	GAGAGA	0	-3.28	1
37	AGAGAA	0	-4.25	1
38	GAACTT	0	-3.69	1
39	CTTGGA	0	-2.75	1
40	GGAGAT	2	-2.27	1
41	GATGTC	54	1.01	1
42	GTCCTT	41	0.53	1
43	CTTCAG	0	-1.74	1
44	CAGAGA	6	-1.94	1
45	AGACCA	0	-5	1
46	CCACAT	0	-2.01	1
47	CATGAC	0	-2.35	1
48	GACCCT	60	4.19	1
49	CCTGAG	60	3.57	1
50	GAGACG	60	3.75	1
51	ACGATA	2	-2.54	1
52	ATAGAC	50	0.61	1
53	CTGACC	60	3.89	1
54	ACCCTA	60	2.95	1
55	CTAGAA	0	-2.49	1
56	CTTCTG	46	0.39	1
57	CTGGAT	6	-1.05	1
58	GATCGC	60	1.6	1
59	CGCGAC	60	5.16	1
60	GACTGC	58	3.01	1
61	TGCAAC	59	1.81	1
62	AACGGG	42	1	1
63	GGGCGT	17	-0.5	1
64	CGTGTT	0	-4.04	1
65	GTTGAT	3	-2.38	1
66	GATTTC	0	-2.48	1
67	TTCAAC	60	4.03	1
68	AACGAA	12	-1.1	1
69	GAATTC	13	-0.62	1
70	TTCCTC	60	3.55	1
71	CTCCTG	60	3.06	1
72	CTGTTC	60	4.37	1
73	TTCCTT	0	-4.21	1
74	CTTTTC	24	-0.71	1
75	TTCAAG	40	0.6	1
76	AAGATT	3	-2.83	1
77	ATTGCT	6	-0.93	1
78	GCTCAA	0	-3.45	1
79	CAAGCT	0	-2.66	1
80	GCTTGC	60	3.5	1
81	TGCTAT	11	-0.41	1
82	TATTAT	0	-4.24	1
83	TATGCT	60	2.52	1
84	GCTCTC	4	-1.71	1
85	CTCGAT	2	-2.99	1
86	GATCAG	0	-3.13	1
87	CAGGCC	60	3.81	1
88	GCCGCA	53	1.67	1
89	GCAGAG	60	3.27	1
90	GAGCTA	9	-0.89	1
91	CTAGGC	60	2.47	1
92	GGCGAG	60	3.92	1
93	GAGAAG	60	1.05	1
94	AAGAGA	0	-2.78	1
95	AGAGCC	0	-4.02	1
96	GCCCTG	60	3.21	1
97	CTGCCC	60	3.86	1
98	CCCAAT	40	0.56	1
99	AATGAA	0	-3.74	1
100	GAAAAG	0	-5.18	1
101	AAGAGG	4	-0.83	1
102	AGGAAC	0	-2.98	1
103	AACCTG	60	4.03	1
104	CTGTCA	56	2.42	1
105	CAAGAT	0	-2.32	1
106	CGCAGG	52	0.79	1
107	AGGCAA	3	-1.52	1
108	CAAGAA	0	-3.37	1
109	GAAGAC	0	-2.65	1
110	GACCAA	5	-1.16	1
111	CAAAGG	0	-2.97	1
112	AGGAGA	0	-5.02	1
113	AGATTC	0	-3.67	1
114	TTCGAG	60	2.22	1
115	GAGCCC	60	4.83	1
116	CCCCGA	60	4.62	1
117	CGAAGC	59	2.37	1
118	AGCAGA	0	-3.74	1
119	AGACAA	0	-3.32	1
120	CAACTG	8	-1.46	1
121	CTGGAC	60	4.44	1
122	GACGAA	6	-1.38	1
123	GAAGAA	0	-4.51	1
124	GAACCT	0	-2.01	1
125	CCTGGG	49	1.13	1
126	GGGCGC	60	3.15	1
127	CGCCGA	55	2.31	1
128	AGCTGG	57	2.2	1
129	TGGCAG	30	-0.03	1
130	CAGAAG	6	-0.67	1
131	AGACGT	0	-3.62	1
132	CGTGAG	60	3.32	1
133	GAGCAG	60	6.95	1
134	CAGGAG	60	4.6	1
135	GAGGAG	60	2.99	1
136	GAGCGC	60	3.79	1
137	CGCGCT	60	2.49	1
138	GCTGAG	42	0.77	1
139	CAGCGG	60	4.24	1
140	CGGCTG	60	4.06	1
141	CTGGAG	60	4.85	1
142	CAGCGC	60	4.46	1
143	CGCTAC	60	3.69	1
144	TACAGG	10	-1.42	1
145	AGGCAG	7	-1.37	1
146	CAGCAC	56	2.48	1
147	CACCGC	60	3.97	1
148	CGCGAT	60	4.82	1
149	GATGAA	0	-4.62	1
150	GAAGAG	0	-5.22	1
151	AGACTG	0	-5.09	1
152	CTGCAA	34	-0.15	1
153	AGGCGA	0	-5.01	1
154	CGAGAA	0	-3.4	1
155	GAACTG	0	-2.6	1
156	GAGGAA	6	-1.73	1
157	GAACGC	60	4.5	1
158	CGCCTT	27	-0.05	1
159	CTTGCA	0	-2.89	1
160	GAGAAA	0	-3.98	1
161	AAAGAG	3	-2.42	1
162	GAGCCG	60	4.42	1
163	CCGCTT	18	-0.41	1
164	CTTGGC	47	0.12	1
165	GGCTGG	59	3.02	1
166	TGGAGT	0	-5.51	1
167	AGTAAG	0	-4.35	1
168	AAGGGT	3	-1.87	1
169	GGTCGT	8	-1.07	1
170	CGTGAC	54	1.46	1
171	GACGCG	59	1.09	1
172	GCGGAG	60	2.91	1
173	GAGTTT	0	-2.34	1
174	TTTTCT	0	-3.5	1
175	TCTGAG	54	1.25	1
176	GAGGTA	0	-1.35	1
177	GTAGAG	55	0.45	1
178	GAACAG	0	-2.7	1
179	CAGCAA	0	-1.88	1
180	CAAGAG	0	-3.14	1
181	GAGAGG	50	1.04	1
182	CAGGAA	0	-2.06	1
183	GAACTC	1	-2.52	1
184	CTCAAG	51	1.26	1
185	AAGGGC	48	0.97	1
186	GGCAAG	46	0.67	1
187	GGCCAA	0	-2.58	1
188	CAAACA	0	-2.79	1
189	ACAGAA	0	-2.63	1
190	AGAAGG	0	-5.07	1
191	AGGCTG	60	1.5	1
192	CTGCAG	60	4.76	1
193	AAGCGC	59	0.88	1
194	CTACGC	56	1.22	1
195	CGCGAA	60	1.66	1
196	GAACCC	60	3.19	1
197	CCCCTG	60	3.71	1
198	CTGCTA	57	2.72	1
199	CTAAGG	4	-1.56	1
200	AGGCGC	48	0.92	1
201	GATCTG	60	2.53	1
202	GAGTTG	10	-1.02	1
203	TTGAGG	12	-1.16	1
204	GAACAA	0	-3.19	1
205	CGCGAG	60	1.85	1
206	CAGAGG	58	1.96	1
207	GAGCTG	60	4.45	1
208	CTGAGG	55	1.79	1
209	CTGAAT	59	2.51	1
210	AATCGA	0	-5.19	1
211	CGAAGG	4	-1.83	1
212	GAGCAA	0	-2.47	1
213	AGGCGT	10	-0.86	1
214	CTAAGA	0	-2.27	1
215	AGACGC	4	-1.22	1
216	CTGGCT	60	3.86	1
217	GAGGAC	60	4.61	1
218	GACGAG	60	2.47	1
219	CTGACG	60	4.19	1
220	ACGCGG	60	2.45	1
221	CGGATC	60	5.48	1
222	ATCCGG	60	2.42	1
223	CGGGAA	29	-0.21	1
224	CCCGAC	60	4.08	1
225	GAGAGC	59	3.17	1
226	ATTACC	2	-1.64	1
227	ACCCAG	59	2.68	1
228	AGGTGG	0	-2.12	1
229	CAGTGG	56	1.67	1
230	CAGCTC	60	5.9	1
231	CTCGAA	0	-4.35	1
232	GAAAAC	0	-3.32	1
233	AACGAG	59	2.37	1
234	GAGGCA	58	2.79	1
235	GCAGAC	53	1.07	1
236	GACGCC	60	4.33	1
237	GCCCGT	58	1.23	1
238	CGTCAG	4	-2.02	1
239	CAGAAC	55	1.64	1
240	AACAAG	18	-0.02	1
241	AAGGTC	28	0.04	1
242	GTCTAC	60	3.39	1
243	TACTCT	0	-2.57	1
244	TCTAGG	0	-4.38	1
245	AGGCCT	2	-1.19	1
246	CCTAGC	55	1.84	1
247	AGCAGG	0	-2.24	1
248	AGGCTT	0	-5.38	1
249	CTTCGC	60	2.57	1
250	CGCCAG	60	4.58	1
251	CTGGGG	60	3.88	1
252	GGGGAG	60	4.1	1
253	GAGCGT	14	-0.83	1
254	CTCCGG	60	1.38	1
255	CGGGAG	60	3.75	1
256	CGCCGC	60	2.43	1
257	GACCTC	60	5.82	1
258	CTCCAA	0	-1.53	1
259	CAACAG	3	-1.24	1
260	CGTCCC	29	0	1
261	CCCGCT	53	1.22	1
262	GAGGCG	60	3.84	1
263	GCGCGC	60	4.06	1
264	CGCAAC	60	4.44	1
265	AACCAG	60	4.73	1
266	TGGGAG	60	4.82	1
267	AGGCCG	60	3.47	1
268	CCGCAG	60	4.44	1
269	CGGGCG	60	4.95	1
270	CGCCTG	60	3.29	1
271	CGGTTC	59	2.79	1
272	TTCCGC	60	2.59	1
273	GACAGG	60	2.81	1
274	AGGGAG	50	1.13	1
275	CGCTTC	60	4.68	1
276	TTCCGG	60	3.02	1
277	AAGCTG	60	1.92	1
278	CAACGA	1	-2.8	1
279	CGAGCA	3	-1.47	1
280	GAGCTC	60	5.26	1
281	CTCCAG	60	3.84	1
282	CAGGAC	58	2.78	1
283	GACAGC	54	1.68	1
284	AGCCTC	57	2.35	1
285	CTCCTA	54	1.51	1
286	CTAGAT	60	3.9	1
287	CGACTC	26	-0.32	1
288	CGAGAG	60	3.63	1
289	GAGCCA	57	1.84	1
290	CCAAAC	0	-2.54	1
291	AACAGG	59	1.99	1
292	AGGAGC	2	-1.31	1
293	AGCCGG	60	5.06	1
294	CGGCAA	8	-0.61	1
295	AGGGAA	0	-5.2	1
296	GAAAGC	6	-1.38	1
297	AGCCAG	57	3.01	1
298	CGCACA	58	3.14	1
299	ACACTG	56	1.9	1
300	CTGTAC	60	4.1	1
301	TACGCC	60	1.74	1
302	GCCAAA	4	-2.53	1
303	AAACCC	5	-1.3	1
304	CCCAGC	60	4.53	1
305	CAGCGT	25	-0.44	1
306	CGTAGG	12	-0.43	1
307	GAACGG	17	-0.69	1
308	CTGTTG	30	0.38	1
309	TTGCAA	10	-1	1
310	CAGCAG	56	1.7	1
311	AGGAAA	0	-3.87	1
312	AAACAC	0	-4.43	1
313	GAGGAT	16	-0.37	1
314	AAGCGG	48	0.77	1
315	CAAGAC	25	-0.39	1
316	CAGCGA	17	-0.16	1
317	GAAAGG	0	-4.93	1
318	AGGAGG	0	-5.52	1
319	CAGTAT	0	-2.99	1
320	TATCAG	0	-2.69	1
321	GAGCGG	60	4.4	1
322	GAAAGA	0	-3.83	1
323	CTGCGG	60	3.41	1
324	CGGGAT	60	3.2	1
325	GAAGAT	0	-4.29	1
326	AGGGAT	2	-1.37	1
327	AAATGG	0	-4.59	1
328	TGGCAA	0	-1.55	1
329	CAACCA	0	-2.75	1
330	CCAAGG	0	-2.81	1
331	AAAGAA	0	-4.56	1
332	GAAAAT	0	-3.86	1
333	GTTCGT	4	-1.46	1
334	CGTAGT	0	-1.87	1
335	AGTAAC	0	-2.22	1
336	AGGCTC	17	-0.98	1
337	CTCTTC	60	4.43	1
338	TTCACC	60	3.31	1
339	ACCAAA	0	-4.14	1
340	AAACGC	6	-0.86	1
341	CGCAGA	0	-5.86	1
342	AGAGGG	0	-3.31	1
343	GGGGAT	56	1.66	1
344	GATGAG	59	1.71	1
345	CCCATC	60	4.12	1
346	ATCCAG	60	4.08	1
347	CAGCTG	60	5.64	1
348	CTGGAA	60	3.8	1
349	GATTCT	2	-2.6	1
350	TCTCAG	0	-2.81	1
351	GAGCGA	16	-0.66	1
352	CAGGAT	47	0.9	1
353	GATCGG	5	-1.32	1
354	CGGCGG	60	1.38	1
355	CGGCCT	59	3.51	1
356	CCTCTG	60	4.04	1
357	AGAGAG	0	-3.23	1
358	CGTCGA	4	-2.13	1
359	CGACAG	28	0.1	1
360	GACCGT	39	0.38	1
361	CAGATC	60	3.36	1
362	ATCCTA	29	-0.06	1
363	CTAGAG	60	3.78	1
364	CAGTTT	31	-0.37	1
365	TTTCAG	0	-4.43	1
366	GAGCAC	60	5.99	1
367	CACCAA	0	-2.34	1
368	CAACGG	60	2.71	1
369	GAAGCC	0	-4.23	1
370	GCCAGA	1	-2.45	1
371	AGAAGA	0	-5.25	1
372	AGACGA	0	-3.82	1
373	CGAGAT	0	-3.22	1
374	ACGTTC	56	1.77	1
375	TTCCAG	60	4.05	1
376	CAGGGA	6	-1.66	1
377	GGAGAA	0	-3.36	1
378	GAATCG	30	0.25	1
379	TCGAGA	1	-2.37	1
380	AGACGG	0	-3.61	1
381	GAGGGC	60	3.75	1
382	AAGTTC	29	0.2	1
383	CGGACA	50	0.69	1
384	AGGCGG	29	-0.07	1
385	CGGCGT	60	1.45	1
386	CGTCAA	0	-3.21	1
387	TTCCAA	0	-2.35	1
388	CACCTC	49	1.16	1
389	CTTCGG	51	1.21	1
390	CGGCAG	60	4.95	1
391	GAATGC	14	-0.89	1
392	TGCGAC	60	3.63	1
393	GACAGA	0	-4.37	1
394	AGAAAA	0	-3.93	1
395	AAATCT	0	-4.65	1
396	TCTCGT	0	-3.85	1
397	CGTGAA	0	-4.36	1
398	CGGGAC	60	2.22	1
399	GACCAG	60	4.46	1
400	TTCCGT	60	4.28	1
401	CGTCGG	35	0.34	1
402	CGCCAC	60	4.25	1
403	CACCTG	60	3.51	1
404	GAACGT	0	-3.23	1
405	CCATCC	56	1.85	1
406	TCCCGC	60	2.07	1
407	CGCCGG	60	1.71	1
408	CACCAG	57	3	1
409	CCATTC	50	1.45	1
410	AGATCA	0	-4.79	1
411	TCATTC	5	-1	1
412	CTCAGA	60	2.67	1
413	AAATTC	4	-2.22	1
414	TTCCAT	0	-2.76	1
415	CATGAG	60	2.44	1
416	CGTGGC	60	4.2	1
417	CGTTTG	0	-2.97	1
418	AGGGTG	56	1.77	1
419	GTGGAG	60	4.3	1
420	CAGCTT	42	0.66	1
421	CGCGGA	60	2.56	1
422	GGACAG	1	-2.04	1
423	GAATGT	0	-2.48	1
424	TGTGAC	60	3.77	1
425	AAATTA	0	-3.31	1
426	TTACAC	1	-2.24	1
427	CACCGG	59	3	1
428	GAACTA	0	-3.09	1
429	GAGGTC	60	4.21	1
430	GTCCGC	49	0.93	1
431	AGAAAG	0	-4.76	1
432	AAGCTC	5	-1.77	1
433	CTCCGC	60	3.07	1
434	CTCAGG	0	-4.95	1
435	CGCCGT	44	0.87	1
436	CGTCAT	3	-2.15	1
437	GAGTTC	60	4.49	1
438	AAGCAG	14	-0.28	1
439	CTGCGC	60	4.08	1
440	CGCCTC	60	3.69	1
441	GAACCG	41	0.64	1
442	CCGGAC	60	4.65	1
443	CTCCGT	60	1.59	1
444	TGCGTC	60	2.07	1
445	GTCGAG	60	2.49	1
446	GACAGT	25	-0.35	1
447	AAGATC	54	0.85	1
448	ATCCGC	59	1.2	1
449	AGGGAC	29	0.07	1
450	GGACTG	53	0.49	1
451	CTTGAC	0	-2.91	1
452	CTCGAC	60	2.76	1
453	AAAGTC	0	-4.34	1
454	GTCCGT	60	2.28	1
455	CAAGGG	3	-0.91	1
456	GGGCTC	60	5.48	1
457	CTCGGC	60	3.13	1
458	CGGCGC	60	4.82	1
459	CGTCTC	60	2.91	1
460	CTCCAT	21	-0.49	1
461	CGGTGC	15	-0.89	1
462	TGCCTG	60	4.44	1
463	CAATTT	0	-2.64	1
464	TTTCGC	60	2.87	1
465	CGCTTT	11	-0.72	1
466	TTTGAG	57	1.44	1
467	CAGTTG	0	-3.02	1
468	TTGAGA	0	-4.4	1
469	AGACAG	1	-2.15	1
470	AGAGTC	0	-4.27	1
471	GAGCTT	0	-3.24	1
472	CTTCGT	12	-0.78	1
473	CTGCTG	60	4.45	1
474	CTGCAC	60	3.99	1
475	CAGGTG	60	4.34	1
476	GTGGGT	60	3.19	1
477	GGTGGC	30	0.26	1
478	GGCAGG	8	-1.09	1
479	CGTCGT	4	-1.47	1
480	GACAAC	47	1.36	1
481	AACAGA	0	-4.87	1
482	GAAGTA	0	-4.22	1
483	GAAGGG	48	0.32	1
484	GGGCAG	60	3.66	1
485	CGCCAA	12	-1.02	1
486	GTAGAA	0	-3.63	1
487	CACCCA	41	0.31	1
488	CCACGC	60	4.05	1
489	TTGCGC	60	4.47	1
490	AAGCGA	4	-1.63	1
491	GATGGT	0	-3.2	1
492	GGTCAA	60	3.45	1
493	CAATAC	12	-0.97	1
494	TACCTG	60	4.31	1
495	TTTGCC	60	2.23	1
496	GCCAGG	49	0.94	1
497	GATACG	0	-1.96	1
498	ACGATT	1	-3.27	1
499	ATTCGT	0	-3.76	1
500	CGTCGC	40	0.49	1
501	CTACGT	56	0.53	1
502	CAAAGA	0	-3.74	1
503	CAAATC	0	-4.77	1
504	ATCCGT	28	0.21	1
505	ATCCTG	60	2.82	1
506	GAGCCT	54	0.9	1
507	CCTGGT	3	-2.16	1
508	GGTACA	0	-2.47	1
509	ACACGC	43	0.97	1
510	GCCAAT	52	1.01	1
511	AATGTC	57	2.92	1
512	GTCCCA	30	-0.32	1
513	CCAGTG	52	1.1	1
514	GTGCGT	60	4.69	1
515	CGTTCC	19	-0.68	1
516	TCCAGC	56	1.43	1
517	AGCCCT	56	1.39	1
518	CCTCTC	3	-1.52	1
519	CTCTAT	20	-0.56	1
520	TATGAG	60	2.64	1
521	GAGTAC	60	3.98	1
522	TACATC	59	2.11	1
523	AGGTCT	0	-2.93	1
524	TCTCAA	0	-2.64	1
525	TACCGC	60	2.87	1
526	CGCCCT	39	0.58	1
527	CCTTAA	12	-1.14	1
528	ATGGAG	60	2.63	1
529	TTGCCT	0	-1.15	1
530	CCTCCT	1	-1.14	1
531	CCTCCG	56	1.51	1
532	CCGGGA	55	2.12	1
533	GGAAAC	0	-4.28	1
534	AACCGG	60	2.52	1
535	CGGAGG	60	3.74	1
536	AGGGTT	0	-4.16	1
537	GTTTCC	59	2.71	1
538	TCCATC	60	3.6	1
539	ATCAAT	0	-3.11	1
540	AATAAC	58	2.45	1
541	AACCCT	2	-2.51	1
542	CCTCAA	0	-2.25	1
543	GAGACA	56	1.49	1
544	ACATCT	0	-1.64	1
545	TCTGGC	60	3.08	1
546	GTTCCT	0	-3.59	1
547	CCTACC	13	-0.64	1
548	ACCACC	60	3.78	1
549	ACCTCA	40	-0.18	1
550	TCAGCC	59	2.8	1
551	GCCGGG	60	3.4	1
552	GGGTTT	0	-4.16	1
553	TTTCCC	47	0.35	1
554	CCCACC	60	3.31	1
555	CAGTCA	0	-2	1
556	TCATCT	0	-1.82	1
557	TCTAAG	0	-3.15	1
558	ATCTCC	60	3.74	1
559	TCCTTG	49	1.33	1
560	TTGAAG	1	-3.17	1
561	CGCTCC	60	3.64	1
562	TCCACC	60	3.73	1
563	ACCTAC	60	2.97	1
564	GCCTAC	60	3.78	1
565	CCTTCC	48	0.55	1
566	TCCATG	56	1.8	1
567	ATGATG	45	0.88	1
568	ATGAGC	56	1.41	1
569	AGCAAC	60	4.5	1
570	AACCGC	60	1.88	1
571	CGCAGC	60	4.84	1
572	AGCTCA	43	-0.07	1
573	TCAGGA	0	-1.6	1
574	GGAGGC	9	-0.75	1
575	GGCCAG	60	3.85	1
576	CAGTCC	53	0.23	1
577	TCCCTG	60	3.87	1
578	CTGCCG	60	3.88	1
579	CCGAGC	60	8.1	1
580	AGCTCC	54	1.3	1
581	TCCATT	40	0.76	1
582	ATTCTC	60	3.18	1
583	AAGACC	54	0.87	1
584	ACCTCC	60	4.38	1
585	TCCCTC	60	4.53	1
586	CTCAAC	60	4.24	1
587	CCTCCA	7	-0.87	1
588	CCAGGT	6	-1.57	1
589	GGTTCT	0	-5.64	1
590	TCTCTG	33	0.06	1
591	CAGAGC	54	1.31	1
592	AGCAAA	0	-3.23	1
593	AAACCA	0	-5.07	1
594	TCCAAC	57	2.01	1
595	CTCTCT	60	2.3	1
596	TCTTCA	0	-1.88	1
597	TCAGTC	56	2.55	1
598	GTCCAC	45	1.16	1
599	CACTAT	39	0.33	1
600	GCTGAT	6	-1.19	1
601	GAAGGC	60	2.43	1
602	AAGCCA	0	-2.88	1
603	CCACTC	56	2.17	1
604	CTCACG	60	4.11	1
605	ACGGAC	58	2.78	1
606	GACAAG	41	0.6	1
607	AAGAAC	53	0.72	1
608	AAGGAC	60	2.58	1
609	GACAAA	0	-5.48	1
610	AGGGGC	25	-0.03	1
611	GGTAAA	20	-0.86	1
612	AAAGGC	4	-1.48	1
613	GGCACA	60	7.14	1
614	ACAGGA	8	-1.99	1
615	GGAACT	38	0.66	1
616	ACTCGG	56	2.09	1
617	ACCATG	60	3.2	1
618	ATGCTA	5	-1.25	1
619	AAAACT	0	-4.49	1
620	ACTCTT	0	-4.18	1
621	CTTCAA	0	-2.25	1
622	GGGTCT	1	-1.25	1
623	CAGAGT	38	0.04	1
624	AGTGAT	0	-1.41	1
625	GAAATG	0	-3.5	1
626	ATGGCA	45	0.89	1
627	GCAATA	0	-2.72	1
628	ATAGCA	3	-2.25	1
629	GCAAAT	0	-3.78	1
630	AATCAG	0	-2.75	1
631	CAGACA	0	-1.21	1
632	ACACCG	53	1.31	1
633	CCGAAC	60	2.15	1
634	AACTTG	0	-5.27	1
635	TTGATA	60	3.23	1
636	ATACCA	0	-2.14	1
637	CCATTT	0	-1.53	1
638	TTTGGA	0	-6.27	1
639	GGAGAC	41	0.72	1
640	GACGTG	60	3.8	1
641	GTGGTG	60	4.75	1
642	GTGGGC	60	3.36	1
643	GGCTGT	56	1.51	1
644	TGTCTG	25	-0.08	1
645	CTGGCG	60	3.41	1
646	GCGATT	0	-3.42	1
647	ATTCAC	0	-4.3	1
648	CACATA	0	-2.13	1
649	ATAAAG	0	-3.75	1
650	AAGAGC	10	-1.14	1
651	AGCTGT	56	1.98	1
652	TGTAGA	2	-2.06	1
653	AGGTTC	41	0.55	1
654	CGTTTT	0	-4.05	1
655	TTTAAT	0	-3.35	1
656	AATCTG	0	-1.9	1
657	TTCATG	60	3.48	1
658	ATGCGT	60	3.22	1
659	CGTGTC	60	5.03	1
660	GTCTCC	60	2.71	1
661	TCCATA	0	-1.63	1
662	ATAAAC	0	-4.78	1
663	AACAAC	60	3.23	1
664	AACATT	0	-5.64	1
665	ATTGTG	46	0.68	1
666	GTGAAA	4	-1.76	1
667	AAATGT	2	-2.59	1
668	TGTACA	0	-2.47	1
669	ACAAAA	0	-4.06	1
670	AAAATT	0	-4.06	1
671	CGTCAC	13	-0.99	1
672	CACTTG	4	-1.04	1
673	TTGAAA	0	-4.09	1
674	AAAGCT	0	-4.19	1
675	GCTGTT	0	-3.95	1
676	GTTAAT	0	-3.47	1
677	AATAAT	0	-3.46	1
678	AACCTT	0	-2.81	1
679	CTTGTA	2	-2.28	1
680	GTACTT	1	-2.8	1
681	CTTAGG	0	-2.94	1
682	AGGTTT	8	-0.96	1
683	TTTGGC	48	0.8	1
684	GAGATG	31	0.3	1
685	ATGAAG	14	-0.04	1
686	AAGTAC	10	-0.41	1
687	TACTTT	22	-0.02	1
688	TCTGTA	37	0.53	1
689	GTACAG	0	-1.67	1
690	CAGGTT	52	1.08	1
691	GTTCCC	60	3.76	1
692	CCCAGA	3	-2.11	1
693	GATGAT	0	-4.66	1
694	CGGAAT	7	-0.88	1
695	AATTTT	0	-4.64	1
696	TTTATT	0	-4.22	1
697	ATTTAC	58	2.02	1
698	TACTTG	49	0.29	1
699	TTGGAA	0	-2.63	1
700	CTAATG	0	-3.22	1
701	ATGCAT	0	-2.3	1
702	CATGAT	0	-2.18	1
703	GGCGAT	60	2.01	1
704	GATCCA	0	-3.23	1
705	CCAGAA	0	-3.76	1
706	AGCCCC	57	2.4	1
707	CCCCCT	57	2.66	1
708	CCTATT	0	-3.66	1
709	ATTCCC	48	0.59	1
710	CCCTTA	0	-1.59	1
711	TTAGGC	0	-3.64	1
712	GGCGGT	18	-0.15	1
713	GGTGCA	57	1.75	1
714	GCAGAA	0	-2.71	1
715	GAATCA	0	-3.26	1
716	TCACAT	0	-1.84	1
717	CATCTT	0	-2.87	1
718	CTTTAT	0	-3.66	1
719	TATGAA	0	-3	1
720	GTAATA	0	-2.23	1
721	ATACAG	0	-1.81	1
722	CAGAAA	0	-3.87	1
723	GGCTGC	60	4.65	1
724	TGCTTT	60	3.46	1
725	TTTACT	0	-6.48	1
726	GTAATG	0	-5.13	1
727	ATGCAC	49	0.87	1
728	TTGATG	0	-2.08	1
729	CATAAA	0	-3.24	1
730	AACTCC	55	2.04	1
731	TCCAGT	9	-0.79	1
732	AGTATC	44	0.02	1
733	ATCTGC	60	2.58	1
734	TGCAGG	43	0.12	1
735	GTGGAA	7	-1.63	1
736	GAAGTG	0	-2.46	1
737	GAATTT	0	-4.46	1
738	TTTATG	0	-3.54	1
739	ATGTTC	60	4.48	1
740	TTCTCC	60	4.16	1
741	TCCTAT	24	-0.12	1
742	TATGGA	0	-3.77	1
743	AACTTT	0	-6.91	1
744	GGCTAT	1	-2.9	1
745	GGATTT	0	-5.16	1
746	TTTTCA	0	-3.03	1
747	CATCAG	0	-2.63	1
748	CAGTTA	0	-2.63	1
749	TTAAAA	0	-3.03	1
750	AAACCT	0	-3.44	1
751	CCTCTT	2	-1.22	1
752	AAAGCC	4	-1.14	1
753	GCCATT	60	3.15	1
754	ATTGAG	56	0.92	1
755	CCATCT	0	-1.31	1
756	TCTATG	46	0.69	1
757	ATGTTT	0	-7.46	1
758	ATGAAT	0	-3.35	1
759	AATATT	0	-3.11	1
760	ATTGCA	0	-3.17	1
761	GCACCT	41	0.48	1
762	CCAGAG	46	0.54	1
763	AGAACA	0	-4.33	1
764	ACAGAC	48	0.62	1
765	CCTGTC	57	2.55	1
766	GTCACA	2	-1.46	1
767	ACAAAT	0	-2.7	1
768	AATGTT	0	-4.1	1
769	GTTATT	0	-5.03	1
770	ATTACT	0	-4.85	1
771	ACTCCG	43	0.15	1
772	CCGCAA	10	-0.84	1
773	CGAGTA	26	-0.03	1
774	GAATAC	58	2.45	1
775	TACCCG	60	3.28	1
776	CCGGCA	33	-0.13	1
777	GCATTC	0	-2.83	1
778	TTCTTA	0	-1.76	1
779	TTATCC	0	-1.72	1
780	TCCCCT	54	0.33	1
781	CCTGAA	0	-1.98	1
782	GTTAGC	0	-2.23	1
783	ATTGGG	60	1.54	1
784	GGGGTT	2	-2.48	1
785	GCCAGC	59	2.68	1
786	AGCCAT	0	-2.79	1
787	CATGCA	2	-2.81	1
788	GCAACT	3	-1.21	1
789	ACTGTG	60	5.79	1
790	GTGCAA	15	-0.58	1
791	CAACTT	0	-2.61	1
792	AAACTC	0	-11.02	1
793	AAGCCC	8	-1.14	1
794	CCCCGG	60	4.61	1
795	AGGTTG	60	2.91	1
796	AGAATG	0	-4.78	1
797	ATGAAA	0	-4.62	1
798	GAGTAT	0	-3.17	1
799	TATAAA	0	-5.06	1
800	AAAAAT	0	-4.35	1
801	AATATG	0	-4.36	1
802	ATGAGT	24	-0.29	1
803	AGTACA	0	-2.19	1
804	ACATGG	13	-0.68	1
805	TGGATA	1	-1.84	1
806	ATAGAA	0	-3.75	1
807	GAAAAA	0	-3.95	1
808	GATTAT	0	-3.07	1
809	TATTTA	0	-2.56	1
810	TTAAGA	0	-3.3	1
811	AGAAAC	17	-0.74	1
812	CTTATT	0	-5.01	1
813	ATTAAT	0	-4.64	1
814	AATCCA	0	-3.21	1
815	CCAAAA	0	-4.64	1
816	AAAATG	0	-3.91	1
817	ATGACA	0	-1.87	1
818	AAAAGG	0	-4.06	1
819	GATAAT	0	-3.72	1
820	AATAAG	0	-4.11	1
821	AAGGGA	0	-2.75	1
822	GGAAGT	0	-2.32	1
823	AGTAGT	0	-1.86	1
824	AGTATA	0	-3.5	1
825	CCAAGT	42	0.96	1
826	AGTGAA	0	-3.93	1
827	TCAAAT	0	-2.91	1
828	AATTCT	0	-3.05	1
829	TCTAGT	0	-2.76	1
830	AGTGCA	3	-1.36	1
831	GCATTA	0	-3.07	1
832	TTAGAA	0	-2.84	1
833	CTTGAA	0	-3.78	1
834	AGGACA	0	-2	1
835	ACAACA	0	-2.05	1
836	ACATAC	0	-4.47	1
837	TACGAT	4	-1.44	1
838	GATATT	0	-3.79	1
839	ATTCAT	0	-5.12	1
840	CATCAC	1	-2.41	1
841	CACAGA	0	-4.8	1
842	AAATAT	0	-5.36	1
843	GAAGCT	0	-3.58	1
844	GCTATT	0	-4.13	1
845	ATTTCA	0	-2.49	1
846	AATGAG	59	2.67	1
847	TATGGT	0	-3.24	1
848	GGTGAT	29	0.04	1
849	GATAAG	1	-3.35	1
850	AAGGAA	0	-3.88	1
851	GGCCGG	60	2.68	1
852	CGGGTC	56	1.29	1
853	GTCATA	12	-0.92	1
854	CCAGTT	0	-1.94	1
855	GTTTTA	0	-2.67	1
856	TTAAAG	0	-4.1	1
857	AAGGTG	50	0.89	1
858	GTGTTG	18	-0.3	1
859	TTGGAC	12	-1.15	1
860	CAAAAT	0	-3.93	1
861	AATTAT	0	-4.6	1
862	TATTCA	0	-2.21	1
863	TCAGAG	24	-0.35	1
864	GTATTT	0	-3.88	1
865	TTTTTA	0	-2.71	1
866	TTACCT	0	-2.05	1
867	CCTAAA	0	-5.45	1
868	AAAAGT	0	-3.23	1
869	AGTGAC	58	2.7	1
870	GACTCC	60	3.16	1
871	TCCACA	40	-0.04	1
872	CCGCTG	60	4.6	1
873	GATGTT	0	-4.66	1
874	GTTCTC	0	-3.86	1
875	CCCCCC	57	2.65	1
876	CCCATT	27	-0.06	1
877	CACAGC	60	3.38	1
878	AGCCTG	60	3.26	1
879	CAGATA	0	-3.15	1
880	ATAGTA	0	-4.07	1
881	GAGAAT	0	-3.59	1
882	ATGCCA	58	2.15	1
883	CATTTA	0	-2.71	1
884	TTACCG	4	-1.21	1
885	CCGAAG	19	-0.44	1
886	ACCTCT	14	-0.54	1
887	AGGCCA	45	0.33	1
888	CATGAA	0	-3.08	1
889	TCATCG	20	-0.52	1
890	TCGGAT	43	0.69	1
891	ATGCCC	60	5.15	1
892	CCCAAA	1	-3.37	1
893	AAACAT	0	-3.9	1
894	CATCCA	0	-3.23	1
895	CCAAGC	50	0.07	1
896	ATTTTA	0	-3.15	1
897	AAAATA	0	-4.12	1
898	ATAAGC	6	-1.08	1
899	CAACAA	0	-2.41	1
900	AATAGG	0	-3.68	1
901	CGTAAA	0	-3.52	1
902	ATGGAA	0	-2.97	1
903	AAATCG	0	-2.94	1
904	TCGCCA	50	1.44	1
905	CATTTT	0	-3.44	1
906	TCAGAT	0	-2.08	1
907	GATGTG	53	1.26	1
908	GTGTTA	4	-1.21	1
909	TTAATA	0	-2.66	1
910	ATAATA	0	-2.94	1
911	ATACCT	0	-2.74	1
912	CCTGAT	1	-2.53	1
913	GATAAA	0	-3.62	1
914	CCCTTC	60	4.85	1
915	TTCGAA	37	0.31	1
916	GATTTA	0	-3.12	1
917	TTAAAC	0	-3.07	1
918	AACACA	0	-2.42	1
919	AAAGGG	0	-5.25	1
920	GGGAGA	0	-1.37	1
921	AGACCT	0	-2.86	1
922	CCTCCC	59	3.33	1
923	ATCGAG	60	2.8	1
924	GAGTTA	0	-3.49	1
925	TTAAGG	0	-3.53	1
926	TCTTGG	0	-1.78	1
927	TGGGAA	3	-1.19	1
928	AGACAT	0	-4.26	1
929	CATCCT	0	-2.2	1
930	CCTACT	0	-1.71	1
931	ACTGAC	0	-2.33	1
932	GACGTT	8	-1.25	1
933	GTTGCC	0	-4.29	1
934	GCCTGT	57	2.58	1
935	TGTAGT	0	-1.85	1
936	AGTCTC	18	-0.46	1
937	CTCCGA	42	0.63	1
938	CGAAAG	4	-1.87	1
939	GTGGCT	60	2.62	1
940	GCTTTT	0	-3.77	1
941	TTTGCA	18	-0.8	1
942	GCACAA	0	-4.93	1
943	CAAAAA	0	-4.61	1
944	GACTAC	59	1.48	1
945	TACACC	60	2.35	1
946	ACCATA	12	-0.97	1
947	GTTTGC	0	-1.52	1
948	TGCAAA	0	-2.67	1
949	AAAGCA	0	-5.01	1
950	GAAACT	0	-3.97	1
951	ACTACA	0	-3.85	1
952	TTCAAA	0	-5.38	1
953	CTCAGC	60	3.14	1
954	AAGAGT	0	-5.14	1
955	AGTGGT	0	-3.41	1
956	GGTCTT	0	-3	1
957	CTTGAT	0	-3.02	1
958	GATCCT	0	-4.31	1
959	CCTTTT	0	-2.77	1
960	TTTCTA	0	-2.63	1
961	AACATA	0	-2.65	1
962	AACAGC	57	2.4	1
963	ATGTCA	47	0.41	1
964	TTCAGA	0	-3.64	1
965	AAGAAG	4	-1.07	1
966	AAAGAT	0	-4.62	1
967	GATCAT	0	-3.44	1
968	GGATAC	0	-1.66	1
969	TACAGA	0	-5.13	1
970	AGAAAT	0	-3.54	1
971	AATCTA	0	-6.67	1
972	CTAAGC	1	-1.4	1
973	AGCACG	60	2.85	1
974	ACGTCA	0	-3.28	1
975	TCAAGT	0	-2.46	1
976	GAGATT	0	-4.09	1
977	TTAGAG	0	-3.11	1
978	GAGCAT	54	1.74	1
979	GATCAA	0	-2.55	1
980	CCTTAC	0	-1.56	1
981	TACCCA	58	2.15	1
982	CCAGGA	0	-2.42	1
983	GGACAT	0	-2.73	1
984	CATTCA	0	-2.05	1
985	TCAGGG	43	-0.04	1
986	TCTGCA	1	-1.71	1
987	GCAGGA	3	-1.34	1
988	GGATCT	0	-3	1
989	TCTGAT	34	0.44	1
990	GATGCA	0	-3.02	1
991	GCAACA	0	-2.97	1
992	TGGGCT	60	4.16	1
993	GCTGAA	0	-4.52	1
994	ACAGTC	7	-1.31	1
995	GTCCAG	60	5.71	1
996	CAGATG	60	5.02	1
997	ATGGTA	60	3.59	1
998	GTAAAC	0	-3.37	1
999	AGCTTG	53	0.58	1
1000	CCTGAC	60	4.25	1
1001	CTGATA	0	-3.3	1
1002	ATAACA	0	-2.03	1
1003	ACAGCC	60	4.6	1
1004	GCCACA	60	5.22	1
1005	ACAATA	0	-2.67	1
1006	ATAGTG	0	-1.54	1
1007	GTGATT	0	-6.43	1
1008	TCAGAC	50	0.68	1
1009	AGGAAG	7	-0.54	1
1010	AAGAAT	0	-6.65	1
1011	CTGTCG	60	3.51	1
1012	TCGCTT	51	0.91	1
1013	GATAGT	0	-2.74	1
1014	AGTGTT	0	-2.24	1
1015	AACTCA	0	-0.86	1
1016	TCAGCA	6	-0.95	1
1017	GCAAAC	1	-1.61	1
1018	AACAGT	0	-1.98	1
1019	AGTTTA	0	-2.83	1
1020	TTAAAT	0	-2.83	1
1021	AATACA	0	-3.03	1
1022	ACAAAG	0	-4.19	1
1023	ATCTTT	60	1.42	1
1024	GCAAGT	0	-2.83	1
1025	AATCCT	0	-3.48	1
1026	CCTGTT	0	-3.21	1
1027	GTTGTC	0	-3.82	1
1028	GTCAGC	51	1.1	1
1029	AGCCTA	48	0.67	1
1030	CTAACA	0	-2.16	1
1031	AAGCTT	0	-4.77	1
1032	CTTTCA	0	-2.43	1
1033	AATAAA	0	-3.75	1
1034	AAACTG	0	-4.58	1
1035	ATAACT	0	-3.42	1
1036	ACTGAT	0	-2.48	1
1037	AGTTTT	0	-2.3	1
1038	AAGCCT	0	-3.71	1
1039	CCTTCA	1	-1.15	1
1040	CTGTCT	19	-0.8	1
1041	GACTCG	60	4.31	1
1042	TCGAAT	0	-2.94	1
1043	AATTTC	0	-3.75	1
1044	GATAGG	0	-3.39	1
1045	CCTAGT	0	-1.31	1
1046	AGTTCC	6	-0.79	1
1047	TCCAAT	0	-1.44	1
1048	GATACT	0	-2.82	1
1049	ACTAAA	0	-3.88	1
1050	CTGTTT	0	-3.39	1
1051	TTTAGT	0	-2.18	1
1052	AGTAGC	0	-1.32	1
1053	AGCAAT	1	-1.1	1
1054	AAATTG	0	-3.88	1
1055	TTGTCC	1	-3.19	1
1056	TCCCAA	4	-0.93	1
1057	CAAGGT	0	-3	1
1058	GGTCCT	4	-2.27	1
1059	AATGCA	0	-3.81	1
1060	TCACAG	2	-1.18	1
1061	TCAGGT	0	-1.21	1
1062	TCTAAT	0	-2.41	1
1063	AATAGA	0	-2.9	1
1064	AGATTA	0	-3.33	1
1065	TCCCAT	0	-1.18	1
1066	CATAAT	0	-3.66	1
1067	AATGGA	0	-3.38	1
1068	GGAAAT	0	-4.3	1
1069	TCATAT	0	-2.85	1
1070	TATACT	0	-2.56	1
1071	ACTTCA	0	-2.28	1
1072	GATCTT	0	-3.12	1
1073	CTTAAT	0	-3.97	1
1074	AAGGTA	19	-0.9	1
1075	GTATCC	56	2.06	1
1076	TCCCGA	29	0.2	1
1077	ATCGTC	59	2.64	1
1078	GTCTCA	39	0.45	1
1079	TCAACA	0	-2.72	1
1080	ATATCT	0	-3.48	1
1081	CCTAAC	30	-0.23	1
1082	AAGTTA	0	-4.23	1
1083	TCCCGT	0	-3.29	1
1084	CGTGAT	0	-3	1
1085	AGCTTC	58	2.09	1
1086	TTCGTT	27	0.15	1
1087	TTAGCA	0	-2.91	1
1088	GCAAAG	1	-3.09	1
1089	AAGTCT	0	-3.62	1
1090	AAGTTG	4	-2.14	1
1091	CATTAT	0	-3.56	1
1092	TATCCT	0	-5.54	1
1093	ATCATT	60	2.06	1
1094	GATCCC	7	-1.71	1
1095	CCCAAC	60	4.02	1
1096	GTTTCA	0	-3.73	1
1097	GCAAGG	1	-3.78	1
1098	CTGTCC	57	2.38	1
1099	AGCATC	56	1.72	1
1100	CCTATC	58	3.24	1
1101	ATCAAG	42	0.58	1
1102	TTATCT	0	-3.14	1
1103	AATTCA	0	-2.72	1
1104	TTGAGT	0	-3.29	1
1105	AGTCGT	0	-3.66	1
1106	ATCTTC	60	3.33	1
1107	TTCTCA	5	-0.83	1
1108	CCTAAT	0	-2.76	1
1109	TTATAC	0	-3.28	1
1110	TACCGT	57	1.22	1
1111	GGGATG	26	0	1
1112	TCTTCC	49	1	1
1113	CCTAAG	0	-7.45	1
1114	GGAATG	0	-3.29	1
1115	TCCGAT	33	0.15	1
1116	TCAATG	0	-1.73	1
1117	GATATG	0	-4.25	1
1118	TTGAGC	51	0.69	1
1119	AGCCGT	9	-1.72	1
1120	GAGTCT	0	-3.18	1
1121	ACTAAT	0	-3.57	1
1122	TTGTCA	0	-2.78	1
1123	TATGAT	5	-2.06	1
1124	AATATC	0	-3.73	1
1125	TCTTTA	0	-2.49	1
1126	TTAGAT	0	-3.4	1
1127	AACAAT	13	-0.88	1
1128	AATAGT	0	-2.38	1
1129	AGTTCG	56	1.42	1
1130	TCGGCA	59	1.89	1
1131	AGCAGT	4	-0.93	1
1132	AGTCCT	0	-1.46	1
1133	ACTGTC	53	1.44	1
1134	GTCAAT	17	-0.27	1
1135	ACTACT	0	-1.63	1
1136	ACTACC	50	0.45	1
1137	ACCAAC	60	3.27	1
1138	AACGCA	56	2.24	1
1139	GCAGCG	60	3.22	1
1140	GCGGAA	60	1.77	1
1141	GGTACT	0	-5.72	1
1142	ACTAAG	0	-4.35	1
1143	AACATG	60	3.88	1
1144	ATGCTG	60	3.5	1
1145	GACTCT	49	0.7	1
1146	AAACAG	0	-3.97	1
1147	GAATGG	0	-3.27	1
1148	TGGCTC	54	1.52	1
1149	CTCCCA	51	0.57	1
1150	CCAAAT	0	-3.27	1
1151	GTCCAA	12	-0.86	1
1152	CAAGGA	0	-2.85	1
1153	TCATCA	0	-1.59	1
1154	TCAGTG	50	0.64	1
1155	GTGACT	10	-1.1	1
1156	AATATA	0	-2.85	1
1157	ACACAT	0	-2.3	1
1158	CATCGC	1	-1.66	1
1159	TCCTCA	12	-0.55	1
1160	TCAAAC	0	-3.07	1
1161	AACTCG	58	2.15	1
1162	TCGGTA	46	0.28	1
1163	GTAAAT	0	-3.68	1
1164	TTTACA	0	-3.16	1
1165	ATTGAC	57	1.04	1
1166	GACATT	25	-0.49	1
1167	TCAATA	0	-2.9	1
1168	GTACTC	60	6.19	1
1169	CTCAAA	0	-3.81	1
1170	AAATCA	0	-3.33	1
1171	TCAATT	0	-3.53	1
1172	TTAAGT	0	-3.36	1
1173	AGTAAA	0	-3.32	1
1174	GACCTT	60	3.01	1
1175	TTGTTT	0	-3.4	1
1176	TCTAAA	0	-3.74	1
1177	TCAGAA	0	-1.46	1
1178	CTCTAC	60	4.27	1
1179	TACACA	56	1.86	1
1180	AATGAT	0	-4.18	1
1181	TATTCT	0	-2.13	1
1182	CCACCT	14	-0.63	1
1183	AGTGTG	56	1.28	1
1184	GTGCAC	60	5.14	1
1185	GATAGC	10	-1.24	1
1186	AGCACA	2	-0.85	1
1187	ACAGAT	0	-1.81	1
1188	GATGAC	4	-0.76	1
1189	AGAGTG	0	-1.92	1
1190	TTGGGA	0	-5.96	1
1191	GGAAAA	0	-4.64	1
1192	GATCTA	0	-4.01	1
1193	CTAAAC	60	4.19	1
1194	TGGCGT	39	0.37	1
1195	CGTTCA	0	-2.47	1
1196	TCAAAA	0	-3.6	1
1197	CTTCTA	0	-3.61	1
1198	CTAAAT	0	-3.25	1
1199	AATTCC	56	1.64	1
1200	TCCCAG	50	0.69	1
1201	GTTCTT	0	-2.61	1
1202	CTTTTA	0	-3.51	1
1203	CCTGTA	0	-1.59	1
1204	GTAGTT	0	-3.45	1
1205	GTTAAA	0	-4.1	1
1206	AATAGC	19	-0.48	1
1207	TTACTC	8	-1.04	1
1208	GAAGGT	0	-4.76	1
1209	GGTGAA	0	-5.79	1
1210	GAACCA	0	-2.21	1
1211	GACATA	0	-4.85	1
1212	GACTAT	14	-0.69	1
1213	TATGTC	39	0.48	1
1214	GTCTCT	60	4.76	1
1215	TCTGAA	0	-3.53	1
1216	CTCTTA	0	-2.04	1
1217	GAGGCT	60	2.32	1
1218	GCTGCT	1	-2.09	1
1219	GCTGGA	5	-1.46	1
1220	GGAAGA	0	-4.9	1
1221	TTTCCA	0	-1.56	1
1222	CCAATG	0	-3.82	1
1223	ATGAAC	60	3.22	1
1224	AGTTTC	22	-0.56	1
1225	AAAAAA	0	-4.42	1
1226	TTAGTA	2	-2.13	1
1227	GTAAGT	0	-1.63	1
1228	GAATCT	0	-2.79	1
1229	TCTAGC	2	-1.12	1
1230	AGCTCT	36	-0.08	1
1231	GAACAT	0	-2.62	1
1232	CATGTT	58	2.64	1
1233	GGTAGC	23	-0.47	1
1234	AGCATA	12	-0.99	1
1235	ATATAT	0	-2.15	1
1236	TACGTT	22	-0.28	1
1237	GTTATC	15	-0.43	1
1238	AAGCAA	0	-4.8	1
1239	CAAATA	0	-3.01	1
1240	ATATTC	0	-2.54	1
1241	TTCACT	3	-2.49	1
1242	ACTGCA	0	-1.85	1
1243	GCACCC	60	4.05	1
1244	CCCATA	42	0.02	1
1245	CTGGGA	60	2.21	1
1246	GGAATA	0	-3.07	1
1247	ATAGGA	0	-1.66	1
1248	AGTGAG	56	1.68	1
1249	GAGGCC	60	4.05	1
1250	GCCCGG	60	2.03	1
1251	CGGATG	35	0.42	1
1252	ATGGAC	60	4.31	1
1253	GACTCA	56	1.65	1
1254	TTGCTG	48	0.43	1
1255	CTGACA	60	2.87	1
1256	ACACCT	0	-1.25	1
1257	CCTTGG	1	-3.2	1
1258	AGAAGT	0	-3.59	1
1259	AGTGTA	0	-1.73	1
1260	GTAACT	0	-4.24	1
1261	TCACAC	8	-0.57	1
1262	CACATT	28	-0.09	1
1263	ATTATC	0	-2.93	1
1264	ATCAAC	30	-0.09	1
1265	AACTAT	60	2.46	1
1266	GTTAAC	16	-1.04	1
1267	TCCAAA	0	-3.61	1
1268	TCGATC	47	0.58	1
1269	ATCATA	0	-3.61	1
1270	AGCCAA	7	-0.8	1
1271	TCCTTT	20	-0.35	1
1272	TTTCCT	0	-3	1
1273	AATACT	0	-3.18	1
1274	ACTCTG	45	0.77	1
1275	CTGTTA	3	-1.2	1
1276	TCTGGG	35	0.42	1
1277	GGGGTA	21	-0.45	1
1278	GTAATC	0	-3.18	1
1279	ATCAAA	0	-4.39	1
1280	AAAGTG	2	-2.98	1
1281	GTGATA	1	-1.97	1
1282	AACTCT	1	-1.48	1
1283	TCTTTG	0	-3.23	1
1284	TTGTTG	0	-1.83	1
1285	ACAACC	0	-3.16	1
1286	ACAGAG	18	-0.39	1
1287	AGTAGA	0	-4.47	1
1288	ATAAAA	0	-3.76	1
1289	AAACTT	0	-3.75	1
1290	CTTCTT	0	-6.56	1
1291	CTTTCC	58	2.4	1
1292	TCCAGG	0	-2.37	1
1293	CAGAAT	4	-1.2	1
1294	AACCCC	60	2.84	1
1295	CCCCTA	0	-3.53	1
1296	CTAGAC	5	-2.23	1
1297	TCTTCT	0	-2.53	1
1298	TCTGTG	60	3.04	1
1299	GTGAGT	27	-0.28	1
1300	AGTGGA	1	-2.13	1
1301	GGAGCT	12	-0.41	1
1302	GAATAT	0	-4.58	1
1303	TATACA	0	-3.54	1
1304	TGCCAA	25	-0.26	1
1305	ATATCC	0	-1.61	1
1306	ACACAA	0	-2.05	1
1307	GAGTCA	60	2.93	1
1308	TATCCA	0	-2.37	1
1309	CCAGTA	0	-1.88	1
1310	GTACGA	0	-2.75	1
1311	GATACA	0	-2.69	1
1312	AAGTCA	0	-2.11	1
1313	TCACCA	0	-1.63	1
1314	TCTAAC	0	-3.6	1
1315	AACTTA	0	-2.99	1
1316	GAAAGT	0	-2.78	1
1317	AGTTCT	0	-2.23	1
1318	TCACTA	0	-2.18	1
1319	AAAGTT	0	-4.91	1
1320	GACACC	60	3.52	1
1321	ACCGAC	60	2.81	1
1322	GACACA	17	-0.42	1
1323	ACAGCA	0	-1.93	1
1324	AACATC	60	2.54	1
1325	CTAAAA	1	-3.36	1
1326	TTCAGT	48	0.62	1
1327	AGTATT	0	-2.23	1
1328	ATTTTC	15	-1.25	1
1329	TTCTTC	60	3.41	1
1330	AAATAC	5	-0.83	1
1331	TACAAT	60	2.91	1
1332	CAGTCT	0	-2.33	1
1333	AGTCTA	0	-2.2	1
1334	CTAATT	0	-4.15	1
1335	ATTAAA	0	-4.8	1
1336	CATTCT	0	-2.38	1
1337	GGTTCA	0	-3.17	1
1338	GAACAC	6	-1.44	1
1339	CACTTA	0	-3.04	1
1340	ACTCAA	0	-3.71	1
1341	TTTAAC	0	-2.12	1
1342	AACAAA	0	-3.92	1
1343	AAAGTA	0	-4.38	1
1344	GTAGAC	60	3.3	1
1345	ATTTTG	0	-3.36	1
1346	TTGAAT	0	-2.38	1
1347	CCAAAG	0	-5.33	1
1348	CTGCGT	50	1.13	1
1349	CGTATG	58	2.11	1
1350	CTCTCG	56	2.29	1
1351	TCGGAG	60	4.26	1
1352	GTAAAA	0	-3.92	1
1353	AATTTG	0	-2.97	1
1354	ATTCAG	0	-3.41	1
1355	CAGCAT	0	-1.16	1
1356	CATTAC	2	-2.16	1
1357	TACCTT	0	-4.15	1
1358	CTTGTT	0	-6.51	1
1359	GTTGAA	0	-5.54	1
1360	AGACTT	0	-5.11	1
1361	CTTACA	0	-1.7	1
1362	TCAGGC	60	5.01	1
1363	GGCCAC	60	2.28	1
1364	CACATC	39	0.71	1
1365	ATCACC	60	4.1	1
1366	ACCAAG	28	0.19	1
1367	AAGGAG	60	2.03	1
1368	GACTTA	0	-2.98	1
1369	TTACCA	0	-2.82	1
1370	CCAACA	0	-2.33	1
1371	ACAATC	2	-1.75	1
1372	ATCTAT	60	1.57	1
1373	TATCAC	0	-3.35	1
1374	CACAAG	18	-0.34	1
1375	TATCTA	0	-3.18	1
1376	CAAACT	0	-2.66	1
1377	ACTCCC	59	3.16	1
1378	CCCTTT	16	-0.54	1
1379	TACTCA	28	-0.32	1
1380	ACTGTA	0	-2.18	1
1381	GAAATC	4	-1.85	1
1382	ATCATG	60	4.1	1
1383	TCTTTT	0	-3.01	1
1384	TTTGTA	0	-4.98	1
1385	AACCAT	0	-1.99	1
1386	CATCAT	0	-1.83	1
1387	CATTTC	31	-0.18	1
1388	TTCATA	5	-1.42	1
1389	ATAGAT	0	-2.06	1
1390	CATCTA	0	-2.49	1
1391	GAAACA	0	-3.01	1
1392	CTTAGA	0	-4.07	1
1393	AGAGGT	2	-2.79	1
1394	GGTTTT	0	-3.62	1
1395	CTAAGT	0	-1.75	1
1396	GAAATT	0	-4.53	1
1397	TATTTC	6	-1.45	1
1398	TTCCTG	60	4.08	1
1399	CTGAAG	30	0.3	1
1400	AATCTT	0	-3.49	1
1401	GTGAGC	59	2.75	1
1402	TTATTC	0	-1.86	1
1403	GACGCT	56	1.35	1
1404	GCTATG	29	-0.05	1
1405	ATGGCT	60	1.88	1
1406	CATGCC	17	-0.86	1
1407	AGCATG	56	0.66	1
1408	ATGTCC	60	3.71	1
1409	GTAAGA	0	-4.02	1
1410	CTAGGA	0	-3.35	1
1411	GGACAA	0	-3.68	1
1412	GCAGAT	0	-2.21	1
1413	GATGGG	60	5.5	1
1414	GGGAAT	0	-1.75	1
1415	TTTGGT	0	-3.84	1
1416	TCAAGC	4	-0.9	1
1417	AGCCTT	0	-1.16	1
1418	CTTAAA	0	-4.2	1
1419	ATGCAA	0	-2.19	1
1420	TACCCT	60	2.66	1
1421	GTAACC	1	-3.1	1
1422	TCTCTA	2	-2.44	1
1423	CTACAA	0	-1.68	1
1424	CAACAT	0	-2.08	1
1425	TATCTT	0	-3.17	1
1426	TTATCA	0	-2.73	1
1427	GAATTA	0	-3.87	1
1428	TTATTA	0	-3.39	1
1429	GATTTG	0	-3	1
1430	TACCTC	60	3.87	1
1431	CAGGTC	60	1.55	1
1432	GTCCTC	60	2.52	1
1433	CTCTTT	53	1.33	1
1434	TTTATA	0	-2.53	1
1435	TATAAG	0	-4.36	1
1436	CTGGTG	60	3.36	1
1437	GTGTCA	52	0.92	1
1438	CAGCTA	20	-0.41	1
1439	CTAAAG	2	-2.95	1
1440	AAGGGG	54	1.38	1
1441	GGGATC	52	1.67	1
1442	ATCAGC	60	4.07	1
1443	ATCTCA	51	0.11	1
1444	TCACTC	5	-1.67	1
1445	CATTCC	0	-2.32	1
1446	CCATTA	0	-2.33	1
1447	AAAACA	0	-4.09	1
1448	AATTTA	0	-3.13	1
1449	TTTAGA	0	-4.67	1
1450	AGTTAC	60	3.58	1
1451	ATGAGG	5	-0.96	1
1452	GATTCA	0	-2.36	1
1453	CAAATG	0	-2.6	1
1454	AATGGC	0	-3.17	1
1455	GCAGCT	1	-2.8	1
1456	GCTTTA	0	-3.06	1
1457	CACGTG	60	4.28	1
1458	GTGCTG	60	1.96	1
1459	CTGCTT	60	4.12	1
1460	AAATGC	1	-2.81	1
1461	TGCGGA	43	0.52	1
1462	TCTTTC	44	0.31	1
1463	CAAATT	35	0.63	1
1464	AACCTA	60	3.35	1
1465	CTACCA	0	-3.31	1
1466	CCAGCA	4	-0.76	1
1467	ATATGG	25	-0.6	1
1468	ATTTAT	0	-4.06	1
1469	TATACC	3	-0.82	1
1470	ACCAGG	53	1.57	1
1471	ATACAA	0	-2.94	1
1472	CAATCT	0	-3.24	1
1473	CAGGCA	0	-1.37	1
1474	CCACTA	0	-1.02	1
1475	CTAACT	0	-2.38	1
1476	ACTAGG	0	-2.38	1
1477	AGGTCA	0	-2.52	1
1478	ATATCA	0	-2.48	1
1479	CTTAAG	0	-5.64	1
1480	CATGGT	60	1.82	1
1481	GGTTTC	55	1.68	1
1482	ATGCAG	52	1.12	1
1483	CAAGTA	4	-2.12	1
1484	TCTGTC	60	3.23	1
1485	TACAAA	3	-2.21	1
1486	ATTCAA	0	-4.77	1
1487	CCATAT	0	-2.73	1
1488	TATAGT	0	-3.05	1
1489	AGTTGG	10	-0.72	1
1490	TGGGAT	16	-0.71	1
1491	ACAATT	0	-3.67	1
1492	CAATCA	0	-1.61	1
1493	CCTTGC	56	1.74	1
1494	TGCTTA	0	-3.32	1
1495	AAGACA	0	-7.04	1
1496	ACATTG	0	-2.44	1
1497	AAGCTA	0	-9.03	1
1498	CTACTT	2	-2.79	1
1499	TTTTAT	0	-2.42	1
1500	TTGACT	0	-4.43	1
1501	GCACAG	0	-2.64	1
1502	GATACC	0	-3.48	1
1503	ACCGAA	27	-0.25	1
1504	TCTTAT	0	-4.58	1
1505	TATCTC	5	-1.68	1
1506	CTCCCT	24	-0.62	1
1507	AACTGC	44	1	1
1508	CTCTCC	56	1.47	1
1509	TCCTTC	60	2.86	1
1510	TTCCCT	53	1.82	1
1511	CCTACA	0	-3.47	1
1512	TGGAAG	55	1.59	1
1513	AAGACT	0	-3.12	1
1514	ACTAAC	60	2.83	1
1515	AACACC	60	4.29	1
1516	ACCTTC	60	3.62	1
1517	TTCATT	6	-0.99	1
1518	CATGTC	6	-1.49	1
1519	GTCAAG	23	0.01	1
1520	GAGATC	60	3.25	1
1521	ATCGGG	60	3.53	1
1522	CAATCG	6	-1.18	1
1523	TCGAAA	0	-2.15	1
1524	TTAGAC	0	-5.27	1
1525	GACCAC	57	2.1	1
1526	AAAGGA	0	-4.35	1
1527	TTGGTT	50	1.12	1
1528	GTTACA	0	-3.22	1
1529	ACATTT	0	-3.19	1
1530	CAATTC	1	-2.56	1
1531	TATAGA	0	-2.92	1
1532	AACCCA	7	-1.79	1
1533	TGCAAT	2	-1.45	1
1534	AAACGT	0	-2.96	1
1535	CGTGCC	60	3.6	1
1536	GCCAAG	60	1.23	1
1537	ATCTCT	60	3.14	1
1538	TCATTT	0	-2.43	1
1539	TTTAAA	0	-3.14	1
1540	AAAAGC	0	-3.44	1
1541	TCAAGA	0	-4.84	1
1542	TTCCCA	60	2.28	1
1543	GTATTG	0	-3.4	1
1544	AACACG	56	1.52	1
1545	ACGAAA	2	-3.16	1
1546	AAATCC	0	-2.73	1
1547	AAAAGA	0	-4.34	1
1548	AGAGAC	0	-4.16	1
1549	CACGCC	60	4.07	1
1550	GCCACC	60	4.5	1
1551	TTTCAC	0	-3.59	1
1552	AAGATA	0	-5.87	1
1553	ATAGTT	0	-3.59	1
1554	GTTAGG	0	-5.25	1
1555	AGGTTA	0	-2.8	1
1556	TTACTA	1	-2.05	1
1557	CCAGCC	60	3.93	1
1558	CCCACT	60	4.62	1
1559	ACAAGA	0	-3.27	1
1560	CCTCAT	0	-4.02	1
1561	CATCTC	48	0.76	1
1562	CGGAAG	27	0.18	1
1563	TCTGCG	44	0.63	1
1564	GCGCCA	60	3.73	1
1565	AGGAAT	0	-5.66	1
1566	TTACTT	0	-2.7	1
1567	CTTCAC	15	-0.61	1
1568	CACTGG	60	4.85	1
1569	TGGACT	23	-0.49	1
1570	AGAACT	0	-2.91	1
1571	ACTATA	0	-3.61	1
1572	ATACAT	0	-3.72	1
1573	GATTGT	27	0.03	1
1574	TGTTTG	0	-2.75	1
1575	TTGGAT	0	-4.1	1
1576	GATAGA	0	-3.87	1
1577	TTCGAC	60	2.65	1
1578	GACGAT	0	-4.37	1
1579	CACGCA	56	1.47	1
1580	CCCACA	56	1.27	1
1581	ACAGTT	0	-4.17	1
1582	TGTCCT	0	-1.55	1
1583	GCAAGA	0	-4.26	1
1584	AGTCCA	0	-2.1	1
1585	GATTCC	0	-5.76	1
1586	GCAAAA	0	-4.78	1
1587	CACTGT	0	-4.12	1
1588	TGTGCA	1	-1.9	1
1589	GCACGA	0	-3.34	1
1590	CGACCA	0	-6.21	1
1591	CCATAC	0	-5.56	1
1592	TACACT	60	3.91	1
1593	ACTGCT	45	0.76	1
1594	GCTCCA	0	-2.44	1
1595	AAACGA	0	-4.81	1
1596	CGACGA	0	-5.42	1
1597	AGTGCC	55	1.34	1
1598	GCCGCC	60	3.64	1
1599	GCCTGG	51	1.46	1
1600	TGGAAA	0	-4.46	1
1601	AAATTT	0	-5.03	1
1602	CCTCGG	60	1.9	1
1603	ATGGTT	0	-4.43	1
1604	TCAGCG	57	2.49	1
1605	GCGGGC	60	3.48	1
1606	GGCTTA	0	-3.34	1
1607	TTATAT	0	-1.92	1
1608	GTCACC	60	4.52	1
1609	ACCCCA	54	1.07	1
1610	CCAGCG	60	3.91	1
1611	GCGTAT	0	-7.93	1
1612	GGAATC	0	-3.46	1
1613	GTGCGG	60	2.91	1
1614	CGGTCC	35	0.17	1
1615	ATTGAA	0	-4.3	1
1616	AAGCGT	60	2.78	1
1617	CGTCCG	60	4.01	1
1618	CCGCTC	59	3.76	1
1619	CTCATT	14	-0.95	1
1620	ATTAGT	0	-3	1
1621	GACAAT	58	2.42	1
1622	GAATGA	36	0.35	1
1623	GCTGCG	60	1.87	1
1624	GCGGTT	4	-1.7	1
1625	GTTGTG	0	-3.75	1
1626	GTGGCA	60	3.15	1
1627	GCAATG	0	-2.58	1
1628	CTGATG	60	5.22	1
1629	ATGCTC	60	3.88	1
1630	CTCGGA	56	1.6	1
1631	GGAGTC	18	-0.52	1
1632	GTCGGG	45	0.89	1
1633	GGGCTG	60	4.99	1
1634	CTGATC	60	2.02	1
1635	ATCGAA	50	0.77	1
1636	CTGTGG	27	-0.1	1
1637	TGGGTG	60	3.67	1
1638	GTGTGG	60	3.18	1
1639	TGGTGT	36	0.21	1
1640	TGTTAT	14	-1.19	1
1641	TCCACG	57	2.47	1
1642	ACGACA	14	-0.6	1
1643	GCCTCA	50	0.63	1
1644	CTGCTC	60	3.49	1
1645	CGAAAA	0	-3.98	1
1646	TGCTGC	60	3.44	1
1647	TGCCTA	7	-0.84	1
1648	CTTCTC	17	-0.6	1
1649	CTCCAC	60	3.9	1
1650	CACCCT	60	2.95	1
1651	CCTTTC	36	0.36	1
1652	TTCGTC	60	3.34	1
1653	GTCTTT	28	-0.22	1
1654	GGTCAG	19	-0.59	1
1655	CAGTAC	60	4.63	1
1656	TGGTTT	22	-0.48	1
1657	GTCACG	53	1.31	1
1658	GTTCCA	0	-4.5	1
1659	CCAGAT	0	-3.17	1
1660	TCAGTT	0	-2.26	1
1661	GTTTTG	0	-5.79	1
1662	AAAAAG	0	-4.01	1
1663	ACTCAT	0	-2.04	1
1664	TCTATT	0	-3.19	1
1665	ATTGTT	0	-5.67	1
1666	GTTCTG	3	-2.36	1
1667	ACCGCC	60	3.89	1
1668	GATTTT	0	-3.63	1
1669	TATGCC	60	2.1	1
1670	GCCTTC	60	4.81	1
1671	AGGATA	1	-1.58	1
1672	ATATTG	0	-2.3	1
1673	TTGTGT	0	-3.36	1
1674	AGAATA	0	-3.5	1
1675	TATTTG	0	-3.42	1
1676	AGTCCG	36	0.17	1
1677	CCGGTT	60	3.09	1
1678	GAGAGT	0	-1.21	1
1679	TACATT	0	-5.93	1
1680	GCAGTT	0	-2.57	1
1681	CTCACC	60	4.72	1
1682	TGCCAG	57	1.93	1
1683	GGCTCT	60	4.47	1
1684	CTTAGT	0	-2.97	1
1685	GACTTT	7	-1.11	1
1686	TTTGAT	8	-1.68	1
1687	GGTCGA	0	-2.97	1
1688	AAGGCA	5	-0.77	1
1689	GCATAC	59	2.3	1
1690	CTTGCT	0	-4.22	1
1691	GCTGGC	48	0.88	1
1692	GGCTCC	60	3.42	1
1693	ATTGTA	0	-3.65	1
1694	GTATCT	2	-1.42	1
1695	ACTGTT	0	-3.93	1
1696	CACACA	0	-0.91	1
1697	GCATTG	0	-2.84	1
1698	CGAATT	1	-2.86	1
1699	GTCTAT	18	-0.83	1
1700	CACCCC	60	3.9	1
1701	GCTGTC	43	1	1
1702	AGGACT	0	-2.33	1
1703	CTGCCT	57	2.34	1
1704	CCTGCC	49	1.46	1
1705	TGGCAT	16	-1	1
1706	CATCGA	1	-2.61	1
1707	GATTGG	0	-4.17	1
1708	TGGACC	14	-1.48	1
1709	ACCATC	60	3.48	1
1710	CTGCAT	22	-0.57	1
1711	TCTTAC	0	-3.21	1
1712	TACATG	60	2.67	1
1713	CACCTT	38	-0.02	1
1714	CTTCAT	0	-3.15	1
1715	CATGCT	0	-2.96	1
1716	GGCCTA	20	-0.6	1
1717	CTACAG	4	-0.93	1
1718	ATGTGC	20	-0.36	1
1719	TGCACA	60	3.85	1
1720	ACAGGC	60	4	1
1721	GGCTAC	56	1.52	1
1722	GGCTTT	13	-0.27	1
1723	GAATTG	0	-4.45	1
1724	TTGGAG	3	-2.04	1
1725	GAGGTG	60	3.29	1
1726	CCAGAC	57	2.34	1
1727	TATGAC	0	-2.58	1
1728	GTGTTT	0	-2.93	1
1729	TTTGTG	60	4.24	1
1730	GTGAAT	0	-2.97	1
1731	CTGGCA	60	5.06	1
1732	ATCGCT	60	3.68	1
1733	GCCATG	60	1.86	1
1734	ATGACG	60	3.5	1
1735	ACGATG	60	4	1
1736	ATGGGC	39	0.76	1
1737	GGCAAA	4	-2.51	1
1738	ATTGGT	0	-3.42	1
1739	CAACTA	0	-3.11	1
1740	GACCCA	26	-0.3	1
1741	GTTATA	0	-3.4	1
1742	ATTGCC	60	1.58	1
1743	GCCCTA	60	2.94	1
1744	ACTCAC	0	-2.83	1
1745	GCACCA	3	-1.13	1
1746	GTGTCT	60	3.93	1
1747	GGGGGA	60	4.81	1
1748	GTCATC	60	3.06	1
1749	ATCCTC	60	3.78	1
1750	CTCAAT	56	1.38	1
1751	GTTGAG	3	-2.02	1
1752	GCACTG	57	2.58	1
1753	CGATTT	0	-3.2	1
1754	CCACCC	59	3.19	1
1755	CCCGCA	60	3.64	1
1756	AACTTC	17	-0.6	1
1757	CTGTAT	52	1.83	1
1758	TATCAT	0	-3.13	1
1759	CTAGCA	0	-4.16	1
1760	GCAGCA	1	-2.61	1
1761	GTCTGA	60	2.73	1
1762	ATGGGG	60	4.48	1
1763	GCTCAT	0	-2.67	1
1764	GGATTA	0	-3.49	1
1765	TTAGTG	7	-1	1
1766	TTTGCT	0	-3.11	1
1767	TTTGAA	0	-4.68	1
1768	ACCTTG	18	-0.77	1
1769	GGAAAG	5	-1.96	1
1770	CCACTG	54	1.56	1
1771	CTGTGT	35	0.39	1
1772	TGTAAA	0	-2.8	1
1773	GTCGGT	5	-1.91	1
1774	GGTGGG	44	0.69	1
1775	GGGCCA	53	1.61	1
1776	TCCAAG	52	0.94	1
1777	AAGTCG	55	0.58	1
1778	TCGCTC	60	2.2	1
1779	CTCGTA	37	0.33	1
1780	TTGGTG	27	-0.18	1
1781	GCGTTT	0	-3.24	1
1782	TTTGAC	10	-1.67	1
1783	AAGGCG	14	-0.06	1
1784	GCGTTC	60	2.89	1
1785	TTCTTT	0	-1.87	1
1786	GACTTG	0	-2.22	1
1787	TTGTGG	21	-0.51	1
1788	GAGGGG	60	5.25	1
1789	GGGCAC	56	1.93	1
1790	TCCGTC	57	2.5	1
1791	GTCAGA	1	-2.7	1
1792	GACACT	46	0.11	1
1793	CTGGCC	60	3.98	1
1794	GCCCAG	60	2.53	1
1795	TTCTAC	60	3	1
1796	ATCCAC	60	4.41	1
1797	CACTTT	6	-2.21	1
1798	GCCATC	60	3.71	1
1799	ATCTAC	44	0.69	1
1800	TACTGC	60	4.1	1
1801	TGCAGA	19	-0.56	1
1802	AGAGGC	1	-2.45	1
1803	AAACAA	0	-4.57	1
1804	AGGATT	48	1.02	1
1805	ATTTCT	0	-4.75	1
1806	AAAACC	1	-3.47	1
1807	GGGGCA	60	3.1	1
1808	GCGCTG	60	3.35	1
1809	CTGAGC	60	3.73	1
1810	CAGACT	0	-4.24	1
1811	ACTACG	46	0.57	1
1812	ACGGAG	60	4.65	1
1813	TTTCTG	12	-1.19	1
1814	TTCTAT	14	-1.16	1
1815	GCCCTC	60	3.4	1
1816	CTCCCC	56	1.8	1
1817	TTCGTG	60	3.5	1
1818	GTGCCC	60	4.28	1
1819	AATCCG	9	-0.99	1
1820	CCGATG	58	1.97	1
1821	ATGGTC	20	-0.11	1
1822	CCCTCA	56	1.54	1
1823	ACTCCA	0	-2.86	1
1824	AAGTTT	4	-1.11	1
1825	TTAGCT	0	-2.91	1
1826	TTAACT	0	-3.51	1
1827	ACTTTT	0	-4.75	1
1828	ACACCA	0	-3.36	1
1829	TTAACC	0	-2.21	1
1830	GGACCT	5	-2.12	1
1831	CGGGCC	60	3.27	1
1832	ATGACC	51	0.95	1
1833	CGGTAC	60	2.15	1
1834	ATCCAA	5	-1.55	1
1835	CAAGCC	27	-0.3	1
1836	GCCGAC	60	4.59	1
1837	TACCAC	57	1.88	1
1838	CACAAC	57	2.48	1
1839	CTCATC	60	3.15	1
1840	ATCGGT	60	1.09	1
1841	GGTGTC	54	1.1	1
1842	ACAGCT	0	-3.14	1
1843	GTGGAC	60	5.24	1
1844	AGCGGC	60	5.63	1
1845	AAGATG	40	0.4	1
1846	ATGATC	22	0.07	1
1847	ACCCCC	56	2.18	1
1848	CCCGAG	60	4.33	1
1849	AGTGTC	49	0.43	1
1850	GTCTGT	35	-0.24	1
1851	TGTGTC	49	0.96	1
1852	ATGCGG	57	1.82	1
1853	GCACAC	31	-0.14	1
1854	AGCGTG	60	4.87	1
1855	GACTTC	55	2.02	1
1856	TTCACG	60	3.59	1
1857	ACGAGG	54	1.44	1
1858	GGGACG	60	3.55	1
1859	ACGGCC	60	4.23	1
1860	TCAACC	60	3.27	1
1861	ATGTTG	0	-4.24	1
1862	TTGCGA	60	1.81	1
1863	CGAGCC	60	2.82	1
1864	GCCTCC	60	4.33	1
1865	TTGGCA	0	-3.49	1
1866	AAGGAT	5	-1.01	1
1867	GTCCCG	60	2.68	1
1868	CCGCTA	59	1.84	1
1869	CTACTG	56	1.8	1
1870	CCCTCC	57	2.3	1
1871	TTGATC	15	-0.86	1
1872	ATCTGG	58	2.65	1
1873	TGGGGG	23	-0.42	1
1874	GGGAGT	16	-0.64	1
1875	GACCGC	60	5.94	1
1876	CGCTTG	37	0.44	1
1877	TTCTTG	60	2.25	1
1878	TTGCAG	0	-1.79	1
1879	CAGGCT	35	0.58	1
1880	GCTCTG	33	0.5	1
1881	CGCTGG	60	4.54	1
1882	TGGCGC	60	4.08	1
1883	TTGACC	53	0.27	1
1884	ACCACA	60	4.68	1
1885	ACATCC	8	-0.75	1
1886	CATCCG	52	1.12	1
1887	CCGGGG	60	4.63	1
1888	GTCCTG	60	3.86	1
1889	AATGAC	17	-0.63	1
1890	CTCTTG	3	-2.29	1
1891	GATTGC	22	-0.45	1
1892	TGCCAC	58	2.68	1
1893	CATAAC	2	-1.27	1
1894	AGGAGT	0	-2.11	1
1895	CACTCC	58	2.59	1
1896	AGCGAG	58	2.88	1
1897	GCTGTG	60	4.08	1
1898	ATGGCC	60	1.59	1
1899	AATGCC	60	3.76	1
1900	GCGTCA	5	-1.97	1
1901	TCACTG	60	4.34	1
1902	GGTCGC	22	-0.02	1
1903	GAGGGA	53	0.41	1
1904	GGAAGG	0	-5.79	1
1905	ACTCGT	0	-4.12	1
1906	CTCGGG	60	2.96	1
1907	GGGGCC	60	4.38	1
1908	GCCTTG	9	-2.81	1
1909	TTCAGC	60	4.03	1
1910	CGGCCA	60	4.43	1
1911	ACAGCG	51	1.32	1
1912	GCGATG	14	-0.91	1
1913	ATGATT	0	-5.03	1
1914	ATTCGA	2	-2.81	1
1915	GATGGC	60	1.44	1
1916	GGCCTC	60	4.57	1
1917	TTCTGG	60	3.38	1
1918	TGGCTG	60	2.83	1
1919	ATCGAC	60	3.14	1
1920	GACCTA	52	0.9	1
1921	TCTGAC	56	1.48	1
1922	TACTCC	60	3.38	1
1923	TCCGTG	55	1.84	1
1924	GCTTTG	0	-4.43	1
1925	TTGCTC	28	-0.21	1
1926	CTCATG	60	2.66	1
1927	CTCTGC	60	2.54	1
1928	TGCCTC	57	2.3	1
1929	CGCAGT	16	-0.91	1
1930	ATGTGT	0	-4.26	1
1931	TGTGCT	4	-1.81	1
1932	GCTAAG	0	-3.94	1
1933	GCAGGG	56	2.14	1
1934	CTTTCG	48	1.11	1
1935	GATCTC	0	-3.37	1
1936	GGACAC	49	0.94	1
1937	CACGAA	30	-0.3	1
1938	CAGCCG	59	2.8	1
1939	CCGTAT	3	-2.07	1
1940	TATGTG	60	2.12	1
1941	GGAGCC	51	1.78	1
1942	TACAGC	60	3.71	1
1943	ATCCCG	60	5.72	1
1944	CCGTCC	58	2.79	1
1945	ATGGGA	0	-3.81	1
1946	CTGCGA	42	0.89	1
1947	CGATGC	56	1.86	1
1948	TGCTTC	60	3.89	1
1949	TTCATC	60	2.86	1
1950	GGCAAC	59	2.96	1
1951	AACGCT	55	1.68	1
1952	ATAGAG	3	-1.61	1
1953	TTTATC	0	-2.74	1
1954	ATCATC	60	2.37	1
1955	GGTGTT	1	-2.83	1
1956	GAATCC	21	-0.49	1
1957	TCCGAC	55	1.77	1
1958	GACATC	60	3.89	1
1959	GCTGAC	56	1.2	1
1960	CAGCCC	59	2.68	1
1961	CCCCAG	60	3.82	1
1962	CTCTCA	56	1.26	1
1963	CTAACC	43	0.2	1
1964	AACACT	0	-2.81	1
1965	ACTGGG	3	-1.24	1
1966	GGGAAG	6	-1.56	1
1967	GCACGG	60	3.57	1
1968	GGGCCG	60	4.7	1
1969	CCGGCC	60	6.03	1
1970	GCCAGT	56	0.44	1
1971	GTGCAG	60	4.75	1
1972	AGTGGG	22	-0.46	1
1973	CCCCTT	56	1.68	1
1974	CCAGTC	0	-2.4	1
1975	ACCCCT	37	0.15	1
1976	CACAGG	1	-1.06	1
1977	ACAGGG	35	-0.02	1
1978	GGGTGC	56	2.04	1
1979	TGCCCA	45	0.95	1
1980	GTGTAA	17	-0.02	1
1981	GTGAAG	24	0.13	1
1982	TCTCGA	0	-5.55	1
1983	CGAGCG	60	2.83	1
1984	GCGAAG	4	-1.54	1
1985	CGCTAT	9	-0.44	1
1986	GGAGAG	0	-3.83	1
1987	TTTGCG	58	2.46	1
1988	GCGACG	60	3.03	1
1989	ACGGTC	60	1.93	1
1990	AAGGCC	52	0.82	1
1991	AACCAA	0	-2.31	1
1992	GTCGCC	29	0.1	1
1993	ATTAAG	3	-2.73	1
1994	AAAATC	1	-3.41	1
1995	ATAAAT	0	-3.57	1
1996	GCCTTA	0	-2.54	1
1997	GAGATA	0	-2.01	1
1998	TTACAG	0	-2.11	1
[truncated: 1,925 more rows]

## Sheet: C57BL6_TS20_vs_CD1_TS21
	Codon Pair	Stat	Effect Size	p-value
0	ATGTCT	87	0.82	1
1	TCTCCA	0	-1.55	0.0160061
2	CCACTT	25	-1.17	1
3	CTTATA	0	-1.73	0.0160061
4	ATAAGA	10	-1.84	1
5	AGAAGC	0	-2.7	0.0160061
6	AGCATT	88	0.49	1
7	ATTGTC	111	1.82	1
8	GTCGAT	12	-1.52	1
9	GATATC	82	0.6	1
10	ATCACT	120	2.54	0.0160061
11	ACTGAA	4	-2.01	0.192073
12	GAAGTT	16	-1.6	1
13	GTTTTC	79	0.46	1
14	TTCAAT	90	0.71	1
15	AATCAA	28	-1	1
16	CAATAT	2	-1.84	0.0640243
17	TATGCA	7	-2.09	0.720273
18	GCATCA	50	-0.48	1
19	TCACAA	2	-1.5	0.0640243
20	CAAAGT	0	-1.5	0.0160061
21	AGTTGT	3	-1.69	0.112042
22	TGTGAT	38	-0.68	1
23	GATGGA	30	-0.92	1
24	GGAGCA	10	-1.16	1
25	TCACTT	22	-0.85	1
26	CTTAGC	102	0.4	1
27	AGCAAG	120	2.6	0.0160061
28	AAGAAA	20	-0.92	1
29	AAAGAC	26	-1.15	1
30	GACCTG	99	1.34	1
31	CTGAAA	15	-1.52	1
32	AAAAAC	12	-1.84	1
33	AACCTC	111	2.03	1
34	CTCCTT	0	-3.94	0.0160061
35	CTTGAG	61	-0.25	1
36	GAGAGA	9	-1.58	1
37	AGAGAA	7	-1.97	0.720273
38	GAACTT	17	-1.44	1
39	CTTGGA	20	-1.02	1
40	GGAGAT	61	0.14	1
41	GATGTC	106	1.06	1
42	GTCCTT	57	-0.05	1
43	CTTCAG	27	-0.83	1
44	CAGAGA	16	-1.37	1
45	AGACCA	3	-2.41	0.112042
46	CCACAT	6	-1.39	0.480182
47	CATGAC	2	-2.38	0.0640243
48	GACCCT	98	1.28	1
49	CCTGAG	116	2.24	0.192073
50	GAGACG	109	1.66	1
51	ACGATA	8	-1.95	1
52	ATAGAC	88	0.27	1
53	CTGACC	87	1.04	1
54	ACCCTA	109	1.31	1
55	CTAGAA	22	-1.17	1
56	CTTCTG	78	0.42	1
57	CTGGAT	10	-1.61	1
58	GATCGC	120	1.41	0.0160061
59	CGCGAC	119	3.34	0.0320121
60	GACTGC	90	0.95	1
61	TGCAAC	105	1.16	1
62	AACGGG	31	-0.28	1
63	GGGCGT	87	0.7	1
64	CGTGTT	12	-1.68	1
65	GTTGAT	64	0.03	1
66	GATTTC	0	-5.02	0.0160061
67	TTCAAC	91	1.07	1
68	AACGAA	20	-0.9	1
69	GAATTC	73	0.34	1
70	TTCCTC	92	0.93	1
71	CTCCTG	44	-0.51	1
72	CTGTTC	113	2.06	0.720273
73	TTCCTT	0	-4.36	0.0160061
74	CTTTTC	78	0.21	1
75	TTCAAG	84	0.55	1
76	AAGATT	15	-1.43	1
77	ATTGCT	100	1.04	1
78	GCTCAA	40	-0.73	1
79	CAAGCT	15	-1.35	1
80	GCTTGC	113	1.79	0.720273
81	TGCTAT	79	0.4	1
82	TATTAT	10	-1.83	1
83	TATGCT	120	2.56	0.0160061
84	GCTCTC	47	-0.01	1
85	CTCGAT	0	-3.56	0.0160061
86	GATCAG	38	-0.84	1
87	CAGGCC	111	1.86	1
88	GCCGCA	99	1.23	1
89	GCAGAG	120	3.52	0.0160061
90	GAGCTA	58	-0.23	1
91	CTAGGC	120	2.47	0.0160061
92	GGCGAG	119	2.35	0.0320121
93	GAGAAG	112	0.8	1
94	AAGAGA	35	-0.73	1
95	AGAGCC	13	-1.65	1
96	GCCCTG	63	0.25	1
97	CTGCCC	71	0.58	1
98	CCCAAT	65	0.09	1
99	AATGAA	15	-1.16	1
100	GAAAAG	14	-1.56	1
101	AAGAGG	32	-0.27	1
102	AGGAAC	13	-1.66	1
103	AACCTG	97	1.19	1
104	CTGTCA	103	1.07	1
105	CAAGAT	28	-0.95	1
106	CGCAGG	92	0.57	1
107	AGGCAA	25	-0.81	1
108	CAAGAA	11	-1.55	1
109	GAAGAC	0	-2.25	0.0160061
110	GACCAA	16	-0.9	1
111	CAAAGG	0	-2.39	0.0160061
112	AGGAGA	1	-3.08	0.0320121
113	AGATTC	2	-2.58	0.0640243
114	TTCGAG	103	1.2	1
115	GAGCCC	109	1.71	1
116	CCCCGA	113	2.11	0.720273
117	CGAAGC	51	-0.05	1
118	AGCAGA	11	-1.74	1
119	AGACAA	4	-2.03	0.192073
120	CAACTG	40	-0.54	1
121	CTGGAC	101	1.47	1
122	GACGAA	36	-0.5	1
123	GAAGAA	20	-1.49	1
124	GAACCT	3	-1.13	0.112042
125	CCTGGG	33	-0.31	1
126	GGGCGC	120	2.41	0.0160061
127	CGCCGA	87	1.15	1
128	AGCTGG	80	0.44	1
129	TGGCAG	106	1.39	1
130	CAGAAG	40	-0.15	1
131	AGACGT	6	-1.87	0.480182
132	CGTGAG	116	1.71	0.192073
133	GAGCAG	120	3.97	0.0160061
134	CAGGAG	115	2.49	0.304115
135	GAGGAG	120	2.18	0.0160061
136	GAGCGC	120	2.53	0.0160061
137	CGCGCT	114	1.83	0.480182
138	GCTGAG	116	1.3	0.192073
139	CAGCGG	29	-0.67	1
140	CGGCTG	120	3.26	0.0160061
141	CTGGAG	119	2.58	0.0320121
142	CAGCGC	115	2.43	0.304115
143	CGCTAC	118	2.3	0.0640243
144	TACAGG	46	-0.33	1
145	AGGCAG	13	-1.65	1
146	CAGCAC	104	1.07	1
147	CACCGC	114	2.14	0.480182
148	CGCGAT	99	1.7	1
149	GATGAA	16	-1.61	1
150	GAAGAG	45	-0.71	1
151	AGACTG	8	-2.1	1
152	CTGCAA	43	-0.52	1
153	AGGCGA	4	-2.73	0.192073
154	CGAGAA	1	-2.13	0.0320121
155	GAACTG	62	-0.01	1
156	GAGGAA	68	0.45	1
157	GAACGC	80	0.71	1
158	CGCCTT	93	1.03	1
159	CTTGCA	11	-1.29	1
160	GAGAAA	4	-2.16	0.192073
161	AAAGAG	30	-1.23	1
162	GAGCCG	97	1.68	1
163	CCGCTT	57	0.13	1
164	CTTGGC	43	-0.5	1
165	GGCTGG	93	1.01	1
166	TGGAGT	15	-1.7	1
167	AGTAAG	77	0.08	1
168	AAGGGT	12	-1.41	1
169	GGTCGT	71	0.37	1
170	CGTGAC	93	0.46	1
171	GACGCG	104	1.21	1
172	GCGGAG	120	1.85	0.0160061
173	GAGTTT	64	-0.16	1
174	TTTTCT	12	-1.46	1
175	TCTGAG	67	-0.13	1
176	GAGGTA	60	-0.21	1
177	GTAGAG	112	1.5	1
178	GAACAG	9	-1.56	1
179	CAGCAA	6	-1.41	0.480182
180	CAAGAG	27	-1.09	1
181	GAGAGG	80	0.36	1
182	CAGGAA	29	-0.99	1
183	GAACTC	52	-0.26	1
184	CTCAAG	117	1.17	0.112042
185	AAGGGC	91	0.62	1
186	GGCAAG	55	0.24	1
187	GGCCAA	49	-0.37	1
188	CAAACA	4	-1.45	0.192073
189	ACAGAA	2	-1.76	0.0640243
190	AGAAGG	4	-2.81	0.192073
191	AGGCTG	21	-0.53	1
192	CTGCAG	113	2.2	0.720273
193	AAGCGC	111	0.86	1
194	CTACGC	111	1.22	1
195	CGCGAA	112	1.21	1
196	GAACCC	80	0.69	1
197	CCCCTG	89	1.03	1
198	CTGCTA	112	1.44	1
199	CTAAGG	43	-0.58	1
200	AGGCGC	54	-0.33	1
201	GATCTG	112	1.45	1
202	GAGTTG	96	1.29	1
203	TTGAGG	72	0.31	1
204	GAACAA	5	-1.57	0.304115
205	CGCGAG	120	1.3	0.0160061
206	CAGAGG	45	-0.56	1
207	GAGCTG	117	2.78	0.112042
208	CTGAGG	74	0.39	1
209	CTGAAT	47	-0.53	1
210	AATCGA	4	-2.65	0.192073
211	CGAAGG	15	-1.29	1
212	GAGCAA	23	-1	1
213	AGGCGT	17	-1.07	1
214	CTAAGA	5	-1.26	0.304115
215	AGACGC	15	-1.13	1
216	CTGGCT	114	1.71	0.480182
217	GAGGAC	114	2.11	0.480182
218	GACGAG	120	1.94	0.0160061
219	CTGACG	112	1.95	1
220	ACGCGG	83	0.82	1
221	CGGATC	120	6.02	0.0160061
222	ATCCGG	120	1.78	0.0160061
223	CGGGAA	25	-1.19	1
224	CCCGAC	111	2.13	1
225	GAGAGC	104	1.31	1
226	ATTACC	59	-0.33	1
227	ACCCAG	44	-0.36	1
228	AGGTGG	11	-1.34	1
229	CAGTGG	83	0.47	1
230	CAGCTC	119	2.53	0.0320121
231	CTCGAA	6	-2.36	0.480182
232	GAAAAC	0	-2.39	0.0160061
233	AACGAG	102	1.56	1
234	GAGGCA	90	1.08	1
235	GCAGAC	61	0.18	1
236	GACGCC	106	1.79	1
237	GCCCGT	111	0.94	1
238	CGTCAG	22	-1.44	1
239	CAGAAC	88	0.76	1
240	AACAAG	78	0.55	1
241	AAGGTC	59	0.32	1
242	GTCTAC	37	-0.88	1
243	TACTCT	2	-1.79	0.0640243
244	TCTAGG	11	-2.11	1
245	AGGCCT	1	-1.54	0.0320121
246	CCTAGC	83	0.49	1
247	AGCAGG	1	-2.63	0.0320121
248	AGGCTT	51	-0.01	1
249	CTTCGC	120	1.76	0.0160061
250	CGCCAG	120	2.2	0.0160061
251	CTGGGG	104	1.4	1
252	GGGGAG	112	1.96	1
253	GAGCGT	19	-1.05	1
254	CTCCGG	104	0.83	1
255	CGGGAG	114	1.89	0.480182
256	CGCCGC	116	1.62	0.192073
257	GACCTC	120	3.48	0.0160061
258	CTCCAA	0	-1.74	0.0160061
259	CAACAG	28	-0.73	1
260	CGTCCC	69	0.43	1
261	CCCGCT	12	-1.21	1
262	GAGGCG	116	2.3	0.192073
263	GCGCGC	116	2.33	0.192073
264	CGCAAC	120	3.11	0.0160061
265	AACCAG	111	1.93	1
266	TGGGAG	111	2.08	1
267	AGGCCG	107	1.67	1
268	CCGCAG	110	2.02	1
269	CGGGCG	120	3.26	0.0160061
270	CGCCTG	120	2.19	0.0160061
271	CGGTTC	102	1.34	1
272	TTCCGC	92	0.92	1
273	GACAGG	59	0.03	1
274	AGGGAG	58	-0.31	1
275	CGCTTC	114	2.28	0.480182
276	TTCCGG	94	0.98	1
277	AAGCTG	114	1.16	0.480182
278	CAACGA	46	-0.83	1
279	CGAGCA	29	-0.92	1
280	GAGCTC	93	1.27	1
281	CTCCAG	88	0.86	1
282	CAGGAC	92	0.9	1
283	GACAGC	60	-0.1	1
284	AGCCTC	11	-1.8	1
285	CTCCTA	79	0.41	1
286	CTAGAT	114	1.98	0.480182
287	CGACTC	0	-3.76	0.0160061
288	CGAGAG	120	3.26	0.0160061
289	GAGCCA	26	-1.25	1
290	CCAAAC	0	-1.85	0.0160061
291	AACAGG	86	0.78	1
292	AGGAGC	0	-2.22	0.0160061
293	AGCCGG	113	2.05	0.720273
294	CGGCAA	1	-1.49	0.0320121
295	AGGGAA	18	-1.64	1
296	GAAAGC	32	-0.67	1
297	AGCCAG	99	0.83	1
298	CGCACA	106	1.36	1
299	ACACTG	99	0.81	1
300	CTGTAC	109	2	1
301	TACGCC	120	1.64	0.0160061
302	GCCAAA	16	-1.57	1
303	AAACCC	32	-0.54	1
304	CCCAGC	105	1.31	1
305	CAGCGT	81	0.5	1
306	CGTAGG	39	-0.13	1
307	GAACGG	53	-0.3	1
308	CTGTTG	107	1.64	1
309	TTGCAA	88	-0.1	1
310	CAGCAG	100	0.75	1
311	AGGAAA	17	-1.65	1
312	AAACAC	2	-3.1	0.0640243
313	GAGGAT	82	0.67	1
314	AAGCGG	79	0.5	1
315	CAAGAC	38	-0.52	1
316	CAGCGA	77	0.51	1
317	GAAAGG	0	-3.97	0.0160061
318	AGGAGG	7	-2.3	0.720273
319	CAGTAT	34	-0.82	1
320	TATCAG	2	-1.84	0.0640243
321	GAGCGG	119	2.18	0.0320121
322	GAAAGA	10	-1.86	1
323	CTGCGG	118	2.1	0.0640243
324	CGGGAT	88	0.82	1
325	GAAGAT	31	-0.99	1
326	AGGGAT	0	-1.51	0.0160061
327	AAATGG	19	-1.48	1
328	TGGCAA	0	-1.61	0.0160061
329	CAACCA	3	-1.7	0.112042
330	CCAAGG	64	-0.18	1
331	AAAGAA	10	-1.91	1
332	GAAAAT	15	-1.45	1
333	GTTCGT	38	-0.28	1
334	CGTAGT	0	-2.05	0.0160061
335	AGTAAC	4	-1.25	0.192073
336	AGGCTC	0	-4.34	0.0160061
337	CTCTTC	97	1.38	1
338	TTCACC	69	0.22	1
339	ACCAAA	3	-3.03	0.112042
340	AAACGC	53	-0.19	1
341	CGCAGA	1	-3.72	0.0320121
342	AGAGGG	19	-1.25	1
343	GGGGAT	91	0.88	1
344	GATGAG	120	2.84	0.0160061
345	CCCATC	115	2.23	0.304115
346	ATCCAG	112	1.66	1
347	CAGCTG	118	2.81	0.0640243
348	CTGGAA	77	0.47	1
349	GATTCT	44	-0.49	1
350	TCTCAG	24	-1.05	1
351	GAGCGA	46	-0.24	1
352	CAGGAT	101	1.49	1
353	GATCGG	36	-0.52	1
354	CGGCGG	96	0.86	1
355	CGGCCT	97	1	1
356	CCTCTG	90	0.98	1
357	AGAGAG	2	-1.93	0.0640243
358	CGTCGA	35	-0.57	1
359	CGACAG	91	0.84	1
360	GACCGT	24	-1.04	1
361	CAGATC	114	1.71	0.480182
362	ATCCTA	25	-1.2	1
363	CTAGAG	109	1.83	1
364	CAGTTT	94	0.81	1
365	TTTCAG	19	-1.38	1
366	GAGCAC	114	2.43	0.480182
367	CACCAA	0	-2.37	0.0160061
368	CAACGG	114	2.01	0.480182
369	GAAGCC	13	-1.63	1
370	GCCAGA	65	0.17	1
371	AGAAGA	4	-2.58	0.192073
372	AGACGA	11	-1.86	1
373	CGAGAT	28	-1.18	1
374	ACGTTC	91	0.43	1
375	TTCCAG	90	0.93	1
376	CAGGGA	28	-0.95	1
377	GGAGAA	5	-1.69	0.304115
378	GAATCG	100	0.94	1
379	TCGAGA	26	-0.97	1
380	AGACGG	9	-2.18	1
381	GAGGGC	116	1.96	0.192073
382	AAGTTC	98	0.82	1
383	CGGACA	57	-0.06	1
384	AGGCGG	39	-0.6	1
385	CGGCGT	118	1.32	0.0640243
386	CGTCAA	25	-1.25	1
387	TTCCAA	16	-1.01	1
388	CACCTC	26	-1.36	1
389	CTTCGG	101	1.21	1
390	CGGCAG	118	2.68	0.0640243
391	GAATGC	31	-0.79	1
392	TGCGAC	100	1.31	1
393	GACAGA	2	-2.42	0.0640243
394	AGAAAA	11	-1.97	1
395	AAATCT	8	-1.77	1
396	TCTCGT	14	-1.64	1
397	CGTGAA	43	-0.66	1
398	CGGGAC	110	1.1	1
399	GACCAG	118	2.58	0.0640243
400	TTCCGT	116	2.23	0.192073
401	CGTCGG	92	0.89	1
402	CGCCAC	99	1.25	1
403	CACCTG	84	0.69	1
404	GAACGT	0	-2.11	0.0160061
405	CCATCC	42	-0.63	1
406	TCCCGC	113	1.2	0.720273
407	CGCCGG	117	1.11	0.112042
408	CACCAG	100	0.92	1
409	CCATTC	40	-0.56	1
410	AGATCA	3	-2.79	0.112042
411	TCATTC	8	-0.96	1
412	CTCAGA	111	1.83	1
413	AAATTC	11	-1.6	1
414	TTCCAT	1	-2.85	0.0320121
415	CATGAG	79	0.49	1
416	CGTGGC	118	2.27	0.0640243
417	CGTTTG	29	-1.1	1
418	AGGGTG	38	-0.5	1
419	GTGGAG	120	3.02	0.0160061
420	CAGCTT	95	0.69	1
421	CGCGGA	120	2.6	0.0160061
422	GGACAG	11	-1.59	1
423	GAATGT	0	-2.13	0.0160061
424	TGTGAC	74	0.79	1
425	AAATTA	9	-1.78	1
426	TTACAC	27	-1.02	1
427	CACCGG	91	0.84	1
428	GAACTA	5	-1.52	0.304115
429	GAGGTC	116	2.53	0.192073
430	GTCCGC	114	1.05	0.480182
431	AGAAAG	13	-1.41	1
432	AAGCTC	21	-0.68	1
433	CTCCGC	113	1.62	0.720273
434	CTCAGG	2	-3.23	0.0640243
435	CGCCGT	113	0.97	0.720273
436	CGTCAT	54	-0.08	1
437	GAGTTC	115	2.13	0.304115
438	AAGCAG	46	-0.05	1
439	CTGCGC	116	2.25	0.192073
440	CGCCTC	120	2.51	0.0160061
441	GAACCG	55	-0.14	1
442	CCGGAC	100	1.5	1
443	CTCCGT	113	0.91	0.720273
444	TGCGTC	80	0.56	1
445	GTCGAG	120	3.06	0.0160061
446	GACAGT	41	-0.5	1
447	AAGATC	114	0.92	0.480182
448	ATCCGC	119	1.18	0.0320121
449	AGGGAC	5	-2.44	0.304115
450	GGACTG	30	-0.65	1
451	CTTGAC	0	-1.91	0.0160061
452	CTCGAC	118	1.54	0.0640243
453	AAAGTC	10	-2.03	1
454	GTCCGT	119	2.47	0.0320121
455	CAAGGG	4	-1.33	0.192073
456	GGGCTC	93	1.44	1
457	CTCGGC	112	2.04	1
458	CGGCGC	115	2.18	0.304115
459	CGTCTC	120	1.89	0.0160061
460	CTCCAT	60	-0.25	1
461	CGGTGC	35	-0.73	1
462	TGCCTG	84	0.97	1
463	CAATTT	23	-1.06	1
464	TTTCGC	97	1.16	1
465	CGCTTT	96	1.01	1
466	TTTGAG	91	1.04	1
467	CAGTTG	32	-0.91	1
468	TTGAGA	13	-1.49	1
469	AGACAG	21	-1.08	1
470	AGAGTC	29	-1.15	1
471	GAGCTT	36	-1.01	1
472	CTTCGT	84	0.7	1
473	CTGCTG	108	1.6	1
474	CTGCAC	116	2.21	0.192073
475	CAGGTG	120	2.72	0.0160061
476	GTGGGT	120	2.65	0.0160061
477	GGTGGC	65	0.33	1
478	GGCAGG	12	-1.85	1
479	CGTCGT	39	-0.43	1
480	GACAAC	108	1.77	1
481	AACAGA	8	-1.86	1
482	GAAGTA	27	-1.2	1
483	GAAGGG	49	-0.47	1
484	GGGCAG	85	0.69	1
485	CGCCAA	47	-0.07	1
486	GTAGAA	21	-1.38	1
487	CACCCA	13	-1.41	1
488	CCACGC	102	1.35	1
489	TTGCGC	120	4.58	0.0160061
490	AAGCGA	36	-0.52	1
491	GATGGT	8	-1.51	1
492	GGTCAA	100	1.68	1
493	CAATAC	27	-0.91	1
494	TACCTG	109	1.91	1
495	TTTGCC	24	-0.45	1
496	GCCAGG	29	-1.04	1
497	GATACG	0	-2.15	0.0160061
498	ACGATT	7	-2.3	0.720273
499	ATTCGT	45	-0.67	1
500	CGTCGC	95	0.74	1
501	CTACGT	119	0.9	0.0320121
502	CAAAGA	0	-2.47	0.0160061
503	CAAATC	8	-2.11	1
504	ATCCGT	109	1.19	1
505	ATCCTG	115	2.03	0.304115
506	GAGCCT	87	0.14	1
507	CCTGGT	23	-1.38	1
508	GGTACA	0	-1.8	0.0160061
509	ACACGC	51	-0.2	1
510	GCCAAT	47	-0.21	1
511	AATGTC	112	2.34	1
512	GTCCCA	6	-0.88	0.480182
513	CCAGTG	89	0.31	1
514	GTGCGT	119	2.76	0.0320121
515	CGTTCC	48	-0.47	1
516	TCCAGC	72	0	1
517	AGCCCT	39	-0.62	1
518	CCTCTC	54	-0.21	1
519	CTCTAT	12	-1.16	1
520	TATGAG	100	1.29	1
521	GAGTAC	116	2.48	0.192073
522	TACATC	89	0.88	1
523	AGGTCT	0	-2.27	0.0160061
524	TCTCAA	0	-1.87	0.0160061
525	TACCGC	119	1.84	0.0320121
526	CGCCCT	88	0.93	1
527	CCTTAA	32	-0.75	1
528	ATGGAG	120	1.72	0.0160061
529	TTGCCT	21	-0.66	1
530	CCTCCT	7	-1.19	0.720273
531	CCTCCG	75	0.52	1
532	CCGGGA	58	-0.19	1
533	GGAAAC	11	-1.76	1
534	AACCGG	109	1.52	1
535	CGGAGG	68	0.43	1
536	AGGGTT	4	-2.15	0.192073
537	GTTTCC	119	2.88	0.0320121
538	TCCATC	112	1.72	1
539	ATCAAT	98	0.99	1
540	AATAAC	100	1.27	1
541	AACCCT	15	-1.37	1
542	CCTCAA	0	-1.87	0.0160061
543	GAGACA	70	0.14	1
544	ACATCT	0	-1.47	0.0160061
545	TCTGGC	68	0.25	1
546	GTTCCT	24	-1.15	1
547	CCTACC	8	-1.45	1
548	ACCACC	80	0.69	1
549	ACCTCA	58	-0.36	1
550	TCAGCC	87	0.71	1
551	GCCGGG	107	1.61	1
552	GGGTTT	51	-0.52	1
553	TTTCCC	53	-0.39	1
554	CCCACC	55	-0.04	1
555	CAGTCA	4	-1.51	0.192073
556	TCATCT	0	-1.49	0.0160061
557	TCTAAG	47	-0.54	1
558	ATCTCC	92	1.09	1
559	TCCTTG	93	0.76	1
560	TTGAAG	39	-0.63	1
561	CGCTCC	88	0.95	1
562	TCCACC	110	1.75	1
563	ACCTAC	94	1.08	1
564	GCCTAC	99	1.26	1
565	CCTTCC	56	-0.38	1
566	TCCATG	104	1.25	1
567	ATGATG	111	2.01	1
568	ATGAGC	68	0.02	1
569	AGCAAC	55	-0.08	1
570	AACCGC	119	1.47	0.0320121
571	CGCAGC	114	2	0.480182
572	AGCTCA	6	-0.75	0.480182
573	TCAGGA	0	-1.52	0.0160061
574	GGAGGC	54	0.09	1
575	GGCCAG	114	1.89	0.480182
576	CAGTCC	17	-0.69	1
577	TCCCTG	101	1.44	1
578	CTGCCG	103	1.43	1
579	CCGAGC	120	3.62	0.0160061
580	AGCTCC	47	-0.47	1
581	TCCATT	103	1.71	1
582	ATTCTC	120	3.88	0.0160061
583	AAGACC	61	0.26	1
584	ACCTCC	51	-0.28	1
585	TCCCTC	96	1.25	1
586	CTCAAC	111	2.07	1
587	CCTCCA	8	-1.39	1
588	CCAGGT	15	-1.3	1
589	GGTTCT	17	-1.54	1
590	TCTCTG	30	-0.97	1
591	CAGAGC	59	-0.21	1
592	AGCAAA	0	-2.17	0.0160061
593	AAACCA	8	-2.08	1
594	TCCAAC	90	0.91	1
595	CTCTCT	42	-0.42	1
596	TCTTCA	0	-1.47	0.0160061
597	TCAGTC	107	1.39	1
598	GTCCAC	21	-0.96	1
599	CACTAT	6	-1.65	0.480182
600	GCTGAT	98	0.9	1
601	GAAGGC	101	1.21	1
602	AAGCCA	1	-2.11	0.0320121
603	CCACTC	99	0.72	1
604	CTCACG	109	1.88	1
605	ACGGAC	89	0.86	1
606	GACAAG	95	0.64	1
607	AAGAAC	118	1.07	0.0640243
608	AAGGAC	120	1.93	0.0160061
609	GACAAA	1	-3.51	0.0320121
610	AGGGGC	45	-0.04	1
611	GGTAAA	34	-0.39	1
612	AAAGGC	38	-0.33	1
613	GGCACA	120	6.54	0.0160061
614	ACAGGA	0	-3.02	0.0160061
615	GGAACT	44	-0.42	1
616	ACTCGG	94	0.96	1
617	ACCATG	99	1.14	1
618	ATGCTA	42	-0.51	1
619	AAAACT	13	-1.56	1
620	ACTCTT	6	-2.01	0.480182
621	CTTCAA	13	-1.06	1
622	GGGTCT	22	-0.73	1
623	CAGAGT	72	-0.14	1
624	AGTGAT	38	-0.64	1
625	GAAATG	4	-1.72	0.192073
626	ATGGCA	94	1	1
627	GCAATA	4	-1.6	0.192073
628	ATAGCA	60	-0.34	1
629	GCAAAT	4	-2	0.192073
630	AATCAG	9	-1.35	1
631	CAGACA	2	-1.15	0.0640243
632	ACACCG	87	0.83	1
633	CCGAAC	65	0.25	1
634	AACTTG	66	-0.07	1
635	TTGATA	95	1.21	1
636	ATACCA	3	-1.24	0.112042
637	CCATTT	7	-0.93	0.720273
638	TTTGGA	4	-2.74	0.192073
639	GGAGAC	0	-3.05	0.0160061
640	GACGTG	109	1.87	1
641	GTGGTG	113	1.97	0.720273
642	GTGGGC	120	2.5	0.0160061
643	GGCTGT	107	1.14	1
644	TGTCTG	107	1.55	1
645	CTGGCG	113	1.86	0.720273
646	GCGATT	32	-0.92	1
647	ATTCAC	4	-1.96	0.192073
648	CACATA	3	-1.99	0.112042
649	ATAAAG	29	-0.93	1
650	AAGAGC	67	0.32	1
651	AGCTGT	92	0.6	1
652	TGTAGA	22	-1.09	1
653	AGGTTC	45	-0.32	1
654	CGTTTT	23	-1.2	1
655	TTTAAT	34	-0.94	1
656	AATCTG	0	-1.56	0.0160061
657	TTCATG	109	1.55	1
658	ATGCGT	120	2.13	0.0160061
659	CGTGTC	120	4.38	0.0160061
660	GTCTCC	55	0.02	1
661	TCCATA	0	-1.38	0.0160061
662	ATAAAC	6	-2.19	0.480182
663	AACAAC	102	1.5	1
664	AACATT	8	-2.12	1
665	ATTGTG	8	-1.29	1
666	GTGAAA	35	-0.4	1
667	AAATGT	5	-2.61	0.304115
668	TGTACA	14	-1.13	1
669	ACAAAA	6	-1.96	0.480182
670	AAAATT	23	-1.26	1
671	CGTCAC	51	0.07	1
672	CACTTG	0	-3.07	0.0160061
673	TTGAAA	23	-1.24	1
674	AAAGCT	20	-1.31	1
675	GCTGTT	55	-0.41	1
676	GTTAAT	4	-1.47	0.192073
677	AATAAT	12	-1.5	1
678	AACCTT	17	-1.3	1
679	CTTGTA	47	-0.27	1
680	GTACTT	48	-0.45	1
681	CTTAGG	13	-1.5	1
682	AGGTTT	55	-0.28	1
683	TTTGGC	89	0.7	1
684	GAGATG	120	2.17	0.0160061
685	ATGAAG	102	0.93	1
686	AAGTAC	33	0.02	1
687	TACTTT	4	-2.86	0.192073
688	TCTGTA	104	1.62	1
689	GTACAG	21	-0.86	1
690	CAGGTT	109	1.45	1
691	GTTCCC	111	1.79	1
692	CCCAGA	0	-2.59	0.0160061
693	GATGAT	33	-0.95	1
694	CGGAAT	50	-0.18	1
695	AATTTT	20	-1.59	1
696	TTTATT	14	-1.55	1
697	ATTTAC	73	0.43	1
698	TACTTG	97	0.56	1
699	TTGGAA	35	-0.74	1
700	CTAATG	17	-1.41	1
701	ATGCAT	4	-1.98	0.192073
702	CATGAT	28	-0.85	1
703	GGCGAT	89	0.83	1
704	GATCCA	3	-1.52	0.112042
705	CCAGAA	0	-2.18	0.0160061
706	AGCCCC	60	-0.01	1
707	CCCCCT	43	-0.19	1
708	CCTATT	31	-1.03	1
709	ATTCCC	64	-0.26	1
710	CCCTTA	0	-1.47	0.0160061
711	TTAGGC	21	-1.49	1
712	GGCGGT	113	1.49	0.720273
713	GGTGCA	117	2.36	0.112042
714	GCAGAA	2	-1.6	0.0640243
715	GAATCA	4	-1.62	0.192073
716	TCACAT	0	-1.45	0.0160061
717	CATCTT	1	-1.93	0.0320121
718	CTTTAT	8	-1.97	1
719	TATGAA	8	-1.51	1
720	GTAATA	35	-0.72	1
721	ATACAG	18	-1.05	1
722	CAGAAA	27	-1.12	1
723	GGCTGC	113	2.18	0.720273
724	TGCTTT	102	1.35	1
725	TTTACT	36	-0.63	1
726	GTAATG	12	-1.78	1
727	ATGCAC	55	-0.26	1
728	TTGATG	48	-0.53	1
729	CATAAA	4	-1.78	0.192073
730	AACTCC	79	0.47	1
731	TCCAGT	3	-0.91	0.112042
732	AGTATC	65	-0.29	1
733	ATCTGC	118	1.8	0.0640243
734	TGCAGG	81	0.49	1
735	GTGGAA	82	0.6	1
736	GAAGTG	40	-0.64	1
737	GAATTT	15	-1.52	1
738	TTTATG	38	-0.79	1
739	ATGTTC	110	1.87	1
740	TTCTCC	115	1.87	0.304115
741	TCCTAT	55	-0.04	1
742	TATGGA	12	-1.82	1
743	AACTTT	26	-1.05	1
744	GGCTAT	22	-1.1	1
745	GGATTT	6	-2.41	0.480182
746	TTTTCA	3	-1.52	0.112042
747	CATCAG	0	-1.62	0.0160061
748	CAGTTA	24	-1.1	1
749	TTAAAA	1	-1.73	0.0320121
750	AAACCT	4	-2.05	0.192073
751	CCTCTT	66	-0.2	1
752	AAAGCC	59	0.22	1
753	GCCATT	119	1.99	0.0320121
754	ATTGAG	115	1.34	0.304115
755	CCATCT	0	-1.66	0.0160061
756	TCTATG	112	1.29	1
757	ATGTTT	0	-6.82	0.0160061
758	ATGAAT	17	-1.52	1
759	AATATT	12	-1.33	1
760	ATTGCA	37	-0.87	1
761	GCACCT	56	-0.12	1
762	CCAGAG	60	-0.18	1
763	AGAACA	0	-3.22	0.0160061
764	ACAGAC	32	-0.68	1
765	CCTGTC	99	0.75	1
766	GTCACA	95	0.61	1
767	ACAAAT	14	-1.15	1
768	AATGTT	47	-0.35	1
769	GTTATT	17	-1.51	1
770	ATTACT	14	-1.52	1
771	ACTCCG	41	-0.74	1
772	CCGCAA	20	-0.72	1
773	CGAGTA	105	1.4	1
774	GAATAC	74	0.4	1
775	TACCCG	103	1.35	1
776	CCGGCA	40	-0.61	1
777	GCATTC	1	-1.96	0.0320121
778	TTCTTA	38	-0.63	1
779	TTATCC	3	-1.03	0.112042
780	TCCCCT	45	-0.5	1
781	CCTGAA	8	-0.99	1
782	GTTAGC	12	-1.28	1
783	ATTGGG	110	0.98	1
784	GGGGTT	32	-0.72	1
785	GCCAGC	55	-0.2	1
786	AGCCAT	9	-2.03	1
787	CATGCA	34	-0.94	1
788	GCAACT	69	-0.27	1
789	ACTGTG	120	4.63	0.0160061
790	GTGCAA	90	0.15	1
791	CAACTT	22	-1.19	1
792	AAACTC	8	-1.81	1
793	AAGCCC	24	-1.02	1
794	CCCCGG	113	1.78	0.720273
795	AGGTTG	95	1	1
796	AGAATG	3	-2.11	0.112042
797	ATGAAA	9	-1.93	1
798	GAGTAT	64	-0.22	1
799	TATAAA	4	-2.56	0.192073
800	AAAAAT	18	-1.47	1
801	AATATG	0	-4.03	0.0160061
802	ATGAGT	98	0.91	1
803	AGTACA	2	-1.34	0.0640243
804	ACATGG	12	-1.03	1
805	TGGATA	12	-1.34	1
806	ATAGAA	14	-1.41	1
807	GAAAAA	4	-1.94	0.192073
808	GATTAT	35	-0.84	1
809	TATTTA	18	-1.06	1
810	TTAAGA	3	-1.76	0.112042
811	AGAAAC	38	-0.19	1
812	CTTATT	10	-1.93	1
813	ATTAAT	6	-1.96	0.480182
814	AATCCA	6	-1.64	0.480182
815	CCAAAA	4	-2.23	0.192073
816	AAAATG	22	-1.25	1
817	ATGACA	7	-1.05	0.720273
818	AAAAGG	11	-1.76	1
819	GATAAT	15	-1.41	1
820	AATAAG	3	-1.97	0.112042
821	AAGGGA	17	-1.46	1
822	GGAAGT	23	-1.16	1
823	AGTAGT	0	-1.63	0.0160061
824	AGTATA	3	-2.12	0.112042
825	CCAAGT	39	-0.61	1
826	AGTGAA	1	-1.94	0.0320121
827	TCAAAT	11	-1.31	1
828	AATTCT	7	-1.57	0.720273
829	TCTAGT	10	-1.38	1
830	AGTGCA	6	-1.24	0.480182
831	GCATTA	8	-1.56	1
832	TTAGAA	23	-1.05	1
833	CTTGAA	14	-1.53	1
834	AGGACA	8	-1.3	1
835	ACAACA	0	-1.45	0.0160061
836	ACATAC	29	-1.2	1
837	TACGAT	27	-0.44	1
838	GATATT	44	-0.64	1
839	ATTCAT	5	-1.86	0.304115
840	CATCAC	19	-1.5	1
841	CACAGA	4	-2.51	0.192073
842	AAATAT	5	-2.28	0.304115
843	GAAGCT	35	-0.84	1
844	GCTATT	27	-1.05	1
845	ATTTCA	9	-1.15	1
846	AATGAG	111	2.13	1
847	TATGGT	36	-0.85	1
848	GGTGAT	57	0.08	1
849	GATAAG	19	-1.11	1
850	AAGGAA	31	-0.98	1
851	GGCCGG	120	2.2	0.0160061
852	CGGGTC	98	0.88	1
853	GTCATA	30	-0.71	1
854	CCAGTT	1	-1.18	0.0320121
855	GTTTTA	3	-1.44	0.112042
856	TTAAAG	13	-1.58	1
857	AAGGTG	82	0.56	1
858	GTGTTG	95	1.09	1
859	TTGGAC	0	-2.58	0.0160061
860	CAAAAT	10	-1.79	1
861	AATTAT	22	-1.57	1
862	TATTCA	0	-1.43	0.0160061
863	TCAGAG	16	-0.62	1
864	GTATTT	9	-2.28	1
865	TTTTTA	6	-1.38	0.480182
866	TTACCT	5	-1.15	0.304115
867	CCTAAA	5	-2.27	0.304115
868	AAAAGT	5	-1.77	0.304115
869	AGTGAC	54	-0.29	1
870	GACTCC	90	0.91	1
871	TCCACA	16	-0.79	1
872	CCGCTG	110	1.9	1
873	GATGTT	25	-1.25	1
874	GTTCTC	14	-1.65	1
875	CCCCCC	71	0.37	1
876	CCCATT	95	1.02	1
877	CACAGC	79	0.51	1
878	AGCCTG	95	1.1	1
879	CAGATA	65	-0.28	1
880	ATAGTA	4	-2.22	0.192073
881	GAGAAT	35	-0.97	1
882	ATGCCA	45	-0.4	1
883	CATTTA	14	-1.2	1
884	TTACCG	20	-0.91	1
885	CCGAAG	78	0.54	1
886	ACCTCT	0	-1.78	0.0160061
887	AGGCCA	25	-1.1	1
888	CATGAA	7	-1.69	0.720273
889	TCATCG	32	-0.52	1
890	TCGGAT	73	0.27	1
891	ATGCCC	120	3.68	0.0160061
892	CCCAAA	6	-2.38	0.480182
893	AAACAT	4	-2.05	0.192073
894	CATCCA	9	-1.71	1
895	CCAAGC	13	-0.66	1
896	ATTTTA	7	-1.45	0.720273
897	AAAATA	13	-1.61	1
898	ATAAGC	10	-1.3	1
899	CAACAA	2	-1.66	0.0640243
900	AATAGG	14	-1.42	1
901	CGTAAA	44	-0.59	1
902	ATGGAA	4	-1.49	0.192073
903	AAATCG	6	-2.23	0.480182
904	TCGCCA	68	-0.08	1
905	CATTTT	19	-1.16	1
906	TCAGAT	25	-0.88	1
907	GATGTG	114	1.55	0.480182
908	GTGTTA	46	-0.45	1
909	TTAATA	1	-1.57	0.0320121
910	ATAATA	7	-1.31	0.720273
911	ATACCT	0	-1.71	0.0160061
912	CCTGAT	19	-1.47	1
913	GATAAA	14	-1.73	1
914	CCCTTC	116	2.33	0.192073
915	TTCGAA	36	-0.64	1
916	GATTTA	6	-1.69	0.480182
917	TTAAAC	17	-1.09	1
918	AACACA	4	-1.55	0.192073
919	AAAGGG	9	-2.24	1
920	GGGAGA	1	-1.37	0.0320121
921	AGACCT	0	-2.05	0.0160061
922	CCTCCC	82	0.66	1
923	ATCGAG	119	1.6	0.0320121
924	GAGTTA	12	-1.51	1
925	TTAAGG	20	-1.3	1
926	TCTTGG	37	-0.6	1
927	TGGGAA	35	-0.61	1
928	AGACAT	5	-2.64	0.304115
929	CATCCT	9	-1.17	1
930	CCTACT	3	-1.23	0.112042
931	ACTGAC	41	-0.62	1
932	GACGTT	100	1.28	1
933	GTTGCC	54	-0.19	1
934	GCCTGT	106	1.38	1
935	TGTAGT	0	-1.39	0.0160061
936	AGTCTC	26	-0.8	1
937	CTCCGA	94	0.78	1
938	CGAAAG	30	-0.73	1
939	GTGGCT	100	1.47	1
940	GCTTTT	71	-0.09	1
941	TTTGCA	46	-0.46	1
942	GCACAA	7	-2.1	0.720273
943	CAAAAA	4	-2.42	0.192073
944	GACTAC	106	0.95	1
945	TACACC	83	0.52	1
946	ACCATA	65	-0.14	1
947	GTTTGC	73	-0.21	1
948	TGCAAA	8	-1.52	1
949	AAAGCA	8	-1.86	1
950	GAAACT	17	-1.27	1
951	ACTACA	20	-1.41	1
952	TTCAAA	16	-1.48	1
953	CTCAGC	82	0.67	1
954	AAGAGT	0	-2.44	0.0160061
955	AGTGGT	29	-0.99	1
956	GGTCTT	12	-1.75	1
957	CTTGAT	11	-1.35	1
958	GATCCT	7	-1.96	0.720273
959	CCTTTT	0	-1.86	0.0160061
960	TTTCTA	7	-1.61	0.720273
961	AACATA	16	-1.24	1
962	AACAGC	91	0.57	1
963	ATGTCA	75	-0.04	1
964	TTCAGA	12	-1.84	1
965	AAGAAG	45	-0.14	1
966	AAAGAT	7	-1.88	0.720273
967	GATCAT	15	-1.52	1
968	GGATAC	0	-1.75	0.0160061
969	TACAGA	0	-3.42	0.0160061
970	AGAAAT	4	-1.75	0.192073
971	AATCTA	43	-0.17	1
972	CTAAGC	14	-1.08	1
973	AGCACG	91	0.95	1
974	ACGTCA	0	-3.9	0.0160061
975	TCAAGT	3	-1.51	0.112042
976	GAGATT	40	-0.67	1
977	TTAGAG	29	-1.06	1
978	GAGCAT	104	1.5	1
979	GATCAA	22	-0.98	1
980	CCTTAC	0	-1.99	0.0160061
981	TACCCA	108	1.66	1
982	CCAGGA	0	-2.64	0.0160061
983	GGACAT	27	-0.91	1
984	CATTCA	0	-1.86	0.0160061
985	TCAGGG	23	-0.68	1
986	TCTGCA	29	-0.73	1
987	GCAGGA	21	-0.99	1
988	GGATCT	6	-1.45	0.480182
989	TCTGAT	73	0.55	1
990	GATGCA	30	-0.94	1
991	GCAACA	12	-1.42	1
992	TGGGCT	110	1.69	1
993	GCTGAA	4	-2.97	0.192073
994	ACAGTC	32	-0.86	1
995	GTCCAG	120	3.13	0.0160061
996	CAGATG	120	3.12	0.0160061
997	ATGGTA	100	1.32	1
998	GTAAAC	17	-1.24	1
999	AGCTTG	58	-0.3	1
1000	CCTGAC	84	0.63	1
1001	CTGATA	49	-0.4	1
1002	ATAACA	18	-0.97	1
1003	ACAGCC	93	1.02	1
1004	GCCACA	117	2.45	0.112042
1005	ACAATA	0	-2.13	0.0160061
1006	ATAGTG	2	-1.4	0.0640243
1007	GTGATT	1	-2.91	0.0320121
1008	TCAGAC	76	-0.23	1
1009	AGGAAG	76	0.63	1
1010	AAGAAT	32	-0.84	1
1011	CTGTCG	113	2.19	0.720273
1012	TCGCTT	80	0.74	1
1013	GATAGT	7	-1.37	0.720273
1014	AGTGTT	34	-0.79	1
1015	AACTCA	0	-1.19	0.0160061
1016	TCAGCA	5	-1.01	0.304115
1017	GCAAAC	25	-0.76	1
1018	AACAGT	3	-1.29	0.112042
1019	AGTTTA	7	-1.38	0.720273
1020	TTAAAT	11	-1.31	1
1021	AATACA	7	-1.46	0.720273
1022	ACAAAG	13	-1.43	1
1023	ATCTTT	101	1.06	1
1024	GCAAGT	5	-1.48	0.304115
1025	AATCCT	41	-0.75	1
1026	CCTGTT	19	-1.33	1
1027	GTTGTC	0	-5.52	0.0160061
1028	GTCAGC	13	-1.54	1
1029	AGCCTA	58	-0.22	1
1030	CTAACA	10	-1.12	1
1031	AAGCTT	18	-1.39	1
1032	CTTTCA	10	-1.24	1
1033	AATAAA	15	-1.33	1
1034	AAACTG	21	-1.32	1
1035	ATAACT	0	-5.52	0.0160061
1036	ACTGAT	0	-2.62	0.0160061
1037	AGTTTT	0	-1.4	0.0160061
1038	AAGCCT	21	-1.47	1
1039	CCTTCA	0	-1.15	0.0160061
1040	CTGTCT	8	-2.01	1
1041	GACTCG	116	2.43	0.192073
1042	TCGAAT	42	-0.57	1
1043	AATTTC	29	-1.03	1
1044	GATAGG	33	-0.98	1
1045	CCTAGT	0	-0.95	0.0160061
1046	AGTTCC	0	-1.23	0.0160061
1047	TCCAAT	0	-1.2	0.0160061
1048	GATACT	18	-1.14	1
1049	ACTAAA	8	-1.9	1
1050	CTGTTT	21	-1.52	1
1051	TTTAGT	4	-1.13	0.192073
1052	AGTAGC	0	-1.51	0.0160061
1053	AGCAAT	6	-0.87	0.480182
1054	AAATTG	27	-1.18	1
1055	TTGTCC	36	-0.24	1
1056	TCCCAA	0	-1.5	0.0160061
1057	CAAGGT	9	-1.62	1
1058	GGTCCT	20	-1.7	1
1059	AATGCA	20	-1.32	1
1060	TCACAG	10	-1	1
1061	TCAGGT	0	-1.34	0.0160061
1062	TCTAAT	2	-1.46	0.0640243
1063	AATAGA	12	-1.37	1
1064	AGATTA	11	-1.37	1
1065	TCCCAT	0	-1.13	0.0160061
1066	CATAAT	8	-1.76	1
1067	AATGGA	3	-1.63	0.112042
1068	GGAAAT	13	-1.63	1
1069	TCATAT	0	-1.93	0.0160061
1070	TATACT	11	-1.31	1
1071	ACTTCA	2	-1.48	0.0640243
1072	GATCTT	27	-0.97	1
1073	CTTAAT	13	-1.67	1
1074	AAGGTA	45	-0.53	1
1075	GTATCC	112	1.14	1
1076	TCCCGA	46	-0.23	1
1077	ATCGTC	107	1.42	1
1078	GTCTCA	100	1.49	1
1079	TCAACA	4	-1.66	0.192073
1080	ATATCT	0	-2.33	0.0160061
1081	CCTAAC	72	-0.15	1
1082	AAGTTA	28	-1.13	1
1083	TCCCGT	11	-1.73	1
1084	CGTGAT	25	-1.1	1
1085	AGCTTC	45	-0.52	1
1086	TTCGTT	93	0.9	1
1087	TTAGCA	10	-1.27	1
1088	GCAAAG	49	-0.5	1
1089	AAGTCT	36	-0.71	1
1090	AAGTTG	47	-0.31	1
1091	CATTAT	11	-1.75	1
1092	TATCCT	3	-2.75	0.112042
1093	ATCATT	120	2	0.0160061
1094	GATCCC	14	-1.83	1
1095	CCCAAC	111	1.81	1
1096	GTTTCA	11	-1.46	1
1097	GCAAGG	7	-2.41	0.720273
1098	CTGTCC	108	1.76	1
1099	AGCATC	76	0.37	1
1100	CCTATC	120	4.17	0.0160061
1101	ATCAAG	80	0.49	1
1102	TTATCT	3	-1.51	0.112042
1103	AATTCA	4	-1.45	0.192073
1104	TTGAGT	48	-0.7	1
1105	AGTCGT	4	-2.07	0.192073
1106	ATCTTC	81	0.76	1
1107	TTCTCA	27	-0.55	1
1108	CCTAAT	12	-1.28	1
1109	TTATAC	0	-2.8	0.0160061
1110	TACCGT	45	-0.06	1
1111	GGGATG	84	0.77	1
1112	TCTTCC	33	-0.76	1
1113	CCTAAG	1	-3.14	0.0320121
1114	GGAATG	13	-1.41	1
1115	TCCGAT	71	0.21	1
1116	TCAATG	0	-1.49	0.0160061
1117	GATATG	48	-0.65	1
1118	TTGAGC	92	0.41	1
1119	AGCCGT	1	-3	0.0320121
1120	GAGTCT	6	-1.83	0.480182
1121	ACTAAT	23	-1.21	1
1122	TTGTCA	3	-1.77	0.112042
1123	TATGAT	45	-0.51	1
1124	AATATC	5	-1.84	0.304115
1125	TCTTTA	8	-1.36	1
1126	TTAGAT	23	-1.3	1
1127	AACAAT	23	-0.81	1
1128	AATAGT	3	-1.54	0.112042
1129	AGTTCG	93	0.75	1
1130	TCGGCA	76	0.44	1
1131	AGCAGT	0	-1.04	0.0160061
1132	AGTCCT	0	-1.33	0.0160061
1133	ACTGTC	18	-1.51	1
1134	GTCAAT	119	1.8	0.0320121
1135	ACTACT	17	-0.86	1
1136	ACTACC	47	-0.48	1
1137	ACCAAC	115	1.6	0.304115
1138	AACGCA	93	0.9	1
1139	GCAGCG	120	3	0.0160061
1140	GCGGAA	120	1.82	0.0160061
1141	GGTACT	7	-2.31	0.720273
1142	ACTAAG	14	-1.55	1
1143	AACATG	120	3.08	0.0160061
1144	ATGCTG	120	2.29	0.0160061
1145	GACTCT	86	0.22	1
1146	AAACAG	11	-1.82	1
1147	GAATGG	18	-1.3	1
1148	TGGCTC	74	0.26	1
1149	CTCCCA	45	-0.54	1
1150	CCAAAT	17	-1.27	1
1151	GTCCAA	90	1.01	1
1152	CAAGGA	2	-1.79	0.0640243
1153	TCATCA	0	-1.5	0.0160061
1154	TCAGTG	75	0.04	1
1155	GTGACT	90	0.9	1
1156	AATATA	7	-1.49	0.720273
1157	ACACAT	1	-1.53	0.0320121
1158	CATCGC	0	-2.94	0.0160061
1159	TCCTCA	1	-1.08	0.0320121
1160	TCAAAC	8	-1.56	1
1161	AACTCG	99	1.31	1
1162	TCGGTA	78	0.17	1
1163	GTAAAT	6	-1.88	0.480182
1164	TTTACA	0	-2.08	0.0160061
1165	ATTGAC	110	1.1	1
1166	GACATT	102	1.38	1
1167	TCAATA	11	-1.54	1
1168	GTACTC	120	4.2	0.0160061
1169	CTCAAA	57	-0.26	1
1170	AAATCA	0	-1.86	0.0160061
1171	TCAATT	6	-1.57	0.480182
1172	TTAAGT	10	-1.46	1
1173	AGTAAA	9	-1.58	1
1174	GACCTT	114	1.98	0.480182
1175	TTGTTT	33	-0.83	1
1176	TCTAAA	9	-1.67	1
1177	TCAGAA	0	-1.06	0.0160061
1178	CTCTAC	107	1.59	1
1179	TACACA	77	0.29	1
1180	AATGAT	23	-1.2	1
1181	TATTCT	22	-0.94	1
1182	CCACCT	15	-1.12	1
1183	AGTGTG	100	0.48	1
1184	GTGCAC	102	1.59	1
1185	GATAGC	0	-2.86	0.0160061
1186	AGCACA	2	-1.06	0.0640243
1187	ACAGAT	0	-1.5	0.0160061
1188	GATGAC	45	0.01	1
1189	AGAGTG	5	-1.31	0.304115
1190	TTGGGA	63	0.06	1
1191	GGAAAA	9	-1.67	1
1192	GATCTA	16	-1.53	1
1193	CTAAAC	103	1.62	1
1194	TGGCGT	58	-0.4	1
1195	CGTTCA	0	-2.42	0.0160061
1196	TCAAAA	15	-1.5	1
1197	CTTCTA	7	-1.82	0.720273
1198	CTAAAT	16	-1.38	1
1199	AATTCC	79	0.41	1
1200	TCCCAG	34	-0.64	1
1201	GTTCTT	46	-0.6	1
1202	CTTTTA	17	-1.3	1
1203	CCTGTA	0	-1.24	0.0160061
1204	GTAGTT	29	-0.88	1
1205	GTTAAA	17	-1.32	1
1206	AATAGC	32	-0.55	1
1207	TTACTC	26	-0.71	1
1208	GAAGGT	40	-1.01	1
1209	GGTGAA	11	-2.05	1
1210	GAACCA	4	-1.11	0.192073
1211	GACATA	0	-3.52	0.0160061
1212	GACTAT	49	-0.5	1
1213	TATGTC	72	0.26	1
1214	GTCTCT	46	-0.54	1
1215	TCTGAA	1	-2.06	0.0320121
1216	CTCTTA	9	-0.99	1
1217	GAGGCT	120	2.1	0.0160061
1218	GCTGCT	38	-0.48	1
1219	GCTGGA	15	-1.07	1
1220	GGAAGA	10	-1.93	1
1221	TTTCCA	2	-1.2	0.0640243
1222	CCAATG	11	-1.81	1
1223	ATGAAC	119	2.66	0.0320121
1224	AGTTTC	49	-0.44	1
1225	AAAAAA	10	-1.81	1
1226	TTAGTA	41	-0.46	1
1227	GTAAGT	7	-1.07	0.720273
1228	GAATCT	33	-0.86	1
1229	TCTAGC	0	-1.55	0.0160061
1230	AGCTCT	28	-0.62	1
1231	GAACAT	12	-1.69	1
1232	CATGTT	109	1.92	1
1233	GGTAGC	25	-0.97	1
1234	AGCATA	43	-0.51	1
1235	ATATAT	13	-1.08	1
1236	TACGTT	13	-1.72	1
1237	GTTATC	106	1.48	1
1238	AAGCAA	1	-2.87	0.0320121
1239	CAAATA	0	-2.07	0.0160061
1240	ATATTC	0	-2.48	0.0160061
1241	TTCACT	18	-1.39	1
1242	ACTGCA	45	-0.53	1
1243	GCACCC	97	1.29	1
1244	CCCATA	49	-0.55	1
1245	CTGGGA	119	2.21	0.0320121
1246	GGAATA	25	-1.1	1
1247	ATAGGA	1	-1.27	0.0320121
1248	AGTGAG	45	-0.48	1
1249	GAGGCC	110	1.63	1
1250	GCCCGG	109	1.06	1
1251	CGGATG	74	0.51	1
1252	ATGGAC	114	2.43	0.480182
1253	GACTCA	80	0.31	1
1254	TTGCTG	65	-0.2	1
1255	CTGACA	115	1.76	0.304115
1256	ACACCT	0	-1.34	0.0160061
1257	CCTTGG	0	-6.45	0.0160061
1258	AGAAGT	0	-2.89	0.0160061
1259	AGTGTA	22	-0.74	1
1260	GTAACT	15	-1.54	1
1261	TCACAC	2	-1.19	0.0640243
1262	CACATT	105	1.65	1
1263	ATTATC	29	-1.1	1
1264	ATCAAC	38	-0.6	1
1265	AACTAT	107	1.95	1
1266	GTTAAC	18	-1.05	1
1267	TCCAAA	12	-1.64	1
1268	TCGATC	117	1.48	0.112042
1269	ATCATA	14	-1.43	1
1270	AGCCAA	0	-1.31	0.0160061
1271	TCCTTT	16	-0.62	1
1272	TTTCCT	5	-1.66	0.304115
1273	AATACT	18	-1.32	1
1274	ACTCTG	103	1.56	1
1275	CTGTTA	26	-0.76	1
1276	TCTGGG	12	-2.15	1
1277	GGGGTA	16	-1.26	1
1278	GTAATC	35	-0.7	1
1279	ATCAAA	15	-1.53	1
1280	AAAGTG	7	-2.58	0.720273
1281	GTGATA	0	-4.9	0.0160061
1282	AACTCT	31	-0.66	1
1283	TCTTTG	16	-1.27	1
1284	TTGTTG	62	-0.38	1
1285	ACAACC	25	-1.15	1
1286	ACAGAG	15	-0.81	1
1287	AGTAGA	2	-2.63	0.0640243
1288	ATAAAA	3	-2.04	0.112042
1289	AAACTT	30	-1.15	1
1290	CTTCTT	17	-1.29	1
1291	CTTTCC	114	2.16	0.480182
1292	TCCAGG	0	-3.39	0.0160061
1293	CAGAAT	19	-0.81	1
1294	AACCCC	79	0.45	1
1295	CCCCTA	0	-6.22	0.0160061
1296	CTAGAC	118	2.58	0.0640243
1297	TCTTCT	0	-1.69	0.0160061
1298	TCTGTG	65	0.21	1
1299	GTGAGT	13	-0.7	1
1300	AGTGGA	42	-0.58	1
1301	GGAGCT	31	-0.37	1
1302	GAATAT	0	-3.57	0.0160061
1303	TATACA	26	-1.06	1
1304	TGCCAA	37	-0.57	1
1305	ATATCC	0	-2.54	0.0160061
1306	ACACAA	1	-1.52	0.0320121
1307	GAGTCA	111	1.45	1
1308	TATCCA	8	-1.32	1
1309	CCAGTA	2	-1.32	0.0640243
1310	GTACGA	48	-0.22	1
1311	GATACA	6	-1.36	0.480182
1312	AAGTCA	0	-1.97	0.0160061
1313	TCACCA	0	-1.71	0.0160061
1314	TCTAAC	10	-2.13	1
1315	AACTTA	4	-1.76	0.192073
1316	GAAAGT	11	-1.53	1
1317	AGTTCT	0	-1.56	0.0160061
1318	TCACTA	10	-1.21	1
1319	AAAGTT	20	-1.25	1
1320	GACACC	111	1.48	1
1321	ACCGAC	109	1.78	1
1322	GACACA	38	-0.58	1
1323	ACAGCA	16	-0.85	1
1324	AACATC	62	-0.02	1
1325	CTAAAA	37	-0.84	1
1326	TTCAGT	52	-0.27	1
1327	AGTATT	23	-0.95	1
1328	ATTTTC	52	-0.32	1
1329	TTCTTC	84	0.84	1
1330	AAATAC	37	-0.06	1
1331	TACAAT	96	1.01	1
1332	CAGTCT	10	-1.33	1
1333	AGTCTA	3	-1.42	0.112042
1334	CTAATT	12	-1.77	1
1335	ATTAAA	11	-1.71	1
1336	CATTCT	0	-1.47	0.0160061
1337	GGTTCA	13	-1.56	1
1338	GAACAC	22	-0.71	1
1339	CACTTA	34	-0.79	1
1340	ACTCAA	3	-2.23	0.112042
1341	TTTAAC	0	-4.27	0.0160061
1342	AACAAA	13	-1.53	1
1343	AAAGTA	16	-1.57	1
1344	GTAGAC	99	1.22	1
1345	ATTTTG	35	-0.87	1
1346	TTGAAT	19	-0.96	1
1347	CCAAAG	2	-2.96	0.0640243
1348	CTGCGT	45	0.29	1
1349	CGTATG	76	0.49	1
1350	CTCTCG	97	1.2	1
1351	TCGGAG	112	1.95	1
1352	GTAAAA	5	-2	0.304115
1353	AATTTG	7	-1.49	0.720273
1354	ATTCAG	62	-0.24	1
1355	CAGCAT	34	-0.57	1
1356	CATTAC	29	-1.03	1
1357	TACCTT	24	-1.23	1
1358	CTTGTT	34	-0.59	1
1359	GTTGAA	26	-1.09	1
1360	AGACTT	19	-1.5	1
1361	CTTACA	39	-0.61	1
1362	TCAGGC	113	2.05	0.720273
1363	GGCCAC	60	0.17	1
1364	CACATC	102	0.91	1
1365	ATCACC	108	1.68	1
1366	ACCAAG	41	0.07	1
1367	AAGGAG	120	1.45	0.0160061
1368	GACTTA	19	-1.16	1
1369	TTACCA	6	-1.4	0.480182
1370	CCAACA	0	-1.77	0.0160061
1371	ACAATC	34	-0.73	1
1372	ATCTAT	114	1.25	0.480182
1373	TATCAC	15	-1.67	1
1374	CACAAG	15	-0.61	1
1375	TATCTA	9	-1.61	1
1376	CAAACT	10	-1.33	1
1377	ACTCCC	87	0.76	1
1378	CCCTTT	3	-1.73	0.112042
1379	TACTCA	1	-0.92	0.0320121
1380	ACTGTA	47	-0.52	1
1381	GAAATC	12	-1.21	1
1382	ATCATG	117	2.45	0.112042
1383	TCTTTT	19	-1.13	1
1384	TTTGTA	3	-2.8	0.112042
1385	AACCAT	47	-0.63	1
1386	CATCAT	0	-1.31	0.0160061
1387	CATTTC	95	0.81	1
1388	TTCATA	25	-0.74	1
1389	ATAGAT	10	-1.2	1
1390	CATCTA	18	-1.11	1
1391	GAAACA	7	-1.41	0.720273
1392	CTTAGA	8	-1.89	1
1393	AGAGGT	29	-1.05	1
1394	GGTTTT	28	-1.02	1
1395	CTAAGT	20	-0.93	1
1396	GAAATT	20	-1.47	1
1397	TATTTC	19	-1.2	1
1398	TTCCTG	106	1.49	1
1399	CTGAAG	97	0.59	1
1400	AATCTT	13	-1.47	1
1401	GTGAGC	51	-0.19	1
1402	TTATTC	0	-1.25	0.0160061
1403	GACGCT	111	1.6	1
1404	GCTATG	103	1.2	1
1405	ATGGCT	120	1.51	0.0160061
1406	CATGCC	7	-2.09	0.720273
1407	AGCATG	76	-0.1	1
1408	ATGTCC	114	2.08	0.480182
1409	GTAAGA	12	-1.53	1
1410	CTAGGA	34	-0.7	1
1411	GGACAA	8	-1.82	1
1412	GCAGAT	11	-1.05	1
1413	GATGGG	104	1.73	1
1414	GGGAAT	0	-1.36	0.0160061
1415	TTTGGT	33	-0.85	1
1416	TCAAGC	0	-1.33	0.0160061
1417	AGCCTT	0	-1.02	0.0160061
1418	CTTAAA	12	-1.72	1
1419	ATGCAA	19	-1.11	1
1420	TACCCT	37	-0.45	1
1421	GTAACC	16	-1.63	1
1422	TCTCTA	47	-0.35	1
1423	CTACAA	3	-1.11	0.112042
1424	CAACAT	0	-1.52	0.0160061
1425	TATCTT	17	-1.37	1
1426	TTATCA	18	-1.3	1
1427	GAATTA	8	-1.77	1
1428	TTATTA	3	-1.79	0.112042
1429	GATTTG	39	-0.82	1
1430	TACCTC	111	2.05	1
1431	CAGGTC	74	0.58	1
1432	GTCCTC	90	1.01	1
1433	CTCTTT	80	0.63	1
1434	TTTATA	7	-1.25	0.720273
1435	TATAAG	8	-1.99	1
1436	CTGGTG	108	1.81	1
1437	GTGTCA	87	0.14	1
1438	CAGCTA	55	-0.34	1
1439	CTAAAG	33	-0.9	1
1440	AAGGGG	93	0.83	1
1441	GGGATC	74	0.5	1
1442	ATCAGC	109	2.02	1
1443	ATCTCA	55	-0.32	1
1444	TCACTC	26	-0.81	1
1445	CATTCC	0	-2.05	0.0160061
1446	CCATTA	6	-1.3	0.480182
1447	AAAACA	15	-1.61	1
1448	AATTTA	8	-1.46	1
1449	TTTAGA	17	-1.53	1
1450	AGTTAC	114	2.22	0.480182
1451	ATGAGG	56	0.09	1
1452	GATTCA	3	-1.45	0.112042
1453	CAAATG	4	-1.45	0.192073
1454	AATGGC	55	-0.32	1
1455	GCAGCT	27	-1	1
1456	GCTTTA	22	-1.11	1
1457	CACGTG	112	2.07	1
1458	GTGCTG	109	1.35	1
1459	CTGCTT	112	2.15	1
1460	AAATGC	30	-0.72	1
1461	TGCGGA	72	0.38	1
1462	TCTTTC	83	0.31	1
1463	CAAATT	54	-0.2	1
1464	AACCTA	87	0.82	1
1465	CTACCA	4	-2.06	0.192073
1466	CCAGCA	9	-0.86	1
1467	ATATGG	80	0.02	1
1468	ATTTAT	25	-1.17	1
1469	TATACC	9	-0.84	1
1470	ACCAGG	46	-0.43	1
1471	ATACAA	3	-1.82	0.112042
1472	CAATCT	0	-2.27	0.0160061
1473	CAGGCA	39	-0.66	1
1474	CCACTA	19	-0.66	1
1475	CTAACT	0	-1.41	0.0160061
1476	ACTAGG	37	-0.75	1
1477	AGGTCA	0	-2.44	0.0160061
1478	ATATCA	0	-1.56	0.0160061
1479	CTTAAG	6	-2.17	0.480182
1480	CATGGT	55	-0.27	1
1481	GGTTTC	63	0.2	1
1482	ATGCAG	120	2.52	0.0160061
1483	CAAGTA	49	-0.43	1
1484	TCTGTC	93	1.09	1
1485	TACAAA	28	-0.8	1
1486	ATTCAA	9	-1.83	1
1487	CCATAT	62	-0.13	1
1488	TATAGT	12	-1.42	1
1489	AGTTGG	9	-1.12	1
1490	TGGGAT	94	1.05	1
1491	ACAATT	9	-1.73	1
1492	CAATCA	1	-1.3	0.0320121
1493	CCTTGC	85	0.51	1
1494	TGCTTA	21	-1.24	1
1495	AAGACA	2	-3.02	0.0640243
1496	ACATTG	22	-1.02	1
1497	AAGCTA	64	-0.06	1
1498	CTACTT	75	0.47	1
1499	TTTTAT	0	-1.34	0.0160061
1500	TTGACT	14	-1.33	1
1501	GCACAG	4	-2.5	0.192073
1502	GATACC	18	-1.47	1
1503	ACCGAA	38	-0.78	1
1504	TCTTAT	8	-2.09	1
1505	TATCTC	41	-0.26	1
1506	CTCCCT	54	-0.33	1
1507	AACTGC	58	0.09	1
1508	CTCTCC	87	0.38	1
1509	TCCTTC	94	0.97	1
1510	TTCCCT	38	-0.48	1
1511	CCTACA	12	-1.86	1
1512	TGGAAG	74	0.47	1
1513	AAGACT	26	-0.92	1
1514	ACTAAC	111	1.8	1
1515	AACACC	101	1.52	1
1516	ACCTTC	112	1.83	1
1517	TTCATT	57	-0.02	1
1518	CATGTC	36	-0.56	1
1519	GTCAAG	32	-0.19	1
1520	GAGATC	114	1.79	0.480182
1521	ATCGGG	115	2.34	0.304115
1522	CAATCG	49	-0.3	1
1523	TCGAAA	12	-1.09	1
1524	TTAGAC	8	-2	1
1525	GACCAC	79	0.33	1
1526	AAAGGA	9	-1.96	1
1527	TTGGTT	116	1.82	0.192073
1528	GTTACA	26	-1.15	1
1529	ACATTT	8	-1.52	1
1530	CAATTC	22	-1.19	1
1531	TATAGA	1	-1.85	0.0320121
1532	AACCCA	95	1.16	1
1533	TGCAAT	46	-0.59	1
1534	AAACGT	39	-0.61	1
1535	CGTGCC	117	1.72	0.112042
1536	GCCAAG	120	1.08	0.0160061
1537	ATCTCT	92	0.98	1
1538	TCATTT	1	-1.44	0.0320121
1539	TTTAAA	22	-1.15	1
1540	AAAAGC	0	-3.95	0.0160061
1541	TCAAGA	0	-3.13	0.0160061
1542	TTCCCA	71	0.25	1
1543	GTATTG	19	-1.34	1
1544	AACACG	68	-0.06	1
1545	ACGAAA	36	-0.64	1
1546	AAATCC	0	-2.64	0.0160061
1547	AAAAGA	12	-1.81	1
1548	AGAGAC	12	-1.67	1
1549	CACGCC	114	2.25	0.480182
1550	GCCACC	104	1.51	1
1551	TTTCAC	8	-1.92	1
1552	AAGATA	3	-2.38	0.112042
1553	ATAGTT	27	-1.04	1
1554	GTTAGG	10	-2.01	1
1555	AGGTTA	8	-1.54	1
1556	TTACTA	15	-1.05	1
1557	CCAGCC	76	0.67	1
1558	CCCACT	89	1.06	1
1559	ACAAGA	3	-1.85	0.112042
1560	CCTCAT	3	-2.29	0.112042
1561	CATCTC	53	-0.35	1
1562	CGGAAG	62	0.29	1
1563	TCTGCG	118	2.34	0.0640243
1564	GCGCCA	118	3.23	0.0640243
1565	AGGAAT	1	-2.64	0.0320121
1566	TTACTT	6	-1.31	0.480182
1567	CTTCAC	40	-0.45	1
1568	CACTGG	110	1.96	1
1569	TGGACT	75	-0.03	1
1570	AGAACT	0	-2.11	0.0160061
1571	ACTATA	29	-1.04	1
1572	ATACAT	0	-2.74	0.0160061
1573	GATTGT	84	0.55	1
1574	TGTTTG	43	-0.52	1
1575	TTGGAT	35	-1.05	1
1576	GATAGA	8	-1.8	1
1577	TTCGAC	102	1.42	1
1578	GACGAT	48	-0.69	1
1579	CACGCA	47	-0.33	1
1580	CCCACA	57	-0.25	1
1581	ACAGTT	31	-1.05	1
1582	TGTCCT	6	-1.69	0.480182
1583	GCAAGA	5	-2.24	0.304115
1584	AGTCCA	0	-1.5	0.0160061
1585	GATTCC	1	-2.57	0.0320121
1586	GCAAAA	11	-1.76	1
1587	CACTGT	5	-2.06	0.304115
1588	TGTGCA	30	-0.78	1
1589	GCACGA	13	-1.76	1
1590	CGACCA	4	-2.38	0.192073
1591	CCATAC	0	-3.85	0.0160061
1592	TACACT	99	1.18	1
1593	ACTGCT	118	2.34	0.0640243
1594	GCTCCA	4	-1.71	0.192073
1595	AAACGA	8	-1.95	1
1596	CGACGA	0	-5.53	0.0160061
1597	AGTGCC	60	-0.27	1
1598	GCCGCC	116	2.15	0.192073
1599	GCCTGG	82	0.71	1
1600	TGGAAA	12	-1.73	1
1601	AAATTT	6	-2.26	0.480182
1602	CCTCGG	107	1.12	1
1603	ATGGTT	14	-1.5	1
1604	TCAGCG	104	1.51	1
1605	GCGGGC	119	2.41	0.0320121
1606	GGCTTA	18	-1.27	1
1607	TTATAT	16	-0.98	1
1608	GTCACC	92	0.96	1
1609	ACCCCA	58	-0.16	1
1610	CCAGCG	105	1.61	1
1611	GCGTAT	0	-3.45	0.0160061
1612	GGAATC	14	-1.58	1
1613	GTGCGG	120	2.46	0.0160061
1614	CGGTCC	38	-0.63	1
1615	ATTGAA	19	-1.29	1
1616	AAGCGT	115	1.58	0.304115
1617	CGTCCG	120	4.61	0.0160061
1618	CCGCTC	110	1.78	1
1619	CTCATT	85	0.82	1
1620	ATTAGT	9	-1.39	1
1621	GACAAT	95	0.96	1
1622	GAATGA	103	0.76	1
1623	GCTGCG	119	1.94	0.0320121
1624	GCGGTT	109	1.33	1
1625	GTTGTG	74	0.44	1
1626	GTGGCA	97	1.32	1
1627	GCAATG	29	-0.88	1
1628	CTGATG	116	2.18	0.192073
1629	ATGCTC	95	1.25	1
1630	CTCGGA	89	0.79	1
1631	GGAGTC	55	0.02	1
1632	GTCGGG	91	0.82	1
1633	GGGCTG	114	2.34	0.480182
1634	CTGATC	120	1.39	0.0160061
1635	ATCGAA	114	1.25	0.480182
1636	CTGTGG	62	0.11	1
1637	TGGGTG	101	1.65	1
1638	GTGTGG	109	2	1
1639	TGGTGT	85	0.47	1
1640	TGTTAT	29	-1.05	1
1641	TCCACG	85	0.5	1
1642	ACGACA	20	-0.88	1
1643	GCCTCA	67	-0.21	1
1644	CTGCTC	87	0.98	1
1645	CGAAAA	15	-1.66	1
1646	TGCTGC	87	0.89	1
1647	TGCCTA	35	-0.64	1
1648	CTTCTC	35	-0.69	1
1649	CTCCAC	46	-0.62	1
1650	CACCCT	47	-0.39	1
1651	CCTTTC	52	-0.27	1
1652	TTCGTC	112	1.87	1
1653	GTCTTT	59	-0.11	1
1654	GGTCAG	85	0.85	1
1655	CAGTAC	112	2	1
1656	TGGTTT	50	-0.42	1
1657	GTCACG	43	-0.31	1
1658	GTTCCA	0	-2.64	0.0160061
1659	CCAGAT	4	-1.75	0.192073
1660	TCAGTT	1	-1.36	0.0320121
1661	GTTTTG	52	-0.12	1
1662	AAAAAG	14	-1.57	1
1663	ACTCAT	7	-1.26	0.720273
1664	TCTATT	50	-0.39	1
1665	ATTGTT	33	-0.84	1
1666	GTTCTG	60	-0.05	1
1667	ACCGCC	105	1.74	1
1668	GATTTT	10	-1.44	1
1669	TATGCC	118	1.37	0.0640243
1670	GCCTTC	93	1.21	1
1671	AGGATA	2	-1.27	0.0640243
1672	ATATTG	5	-1.27	0.304115
1673	TTGTGT	46	-0.46	1
1674	AGAATA	31	-0.97	1
1675	TATTTG	41	-0.7	1
1676	AGTCCG	49	-0.35	1
1677	CCGGTT	120	3.76	0.0160061
1678	GAGAGT	7	-0.99	0.720273
1679	TACATT	6	-1.99	0.480182
1680	GCAGTT	46	-0.63	1
1681	CTCACC	115	2.04	0.304115
1682	TGCCAG	93	0.94	1
1683	GGCTCT	68	0.46	1
1684	CTTAGT	16	-1.27	1
1685	GACTTT	9	-1.2	1
1686	TTTGAT	28	-0.95	1
1687	GGTCGA	22	-1.16	1
1688	AAGGCA	85	0.74	1
1689	GCATAC	94	1.04	1
1690	CTTGCT	28	-1.12	1
1691	GCTGGC	101	0.69	1
1692	GGCTCC	107	1.67	1
1693	ATTGTA	23	-1.31	1
1694	GTATCT	32	-0.64	1
1695	ACTGTT	21	-1.27	1
1696	CACACA	0	-1.51	0.0160061
1697	GCATTG	24	-1.12	1
1698	CGAATT	29	-0.99	1
1699	GTCTAT	59	-0.03	1
1700	CACCCC	104	1.38	1
1701	GCTGTC	1	-2.55	0.0320121
1702	AGGACT	0	-1.77	0.0160061
1703	CTGCCT	92	0.6	1
1704	CCTGCC	22	-1.3	1
1705	TGGCAT	31	-1.1	1
1706	CATCGA	26	-1.11	1
1707	GATTGG	29	-1.04	1
1708	TGGACC	14	-1.47	1
1709	ACCATC	102	1.17	1
1710	CTGCAT	2	-2.71	0.0640243
1711	TCTTAC	43	-0.46	1
1712	TACATG	75	0.35	1
1713	CACCTT	59	-0.16	1
1714	CTTCAT	28	-1	1
1715	CATGCT	47	-0.45	1
1716	GGCCTA	76	0.45	1
1717	CTACAG	33	-0.51	1
1718	ATGTGC	86	0.74	1
1719	TGCACA	111	1.85	1
1720	ACAGGC	120	2.73	0.0160061
1721	GGCTAC	102	1.05	1
1722	GGCTTT	110	1.46	1
1723	GAATTG	24	-1.24	1
1724	TTGGAG	50	-0.33	1
1725	GAGGTG	120	2.31	0.0160061
1726	CCAGAC	82	0.5	1
1727	TATGAC	32	-1.05	1
1728	GTGTTT	54	-0.27	1
1729	TTTGTG	118	2.53	0.0640243
1730	GTGAAT	36	-0.76	1
1731	CTGGCA	119	3.25	0.0320121
1732	ATCGCT	118	2.79	0.0640243
1733	GCCATG	117	1.28	0.112042
1734	ATGACG	100	1.25	1
1735	ACGATG	113	2.25	0.720273
1736	ATGGGC	120	1.72	0.0160061
1737	GGCAAA	28	-0.87	1
1738	ATTGGT	11	-2.01	1
1739	CAACTA	3	-1.98	0.112042
1740	GACCCA	6	-0.96	0.480182
1741	GTTATA	9	-1.64	1
1742	ATTGCC	120	1.29	0.0160061
1743	GCCCTA	116	1.63	0.192073
1744	ACTCAC	1	-2.03	0.0320121
1745	GCACCA	18	-0.88	1
1746	GTGTCT	93	1.09	1
1747	GGGGGA	110	1.91	1
1748	GTCATC	117	1.82	0.112042
1749	ATCCTC	102	1.44	1
1750	CTCAAT	112	1.18	1
1751	GTTGAG	45	-0.41	1
1752	GCACTG	96	1.14	1
1753	CGATTT	41	-0.69	1
1754	CCACCC	85	0.61	1
1755	CCCGCA	118	2.46	0.0640243
1756	AACTTC	12	-1.49	1
1757	CTGTAT	97	1.18	1
1758	TATCAT	16	-1.33	1
1759	CTAGCA	18	-1.46	1
1760	GCAGCA	43	-0.56	1
1761	GTCTGA	120	2.63	0.0160061
1762	ATGGGG	97	1.33	1
1763	GCTCAT	22	-1.02	1
1764	GGATTA	13	-1.41	1
1765	TTAGTG	31	-0.62	1
1766	TTTGCT	15	-1.5	1
1767	TTTGAA	16	-1.51	1
1768	ACCTTG	3	-2.5	0.112042
1769	GGAAAG	33	-0.7	1
1770	CCACTG	77	0.18	1
1771	CTGTGT	74	0.47	1
1772	TGTAAA	6	-1.45	0.480182
1773	GTCGGT	29	-0.72	1
1774	GGTGGG	112	1.48	1
1775	GGGCCA	75	0.24	1
1776	TCCAAG	49	0.04	1
1777	AAGTCG	119	1	0.0320121
1778	TCGCTC	101	1.2	1
1779	CTCGTA	80	0.58	1
1780	TTGGTG	86	0.84	1
1781	GCGTTT	69	-0.02	1
1782	TTTGAC	90	0.83	1
1783	AAGGCG	100	0.63	1
1784	GCGTTC	112	1.89	1
1785	TTCTTT	7	-1.75	0.720273
1786	GACTTG	57	-0.3	1
1787	TTGTGG	88	0.26	1
1788	GAGGGG	113	2.18	0.720273
1789	GGGCAC	72	0.3	1
1790	TCCGTC	63	0.41	1
1791	GTCAGA	48	-0.39	1
1792	GACACT	73	0	1
1793	CTGGCC	115	1.78	0.304115
1794	GCCCAG	117	1.65	0.112042
1795	TTCTAC	97	1.22	1
1796	ATCCAC	117	2.35	0.112042
1797	CACTTT	5	-2.65	0.304115
1798	GCCATC	116	1.99	0.192073
1799	ATCTAC	68	0.35	1
1800	TACTGC	109	1.69	1
1801	TGCAGA	57	-0.22	1
1802	AGAGGC	35	-0.78	1
1803	AAACAA	4	-2.23	0.192073
1804	AGGATT	83	0.65	1
1805	ATTTCT	21	-1.34	1
1806	AAAACC	6	-2.42	0.480182
1807	GGGGCA	90	0.88	1
1808	GCGCTG	115	2.48	0.304115
1809	CTGAGC	63	0.16	1
1810	CAGACT	34	-1.16	1
1811	ACTACG	66	-0.09	1
1812	ACGGAG	104	1.5	1
1813	TTTCTG	78	0.65	1
1814	TTCTAT	67	0.16	1
1815	GCCCTC	107	1.55	1
1816	CTCCCC	55	-0.23	1
1817	TTCGTG	116	1.65	0.192073
1818	GTGCCC	112	1.97	1
1819	AATCCG	59	0.17	1
1820	CCGATG	90	0.84	1
1821	ATGGTC	27	-0.57	1
1822	CCCTCA	71	0.03	1
1823	ACTCCA	2	-1.9	0.0640243
1824	AAGTTT	58	0.17	1
1825	TTAGCT	14	-1.4	1
1826	TTAACT	12	-1.44	1
1827	ACTTTT	19	-1.44	1
1828	ACACCA	3	-2.23	0.112042
1829	TTAACC	5	-1.74	0.304115
1830	GGACCT	28	-0.67	1
1831	CGGGCC	120	2.14	0.0160061
1832	ATGACC	120	1.44	0.0160061
1833	CGGTAC	42	-0.28	1
1834	ATCCAA	41	-0.73	1
1835	CAAGCC	38	-0.53	1
1836	GCCGAC	117	2.77	0.112042
1837	TACCAC	54	-0.08	1
1838	CACAAC	107	1.16	1
1839	CTCATC	114	1.9	0.480182
1840	ATCGGT	120	1.1	0.0160061
1841	GGTGTC	107	1.01	1
1842	ACAGCT	59	-0.04	1
1843	GTGGAC	115	2.41	0.304115
1844	AGCGGC	120	4.08	0.0160061
1845	AAGATG	116	0.97	0.192073
1846	ATGATC	13	-0.58	1
1847	ACCCCC	14	-2.08	1
1848	CCCGAG	108	1.77	1
1849	AGTGTC	61	-0.16	1
1850	GTCTGT	82	0.12	1
1851	TGTGTC	80	0.33	1
1852	ATGCGG	120	2.17	0.0160061
1853	GCACAC	22	-0.67	1
1854	AGCGTG	114	2.55	0.480182
1855	GACTTC	86	0.78	1
1856	TTCACG	101	1.39	1
1857	ACGAGG	67	0.09	1
1858	GGGACG	89	1.17	1
1859	ACGGCC	111	1.87	1
1860	TCAACC	28	-1.34	1
1861	ATGTTG	53	-0.29	1
1862	TTGCGA	120	1.78	0.0160061
1863	CGAGCC	119	1.9	0.0320121
1864	GCCTCC	105	1.56	1
1865	TTGGCA	35	-0.76	1
1866	AAGGAT	43	-0.13	1
1867	GTCCCG	68	0.26	1
1868	CCGCTA	80	0.67	1
1869	CTACTG	80	0.34	1
1870	CCCTCC	79	0.42	1
1871	TTGATC	49	-0.1	1
1872	ATCTGG	93	1.02	1
1873	TGGGGG	5	-2.26	0.304115
1874	GGGAGT	27	-0.69	1
1875	GACCGC	120	3.53	0.0160061
1876	CGCTTG	99	0.92	1
1877	TTCTTG	115	1.61	0.304115
1878	TTGCAG	70	-0.13	1
1879	CAGGCT	83	0.59	1
1880	GCTCTG	35	-0.9	1
1881	CGCTGG	111	2.09	1
1882	TGGCGC	116	2.46	0.192073
1883	TTGACC	57	-0.3	1
1884	ACCACA	89	0.77	1
1885	ACATCC	5	-0.98	0.304115
1886	CATCCG	100	1.04	1
1887	CCGGGG	113	1.99	0.720273
1888	GTCCTG	102	1.44	1
1889	AATGAC	57	-0.25	1
1890	CTCTTG	78	0.51	1
1891	GATTGC	84	0.14	1
1892	TGCCAC	92	0.85	1
1893	CATAAC	36	-0.58	1
1894	AGGAGT	0	-2.88	0.0160061
1895	CACTCC	82	0.44	1
1896	AGCGAG	102	1.38	1
1897	GCTGTG	119	2.41	0.0320121
1898	ATGGCC	103	0.96	1
1899	AATGCC	98	1.15	1
1900	GCGTCA	50	-0.37	1
1901	TCACTG	113	2.11	0.720273
1902	GGTCGC	100	0.73	1
1903	GAGGGA	62	-0.18	1
1904	GGAAGG	28	-0.95	1
1905	ACTCGT	17	-1.54	1
1906	CTCGGG	97	1.5	1
1907	GGGGCC	110	1.82	1
1908	GCCTTG	114	2.23	0.480182
1909	TTCAGC	98	1.24	1
1910	CGGCCA	110	1.79	1
1911	ACAGCG	93	0.94	1
1912	GCGATG	36	-0.68	1
1913	ATGATT	29	-1.23	1
1914	ATTCGA	60	-0.08	1
1915	GATGGC	57	0.35	1
1916	GGCCTC	114	2.42	0.480182
1917	TTCTGG	105	1.41	1
1918	TGGCTG	99	1.16	1
1919	ATCGAC	117	2.07	0.112042
1920	GACCTA	0	-2.78	0.0160061
1921	TCTGAC	104	1.19	1
1922	TACTCC	80	0.51	1
1923	TCCGTG	65	0.11	1
1924	GCTTTG	32	-0.97	1
1925	TTGCTC	99	1.1	1
1926	CTCATG	97	1.12	1
1927	CTCTGC	85	0.76	1
1928	TGCCTC	67	0.18	1
1929	CGCAGT	17	-1.63	1
1930	ATGTGT	20	-1.3	1
1931	TGTGCT	59	0.09	1
1932	GCTAAG	33	-0.8	1
1933	GCAGGG	94	0.61	1
1934	CTTTCG	80	0.48	1
1935	GATCTC	78	0.35	1
1936	GGACAC	102	1.23	1
1937	CACGAA	80	0.22	1
1938	CAGCCG	108	1.76	1
1939	CCGTAT	42	-0.48	1
1940	TATGTG	120	1.55	0.0160061
1941	GGAGCC	95	1.16	1
1942	TACAGC	56	-0.27	1
1943	ATCCCG	116	3.17	0.192073
1944	CCGTCC	87	0.79	1
1945	ATGGGA	29	-1.12	1
1946	CTGCGA	87	0.88	1
1947	CGATGC	100	1.19	1
1948	TGCTTC	102	1.5	1
1949	TTCATC	78	0.62	1
1950	GGCAAC	113	2.04	0.720273
1951	AACGCT	114	2.07	0.480182
1952	ATAGAG	45	-0.58	1
1953	TTTATC	7	-1.57	0.720273
1954	ATCATC	95	1.01	1
1955	GGTGTT	41	-0.57	1
1956	GAATCC	22	-1.08	1
1957	TCCGAC	36	-0.57	1
1958	GACATC	110	2.17	1
1959	GCTGAC	119	1.34	0.0320121
1960	CAGCCC	70	0.26	1
1961	CCCCAG	72	0.48	1
1962	CTCTCA	93	0.45	1
1963	CTAACC	46	-0.48	1
1964	AACACT	5	-1.52	0.304115
1965	ACTGGG	14	-0.87	1
1966	GGGAAG	20	-0.99	1
1967	GCACGG	120	2.86	0.0160061
1968	GGGCCG	120	2.57	0.0160061
1969	CCGGCC	115	2.41	0.304115
1970	GCCAGT	111	0.57	1
1971	GTGCAG	120	3.24	0.0160061
1972	AGTGGG	37	-0.55	1
1973	CCCCTT	66	0.07	1
1974	CCAGTC	1	-1.77	0.0320121
1975	ACCCCT	67	0.05	1
1976	CACAGG	0	-1.91	0.0160061
1977	ACAGGG	38	-0.57	1
1978	GGGTGC	92	0.7	1
1979	TGCCCA	94	1.14	1
1980	GTGTAA	110	0.96	1
1981	GTGAAG	58	0.24	1
1982	TCTCGA	2	-2.85	0.0640243
1983	CGAGCG	99	1.28	1
1984	GCGAAG	17	-0.64	1
1985	CGCTAT	18	-0.75	1
1986	GGAGAG	8	-2.18	1
1987	TTTGCG	85	0.81	1
1988	GCGACG	118	1.77	0.0640243
1989	ACGGTC	111	1.07	1
1990	AAGGCC	57	0.27	1
1991	AACCAA	0	-1.86	0.0160061
1992	GTCGCC	17	-0.72	1
1993	ATTAAG	50	-0.33	1
1994	AAAATC	30	-0.87	1
1995	ATAAAT	12	-1.36	1
1996	GCCTTA	29	-0.94	1
1997	GAGATA	20	-0.78	1
1998	TTACAG	18	-1.07	1
[truncated: 1,925 more rows]

## Sheet: C57BL6_TS20_vs_CD1_TS22
	Codon Pair	Stat	Effect Size	p-value
0	ATGTCT	83	0.75	1
1	TCTCCA	0	-1.74	0.0160061
2	CCACTT	39	-0.63	1
3	CTTATA	2	-1.86	0.0640243
4	ATAAGA	7	-2.25	0.720273
5	AGAAGC	0	-3.03	0.0160061
6	AGCATT	50	-0.38	1
7	ATTGTC	117	2.61	0.112042
8	GTCGAT	9	-1.88	1
9	GATATC	106	1.11	1
10	ATCACT	120	2.75	0.0160061
11	ACTGAA	3	-2.11	0.112042
12	GAAGTT	7	-2.24	0.720273
13	GTTTTC	77	0.51	1
14	TTCAAT	80	0.61	1
15	AATCAA	24	-1.24	1
16	CAATAT	4	-1.96	0.192073
17	TATGCA	5	-2.57	0.304115
18	GCATCA	61	-0.39	1
19	TCACAA	2	-1.69	0.0640243
20	CAAAGT	2	-1.83	0.0640243
21	AGTTGT	13	-1.47	1
22	TGTGAT	57	-0.34	1
23	GATGGA	36	-0.86	1
24	GGAGCA	35	-0.81	1
25	TCACTT	31	-0.72	1
26	CTTAGC	97	0.34	1
27	AGCAAG	103	1.45	1
28	AAGAAA	14	-1.46	1
29	AAAGAC	13	-2.07	1
30	GACCTG	113	1.92	0.720273
31	CTGAAA	7	-2.03	0.720273
32	AAAAAC	6	-2.4	0.480182
33	AACCTC	118	2.88	0.0640243
34	CTCCTT	3	-3.36	0.112042
35	CTTGAG	44	-0.54	1
36	GAGAGA	1	-2.08	0.0320121
37	AGAGAA	3	-2.46	0.112042
38	GAACTT	13	-1.66	1
39	CTTGGA	38	-0.75	1
40	GGAGAT	50	-0.24	1
41	GATGTC	94	0.89	1
42	GTCCTT	103	1.26	1
43	CTTCAG	24	-0.94	1
44	CAGAGA	12	-1.7	1
45	AGACCA	0	-3.12	0.0160061
46	CCACAT	2	-1.5	0.0640243
47	CATGAC	0	-3	0.0160061
48	GACCCT	108	1.72	1
49	CCTGAG	120	3.97	0.0160061
50	GAGACG	76	0.42	1
51	ACGATA	7	-2.03	0.720273
52	ATAGAC	57	-0.36	1
53	CTGACC	100	1.43	1
54	ACCCTA	113	1.53	0.720273
55	CTAGAA	7	-1.52	0.720273
56	CTTCTG	112	2.79	1
57	CTGGAT	20	-0.88	1
58	GATCGC	120	2.04	0.0160061
59	CGCGAC	120	3.59	0.0160061
60	GACTGC	105	1.5	1
61	TGCAAC	112	1.54	1
62	AACGGG	57	0.03	1
63	GGGCGT	90	1.02	1
64	CGTGTT	8	-2.07	1
65	GTTGAT	51	-0.14	1
66	GATTTC	0	-4.04	0.0160061
67	TTCAAC	101	1.38	1
68	AACGAA	10	-1.46	1
69	GAATTC	61	0.23	1
70	TTCCTC	104	1.76	1
71	CTCCTG	78	0.78	1
72	CTGTTC	112	2.01	1
73	TTCCTT	5	-2.44	0.304115
74	CTTTTC	105	0.82	1
75	TTCAAG	115	1.01	0.304115
76	AAGATT	18	-1.26	1
77	ATTGCT	117	1.84	0.112042
78	GCTCAA	24	-1.2	1
79	CAAGCT	8	-1.65	1
80	GCTTGC	113	1.75	0.720273
81	TGCTAT	98	1.17	1
82	TATTAT	8	-2.09	1
83	TATGCT	120	2.74	0.0160061
84	GCTCTC	82	1.14	1
85	CTCGAT	3	-2.97	0.112042
86	GATCAG	39	-0.82	1
87	CAGGCC	106	1.91	1
88	GCCGCA	96	1.15	1
89	GCAGAG	116	2.38	0.192073
90	GAGCTA	37	-0.6	1
91	CTAGGC	120	2.91	0.0160061
92	GGCGAG	117	1.97	0.112042
93	GAGAAG	29	-0.09	1
94	AAGAGA	29	-1.01	1
95	AGAGCC	4	-2.84	0.192073
96	GCCCTG	83	1	1
97	CTGCCC	108	1.93	1
98	CCCAAT	62	0.02	1
99	AATGAA	20	-1.38	1
100	GAAAAG	8	-2.21	1
101	AAGAGG	9	-0.95	1
102	AGGAAC	2	-2.67	0.0640243
103	AACCTG	107	1.76	1
104	CTGTCA	106	1.48	1
105	CAAGAT	23	-1.1	1
106	CGCAGG	48	0.04	1
107	AGGCAA	17	-1.23	1
108	CAAGAA	5	-1.91	0.304115
109	GAAGAC	1	-2.26	0.0320121
110	GACCAA	25	-1.04	1
111	CAAAGG	0	-2.63	0.0160061
112	AGGAGA	0	-4.64	0.0160061
113	AGATTC	0	-3.26	0.0160061
114	TTCGAG	101	1.12	1
115	GAGCCC	109	1.81	1
116	CCCCGA	116	2.91	0.192073
117	CGAAGC	7	-2.4	0.720273
118	AGCAGA	6	-1.99	0.480182
119	AGACAA	0	-2.43	0.0160061
120	CAACTG	8	-2.31	1
121	CTGGAC	113	2.1	0.720273
122	GACGAA	0	-2.45	0.0160061
123	GAAGAA	8	-2.12	1
124	GAACCT	16	-0.9	1
125	CCTGGG	77	0.34	1
126	GGGCGC	120	2.66	0.0160061
127	CGCCGA	68	0.02	1
128	AGCTGG	89	0.62	1
129	TGGCAG	116	1.96	0.192073
130	CAGAAG	28	-0.32	1
131	AGACGT	3	-2	0.112042
132	CGTGAG	120	1.82	0.0160061
133	GAGCAG	120	3.79	0.0160061
134	CAGGAG	111	2.11	1
135	GAGGAG	120	1.36	0.0160061
136	GAGCGC	120	2.57	0.0160061
137	CGCGCT	107	1.31	1
138	GCTGAG	120	1.68	0.0160061
139	CAGCGG	32	-0.87	1
140	CGGCTG	120	3.59	0.0160061
141	CTGGAG	119	2.67	0.0320121
142	CAGCGC	117	3.1	0.112042
143	CGCTAC	115	1.93	0.304115
144	TACAGG	14	-1.54	1
145	AGGCAG	0	-3.45	0.0160061
146	CAGCAC	84	0.39	1
147	CACCGC	112	2.16	1
148	CGCGAT	112	2.12	1
149	GATGAA	8	-2.08	1
150	GAAGAG	14	-1.82	1
151	AGACTG	1	-3.08	0.0320121
152	CTGCAA	50	-0.42	1
153	AGGCGA	0	-2.91	0.0160061
154	CGAGAA	0	-2.34	0.0160061
155	GAACTG	45	-0.64	1
156	GAGGAA	41	-0.64	1
157	GAACGC	68	0.28	1
158	CGCCTT	98	1.41	1
159	CTTGCA	10	-1.39	1
160	GAGAAA	1	-2.74	0.0320121
161	AAAGAG	9	-2.18	1
162	GAGCCG	116	2.33	0.192073
163	CCGCTT	57	0.02	1
164	CTTGGC	68	-0.14	1
165	GGCTGG	91	1	1
166	TGGAGT	32	-0.4	1
167	AGTAAG	70	0.04	1
168	AAGGGT	22	-0.81	1
169	GGTCGT	80	0.63	1
170	CGTGAC	98	1.47	1
171	GACGCG	82	0.66	1
172	GCGGAG	116	1.38	0.192073
173	GAGTTT	58	-0.26	1
174	TTTTCT	10	-1.58	1
175	TCTGAG	45	-0.55	1
176	GAGGTA	53	-0.44	1
177	GTAGAG	92	1	1
178	GAACAG	0	-2.46	0.0160061
179	CAGCAA	6	-1.47	0.480182
180	CAAGAG	18	-1.39	1
181	GAGAGG	44	-0.57	1
182	CAGGAA	2	-1.75	0.0640243
183	GAACTC	33	-0.81	1
184	CTCAAG	104	1.21	1
185	AAGGGC	65	0.2	1
186	GGCAAG	58	0.3	1
187	GGCCAA	63	0.01	1
188	CAAACA	4	-1.68	0.192073
189	ACAGAA	0	-2.74	0.0160061
190	AGAAGG	0	-3.5	0.0160061
191	AGGCTG	30	-0.35	1
192	CTGCAG	114	2.67	0.480182
193	AAGCGC	74	0.54	1
194	CTACGC	97	1.01	1
195	CGCGAA	117	1.73	0.112042
196	GAACCC	70	0.22	1
197	CCCCTG	107	1.81	1
198	CTGCTA	112	2.41	1
199	CTAAGG	27	-0.88	1
200	AGGCGC	30	-1.01	1
201	GATCTG	113	1.46	0.720273
202	GAGTTG	105	1.46	1
203	TTGAGG	26	-1.03	1
204	GAACAA	3	-1.92	0.112042
205	CGCGAG	117	1.37	0.112042
206	CAGAGG	10	-1.81	1
207	GAGCTG	115	2.57	0.304115
208	CTGAGG	80	0.62	1
209	CTGAAT	58	0.08	1
210	AATCGA	0	-3.75	0.0160061
211	CGAAGG	8	-2.21	1
212	GAGCAA	20	-1.18	1
213	AGGCGT	17	-1.42	1
214	CTAAGA	15	-1.26	1
215	AGACGC	8	-1.85	1
216	CTGGCT	119	2.58	0.0320121
217	GAGGAC	110	1.71	1
218	GACGAG	119	1.41	0.0320121
219	CTGACG	105	1.53	1
220	ACGCGG	76	0.54	1
221	CGGATC	120	5.06	0.0160061
222	ATCCGG	119	1.55	0.0320121
223	CGGGAA	5	-2.86	0.304115
224	CCCGAC	115	2.42	0.304115
225	GAGAGC	100	1.22	1
226	ATTACC	50	-0.48	1
227	ACCCAG	64	0.05	1
228	AGGTGG	16	-1.22	1
229	CAGTGG	77	0.22	1
230	CAGCTC	120	2.97	0.0160061
231	CTCGAA	6	-2.25	0.480182
232	GAAAAC	0	-3.09	0.0160061
233	AACGAG	105	1.58	1
234	GAGGCA	65	0.07	1
235	GCAGAC	21	-1.16	1
236	GACGCC	106	1.66	1
237	GCCCGT	106	1.1	1
238	CGTCAG	18	-1.83	1
239	CAGAAC	73	0.32	1
240	AACAAG	48	0.09	1
241	AAGGTC	79	0.62	1
242	GTCTAC	49	-0.3	1
243	TACTCT	4	-1.6	0.192073
244	TCTAGG	3	-2.38	0.112042
245	AGGCCT	2	-1.59	0.0640243
246	CCTAGC	94	0.8	1
247	AGCAGG	0	-2.43	0.0160061
248	AGGCTT	86	0.77	1
249	CTTCGC	120	2.37	0.0160061
250	CGCCAG	117	2.4	0.112042
251	CTGGGG	96	1.17	1
252	GGGGAG	109	1.68	1
253	GAGCGT	70	0.3	1
254	CTCCGG	91	0.84	1
255	CGGGAG	109	1.52	1
256	CGCCGC	105	1.52	1
257	GACCTC	120	4.54	0.0160061
258	CTCCAA	0	-2.03	0.0160061
259	CAACAG	17	-0.96	1
260	CGTCCC	82	0.58	1
261	CCCGCT	37	-0.56	1
262	GAGGCG	111	1.69	1
263	GCGCGC	118	2.43	0.0640243
264	CGCAAC	116	2.97	0.192073
265	AACCAG	53	-0.24	1
266	TGGGAG	112	2.08	1
267	AGGCCG	98	1.18	1
268	CCGCAG	111	2.36	1
269	CGGGCG	120	3.34	0.0160061
270	CGCCTG	119	2.19	0.0320121
271	CGGTTC	111	1.99	1
272	TTCCGC	76	0.64	1
273	GACAGG	35	-0.4	1
274	AGGGAG	24	-0.99	1
275	CGCTTC	116	2.62	0.192073
276	TTCCGG	80	0.62	1
277	AAGCTG	95	0.91	1
278	CAACGA	4	-2.3	0.192073
279	CGAGCA	24	-1.05	1
280	GAGCTC	112	2.04	1
281	CTCCAG	102	1.41	1
282	CAGGAC	103	1.28	1
283	GACAGC	74	0.19	1
284	AGCCTC	44	-0.67	1
285	CTCCTA	88	0.55	1
286	CTAGAT	90	0.95	1
287	CGACTC	1	-3.57	0.0320121
288	CGAGAG	120	2.14	0.0160061
289	GAGCCA	12	-1.52	1
290	CCAAAC	0	-1.67	0.0160061
291	AACAGG	62	0.3	1
292	AGGAGC	0	-2.29	0.0160061
293	AGCCGG	113	2.22	0.720273
294	CGGCAA	1	-1.81	0.0320121
295	AGGGAA	10	-1.97	1
296	GAAAGC	9	-1.49	1
297	AGCCAG	101	0.88	1
298	CGCACA	112	1.98	1
299	ACACTG	110	1.34	1
300	CTGTAC	113	2.28	0.720273
301	TACGCC	120	1.97	0.0160061
302	GCCAAA	10	-2.03	1
303	AAACCC	8	-1.74	1
304	CCCAGC	102	1.52	1
305	CAGCGT	92	0.8	1
306	CGTAGG	16	-1.18	1
307	GAACGG	65	-0.2	1
308	CTGTTG	119	2.68	0.0320121
309	TTGCAA	67	-0.27	1
310	CAGCAG	91	0.49	1
311	AGGAAA	4	-2.78	0.192073
312	AAACAC	0	-4.53	0.0160061
313	GAGGAT	48	0.11	1
314	AAGCGG	61	0.18	1
315	CAAGAC	21	-0.83	1
316	CAGCGA	50	-0.01	1
317	GAAAGG	0	-3.4	0.0160061
318	AGGAGG	0	-3.31	0.0160061
319	CAGTAT	37	-0.84	1
320	TATCAG	2	-1.92	0.0640243
321	GAGCGG	115	2.11	0.304115
322	GAAAGA	2	-2.54	0.0640243
323	CTGCGG	119	2.42	0.0320121
324	CGGGAT	94	1.02	1
325	GAAGAT	24	-1.23	1
326	AGGGAT	5	-1.83	0.304115
327	AAATGG	3	-2.55	0.112042
328	TGGCAA	0	-1.66	0.0160061
329	CAACCA	10	-1.33	1
330	CCAAGG	81	0.29	1
331	AAAGAA	2	-2.62	0.0640243
332	GAAAAT	13	-1.61	1
333	GTTCGT	56	0.08	1
334	CGTAGT	0	-2.22	0.0160061
335	AGTAAC	3	-1.37	0.112042
336	AGGCTC	15	-2.51	1
337	CTCTTC	114	2.43	0.480182
338	TTCACC	85	0.81	1
339	ACCAAA	0	-6.2	0.0160061
340	AAACGC	16	-0.98	1
341	CGCAGA	0	-5.07	0.0160061
342	AGAGGG	10	-1.91	1
343	GGGGAT	78	0.39	1
344	GATGAG	104	1.67	1
345	CCCATC	118	2.9	0.0640243
346	ATCCAG	113	1.74	0.720273
347	CAGCTG	118	3.04	0.0640243
348	CTGGAA	81	0.71	1
349	GATTCT	26	-1.07	1
350	TCTCAG	23	-0.97	1
351	GAGCGA	23	-1.13	1
352	CAGGAT	114	2.42	0.480182
353	GATCGG	36	-0.5	1
354	CGGCGG	83	0.54	1
355	CGGCCT	104	1.59	1
356	CCTCTG	96	1.27	1
357	AGAGAG	1	-2.34	0.0320121
358	CGTCGA	32	-0.86	1
359	CGACAG	75	0.52	1
360	GACCGT	43	-0.74	1
361	CAGATC	116	1.71	0.192073
362	ATCCTA	51	-0.42	1
363	CTAGAG	105	1.72	1
364	CAGTTT	69	0.32	1
365	TTTCAG	20	-1.39	1
366	GAGCAC	118	3.14	0.0640243
367	CACCAA	0	-2.65	0.0160061
368	CAACGG	118	2.61	0.0640243
369	GAAGCC	16	-1.36	1
370	GCCAGA	46	-0.28	1
371	AGAAGA	1	-3.44	0.0320121
372	AGACGA	10	-1.84	1
373	CGAGAT	27	-1.09	1
374	ACGTTC	100	0.63	1
375	TTCCAG	103	1.5	1
376	CAGGGA	27	-0.81	1
377	GGAGAA	10	-1.57	1
378	GAATCG	92	0.73	1
379	TCGAGA	26	-0.93	1
380	AGACGG	0	-3.25	0.0160061
381	GAGGGC	116	2.19	0.192073
382	AAGTTC	83	0.72	1
383	CGGACA	52	-0.15	1
384	AGGCGG	18	-1.42	1
385	CGGCGT	114	1.25	0.480182
386	CGTCAA	29	-1.09	1
387	TTCCAA	33	-0.75	1
388	CACCTC	48	-0.42	1
389	CTTCGG	68	0.36	1
390	CGGCAG	115	2.32	0.304115
391	GAATGC	16	-1.36	1
392	TGCGAC	92	1.11	1
393	GACAGA	0	-2.8	0.0160061
394	AGAAAA	5	-2.46	0.304115
395	AAATCT	6	-2.36	0.480182
396	TCTCGT	13	-1.62	1
397	CGTGAA	57	-0.14	1
398	CGGGAC	102	1.1	1
399	GACCAG	120	3.07	0.0160061
400	TTCCGT	110	1.8	1
401	CGTCGG	99	1.31	1
402	CGCCAC	96	1.2	1
403	CACCTG	116	1.75	0.192073
404	GAACGT	0	-2.07	0.0160061
405	CCATCC	49	-0.4	1
406	TCCCGC	95	0.9	1
407	CGCCGG	92	0.84	1
408	CACCAG	100	0.81	1
409	CCATTC	34	-0.81	1
410	AGATCA	0	-2.94	0.0160061
411	TCATTC	17	-0.95	1
412	CTCAGA	120	2.36	0.0160061
413	AAATTC	10	-1.51	1
414	TTCCAT	0	-3.2	0.0160061
415	CATGAG	60	-0.19	1
416	CGTGGC	119	2.33	0.0320121
417	CGTTTG	10	-1.53	1
418	AGGGTG	35	-0.55	1
419	GTGGAG	120	2.99	0.0160061
420	CAGCTT	79	0.36	1
421	CGCGGA	120	1.4	0.0160061
422	GGACAG	14	-1.41	1
423	GAATGT	2	-2.03	0.0640243
424	TGTGAC	93	1.25	1
425	AAATTA	5	-2.35	0.304115
426	TTACAC	2	-2.5	0.0640243
427	CACCGG	97	1.16	1
428	GAACTA	3	-1.97	0.112042
429	GAGGTC	114	2.22	0.480182
430	GTCCGC	110	1.28	1
431	AGAAAG	7	-2.52	0.720273
432	AAGCTC	24	-0.58	1
433	CTCCGC	118	2.28	0.0640243
434	CTCAGG	0	-3.72	0.0160061
435	CGCCGT	103	1.14	1
436	CGTCAT	73	0.32	1
437	GAGTTC	114	2.09	0.480182
438	AAGCAG	20	-0.72	1
439	CTGCGC	114	2	0.480182
440	CGCCTC	120	3.6	0.0160061
441	GAACCG	45	-0.73	1
442	CCGGAC	75	0.55	1
443	CTCCGT	120	1.51	0.0160061
444	TGCGTC	111	1.43	1
445	GTCGAG	120	3.49	0.0160061
446	GACAGT	44	-0.69	1
447	AAGATC	112	1.05	1
448	ATCCGC	108	1.3	1
449	AGGGAC	1	-3.7	0.0320121
450	GGACTG	34	-0.61	1
451	CTTGAC	0	-2.16	0.0160061
452	CTCGAC	114	1.36	0.480182
453	AAAGTC	3	-2.77	0.112042
454	GTCCGT	115	1.68	0.304115
455	CAAGGG	5	-1.29	0.304115
456	GGGCTC	107	2.21	1
457	CTCGGC	118	2.58	0.0640243
458	CGGCGC	115	2.19	0.304115
459	CGTCTC	119	2.16	0.0320121
460	CTCCAT	60	-0.25	1
461	CGGTGC	31	-1.24	1
462	TGCCTG	107	1.8	1
463	CAATTT	18	-1.25	1
464	TTTCGC	109	1.93	1
465	CGCTTT	117	1.77	0.112042
466	TTTGAG	119	1.9	0.0320121
467	CAGTTG	33	-0.75	1
468	TTGAGA	10	-1.82	1
469	AGACAG	4	-2.06	0.192073
470	AGAGTC	15	-1.73	1
471	GAGCTT	30	-1.13	1
472	CTTCGT	92	0.77	1
473	CTGCTG	113	2.33	0.720273
474	CTGCAC	118	2.84	0.0640243
475	CAGGTG	118	2.47	0.0640243
476	GTGGGT	120	3.19	0.0160061
477	GGTGGC	96	0.83	1
478	GGCAGG	15	-1.63	1
479	CGTCGT	31	-0.55	1
480	GACAAC	112	2.19	1
481	AACAGA	4	-2.42	0.192073
482	GAAGTA	18	-1.56	1
483	GAAGGG	34	-0.8	1
484	GGGCAG	94	0.85	1
485	CGCCAA	46	0.01	1
486	GTAGAA	13	-1.76	1
487	CACCCA	27	-0.95	1
488	CCACGC	87	0.82	1
489	TTGCGC	120	5.38	0.0160061
490	AAGCGA	29	-0.71	1
491	GATGGT	17	-1.35	1
492	GGTCAA	99	1.32	1
493	CAATAC	15	-1.28	1
494	TACCTG	112	2.17	1
495	TTTGCC	77	0.64	1
496	GCCAGG	16	-1.55	1
497	GATACG	6	-1.98	0.480182
498	ACGATT	4	-2.83	0.192073
499	ATTCGT	65	0.12	1
500	CGTCGC	86	0.71	1
501	CTACGT	111	0.9	1
502	CAAAGA	1	-2.58	0.0320121
503	CAAATC	10	-1.99	1
504	ATCCGT	115	1.6	0.304115
505	ATCCTG	118	2.49	0.0640243
506	GAGCCT	85	0.17	1
507	CCTGGT	38	-0.28	1
508	GGTACA	4	-1.47	0.192073
509	ACACGC	51	-0.15	1
510	GCCAAT	69	0.31	1
511	AATGTC	118	3.28	0.0640243
512	GTCCCA	27	-0.67	1
513	CCAGTG	83	0.32	1
514	GTGCGT	120	3.29	0.0160061
515	CGTTCC	67	-0.1	1
516	TCCAGC	85	0.17	1
517	AGCCCT	48	-0.41	1
518	CCTCTC	57	-0.07	1
519	CTCTAT	24	-0.84	1
520	TATGAG	96	1.19	1
521	GAGTAC	113	2.14	0.720273
522	TACATC	76	0.55	1
523	AGGTCT	0	-2.36	0.0160061
524	TCTCAA	0	-1.86	0.0160061
525	TACCGC	120	2.08	0.0160061
526	CGCCCT	104	1.47	1
527	CCTTAA	50	-0.21	1
528	ATGGAG	118	1.36	0.0640243
529	TTGCCT	47	-0.58	1
530	CCTCCT	51	-0.6	1
531	CCTCCG	81	0.72	1
532	CCGGGA	49	-0.51	1
533	GGAAAC	11	-1.78	1
534	AACCGG	107	1.43	1
535	CGGAGG	16	-1.42	1
536	AGGGTT	15	-1.66	1
537	GTTTCC	120	3.55	0.0160061
538	TCCATC	113	1.92	0.720273
539	ATCAAT	104	1.64	1
540	AATAAC	61	0.03	1
541	AACCCT	43	-0.66	1
542	CCTCAA	0	-1.95	0.0160061
543	GAGACA	59	-0.02	1
544	ACATCT	0	-1.62	0.0160061
545	TCTGGC	93	1.08	1
546	GTTCCT	25	-1.07	1
547	CCTACC	7	-1.3	0.720273
548	ACCACC	92	1.14	1
549	ACCTCA	66	-0.28	1
550	TCAGCC	85	0.53	1
551	GCCGGG	110	1.73	1
552	GGGTTT	61	-0.37	1
553	TTTCCC	45	-0.54	1
554	CCCACC	71	0.43	1
555	CAGTCA	2	-1.54	0.0640243
556	TCATCT	0	-1.54	0.0160061
557	TCTAAG	29	-0.86	1
558	ATCTCC	97	1.13	1
559	TCCTTG	105	1.73	1
560	TTGAAG	23	-1.07	1
561	CGCTCC	98	1.12	1
562	TCCACC	115	2.5	0.304115
563	ACCTAC	108	1.49	1
564	GCCTAC	102	1.3	1
565	CCTTCC	71	-0.13	1
566	TCCATG	108	1.37	1
567	ATGATG	102	1.49	1
568	ATGAGC	55	-0.23	1
569	AGCAAC	74	0.32	1
570	AACCGC	108	1.55	1
571	CGCAGC	116	2.6	0.192073
572	AGCTCA	21	-0.74	1
573	TCAGGA	0	-1.51	0.0160061
574	GGAGGC	43	-0.15	1
575	GGCCAG	114	1.75	0.480182
576	CAGTCC	39	-0.65	1
577	TCCCTG	108	1.71	1
578	CTGCCG	87	0.94	1
579	CCGAGC	120	4.44	0.0160061
580	AGCTCC	43	-0.56	1
581	TCCATT	115	2.27	0.304115
582	ATTCTC	120	2.63	0.0160061
583	AAGACC	59	0.38	1
584	ACCTCC	80	0.69	1
585	TCCCTC	106	1.58	1
586	CTCAAC	113	2.14	0.720273
587	CCTCCA	17	-1.23	1
588	CCAGGT	46	-0.37	1
589	GGTTCT	44	-0.36	1
590	TCTCTG	84	0.59	1
591	CAGAGC	65	-0.09	1
592	AGCAAA	0	-2.29	0.0160061
593	AAACCA	5	-2.6	0.304115
594	TCCAAC	104	1.24	1
595	CTCTCT	78	0.51	1
596	TCTTCA	0	-1.56	0.0160061
597	TCAGTC	107	1.35	1
598	GTCCAC	28	-1	1
599	CACTAT	22	-1.03	1
600	GCTGAT	84	0.76	1
601	GAAGGC	63	0.33	1
602	AAGCCA	0	-2.54	0.0160061
603	CCACTC	102	0.99	1
604	CTCACG	109	2.09	1
605	ACGGAC	87	0.54	1
606	GACAAG	79	0.48	1
607	AAGAAC	78	0.52	1
608	AAGGAC	101	0.85	1
609	GACAAA	0	-3.32	0.0160061
610	AGGGGC	40	-0.03	1
611	GGTAAA	31	-0.5	1
612	AAAGGC	26	-0.92	1
613	GGCACA	120	6.62	0.0160061
614	ACAGGA	1	-3.26	0.0320121
615	GGAACT	33	-0.76	1
616	ACTCGG	104	1.32	1
617	ACCATG	102	1.23	1
618	ATGCTA	37	-0.65	1
619	AAAACT	7	-2.27	0.720273
620	ACTCTT	0	-3	0.0160061
621	CTTCAA	16	-1.17	1
622	GGGTCT	46	-0.48	1
623	CAGAGT	52	-0.45	1
624	AGTGAT	24	-1.03	1
625	GAAATG	6	-1.81	0.480182
626	ATGGCA	57	-0.02	1
627	GCAATA	9	-1.45	1
628	ATAGCA	42	-0.66	1
629	GCAAAT	3	-2.24	0.112042
630	AATCAG	14	-1.29	1
631	CAGACA	1	-1.22	0.0320121
632	ACACCG	101	1.21	1
633	CCGAAC	60	-0.05	1
634	AACTTG	85	0.73	1
635	TTGATA	89	0.92	1
636	ATACCA	6	-1.26	0.480182
637	CCATTT	5	-1.77	0.304115
638	TTTGGA	6	-2.6	0.480182
639	GGAGAC	4	-2.77	0.192073
640	GACGTG	105	1.6	1
641	GTGGTG	115	2.03	0.304115
642	GTGGGC	120	2.84	0.0160061
643	GGCTGT	112	1.92	1
644	TGTCTG	120	3.29	0.0160061
645	CTGGCG	109	1.62	1
646	GCGATT	7	-1.94	0.720273
647	ATTCAC	7	-2.11	0.720273
648	CACATA	6	-1.69	0.480182
649	ATAAAG	23	-1.3	1
650	AAGAGC	76	0.54	1
651	AGCTGT	84	0.4	1
652	TGTAGA	24	-1.14	1
653	AGGTTC	37	-0.58	1
654	CGTTTT	22	-1.19	1
655	TTTAAT	27	-1.3	1
656	AATCTG	3	-1.42	0.112042
657	TTCATG	112	1.62	1
658	ATGCGT	120	2.36	0.0160061
659	CGTGTC	120	4.94	0.0160061
660	GTCTCC	83	0.91	1
661	TCCATA	0	-1.47	0.0160061
662	ATAAAC	2	-2.64	0.0640243
663	AACAAC	78	0.38	1
664	AACATT	2	-2.79	0.0640243
665	ATTGTG	27	-0.83	1
666	GTGAAA	19	-0.77	1
667	AAATGT	2	-2.88	0.0640243
668	TGTACA	18	-1.08	1
669	ACAAAA	2	-2.63	0.0640243
670	AAAATT	15	-1.49	1
671	CGTCAC	68	0.5	1
672	CACTTG	0	-2.1	0.0160061
673	TTGAAA	9	-1.95	1
674	AAAGCT	16	-1.49	1
675	GCTGTT	50	-0.25	1
676	GTTAAT	9	-1.73	1
677	AATAAT	10	-1.67	1
678	AACCTT	16	-1.34	1
679	CTTGTA	50	-0.28	1
680	GTACTT	41	-0.54	1
681	CTTAGG	9	-1.71	1
682	AGGTTT	35	-0.69	1
683	TTTGGC	94	0.94	1
684	GAGATG	120	2.05	0.0160061
685	ATGAAG	99	0.97	1
686	AAGTAC	69	0.49	1
687	TACTTT	18	-1.73	1
688	TCTGTA	100	1.12	1
689	GTACAG	27	-0.77	1
690	CAGGTT	77	0.58	1
691	GTTCCC	112	1.97	1
692	CCCAGA	0	-2.87	0.0160061
693	GATGAT	19	-1.4	1
694	CGGAAT	52	-0.26	1
695	AATTTT	18	-1.75	1
696	TTTATT	7	-1.96	0.720273
697	ATTTAC	54	-0.08	1
698	TACTTG	106	1.11	1
699	TTGGAA	36	-0.76	1
700	CTAATG	17	-1.6	1
701	ATGCAT	4	-1.92	0.192073
702	CATGAT	25	-1.02	1
703	GGCGAT	76	0.51	1
704	GATCCA	8	-1.59	1
705	CCAGAA	0	-2.6	0.0160061
706	AGCCCC	63	0.02	1
707	CCCCCT	82	0.8	1
708	CCTATT	30	-1.06	1
709	ATTCCC	55	-0.25	1
710	CCCTTA	0	-1.32	0.0160061
711	TTAGGC	35	-1.03	1
712	GGCGGT	118	1.88	0.0640243
713	GGTGCA	93	1.14	1
714	GCAGAA	7	-2.29	0.720273
715	GAATCA	1	-1.97	0.0320121
716	TCACAT	0	-1.6	0.0160061
717	CATCTT	1	-2.05	0.0320121
718	CTTTAT	9	-1.92	1
719	TATGAA	11	-1.76	1
720	GTAATA	28	-0.86	1
721	ATACAG	15	-1.19	1
722	CAGAAA	17	-1.63	1
723	GGCTGC	119	2.67	0.0320121
724	TGCTTT	109	1.75	1
725	TTTACT	65	0.21	1
726	GTAATG	5	-2.4	0.304115
727	ATGCAC	63	0.02	1
728	TTGATG	47	-0.4	1
729	CATAAA	4	-1.94	0.192073
730	AACTCC	83	0.55	1
731	TCCAGT	7	-0.9	0.720273
732	AGTATC	51	-0.4	1
733	ATCTGC	120	2.04	0.0160061
734	TGCAGG	106	1.41	1
735	GTGGAA	64	0.11	1
736	GAAGTG	28	-0.91	1
737	GAATTT	10	-1.81	1
738	TTTATG	25	-1.15	1
739	ATGTTC	107	1.64	1
740	TTCTCC	116	2.22	0.192073
741	TCCTAT	59	0.08	1
742	TATGGA	11	-1.78	1
743	AACTTT	23	-1.04	1
744	GGCTAT	21	-1.12	1
745	GGATTT	5	-2.69	0.304115
746	TTTTCA	2	-1.85	0.0640243
747	CATCAG	1	-1.87	0.0320121
748	CAGTTA	16	-1.25	1
749	TTAAAA	1	-1.93	0.0320121
750	AAACCT	1	-2.39	0.0320121
751	CCTCTT	48	-0.53	1
752	AAAGCC	24	-0.53	1
753	GCCATT	120	2.05	0.0160061
754	ATTGAG	105	1.02	1
755	CCATCT	0	-1.58	0.0160061
756	TCTATG	61	0	1
757	ATGTTT	0	-5.17	0.0160061
758	ATGAAT	4	-2.54	0.192073
759	AATATT	12	-1.58	1
760	ATTGCA	31	-1.02	1
761	GCACCT	24	-1.12	1
762	CCAGAG	51	-0.45	1
763	AGAACA	0	-3.35	0.0160061
764	ACAGAC	22	-1.07	1
765	CCTGTC	103	0.97	1
766	GTCACA	100	0.84	1
767	ACAAAT	23	-1.21	1
768	AATGTT	57	-0.04	1
769	GTTATT	9	-2.05	1
770	ATTACT	15	-1.68	1
771	ACTCCG	51	-0.33	1
772	CCGCAA	51	-0.57	1
773	CGAGTA	113	1.75	0.720273
774	GAATAC	62	0.01	1
775	TACCCG	104	1.39	1
776	CCGGCA	76	-0.05	1
777	GCATTC	3	-1.84	0.112042
778	TTCTTA	39	-0.52	1
779	TTATCC	14	-0.98	1
780	TCCCCT	36	-0.61	1
781	CCTGAA	14	-1.03	1
782	GTTAGC	5	-1.41	0.304115
783	ATTGGG	99	0.88	1
784	GGGGTT	46	-0.35	1
785	GCCAGC	48	-0.4	1
786	AGCCAT	15	-1.79	1
787	CATGCA	23	-1.28	1
788	GCAACT	41	-0.7	1
789	ACTGTG	120	4.01	0.0160061
790	GTGCAA	77	0.09	1
791	CAACTT	21	-1.21	1
792	AAACTC	8	-2.22	1
793	AAGCCC	17	-1.51	1
794	CCCCGG	117	2.27	0.112042
795	AGGTTG	80	0.6	1
796	AGAATG	0	-3.17	0.0160061
797	ATGAAA	3	-2.71	0.112042
798	GAGTAT	67	0.07	1
799	TATAAA	1	-3.1	0.0320121
800	AAAAAT	8	-1.95	1
801	AATATG	0	-3.84	0.0160061
802	ATGAGT	59	-0.27	1
803	AGTACA	1	-1.63	0.0320121
804	ACATGG	35	-0.69	1
805	TGGATA	11	-1.27	1
806	ATAGAA	9	-1.92	1
807	GAAAAA	4	-2.21	0.192073
808	GATTAT	16	-1.56	1
809	TATTTA	24	-1.2	1
810	TTAAGA	3	-1.88	0.112042
811	AGAAAC	9	-1.43	1
812	CTTATT	8	-2.06	1
813	ATTAAT	4	-2.33	0.192073
814	AATCCA	5	-1.79	0.304115
815	CCAAAA	1	-2.99	0.0320121
816	AAAATG	14	-1.76	1
817	ATGACA	19	-1.04	1
818	AAAAGG	5	-2.27	0.304115
819	GATAAT	9	-1.95	1
820	AATAAG	0	-2.79	0.0160061
821	AAGGGA	18	-1.47	1
822	GGAAGT	16	-1.46	1
823	AGTAGT	0	-1.65	0.0160061
824	AGTATA	2	-2.26	0.0640243
825	CCAAGT	30	-0.97	1
826	AGTGAA	1	-2.1	0.0320121
827	TCAAAT	10	-1.48	1
828	AATTCT	6	-1.74	0.480182
829	TCTAGT	4	-1.48	0.192073
830	AGTGCA	7	-1.32	0.720273
831	GCATTA	13	-1.45	1
832	TTAGAA	11	-1.6	1
833	CTTGAA	8	-1.86	1
834	AGGACA	2	-1.63	0.0640243
835	ACAACA	2	-1.74	0.0640243
836	ACATAC	21	-1.47	1
837	TACGAT	39	-0.27	1
838	GATATT	24	-1.16	1
839	ATTCAT	7	-2.17	0.720273
840	CATCAC	16	-1.65	1
841	CACAGA	3	-2.87	0.112042
842	AAATAT	0	-3.49	0.0160061
843	GAAGCT	33	-0.85	1
844	GCTATT	29	-0.91	1
845	ATTTCA	8	-1.26	1
846	AATGAG	104	1.62	1
847	TATGGT	26	-1.18	1
848	GGTGAT	49	-0.29	1
849	GATAAG	11	-1.89	1
850	AAGGAA	12	-1.77	1
851	GGCCGG	120	2.28	0.0160061
852	CGGGTC	66	0.26	1
853	GTCATA	14	-1.06	1
854	CCAGTT	0	-1.32	0.0160061
855	GTTTTA	5	-1.56	0.304115
856	TTAAAG	8	-2.09	1
857	AAGGTG	70	0.55	1
858	GTGTTG	117	1.91	0.112042
859	TTGGAC	21	-1.24	1
860	CAAAAT	6	-2.12	0.480182
861	AATTAT	14	-1.9	1
862	TATTCA	2	-1.63	0.0640243
863	TCAGAG	31	-0.7	1
864	GTATTT	7	-2.44	0.720273
865	TTTTTA	13	-1.43	1
866	TTACCT	11	-1.12	1
867	CCTAAA	4	-3.04	0.192073
868	AAAAGT	3	-1.94	0.112042
869	AGTGAC	53	-0.35	1
870	GACTCC	89	0.92	1
871	TCCACA	9	-1.12	1
872	CCGCTG	112	2.1	1
873	GATGTT	16	-1.58	1
874	GTTCTC	27	-1.08	1
875	CCCCCC	83	0.61	1
876	CCCATT	53	-0.22	1
877	CACAGC	69	0.24	1
878	AGCCTG	107	1.73	1
879	CAGATA	46	-0.45	1
880	ATAGTA	4	-2.38	0.192073
881	GAGAAT	26	-1.23	1
882	ATGCCA	25	-1.1	1
883	CATTTA	9	-1.37	1
884	TTACCG	20	-0.97	1
885	CCGAAG	58	-0.1	1
886	ACCTCT	12	-1.14	1
887	AGGCCA	15	-1.38	1
888	CATGAA	7	-1.82	0.720273
889	TCATCG	22	-0.85	1
890	TCGGAT	60	-0.08	1
891	ATGCCC	118	2.9	0.0640243
892	CCCAAA	1	-4.3	0.0320121
893	AAACAT	2	-2.34	0.0640243
894	CATCCA	24	-1.16	1
895	CCAAGC	22	-0.79	1
896	ATTTTA	10	-1.66	1
897	AAAATA	8	-2.11	1
898	ATAAGC	8	-1.36	1
899	CAACAA	0	-1.87	0.0160061
900	AATAGG	12	-1.49	1
901	CGTAAA	51	-0.21	1
902	ATGGAA	14	-1.51	1
903	AAATCG	6	-2.68	0.480182
904	TCGCCA	62	-0.1	1
905	CATTTT	14	-1.56	1
906	TCAGAT	20	-1.03	1
907	GATGTG	113	1.62	0.720273
908	GTGTTA	46	-0.4	1
909	TTAATA	6	-1.64	0.480182
910	ATAATA	15	-1.41	1
911	ATACCT	4	-1.55	0.192073
912	CCTGAT	17	-1.35	1
913	GATAAA	11	-1.84	1
914	CCCTTC	116	2.73	0.192073
915	TTCGAA	39	-0.55	1
916	GATTTA	3	-1.85	0.112042
917	TTAAAC	13	-1.42	1
918	AACACA	0	-1.87	0.0160061
919	AAAGGG	0	-3.52	0.0160061
920	GGGAGA	2	-1.9	0.0640243
921	AGACCT	0	-2.48	0.0160061
922	CCTCCC	81	0.7	1
923	ATCGAG	115	1.34	0.304115
924	GAGTTA	4	-2.07	0.192073
925	TTAAGG	10	-1.59	1
926	TCTTGG	54	-0.39	1
927	TGGGAA	35	-0.67	1
928	AGACAT	4	-2.87	0.192073
929	CATCCT	27	-0.87	1
930	CCTACT	10	-1.04	1
931	ACTGAC	80	0.03	1
932	GACGTT	120	2.22	0.0160061
933	GTTGCC	47	-0.48	1
934	GCCTGT	112	2.11	1
935	TGTAGT	13	-1.34	1
936	AGTCTC	12	-1.03	1
937	CTCCGA	93	0.78	1
938	CGAAAG	23	-0.91	1
939	GTGGCT	120	2.74	0.0160061
940	GCTTTT	37	-0.33	1
941	TTTGCA	69	-0.2	1
942	GCACAA	1	-2.78	0.0320121
943	CAAAAA	0	-3.27	0.0160061
944	GACTAC	119	1.8	0.0320121
945	TACACC	87	0.72	1
946	ACCATA	65	-0.04	1
947	GTTTGC	81	0.03	1
948	TGCAAA	17	-1.09	1
949	AAAGCA	5	-2.61	0.304115
950	GAAACT	12	-1.45	1
951	ACTACA	23	-1.25	1
952	TTCAAA	16	-1.59	1
953	CTCAGC	96	0.98	1
954	AAGAGT	0	-3.19	0.0160061
955	AGTGGT	22	-1.33	1
956	GGTCTT	14	-1.43	1
957	CTTGAT	17	-1.35	1
958	GATCCT	14	-1.41	1
959	CCTTTT	0	-1.76	0.0160061
960	TTTCTA	16	-1.42	1
961	AACATA	6	-1.51	0.480182
962	AACAGC	95	0.62	1
963	ATGTCA	47	-0.44	1
964	TTCAGA	5	-2.37	0.304115
965	AAGAAG	22	-0.49	1
966	AAAGAT	7	-2.11	0.720273
967	GATCAT	16	-1.57	1
968	GGATAC	3	-1.69	0.112042
969	TACAGA	0	-4.86	0.0160061
970	AGAAAT	3	-2.1	0.112042
971	AATCTA	82	0.63	1
972	CTAAGC	21	-0.91	1
973	AGCACG	90	0.8	1
974	ACGTCA	0	-5.59	0.0160061
975	TCAAGT	4	-1.46	0.192073
976	GAGATT	35	-0.9	1
977	TTAGAG	28	-1.03	1
978	GAGCAT	77	0.38	1
979	GATCAA	13	-1.38	1
980	CCTTAC	0	-1.99	0.0160061
981	TACCCA	116	2.23	0.192073
982	CCAGGA	4	-2.14	0.192073
983	GGACAT	24	-0.9	1
984	CATTCA	0	-1.86	0.0160061
985	TCAGGG	38	-0.69	1
986	TCTGCA	22	-0.89	1
987	GCAGGA	16	-1.38	1
988	GGATCT	15	-1.34	1
989	TCTGAT	48	0.02	1
990	GATGCA	25	-1.16	1
991	GCAACA	11	-1.63	1
992	TGGGCT	112	1.77	1
993	GCTGAA	6	-2.76	0.480182
994	ACAGTC	20	-1.67	1
995	GTCCAG	120	3.1	0.0160061
996	CAGATG	120	3.13	0.0160061
997	ATGGTA	93	1.07	1
998	GTAAAC	18	-1.32	1
999	AGCTTG	65	-0.16	1
1000	CCTGAC	110	2.15	1
1001	CTGATA	31	-0.83	1
1002	ATAACA	17	-1.25	1
1003	ACAGCC	100	1.19	1
1004	GCCACA	117	2.78	0.112042
1005	ACAATA	0	-2.38	0.0160061
1006	ATAGTG	9	-1.44	1
1007	GTGATT	11	-1.76	1
1008	TCAGAC	57	-0.47	1
1009	AGGAAG	21	-0.58	1
1010	AAGAAT	22	-1.17	1
1011	CTGTCG	116	2.88	0.192073
1012	TCGCTT	87	1.01	1
1013	GATAGT	8	-1.35	1
1014	AGTGTT	43	-0.61	1
1015	AACTCA	0	-1.22	0.0160061
1016	TCAGCA	8	-0.94	1
1017	GCAAAC	27	-0.86	1
1018	AACAGT	1	-1.37	0.0320121
1019	AGTTTA	9	-1.47	1
1020	TTAAAT	21	-1.27	1
1021	AATACA	22	-1.25	1
1022	ACAAAG	9	-1.84	1
1023	ATCTTT	120	2.09	0.0160061
1024	GCAAGT	3	-1.77	0.112042
1025	AATCCT	17	-1.46	1
1026	CCTGTT	26	-1.07	1
1027	GTTGTC	0	-4.81	0.0160061
1028	GTCAGC	36	-0.76	1
1029	AGCCTA	52	-0.37	1
1030	CTAACA	15	-1.14	1
1031	AAGCTT	8	-1.94	1
1032	CTTTCA	18	-1.03	1
1033	AATAAA	9	-1.78	1
1034	AAACTG	7	-2.1	0.720273
1035	ATAACT	0	-5.75	0.0160061
1036	ACTGAT	0	-2.68	0.0160061
1037	AGTTTT	9	-1.33	1
1038	AAGCCT	13	-1.76	1
1039	CCTTCA	1	-1.19	0.0320121
1040	CTGTCT	95	1.42	1
1041	GACTCG	120	3.18	0.0160061
1042	TCGAAT	49	-0.23	1
1043	AATTTC	19	-1.62	1
1044	GATAGG	20	-1.41	1
1045	CCTAGT	6	-0.93	0.480182
1046	AGTTCC	0	-1.6	0.0160061
1047	TCCAAT	7	-1.07	0.720273
1048	GATACT	14	-1.53	1
1049	ACTAAA	4	-2.45	0.192073
1050	CTGTTT	50	-0.58	1
1051	TTTAGT	11	-1.25	1
1052	AGTAGC	0	-1.37	0.0160061
1053	AGCAAT	18	-0.81	1
1054	AAATTG	20	-1.38	1
1055	TTGTCC	56	0.02	1
1056	TCCCAA	0	-1.58	0.0160061
1057	CAAGGT	14	-1.45	1
1058	GGTCCT	34	-0.73	1
1059	AATGCA	18	-1.42	1
1060	TCACAG	11	-1.04	1
1061	TCAGGT	1	-1.42	0.0320121
1062	TCTAAT	3	-1.47	0.112042
1063	AATAGA	13	-1.43	1
1064	AGATTA	11	-1.56	1
1065	TCCCAT	0	-0.95	0.0160061
1066	CATAAT	8	-1.92	1
1067	AATGGA	5	-1.69	0.304115
1068	GGAAAT	6	-2.38	0.480182
1069	TCATAT	0	-2.23	0.0160061
1070	TATACT	9	-1.47	1
1071	ACTTCA	1	-1.55	0.0320121
1072	GATCTT	24	-1.07	1
1073	CTTAAT	13	-1.75	1
1074	AAGGTA	45	-0.56	1
1075	GTATCC	98	1.06	1
1076	TCCCGA	15	-1.16	1
1077	ATCGTC	110	1.83	1
1078	GTCTCA	87	1.09	1
1079	TCAACA	3	-1.79	0.112042
1080	ATATCT	0	-3.12	0.0160061
1081	CCTAAC	87	0.06	1
1082	AAGTTA	13	-1.73	1
1083	TCCCGT	12	-1.63	1
1084	CGTGAT	25	-1.19	1
1085	AGCTTC	65	0.03	1
1086	TTCGTT	82	1.03	1
1087	TTAGCA	11	-1.44	1
1088	GCAAAG	34	-0.67	1
1089	AAGTCT	30	-0.87	1
1090	AAGTTG	44	-0.22	1
1091	CATTAT	4	-2.29	0.192073
1092	TATCCT	0	-3.98	0.0160061
1093	ATCATT	119	1.99	0.0320121
1094	GATCCC	23	-0.92	1
1095	CCCAAC	95	1.24	1
1096	GTTTCA	6	-1.7	0.480182
1097	GCAAGG	2	-3.7	0.0640243
1098	CTGTCC	114	2.61	0.480182
1099	AGCATC	88	0.64	1
1100	CCTATC	120	5.3	0.0160061
1101	ATCAAG	68	0.49	1
1102	TTATCT	3	-1.78	0.112042
1103	AATTCA	5	-1.57	0.304115
1104	TTGAGT	47	-0.5	1
1105	AGTCGT	7	-1.64	0.720273
1106	ATCTTC	87	0.91	1
1107	TTCTCA	68	-0.34	1
1108	CCTAAT	10	-1.32	1
1109	TTATAC	0	-3.09	0.0160061
1110	TACCGT	62	0.37	1
1111	GGGATG	114	1.78	0.480182
1112	TCTTCC	27	-1.09	1
1113	CCTAAG	0	-3.53	0.0160061
1114	GGAATG	20	-1.34	1
1115	TCCGAT	68	0.08	1
1116	TCAATG	0	-1.71	0.0160061
1117	GATATG	42	-0.79	1
1118	TTGAGC	87	0.33	1
1119	AGCCGT	6	-2.32	0.480182
1120	GAGTCT	3	-2.08	0.112042
1121	ACTAAT	10	-1.78	1
1122	TTGTCA	2	-1.83	0.0640243
1123	TATGAT	36	-0.74	1
1124	AATATC	3	-2.15	0.112042
1125	TCTTTA	9	-1.51	1
1126	TTAGAT	17	-1.55	1
1127	AACAAT	27	-0.82	1
1128	AATAGT	2	-1.7	0.0640243
1129	AGTTCG	68	0.17	1
1130	TCGGCA	63	0	1
1131	AGCAGT	0	-1.04	0.0160061
1132	AGTCCT	0	-1.35	0.0160061
1133	ACTGTC	23	-1.07	1
1134	GTCAAT	120	2.24	0.0160061
1135	ACTACT	19	-0.95	1
1136	ACTACC	33	-0.63	1
1137	ACCAAC	110	1.57	1
1138	AACGCA	70	0.34	1
1139	GCAGCG	120	2.66	0.0160061
1140	GCGGAA	93	0.89	1
1141	GGTACT	7	-2.47	0.720273
1142	ACTAAG	0	-2.4	0.0160061
1143	AACATG	116	2.35	0.192073
1144	ATGCTG	120	2.41	0.0160061
1145	GACTCT	68	-0.03	1
1146	AAACAG	6	-2.58	0.480182
1147	GAATGG	27	-0.94	1
1148	TGGCTC	92	0.85	1
1149	CTCCCA	41	-0.48	1
1150	CCAAAT	16	-1.35	1
1151	GTCCAA	42	-0.56	1
1152	CAAGGA	2	-1.84	0.0640243
1153	TCATCA	0	-1.69	0.0160061
1154	TCAGTG	63	-0.21	1
1155	GTGACT	93	1.02	1
1156	AATATA	9	-1.63	1
1157	ACACAT	1	-1.63	0.0320121
1158	CATCGC	1	-3.59	0.0320121
1159	TCCTCA	3	-1.17	0.112042
1160	TCAAAC	6	-1.66	0.480182
1161	AACTCG	99	1.24	1
1162	TCGGTA	96	0.63	1
1163	GTAAAT	3	-2.26	0.112042
1164	TTTACA	1	-2.13	0.0320121
1165	ATTGAC	115	1.36	0.304115
1166	GACATT	79	0.9	1
1167	TCAATA	9	-1.53	1
1168	GTACTC	120	4.23	0.0160061
1169	CTCAAA	39	-0.74	1
1170	AAATCA	0	-2.53	0.0160061
1171	TCAATT	3	-1.91	0.112042
1172	TTAAGT	9	-1.67	1
1173	AGTAAA	5	-1.95	0.304115
1174	GACCTT	108	1.66	1
1175	TTGTTT	41	-0.58	1
1176	TCTAAA	4	-2.02	0.192073
1177	TCAGAA	8	-1.43	1
1178	CTCTAC	111	1.91	1
1179	TACACA	70	0.28	1
1180	AATGAT	23	-1.28	1
1181	TATTCT	34	-0.78	1
1182	CCACCT	35	-0.88	1
1183	AGTGTG	112	0.91	1
1184	GTGCAC	109	1.87	1
1185	GATAGC	0	-2.35	0.0160061
1186	AGCACA	0	-1.3	0.0160061
1187	ACAGAT	5	-1.56	0.304115
1188	GATGAC	46	-0.19	1
1189	AGAGTG	7	-1.44	0.720273
1190	TTGGGA	101	1.15	1
1191	GGAAAA	7	-2.26	0.720273
1192	GATCTA	13	-1.69	1
1193	CTAAAC	95	1.12	1
1194	TGGCGT	59	-0.29	1
1195	CGTTCA	0	-2.63	0.0160061
1196	TCAAAA	9	-2.13	1
1197	CTTCTA	7	-1.71	0.720273
1198	CTAAAT	13	-1.6	1
1199	AATTCC	46	-0.23	1
1200	TCCCAG	27	-0.83	1
1201	GTTCTT	43	-0.51	1
1202	CTTTTA	17	-1.38	1
1203	CCTGTA	4	-1.22	0.192073
1204	GTAGTT	27	-1.02	1
1205	GTTAAA	15	-1.61	1
1206	AATAGC	32	-0.6	1
1207	TTACTC	32	-0.68	1
1208	GAAGGT	24	-1.49	1
1209	GGTGAA	16	-1.49	1
1210	GAACCA	12	-1.23	1
1211	GACATA	0	-4.64	0.0160061
1212	GACTAT	40	-0.77	1
1213	TATGTC	63	0.31	1
1214	GTCTCT	41	-0.3	1
1215	TCTGAA	0	-2.37	0.0160061
1216	CTCTTA	17	-0.96	1
1217	GAGGCT	118	1.58	0.0640243
1218	GCTGCT	57	0.09	1
1219	GCTGGA	32	-0.52	1
1220	GGAAGA	6	-2.36	0.480182
1221	TTTCCA	6	-1.14	0.480182
1222	CCAATG	19	-1.4	1
1223	ATGAAC	94	1.2	1
1224	AGTTTC	43	-0.56	1
1225	AAAAAA	6	-2.3	0.480182
1226	TTAGTA	47	-0.38	1
1227	GTAAGT	5	-1.33	0.304115
1228	GAATCT	28	-1.07	1
1229	TCTAGC	0	-1.61	0.0160061
1230	AGCTCT	42	-0.55	1
1231	GAACAT	8	-2.15	1
1232	CATGTT	105	1.6	1
1233	GGTAGC	17	-1.41	1
1234	AGCATA	36	-0.75	1
1235	ATATAT	20	-1.13	1
1236	TACGTT	4	-2.45	0.192073
1237	GTTATC	99	1.21	1
1238	AAGCAA	0	-4.11	0.0160061
1239	CAAATA	0	-2.33	0.0160061
1240	ATATTC	0	-2.76	0.0160061
1241	TTCACT	29	-0.85	1
1242	ACTGCA	55	-0.43	1
1243	GCACCC	101	1.3	1
1244	CCCATA	33	-0.82	1
1245	CTGGGA	120	2.98	0.0160061
1246	GGAATA	26	-1.29	1
1247	ATAGGA	12	-1.32	1
1248	AGTGAG	19	-1.03	1
1249	GAGGCC	111	1.74	1
1250	GCCCGG	85	0.69	1
1251	CGGATG	49	-0.02	1
1252	ATGGAC	110	1.83	1
1253	GACTCA	81	0.26	1
1254	TTGCTG	81	0.14	1
1255	CTGACA	117	1.93	0.112042
1256	ACACCT	0	-1.4	0.0160061
1257	CCTTGG	0	-5.9	0.0160061
1258	AGAAGT	0	-3.63	0.0160061
1259	AGTGTA	25	-0.86	1
1260	GTAACT	19	-1.56	1
1261	TCACAC	29	-0.71	1
1262	CACATT	69	0.29	1
1263	ATTATC	32	-1.07	1
1264	ATCAAC	41	-0.43	1
1265	AACTAT	92	0.86	1
1266	GTTAAC	20	-1.21	1
1267	TCCAAA	1	-3.05	0.0320121
1268	TCGATC	120	1.97	0.0160061
1269	ATCATA	7	-1.82	0.720273
1270	AGCCAA	0	-1.67	0.0160061
1271	TCCTTT	46	-0.51	1
1272	TTTCCT	4	-1.69	0.192073
1273	AATACT	14	-1.37	1
1274	ACTCTG	114	2.37	0.480182
1275	CTGTTA	24	-0.76	1
1276	TCTGGG	36	-0.87	1
1277	GGGGTA	27	-0.99	1
1278	GTAATC	58	-0.07	1
1279	ATCAAA	13	-1.76	1
1280	AAAGTG	6	-2.72	0.480182
1281	GTGATA	0	-3.98	0.0160061
1282	AACTCT	51	-0.47	1
1283	TCTTTG	11	-1.39	1
1284	TTGTTG	63	-0.09	1
1285	ACAACC	10	-1.65	1
1286	ACAGAG	9	-1.14	1
1287	AGTAGA	2	-2.7	0.0640243
1288	ATAAAA	0	-2.57	0.0160061
1289	AAACTT	18	-1.41	1
1290	CTTCTT	36	-0.75	1
1291	CTTTCC	82	0.6	1
1292	TCCAGG	0	-3.73	0.0160061
1293	CAGAAT	20	-0.95	1
1294	AACCCC	78	0.52	1
1295	CCCCTA	0	-6.09	0.0160061
1296	CTAGAC	120	2.7	0.0160061
1297	TCTTCT	0	-1.81	0.0160061
1298	TCTGTG	96	1.3	1
1299	GTGAGT	27	-0.73	1
1300	AGTGGA	31	-0.92	1
1301	GGAGCT	53	0.25	1
1302	GAATAT	2	-2.92	0.0640243
1303	TATACA	31	-0.92	1
1304	TGCCAA	64	-0.15	1
1305	ATATCC	0	-3.59	0.0160061
1306	ACACAA	6	-1.7	0.480182
1307	GAGTCA	70	0.31	1
1308	TATCCA	11	-1.34	1
1309	CCAGTA	6	-1.29	0.480182
1310	GTACGA	55	0.1	1
1311	GATACA	7	-1.7	0.720273
1312	AAGTCA	0	-2.31	0.0160061
1313	TCACCA	0	-1.69	0.0160061
1314	TCTAAC	1	-2.97	0.0320121
1315	AACTTA	3	-1.87	0.112042
1316	GAAAGT	4	-1.84	0.192073
1317	AGTTCT	0	-1.67	0.0160061
1318	TCACTA	25	-0.97	1
1319	AAAGTT	11	-1.68	1
1320	GACACC	117	1.63	0.112042
1321	ACCGAC	120	2.46	0.0160061
1322	GACACA	47	-0.47	1
1323	ACAGCA	16	-0.95	1
1324	AACATC	86	0.73	1
1325	CTAAAA	25	-1.19	1
1326	TTCAGT	52	-0.29	1
1327	AGTATT	23	-1.14	1
1328	ATTTTC	45	-0.46	1
1329	TTCTTC	93	1.15	1
1330	AAATAC	20	-0.52	1
1331	TACAAT	92	0.81	1
1332	CAGTCT	6	-1.32	0.480182
1333	AGTCTA	3	-1.39	0.112042
1334	CTAATT	3	-2.58	0.112042
1335	ATTAAA	8	-2.13	1
1336	CATTCT	4	-1.55	0.192073
1337	GGTTCA	8	-1.66	1
1338	GAACAC	19	-1.12	1
1339	CACTTA	37	-0.54	1
1340	ACTCAA	0	-3.22	0.0160061
1341	TTTAAC	0	-4.2	0.0160061
1342	AACAAA	9	-2.29	1
1343	AAAGTA	10	-1.89	1
1344	GTAGAC	90	0.9	1
1345	ATTTTG	29	-1.01	1
1346	TTGAAT	24	-0.99	1
1347	CCAAAG	0	-3.81	0.0160061
1348	CTGCGT	108	1.34	1
1349	CGTATG	73	0.38	1
1350	CTCTCG	103	1.45	1
1351	TCGGAG	111	1.95	1
1352	GTAAAA	3	-2.35	0.112042
1353	AATTTG	6	-1.72	0.480182
1354	ATTCAG	42	-0.69	1
1355	CAGCAT	67	-0.36	1
1356	CATTAC	29	-0.98	1
1357	TACCTT	21	-1.35	1
1358	CTTGTT	63	0.19	1
1359	GTTGAA	22	-1.28	1
1360	AGACTT	9	-1.93	1
1361	CTTACA	25	-0.77	1
1362	TCAGGC	113	2.33	0.720273
1363	GGCCAC	84	0.83	1
1364	CACATC	99	1.14	1
1365	ATCACC	110	1.87	1
1366	ACCAAG	48	-0.08	1
1367	AAGGAG	87	0.64	1
1368	GACTTA	11	-1.45	1
1369	TTACCA	10	-1.39	1
1370	CCAACA	0	-1.96	0.0160061
1371	ACAATC	36	-0.58	1
1372	ATCTAT	120	1.53	0.0160061
1373	TATCAC	6	-2.41	0.480182
1374	CACAAG	42	-0.27	1
1375	TATCTA	16	-1.57	1
1376	CAAACT	9	-1.5	1
1377	ACTCCC	94	1.25	1
1378	CCCTTT	7	-1.66	0.720273
1379	TACTCA	70	-0.3	1
1380	ACTGTA	47	-0.44	1
1381	GAAATC	7	-2.85	0.720273
1382	ATCATG	118	2.53	0.0640243
1383	TCTTTT	36	-0.89	1
1384	TTTGTA	0	-3.63	0.0160061
1385	AACCAT	55	-0.23	1
1386	CATCAT	0	-1.4	0.0160061
1387	CATTTC	89	0.49	1
1388	TTCATA	33	-0.64	1
1389	ATAGAT	18	-1.32	1
1390	CATCTA	20	-1.14	1
1391	GAAACA	5	-1.78	0.304115
1392	CTTAGA	4	-2.19	0.192073
1393	AGAGGT	42	-0.64	1
1394	GGTTTT	27	-1.02	1
1395	CTAAGT	19	-0.92	1
1396	GAAATT	11	-1.84	1
1397	TATTTC	26	-0.89	1
1398	TTCCTG	111	1.9	1
1399	CTGAAG	31	-0.02	1
1400	AATCTT	10	-1.69	1
1401	GTGAGC	73	0.32	1
1402	TTATTC	11	-1.24	1
1403	GACGCT	95	0.98	1
1404	GCTATG	95	1.09	1
1405	ATGGCT	119	1.45	0.0320121
1406	CATGCC	38	-0.52	1
1407	AGCATG	55	-0.39	1
1408	ATGTCC	109	1.79	1
1409	GTAAGA	10	-1.66	1
1410	CTAGGA	33	-0.87	1
1411	GGACAA	11	-1.71	1
1412	GCAGAT	17	-1.1	1
1413	GATGGG	105	1.88	1
1414	GGGAAT	0	-1.59	0.0160061
1415	TTTGGT	28	-0.96	1
1416	TCAAGC	1	-1.43	0.0320121
1417	AGCCTT	20	-0.75	1
1418	CTTAAA	11	-1.8	1
1419	ATGCAA	6	-1.3	0.480182
1420	TACCCT	69	0.32	1
1421	GTAACC	9	-2.07	1
1422	TCTCTA	43	-0.55	1
1423	CTACAA	7	-1.18	0.720273
1424	CAACAT	0	-1.61	0.0160061
1425	TATCTT	18	-1.34	1
1426	TTATCA	15	-1.41	1
1427	GAATTA	4	-2.12	0.192073
1428	TTATTA	3	-1.93	0.112042
1429	GATTTG	34	-0.95	1
1430	TACCTC	120	3.48	0.0160061
1431	CAGGTC	106	1.37	1
1432	GTCCTC	84	0.66	1
1433	CTCTTT	112	1.63	1
1434	TTTATA	15	-1.24	1
1435	TATAAG	6	-2.18	0.480182
1436	CTGGTG	114	2.17	0.480182
1437	GTGTCA	70	-0.13	1
1438	CAGCTA	79	-0.01	1
1439	CTAAAG	13	-1.55	1
1440	AAGGGG	42	-0.11	1
1441	GGGATC	48	-0.22	1
1442	ATCAGC	113	2.25	0.720273
1443	ATCTCA	50	-0.37	1
1444	TCACTC	40	-0.28	1
1445	CATTCC	0	-2.25	0.0160061
1446	CCATTA	4	-1.4	0.192073
1447	AAAACA	6	-2.2	0.480182
1448	AATTTA	9	-1.55	1
1449	TTTAGA	7	-2.15	0.720273
1450	AGTTAC	88	1.03	1
1451	ATGAGG	32	-0.28	1
1452	GATTCA	1	-1.51	0.0320121
1453	CAAATG	3	-1.56	0.112042
1454	AATGGC	90	0.67	1
1455	GCAGCT	36	-0.36	1
1456	GCTTTA	24	-1.2	1
1457	CACGTG	111	1.79	1
1458	GTGCTG	119	1.84	0.0320121
1459	CTGCTT	120	3.34	0.0160061
1460	AAATGC	15	-1.34	1
1461	TGCGGA	91	1.03	1
1462	TCTTTC	81	0.24	1
1463	CAAATT	25	-1.12	1
1464	AACCTA	85	0.68	1
1465	CTACCA	9	-1.27	1
1466	CCAGCA	37	-0.72	1
1467	ATATGG	74	-0.03	1
1468	ATTTAT	14	-1.71	1
1469	TATACC	17	-0.78	1
1470	ACCAGG	19	-1.39	1
1471	ATACAA	1	-1.98	0.0320121
1472	CAATCT	0	-2.42	0.0160061
1473	CAGGCA	46	-0.58	1
1474	CCACTA	38	-0.71	1
1475	CTAACT	6	-1.42	0.480182
1476	ACTAGG	28	-1.12	1
1477	AGGTCA	0	-2.58	0.0160061
1478	ATATCA	0	-1.76	0.0160061
1479	CTTAAG	2	-3.01	0.0640243
1480	CATGGT	78	0.46	1
1481	GGTTTC	79	0.46	1
1482	ATGCAG	120	2.92	0.0160061
1483	CAAGTA	22	-1.2	1
1484	TCTGTC	86	0.83	1
1485	TACAAA	15	-1.41	1
1486	ATTCAA	7	-2.3	0.720273
1487	CCATAT	52	-0.35	1
1488	TATAGT	12	-1.39	1
1489	AGTTGG	15	-1.09	1
1490	TGGGAT	84	0.62	1
1491	ACAATT	22	-1.71	1
1492	CAATCA	0	-1.63	0.0160061
1493	CCTTGC	92	0.61	1
1494	TGCTTA	26	-1.18	1
1495	AAGACA	0	-4.46	0.0160061
1496	ACATTG	27	-0.92	1
1497	AAGCTA	56	-0.12	1
1498	CTACTT	91	0.96	1
1499	TTTTAT	14	-1.44	1
1500	TTGACT	16	-1.21	1
1501	GCACAG	5	-2.39	0.304115
1502	GATACC	16	-1.65	1
1503	ACCGAA	29	-0.75	1
1504	TCTTAT	5	-2.34	0.304115
1505	TATCTC	103	1.16	1
1506	CTCCCT	82	0.55	1
1507	AACTGC	59	-0.06	1
1508	CTCTCC	84	0.25	1
1509	TCCTTC	105	1.45	1
1510	TTCCCT	90	1.19	1
1511	CCTACA	10	-2.09	1
1512	TGGAAG	84	0.81	1
1513	AAGACT	17	-1.41	1
1514	ACTAAC	116	2.04	0.192073
1515	AACACC	100	1.36	1
1516	ACCTTC	113	1.96	0.720273
1517	TTCATT	33	-0.16	1
1518	CATGTC	66	0.09	1
1519	GTCAAG	32	-0.29	1
1520	GAGATC	116	1.72	0.192073
1521	ATCGGG	120	2.59	0.0160061
1522	CAATCG	90	0.39	1
1523	TCGAAA	13	-1.18	1
1524	TTAGAC	3	-2.4	0.112042
1525	GACCAC	74	0.27	1
1526	AAAGGA	9	-2.01	1
1527	TTGGTT	116	1.92	0.192073
1528	GTTACA	15	-1.45	1
1529	ACATTT	8	-1.69	1
1530	CAATTC	16	-1.31	1
1531	TATAGA	0	-2.08	0.0160061
1532	AACCCA	110	1.87	1
1533	TGCAAT	68	-0.09	1
1534	AAACGT	36	-0.71	1
1535	CGTGCC	118	1.91	0.0640243
1536	GCCAAG	91	0.72	1
1537	ATCTCT	86	0.8	1
1538	TCATTT	3	-1.59	0.112042
1539	TTTAAA	15	-1.55	1
1540	AAAAGC	0	-3.84	0.0160061
1541	TCAAGA	0	-3.54	0.0160061
1542	TTCCCA	55	-0.2	1
1543	GTATTG	8	-2.1	1
1544	AACACG	76	-0.06	1
1545	ACGAAA	8	-1.74	1
1546	AAATCC	0	-3.13	0.0160061
1547	AAAAGA	6	-2.28	0.480182
1548	AGAGAC	11	-1.68	1
1549	CACGCC	120	3.27	0.0160061
1550	GCCACC	105	1.51	1
1551	TTTCAC	6	-2.1	0.480182
1552	AAGATA	0	-4.12	0.0160061
1553	ATAGTT	31	-1.06	1
1554	GTTAGG	1	-3.38	0.0320121
1555	AGGTTA	6	-1.84	0.480182
1556	TTACTA	12	-1.29	1
1557	CCAGCC	91	0.93	1
1558	CCCACT	94	1.11	1
1559	ACAAGA	2	-2.19	0.0640243
1560	CCTCAT	3	-2.24	0.112042
1561	CATCTC	70	0.05	1
1562	CGGAAG	46	-0.16	1
1563	TCTGCG	120	3.57	0.0160061
1564	GCGCCA	120	4.48	0.0160061
1565	AGGAAT	0	-4.68	0.0160061
1566	TTACTT	5	-1.48	0.304115
1567	CTTCAC	54	-0.28	1
1568	CACTGG	109	1.91	1
1569	TGGACT	74	0.01	1
1570	AGAACT	1	-2.19	0.0320121
1571	ACTATA	32	-0.88	1
1572	ATACAT	0	-2.65	0.0160061
1573	GATTGT	91	0.8	1
1574	TGTTTG	46	-0.25	1
1575	TTGGAT	35	-0.97	1
1576	GATAGA	6	-1.91	0.480182
1577	TTCGAC	89	0.9	1
1578	GACGAT	24	-1.25	1
1579	CACGCA	10	-1.49	1
1580	CCCACA	65	-0.24	1
1581	ACAGTT	28	-1.09	1
1582	TGTCCT	12	-1.24	1
1583	GCAAGA	4	-2.5	0.192073
1584	AGTCCA	0	-1.49	0.0160061
1585	GATTCC	6	-1.87	0.480182
1586	GCAAAA	7	-2.35	0.720273
1587	CACTGT	38	-0.64	1
1588	TGTGCA	38	-0.55	1
1589	GCACGA	6	-2.05	0.480182
1590	CGACCA	19	-1.71	1
1591	CCATAC	0	-4.27	0.0160061
1592	TACACT	97	1.15	1
1593	ACTGCT	120	3.21	0.0160061
1594	GCTCCA	28	-0.87	1
1595	AAACGA	5	-2.45	0.304115
1596	CGACGA	0	-6.83	0.0160061
1597	AGTGCC	64	-0.09	1
1598	GCCGCC	113	1.88	0.720273
1599	GCCTGG	112	1.92	1
1600	TGGAAA	16	-1.6	1
1601	AAATTT	4	-2.58	0.192073
1602	CCTCGG	89	0.9	1
1603	ATGGTT	20	-1.68	1
1604	TCAGCG	101	1.17	1
1605	GCGGGC	116	2.34	0.192073
1606	GGCTTA	26	-1.13	1
1607	TTATAT	18	-1.14	1
1608	GTCACC	106	1.63	1
1609	ACCCCA	60	-0.04	1
1610	CCAGCG	115	2.55	0.304115
1611	GCGTAT	0	-4.45	0.0160061
1612	GGAATC	25	-1.13	1
1613	GTGCGG	120	2.35	0.0160061
1614	CGGTCC	44	-0.53	1
1615	ATTGAA	11	-1.86	1
1616	AAGCGT	116	1.55	0.192073
1617	CGTCCG	119	3.39	0.0320121
1618	CCGCTC	115	2.54	0.304115
1619	CTCATT	114	2.22	0.480182
1620	ATTAGT	10	-1.62	1
1621	GACAAT	96	0.96	1
1622	GAATGA	80	0.57	1
1623	GCTGCG	120	2.67	0.0160061
1624	GCGGTT	116	1.64	0.192073
1625	GTTGTG	110	1.29	1
1626	GTGGCA	101	1.31	1
1627	GCAATG	21	-1.23	1
1628	CTGATG	118	2.19	0.0640243
1629	ATGCTC	101	1.46	1
1630	CTCGGA	108	1.26	1
1631	GGAGTC	68	0.46	1
1632	GTCGGG	71	0.58	1
1633	GGGCTG	119	3.04	0.0320121
1634	CTGATC	120	1.89	0.0160061
1635	ATCGAA	64	0.37	1
1636	CTGTGG	117	1.86	0.112042
1637	TGGGTG	109	1.93	1
1638	GTGTGG	117	2.75	0.112042
1639	TGGTGT	101	0.98	1
1640	TGTTAT	51	-0.44	1
1641	TCCACG	89	0.58	1
1642	ACGACA	14	-1.03	1
1643	GCCTCA	85	0.2	1
1644	CTGCTC	90	1.18	1
1645	CGAAAA	9	-2.17	1
1646	TGCTGC	88	0.94	1
1647	TGCCTA	67	-0.17	1
1648	CTTCTC	54	-0.34	1
1649	CTCCAC	59	-0.07	1
1650	CACCCT	75	0.46	1
1651	CCTTTC	84	0.61	1
1652	TTCGTC	115	2.17	0.304115
1653	GTCTTT	42	-0.14	1
1654	GGTCAG	92	1.24	1
1655	CAGTAC	110	1.79	1
1656	TGGTTT	52	-0.45	1
1657	GTCACG	35	-0.61	1
1658	GTTCCA	0	-3.05	0.0160061
1659	CCAGAT	3	-1.84	0.112042
1660	TCAGTT	4	-1.36	0.192073
1661	GTTTTG	73	0.47	1
1662	AAAAAG	7	-2.38	0.720273
1663	ACTCAT	10	-1.39	1
1664	TCTATT	37	-0.62	1
1665	ATTGTT	57	-0.09	1
1666	GTTCTG	65	0.31	1
1667	ACCGCC	112	2.3	1
1668	GATTTT	15	-1.47	1
1669	TATGCC	119	1.61	0.0320121
1670	GCCTTC	108	1.89	1
1671	AGGATA	6	-1.55	0.480182
1672	ATATTG	11	-1.26	1
1673	TTGTGT	48	-0.41	1
1674	AGAATA	22	-1.45	1
1675	TATTTG	44	-0.54	1
1676	AGTCCG	59	-0.1	1
1677	CCGGTT	120	3.96	0.0160061
1678	GAGAGT	2	-1.22	0.0640243
1679	TACATT	2	-2.45	0.0640243
1680	GCAGTT	44	-0.59	1
1681	CTCACC	115	2.2	0.304115
1682	TGCCAG	112	1.64	1
1683	GGCTCT	99	1.8	1
1684	CTTAGT	15	-1.28	1
1685	GACTTT	10	-1.32	1
1686	TTTGAT	37	-0.25	1
1687	GGTCGA	27	-1.04	1
1688	AAGGCA	70	0.27	1
1689	GCATAC	86	0.89	1
1690	CTTGCT	18	-1.45	1
1691	GCTGGC	110	1.13	1
1692	GGCTCC	116	2.65	0.192073
1693	ATTGTA	6	-2.3	0.480182
1694	GTATCT	29	-0.76	1
1695	ACTGTT	11	-1.69	1
1696	CACACA	0	-1.41	0.0160061
1697	GCATTG	26	-1.03	1
1698	CGAATT	18	-1.38	1
1699	GTCTAT	106	1.81	1
1700	CACCCC	89	1.03	1
1701	GCTGTC	18	-1.91	1
1702	AGGACT	0	-1.98	0.0160061
1703	CTGCCT	107	1.49	1
1704	CCTGCC	55	-0.42	1
1705	TGGCAT	44	-0.65	1
1706	CATCGA	30	-0.91	1
1707	GATTGG	34	-0.78	1
1708	TGGACC	38	-0.38	1
1709	ACCATC	115	1.44	0.304115
1710	CTGCAT	18	-1.57	1
1711	TCTTAC	43	-0.33	1
1712	TACATG	87	0.79	1
1713	CACCTT	73	0.11	1
1714	CTTCAT	25	-1.13	1
1715	CATGCT	85	0.39	1
1716	GGCCTA	101	1.4	1
1717	CTACAG	67	-0.33	1
1718	ATGTGC	101	1.35	1
1719	TGCACA	104	1.54	1
1720	ACAGGC	120	3.04	0.0160061
1721	GGCTAC	114	1.55	0.480182
1722	GGCTTT	113	1.65	0.720273
1723	GAATTG	13	-1.64	1
1724	TTGGAG	58	-0.04	1
1725	GAGGTG	120	2.2	0.0160061
1726	CCAGAC	80	0.35	1
1727	TATGAC	30	-1.04	1
1728	GTGTTT	66	0.27	1
1729	TTTGTG	120	3.15	0.0160061
1730	GTGAAT	45	-0.38	1
1731	CTGGCA	120	5.76	0.0160061
1732	ATCGCT	120	3.19	0.0160061
1733	GCCATG	108	1.34	1
1734	ATGACG	103	1.42	1
1735	ACGATG	120	3.63	0.0160061
1736	ATGGGC	120	2.15	0.0160061
1737	GGCAAA	14	-1.34	1
1738	ATTGGT	23	-1.16	1
1739	CAACTA	0	-2.17	0.0160061
1740	GACCCA	0	-1.18	0.0160061
1741	GTTATA	10	-1.66	1
1742	ATTGCC	120	1.37	0.0160061
1743	GCCCTA	117	1.71	0.112042
1744	ACTCAC	11	-1.4	1
1745	GCACCA	23	-0.91	1
1746	GTGTCT	96	1.17	1
1747	GGGGGA	112	1.97	1
1748	GTCATC	117	1.76	0.112042
1749	ATCCTC	104	1.54	1
1750	CTCAAT	112	1.26	1
1751	GTTGAG	43	-0.53	1
1752	GCACTG	116	2.47	0.192073
1753	CGATTT	37	-0.79	1
1754	CCACCC	77	0.55	1
1755	CCCGCA	116	2.22	0.192073
1756	AACTTC	28	-0.78	1
1757	CTGTAT	97	1.13	1
1758	TATCAT	12	-1.49	1
1759	CTAGCA	48	-0.34	1
1760	GCAGCA	23	-1.13	1
1761	GTCTGA	115	2.12	0.304115
1762	ATGGGG	82	0.69	1
1763	GCTCAT	19	-1.12	1
1764	GGATTA	15	-1.46	1
1765	TTAGTG	32	-0.62	1
1766	TTTGCT	48	-0.26	1
1767	TTTGAA	13	-1.85	1
1768	ACCTTG	18	-1.39	1
1769	GGAAAG	16	-1	1
1770	CCACTG	77	0.16	1
1771	CTGTGT	106	1.79	1
1772	TGTAAA	9	-1.75	1
1773	GTCGGT	49	-0.14	1
1774	GGTGGG	116	1.62	0.192073
1775	GGGCCA	87	0.56	1
1776	TCCAAG	42	-0.28	1
1777	AAGTCG	89	0.61	1
1778	TCGCTC	95	1.23	1
1779	CTCGTA	100	1.18	1
1780	TTGGTG	107	1.7	1
1781	GCGTTT	53	-0.43	1
1782	TTTGAC	102	1.49	1
1783	AAGGCG	49	0.25	1
1784	GCGTTC	120	2.84	0.0160061
1785	TTCTTT	26	-0.98	1
1786	GACTTG	57	-0.25	1
1787	TTGTGG	85	0.46	1
1788	GAGGGG	112	2.08	1
1789	GGGCAC	88	0.46	1
1790	TCCGTC	92	1.09	1
1791	GTCAGA	52	-0.22	1
1792	GACACT	61	-0.22	1
1793	CTGGCC	117	2.22	0.112042
1794	GCCCAG	114	2.72	0.480182
1795	TTCTAC	110	1.95	1
1796	ATCCAC	117	2.21	0.112042
1797	CACTTT	21	-1.15	1
1798	GCCATC	114	1.74	0.480182
1799	ATCTAC	69	0.47	1
1800	TACTGC	108	1.62	1
1801	TGCAGA	55	-0.26	1
1802	AGAGGC	27	-1.03	1
1803	AAACAA	2	-3.19	0.0640243
1804	AGGATT	57	0.15	1
1805	ATTTCT	10	-1.88	1
1806	AAAACC	0	-4.73	0.0160061
1807	GGGGCA	97	1.02	1
1808	GCGCTG	118	2.94	0.0640243
1809	CTGAGC	95	1.25	1
1810	CAGACT	8	-2.1	1
1811	ACTACG	41	-0.59	1
1812	ACGGAG	91	0.9	1
1813	TTTCTG	105	1.55	1
1814	TTCTAT	98	1.14	1
1815	GCCCTC	116	2.13	0.192073
1816	CTCCCC	72	0.2	1
1817	TTCGTG	108	1.3	1
1818	GTGCCC	113	2.09	0.720273
1819	AATCCG	65	0.24	1
1820	CCGATG	101	1.29	1
1821	ATGGTC	29	-0.35	1
1822	CCCTCA	68	-0.1	1
1823	ACTCCA	1	-1.91	0.0320121
1824	AAGTTT	46	-0.07	1
1825	TTAGCT	15	-1.37	1
1826	TTAACT	13	-1.39	1
1827	ACTTTT	6	-2.32	0.480182
1828	ACACCA	1	-2.3	0.0320121
1829	TTAACC	0	-2.08	0.0160061
1830	GGACCT	55	0.01	1
1831	CGGGCC	120	2.48	0.0160061
1832	ATGACC	109	1.4	1
1833	CGGTAC	50	0.3	1
1834	ATCCAA	13	-1.56	1
1835	CAAGCC	61	-0.16	1
1836	GCCGAC	118	2.75	0.0640243
1837	TACCAC	67	0.35	1
1838	CACAAC	110	1.49	1
1839	CTCATC	115	2.01	0.304115
1840	ATCGGT	99	0.9	1
1841	GGTGTC	118	1.55	0.0640243
1842	ACAGCT	103	0.8	1
1843	GTGGAC	116	2.64	0.192073
1844	AGCGGC	120	5.2	0.0160061
1845	AAGATG	75	0.47	1
1846	ATGATC	29	-0.6	1
1847	ACCCCC	27	-1.36	1
1848	CCCGAG	103	1.34	1
1849	AGTGTC	75	0.08	1
1850	GTCTGT	111	1.28	1
1851	TGTGTC	93	0.87	1
1852	ATGCGG	115	1.88	0.304115
1853	GCACAC	27	-0.68	1
1854	AGCGTG	116	2.89	0.192073
1855	GACTTC	102	1.34	1
1856	TTCACG	108	1.74	1
1857	ACGAGG	38	-0.63	1
1858	GGGACG	105	1.47	1
1859	ACGGCC	108	1.67	1
1860	TCAACC	34	-0.98	1
1861	ATGTTG	59	-0.15	1
1862	TTGCGA	120	1.39	0.0160061
1863	CGAGCC	99	1.4	1
1864	GCCTCC	111	2.16	1
1865	TTGGCA	47	-0.38	1
1866	AAGGAT	28	-0.48	1
1867	GTCCCG	78	0.54	1
1868	CCGCTA	89	1.16	1
1869	CTACTG	90	0.78	1
1870	CCCTCC	90	0.76	1
1871	TTGATC	84	0.83	1
1872	ATCTGG	109	1.98	1
1873	TGGGGG	12	-1.46	1
1874	GGGAGT	37	-0.74	1
1875	GACCGC	120	3.34	0.0160061
1876	CGCTTG	64	0.46	1
1877	TTCTTG	120	1.8	0.0160061
1878	TTGCAG	89	0.29	1
1879	CAGGCT	110	1.36	1
1880	GCTCTG	81	0.8	1
1881	CGCTGG	114	2.5	0.480182
1882	TGGCGC	117	2.49	0.112042
1883	TTGACC	83	0.16	1
1884	ACCACA	81	0.59	1
1885	ACATCC	29	-0.82	1
1886	CATCCG	98	0.99	1
1887	CCGGGG	116	2.55	0.192073
1888	GTCCTG	108	1.89	1
1889	AATGAC	29	-0.82	1
1890	CTCTTG	116	2.16	0.192073
1891	GATTGC	107	0.6	1
1892	TGCCAC	104	1.41	1
1893	CATAAC	42	-0.65	1
1894	AGGAGT	0	-4.12	0.0160061
1895	CACTCC	84	0.51	1
1896	AGCGAG	103	1.34	1
1897	GCTGTG	120	3.32	0.0160061
1898	ATGGCC	74	0.58	1
1899	AATGCC	96	1.07	1
1900	GCGTCA	64	0.02	1
1901	TCACTG	116	2.6	0.192073
1902	GGTCGC	105	0.87	1
1903	GAGGGA	44	-0.58	1
1904	GGAAGG	40	-0.7	1
1905	ACTCGT	27	-1.11	1
1906	CTCGGG	109	1.73	1
1907	GGGGCC	112	2.05	1
1908	GCCTTG	120	4.62	0.0160061
1909	TTCAGC	103	1.35	1
1910	CGGCCA	108	1.97	1
1911	ACAGCG	94	1.13	1
1912	GCGATG	25	-1.19	1
1913	ATGATT	28	-1.33	1
1914	ATTCGA	51	-0.34	1
1915	GATGGC	102	0.71	1
1916	GGCCTC	118	2.99	0.0640243
1917	TTCTGG	97	1.31	1
1918	TGGCTG	104	1.63	1
1919	ATCGAC	118	2.27	0.0640243
1920	GACCTA	0	-2.71	0.0160061
1921	TCTGAC	79	0.85	1
1922	TACTCC	61	-0.03	1
1923	TCCGTG	65	-0.01	1
1924	GCTTTG	38	-0.72	1
1925	TTGCTC	114	2.11	0.480182
1926	CTCATG	108	1.64	1
1927	CTCTGC	107	1.44	1
1928	TGCCTC	97	0.98	1
1929	CGCAGT	26	-1.17	1
1930	ATGTGT	34	-0.68	1
1931	TGTGCT	92	0.98	1
1932	GCTAAG	15	-1.5	1
1933	GCAGGG	108	1.14	1
1934	CTTTCG	73	0.26	1
1935	GATCTC	44	-0.25	1
1936	GGACAC	92	0.83	1
1937	CACGAA	50	-0.3	1
1938	CAGCCG	109	1.96	1
1939	CCGTAT	45	-0.41	1
1940	TATGTG	120	1.74	0.0160061
1941	GGAGCC	110	2.14	1
1942	TACAGC	82	0.63	1
1943	ATCCCG	120	3.76	0.0160061
1944	CCGTCC	88	0.57	1
1945	ATGGGA	21	-1.26	1
1946	CTGCGA	102	1.51	1
1947	CGATGC	116	2.8	0.192073
1948	TGCTTC	112	1.98	1
1949	TTCATC	95	1.05	1
1950	GGCAAC	116	2.52	0.192073
1951	AACGCT	103	1.27	1
1952	ATAGAG	25	-0.87	1
1953	TTTATC	18	-1.35	1
1954	ATCATC	78	0.63	1
1955	GGTGTT	47	-0.36	1
1956	GAATCC	9	-1.87	1
1957	TCCGAC	37	-0.81	1
1958	GACATC	115	2.17	0.304115
1959	GCTGAC	120	1.69	0.0160061
1960	CAGCCC	65	0.02	1
1961	CCCCAG	78	0.59	1
1962	CTCTCA	98	0.57	1
1963	CTAACC	34	-0.67	1
1964	AACACT	3	-1.66	0.112042
1965	ACTGGG	75	0.04	1
1966	GGGAAG	26	-0.77	1
1967	GCACGG	120	3.12	0.0160061
1968	GGGCCG	114	2.73	0.480182
1969	CCGGCC	120	3.17	0.0160061
1970	GCCAGT	98	0.73	1
1971	GTGCAG	120	3.18	0.0160061
1972	AGTGGG	75	-0.26	1
1973	CCCCTT	54	-0.36	1
1974	CCAGTC	10	-1.17	1
1975	ACCCCT	70	0.18	1
1976	CACAGG	0	-2.26	0.0160061
1977	ACAGGG	46	-0.54	1
1978	GGGTGC	104	1.15	1
1979	TGCCCA	87	1.05	1
1980	GTGTAA	86	0.58	1
1981	GTGAAG	65	0.3	1
1982	TCTCGA	2	-3.03	0.0640243
1983	CGAGCG	104	1.34	1
1984	GCGAAG	14	-1.03	1
1985	CGCTAT	54	-0.11	1
1986	GGAGAG	7	-2.49	0.720273
1987	TTTGCG	99	1.06	1
1988	GCGACG	118	2.04	0.0640243
1989	ACGGTC	89	0.85	1
1990	AAGGCC	32	-0.22	1
1991	AACCAA	1	-1.95	0.0320121
1992	GTCGCC	39	-0.2	1
1993	ATTAAG	40	-0.37	1
1994	AAAATC	13	-1.58	1
1995	ATAAAT	11	-1.51	1
1996	GCCTTA	23	-0.93	1
1997	GAGATA	19	-1.05	1
1998	TTACAG	6	-1.31	0.480182
[truncated: 1,925 more rows]

## Sheet: C57BL6_TS22_vs_CD1_TS14
	Codon Pair	Stat	Effect Size	p-value
0	ATGTCT	0	-3.78	1
1	TCTCCA	3	-2.51	1
2	CCACTT	51	0.78	1
3	CTTATA	9	-0.99	1
4	ATAAGA	0	-2.89	1
5	AGAAGC	0	-3.47	1
6	AGCATT	4	-3.16	1
7	ATTGTC	15	-1.15	1
8	GTCGAT	46	1.14	1
9	GATATC	0	-3.46	1
10	ATCACT	37	0.06	1
11	ACTGAA	0	-4.35	1
12	GAAGTT	0	-2.04	1
13	GTTTTC	63	2.16	1
14	TTCAAT	61	1.71	1
15	AATCAA	0	-3.28	1
16	CAATAT	0	-4.43	1
17	TATGCA	4	-2.64	1
18	GCATCA	10	-1.47	1
19	TCACAA	0	-3.22	1
20	CAAAGT	0	-4.61	1
21	AGTTGT	0	-5.76	1
22	TGTGAT	7	-1.6	1
23	GATGGA	6	-1.75	1
24	GGAGCA	4	-1.88	1
25	TCACTT	1	-3.12	1
26	CTTAGC	55	1.29	1
27	AGCAAG	50	1.02	1
28	AAGAAA	0	-3.19	1
29	AAAGAC	0	-4.34	1
30	GACCTG	63	3.71	1
31	CTGAAA	0	-2.65	1
32	AAAAAC	0	-2.85	1
33	AACCTC	63	3.25	1
34	CTCCTT	0	-5.78	1
35	CTTGAG	6	-1.88	1
36	GAGAGA	0	-2.86	1
37	AGAGAA	0	-2.54	1
38	GAACTT	0	-4.53	1
39	CTTGGA	2	-2.04	1
40	GGAGAT	10	-1.22	1
41	GATGTC	63	3.81	1
42	GTCCTT	63	5.17	1
43	CTTCAG	1	-3.12	1
44	CAGAGA	0	-2.13	1
45	AGACCA	0	-6.31	1
46	CCACAT	1	-3.23	1
47	CATGAC	63	3.1	1
48	GACCCT	45	0.6	1
49	CCTGAG	12	-1.74	1
50	GAGACG	47	1.29	1
51	ACGATA	63	2.27	1
52	ATAGAC	63	3.69	1
53	CTGACC	63	3.07	1
54	ACCCTA	61	2.4	1
55	CTAGAA	7	-1.43	1
56	CTTCTG	63	5.71	1
57	CTGGAT	63	3.8	1
58	GATCGC	13	-1.08	1
59	CGCGAC	6	-2	1
60	GACTGC	63	5.76	1
61	TGCAAC	63	4.7	1
62	AACGGG	63	4.97	1
63	GGGCGT	27	-0.35	1
64	CGTGTT	0	-4.07	1
65	GTTGAT	0	-3.21	1
66	GATTTC	60	1.75	1
67	TTCAAC	63	4	1
68	AACGAA	26	-0.54	1
69	GAATTC	58	1.88	1
70	TTCCTC	45	1.01	1
71	CTCCTG	63	6.22	1
72	CTGTTC	63	2.42	1
73	TTCCTT	0	-3.62	1
74	CTTTTC	0	-4.88	1
75	TTCAAG	63	4.48	1
76	AAGATT	11	-1.27	1
77	ATTGCT	0	-2.07	1
78	GCTCAA	6	-2.3	1
79	CAAGCT	6	-1.84	1
80	GCTTGC	63	3.9	1
81	TGCTAT	26	-1.33	1
82	TATTAT	13	-1.08	1
83	TATGCT	63	3.7	1
84	GCTCTC	63	3.3	1
85	CTCGAT	63	2.45	1
86	GATCAG	9	-1.55	1
87	CAGGCC	63	2.24	1
88	GCCGCA	63	4.33	1
89	GCAGAG	36	0.9	1
90	GAGCTA	0	-3.33	1
91	CTAGGC	0	-3.27	1
92	GGCGAG	63	3.12	1
93	GAGAAG	50	0.92	1
94	AAGAGA	0	-4.42	1
95	AGAGCC	28	-0.22	1
96	GCCCTG	63	4.03	1
97	CTGCCC	63	4.53	1
98	CCCAAT	23	-0.52	1
99	AATGAA	0	-3.34	1
100	GAAAAG	0	-3.1	1
101	AAGAGG	10	-1.04	1
102	AGGAAC	41	0.71	1
103	AACCTG	63	3.58	1
104	CTGTCA	63	4.23	1
105	CAAGAT	0	-3.36	1
106	CGCAGG	0	-2.29	1
107	AGGCAA	8	-1.33	1
108	CAAGAA	0	-2.6	1
109	GAAGAC	0	-3.69	1
110	GACCAA	0	-3.9	1
111	CAAAGG	0	-3.27	1
112	AGGAGA	0	-2.64	1
113	AGATTC	0	-3.44	1
114	TTCGAG	63	2.79	1
115	GAGCCC	63	4.72	1
116	CCCCGA	63	4.61	1
117	CGAAGC	63	3	1
118	AGCAGA	6	-1.71	1
119	AGACAA	0	-2.58	1
120	CAACTG	41	1.17	1
121	CTGGAC	63	4.52	1
122	GACGAA	3	-1.77	1
123	GAAGAA	0	-3.27	1
124	GAACCT	0	-3.16	1
125	CCTGGG	61	2.89	1
126	GGGCGC	63	2.69	1
127	CGCCGA	43	0.42	1
128	AGCTGG	35	-1.03	1
129	TGGCAG	50	1.72	1
130	CAGAAG	60	1.25	1
131	AGACGT	1	-1.96	1
132	CGTGAG	63	3.4	1
133	GAGCAG	63	4.26	1
134	CAGGAG	63	6.03	1
135	GAGGAG	63	4.43	1
136	GAGCGC	63	4.43	1
137	CGCGCT	63	3.58	1
138	GCTGAG	63	3.98	1
139	CAGCGG	63	5.48	1
140	CGGCTG	63	5.5	1
141	CTGGAG	63	5.27	1
142	CAGCGC	63	2.61	1
143	CGCTAC	57	2.05	1
144	TACAGG	43	0.71	1
145	AGGCAG	0	-2.98	1
146	CAGCAC	38	0.81	1
147	CACCGC	63	2.5	1
148	CGCGAT	63	4.91	1
149	GATGAA	0	-5.28	1
150	GAAGAG	0	-2.43	1
151	AGACTG	0	-3.93	1
152	CTGCAA	2	-1.85	1
153	AGGCGA	0	-6.19	1
154	CGAGAA	0	-4.93	1
155	GAACTG	27	0.05	1
156	GAGGAA	0	-3.15	1
157	GAACGC	63	4.49	1
158	CGCCTT	0	-3.69	1
159	CTTGCA	5	-1.94	1
160	GAGAAA	0	-3.21	1
161	AAAGAG	0	-2.69	1
162	GAGCCG	63	7.02	1
163	CCGCTT	32	0.05	1
164	CTTGGC	63	2.48	1
165	GGCTGG	63	5.4	1
166	TGGAGT	0	-4.59	1
167	AGTAAG	2	-2.94	1
168	AAGGGT	0	-4.88	1
169	GGTCGT	37	0.37	1
170	CGTGAC	63	3.64	1
171	GACGCG	63	3.62	1
172	GCGGAG	63	6.09	1
173	GAGTTT	0	-2.84	1
174	TTTTCT	0	-3.03	1
175	TCTGAG	28	0.07	1
176	GAGGTA	47	1.02	1
177	GTAGAG	0	-10.17	1
178	GAACAG	9	-1.24	1
179	CAGCAA	1	-3.43	1
180	CAAGAG	15	-1.33	1
181	GAGAGG	36	0.14	1
182	CAGGAA	5	-2.44	1
183	GAACTC	28	-0.37	1
184	CTCAAG	61	3.66	1
185	AAGGGC	36	0.1	1
186	GGCAAG	58	1.67	1
187	GGCCAA	47	0.68	1
188	CAAACA	0	-5.73	1
189	ACAGAA	9	-1.69	1
190	AGAAGG	0	-2.74	1
191	AGGCTG	33	-0.33	1
192	CTGCAG	63	4.48	1
193	AAGCGC	0	-4.12	1
194	CTACGC	43	0.5	1
195	CGCGAA	62	2.87	1
196	GAACCC	62	2.74	1
197	CCCCTG	63	3.1	1
198	CTGCTA	63	2.63	1
199	CTAAGG	59	1.92	1
200	AGGCGC	36	0.69	1
201	GATCTG	42	0.53	1
202	GAGTTG	12	-0.93	1
203	TTGAGG	2	-1.61	1
204	GAACAA	9	-1.52	1
205	CGCGAG	63	6.66	1
206	CAGAGG	28	-0.06	1
207	GAGCTG	63	4.66	1
208	CTGAGG	63	5.47	1
209	CTGAAT	13	-0.39	1
210	AATCGA	0	-3.88	1
211	CGAAGG	15	-0.78	1
212	GAGCAA	0	-3.25	1
213	AGGCGT	5	-2.05	1
214	CTAAGA	0	-5.17	1
215	AGACGC	0	-3.77	1
216	CTGGCT	63	3.1	1
217	GAGGAC	55	1.43	1
218	GACGAG	63	5.77	1
219	CTGACG	50	0.81	1
220	ACGCGG	63	3.73	1
221	CGGATC	63	5.71	1
222	ATCCGG	60	2.19	1
223	CGGGAA	50	1.63	1
224	CCCGAC	46	1.13	1
225	GAGAGC	63	2.47	1
226	ATTACC	1	-2.37	1
227	ACCCAG	63	2.86	1
228	AGGTGG	18	-0.74	1
229	CAGTGG	0	-4.69	1
230	CAGCTC	59	1.88	1
231	CTCGAA	37	0.24	1
232	GAAAAC	3	-2.39	1
233	AACGAG	63	8.42	1
234	GAGGCA	62	2.61	1
235	GCAGAC	0	-7.08	1
236	GACGCC	63	4.78	1
237	GCCCGT	0	-2.92	1
238	CGTCAG	33	0.12	1
239	CAGAAC	27	-0.1	1
240	AACAAG	0	-4.54	1
241	AAGGTC	39	0.18	1
242	GTCTAC	45	1.04	1
243	TACTCT	3	-2.87	1
244	TCTAGG	0	-6.91	1
245	AGGCCT	0	-4.91	1
246	CCTAGC	27	-1.11	1
247	AGCAGG	2	-2.52	1
248	AGGCTT	9	-1.44	1
249	CTTCGC	63	2.33	1
250	CGCCAG	63	2.55	1
251	CTGGGG	63	3.13	1
252	GGGGAG	63	4.61	1
253	GAGCGT	61	2.69	1
254	CTCCGG	63	4.43	1
255	CGGGAG	63	4.61	1
256	CGCCGC	26	-0.19	1
257	GACCTC	63	3.85	1
258	CTCCAA	2	-2.64	1
259	CAACAG	0	-5.49	1
260	CGTCCC	2	-2.2	1
261	CCCGCT	63	3.18	1
262	GAGGCG	63	3.36	1
263	GCGCGC	63	6.16	1
264	CGCAAC	63	2.8	1
265	AACCAG	63	3.03	1
266	TGGGAG	51	1.1	1
267	AGGCCG	63	3.3	1
268	CCGCAG	63	5.17	1
269	CGGGCG	63	12.38	1
270	CGCCTG	59	1.92	1
271	CGGTTC	22	-1.36	1
272	TTCCGC	57	2.09	1
273	GACAGG	32	-0.24	1
274	AGGGAG	63	4.3	1
275	CGCTTC	63	3.95	1
276	TTCCGG	56	1.31	1
277	AAGCTG	62	3.48	1
278	CAACGA	29	-0.09	1
279	CGAGCA	63	2.76	1
280	GAGCTC	63	6.32	1
281	CTCCAG	59	1.96	1
282	CAGGAC	63	3.31	1
283	GACAGC	63	5	1
284	AGCCTC	63	3.3	1
285	CTCCTA	63	3.22	1
286	CTAGAT	16	-1.01	1
287	CGACTC	63	3.27	1
288	CGAGAG	63	4	1
289	GAGCCA	63	4.59	1
290	CCAAAC	0	-5.91	1
291	AACAGG	63	2.38	1
292	AGGAGC	63	3.16	1
293	AGCCGG	63	3.63	1
294	CGGCAA	54	1.96	1
295	AGGGAA	0	-4.19	1
296	GAAAGC	2	-2.83	1
297	AGCCAG	63	5.44	1
298	CGCACA	63	5.05	1
299	ACACTG	2	-2.07	1
300	CTGTAC	55	1.61	1
301	TACGCC	63	3.5	1
302	GCCAAA	0	-2.92	1
303	AAACCC	46	0.19	1
304	CCCAGC	63	2.81	1
305	CAGCGT	56	1.56	1
306	CGTAGG	0	-2.7	1
307	GAACGG	15	-1.18	1
308	CTGTTG	35	0.17	1
309	TTGCAA	16	-0.57	1
310	CAGCAG	58	2.47	1
311	AGGAAA	0	-3.92	1
312	AAACAC	0	-6.39	1
313	GAGGAT	0	-5.6	1
314	AAGCGG	57	1.95	1
315	CAAGAC	10	-1.36	1
316	CAGCGA	35	0.17	1
317	GAAAGG	0	-3.5	1
318	AGGAGG	0	-4.5	1
319	CAGTAT	1	-2.39	1
320	TATCAG	21	-0.61	1
321	GAGCGG	63	4.54	1
322	GAAAGA	0	-3.81	1
323	CTGCGG	63	5.19	1
324	CGGGAT	63	7.8	1
325	GAAGAT	0	-5.67	1
326	AGGGAT	40	0.8	1
327	AAATGG	0	-3.7	1
328	TGGCAA	0	-5.69	1
329	CAACCA	0	-8.46	1
330	CCAAGG	0	-2.99	1
331	AAAGAA	0	-3.51	1
332	GAAAAT	0	-3.85	1
333	GTTCGT	43	0.37	1
334	CGTAGT	6	-1.86	1
335	AGTAAC	0	-6.35	1
336	AGGCTC	0	-6.06	1
337	CTCTTC	63	3.66	1
338	TTCACC	63	2.64	1
339	ACCAAA	0	-3.51	1
340	AAACGC	63	2.79	1
341	CGCAGA	0	-4.44	1
342	AGAGGG	0	-1.73	1
343	GGGGAT	63	6.89	1
344	GATGAG	0	-8.06	1
345	CCCATC	50	0.92	1
346	ATCCAG	63	3.47	1
347	CAGCTG	63	3.71	1
348	CTGGAA	63	5.81	1
349	GATTCT	0	-4.6	1
350	TCTCAG	0	-6.17	1
351	GAGCGA	5	-2.15	1
352	CAGGAT	43	0.43	1
353	GATCGG	41	0.37	1
354	CGGCGG	54	0.94	1
355	CGGCCT	63	4.98	1
356	CCTCTG	63	3.04	1
357	AGAGAG	0	-5.35	1
358	CGTCGA	10	-1.18	1
359	CGACAG	26	-0.89	1
360	GACCGT	63	2.99	1
361	CAGATC	63	4.05	1
362	ATCCTA	63	4.32	1
363	CTAGAG	63	5.88	1
364	CAGTTT	59	2.26	1
365	TTTCAG	11	-1.31	1
366	GAGCAC	63	2.41	1
367	CACCAA	0	-6.02	1
368	CAACGG	63	9.04	1
369	GAAGCC	43	1.12	1
370	GCCAGA	10	-1.34	1
371	AGAAGA	0	-4.48	1
372	AGACGA	0	-2.8	1
373	CGAGAT	0	-3.97	1
374	ACGTTC	63	3.17	1
375	TTCCAG	63	3.13	1
376	CAGGGA	61	1.84	1
377	GGAGAA	0	-2.77	1
378	GAATCG	63	2.07	1
379	TCGAGA	0	-2.4	1
380	AGACGG	8	-1.77	1
381	GAGGGC	63	3.84	1
382	AAGTTC	0	-2.06	1
383	CGGACA	62	2.43	1
384	AGGCGG	24	-0.19	1
385	CGGCGT	63	4.01	1
386	CGTCAA	39	0.07	1
387	TTCCAA	6	-1.89	1
388	CACCTC	63	2.84	1
389	CTTCGG	48	0.59	1
390	CGGCAG	63	3.11	1
391	GAATGC	63	2.01	1
392	TGCGAC	63	2.53	1
393	GACAGA	9	-1.29	1
394	AGAAAA	0	-3.23	1
395	AAATCT	0	-6.6	1
396	TCTCGT	0	-5.31	1
397	CGTGAA	44	0.77	1
398	CGGGAC	63	3.81	1
399	GACCAG	59	2.06	1
400	TTCCGT	63	1.73	1
401	CGTCGG	51	0.97	1
402	CGCCAC	50	1.03	1
403	CACCTG	63	3.29	1
404	GAACGT	8	-2.02	1
405	CCATCC	63	5.06	1
406	TCCCGC	18	-0.38	1
407	CGCCGG	63	3.74	1
408	CACCAG	55	1.84	1
409	CCATTC	63	2.64	1
410	AGATCA	0	-8.28	1
411	TCATTC	62	1.67	1
412	CTCAGA	61	2.76	1
413	AAATTC	29	-0.44	1
414	TTCCAT	0	-4.2	1
415	CATGAG	63	6.27	1
416	CGTGGC	63	2.18	1
417	CGTTTG	9	-1.67	1
418	AGGGTG	55	1.33	1
419	GTGGAG	63	3.65	1
420	CAGCTT	61	2.78	1
421	CGCGGA	41	1.09	1
422	GGACAG	0	-5.61	1
423	GAATGT	3	-1.98	1
424	TGTGAC	58	1.53	1
425	AAATTA	0	-3.11	1
426	TTACAC	0	-7.52	1
427	CACCGG	63	3.39	1
428	GAACTA	0	-5.32	1
429	GAGGTC	47	0.73	1
430	GTCCGC	50	0.4	1
431	AGAAAG	0	-4.21	1
432	AAGCTC	18	-0.64	1
433	CTCCGC	52	0.69	1
434	CTCAGG	61	2.87	1
435	CGCCGT	13	-0.8	1
436	CGTCAT	62	1.94	1
437	GAGTTC	63	3.64	1
438	AAGCAG	32	-0.06	1
439	CTGCGC	63	3.66	1
440	CGCCTC	54	1.36	1
441	GAACCG	63	6.12	1
442	CCGGAC	63	4.02	1
443	CTCCGT	63	5.53	1
444	TGCGTC	46	0.82	1
445	GTCGAG	63	7.57	1
446	GACAGT	19	-0.91	1
447	AAGATC	58	1.99	1
448	ATCCGC	36	0.16	1
449	AGGGAC	45	0.97	1
450	GGACTG	48	1.13	1
451	CTTGAC	33	0.08	1
452	CTCGAC	42	0.75	1
453	AAAGTC	10	-1.62	1
454	GTCCGT	0	-3.43	1
455	CAAGGG	21	-0.66	1
456	GGGCTC	63	2.19	1
457	CTCGGC	5	-2.28	1
458	CGGCGC	63	2.46	1
459	CGTCTC	61	1.96	1
460	CTCCAT	63	4.13	1
461	CGGTGC	54	1.1	1
462	TGCCTG	63	3.28	1
463	CAATTT	4	-1.99	1
464	TTTCGC	63	4.25	1
465	CGCTTT	54	1.11	1
466	TTTGAG	57	2.02	1
467	CAGTTG	1	-2.92	1
468	TTGAGA	0	-2.24	1
469	AGACAG	20	-0.62	1
470	AGAGTC	0	-4.04	1
471	GAGCTT	30	0.18	1
472	CTTCGT	25	-0.28	1
473	CTGCTG	63	3.02	1
474	CTGCAC	63	2.76	1
475	CAGGTG	63	5.06	1
476	GTGGGT	45	0.56	1
477	GGTGGC	60	2.3	1
478	GGCAGG	27	-0.17	1
479	CGTCGT	46	0.77	1
480	GACAAC	63	3.04	1
481	AACAGA	0	-2.28	1
482	GAAGTA	0	-2.95	1
483	GAAGGG	48	1.01	1
484	GGGCAG	63	4.48	1
485	CGCCAA	45	0.72	1
486	GTAGAA	0	-3.08	1
487	CACCCA	61	2.8	1
488	CCACGC	45	0.72	1
489	TTGCGC	63	2.66	1
490	AAGCGA	6	-1.51	1
491	GATGGT	32	0.14	1
492	GGTCAA	0	-4.71	1
493	CAATAC	0	-3.91	1
494	TACCTG	63	3.23	1
495	TTTGCC	63	2.62	1
496	GCCAGG	63	6.59	1
497	GATACG	43	0.63	1
498	ACGATT	7	-1.42	1
499	ATTCGT	19	-0.79	1
500	CGTCGC	54	1.12	1
501	CTACGT	16	-1.08	1
502	CAAAGA	0	-3.75	1
503	CAAATC	36	0.26	1
504	ATCCGT	63	4.07	1
505	ATCCTG	63	2.68	1
506	GAGCCT	62	2.71	1
507	CCTGGT	11	-0.36	1
508	GGTACA	0	-4.01	1
509	ACACGC	63	3.63	1
510	GCCAAT	45	0.82	1
511	AATGTC	63	7.91	1
512	GTCCCA	0	-5.99	1
513	CCAGTG	0	-6.62	1
514	GTGCGT	63	3.31	1
515	CGTTCC	30	0.18	1
516	TCCAGC	62	2.31	1
517	AGCCCT	44	0.56	1
518	CCTCTC	14	-2.63	1
519	CTCTAT	3	-2.83	1
520	TATGAG	63	2.67	1
521	GAGTAC	50	1.27	1
522	TACATC	45	1.69	1
523	AGGTCT	0	-3.7	1
524	TCTCAA	1	-2.83	1
525	TACCGC	63	2.55	1
526	CGCCCT	44	0.5	1
527	CCTTAA	8	-1.16	1
528	ATGGAG	63	3.53	1
529	TTGCCT	0	-4.22	1
530	CCTCCT	7	-1.3	1
531	CCTCCG	63	4.01	1
532	CCGGGA	63	3.14	1
533	GGAAAC	41	0.37	1
534	AACCGG	63	5.4	1
535	CGGAGG	63	8.43	1
536	AGGGTT	0	-3.59	1
537	GTTTCC	0	-9.77	1
538	TCCATC	63	2.07	1
539	ATCAAT	45	1.32	1
540	AATAAC	47	0.78	1
541	AACCCT	0	-3.8	1
542	CCTCAA	3	-2.81	1
543	GAGACA	63	2.78	1
544	ACATCT	1	-3.86	1
545	TCTGGC	35	0.13	1
546	GTTCCT	0	-3.58	1
547	CCTACC	21	-0.22	1
548	ACCACC	58	1.79	1
549	ACCTCA	1	-3.67	1
550	TCAGCC	63	2.81	1
551	GCCGGG	63	3.67	1
552	GGGTTT	12	-1.04	1
553	TTTCCC	45	1.03	1
554	CCCACC	63	2.85	1
555	CAGTCA	8	-2.06	1
556	TCATCT	1	-3.98	1
557	TCTAAG	1	-2.01	1
558	ATCTCC	49	0.99	1
559	TCCTTG	40	0.85	1
560	TTGAAG	0	-2.07	1
561	CGCTCC	63	2.69	1
562	TCCACC	59	2.26	1
563	ACCTAC	63	2.7	1
564	GCCTAC	63	2.28	1
565	CCTTCC	51	1.44	1
566	TCCATG	61	1.62	1
567	ATGATG	28	0.7	1
568	ATGAGC	0	-4.41	1
569	AGCAAC	63	3.35	1
570	AACCGC	56	0.85	1
571	CGCAGC	63	3.14	1
572	AGCTCA	10	-1.15	1
573	TCAGGA	5	-2.21	1
574	GGAGGC	59	2.3	1
575	GGCCAG	63	3.36	1
576	CAGTCC	63	2.05	1
577	TCCCTG	63	2.72	1
578	CTGCCG	63	2.39	1
579	CCGAGC	63	6.2	1
580	AGCTCC	63	3.29	1
581	TCCATT	55	1.82	1
582	ATTCTC	63	2.25	1
583	AAGACC	63	3.95	1
584	ACCTCC	62	2.48	1
585	TCCCTC	63	3.83	1
586	CTCAAC	63	2.75	1
587	CCTCCA	22	-0.78	1
588	CCAGGT	23	-0.19	1
589	GGTTCT	0	-5.99	1
590	TCTCTG	63	3.54	1
591	CAGAGC	59	1.65	1
592	AGCAAA	0	-3.39	1
593	AAACCA	0	-4.13	1
594	TCCAAC	63	4.03	1
595	CTCTCT	63	2.26	1
596	TCTTCA	1	-4.54	1
597	TCAGTC	58	2.02	1
598	GTCCAC	51	1.52	1
599	CACTAT	63	4.32	1
600	GCTGAT	63	4.71	1
601	GAAGGC	40	0.56	1
602	AAGCCA	0	-2.91	1
603	CCACTC	63	4.48	1
604	CTCACG	63	4.37	1
605	ACGGAC	20	-0.73	1
606	GACAAG	60	2.6	1
607	AAGAAC	54	0.85	1
608	AAGGAC	24	-0.76	1
609	GACAAA	0	-3.86	1
610	AGGGGC	61	2.38	1
611	GGTAAA	0	-3.82	1
612	AAAGGC	1	-2.37	1
613	GGCACA	22	-1.04	1
614	ACAGGA	0	-3.3	1
615	GGAACT	50	1.27	1
616	ACTCGG	0	-3.14	1
617	ACCATG	63	1.69	1
618	ATGCTA	35	0.25	1
619	AAAACT	0	-3.53	1
620	ACTCTT	0	-2.86	1
621	CTTCAA	1	-2.45	1
622	GGGTCT	21	-0.72	1
623	CAGAGT	48	0.75	1
624	AGTGAT	1	-2.68	1
625	GAAATG	0	-2.65	1
626	ATGGCA	4	-2.38	1
627	GCAATA	5	-2.26	1
628	ATAGCA	15	-0.14	1
629	GCAAAT	5	-1.7	1
630	AATCAG	1	-2.9	1
631	CAGACA	0	-6.12	1
632	ACACCG	0	-9.4	1
633	CCGAAC	63	3.52	1
634	AACTTG	63	3.21	1
635	TTGATA	46	0.72	1
636	ATACCA	5	-2.02	1
637	CCATTT	9	-1.49	1
638	TTTGGA	5	-1.78	1
639	GGAGAC	63	7.2	1
640	GACGTG	63	4.72	1
641	GTGGTG	63	2.98	1
642	GTGGGC	63	3.59	1
643	GGCTGT	0	-5.27	1
644	TGTCTG	28	-0.97	1
645	CTGGCG	63	4.17	1
646	GCGATT	63	3.91	1
647	ATTCAC	0	-3.67	1
648	CACATA	63	4.52	1
649	ATAAAG	0	-3.87	1
650	AAGAGC	25	-0.25	1
651	AGCTGT	41	0.43	1
652	TGTAGA	9	-1.45	1
653	AGGTTC	56	2	1
654	CGTTTT	31	0.18	1
655	TTTAAT	2	-2.21	1
656	AATCTG	27	-0.03	1
657	TTCATG	63	3.16	1
658	ATGCGT	63	2.86	1
659	CGTGTC	27	-0.94	1
660	GTCTCC	45	1.11	1
661	TCCATA	2	-2.73	1
662	ATAAAC	10	-1.16	1
663	AACAAC	63	2.8	1
664	AACATT	0	-3.16	1
665	ATTGTG	30	0.05	1
666	GTGAAA	11	-1.01	1
667	AAATGT	14	-0.77	1
668	TGTACA	9	-0.79	1
669	ACAAAA	0	-4.42	1
670	AAAATT	0	-2.7	1
671	CGTCAC	51	1	1
672	CACTTG	0	-4.39	1
673	TTGAAA	0	-3.38	1
674	AAAGCT	10	-1.54	1
675	GCTGTT	0	-3.97	1
676	GTTAAT	2	-2.52	1
677	AATAAT	0	-2.33	1
678	AACCTT	0	-6.1	1
679	CTTGTA	6	-1.45	1
680	GTACTT	0	-5.06	1
681	CTTAGG	0	-10.9	1
682	AGGTTT	22	-0.66	1
683	TTTGGC	21	-0.97	1
684	GAGATG	63	2.92	1
685	ATGAAG	0	-2.5	1
686	AAGTAC	60	1.83	1
687	TACTTT	46	1.4	1
688	TCTGTA	0	-17.84	1
689	GTACAG	24	-0.29	1
690	CAGGTT	0	-5.69	1
691	GTTCCC	59	1.97	1
692	CCCAGA	51	1.25	1
693	GATGAT	0	-7.16	1
694	CGGAAT	62	2.6	1
695	AATTTT	10	-1.25	1
696	TTTATT	6	-1.43	1
697	ATTTAC	63	2.03	1
698	TACTTG	7	-1.85	1
699	TTGGAA	0	-3.48	1
700	CTAATG	21	-0.5	1
701	ATGCAT	46	0.52	1
702	CATGAT	10	-0.97	1
703	GGCGAT	63	3.56	1
704	GATCCA	0	-4.14	1
705	CCAGAA	0	-2.95	1
706	AGCCCC	63	3.41	1
707	CCCCCT	63	2.73	1
708	CCTATT	0	-3.8	1
709	ATTCCC	45	0.93	1
710	CCCTTA	8	-1.51	1
711	TTAGGC	0	-13.74	1
712	GGCGGT	0	-2.54	1
713	GGTGCA	32	0.4	1
714	GCAGAA	3	-2.75	1
715	GAATCA	0	-3.43	1
716	TCACAT	4	-2.52	1
717	CATCTT	2	-2.13	1
718	CTTTAT	9	-1.68	1
719	TATGAA	0	-4.2	1
720	GTAATA	9	-1.91	1
721	ATACAG	3	-2.16	1
722	CAGAAA	0	-4.58	1
723	GGCTGC	46	1.59	1
724	TGCTTT	63	3.51	1
725	TTTACT	9	-1.26	1
726	GTAATG	0	-4.86	1
727	ATGCAC	57	2.05	1
728	TTGATG	9	-0.95	1
729	CATAAA	0	-4.96	1
730	AACTCC	54	1.5	1
731	TCCAGT	8	-2.01	1
732	AGTATC	0	-5.15	1
733	ATCTGC	63	5.42	1
734	TGCAGG	53	1.32	1
735	GTGGAA	16	-0.79	1
736	GAAGTG	35	0.14	1
737	GAATTT	0	-2.5	1
738	TTTATG	0	-3.01	1
739	ATGTTC	63	2.61	1
740	TTCTCC	63	3.75	1
741	TCCTAT	63	3.76	1
742	TATGGA	0	-2.4	1
743	AACTTT	11	-1.18	1
744	GGCTAT	22	-0.38	1
745	GGATTT	0	-3.05	1
746	TTTTCA	0	-3.05	1
747	CATCAG	1	-3.21	1
748	CAGTTA	4	-1.91	1
749	TTAAAA	0	-4.36	1
750	AAACCT	0	-4.42	1
751	CCTCTT	0	-5.32	1
752	AAAGCC	4	-1.97	1
753	GCCATT	63	3.8	1
754	ATTGAG	41	0.13	1
755	CCATCT	0	-4.36	1
756	TCTATG	35	0.29	1
757	ATGTTT	63	1.83	1
758	ATGAAT	0	-2.78	1
759	AATATT	0	-3.77	1
760	ATTGCA	0	-4.12	1
761	GCACCT	36	0.04	1
762	CCAGAG	63	4.67	1
763	AGAACA	0	-5.18	1
764	ACAGAC	63	4.53	1
765	CCTGTC	42	0.45	1
766	GTCACA	53	1.04	1
767	ACAAAT	0	-2.35	1
768	AATGTT	0	-4.97	1
769	GTTATT	0	-2.72	1
770	ATTACT	0	-3.76	1
771	ACTCCG	44	0.73	1
772	CCGCAA	0	-6.56	1
773	CGAGTA	0	-7.51	1
774	GAATAC	36	-0.01	1
775	TACCCG	63	5.45	1
776	CCGGCA	41	1.08	1
777	GCATTC	58	1.58	1
778	TTCTTA	3	-2.79	1
779	TTATCC	5	-1.73	1
780	TCCCCT	46	1.03	1
781	CCTGAA	0	-3.96	1
782	GTTAGC	0	-6.12	1
783	ATTGGG	40	0.89	1
784	GGGGTT	0	-7.15	1
785	GCCAGC	63	4.79	1
786	AGCCAT	0	-2.32	1
787	CATGCA	0	-4.5	1
788	GCAACT	0	-7.78	1
789	ACTGTG	61	2.59	1
790	GTGCAA	14	-0.74	1
791	CAACTT	1	-2.09	1
792	AAACTC	0	-5.58	1
793	AAGCCC	33	-0.05	1
794	CCCCGG	63	4.56	1
795	AGGTTG	63	1.75	1
796	AGAATG	0	-7.94	1
797	ATGAAA	0	-3.02	1
798	GAGTAT	20	-0.41	1
799	TATAAA	0	-4.52	1
800	AAAAAT	0	-5.65	1
801	AATATG	21	-0.67	1
802	ATGAGT	0	-4.99	1
803	AGTACA	0	-3.81	1
804	ACATGG	27	-0.12	1
805	TGGATA	29	0.18	1
806	ATAGAA	0	-4.75	1
807	GAAAAA	0	-3.83	1
808	GATTAT	7	-1.19	1
809	TATTTA	9	-1.42	1
810	TTAAGA	0	-6.76	1
811	AGAAAC	2	-1.21	1
812	CTTATT	0	-2.25	1
813	ATTAAT	0	-5.89	1
814	AATCCA	0	-2.82	1
815	CCAAAA	0	-6.51	1
816	AAAATG	0	-5.3	1
817	ATGACA	5	-1.91	1
818	AAAAGG	0	-4.25	1
819	GATAAT	0	-5.36	1
820	AATAAG	8	-1.24	1
821	AAGGGA	0	-5.03	1
822	GGAAGT	8	-0.95	1
823	AGTAGT	1	-3.18	1
824	AGTATA	0	-9.03	1
825	CCAAGT	54	1.39	1
826	AGTGAA	0	-2.55	1
827	TCAAAT	0	-3.52	1
828	AATTCT	0	-4.97	1
829	TCTAGT	1	-3.69	1
830	AGTGCA	6	-2.02	1
831	GCATTA	3	-2.31	1
832	TTAGAA	0	-2.84	1
833	CTTGAA	3	-1.72	1
834	AGGACA	1	-2.55	1
835	ACAACA	0	-6.29	1
836	ACATAC	56	1.38	1
837	TACGAT	43	0.36	1
838	GATATT	0	-2.74	1
839	ATTCAT	0	-2.77	1
840	CATCAC	59	2.37	1
841	CACAGA	11	-1.4	1
842	AAATAT	0	-3.31	1
843	GAAGCT	11	-0.96	1
844	GCTATT	0	-5.29	1
845	ATTTCA	1	-2.49	1
846	AATGAG	8	-1.23	1
847	TATGGT	29	-0.23	1
848	GGTGAT	48	0.7	1
849	GATAAG	0	-2.03	1
850	AAGGAA	0	-2.54	1
851	GGCCGG	63	5.13	1
852	CGGGTC	54	1.53	1
853	GTCATA	0	-3.67	1
854	CCAGTT	1	-2.77	1
855	GTTTTA	1	-2.62	1
856	TTAAAG	0	-4.37	1
857	AAGGTG	54	1.37	1
858	GTGTTG	15	-1.04	1
859	TTGGAC	11	-1.21	1
860	CAAAAT	0	-5.72	1
861	AATTAT	0	-4.14	1
862	TATTCA	5	-1.57	1
863	TCAGAG	5	-1.41	1
864	GTATTT	0	-3.29	1
865	TTTTTA	8	-1.5	1
866	TTACCT	1	-3.46	1
867	CCTAAA	0	-5.16	1
868	AAAAGT	0	-3.15	1
869	AGTGAC	63	3.25	1
870	GACTCC	53	1.58	1
871	TCCACA	50	1.89	1
872	CCGCTG	63	3.16	1
873	GATGTT	0	-2.09	1
874	GTTCTC	0	-3.51	1
875	CCCCCC	63	4.06	1
876	CCCATT	0	-5.49	1
877	CACAGC	63	1.9	1
878	AGCCTG	63	4.32	1
879	CAGATA	0	-3.53	1
880	ATAGTA	0	-4.45	1
881	GAGAAT	61	1.91	1
882	ATGCCA	55	1.53	1
883	CATTTA	3	-1.91	1
884	TTACCG	44	0.72	1
885	CCGAAG	0	-3.82	1
886	ACCTCT	12	-2.05	1
887	AGGCCA	0	-3.76	1
888	CATGAA	0	-3.66	1
889	TCATCG	8	-1.89	1
890	TCGGAT	0	-3.69	1
891	ATGCCC	58	1.71	1
892	CCCAAA	0	-6.11	1
893	AAACAT	0	-2.53	1
894	CATCCA	1	-2.26	1
895	CCAAGC	0	-4.15	1
896	ATTTTA	4	-2.13	1
897	AAAATA	0	-3.69	1
898	ATAAGC	29	-0.01	1
899	CAACAA	0	-4.16	1
900	AATAGG	0	-4.79	1
901	CGTAAA	0	-3.38	1
902	ATGGAA	1	-2.61	1
903	AAATCG	0	-3.92	1
904	TCGCCA	63	3.46	1
905	CATTTT	0	-5.91	1
906	TCAGAT	3	-2.05	1
907	GATGTG	59	2.25	1
908	GTGTTA	7	-1.61	1
909	TTAATA	9	-1.52	1
910	ATAATA	3	-2	1
911	ATACCT	0	-4.16	1
912	CCTGAT	36	0.58	1
913	GATAAA	0	-3.3	1
914	CCCTTC	63	3.34	1
915	TTCGAA	58	1.57	1
916	GATTTA	1	-2.5	1
917	TTAAAC	0	-5.18	1
918	AACACA	10	-1.28	1
919	AAAGGG	7	-1.15	1
920	GGGAGA	0	-3.41	1
921	AGACCT	0	-4.16	1
922	CCTCCC	51	1.14	1
923	ATCGAG	63	3.59	1
924	GAGTTA	0	-4.45	1
925	TTAAGG	0	-1.93	1
926	TCTTGG	22	-0.53	1
927	TGGGAA	1	-3.09	1
928	AGACAT	0	-2.52	1
929	CATCCT	1	-2.36	1
930	CCTACT	1	-2.9	1
931	ACTGAC	0	-7.22	1
932	GACGTT	10	-1.78	1
933	GTTGCC	0	-4.63	1
934	GCCTGT	21	-1.17	1
935	TGTAGT	7	-1.43	1
936	AGTCTC	0	-3.53	1
937	CTCCGA	4	-1.81	1
938	CGAAAG	19	-0.73	1
939	GTGGCT	63	5.65	1
940	GCTTTT	17	0.04	1
941	TTTGCA	36	0.04	1
942	GCACAA	0	-7.58	1
943	CAAAAA	0	-4.57	1
944	GACTAC	63	5.1	1
945	TACACC	26	-0.91	1
946	ACCATA	3	-2.23	1
947	GTTTGC	38	0.49	1
948	TGCAAA	45	0.87	1
949	AAAGCA	0	-4.5	1
950	GAAACT	0	-4.99	1
951	ACTACA	0	-7.16	1
952	TTCAAA	0	-4.12	1
953	CTCAGC	63	2.84	1
954	AAGAGT	7	-1.41	1
955	AGTGGT	5	-1.84	1
956	GGTCTT	1	-2.58	1
957	CTTGAT	0	-4.57	1
958	GATCCT	15	-0.58	1
959	CCTTTT	0	-3.56	1
960	TTTCTA	29	0.09	1
961	AACATA	9	-1.26	1
962	AACAGC	63	2.52	1
963	ATGTCA	58	1.71	1
964	TTCAGA	0	-3.87	1
965	AAGAAG	0	-2.79	1
966	AAAGAT	0	-3.4	1
967	GATCAT	13	-1.13	1
968	GGATAC	27	-0.06	1
969	TACAGA	24	-0.29	1
970	AGAAAT	1	-2.37	1
971	AATCTA	0	-5.77	1
972	CTAAGC	31	0	1
973	AGCACG	57	1.86	1
974	ACGTCA	42	0.79	1
975	TCAAGT	0	-4.92	1
976	GAGATT	0	-2.84	1
977	TTAGAG	0	-3.57	1
978	GAGCAT	63	7.78	1
979	GATCAA	0	-3.61	1
980	CCTTAC	19	-0.55	1
981	TACCCA	62	2.04	1
982	CCAGGA	44	0.66	1
983	GGACAT	3	-2.06	1
984	CATTCA	1	-3.19	1
985	TCAGGG	18	-1.49	1
986	TCTGCA	5	-1.84	1
987	GCAGGA	10	-1.55	1
988	GGATCT	0	-3.64	1
989	TCTGAT	48	0.71	1
990	GATGCA	0	-4.32	1
991	GCAACA	1	-2.61	1
992	TGGGCT	63	2.85	1
993	GCTGAA	7	-1.27	1
994	ACAGTC	21	-1.48	1
995	GTCCAG	63	4.86	1
996	CAGATG	63	3.03	1
997	ATGGTA	63	2.36	1
998	GTAAAC	0	-2.57	1
999	AGCTTG	63	5.19	1
1000	CCTGAC	61	2.55	1
1001	CTGATA	15	-0.44	1
1002	ATAACA	3	-2.1	1
1003	ACAGCC	42	0.87	1
1004	GCCACA	63	4.23	1
1005	ACAATA	9	-1.9	1
1006	ATAGTG	49	0.74	1
1007	GTGATT	22	-0.78	1
1008	TCAGAC	63	2.83	1
1009	AGGAAG	1	-2.85	1
1010	AAGAAT	0	-2.92	1
1011	CTGTCG	56	1.7	1
1012	TCGCTT	0	-2.83	1
1013	GATAGT	0	-3.46	1
1014	AGTGTT	3	-2.6	1
1015	AACTCA	2	-2.74	1
1016	TCAGCA	2	-3.17	1
1017	GCAAAC	12	-0.89	1
1018	AACAGT	5	-1.5	1
1019	AGTTTA	0	-7.15	1
1020	TTAAAT	1	-2.31	1
1021	AATACA	1	-2.09	1
1022	ACAAAG	0	-7.18	1
1023	ATCTTT	63	3.77	1
1024	GCAAGT	0	-6.51	1
1025	AATCCT	26	0.07	1
1026	CCTGTT	0	-6.79	1
1027	GTTGTC	0	-2.78	1
1028	GTCAGC	63	4.22	1
1029	AGCCTA	43	1.12	1
1030	CTAACA	18	-0.3	1
1031	AAGCTT	0	-4.07	1
1032	CTTTCA	6	-2.15	1
1033	AATAAA	0	-4.61	1
1034	AAACTG	27	-0.27	1
1035	ATAACT	17	-0.16	1
1036	ACTGAT	9	-1.46	1
1037	AGTTTT	9	-1.34	1
1038	AAGCCT	6	-1.33	1
1039	CCTTCA	18	-0.65	1
1040	CTGTCT	63	5.24	1
1041	GACTCG	21	-1	1
1042	TCGAAT	0	-5.74	1
1043	AATTTC	0	-2.56	1
1044	GATAGG	0	-3.83	1
1045	CCTAGT	0	-8.04	1
1046	AGTTCC	27	-0.37	1
1047	TCCAAT	1	-4.26	1
1048	GATACT	7	-1.55	1
1049	ACTAAA	0	-3.82	1
1050	CTGTTT	15	-1.3	1
1051	TTTAGT	3	-2.71	1
1052	AGTAGC	27	0.17	1
1053	AGCAAT	2	-2.06	1
1054	AAATTG	0	-3.89	1
1055	TTGTCC	0	-2.4	1
1056	TCCCAA	9	-1.74	1
1057	CAAGGT	0	-3.19	1
1058	GGTCCT	3	-1.54	1
1059	AATGCA	0	-7.59	1
1060	TCACAG	0	-7.19	1
1061	TCAGGT	8	-1.52	1
1062	TCTAAT	1	-3.31	1
1063	AATAGA	0	-3.43	1
1064	AGATTA	0	-3.59	1
1065	TCCCAT	19	-0.62	1
1066	CATAAT	0	-5.51	1
1067	AATGGA	0	-3.95	1
1068	GGAAAT	0	-2.17	1
1069	TCATAT	53	0.67	1
1070	TATACT	0	-3.8	1
1071	ACTTCA	1	-3.12	1
1072	GATCTT	3	-1.93	1
1073	CTTAAT	0	-4.1	1
1074	AAGGTA	0	-3.68	1
1075	GTATCC	47	1.17	1
1076	TCCCGA	63	2.35	1
1077	ATCGTC	54	1.4	1
1078	GTCTCA	0	-7.91	1
1079	TCAACA	0	-8.92	1
1080	ATATCT	0	-3.42	1
1081	CCTAAC	46	1	1
1082	AAGTTA	0	-5.37	1
1083	TCCCGT	5	-1.97	1
1084	CGTGAT	0	-3.49	1
1085	AGCTTC	63	7.01	1
1086	TTCGTT	55	1.61	1
1087	TTAGCA	2	-2.36	1
1088	GCAAAG	0	-4.77	1
1089	AAGTCT	7	-1.39	1
1090	AAGTTG	0	-2.01	1
1091	CATTAT	0	-4.24	1
1092	TATCCT	0	-3.3	1
1093	ATCATT	63	2.5	1
1094	GATCCC	8	-1.57	1
1095	CCCAAC	63	3.11	1
1096	GTTTCA	0	-4.79	1
1097	GCAAGG	0	-3.5	1
1098	CTGTCC	63	4.27	1
1099	AGCATC	62	2.49	1
1100	CCTATC	47	0.36	1
1101	ATCAAG	36	0.07	1
1102	TTATCT	5	-2.06	1
1103	AATTCA	1	-3.35	1
1104	TTGAGT	44	0.44	1
1105	AGTCGT	8	-1.4	1
1106	ATCTTC	63	1.86	1
1107	TTCTCA	19	-0.82	1
1108	CCTAAT	0	-3.71	1
1109	TTATAC	9	-0.91	1
1110	TACCGT	63	2.64	1
1111	GGGATG	38	-0.01	1
1112	TCTTCC	48	0.95	1
1113	CCTAAG	0	-5.53	1
1114	GGAATG	1	-2.93	1
1115	TCCGAT	1	-3.37	1
1116	TCAATG	5	-1.93	1
1117	GATATG	1	-1.89	1
1118	TTGAGC	63	3.64	1
1119	AGCCGT	61	2.5	1
1120	GAGTCT	0	-4.25	1
1121	ACTAAT	0	-2.71	1
1122	TTGTCA	0	-8.32	1
1123	TATGAT	48	0.54	1
1124	AATATC	39	0.24	1
1125	TCTTTA	0	-4.03	1
1126	TTAGAT	2	-1.92	1
1127	AACAAT	9	-1.27	1
1128	AATAGT	1	-2.78	1
1129	AGTTCG	38	0.41	1
1130	TCGGCA	42	0.39	1
1131	AGCAGT	3	-2.37	1
1132	AGTCCT	0	-9.59	1
1133	ACTGTC	54	0.68	1
1134	GTCAAT	55	1.31	1
1135	ACTACT	1	-3.45	1
1136	ACTACC	50	1.32	1
1137	ACCAAC	63	3.6	1
1138	AACGCA	63	2.18	1
1139	GCAGCG	63	4.48	1
1140	GCGGAA	62	1.83	1
1141	GGTACT	2	-1.94	1
1142	ACTAAG	0	-2.79	1
1143	AACATG	63	2.94	1
1144	ATGCTG	63	6.56	1
1145	GACTCT	63	2.99	1
1146	AAACAG	0	-4.38	1
1147	GAATGG	42	0.69	1
1148	TGGCTC	63	4.17	1
1149	CTCCCA	27	-0.22	1
1150	CCAAAT	0	-3.68	1
1151	GTCCAA	0	-2.71	1
1152	CAAGGA	2	-2.21	1
1153	TCATCA	1	-4.33	1
1154	TCAGTG	63	1.91	1
1155	GTGACT	57	1.33	1
1156	AATATA	5	-2.19	1
1157	ACACAT	0	-4.13	1
1158	CATCGC	52	0.93	1
1159	TCCTCA	27	-0.04	1
1160	TCAAAC	0	-7	1
1161	AACTCG	63	3.06	1
1162	TCGGTA	56	1.5	1
1163	GTAAAT	0	-2.65	1
1164	TTTACA	0	-4.1	1
1165	ATTGAC	0	-3.06	1
1166	GACATT	18	-0.55	1
1167	TCAATA	1	-2.64	1
1168	GTACTC	47	0.59	1
1169	CTCAAA	0	-4.61	1
1170	AAATCA	0	-5.49	1
1171	TCAATT	3	-1.87	1
1172	TTAAGT	0	-4.12	1
1173	AGTAAA	0	-3.09	1
1174	GACCTT	57	1.28	1
1175	TTGTTT	10	-1.16	1
1176	TCTAAA	0	-3.81	1
1177	TCAGAA	0	-3.12	1
1178	CTCTAC	54	1.05	1
1179	TACACA	27	-0.97	1
1180	AATGAT	0	-5.31	1
1181	TATTCT	14	-0.6	1
1182	CCACCT	0	-7.14	1
1183	AGTGTG	63	5.45	1
1184	GTGCAC	58	1.43	1
1185	GATAGC	35	0.5	1
1186	AGCACA	32	0.8	1
1187	ACAGAT	18	-0.98	1
1188	GATGAC	56	1.4	1
1189	AGAGTG	0	-3.41	1
1190	TTGGGA	8	-1.25	1
1191	GGAAAA	0	-4.29	1
1192	GATCTA	36	-0.04	1
1193	CTAAAC	58	1.77	1
1194	TGGCGT	0	-4.77	1
1195	CGTTCA	3	-2.4	1
1196	TCAAAA	0	-2.84	1
1197	CTTCTA	0	-5.36	1
1198	CTAAAT	0	-2.92	1
1199	AATTCC	31	-0.19	1
1200	TCCCAG	63	4.67	1
1201	GTTCTT	3	-2.01	1
1202	CTTTTA	0	-5.18	1
1203	CCTGTA	0	-4.5	1
1204	GTAGTT	0	-3.9	1
1205	GTTAAA	0	-3.24	1
1206	AATAGC	17	-0.88	1
1207	TTACTC	19	-0.72	1
1208	GAAGGT	10	-1.13	1
1209	GGTGAA	1	-2.41	1
1210	GAACCA	1	-3.03	1
1211	GACATA	9	-1	1
1212	GACTAT	39	0.79	1
1213	TATGTC	5	-2.53	1
1214	GTCTCT	47	0.71	1
1215	TCTGAA	0	-4.28	1
1216	CTCTTA	0	-4.37	1
1217	GAGGCT	63	3.97	1
1218	GCTGCT	7	-1.61	1
1219	GCTGGA	47	0.94	1
1220	GGAAGA	0	-2.77	1
1221	TTTCCA	7	-1.31	1
1222	CCAATG	11	-1.1	1
1223	ATGAAC	42	0.47	1
1224	AGTTTC	25	-1.39	1
1225	AAAAAA	0	-5.1	1
1226	TTAGTA	7	-1.67	1
1227	GTAAGT	4	-2.52	1
1228	GAATCT	5	-1.81	1
1229	TCTAGC	15	-1.09	1
1230	AGCTCT	23	-0.35	1
1231	GAACAT	0	-4.4	1
1232	CATGTT	25	-1	1
1233	GGTAGC	56	1.97	1
1234	AGCATA	7	-1.62	1
1235	ATATAT	9	-1.5	1
1236	TACGTT	10	-1.19	1
1237	GTTATC	0	-4.12	1
1238	AAGCAA	5	-1.76	1
1239	CAAATA	3	-2.4	1
1240	ATATTC	36	-0.06	1
1241	TTCACT	61	2.76	1
1242	ACTGCA	1	-2.76	1
1243	GCACCC	63	2.85	1
1244	CCCATA	52	1.37	1
1245	CTGGGA	63	8.52	1
1246	GGAATA	0	-4.5	1
1247	ATAGGA	4	-3.01	1
1248	AGTGAG	63	3.06	1
1249	GAGGCC	63	3.34	1
1250	GCCCGG	58	2.19	1
1251	CGGATG	39	0.33	1
1252	ATGGAC	22	-0.69	1
1253	GACTCA	28	-0.23	1
1254	TTGCTG	63	2.95	1
1255	CTGACA	26	-0.98	1
1256	ACACCT	8	-2.13	1
1257	CCTTGG	63	4.33	1
1258	AGAAGT	0	-4.16	1
1259	AGTGTA	0	-4.28	1
1260	GTAACT	0	-9.33	1
1261	TCACAC	49	1.06	1
1262	CACATT	0	-6.68	1
1263	ATTATC	7	-1.63	1
1264	ATCAAC	0	-4.24	1
1265	AACTAT	12	-1.05	1
1266	GTTAAC	1	-3.27	1
1267	TCCAAA	0	-3.46	1
1268	TCGATC	0	-3.91	1
1269	ATCATA	19	-0.84	1
1270	AGCCAA	26	-0.18	1
1271	TCCTTT	63	2.88	1
1272	TTTCCT	2	-2.27	1
1273	AATACT	0	-4.27	1
1274	ACTCTG	63	3.19	1
1275	CTGTTA	16	-0.59	1
1276	TCTGGG	63	3.91	1
1277	GGGGTA	43	0.53	1
1278	GTAATC	52	1.05	1
1279	ATCAAA	1	-2.29	1
1280	AAAGTG	0	-3.61	1
1281	GTGATA	63	1.44	1
1282	AACTCT	1	-2.35	1
1283	TCTTTG	0	-2.6	1
1284	TTGTTG	11	-0.81	1
1285	ACAACC	18	-0.44	1
1286	ACAGAG	0	-3.17	1
1287	AGTAGA	0	-2.65	1
1288	ATAAAA	9	-1.58	1
1289	AAACTT	0	-3.55	1
1290	CTTCTT	5	-1.91	1
1291	CTTTCC	61	1.82	1
1292	TCCAGG	55	1.88	1
1293	CAGAAT	15	-0.91	1
1294	AACCCC	52	0.8	1
1295	CCCCTA	20	-1.11	1
1296	CTAGAC	63	4.84	1
1297	TCTTCT	1	-3.96	1
1298	TCTGTG	63	2.59	1
1299	GTGAGT	40	1.08	1
1300	AGTGGA	0	-5.28	1
1301	GGAGCT	63	3.72	1
1302	GAATAT	5	-2.2	1
1303	TATACA	8	-1.29	1
1304	TGCCAA	42	0.83	1
1305	ATATCC	42	0.45	1
1306	ACACAA	3	-2.89	1
1307	GAGTCA	63	8.65	1
1308	TATCCA	6	-2.14	1
1309	CCAGTA	0	-4.59	1
1310	GTACGA	0	-8.32	1
1311	GATACA	7	-1.95	1
1312	AAGTCA	9	-1.85	1
1313	TCACCA	1	-3.01	1
1314	TCTAAC	8	-1.55	1
1315	AACTTA	2	-2.49	1
1316	GAAAGT	0	-3.1	1
1317	AGTTCT	0	-5.48	1
1318	TCACTA	8	-1.28	1
1319	AAAGTT	0	-3.81	1
1320	GACACC	6	-2.31	1
1321	ACCGAC	63	7.18	1
1322	GACACA	0	-4.16	1
1323	ACAGCA	0	-4.06	1
1324	AACATC	63	4.64	1
1325	CTAAAA	6	-1.78	1
1326	TTCAGT	57	1.74	1
1327	AGTATT	1	-2.53	1
1328	ATTTTC	63	4.57	1
1329	TTCTTC	63	3.11	1
1330	AAATAC	14	-1.51	1
1331	TACAAT	63	2.13	1
1332	CAGTCT	1	-3.24	1
1333	AGTCTA	2	-2.26	1
1334	CTAATT	0	-3.53	1
1335	ATTAAA	0	-4.6	1
1336	CATTCT	1	-3.6	1
1337	GGTTCA	0	-8.23	1
1338	GAACAC	56	1.49	1
1339	CACTTA	30	-0.38	1
1340	ACTCAA	0	-5.08	1
1341	TTTAAC	63	1.94	1
1342	AACAAA	0	-2.28	1
1343	AAAGTA	0	-8.99	1
1344	GTAGAC	53	1.59	1
1345	ATTTTG	0	-3.46	1
1346	TTGAAT	0	-3.12	1
1347	CCAAAG	0	-3.56	1
1348	CTGCGT	63	5.51	1
1349	CGTATG	63	3.1	1
1350	CTCTCG	23	-1.68	1
1351	TCGGAG	63	2.98	1
1352	GTAAAA	0	-6.5	1
1353	AATTTG	0	-4.33	1
1354	ATTCAG	6	-1.84	1
1355	CAGCAT	0	-6.22	1
1356	CATTAC	44	0.28	1
1357	TACCTT	0	-9.46	1
1358	CTTGTT	0	-3.99	1
1359	GTTGAA	0	-3.16	1
1360	AGACTT	0	-2.11	1
1361	CTTACA	9	-0.55	1
1362	TCAGGC	63	3.63	1
1363	GGCCAC	63	4.79	1
1364	CACATC	48	0.27	1
1365	ATCACC	63	2.33	1
1366	ACCAAG	15	-1.03	1
1367	AAGGAG	27	-0.16	1
1368	GACTTA	0	-4.97	1
1369	TTACCA	4	-2.06	1
1370	CCAACA	0	-6.29	1
1371	ACAATC	0	-7.54	1
1372	ATCTAT	48	1.05	1
1373	TATCAC	0	-7.73	1
1374	CACAAG	16	-0.52	1
1375	TATCTA	2	-2.2	1
1376	CAAACT	1	-3.2	1
1377	ACTCCC	63	5.22	1
1378	CCCTTT	63	3.06	1
1379	TACTCA	63	2.8	1
1380	ACTGTA	0	-2.77	1
1381	GAAATC	49	1.08	1
1382	ATCATG	55	1.64	1
1383	TCTTTT	3	-1.99	1
1384	TTTGTA	0	-5.22	1
1385	AACCAT	48	1	1
1386	CATCAT	5	-1.82	1
1387	CATTTC	10	-2.26	1
1388	TTCATA	5	-1.87	1
1389	ATAGAT	6	-2.19	1
1390	CATCTA	0	-8.25	1
1391	GAAACA	3	-1.96	1
1392	CTTAGA	0	-3.19	1
1393	AGAGGT	29	-0.11	1
1394	GGTTTT	0	-3.18	1
1395	CTAAGT	5	-2.06	1
1396	GAAATT	0	-4.54	1
1397	TATTTC	63	2.46	1
1398	TTCCTG	63	3.94	1
1399	CTGAAG	9	-1.31	1
1400	AATCTT	0	-4.15	1
1401	GTGAGC	63	3.68	1
1402	TTATTC	11	-0.2	1
1403	GACGCT	58	2.03	1
1404	GCTATG	63	2.63	1
1405	ATGGCT	28	-0.99	1
1406	CATGCC	63	4.23	1
1407	AGCATG	55	1.75	1
1408	ATGTCC	63	3.32	1
1409	GTAAGA	0	-3.1	1
1410	CTAGGA	33	0.23	1
1411	GGACAA	0	-3.75	1
1412	GCAGAT	10	-1.47	1
1413	GATGGG	63	4.23	1
1414	GGGAAT	13	-0.73	1
1415	TTTGGT	0	-4.8	1
1416	TCAAGC	8	-1.71	1
1417	AGCCTT	26	-0.21	1
1418	CTTAAA	0	-2.55	1
1419	ATGCAA	0	-4.91	1
1420	TACCCT	60	2.63	1
1421	GTAACC	0	-4.94	1
1422	TCTCTA	0	-4.59	1
1423	CTACAA	3	-2.62	1
1424	CAACAT	0	-3.95	1
1425	TATCTT	5	-2	1
1426	TTATCA	0	-3.6	1
1427	GAATTA	0	-3.87	1
1428	TTATTA	0	-3.78	1
1429	GATTTG	0	-2.93	1
1430	TACCTC	55	1.44	1
1431	CAGGTC	63	5.05	1
1432	GTCCTC	63	3.41	1
1433	CTCTTT	46	2.46	1
1434	TTTATA	3	-2.27	1
1435	TATAAG	0	-2.47	1
1436	CTGGTG	63	3.63	1
1437	GTGTCA	50	1.57	1
1438	CAGCTA	0	-5	1
1439	CTAAAG	1	-2.38	1
1440	AAGGGG	63	8.5	1
1441	GGGATC	63	5.71	1
1442	ATCAGC	63	2.6	1
1443	ATCTCA	0	-3.62	1
1444	TCACTC	63	4.73	1
1445	CATTCC	1	-3.96	1
1446	CCATTA	0	-3.83	1
1447	AAAACA	0	-4.73	1
1448	AATTTA	2	-2.23	1
1449	TTTAGA	8	-1.31	1
1450	AGTTAC	63	3.4	1
1451	ATGAGG	0	-3.85	1
1452	GATTCA	0	-5.07	1
1453	CAAATG	1	-2.45	1
1454	AATGGC	63	6.6	1
1455	GCAGCT	18	-0.66	1
1456	GCTTTA	0	-3.54	1
1457	CACGTG	38	0.07	1
1458	GTGCTG	63	4.13	1
1459	CTGCTT	63	7.05	1
1460	AAATGC	0	-3.68	1
1461	TGCGGA	56	1.44	1
1462	TCTTTC	49	1.21	1
1463	CAAATT	36	0.02	1
1464	AACCTA	58	1.8	1
1465	CTACCA	19	-0.83	1
1466	CCAGCA	5	-2.55	1
1467	ATATGG	9	-0.86	1
1468	ATTTAT	0	-2.01	1
1469	TATACC	63	3.61	1
1470	ACCAGG	0	-4.13	1
1471	ATACAA	0	-3.21	1
1472	CAATCT	4	-1.68	1
1473	CAGGCA	33	0.49	1
1474	CCACTA	59	1.65	1
1475	CTAACT	5	-2.13	1
1476	ACTAGG	7	-1.43	1
1477	AGGTCA	5	-2.19	1
1478	ATATCA	1	-3.28	1
1479	CTTAAG	0	-3.96	1
1480	CATGGT	63	2.1	1
1481	GGTTTC	19	-0.59	1
1482	ATGCAG	40	0	1
1483	CAAGTA	0	-2.17	1
1484	TCTGTC	62	2.07	1
1485	TACAAA	0	-3.05	1
1486	ATTCAA	0	-4.48	1
1487	CCATAT	0	-5.43	1
1488	TATAGT	1	-3.39	1
1489	AGTTGG	26	-0.23	1
1490	TGGGAT	2	-2.75	1
1491	ACAATT	14	-1.05	1
1492	CAATCA	2	-2.52	1
1493	CCTTGC	57	1.63	1
1494	TGCTTA	0	-2.82	1
1495	AAGACA	0	-5.37	1
1496	ACATTG	3	-2.38	1
1497	AAGCTA	56	1.06	1
1498	CTACTT	0	-6.35	1
1499	TTTTAT	9	-0.97	1
1500	TTGACT	3	-2.06	1
1501	GCACAG	26	-0.37	1
1502	GATACC	0	-6.15	1
1503	ACCGAA	59	2.22	1
1504	TCTTAT	0	-1.93	1
1505	TATCTC	54	1.36	1
1506	CTCCCT	5	-1.93	1
1507	AACTGC	27	-1.03	1
1508	CTCTCC	18	-1.48	1
1509	TCCTTC	57	1.54	1
1510	TTCCCT	63	3.48	1
1511	CCTACA	0	-10.06	1
1512	TGGAAG	63	3.58	1
1513	AAGACT	0	-3.71	1
1514	ACTAAC	40	0.59	1
1515	AACACC	63	3.04	1
1516	ACCTTC	63	2.26	1
1517	TTCATT	0	-8.21	1
1518	CATGTC	0	-3.02	1
1519	GTCAAG	54	1.52	1
1520	GAGATC	63	3.42	1
1521	ATCGGG	61	2.41	1
1522	CAATCG	9	-1.52	1
1523	TCGAAA	0	-4.18	1
1524	TTAGAC	17	-0.57	1
1525	GACCAC	63	5.28	1
1526	AAAGGA	0	-3.93	1
1527	TTGGTT	2	-2.61	1
1528	GTTACA	0	-2.98	1
1529	ACATTT	9	-1.26	1
1530	CAATTC	63	6.89	1
1531	TATAGA	0	-3.1	1
1532	AACCCA	52	1.75	1
1533	TGCAAT	6	-1.46	1
1534	AAACGT	0	-4.85	1
1535	CGTGCC	63	2.87	1
1536	GCCAAG	53	0.78	1
1537	ATCTCT	48	0.8	1
1538	TCATTT	0	-3.84	1
1539	TTTAAA	0	-3.99	1
1540	AAAAGC	23	-0.1	1
1541	TCAAGA	0	-4.34	1
1542	TTCCCA	49	0.95	1
1543	GTATTG	24	-0.18	1
1544	AACACG	63	3.43	1
1545	ACGAAA	10	-1.36	1
1546	AAATCC	8	-1.51	1
1547	AAAAGA	0	-2.43	1
1548	AGAGAC	5	-1.43	1
1549	CACGCC	63	3.53	1
1550	GCCACC	63	2.34	1
1551	TTTCAC	33	-0.04	1
1552	AAGATA	0	-2.59	1
1553	ATAGTT	0	-4.59	1
1554	GTTAGG	0	-3.15	1
1555	AGGTTA	17	-1.14	1
1556	TTACTA	1	-3.25	1
1557	CCAGCC	48	0.77	1
1558	CCCACT	48	0.95	1
1559	ACAAGA	0	-4.92	1
1560	CCTCAT	0	-5.59	1
1561	CATCTC	63	2.97	1
1562	CGGAAG	0	-1.42	1
1563	TCTGCG	0	-7.11	1
1564	GCGCCA	63	8.97	1
1565	AGGAAT	0	-3.1	1
1566	TTACTT	1	-2.77	1
1567	CTTCAC	11	-1.12	1
1568	CACTGG	56	1.63	1
1569	TGGACT	0	-3.88	1
1570	AGAACT	0	-3.07	1
1571	ACTATA	0	-2.95	1
1572	ATACAT	0	-2.37	1
1573	GATTGT	61	2.19	1
1574	TGTTTG	0	-4.79	1
1575	TTGGAT	14	-1.07	1
1576	GATAGA	0	-3.56	1
1577	TTCGAC	63	3.14	1
1578	GACGAT	0	-5.04	1
1579	CACGCA	63	5.57	1
1580	CCCACA	38	0.44	1
1581	ACAGTT	0	-5.18	1
1582	TGTCCT	57	1.79	1
1583	GCAAGA	0	-2.99	1
1584	AGTCCA	0	-6.29	1
1585	GATTCC	0	-2.2	1
1586	GCAAAA	0	-7.94	1
1587	CACTGT	62	1.29	1
1588	TGTGCA	0	-3.44	1
1589	GCACGA	0	-4.44	1
1590	CGACCA	6	-1.25	1
1591	CCATAC	26	-1.43	1
1592	TACACT	32	0.26	1
1593	ACTGCT	21	-0.66	1
1594	GCTCCA	36	0.25	1
1595	AAACGA	0	-2.85	1
1596	CGACGA	3	-2.97	1
1597	AGTGCC	42	0.81	1
1598	GCCGCC	63	5.11	1
1599	GCCTGG	47	0.92	1
1600	TGGAAA	17	-0.58	1
1601	AAATTT	0	-2.86	1
1602	CCTCGG	0	-1.56	1
1603	ATGGTT	0	-1.78	1
1604	TCAGCG	12	-1.17	1
1605	GCGGGC	63	5.21	1
1606	GGCTTA	40	0	1
1607	TTATAT	9	-1.49	1
1608	GTCACC	61	2.26	1
1609	ACCCCA	19	-1.99	1
1610	CCAGCG	63	4.77	1
1611	GCGTAT	0	-1.91	1
1612	GGAATC	0	-5.28	1
1613	GTGCGG	61	2.67	1
1614	CGGTCC	13	-0.94	1
1615	ATTGAA	0	-2.7	1
1616	AAGCGT	63	1.68	1
1617	CGTCCG	63	6.56	1
1618	CCGCTC	63	6.55	1
1619	CTCATT	0	-4.34	1
1620	ATTAGT	0	-6.78	1
1621	GACAAT	63	3.18	1
1622	GAATGA	6	-2.1	1
1623	GCTGCG	49	0.88	1
1624	GCGGTT	2	-2.45	1
1625	GTTGTG	0	-3.89	1
1626	GTGGCA	63	8.07	1
1627	GCAATG	0	-4.26	1
1628	CTGATG	63	2.51	1
1629	ATGCTC	56	1.64	1
1630	CTCGGA	59	1.83	1
1631	GGAGTC	27	-0.21	1
1632	GTCGGG	63	3.92	1
1633	GGGCTG	63	5.33	1
1634	CTGATC	40	0.22	1
1635	ATCGAA	63	5.24	1
1636	CTGTGG	62	2.43	1
1637	TGGGTG	44	0.82	1
1638	GTGTGG	63	3.69	1
1639	TGGTGT	44	0.68	1
1640	TGTTAT	33	0.52	1
1641	TCCACG	63	4.28	1
1642	ACGACA	51	1.28	1
1643	GCCTCA	34	0.28	1
1644	CTGCTC	63	3.25	1
1645	CGAAAA	0	-3.82	1
1646	TGCTGC	63	2.72	1
1647	TGCCTA	42	0.64	1
1648	CTTCTC	43	0.44	1
1649	CTCCAC	58	2.2	1
1650	CACCCT	37	0.72	1
1651	CCTTTC	0	-4.94	1
1652	TTCGTC	63	4.29	1
1653	GTCTTT	42	0.82	1
1654	GGTCAG	43	0.62	1
1655	CAGTAC	63	1.7	1
1656	TGGTTT	63	1.57	1
1657	GTCACG	63	2.7	1
1658	GTTCCA	0	-8.71	1
1659	CCAGAT	0	-4.05	1
1660	TCAGTT	1	-3.77	1
1661	GTTTTG	8	-1.38	1
1662	AAAAAG	0	-2.72	1
1663	ACTCAT	0	-4.49	1
1664	TCTATT	1	-1.67	1
1665	ATTGTT	37	0.44	1
1666	GTTCTG	5	-2.14	1
1667	ACCGCC	63	2.99	1
1668	GATTTT	1	-2.58	1
1669	TATGCC	45	0.66	1
1670	GCCTTC	63	2.86	1
1671	AGGATA	7	-1.55	1
1672	ATATTG	13	-0.85	1
1673	TTGTGT	0	-3.93	1
1674	AGAATA	6	-2.19	1
1675	TATTTG	7	-1.39	1
1676	AGTCCG	63	2.76	1
1677	CCGGTT	60	0.83	1
1678	GAGAGT	23	-0.25	1
1679	TACATT	53	1.07	1
1680	GCAGTT	2	-2.3	1
1681	CTCACC	54	1.2	1
1682	TGCCAG	63	3.29	1
1683	GGCTCT	58	2.19	1
1684	CTTAGT	0	-2.96	1
1685	GACTTT	9	-1.66	1
1686	TTTGAT	0	-2.62	1
1687	GGTCGA	0	-2.84	1
1688	AAGGCA	0	-3.54	1
1689	GCATAC	9	-1.17	1
1690	CTTGCT	0	-3.49	1
1691	GCTGGC	62	2.7	1
1692	GGCTCC	63	3.56	1
1693	ATTGTA	28	0.11	1
1694	GTATCT	19	-0.4	1
1695	ACTGTT	0	-3.33	1
1696	CACACA	63	4.23	1
1697	GCATTG	16	-0.89	1
1698	CGAATT	21	-0.53	1
1699	GTCTAT	63	7.22	1
1700	CACCCC	63	2.9	1
1701	GCTGTC	59	1.85	1
1702	AGGACT	0	-5.94	1
1703	CTGCCT	63	4.81	1
1704	CCTGCC	63	3.23	1
1705	TGGCAT	1	-3.66	1
1706	CATCGA	0	-4.96	1
1707	GATTGG	0	-2.38	1
1708	TGGACC	10	-1.07	1
1709	ACCATC	63	3.27	1
1710	CTGCAT	63	3.74	1
1711	TCTTAC	24	-0.49	1
1712	TACATG	63	2.93	1
1713	CACCTT	63	3.5	1
1714	CTTCAT	4	-1.94	1
1715	CATGCT	0	-8.22	1
1716	GGCCTA	0	-3.67	1
1717	CTACAG	6	-1.94	1
1718	ATGTGC	61	2.31	1
1719	TGCACA	63	3.1	1
1720	ACAGGC	63	4.36	1
1721	GGCTAC	63	4.68	1
1722	GGCTTT	1	-2.81	1
1723	GAATTG	0	-2.65	1
1724	TTGGAG	15	-0.95	1
1725	GAGGTG	63	3.4	1
1726	CCAGAC	63	3.41	1
1727	TATGAC	63	4.52	1
1728	GTGTTT	36	0.26	1
1729	TTTGTG	63	4.24	1
1730	GTGAAT	0	-6.22	1
1731	CTGGCA	57	1.49	1
1732	ATCGCT	63	3.6	1
1733	GCCATG	44	0.79	1
1734	ATGACG	63	3.76	1
1735	ACGATG	63	2.27	1
1736	ATGGGC	34	-0.22	1
1737	GGCAAA	21	-0.26	1
1738	ATTGGT	47	0.99	1
1739	CAACTA	0	-4.48	1
1740	GACCCA	63	4.01	1
1741	GTTATA	0	-3.64	1
1742	ATTGCC	57	2.43	1
1743	GCCCTA	58	1.82	1
1744	ACTCAC	54	1.43	1
1745	GCACCA	8	-2.99	1
1746	GTGTCT	58	1.99	1
1747	GGGGGA	63	2.49	1
1748	GTCATC	55	1.47	1
1749	ATCCTC	55	1.44	1
1750	CTCAAT	16	-1.63	1
1751	GTTGAG	0	-3.15	1
1752	GCACTG	25	-0.16	1
1753	CGATTT	6	-1.48	1
1754	CCACCC	62	2.64	1
1755	CCCGCA	8	-1.48	1
1756	AACTTC	63	3.75	1
1757	CTGTAT	53	1.53	1
1758	TATCAT	9	-1.14	1
1759	CTAGCA	4	-1.93	1
1760	GCAGCA	5	-1.7	1
1761	GTCTGA	0	-5.25	1
1762	ATGGGG	33	-0.06	1
1763	GCTCAT	0	-3.21	1
1764	GGATTA	0	-2.36	1
1765	TTAGTG	40	0.31	1
1766	TTTGCT	63	1.94	1
1767	TTTGAA	0	-2.95	1
1768	ACCTTG	63	2.51	1
1769	GGAAAG	0	-4.04	1
1770	CCACTG	51	0.97	1
1771	CTGTGT	27	-0.27	1
1772	TGTAAA	1	-2.49	1
1773	GTCGGT	0	-3.12	1
1774	GGTGGG	62	2.38	1
1775	GGGCCA	60	2.63	1
1776	TCCAAG	46	0.22	1
1777	AAGTCG	63	2.73	1
1778	TCGCTC	63	4.67	1
1779	CTCGTA	63	2.3	1
1780	TTGGTG	9	-2.13	1
1781	GCGTTT	38	0.26	1
1782	TTTGAC	63	14.92	1
1783	AAGGCG	30	-0.29	1
1784	GCGTTC	21	-0.34	1
1785	TTCTTT	63	5.94	1
1786	GACTTG	0	-4.65	1
1787	TTGTGG	0	-4.03	1
1788	GAGGGG	63	3.31	1
1789	GGGCAC	63	4.09	1
1790	TCCGTC	63	4.41	1
1791	GTCAGA	0	-2.43	1
1792	GACACT	63	2.79	1
1793	CTGGCC	57	2.04	1
1794	GCCCAG	63	3.21	1
1795	TTCTAC	51	0.88	1
1796	ATCCAC	63	3.86	1
1797	CACTTT	10	-1.62	1
1798	GCCATC	58	1.78	1
1799	ATCTAC	50	1.14	1
1800	TACTGC	63	2.58	1
1801	TGCAGA	17	-0.22	1
1802	AGAGGC	1	-2.38	1
1803	AAACAA	0	-2.95	1
1804	AGGATT	47	1.02	1
1805	ATTTCT	14	-1.08	1
1806	AAAACC	0	-3.56	1
1807	GGGGCA	47	1.15	1
1808	GCGCTG	63	4.27	1
1809	CTGAGC	63	4.69	1
1810	CAGACT	5	-2.35	1
1811	ACTACG	44	0.68	1
1812	ACGGAG	63	4.94	1
1813	TTTCTG	23	-0.68	1
1814	TTCTAT	0	-5.06	1
1815	GCCCTC	56	2.21	1
1816	CTCCCC	63	3.72	1
1817	TTCGTG	63	2.62	1
1818	GTGCCC	63	1.9	1
1819	AATCCG	0	-5.95	1
1820	CCGATG	63	8.24	1
1821	ATGGTC	60	2.45	1
1822	CCCTCA	56	1.83	1
1823	ACTCCA	0	-4.38	1
1824	AAGTTT	6	-1.27	1
1825	TTAGCT	9	-1.28	1
1826	TTAACT	0	-4.92	1
1827	ACTTTT	0	-2.4	1
1828	ACACCA	0	-16.12	1
1829	TTAACC	6	-2.13	1
1830	GGACCT	1	-3.04	1
1831	CGGGCC	63	3.83	1
1832	ATGACC	25	-0.59	1
1833	CGGTAC	63	2.04	1
1834	ATCCAA	47	0.85	1
1835	CAAGCC	0	-4.25	1
1836	GCCGAC	63	9.14	1
1837	TACCAC	63	4.01	1
1838	CACAAC	63	6.06	1
1839	CTCATC	63	4.02	1
1840	ATCGGT	58	1.94	1
1841	GGTGTC	54	1.87	1
1842	ACAGCT	24	0.01	1
1843	GTGGAC	63	3.15	1
1844	AGCGGC	63	6.31	1
1845	AAGATG	51	0.9	1
1846	ATGATC	32	0.07	1
1847	ACCCCC	63	3.34	1
1848	CCCGAG	63	4.18	1
1849	AGTGTC	47	1.57	1
1850	GTCTGT	49	0.98	1
1851	TGTGTC	63	2.67	1
1852	ATGCGG	63	5.28	1
1853	GCACAC	63	2.27	1
1854	AGCGTG	63	6.27	1
1855	GACTTC	63	4.68	1
1856	TTCACG	63	2.83	1
1857	ACGAGG	63	2.78	1
1858	GGGACG	63	8.23	1
1859	ACGGCC	63	3.07	1
1860	TCAACC	58	1.4	1
1861	ATGTTG	0	-3.74	1
1862	TTGCGA	54	1.33	1
1863	CGAGCC	63	3.25	1
1864	GCCTCC	63	4.49	1
1865	TTGGCA	0	-5.27	1
1866	AAGGAT	1	-2.31	1
1867	GTCCCG	63	2.32	1
1868	CCGCTA	63	4.47	1
1869	CTACTG	37	-0.15	1
1870	CCCTCC	63	2.78	1
1871	TTGATC	1	-2.69	1
1872	ATCTGG	63	3.04	1
1873	TGGGGG	63	4.08	1
1874	GGGAGT	47	0.87	1
1875	GACCGC	63	3.84	1
1876	CGCTTG	0	-2.57	1
1877	TTCTTG	26	-0.89	1
1878	TTGCAG	0	-2.63	1
1879	CAGGCT	63	3.59	1
1880	GCTCTG	51	0.96	1
1881	CGCTGG	63	3.94	1
1882	TGGCGC	63	5.25	1
1883	TTGACC	28	-0.12	1
1884	ACCACA	54	1.54	1
1885	ACATCC	23	-0.5	1
1886	CATCCG	53	1.47	1
1887	CCGGGG	63	6.73	1
1888	GTCCTG	63	3.12	1
1889	AATGAC	6	-2.1	1
1890	CTCTTG	63	2.91	1
1891	GATTGC	0	-3.83	1
1892	TGCCAC	45	1.04	1
1893	CATAAC	21	-0.36	1
1894	AGGAGT	5	-2.24	1
1895	CACTCC	63	4.57	1
1896	AGCGAG	63	2.85	1
1897	GCTGTG	56	1.47	1
1898	ATGGCC	63	7.01	1
1899	AATGCC	63	4.56	1
1900	GCGTCA	15	-0.89	1
1901	TCACTG	55	1.56	1
1902	GGTCGC	60	2.23	1
1903	GAGGGA	63	5.08	1
1904	GGAAGG	22	-0.22	1
1905	ACTCGT	54	0.82	1
1906	CTCGGG	63	5.39	1
1907	GGGGCC	63	3.32	1
1908	GCCTTG	34	-0.72	1
1909	TTCAGC	63	3.16	1
1910	CGGCCA	63	3.49	1
1911	ACAGCG	31	0.05	1
1912	GCGATG	11	-0.4	1
1913	ATGATT	3	-1.5	1
1914	ATTCGA	15	-0.83	1
1915	GATGGC	63	3.19	1
1916	GGCCTC	63	2.26	1
1917	TTCTGG	63	2.25	1
1918	TGGCTG	63	3.24	1
1919	ATCGAC	63	5.69	1
1920	GACCTA	63	2.64	1
1921	TCTGAC	63	7.7	1
1922	TACTCC	63	2.53	1
1923	TCCGTG	63	3.22	1
1924	GCTTTG	11	-1.3	1
1925	TTGCTC	0	-3.63	1
1926	CTCATG	63	2.85	1
1927	CTCTGC	63	3.01	1
1928	TGCCTC	48	1.07	1
1929	CGCAGT	46	0.79	1
1930	ATGTGT	63	3.13	1
1931	TGTGCT	49	0.8	1
1932	GCTAAG	0	-5.14	1
1933	GCAGGG	50	1.75	1
1934	CTTTCG	63	2.86	1
1935	GATCTC	0	-8.78	1
1936	GGACAC	54	1.85	1
1937	CACGAA	63	3.83	1
1938	CAGCCG	63	3.58	1
1939	CCGTAT	0	-7.72	1
1940	TATGTG	63	3.18	1
1941	GGAGCC	37	0.38	1
1942	TACAGC	63	6.15	1
1943	ATCCCG	63	2.61	1
1944	CCGTCC	63	5.18	1
1945	ATGGGA	16	-1.08	1
1946	CTGCGA	57	2.21	1
1947	CGATGC	63	2.21	1
1948	TGCTTC	52	1.59	1
1949	TTCATC	60	2.24	1
1950	GGCAAC	63	2.53	1
1951	AACGCT	63	5.92	1
1952	ATAGAG	6	-1.45	1
1953	TTTATC	0	-4.49	1
1954	ATCATC	63	4.49	1
1955	GGTGTT	19	-0.44	1
1956	GAATCC	61	2.63	1
1957	TCCGAC	63	4.33	1
1958	GACATC	63	2.65	1
1959	GCTGAC	59	2.2	1
1960	CAGCCC	63	4.09	1
1961	CCCCAG	41	0.39	1
1962	CTCTCA	63	2.92	1
1963	CTAACC	55	1.54	1
1964	AACACT	6	-2.46	1
1965	ACTGGG	22	-0.57	1
1966	GGGAAG	12	-1.37	1
1967	GCACGG	42	-0.6	1
1968	GGGCCG	63	6.24	1
1969	CCGGCC	63	7.97	1
1970	GCCAGT	59	2.81	1
1971	GTGCAG	60	2.1	1
1972	AGTGGG	36	0.22	1
1973	CCCCTT	47	1.27	1
1974	CCAGTC	8	-1.77	1
1975	ACCCCT	0	-3.98	1
1976	CACAGG	3	-2.56	1
1977	ACAGGG	63	4.76	1
1978	GGGTGC	63	4.14	1
1979	TGCCCA	0	-3.24	1
1980	GTGTAA	63	4.75	1
1981	GTGAAG	16	-1.13	1
1982	TCTCGA	0	-5.41	1
1983	CGAGCG	63	2.68	1
1984	GCGAAG	0	-5.21	1
1985	CGCTAT	63	3.26	1
1986	GGAGAG	4	-1.09	1
1987	TTTGCG	63	5.93	1
1988	GCGACG	63	6.55	1
1989	ACGGTC	0	-4.51	1
1990	AAGGCC	13	-1.47	1
1991	AACCAA	0	-4.95	1
1992	GTCGCC	63	2.85	1
1993	ATTAAG	0	-4	1
1994	AAAATC	1	-2.25	1
1995	ATAAAT	0	-2.58	1
1996	GCCTTA	0	-2.96	1
1997	GAGATA	9	-1.34	1
1998	TTACAG	2	-2.39	1
[truncated: 1,925 more rows]

## Sheet: C57BL6_TS22_vs_CD1_TS17
	Codon Pair	Stat	Effect Size	p-value
0	ATGTCT	9	-2.21	0.623047
1	TCTCCA	61	-1	1
2	CCACTT	94	0.41	1
3	CTTATA	57	-0.81	1
4	ATAAGA	24	-1.85	1
5	AGAAGC	51	-1.26	1
6	AGCATT	67	-0.57	1
7	ATTGTC	78	0.35	1
8	GTCGAT	72	-0.15	1
9	GATATC	71	-0.07	1
10	ATCACT	124	1.2	1
11	ACTGAA	24	-2.02	1
12	GAAGTT	25	-1.62	1
13	GTTTTC	134	2.03	1
14	TTCAAT	92	0.74	1
15	AATCAA	24	-1.82	1
16	CAATAT	66	-0.99	1
17	TATGCA	58	-1.02	1
18	GCATCA	61	-1.06	1
19	TCACAA	37	-1.38	1
20	CAAAGT	50	-1.32	1
21	AGTTGT	34	-1.65	1
22	TGTGAT	56	-0.87	1
23	GATGGA	22	-1.56	1
24	GGAGCA	41	-0.92	1
25	TCACTT	38	-1.51	1
26	CTTAGC	65	-0.31	1
27	AGCAAG	135	2.06	1
28	AAGAAA	16	-1.74	1
29	AAAGAC	41	-1.52	1
30	GACCTG	118	1.36	1
31	CTGAAA	24	-1.45	1
32	AAAAAC	20	-1.57	1
33	AACCTC	69	-0.91	1
34	CTCCTT	34	-0.88	1
35	CTTGAG	23	-1.66	1
36	GAGAGA	7	-2.52	0.298267
37	AGAGAA	26	-1.81	1
38	GAACTT	24	-1.64	1
39	CTTGGA	25	-1.41	1
40	GGAGAT	11	-2.2	1
41	GATGTC	111	1.46	1
42	GTCCTT	85	0.17	1
43	CTTCAG	61	-0.93	1
44	CAGAGA	20	-1.85	1
45	AGACCA	15	-2.28	1
46	CCACAT	39	-1.6	1
47	CATGAC	124	1.55	1
48	GACCCT	122	1.37	1
49	CCTGAG	39	-1.37	1
50	GAGACG	129	2.03	1
51	ACGATA	55	-0.66	1
52	ATAGAC	116	1.22	1
53	CTGACC	127	1.8	1
54	ACCCTA	144	2.4	0.0463971
55	CTAGAA	38	-1.57	1
56	CTTCTG	143	2.84	0.0795379
57	CTGGAT	123	1.73	1
58	GATCGC	67	-0.28	1
59	CGCGAC	114	1.13	1
60	GACTGC	136	2.74	1
61	TGCAAC	139	2.88	0.437458
62	AACGGG	135	2.08	1
63	GGGCGT	53	-0.42	1
64	CGTGTT	15	-2.08	1
65	GTTGAT	22	-1.94	1
66	GATTTC	81	0.25	1
67	TTCAAC	142	2.81	0.125935
68	AACGAA	46	-1.35	1
69	GAATTC	63	-1.04	1
70	TTCCTC	135	2.2	1
71	CTCCTG	102	0.34	1
72	CTGTTC	144	2.37	0.0463971
73	TTCCTT	56	-0.86	1
74	CTTTTC	65	-0.34	1
75	TTCAAG	71	-0.06	1
76	AAGATT	56	-0.93	1
77	ATTGCT	50	-0.6	1
78	GCTCAA	28	-1.17	1
79	CAAGCT	70	-0.74	1
80	GCTTGC	132	1.83	1
81	TGCTAT	142	2.33	0.125935
82	TATTAT	28	-1.1	1
83	TATGCT	143	2.91	0.0795379
84	GCTCTC	147	2.48	0.00662815
85	CTCGAT	80	-0.69	1
86	GATCAG	17	-2.02	1
87	CAGGCC	107	1.22	1
88	GCCGCA	94	0.52	1
89	GCAGAG	73	-0.1	1
90	GAGCTA	57	-1.06	1
91	CTAGGC	71	0.15	1
92	GGCGAG	139	2.32	0.437458
93	GAGAAG	85	0.41	1
94	AAGAGA	8	-2.2	0.437458
95	AGAGCC	16	-1.92	1
96	GCCCTG	108	1.57	1
97	CTGCCC	131	1.9	1
98	CCCAAT	128	1.87	1
99	AATGAA	14	-2.22	1
100	GAAAAG	7	-2.49	0.298267
101	AAGAGG	67	-0.12	1
102	AGGAAC	129	1.64	1
103	AACCTG	140	2.54	0.298267
104	CTGTCA	147	2.66	0.00662815
105	CAAGAT	39	-1.22	1
106	CGCAGG	95	0.91	1
107	AGGCAA	58	-1.06	1
108	CAAGAA	36	-1.56	1
109	GAAGAC	9	-2.05	0.623047
110	GACCAA	45	-1.24	1
111	CAAAGG	30	-1.48	1
112	AGGAGA	27	-1.46	1
113	AGATTC	8	-2.59	0.437458
114	TTCGAG	120	1.74	1
115	GAGCCC	129	2.02	1
116	CCCCGA	139	2.5	0.437458
117	CGAAGC	137	2.34	0.874916
118	AGCAGA	18	-1.9	1
119	AGACAA	30	-1.61	1
120	CAACTG	56	-0.44	1
121	CTGGAC	133	2.21	1
122	GACGAA	39	-1.47	1
123	GAAGAA	19	-1.95	1
124	GAACCT	30	-1.55	1
125	CCTGGG	116	0.94	1
126	GGGCGC	130	1.91	1
127	CGCCGA	40	-1.11	1
128	AGCTGG	105	1.18	1
129	TGGCAG	63	-1.1	1
130	CAGAAG	73	-0.11	1
131	AGACGT	19	-1.8	1
132	CGTGAG	133	2.05	1
133	GAGCAG	134	1.92	1
134	CAGGAG	126	2.21	1
135	GAGGAG	106	1.08	1
136	GAGCGC	139	2.46	0.437458
137	CGCGCT	143	3.15	0.0795379
138	GCTGAG	63	-0.31	1
139	CAGCGG	129	2.39	1
140	CGGCTG	121	2.07	1
141	CTGGAG	139	2.53	0.437458
142	CAGCGC	131	2.59	1
143	CGCTAC	139	2.52	0.437458
144	TACAGG	65	-0.36	1
145	AGGCAG	64	-0.45	1
146	CAGCAC	114	1.37	1
147	CACCGC	139	2.52	0.437458
148	CGCGAT	142	2.24	0.125935
149	GATGAA	22	-2.07	1
150	GAAGAG	0	-2.59	0.00662815
151	AGACTG	23	-1.84	1
152	CTGCAA	74	-0.52	1
153	AGGCGA	26	-1.68	1
154	CGAGAA	37	-1.6	1
155	GAACTG	16	-1.82	1
156	GAGGAA	0	-3.27	0.00662815
157	GAACGC	121	1.66	1
158	CGCCTT	49	-1.14	1
159	CTTGCA	27	-1.23	1
160	GAGAAA	44	-1.61	1
161	AAAGAG	36	-1.65	1
162	GAGCCG	131	2.42	1
163	CCGCTT	33	-0.84	1
164	CTTGGC	130	1.37	1
165	GGCTGG	134	2.29	1
166	TGGAGT	40	-1.42	1
167	AGTAAG	4	-3.36	0.0795379
168	AAGGGT	56	-1.07	1
169	GGTCGT	63	-0.11	1
170	CGTGAC	130	1.66	1
171	GACGCG	133	2.2	1
172	GCGGAG	141	2.96	0.198845
173	GAGTTT	37	-1.43	1
174	TTTTCT	25	-1.67	1
175	TCTGAG	72	-0.07	1
176	GAGGTA	50	-0.76	1
177	GTAGAG	32	-1.79	1
178	GAACAG	22	-1.72	1
179	CAGCAA	49	-1.44	1
180	CAAGAG	62	-0.91	1
181	GAGAGG	23	-1.75	1
182	CAGGAA	49	-1.42	1
183	GAACTC	38	-0.99	1
184	CTCAAG	84	0.63	1
185	AAGGGC	89	1.05	1
186	GGCAAG	85	0.61	1
187	GGCCAA	66	-0.23	1
188	CAAACA	39	-1.55	1
189	ACAGAA	57	-0.85	1
190	AGAAGG	22	-1.98	1
191	AGGCTG	141	2.17	0.198845
192	CTGCAG	140	3.07	0.298267
193	AAGCGC	112	0.96	1
194	CTACGC	76	0.58	1
195	CGCGAA	106	1.16	1
196	GAACCC	107	0.87	1
197	CCCCTG	131	2.07	1
198	CTGCTA	103	1.02	1
199	CTAAGG	60	-0.49	1
200	AGGCGC	115	1.32	1
201	GATCTG	135	1.56	1
202	GAGTTG	46	-0.76	1
203	TTGAGG	61	-0.29	1
204	GAACAA	50	-1.18	1
205	CGCGAG	120	1.76	1
206	CAGAGG	96	0.63	1
207	GAGCTG	123	1.86	1
208	CTGAGG	144	2.66	0.0463971
209	CTGAAT	72	-0.33	1
210	AATCGA	7	-2.39	0.298267
211	CGAAGG	53	-0.26	1
212	GAGCAA	42	-1.38	1
213	AGGCGT	38	-1.52	1
214	CTAAGA	37	-1.5	1
215	AGACGC	35	-1.6	1
216	CTGGCT	132	2.11	1
217	GAGGAC	122	1.3	1
218	GACGAG	127	1.89	1
219	CTGACG	137	1.9	0.874916
220	ACGCGG	145	2.49	0.0265126
221	CGGATC	128	2.27	1
222	ATCCGG	137	2.04	0.874916
223	CGGGAA	95	0.42	1
224	CCCGAC	139	2.01	0.437458
225	GAGAGC	133	1.93	1
226	ATTACC	12	-2.14	1
227	ACCCAG	135	2.06	1
228	AGGTGG	70	-0.38	1
229	CAGTGG	115	1.49	1
230	CAGCTC	134	1.91	1
231	CTCGAA	19	-1.68	1
232	GAAAAC	44	-1.46	1
233	AACGAG	128	2.06	1
234	GAGGCA	83	0.1	1
235	GCAGAC	57	-0.27	1
236	GACGCC	130	2.01	1
237	GCCCGT	89	0.56	1
238	CGTCAG	83	0.34	1
239	CAGAAC	100	0.96	1
240	AACAAG	72	0.11	1
241	AAGGTC	76	-0.32	1
242	GTCTAC	146	2.81	0.0132563
243	TACTCT	64	-0.19	1
244	TCTAGG	7	-2.4	0.298267
245	AGGCCT	60	-1.15	1
246	CCTAGC	94	0.56	1
247	AGCAGG	76	-0.49	1
248	AGGCTT	20	-1.8	1
249	CTTCGC	135	1.79	1
250	CGCCAG	131	2	1
251	CTGGGG	142	2.41	0.125935
252	GGGGAG	134	2.13	1
253	GAGCGT	83	0.79	1
254	CTCCGG	107	1.45	1
255	CGGGAG	136	2.58	1
256	CGCCGC	102	1.01	1
257	GACCTC	140	2.5	0.298267
258	CTCCAA	65	-1.03	1
259	CAACAG	60	-1.26	1
260	CGTCCC	70	0.04	1
261	CCCGCT	127	1.73	1
262	GAGGCG	142	3.01	0.125935
263	GCGCGC	147	3.36	0.00662815
264	CGCAAC	122	1.6	1
265	AACCAG	118	1.52	1
266	TGGGAG	89	0.51	1
267	AGGCCG	140	2.05	0.298267
268	CCGCAG	141	2.86	0.198845
269	CGGGCG	131	3.11	1
270	CGCCTG	129	1.93	1
271	CGGTTC	141	2.42	0.198845
272	TTCCGC	137	2.2	0.874916
273	GACAGG	98	0.24	1
274	AGGGAG	83	0.74	1
275	CGCTTC	144	2.56	0.0463971
276	TTCCGG	122	1.84	1
277	AAGCTG	99	0.95	1
278	CAACGA	52	-0.62	1
279	CGAGCA	132	1.63	1
280	GAGCTC	141	3.15	0.198845
281	CTCCAG	94	0.72	1
282	CAGGAC	135	2.36	1
283	GACAGC	132	1.42	1
284	AGCCTC	146	2.57	0.0132563
285	CTCCTA	141	2.43	0.198845
286	CTAGAT	80	0.28	1
287	CGACTC	145	2.61	0.0265126
288	CGAGAG	129	1.84	1
289	GAGCCA	91	0.52	1
290	CCAAAC	33	-1.69	1
291	AACAGG	128	1.3	1
292	AGGAGC	64	-0.29	1
293	AGCCGG	132	2.08	1
294	CGGCAA	67	0.22	1
295	AGGGAA	32	-1.75	1
296	GAAAGC	51	-1.12	1
297	AGCCAG	135	2.65	1
298	CGCACA	139	2.55	0.437458
299	ACACTG	115	1.32	1
300	CTGTAC	137	2.22	0.874916
301	TACGCC	128	1.68	1
302	GCCAAA	30	-1.07	1
303	AAACCC	100	0.52	1
304	CCCAGC	139	2.86	0.437458
305	CAGCGT	133	2.16	1
306	CGTAGG	42	-0.58	1
307	GAACGG	40	-1.34	1
308	CTGTTG	89	0.66	1
309	TTGCAA	61	-0.85	1
310	CAGCAG	66	0.15	1
311	AGGAAA	27	-1.66	1
312	AAACAC	27	-1.87	1
313	GAGGAT	1	-2.51	0.0132563
314	AAGCGG	119	1.4	1
315	CAAGAC	63	-0.68	1
316	CAGCGA	110	0.99	1
317	GAAAGG	3	-2.86	0.0463971
318	AGGAGG	17	-1.81	1
319	CAGTAT	24	-1.42	1
320	TATCAG	45	-0.91	1
321	GAGCGG	129	1.91	1
322	GAAAGA	27	-1.62	1
323	CTGCGG	137	2.32	0.874916
324	CGGGAT	127	2.12	1
325	GAAGAT	9	-2.28	0.623047
326	AGGGAT	74	-0.2	1
327	AAATGG	41	-1.22	1
328	TGGCAA	84	-0.74	1
329	CAACCA	20	-1.81	1
330	CCAAGG	3	-3.12	0.0463971
331	AAAGAA	24	-1.81	1
332	GAAAAT	24	-1.78	1
333	GTTCGT	77	0.29	1
334	CGTAGT	62	-1.11	1
335	AGTAAC	51	-1.38	1
336	AGGCTC	69	-1.2	1
337	CTCTTC	121	1.75	1
338	TTCACC	89	0.4	1
339	ACCAAA	21	-1.89	1
340	AAACGC	120	1.13	1
341	CGCAGA	0	-3.52	0.00662815
342	AGAGGG	10	-1.9	0.874916
343	GGGGAT	63	-1.07	1
344	GATGAG	21	-2.03	1
345	CCCATC	124	1.67	1
346	ATCCAG	139	2.41	0.437458
347	CAGCTG	135	2.58	1
348	CTGGAA	123	1.54	1
349	GATTCT	42	-1.61	1
350	TCTCAG	6	-2.84	0.198845
351	GAGCGA	16	-1.75	1
352	CAGGAT	67	-0.21	1
353	GATCGG	74	-0.07	1
354	CGGCGG	117	1.3	1
355	CGGCCT	132	2.69	1
356	CCTCTG	142	2.81	0.125935
357	AGAGAG	23	-1.8	1
358	CGTCGA	54	-0.47	1
359	CGACAG	105	0.72	1
360	GACCGT	107	0.37	1
361	CAGATC	135	2.2	1
362	ATCCTA	95	1.16	1
363	CTAGAG	14	-2.22	1
364	CAGTTT	117	1.18	1
365	TTTCAG	45	-1.03	1
366	GAGCAC	136	1.74	1
367	CACCAA	72	-1.19	1
368	CAACGG	142	3.84	0.125935
369	GAAGCC	35	-1.43	1
370	GCCAGA	45	-0.82	1
371	AGAAGA	14	-2.03	1
372	AGACGA	9	-2.32	0.623047
373	CGAGAT	7	-2.63	0.298267
374	ACGTTC	142	2.17	0.125935
375	TTCCAG	139	2.64	0.437458
376	CAGGGA	69	-0.01	1
377	GGAGAA	12	-2.33	1
378	GAATCG	126	1.52	1
379	TCGAGA	16	-1.91	1
380	AGACGG	36	-1.43	1
381	GAGGGC	139	2.15	0.437458
382	AAGTTC	74	0.21	1
383	CGGACA	111	0.99	1
384	AGGCGG	143	3.53	0.0795379
385	CGGCGT	140	2.01	0.298267
386	CGTCAA	28	-1.36	1
387	TTCCAA	41	-1.46	1
388	CACCTC	95	0.27	1
389	CTTCGG	80	0.76	1
390	CGGCAG	129	2.55	1
391	GAATGC	86	0.23	1
392	TGCGAC	142	2.02	0.125935
393	GACAGA	23	-1.61	1
394	AGAAAA	26	-1.56	1
395	AAATCT	24	-2.1	1
396	TCTCGT	7	-2.47	0.298267
397	CGTGAA	47	-0.54	1
398	CGGGAC	122	1.8	1
399	GACCAG	130	2.07	1
400	TTCCGT	118	1.63	1
401	CGTCGG	78	-0.04	1
402	CGCCAC	140	2.21	0.298267
403	CACCTG	141	2.24	0.198845
404	GAACGT	25	-1.84	1
405	CCATCC	119	1.43	1
406	TCCCGC	128	1.58	1
407	CGCCGG	128	1.72	1
408	CACCAG	128	1.61	1
409	CCATTC	142	1.95	0.125935
410	AGATCA	4	-2.34	0.0795379
411	TCATTC	77	-0.13	1
412	CTCAGA	115	1.21	1
413	AAATTC	71	-0.7	1
414	TTCCAT	77	-0.57	1
415	CATGAG	140	2.14	0.298267
416	CGTGGC	122	1.35	1
417	CGTTTG	52	-0.84	1
418	AGGGTG	133	2.06	1
419	GTGGAG	121	1.75	1
420	CAGCTT	83	0.15	1
421	CGCGGA	136	1.88	1
422	GGACAG	37	-1.53	1
423	GAATGT	63	-0.92	1
424	TGTGAC	82	0.01	1
425	AAATTA	57	-1.19	1
426	TTACAC	28	-1.58	1
427	CACCGG	137	2.29	0.874916
428	GAACTA	24	-1.81	1
429	GAGGTC	87	0.55	1
430	GTCCGC	108	1.17	1
431	AGAAAG	9	-2.32	0.623047
432	AAGCTC	68	-1	1
433	CTCCGC	128	1.56	1
434	CTCAGG	104	0.8	1
435	CGCCGT	72	0.33	1
436	CGTCAT	54	-0.55	1
437	GAGTTC	139	2.37	0.437458
438	AAGCAG	104	0.73	1
439	CTGCGC	138	2.38	0.623047
440	CGCCTC	138	2.28	0.623047
441	GAACCG	127	1.63	1
442	CCGGAC	139	2.39	0.437458
443	CTCCGT	135	2.04	1
444	TGCGTC	125	1.65	1
445	GTCGAG	97	1.39	1
446	GACAGT	66	-0.56	1
447	AAGATC	89	0.96	1
448	ATCCGC	109	1.14	1
449	AGGGAC	131	1.82	1
450	GGACTG	84	0.78	1
451	CTTGAC	18	-1.45	1
452	CTCGAC	132	1.88	1
453	AAAGTC	61	-0.33	1
454	GTCCGT	63	0.06	1
455	CAAGGG	60	-1	1
456	GGGCTC	128	1.76	1
457	CTCGGC	124	2.02	1
458	CGGCGC	139	2.31	0.437458
459	CGTCTC	114	1.21	1
460	CTCCAT	122	1.35	1
461	CGGTGC	72	0.2	1
462	TGCCTG	126	1.71	1
463	CAATTT	48	-1.06	1
464	TTTCGC	147	3.35	0.00662815
465	CGCTTT	67	-0.35	1
466	TTTGAG	96	0.78	1
467	CAGTTG	8	-2.88	0.437458
468	TTGAGA	18	-1.91	1
469	AGACAG	54	-1.04	1
470	AGAGTC	30	-1.38	1
471	GAGCTT	53	-0.44	1
472	CTTCGT	73	-0.11	1
473	CTGCTG	137	2.09	0.874916
474	CTGCAC	93	0.55	1
475	CAGGTG	139	2.66	0.437458
476	GTGGGT	135	1.46	1
477	GGTGGC	66	0.35	1
478	GGCAGG	81	0.46	1
479	CGTCGT	73	-0.06	1
480	GACAAC	71	-0.3	1
481	AACAGA	19	-1.7	1
482	GAAGTA	24	-1.91	1
483	GAAGGG	70	-0.05	1
484	GGGCAG	137	2.31	0.874916
485	CGCCAA	48	-0.62	1
486	GTAGAA	24	-1.86	1
487	CACCCA	110	1.28	1
488	CCACGC	135	1.59	1
489	TTGCGC	84	0.09	1
490	AAGCGA	43	-0.69	1
491	GATGGT	36	-1.39	1
492	GGTCAA	58	-0.99	1
493	CAATAC	68	-1	1
494	TACCTG	139	2.29	0.437458
495	TTTGCC	93	0.96	1
496	GCCAGG	144	3.37	0.0463971
497	GATACG	111	1	1
498	ACGATT	27	-1.2	1
499	ATTCGT	13	-1.59	1
500	CGTCGC	94	1.26	1
501	CTACGT	131	1.55	1
502	CAAAGA	27	-1.61	1
503	CAAATC	24	-1.39	1
504	ATCCGT	108	1.49	1
505	ATCCTG	88	0.57	1
506	GAGCCT	69	0.24	1
507	CCTGGT	10	-0.83	0.874916
508	GGTACA	36	-1.36	1
509	ACACGC	95	1.24	1
510	GCCAAT	82	-0.33	1
511	AATGTC	118	1.81	1
512	GTCCCA	54	-1.15	1
513	CCAGTG	83	-0.04	1
514	GTGCGT	139	2.11	0.437458
515	CGTTCC	69	-0.15	1
516	TCCAGC	116	1.43	1
517	AGCCCT	79	0.46	1
518	CCTCTC	107	0.74	1
519	CTCTAT	102	1.01	1
520	TATGAG	127	1.6	1
521	GAGTAC	134	2.04	1
522	TACATC	102	1.14	1
523	AGGTCT	16	-2.12	1
524	TCTCAA	56	-1.27	1
525	TACCGC	89	0.55	1
526	CGCCCT	105	0.93	1
527	CCTTAA	94	0.87	1
528	ATGGAG	125	1.67	1
529	TTGCCT	58	-1.1	1
530	CCTCCT	61	-1	1
531	CCTCCG	114	1.52	1
532	CCGGGA	120	0.97	1
533	GGAAAC	17	-2.06	1
534	AACCGG	141	2.52	0.198845
535	CGGAGG	144	3.84	0.0463971
536	AGGGTT	24	-1.7	1
537	GTTTCC	64	-1.16	1
538	TCCATC	129	1.8	1
539	ATCAAT	75	-0.65	1
540	AATAAC	74	0.06	1
541	AACCCT	33	-0.93	1
542	CCTCAA	59	-1.21	1
543	GAGACA	75	0.3	1
544	ACATCT	63	-1.2	1
545	TCTGGC	93	0.45	1
546	GTTCCT	16	-2.09	1
547	CCTACC	50	-0.76	1
548	ACCACC	123	1.37	1
549	ACCTCA	65	-0.91	1
550	TCAGCC	140	1.88	0.298267
551	GCCGGG	137	2.93	0.874916
552	GGGTTT	72	0	1
553	TTTCCC	63	-0.74	1
554	CCCACC	123	1.37	1
555	CAGTCA	56	-1.29	1
556	TCATCT	47	-1.43	1
557	TCTAAG	28	-1.36	1
558	ATCTCC	123	1.38	1
559	TCCTTG	57	-0.71	1
560	TTGAAG	45	-0.86	1
561	CGCTCC	140	2.26	0.298267
562	TCCACC	132	1.8	1
563	ACCTAC	89	0.68	1
564	GCCTAC	125	1.42	1
565	CCTTCC	80	0.47	1
566	TCCATG	73	-0.05	1
567	ATGATG	107	1.47	1
568	ATGAGC	81	0.94	1
569	AGCAAC	132	1.72	1
570	AACCGC	106	1.19	1
571	CGCAGC	136	2.5	1
572	AGCTCA	83	-0.17	1
573	TCAGGA	62	-1.08	1
574	GGAGGC	75	0.21	1
575	GGCCAG	139	2.06	0.437458
576	CAGTCC	102	1.06	1
577	TCCCTG	140	2.34	0.298267
578	CTGCCG	134	2.11	1
579	CCGAGC	140	3.92	0.298267
580	AGCTCC	129	1.95	1
581	TCCATT	64	-1.07	1
582	ATTCTC	138	1.66	0.623047
583	AAGACC	83	0.26	1
584	ACCTCC	108	0.91	1
585	TCCCTC	145	2.72	0.0265126
586	CTCAAC	139	2.21	0.437458
587	CCTCCA	63	-0.9	1
588	CCAGGT	41	-1.04	1
589	GGTTCT	0	-2.85	0.00662815
590	TCTCTG	75	-0.65	1
591	CAGAGC	109	1.57	1
592	AGCAAA	37	-1.59	1
593	AAACCA	18	-2.04	1
594	TCCAAC	123	1.58	1
595	CTCTCT	84	-0.37	1
596	TCTTCA	56	-1.36	1
597	TCAGTC	103	0.97	1
598	GTCCAC	96	0.04	1
599	CACTAT	143	2.2	0.0795379
600	GCTGAT	94	0.82	1
601	GAAGGC	119	1.25	1
602	AAGCCA	42	-1.41	1
603	CCACTC	144	2.58	0.0463971
604	CTCACG	140	2.98	0.298267
605	ACGGAC	111	0.92	1
606	GACAAG	77	0.14	1
607	AAGAAC	68	0.58	1
608	AAGGAC	125	1.95	1
609	GACAAA	5	-2.74	0.125935
610	AGGGGC	79	0.55	1
611	GGTAAA	33	-1.5	1
612	AAAGGC	70	-0.14	1
613	GGCACA	119	1.27	1
614	ACAGGA	65	-0.89	1
615	GGAACT	83	0.24	1
616	ACTCGG	60	-0.66	1
617	ACCATG	140	2.07	0.298267
618	ATGCTA	54	-0.62	1
619	AAAACT	24	-1.88	1
620	ACTCTT	36	-1.49	1
621	CTTCAA	31	-1.38	1
622	GGGTCT	0	-3.52	0.00662815
623	CAGAGT	77	-0.16	1
624	AGTGAT	50	-1.35	1
625	GAAATG	33	-1.58	1
626	ATGGCA	130	1.25	1
627	GCAATA	36	-1.3	1
628	ATAGCA	54	-0.48	1
629	GCAAAT	34	-1.56	1
630	AATCAG	33	-1.59	1
631	CAGACA	51	-1.18	1
632	ACACCG	84	-0.42	1
633	CCGAAC	147	2.69	0.00662815
634	AACTTG	57	-1.39	1
635	TTGATA	104	0.66	1
636	ATACCA	58	-1.19	1
637	CCATTT	62	-0.62	1
638	TTTGGA	10	-2.18	0.874916
639	GGAGAC	133	2.6	1
640	GACGTG	143	2.92	0.0795379
641	GTGGTG	134	2.09	1
642	GTGGGC	133	1.91	1
643	GGCTGT	67	-0.34	1
644	TGTCTG	22	-1.67	1
645	CTGGCG	147	3.24	0.00662815
646	GCGATT	122	1.24	1
647	ATTCAC	34	-1.21	1
648	CACATA	81	0.32	1
649	ATAAAG	21	-1.83	1
650	AAGAGC	34	-1.47	1
651	AGCTGT	115	1.08	1
652	TGTAGA	50	-1.02	1
653	AGGTTC	100	0.15	1
654	CGTTTT	58	-0.51	1
655	TTTAAT	29	-1.1	1
656	AATCTG	83	0.55	1
657	TTCATG	109	1.3	1
658	ATGCGT	116	1.63	1
659	CGTGTC	109	0.96	1
660	GTCTCC	124	1.89	1
661	TCCATA	60	-1.22	1
662	ATAAAC	34	-1.24	1
663	AACAAC	140	2.65	0.298267
664	AACATT	70	-0.41	1
665	ATTGTG	116	1.71	1
666	GTGAAA	66	-0.29	1
667	AAATGT	57	-0.61	1
668	TGTACA	33	-0.64	1
669	ACAAAA	28	-1.76	1
670	AAAATT	10	-1.98	0.874916
671	CGTCAC	92	0.57	1
672	CACTTG	46	-0.83	1
673	TTGAAA	24	-1.69	1
674	AAAGCT	21	-1.51	1
675	GCTGTT	25	-1.48	1
676	GTTAAT	24	-1.74	1
677	AATAAT	27	-1.33	1
678	AACCTT	18	-2.09	1
679	CTTGTA	24	-1.56	1
680	GTACTT	24	-1.79	1
681	CTTAGG	10	-2.16	0.874916
682	AGGTTT	62	-0.09	1
683	TTTGGC	71	0.68	1
684	GAGATG	66	0.37	1
685	ATGAAG	58	-0.35	1
686	AAGTAC	73	-0.28	1
687	TACTTT	147	2.72	0.00662815
688	TCTGTA	41	-1.63	1
689	GTACAG	64	-0.4	1
690	CAGGTT	56	-0.91	1
691	GTTCCC	141	2.17	0.198845
692	CCCAGA	71	-0.09	1
693	GATGAT	0	-2.44	0.00662815
694	CGGAAT	132	2.07	1
695	AATTTT	22	-1.77	1
696	TTTATT	25	-1.21	1
697	ATTTAC	123	1.69	1
698	TACTTG	66	-0.18	1
699	TTGGAA	14	-2.28	1
700	CTAATG	52	-0.76	1
701	ATGCAT	82	-0.05	1
702	CATGAT	26	-1.7	1
703	GGCGAT	116	1.52	1
704	GATCCA	25	-1.67	1
705	CCAGAA	29	-1.67	1
706	AGCCCC	141	2.7	0.198845
707	CCCCCT	113	1.09	1
708	CCTATT	24	-1.7	1
709	ATTCCC	111	1.2	1
710	CCCTTA	64	-0.92	1
711	TTAGGC	18	-2	1
712	GGCGGT	73	-0.3	1
713	GGTGCA	116	0.92	1
714	GCAGAA	45	-1.42	1
715	GAATCA	25	-1.82	1
716	TCACAT	64	-1.09	1
717	CATCTT	29	-1.25	1
718	CTTTAT	34	-0.91	1
719	TATGAA	43	-1.42	1
720	GTAATA	36	-1.25	1
721	ATACAG	34	-1.34	1
722	CAGAAA	25	-1.83	1
723	GGCTGC	143	2.83	0.0795379
724	TGCTTT	133	1.96	1
725	TTTACT	5	-2.51	0.125935
726	GTAATG	21	-1.81	1
727	ATGCAC	137	2.17	0.874916
728	TTGATG	53	-0.79	1
729	CATAAA	27	-1.57	1
730	AACTCC	135	2.2	1
731	TCCAGT	70	-0.73	1
732	AGTATC	81	-0.49	1
733	ATCTGC	135	1.95	1
734	TGCAGG	107	0.97	1
735	GTGGAA	53	-0.64	1
736	GAAGTG	16	-1.73	1
737	GAATTT	24	-1.83	1
738	TTTATG	53	-0.54	1
739	ATGTTC	142	2.25	0.125935
740	TTCTCC	145	2.77	0.0265126
741	TCCTAT	139	2.75	0.437458
742	TATGGA	0	-3.1	0.00662815
743	AACTTT	12	-2	1
744	GGCTAT	42	-1.16	1
745	GGATTT	13	-1.82	1
746	TTTTCA	36	-1.47	1
747	CATCAG	45	-1.57	1
748	CAGTTA	40	-1.25	1
749	TTAAAA	30	-1.49	1
750	AAACCT	27	-1.69	1
751	CCTCTT	48	-1.39	1
752	AAAGCC	51	-0.67	1
753	GCCATT	131	2.01	1
754	ATTGAG	78	0.73	1
755	CCATCT	81	-0.91	1
756	TCTATG	71	-0.06	1
757	ATGTTT	46	-0.71	1
758	ATGAAT	58	-0.53	1
759	AATATT	28	-1.58	1
760	ATTGCA	41	-1.18	1
761	GCACCT	90	0.26	1
762	CCAGAG	72	-0.1	1
763	AGAACA	31	-1.62	1
764	ACAGAC	135	2.29	1
765	CCTGTC	81	0.42	1
766	GTCACA	13	-1.93	1
767	ACAAAT	27	-1.37	1
768	AATGTT	15	-2.6	1
769	GTTATT	24	-1.92	1
770	ATTACT	24	-1.72	1
771	ACTCCG	101	0.61	1
772	CCGCAA	62	-1.19	1
773	CGAGTA	42	-0.72	1
774	GAATAC	121	1.09	1
775	TACCCG	147	4.01	0.00662815
776	CCGGCA	84	-0.22	1
777	GCATTC	98	0.59	1
778	TTCTTA	41	-1.35	1
779	TTATCC	65	-0.96	1
780	TCCCCT	72	0.09	1
781	CCTGAA	39	-1.5	1
782	GTTAGC	61	-1.31	1
783	ATTGGG	84	1.14	1
784	GGGGTT	17	-1.77	1
785	GCCAGC	141	2.78	0.198845
786	AGCCAT	84	0.09	1
787	CATGCA	46	-0.66	1
788	GCAACT	53	-1.29	1
789	ACTGTG	129	1.87	1
790	GTGCAA	44	-1.14	1
791	CAACTT	46	-1.36	1
792	AAACTC	5	-3.13	0.125935
793	AAGCCC	109	1.09	1
794	CCCCGG	106	1.16	1
795	AGGTTG	129	1.38	1
796	AGAATG	29	-1.78	1
797	ATGAAA	27	-1.54	1
798	GAGTAT	27	-1.33	1
799	TATAAA	28	-1.73	1
800	AAAAAT	30	-1.67	1
801	AATATG	35	-0.89	1
802	ATGAGT	56	-0.73	1
803	AGTACA	38	-1.47	1
804	ACATGG	76	-0.05	1
805	TGGATA	71	-0.08	1
806	ATAGAA	23	-1.93	1
807	GAAAAA	14	-2.1	1
808	GATTAT	14	-2.01	1
809	TATTTA	62	-0.91	1
810	TTAAGA	32	-1.57	1
811	AGAAAC	46	-1.19	1
812	CTTATT	13	-1.72	1
813	ATTAAT	22	-2.05	1
814	AATCCA	53	-1.21	1
815	CCAAAA	18	-2.11	1
816	AAAATG	25	-1.79	1
817	ATGACA	44	-1.17	1
818	AAAAGG	24	-1.69	1
819	GATAAT	24	-1.86	1
820	AATAAG	26	-1.39	1
821	AAGGGA	19	-1.74	1
822	GGAAGT	40	-1.36	1
823	AGTAGT	56	-1.29	1
824	AGTATA	24	-1.82	1
825	CCAAGT	96	0.63	1
826	AGTGAA	8	-2.48	0.437458
827	TCAAAT	25	-1.68	1
828	AATTCT	27	-1.63	1
829	TCTAGT	3	-3.8	0.0463971
830	AGTGCA	77	-0.66	1
831	GCATTA	26	-1.38	1
832	TTAGAA	40	-1.47	1
833	CTTGAA	24	-1.61	1
834	AGGACA	32	-1.54	1
835	ACAACA	43	-1.55	1
836	ACATAC	100	0.75	1
837	TACGAT	119	1.53	1
838	GATATT	24	-1.59	1
839	ATTCAT	35	-1.28	1
840	CATCAC	76	0.36	1
841	CACAGA	14	-2.06	1
842	AAATAT	19	-1.51	1
843	GAAGCT	17	-1.65	1
844	GCTATT	8	-2.13	0.437458
845	ATTTCA	37	-1.4	1
846	AATGAG	34	-0.98	1
847	TATGGT	8	-1.74	0.437458
848	GGTGAT	64	-0.14	1
849	GATAAG	16	-1.48	1
850	AAGGAA	5	-2.42	0.125935
851	GGCCGG	131	2.15	1
852	CGGGTC	104	1.11	1
853	GTCATA	55	-1.11	1
854	CCAGTT	50	-1.24	1
855	GTTTTA	27	-1.42	1
856	TTAAAG	24	-1.95	1
857	AAGGTG	82	0.75	1
858	GTGTTG	87	0.51	1
859	TTGGAC	60	-0.06	1
860	CAAAAT	24	-1.92	1
861	AATTAT	24	-1.9	1
862	TATTCA	43	-1.13	1
863	TCAGAG	72	-0.42	1
864	GTATTT	26	-1.31	1
865	TTTTTA	48	-0.95	1
866	TTACCT	38	-1.41	1
867	CCTAAA	16	-2.11	1
868	AAAAGT	27	-1.58	1
869	AGTGAC	87	0.52	1
870	GACTCC	128	1.58	1
871	TCCACA	84	0.26	1
872	CCGCTG	141	3.1	0.198845
873	GATGTT	17	-1.89	1
874	GTTCTC	39	-1.32	1
875	CCCCCC	125	1.9	1
876	CCCATT	17	-2	1
877	CACAGC	128	1.71	1
878	AGCCTG	140	2.94	0.298267
879	CAGATA	55	-1.26	1
880	ATAGTA	24	-1.74	1
881	GAGAAT	14	-1.62	1
882	ATGCCA	85	0.61	1
883	CATTTA	31	-1.36	1
884	TTACCG	73	-0.19	1
885	CCGAAG	19	-1.56	1
886	ACCTCT	69	-0.76	1
887	AGGCCA	78	-0.52	1
888	CATGAA	43	-1.4	1
889	TCATCG	69	-0.73	1
890	TCGGAT	127	1.16	1
891	ATGCCC	144	2.68	0.0463971
892	CCCAAA	42	-1.33	1
893	AAACAT	31	-1.53	1
894	CATCCA	40	-1.3	1
895	CCAAGC	70	-0.62	1
896	ATTTTA	27	-1.38	1
897	AAAATA	27	-1.65	1
898	ATAAGC	68	-0.41	1
899	CAACAA	42	-1.56	1
900	AATAGG	18	-2.24	1
901	CGTAAA	17	-2.03	1
902	ATGGAA	45	-1.39	1
903	AAATCG	43	-1.02	1
904	TCGCCA	117	1.45	1
905	CATTTT	3	-3.73	0.0463971
906	TCAGAT	42	-1.43	1
907	GATGTG	96	1.06	1
908	GTGTTA	36	-1.29	1
909	TTAATA	57	-0.96	1
910	ATAATA	27	-1.64	1
911	ATACCT	31	-1.72	1
912	CCTGAT	64	-0.61	1
913	GATAAA	8	-2.46	0.437458
914	CCCTTC	138	2.36	0.623047
915	TTCGAA	124	1.28	1
916	GATTTA	41	-1.4	1
917	TTAAAC	25	-1.74	1
918	AACACA	46	-0.73	1
919	AAAGGG	46	-0.98	1
920	GGGAGA	54	-1.08	1
921	AGACCT	25	-1.7	1
922	CCTCCC	99	0.7	1
923	ATCGAG	139	2.52	0.437458
924	GAGTTA	24	-1.74	1
925	TTAAGG	24	-1.61	1
926	TCTTGG	50	-0.97	1
927	TGGGAA	48	-1.29	1
928	AGACAT	35	-1.43	1
929	CATCCT	38	-1.32	1
930	CCTACT	49	-1.28	1
931	ACTGAC	47	-1.37	1
932	GACGTT	28	-1.27	1
933	GTTGCC	46	-0.77	1
934	GCCTGT	77	0.42	1
935	TGTAGT	57	-0.98	1
936	AGTCTC	69	-0.42	1
937	CTCCGA	111	1.07	1
938	CGAAAG	53	-0.53	1
939	GTGGCT	85	0.78	1
940	GCTTTT	27	-1.56	1
941	TTTGCA	118	1	1
942	GCACAA	24	-1.83	1
943	CAAAAA	23	-1.94	1
944	GACTAC	130	1.92	1
945	TACACC	126	1.71	1
946	ACCATA	34	-1.54	1
947	GTTTGC	71	-0.13	1
948	TGCAAA	71	-0.58	1
949	AAAGCA	14	-2.02	1
950	GAAACT	5	-2.84	0.125935
951	ACTACA	46	-1.49	1
952	TTCAAA	23	-1.91	1
953	CTCAGC	142	2.81	0.125935
954	AAGAGT	54	-1.29	1
955	AGTGGT	41	-1.48	1
956	GGTCTT	20	-1.58	1
957	CTTGAT	25	-1.61	1
958	GATCCT	3	-2.49	0.0463971
959	CCTTTT	71	-0.76	1
960	TTTCTA	56	-0.49	1
961	AACATA	49	-1.05	1
962	AACAGC	133	1.97	1
963	ATGTCA	84	0.44	1
964	TTCAGA	26	-1.69	1
965	AAGAAG	49	-0.8	1
966	AAAGAT	24	-1.93	1
967	GATCAT	35	-1.23	1
968	GGATAC	44	-1.09	1
969	TACAGA	36	-0.85	1
970	AGAAAT	29	-1.44	1
971	AATCTA	5	-3.02	0.125935
972	CTAAGC	79	-0.3	1
973	AGCACG	125	1.21	1
974	ACGTCA	70	-0.54	1
975	TCAAGT	30	-1.61	1
976	GAGATT	15	-1.84	1
977	TTAGAG	25	-1.76	1
978	GAGCAT	145	2.88	0.0265126
979	GATCAA	29	-1.6	1
980	CCTTAC	79	-0.15	1
981	TACCCA	76	-0.44	1
982	CCAGGA	9	-1.72	0.623047
983	GGACAT	24	-1.62	1
984	CATTCA	52	-1.3	1
985	TCAGGG	62	-0.54	1
986	TCTGCA	58	-1.17	1
987	GCAGGA	51	-0.8	1
988	GGATCT	23	-1.68	1
989	TCTGAT	58	-0.71	1
990	GATGCA	25	-1.55	1
991	GCAACA	27	-1.47	1
992	TGGGCT	130	1.48	1
993	GCTGAA	8	-2.44	0.437458
994	ACAGTC	64	-0.34	1
995	GTCCAG	140	3.24	0.298267
996	CAGATG	140	2.43	0.298267
997	ATGGTA	111	1.14	1
998	GTAAAC	24	-1.56	1
999	AGCTTG	132	1.94	1
1000	CCTGAC	137	2.06	0.874916
1001	CTGATA	22	-1.18	1
1002	ATAACA	43	-1.24	1
1003	ACAGCC	126	1.4	1
1004	GCCACA	134	2.5	1
1005	ACAATA	48	-1.05	1
1006	ATAGTG	67	-0.03	1
1007	GTGATT	47	-1.39	1
1008	TCAGAC	81	0.63	1
1009	AGGAAG	40	-0.74	1
1010	AAGAAT	0	-2.93	0.00662815
1011	CTGTCG	137	2.55	0.874916
1012	TCGCTT	53	-0.33	1
1013	GATAGT	25	-1.72	1
1014	AGTGTT	59	-1.2	1
1015	AACTCA	69	-0.91	1
1016	TCAGCA	83	-0.61	1
1017	GCAAAC	54	-0.79	1
1018	AACAGT	69	-0.91	1
1019	AGTTTA	20	-1.9	1
1020	TTAAAT	49	-1.31	1
1021	AATACA	43	-1.19	1
1022	ACAAAG	10	-2.35	0.874916
1023	ATCTTT	116	1.57	1
1024	GCAAGT	60	-1.35	1
1025	AATCCT	61	-0.48	1
1026	CCTGTT	18	-1.88	1
1027	GTTGTC	65	-0.53	1
1028	GTCAGC	130	1.99	1
1029	AGCCTA	71	-0.07	1
1030	CTAACA	50	-1.08	1
1031	AAGCTT	5	-2.92	0.125935
1032	CTTTCA	27	-1.13	1
1033	AATAAA	24	-1.89	1
1034	AAACTG	18	-1.59	1
1035	ATAACT	78	-0.31	1
1036	ACTGAT	51	-0.98	1
1037	AGTTTT	47	-1.13	1
1038	AAGCCT	19	-1.23	1
1039	CCTTCA	82	-0.46	1
1040	CTGTCT	76	-0.51	1
1041	GACTCG	98	0.99	1
1042	TCGAAT	14	-2.23	1
1043	AATTTC	17	-1.44	1
1044	GATAGG	12	-2.15	1
1045	CCTAGT	33	-1.61	1
1046	AGTTCC	77	-0.6	1
1047	TCCAAT	66	-0.78	1
1048	GATACT	20	-1.75	1
1049	ACTAAA	24	-1.88	1
1050	CTGTTT	54	-0.41	1
1051	TTTAGT	45	-1.32	1
1052	AGTAGC	66	-0.63	1
1053	AGCAAT	68	-0.57	1
1054	AAATTG	24	-1.65	1
1055	TTGTCC	78	-0.93	1
1056	TCCCAA	84	-0.69	1
1057	CAAGGT	21	-1.95	1
1058	GGTCCT	13	-1.13	1
1059	AATGCA	21	-2.22	1
1060	TCACAG	67	-1.12	1
1061	TCAGGT	69	-0.77	1
1062	TCTAAT	38	-1.54	1
1063	AATAGA	25	-1.71	1
1064	AGATTA	24	-1.86	1
1065	TCCCAT	69	-0.8	1
1066	CATAAT	25	-1.85	1
1067	AATGGA	31	-1.59	1
1068	GGAAAT	24	-1.52	1
1069	TCATAT	58	-0.64	1
1070	TATACT	25	-1.75	1
1071	ACTTCA	43	-1.52	1
1072	GATCTT	25	-1.6	1
1073	CTTAAT	27	-1.57	1
1074	AAGGTA	66	-0.83	1
1075	GTATCC	82	0.17	1
1076	TCCCGA	114	1.43	1
1077	ATCGTC	126	1.72	1
1078	GTCTCA	56	-0.78	1
1079	TCAACA	40	-1.58	1
1080	ATATCT	29	-1.59	1
1081	CCTAAC	71	-0.12	1
1082	AAGTTA	24	-1.77	1
1083	TCCCGT	24	-1.21	1
1084	CGTGAT	17	-1.98	1
1085	AGCTTC	109	1.59	1
1086	TTCGTT	92	1.34	1
1087	TTAGCA	27	-1.44	1
1088	GCAAAG	16	-1.84	1
1089	AAGTCT	26	-1.61	1
1090	AAGTTG	53	-0.47	1
1091	CATTAT	35	-1.54	1
1092	TATCCT	5	-2.8	0.125935
1093	ATCATT	115	1.5	1
1094	GATCCC	50	-1.11	1
1095	CCCAAC	133	2.04	1
1096	GTTTCA	24	-1.96	1
1097	GCAAGG	28	-1.31	1
1098	CTGTCC	90	0.21	1
1099	AGCATC	92	0.07	1
1100	CCTATC	115	0.89	1
1101	ATCAAG	82	0.83	1
1102	TTATCT	28	-1.39	1
1103	AATTCA	40	-1.55	1
1104	TTGAGT	50	-0.56	1
1105	AGTCGT	25	-1.61	1
1106	ATCTTC	133	1.71	1
1107	TTCTCA	43	-1.35	1
1108	CCTAAT	22	-1.76	1
1109	TTATAC	65	-0.51	1
1110	TACCGT	96	0.41	1
1111	GGGATG	112	1.18	1
1112	TCTTCC	80	0.18	1
1113	CCTAAG	0	-3	0.00662815
1114	GGAATG	17	-1.95	1
1115	TCCGAT	25	-1.7	1
1116	TCAATG	58	-0.98	1
1117	GATATG	62	-0.81	1
1118	TTGAGC	141	2.08	0.198845
1119	AGCCGT	111	1.23	1
1120	GAGTCT	16	-2.06	1
1121	ACTAAT	24	-1.78	1
1122	TTGTCA	28	-1.8	1
1123	TATGAT	60	-0.55	1
1124	AATATC	40	-0.82	1
1125	TCTTTA	57	-1.25	1
1126	TTAGAT	30	-1.39	1
1127	AACAAT	56	-0.76	1
1128	AATAGT	48	-1.38	1
1129	AGTTCG	73	0.05	1
1130	TCGGCA	111	1.17	1
1131	AGCAGT	69	-0.79	1
1132	AGTCCT	67	-1.23	1
1133	ACTGTC	135	1.88	1
1134	GTCAAT	81	-0.37	1
1135	ACTACT	38	-1.47	1
1136	ACTACC	79	0.4	1
1137	ACCAAC	134	1.91	1
1138	AACGCA	125	1.42	1
1139	GCAGCG	146	2.71	0.0132563
1140	GCGGAA	131	1.26	1
1141	GGTACT	20	-1.42	1
1142	ACTAAG	1	-3.36	0.0132563
1143	AACATG	71	0.32	1
1144	ATGCTG	129	2.16	1
1145	GACTCT	76	0.44	1
1146	AAACAG	22	-1.73	1
1147	GAATGG	33	-1.08	1
1148	TGGCTC	146	2.54	0.0132563
1149	CTCCCA	85	0.7	1
1150	CCAAAT	25	-1.8	1
1151	GTCCAA	47	-0.75	1
1152	CAAGGA	48	-1.33	1
1153	TCATCA	63	-1.26	1
1154	TCAGTG	94	0.69	1
1155	GTGACT	94	0.54	1
1156	AATATA	41	-1.37	1
1157	ACACAT	58	-1.34	1
1158	CATCGC	100	0.86	1
1159	TCCTCA	73	-0.22	1
1160	TCAAAC	21	-2.03	1
1161	AACTCG	119	1.89	1
1162	TCGGTA	77	-0.25	1
1163	GTAAAT	27	-1.44	1
1164	TTTACA	24	-1.78	1
1165	ATTGAC	83	0.22	1
1166	GACATT	79	0.33	1
1167	TCAATA	27	-1.48	1
1168	GTACTC	126	1.36	1
1169	CTCAAA	17	-1.89	1
1170	AAATCA	24	-1.76	1
1171	TCAATT	46	-1.42	1
1172	TTAAGT	55	-1.41	1
1173	AGTAAA	25	-1.64	1
1174	GACCTT	79	0.25	1
1175	TTGTTT	21	-1.39	1
1176	TCTAAA	24	-1.75	1
1177	TCAGAA	54	-1.18	1
1178	CTCTAC	140	2.26	0.298267
1179	TACACA	116	1.13	1
1180	AATGAT	12	-2.32	1
1181	TATTCT	45	-1.12	1
1182	CCACCT	63	-1.24	1
1183	AGTGTG	145	4.08	0.0265126
1184	GTGCAC	142	1.88	0.125935
1185	GATAGC	76	-0.39	1
1186	AGCACA	84	-0.52	1
1187	ACAGAT	57	-0.98	1
1188	GATGAC	24	-1.6	1
1189	AGAGTG	74	-0.9	1
1190	TTGGGA	13	-1.95	1
1191	GGAAAA	22	-1.92	1
1192	GATCTA	32	-1.4	1
1193	CTAAAC	121	1.29	1
1194	TGGCGT	65	-1.22	1
1195	CGTTCA	33	-1.43	1
1196	TCAAAA	60	-1.08	1
1197	CTTCTA	26	-1.7	1
1198	CTAAAT	24	-1.74	1
1199	AATTCC	120	1.23	1
1200	TCCCAG	131	2.11	1
1201	GTTCTT	27	-1.46	1
1202	CTTTTA	24	-1.92	1
1203	CCTGTA	36	-1.54	1
1204	GTAGTT	24	-2.03	1
1205	GTTAAA	24	-1.88	1
1206	AATAGC	79	-0.62	1
1207	TTACTC	63	-0.37	1
1208	GAAGGT	25	-1.5	1
1209	GGTGAA	1	-3.32	0.0132563
1210	GAACCA	21	-1.79	1
1211	GACATA	43	-0.8	1
1212	GACTAT	91	0.71	1
1213	TATGTC	97	0.92	1
1214	GTCTCT	147	1.58	0.00662815
1215	TCTGAA	24	-1.84	1
1216	CTCTTA	27	-1.32	1
1217	GAGGCT	117	1.5	1
1218	GCTGCT	54	-0.69	1
1219	GCTGGA	78	0.31	1
1220	GGAAGA	0	-2.71	0.00662815
1221	TTTCCA	71	-0.75	1
1222	CCAATG	17	-1.62	1
1223	ATGAAC	129	1.79	1
1224	AGTTTC	96	1.06	1
1225	AAAAAA	24	-1.95	1
1226	TTAGTA	24	-1.61	1
1227	GTAAGT	63	-1.04	1
1228	GAATCT	37	-1.51	1
1229	TCTAGC	79	-0.47	1
1230	AGCTCT	77	-0.13	1
1231	GAACAT	60	-1.04	1
1232	CATGTT	79	-0.04	1
1233	GGTAGC	63	-0.85	1
1234	AGCATA	68	-0.48	1
1235	ATATAT	39	-1.26	1
1236	TACGTT	114	1.08	1
1237	GTTATC	45	-0.76	1
1238	AAGCAA	62	-0.85	1
1239	CAAATA	37	-1.37	1
1240	ATATTC	58	-0.33	1
1241	TTCACT	100	1.02	1
1242	ACTGCA	25	-1.4	1
1243	GCACCC	132	1.86	1
1244	CCCATA	74	-0.12	1
1245	CTGGGA	67	0.6	1
1246	GGAATA	59	-0.9	1
1247	ATAGGA	48	-1.09	1
1248	AGTGAG	69	-0.25	1
1249	GAGGCC	139	2.31	0.437458
1250	GCCCGG	130	1.7	1
1251	CGGATG	124	1.43	1
1252	ATGGAC	123	1.4	1
1253	GACTCA	79	-0.17	1
1254	TTGCTG	130	1.47	1
1255	CTGACA	97	0.94	1
1256	ACACCT	58	-1.11	1
1257	CCTTGG	147	3.43	0.00662815
1258	AGAAGT	60	-1.28	1
1259	AGTGTA	34	-1.51	1
1260	GTAACT	17	-2.01	1
1261	TCACAC	80	-0.17	1
1262	CACATT	54	-0.91	1
1263	ATTATC	78	0.12	1
1264	ATCAAC	56	-0.06	1
1265	AACTAT	74	-0.21	1
1266	GTTAAC	84	-0.24	1
1267	TCCAAA	55	-1.08	1
1268	TCGATC	96	0.69	1
1269	ATCATA	29	-1.25	1
1270	AGCCAA	80	-0.38	1
1271	TCCTTT	107	1.01	1
1272	TTTCCT	25	-1.56	1
1273	AATACT	40	-1.38	1
1274	ACTCTG	73	-0.49	1
1275	CTGTTA	65	-0.6	1
1276	TCTGGG	91	0.37	1
1277	GGGGTA	88	0.28	1
1278	GTAATC	75	-0.05	1
1279	ATCAAA	42	-0.94	1
1280	AAAGTG	16	-1.94	1
1281	GTGATA	85	0.76	1
1282	AACTCT	41	-1.25	1
1283	TCTTTG	26	-1.47	1
1284	TTGTTG	64	-0.71	1
1285	ACAACC	39	-0.86	1
1286	ACAGAG	62	-0.66	1
1287	AGTAGA	24	-1.72	1
1288	ATAAAA	33	-1.47	1
1289	AAACTT	24	-1.79	1
1290	CTTCTT	9	-2.25	0.623047
1291	CTTTCC	114	1.05	1
1292	TCCAGG	73	0.06	1
1293	CAGAAT	52	-0.91	1
1294	AACCCC	90	0.52	1
1295	CCCCTA	36	-1.63	1
1296	CTAGAC	82	-0.8	1
1297	TCTTCT	13	-3.04	1
1298	TCTGTG	96	0.57	1
1299	GTGAGT	84	-0.25	1
1300	AGTGGA	26	-1.85	1
1301	GGAGCT	81	0.12	1
1302	GAATAT	12	-2.11	1
1303	TATACA	29	-1.41	1
1304	TGCCAA	78	-0.14	1
1305	ATATCC	68	-0.23	1
1306	ACACAA	58	-1.24	1
1307	GAGTCA	140	2.29	0.298267
1308	TATCCA	50	-1.07	1
1309	CCAGTA	52	-1.36	1
1310	GTACGA	15	-2.23	1
1311	GATACA	50	-1.26	1
1312	AAGTCA	63	-1.09	1
1313	TCACCA	52	-1.38	1
1314	TCTAAC	53	-0.4	1
1315	AACTTA	57	-1.32	1
1316	GAAAGT	31	-1.54	1
1317	AGTTCT	45	-1.47	1
1318	TCACTA	58	-0.89	1
1319	AAAGTT	8	-2.68	0.437458
1320	GACACC	123	1.56	1
1321	ACCGAC	130	2.6	1
1322	GACACA	57	-1.03	1
1323	ACAGCA	43	-1.45	1
1324	AACATC	102	1.41	1
1325	CTAAAA	28	-1.25	1
1326	TTCAGT	85	0.43	1
1327	AGTATT	54	-1.22	1
1328	ATTTTC	138	2.74	0.623047
1329	TTCTTC	137	1.87	0.874916
1330	AAATAC	66	-0.3	1
1331	TACAAT	135	1.73	1
1332	CAGTCT	38	-1.62	1
1333	AGTCTA	25	-1.53	1
1334	CTAATT	31	-1.55	1
1335	ATTAAA	14	-2.05	1
1336	CATTCT	45	-1.41	1
1337	GGTTCA	42	-1.56	1
1338	GAACAC	47	-0.8	1
1339	CACTTA	39	-0.86	1
1340	ACTCAA	41	-1.59	1
1341	TTTAAC	93	0.55	1
1342	AACAAA	27	-1.6	1
1343	AAAGTA	18	-2.2	1
1344	GTAGAC	112	0.9	1
1345	ATTTTG	26	-1.41	1
1346	TTGAAT	25	-1.73	1
1347	CCAAAG	16	-2.37	1
1348	CTGCGT	91	0.11	1
1349	CGTATG	137	2.4	0.874916
1350	CTCTCG	82	0.36	1
1351	TCGGAG	142	2.36	0.125935
1352	GTAAAA	24	-1.82	1
1353	AATTTG	43	-1.46	1
1354	ATTCAG	40	-1.42	1
1355	CAGCAT	40	-1.41	1
1356	CATTAC	121	1.52	1
1357	TACCTT	29	-1.66	1
1358	CTTGTT	8	-2.65	0.437458
1359	GTTGAA	7	-3.34	0.298267
1360	AGACTT	24	-1.8	1
1361	CTTACA	49	-1.07	1
1362	TCAGGC	139	1.88	0.437458
1363	GGCCAC	110	1.55	1
1364	CACATC	77	0.61	1
1365	ATCACC	137	2.22	0.874916
1366	ACCAAG	69	0.13	1
1367	AAGGAG	92	0.58	1
1368	GACTTA	31	-1.55	1
1369	TTACCA	35	-1.47	1
1370	CCAACA	40	-1.6	1
1371	ACAATC	33	-1.76	1
1372	ATCTAT	119	1.62	1
1373	TATCAC	32	-1.54	1
1374	CACAAG	81	-0.6	1
1375	TATCTA	34	-1.32	1
1376	CAAACT	31	-1.52	1
1377	ACTCCC	143	2.81	0.0795379
1378	CCCTTT	141	2.81	0.198845
1379	TACTCA	99	0.97	1
1380	ACTGTA	27	-1.35	1
1381	GAAATC	97	0.41	1
1382	ATCATG	89	0.24	1
1383	TCTTTT	30	-1.11	1
1384	TTTGTA	27	-1.6	1
1385	AACCAT	59	-0.21	1
1386	CATCAT	69	-0.76	1
1387	CATTTC	67	-0.38	1
1388	TTCATA	44	-1.06	1
1389	ATAGAT	44	-1.14	1
1390	CATCTA	24	-1.83	1
1391	GAAACA	56	-1.21	1
1392	CTTAGA	24	-1.93	1
1393	AGAGGT	38	-0.96	1
1394	GGTTTT	6	-2.38	0.198845
1395	CTAAGT	56	-1.21	1
1396	GAAATT	24	-1.92	1
1397	TATTTC	138	1.97	0.623047
1398	TTCCTG	142	2.55	0.125935
1399	CTGAAG	80	0.88	1
1400	AATCTT	25	-1.73	1
1401	GTGAGC	120	1.63	1
1402	TTATTC	51	-0.6	1
1403	GACGCT	65	-0.59	1
1404	GCTATG	78	0.66	1
1405	ATGGCT	106	0.87	1
1406	CATGCC	80	-0.32	1
1407	AGCATG	69	0.61	1
1408	ATGTCC	78	0.41	1
1409	GTAAGA	24	-1.73	1
1410	CTAGGA	24	-1.52	1
1411	GGACAA	19	-2.06	1
1412	GCAGAT	36	-1.28	1
1413	GATGGG	132	2.11	1
1414	GGGAAT	47	-1.14	1
1415	TTTGGT	3	-2.7	0.0463971
1416	TCAAGC	64	-0.94	1
1417	AGCCTT	77	-0.31	1
1418	CTTAAA	20	-1.88	1
1419	ATGCAA	45	-1.46	1
1420	TACCCT	147	2.62	0.00662815
1421	GTAACC	23	-1.75	1
1422	TCTCTA	34	-1.58	1
1423	CTACAA	43	-1.43	1
1424	CAACAT	47	-1.3	1
1425	TATCTT	27	-1.35	1
1426	TTATCA	53	-1.21	1
1427	GAATTA	24	-1.74	1
1428	TTATTA	25	-1.65	1
1429	GATTTG	24	-1.73	1
1430	TACCTC	139	2.27	0.437458
1431	CAGGTC	102	1.02	1
1432	GTCCTC	139	2.14	0.437458
1433	CTCTTT	147	3.34	0.00662815
1434	TTTATA	28	-1.41	1
1435	TATAAG	27	-1.26	1
1436	CTGGTG	99	0.97	1
1437	GTGTCA	94	0.83	1
1438	CAGCTA	81	-0.78	1
1439	CTAAAG	26	-1.29	1
1440	AAGGGG	124	2.1	1
1441	GGGATC	135	1.94	1
1442	ATCAGC	139	2.18	0.437458
1443	ATCTCA	73	-0.4	1
1444	TCACTC	146	3.2	0.0132563
1445	CATTCC	42	-1.42	1
1446	CCATTA	22	-1.79	1
1447	AAAACA	44	-1.52	1
1448	AATTTA	25	-1.54	1
1449	TTTAGA	24	-1.75	1
1450	AGTTAC	124	1.53	1
1451	ATGAGG	73	-0.07	1
1452	GATTCA	36	-1.41	1
1453	CAAATG	46	-1.32	1
1454	AATGGC	82	0.18	1
1455	GCAGCT	38	-1.01	1
1456	GCTTTA	25	-1.79	1
1457	CACGTG	146	2.64	0.0132563
1458	GTGCTG	96	0.73	1
1459	CTGCTT	147	3.75	0.00662815
1460	AAATGC	61	-0.42	1
1461	TGCGGA	129	1.7	1
1462	TCTTTC	83	0.36	1
1463	CAAATT	75	-0.14	1
1464	AACCTA	94	0.58	1
1465	CTACCA	27	-1.37	1
1466	CCAGCA	67	-1.13	1
1467	ATATGG	54	-0.78	1
1468	ATTTAT	24	-1.53	1
1469	TATACC	114	1.4	1
1470	ACCAGG	81	-0.14	1
1471	ATACAA	25	-1.6	1
1472	CAATCT	42	-1.48	1
1473	CAGGCA	57	-0.56	1
1474	CCACTA	57	-0.92	1
1475	CTAACT	46	-1.24	1
1476	ACTAGG	32	-1.36	1
1477	AGGTCA	54	-1.18	1
1478	ATATCA	64	-1.2	1
1479	CTTAAG	39	-0.94	1
1480	CATGGT	86	0.01	1
1481	GGTTTC	102	0.85	1
1482	ATGCAG	62	-0.47	1
1483	CAAGTA	62	-0.92	1
1484	TCTGTC	144	2.46	0.0463971
1485	TACAAA	44	-0.72	1
1486	ATTCAA	24	-1.87	1
1487	CCATAT	25	-1.64	1
1488	TATAGT	21	-1.84	1
1489	AGTTGG	72	-0.07	1
1490	TGGGAT	5	-2.44	0.125935
1491	ACAATT	64	-0.65	1
1492	CAATCA	49	-1.34	1
1493	CCTTGC	126	1.93	1
1494	TGCTTA	27	-1.34	1
1495	AAGACA	10	-2.43	0.874916
1496	ACATTG	42	-1.35	1
1497	AAGCTA	8	-2.05	0.437458
1498	CTACTT	24	-1.63	1
1499	TTTTAT	53	-0.96	1
1500	TTGACT	8	-2.99	0.437458
1501	GCACAG	40	-1	1
1502	GATACC	45	-1.5	1
1503	ACCGAA	136	2.19	1
1504	TCTTAT	18	-1.87	1
1505	TATCTC	87	0.6	1
1506	CTCCCT	66	-0.61	1
1507	AACTGC	116	1.43	1
1508	CTCTCC	86	0.27	1
1509	TCCTTC	130	1.96	1
1510	TTCCCT	96	0.76	1
1511	CCTACA	21	-1.92	1
1512	TGGAAG	127	1.83	1
1513	AAGACT	8	-1.97	0.437458
1514	ACTAAC	84	0.17	1
1515	AACACC	139	1.89	0.437458
1516	ACCTTC	132	1.82	1
1517	TTCATT	69	-0.23	1
1518	CATGTC	54	-0.7	1
1519	GTCAAG	66	0.45	1
1520	GAGATC	132	2.01	1
1521	ATCGGG	81	1.09	1
1522	CAATCG	60	-0.77	1
1523	TCGAAA	23	-1.8	1
1524	TTAGAC	41	-0.92	1
1525	GACCAC	118	1.7	1
1526	AAAGGA	12	-2.29	1
1527	TTGGTT	61	-0.25	1
1528	GTTACA	27	-1.48	1
1529	ACATTT	27	-1.14	1
1530	CAATTC	124	1.99	1
1531	TATAGA	22	-1.67	1
1532	AACCCA	27	-1.63	1
1533	TGCAAT	39	-0.73	1
1534	AAACGT	21	-1.47	1
1535	CGTGCC	133	1.94	1
1536	GCCAAG	101	1.02	1
1537	ATCTCT	131	1.52	1
1538	TCATTT	47	-1.45	1
1539	TTTAAA	27	-1.46	1
1540	AAAAGC	30	-1.63	1
1541	TCAAGA	13	-2.19	1
1542	TTCCCA	133	1.47	1
1543	GTATTG	55	-0.7	1
1544	AACACG	131	1.94	1
1545	ACGAAA	35	-0.98	1
1546	AAATCC	50	-0.97	1
1547	AAAAGA	24	-1.82	1
1548	AGAGAC	15	-2	1
1549	CACGCC	139	2.72	0.437458
1550	GCCACC	139	2.27	0.437458
1551	TTTCAC	54	-0.58	1
1552	AAGATA	15	-2.16	1
1553	ATAGTT	23	-1.99	1
1554	GTTAGG	11	-2.31	1
1555	AGGTTA	32	-1.22	1
1556	TTACTA	51	-1.25	1
1557	CCAGCC	117	1.07	1
1558	CCCACT	116	0.94	1
1559	ACAAGA	30	-1.61	1
1560	CCTCAT	50	-1.43	1
1561	CATCTC	66	-0.62	1
1562	CGGAAG	83	0.57	1
1563	TCTGCG	66	-0.56	1
1564	GCGCCA	126	2.38	1
1565	AGGAAT	25	-1.31	1
1566	TTACTT	45	-1.22	1
1567	CTTCAC	77	-0.29	1
1568	CACTGG	140	1.95	0.298267
1569	TGGACT	20	-2.88	1
1570	AGAACT	39	-1.33	1
1571	ACTATA	37	-1.28	1
1572	ATACAT	46	-1.22	1
1573	GATTGT	90	0.18	1
1574	TGTTTG	59	-1.04	1
1575	TTGGAT	23	-1.57	1
1576	GATAGA	19	-2.03	1
1577	TTCGAC	79	0.37	1
1578	GACGAT	10	-2.21	0.874916
1579	CACGCA	136	2.07	1
1580	CCCACA	105	1.05	1
1581	ACAGTT	8	-2.11	0.437458
1582	TGTCCT	83	-0.25	1
1583	GCAAGA	24	-1.63	1
1584	AGTCCA	45	-1.37	1
1585	GATTCC	40	-0.92	1
1586	GCAAAA	15	-2.06	1
1587	CACTGT	37	-1.38	1
1588	TGTGCA	56	-1.02	1
1589	GCACGA	34	-1.65	1
1590	CGACCA	23	-1.62	1
1591	CCATAC	85	0.28	1
1592	TACACT	122	1.26	1
1593	ACTGCT	42	-1.46	1
1594	GCTCCA	6	-2.01	0.198845
1595	AAACGA	22	-1.73	1
1596	CGACGA	0	-2.81	0.00662815
1597	AGTGCC	132	2.46	1
1598	GCCGCC	147	2.87	0.00662815
1599	GCCTGG	72	-0.76	1
1600	TGGAAA	33	-0.94	1
1601	AAATTT	23	-1.8	1
1602	CCTCGG	129	1.69	1
1603	ATGGTT	26	-1.81	1
1604	TCAGCG	94	0.74	1
1605	GCGGGC	144	3.44	0.0463971
1606	GGCTTA	66	-0.55	1
1607	TTATAT	64	-0.91	1
1608	GTCACC	130	1.81	1
1609	ACCCCA	21	-1.61	1
1610	CCAGCG	147	3.3	0.00662815
1611	GCGTAT	19	-1.37	1
1612	GGAATC	30	-1.02	1
1613	GTGCGG	118	1.65	1
1614	CGGTCC	54	-0.89	1
1615	ATTGAA	23	-1.88	1
1616	AAGCGT	129	1.56	1
1617	CGTCCG	141	2.72	0.198845
1618	CCGCTC	142	3.41	0.125935
1619	CTCATT	91	0.3	1
1620	ATTAGT	46	-1.44	1
1621	GACAAT	112	1.09	1
1622	GAATGA	99	0.9	1
1623	GCTGCG	110	1.28	1
1624	GCGGTT	15	-1.63	1
1625	GTTGTG	21	-1.78	1
1626	GTGGCA	137	3.87	0.874916
1627	GCAATG	30	-1.34	1
1628	CTGATG	105	1.31	1
1629	ATGCTC	141	2.13	0.198845
1630	CTCGGA	147	2.72	0.00662815
1631	GGAGTC	106	0.83	1
1632	GTCGGG	133	1.78	1
1633	GGGCTG	139	2.75	0.437458
1634	CTGATC	124	1.66	1
1635	ATCGAA	115	1.41	1
1636	CTGTGG	71	-0.04	1
1637	TGGGTG	130	1.99	1
1638	GTGTGG	132	2.55	1
1639	TGGTGT	80	0.11	1
1640	TGTTAT	61	0.07	1
1641	TCCACG	136	2.49	1
1642	ACGACA	73	0.04	1
1643	GCCTCA	68	-0.05	1
1644	CTGCTC	142	2.51	0.125935
1645	CGAAAA	12	-1.96	1
1646	TGCTGC	145	2.44	0.0265126
1647	TGCCTA	52	-0.8	1
1648	CTTCTC	79	0.02	1
1649	CTCCAC	143	2.78	0.0795379
1650	CACCCT	100	0.88	1
1651	CCTTTC	70	-0.35	1
1652	TTCGTC	140	2.48	0.298267
1653	GTCTTT	124	1.98	1
1654	GGTCAG	86	0.24	1
1655	CAGTAC	134	1.59	1
1656	TGGTTT	98	0.56	1
1657	GTCACG	93	1.16	1
1658	GTTCCA	27	-1.95	1
1659	CCAGAT	45	-1.29	1
1660	TCAGTT	50	-1.46	1
1661	GTTTTG	10	-2.07	0.874916
1662	AAAAAG	11	-1.8	1
1663	ACTCAT	11	-3.26	1
1664	TCTATT	20	-1.73	1
1665	ATTGTT	42	-1.46	1
1666	GTTCTG	84	0.23	1
1667	ACCGCC	89	0.11	1
1668	GATTTT	24	-1.59	1
1669	TATGCC	115	1.48	1
1670	GCCTTC	143	2.59	0.0795379
1671	AGGATA	46	-1.17	1
1672	ATATTG	45	-0.92	1
1673	TTGTGT	20	-1.46	1
1674	AGAATA	28	-1.18	1
1675	TATTTG	25	-1.37	1
1676	AGTCCG	97	0.97	1
1677	CCGGTT	134	0.86	1
1678	GAGAGT	58	-0.96	1
1679	TACATT	68	-0.11	1
1680	GCAGTT	27	-1.31	1
1681	CTCACC	127	1.62	1
1682	TGCCAG	128	1.63	1
1683	GGCTCT	102	0.76	1
1684	CTTAGT	20	-1.84	1
1685	GACTTT	77	0.43	1
1686	TTTGAT	14	-2.16	1
1687	GGTCGA	29	-1.12	1
1688	AAGGCA	37	-1.32	1
1689	GCATAC	100	0.85	1
1690	CTTGCT	30	-1.57	1
1691	GCTGGC	121	1.46	1
1692	GGCTCC	139	2.3	0.437458
1693	ATTGTA	53	-0.47	1
1694	GTATCT	63	-0.85	1
1695	ACTGTT	19	-2.15	1
1696	CACACA	88	0.61	1
1697	GCATTG	28	-1.06	1
1698	CGAATT	55	-0.45	1
1699	GTCTAT	120	1.78	1
1700	CACCCC	129	2.08	1
1701	GCTGTC	144	2.41	0.0463971
1702	AGGACT	47	-1.39	1
1703	CTGCCT	133	2.47	1
1704	CCTGCC	89	0.66	1
1705	TGGCAT	135	2.13	1
1706	CATCGA	27	-1.72	1
1707	GATTGG	22	-1.59	1
1708	TGGACC	74	-0.74	1
1709	ACCATC	138	2.29	0.623047
1710	CTGCAT	74	-0.53	1
1711	TCTTAC	34	-1.04	1
1712	TACATG	136	2.41	1
1713	CACCTT	136	1.64	1
1714	CTTCAT	18	-1.73	1
1715	CATGCT	30	-1.71	1
1716	GGCCTA	29	-1.57	1
1717	CTACAG	48	-0.97	1
1718	ATGTGC	73	0.92	1
1719	TGCACA	142	2.54	0.125935
1720	ACAGGC	135	1.83	1
1721	GGCTAC	117	1.38	1
1722	GGCTTT	67	-0.25	1
1723	GAATTG	16	-2.05	1
1724	TTGGAG	33	-1.03	1
1725	GAGGTG	111	1.48	1
1726	CCAGAC	142	2.43	0.125935
1727	TATGAC	92	1	1
1728	GTGTTT	95	0.41	1
1729	TTTGTG	138	2.39	0.623047
1730	GTGAAT	34	-1.11	1
1731	CTGGCA	122	1.56	1
1732	ATCGCT	135	2.22	1
1733	GCCATG	127	1.56	1
1734	ATGACG	142	2.95	0.125935
1735	ACGATG	123	1.33	1
1736	ATGGGC	62	-0.2	1
1737	GGCAAA	64	-0.36	1
1738	ATTGGT	73	-0.56	1
1739	CAACTA	28	-1.6	1
1740	GACCCA	108	0.99	1
1741	GTTATA	25	-1.57	1
1742	ATTGCC	69	1.01	1
1743	GCCCTA	125	1.81	1
1744	ACTCAC	66	-0.09	1
1745	GCACCA	61	-1.01	1
1746	GTGTCT	127	1.39	1
1747	GGGGGA	129	1.48	1
1748	GTCATC	116	1.61	1
1749	ATCCTC	135	2.05	1
1750	CTCAAT	128	1.47	1
1751	GTTGAG	5	-2.59	0.125935
1752	GCACTG	120	1.15	1
1753	CGATTT	26	-1.39	1
1754	CCACCC	112	1.39	1
1755	CCCGCA	146	3.23	0.0132563
1756	AACTTC	78	-0.3	1
1757	CTGTAT	137	2.17	0.874916
1758	TATCAT	34	-1.11	1
1759	CTAGCA	29	-1.67	1
1760	GCAGCA	51	-0.86	1
1761	GTCTGA	127	1.83	1
1762	ATGGGG	141	2.17	0.198845
1763	GCTCAT	8	-2.84	0.437458
1764	GGATTA	25	-1.72	1
1765	TTAGTG	68	-0.6	1
1766	TTTGCT	68	-0.61	1
1767	TTTGAA	23	-1.69	1
1768	ACCTTG	74	-0.44	1
1769	GGAAAG	10	-2	0.874916
1770	CCACTG	108	1.33	1
1771	CTGTGT	122	1.33	1
1772	TGTAAA	35	-1.39	1
1773	GTCGGT	6	-2.2	0.198845
1774	GGTGGG	71	0.59	1
1775	GGGCCA	73	0.1	1
1776	TCCAAG	98	0.86	1
1777	AAGTCG	138	2.1	0.623047
1778	TCGCTC	146	3.71	0.0132563
1779	CTCGTA	125	1.83	1
1780	TTGGTG	84	-0.22	1
1781	GCGTTT	80	-0.01	1
1782	TTTGAC	83	-0.11	1
1783	AAGGCG	89	1.09	1
1784	GCGTTC	143	2.53	0.0795379
1785	TTCTTT	79	-0.24	1
1786	GACTTG	10	-2.47	0.874916
1787	TTGTGG	64	-1.1	1
1788	GAGGGG	139	2.15	0.437458
1789	GGGCAC	140	2.61	0.298267
1790	TCCGTC	110	1.53	1
1791	GTCAGA	25	-1.66	1
1792	GACACT	117	1.02	1
1793	CTGGCC	125	1.8	1
1794	GCCCAG	89	0.92	1
1795	TTCTAC	127	1.82	1
1796	ATCCAC	139	2.58	0.437458
1797	CACTTT	64	-0.68	1
1798	GCCATC	122	1.84	1
1799	ATCTAC	102	1.2	1
1800	TACTGC	142	2.11	0.125935
1801	TGCAGA	90	0.21	1
1802	AGAGGC	15	-1.67	1
1803	AAACAA	24	-1.72	1
1804	AGGATT	78	0.04	1
1805	ATTTCT	27	-1.28	1
1806	AAAACC	49	-1.16	1
1807	GGGGCA	137	1.73	0.874916
1808	GCGCTG	102	1.35	1
1809	CTGAGC	100	0.79	1
1810	CAGACT	15	-1.9	1
1811	ACTACG	74	0.01	1
1812	ACGGAG	140	2.62	0.298267
1813	TTTCTG	112	1.16	1
1814	TTCTAT	40	-1.49	1
1815	GCCCTC	130	2.05	1
1816	CTCCCC	139	2.34	0.437458
1817	TTCGTG	137	1.93	0.874916
1818	GTGCCC	141	2.19	0.198845
1819	AATCCG	1	-2.71	0.0132563
1820	CCGATG	139	2.97	0.437458
1821	ATGGTC	86	1.08	1
1822	CCCTCA	101	0.85	1
1823	ACTCCA	47	-1.43	1
1824	AAGTTT	65	-0.59	1
1825	TTAGCT	56	-0.86	1
1826	TTAACT	25	-1.7	1
1827	ACTTTT	15	-1.81	1
1828	ACACCA	18	-1.99	1
1829	TTAACC	66	-0.85	1
1830	GGACCT	5	-2.26	0.125935
1831	CGGGCC	96	1.08	1
1832	ATGACC	69	-0.06	1
1833	CGGTAC	147	1.87	0.00662815
1834	ATCCAA	55	-0.42	1
1835	CAAGCC	58	-0.85	1
1836	GCCGAC	88	1.13	1
1837	TACCAC	93	0.4	1
1838	CACAAC	129	2.63	1
1839	CTCATC	110	1.55	1
1840	ATCGGT	124	1.57	1
1841	GGTGTC	73	0.83	1
1842	ACAGCT	3	-2.22	0.0463971
1843	GTGGAC	118	1.72	1
1844	AGCGGC	127	2.8	1
1845	AAGATG	77	0.65	1
1846	ATGATC	87	1.12	1
1847	ACCCCC	109	0.8	1
1848	CCCGAG	142	3.09	0.125935
1849	AGTGTC	122	1.71	1
1850	GTCTGT	117	1.03	1
1851	TGTGTC	126	1.2	1
1852	ATGCGG	103	1.12	1
1853	GCACAC	72	-0.05	1
1854	AGCGTG	142	2.98	0.125935
1855	GACTTC	99	1.24	1
1856	TTCACG	145	2.76	0.0265126
1857	ACGAGG	123	1.25	1
1858	GGGACG	139	2.67	0.437458
1859	ACGGCC	139	2.4	0.437458
1860	TCAACC	84	0.34	1
1861	ATGTTG	32	-1.61	1
1862	TTGCGA	129	1.72	1
1863	CGAGCC	141	2.28	0.198845
1864	GCCTCC	135	2.5	1
1865	TTGGCA	47	-1.13	1
1866	AAGGAT	54	-0.4	1
1867	GTCCCG	147	2.76	0.00662815
1868	CCGCTA	146	3.44	0.0132563
1869	CTACTG	112	1.13	1
1870	CCCTCC	133	1.9	1
1871	TTGATC	94	0.57	1
1872	ATCTGG	92	0.76	1
1873	TGGGGG	89	-0.05	1
1874	GGGAGT	76	0.08	1
1875	GACCGC	129	2.39	1
1876	CGCTTG	86	0.22	1
1877	TTCTTG	125	1.57	1
1878	TTGCAG	52	-0.93	1
1879	CAGGCT	71	-0.62	1
1880	GCTCTG	78	-0.23	1
1881	CGCTGG	129	2.02	1
1882	TGGCGC	140	2.3	0.298267
1883	TTGACC	128	1.57	1
1884	ACCACA	124	1.62	1
1885	ACATCC	7	-2.23	0.298267
1886	CATCCG	72	-0.14	1
1887	CCGGGG	145	4.12	0.0265126
1888	GTCCTG	133	1.94	1
1889	AATGAC	30	-1.83	1
1890	CTCTTG	76	-0.93	1
1891	GATTGC	53	-1.1	1
1892	TGCCAC	122	1.63	1
1893	CATAAC	48	-1.27	1
1894	AGGAGT	29	-1.63	1
1895	CACTCC	143	2.84	0.0795379
1896	AGCGAG	106	0.83	1
1897	GCTGTG	130	1.84	1
1898	ATGGCC	101	1.29	1
1899	AATGCC	147	2.83	0.00662815
1900	GCGTCA	55	-0.47	1
1901	TCACTG	130	1.46	1
1902	GGTCGC	70	0.85	1
1903	GAGGGA	113	1.06	1
1904	GGAAGG	3	-2.14	0.0463971
1905	ACTCGT	61	-0.46	1
1906	CTCGGG	120	1.84	1
1907	GGGGCC	139	2.28	0.437458
1908	GCCTTG	59	-1.18	1
1909	TTCAGC	144	2.99	0.0463971
1910	CGGCCA	138	2.52	0.623047
1911	ACAGCG	128	2.2	1
1912	GCGATG	97	0.7	1
1913	ATGATT	56	-0.47	1
1914	ATTCGA	41	-0.66	1
1915	GATGGC	123	1.33	1
1916	GGCCTC	134	2.08	1
1917	TTCTGG	144	2.08	0.0463971
1918	TGGCTG	147	2.95	0.00662815
1919	ATCGAC	89	0.87	1
1920	GACCTA	115	1.15	1
1921	TCTGAC	147	3.96	0.00662815
1922	TACTCC	133	1.95	1
1923	TCCGTG	146	3.06	0.0132563
1924	GCTTTG	16	-1.94	1
1925	TTGCTC	66	-0.32	1
1926	CTCATG	140	2.48	0.298267
1927	CTCTGC	145	2.51	0.0265126
1928	TGCCTC	132	1.39	1
1929	CGCAGT	109	0.7	1
1930	ATGTGT	86	0.63	1
1931	TGTGCT	83	0.28	1
1932	GCTAAG	9	-2.05	0.623047
1933	GCAGGG	141	3.32	0.198845
1934	CTTTCG	93	0.53	1
1935	GATCTC	42	-0.72	1
1936	GGACAC	128	1.5	1
1937	CACGAA	30	-1.35	1
1938	CAGCCG	101	1.04	1
1939	CCGTAT	14	-1.85	1
1940	TATGTG	135	2.09	1
1941	GGAGCC	91	0.81	1
1942	TACAGC	140	3.47	0.298267
1943	ATCCCG	116	1.35	1
1944	CCGTCC	137	2.91	0.874916
1945	ATGGGA	16	-1.82	1
1946	CTGCGA	97	0.73	1
1947	CGATGC	133	1.65	1
1948	TGCTTC	142	2.23	0.125935
1949	TTCATC	133	1.86	1
1950	GGCAAC	89	0.41	1
1951	AACGCT	126	1.91	1
1952	ATAGAG	57	-0.61	1
1953	TTTATC	32	-1.66	1
1954	ATCATC	98	1.37	1
1955	GGTGTT	62	-0.37	1
1956	GAATCC	79	0.03	1
1957	TCCGAC	130	1.89	1
1958	GACATC	130	1.87	1
1959	GCTGAC	112	1.15	1
1960	CAGCCC	122	1.8	1
1961	CCCCAG	101	0.68	1
1962	CTCTCA	116	1.47	1
1963	CTAACC	89	0.76	1
1964	AACACT	20	-1.84	1
1965	ACTGGG	83	0.17	1
1966	GGGAAG	62	-0.72	1
1967	GCACGG	135	2.1	1
1968	GGGCCG	136	3.1	1
1969	CCGGCC	145	4.08	0.0265126
1970	GCCAGT	113	0.61	1
1971	GTGCAG	136	1.84	1
1972	AGTGGG	57	-0.5	1
1973	CCCCTT	84	0.48	1
1974	CCAGTC	16	-1.89	1
1975	ACCCCT	14	-2.87	1
1976	CACAGG	76	-0.24	1
1977	ACAGGG	142	2.46	0.125935
1978	GGGTGC	138	2.4	0.623047
1979	TGCCCA	57	-0.66	1
1980	GTGTAA	83	1.17	1
1981	GTGAAG	88	0.87	1
1982	TCTCGA	0	-3.19	0.00662815
1983	CGAGCG	136	2.4	1
1984	GCGAAG	28	-1.26	1
1985	CGCTAT	122	1.53	1
1986	GGAGAG	1	-2.34	0.0132563
1987	TTTGCG	142	2.36	0.125935
1988	GCGACG	136	2.6	1
1989	ACGGTC	115	1.16	1
1990	AAGGCC	110	1.08	1
1991	AACCAA	42	-1.54	1
1992	GTCGCC	86	0.21	1
1993	ATTAAG	23	-1.77	1
1994	AAAATC	41	-0.79	1
1995	ATAAAT	24	-1.85	1
1996	GCCTTA	26	-1.4	1
1997	GAGATA	29	-1.49	1
1998	TTACAG	53	-1.24	1
[truncated: 1,925 more rows]

## Sheet: C57BL6_TS22_vs_CD1_TS19
	Codon Pair	Stat	Effect Size	p-value
0	ATGTCT	0	-3.25	0.620395
1	TCTCCA	46	0.28	1
2	CCACTT	18	-0.82	1
3	CTTATA	19	-0.53	1
4	ATAAGA	0	-2.62	0.620395
5	AGAAGC	20	-0.32	1
6	AGCATT	11	-0.69	1
7	ATTGTC	0	-2.44	0.620395
8	GTCGAT	0	-2.74	0.620395
9	GATATC	3	-2.42	1
10	ATCACT	51	0.12	1
11	ACTGAA	0	-3.1	0.620395
12	GAAGTT	2	-2.17	1
13	GTTTTC	65	1.34	1
14	TTCAAT	1	-1.79	1
15	AATCAA	7	-1.77	1
16	CAATAT	29	0.08	1
17	TATGCA	4	-1.85	1
18	GCATCA	16	-0.72	1
19	TCACAA	15	-0.85	1
20	CAAAGT	16	-0.39	1
21	AGTTGT	3	-2.46	1
22	TGTGAT	10	-1.23	1
23	GATGGA	5	-1.9	1
24	GGAGCA	18	-0.86	1
25	TCACTT	12	-1.14	1
26	CTTAGC	74	1.45	1
27	AGCAAG	84	2.91	0.620395
28	AAGAAA	0	-2.91	0.620395
29	AAAGAC	2	-1.78	1
30	GACCTG	78	1.71	1
31	CTGAAA	0	-2.08	0.620395
32	AAAAAC	0	-2.89	0.620395
33	AACCTC	14	-2.37	1
34	CTCCTT	0	-3.47	0.620395
35	CTTGAG	17	-1.24	1
36	GAGAGA	5	-2.05	1
37	AGAGAA	6	-1.72	1
38	GAACTT	0	-1.96	0.620395
39	CTTGGA	3	-1.97	1
40	GGAGAT	0	-3.37	0.620395
41	GATGTC	39	-0.31	1
42	GTCCTT	5	-2.36	1
43	CTTCAG	30	-0.15	1
44	CAGAGA	15	-1.32	1
45	AGACCA	0	-2.95	0.620395
46	CCACAT	10	-1.43	1
47	CATGAC	59	0.5	1
48	GACCCT	84	2.95	0.620395
49	CCTGAG	32	-0.71	1
50	GAGACG	84	3.13	0.620395
51	ACGATA	12	-0.97	1
52	ATAGAC	79	1.67	1
53	CTGACC	84	1.93	0.620395
54	ACCCTA	82	2.46	1
55	CTAGAA	11	-1.25	1
56	CTTCTG	60	0.58	1
57	CTGGAT	42	0.01	1
58	GATCGC	30	-0.44	1
59	CGCGAC	84	2.5	0.620395
60	GACTGC	84	3.58	0.620395
61	TGCAAC	82	3.27	1
62	AACGGG	72	1.34	1
63	GGGCGT	28	-0.85	1
64	CGTGTT	0	-2.65	0.620395
65	GTTGAT	0	-3.45	0.620395
66	GATTTC	52	0.52	1
67	TTCAAC	84	2.58	0.620395
68	AACGAA	15	-0.77	1
69	GAATTC	2	-2.98	1
70	TTCCTC	84	2.8	0.620395
71	CTCCTG	45	-0.12	1
72	CTGTTC	84	2.22	0.620395
73	TTCCTT	10	-1.64	1
74	CTTTTC	21	-0.52	1
75	TTCAAG	0	-3.53	0.620395
76	AAGATT	0	-4.5	0.620395
77	ATTGCT	0	-3.79	0.620395
78	GCTCAA	8	-1.38	1
79	CAAGCT	59	0.47	1
80	GCTTGC	74	1.59	1
81	TGCTAT	7	-1.64	1
82	TATTAT	10	-1.33	1
83	TATGCT	59	0.8	1
84	GCTCTC	67	1.21	1
85	CTCGAT	32	-0.74	1
86	GATCAG	1	-2.06	1
87	CAGGCC	84	2.27	0.620395
88	GCCGCA	42	0.17	1
89	GCAGAG	45	0.4	1
90	GAGCTA	40	-0.1	1
91	CTAGGC	84	6.72	0.620395
92	GGCGAG	84	2.64	0.620395
93	GAGAAG	40	-0.18	1
94	AAGAGA	0	-2.55	0.620395
95	AGAGCC	0	-4.09	0.620395
96	GCCCTG	84	2.37	0.620395
97	CTGCCC	84	2.96	0.620395
98	CCCAAT	67	0.95	1
99	AATGAA	3	-2.49	1
100	GAAAAG	0	-2.78	0.620395
101	AAGAGG	2	-1.48	1
102	AGGAAC	30	-0.48	1
103	AACCTG	84	3.01	0.620395
104	CTGTCA	84	4.2	0.620395
105	CAAGAT	15	-0.95	1
106	CGCAGG	47	-0.01	1
107	AGGCAA	36	0.13	1
108	CAAGAA	9	-1.42	1
109	GAAGAC	10	-1.81	1
110	GACCAA	27	-0.41	1
111	CAAAGG	13	-1.19	1
112	AGGAGA	8	-1.44	1
113	AGATTC	0	-4.01	0.620395
114	TTCGAG	69	0.96	1
115	GAGCCC	84	2.81	0.620395
116	CCCCGA	84	3.24	0.620395
117	CGAAGC	84	3.44	0.620395
118	AGCAGA	3	-1.69	1
119	AGACAA	10	-1.37	1
120	CAACTG	62	0.77	1
121	CTGGAC	84	3.01	0.620395
122	GACGAA	29	-0.39	1
123	GAAGAA	0	-2.23	0.620395
124	GAACCT	13	-1.19	1
125	CCTGGG	76	1.76	1
126	GGGCGC	72	1.66	1
127	CGCCGA	21	-0.5	1
128	AGCTGG	84	4.92	0.620395
129	TGGCAG	0	-3.19	0.620395
130	CAGAAG	0	-2.75	0.620395
131	AGACGT	8	-1.46	1
132	CGTGAG	84	2.11	0.620395
133	GAGCAG	84	3.46	0.620395
134	CAGGAG	84	4.79	0.620395
135	GAGGAG	79	1.64	1
136	GAGCGC	84	3.57	0.620395
137	CGCGCT	84	3.86	0.620395
138	GCTGAG	3	-2.56	1
139	CAGCGG	84	6.29	0.620395
140	CGGCTG	81	3.1	1
141	CTGGAG	84	3.36	0.620395
142	CAGCGC	84	5.05	0.620395
143	CGCTAC	84	2.55	0.620395
144	TACAGG	20	-0.66	1
145	AGGCAG	64	1.07	1
146	CAGCAC	84	4.71	0.620395
147	CACCGC	84	2.65	0.620395
148	CGCGAT	84	2.29	0.620395
149	GATGAA	0	-3.14	0.620395
150	GAAGAG	0	-2.26	0.620395
151	AGACTG	0	-2.18	0.620395
152	CTGCAA	82	1.99	1
153	AGGCGA	24	-0.8	1
154	CGAGAA	9	-1.35	1
155	GAACTG	15	-0.85	1
156	GAGGAA	0	-3.16	0.620395
157	GAACGC	84	4.41	0.620395
158	CGCCTT	57	0.64	1
159	CTTGCA	12	-1.34	1
160	GAGAAA	9	-1.36	1
161	AAAGAG	9	-1.16	1
162	GAGCCG	84	3.06	0.620395
163	CCGCTT	47	0.5	1
164	CTTGGC	74	1.26	1
165	GGCTGG	84	2.79	0.620395
166	TGGAGT	0	-3.94	0.620395
167	AGTAAG	0	-3.55	0.620395
168	AAGGGT	0	-4.21	0.620395
169	GGTCGT	0	-2.05	0.620395
170	CGTGAC	57	0.55	1
171	GACGCG	84	1.94	0.620395
172	GCGGAG	84	3.39	0.620395
173	GAGTTT	21	-0.94	1
174	TTTTCT	3	-2.25	1
175	TCTGAG	83	2.07	1
176	GAGGTA	35	-0.22	1
177	GTAGAG	19	-0.85	1
178	GAACAG	13	-1.33	1
179	CAGCAA	30	-0.32	1
180	CAAGAG	47	0.08	1
181	GAGAGG	54	0.59	1
182	CAGGAA	32	-0.38	1
183	GAACTC	28	-0.83	1
184	CTCAAG	33	-0.48	1
185	AAGGGC	43	-0.05	1
186	GGCAAG	19	-0.78	1
187	GGCCAA	1	-2.22	1
188	CAAACA	14	-1.12	1
189	ACAGAA	21	-0.33	1
190	AGAAGG	0	-2.37	0.620395
191	AGGCTG	83	1.87	1
192	CTGCAG	84	4.64	0.620395
193	AAGCGC	64	0.45	1
194	CTACGC	15	-0.89	1
195	CGCGAA	71	0.95	1
196	GAACCC	84	2.62	0.620395
197	CCCCTG	82	2.58	1
198	CTGCTA	84	3.2	0.620395
199	CTAAGG	42	0.14	1
200	AGGCGC	84	3.06	0.620395
201	GATCTG	73	1.51	1
202	GAGTTG	29	-0.63	1
203	TTGAGG	34	-0.13	1
204	GAACAA	14	-0.52	1
205	CGCGAG	80	2.01	1
206	CAGAGG	80	1.98	1
207	GAGCTG	84	2.16	0.620395
208	CTGAGG	84	3	0.620395
209	CTGAAT	53	0.62	1
210	AATCGA	0	-2.47	0.620395
211	CGAAGG	20	-1.13	1
212	GAGCAA	21	-0.66	1
213	AGGCGT	23	-0.32	1
214	CTAAGA	12	-1.2	1
215	AGACGC	5	-1.47	1
216	CTGGCT	72	1.5	1
217	GAGGAC	84	3.08	0.620395
218	GACGAG	78	1.73	1
219	CTGACG	84	2.45	0.620395
220	ACGCGG	84	3.01	0.620395
221	CGGATC	80	2.43	1
222	ATCCGG	78	2.2	1
223	CGGGAA	36	-0.14	1
224	CCCGAC	84	2.03	0.620395
225	GAGAGC	84	2.94	0.620395
226	ATTACC	1	-2.56	1
227	ACCCAG	84	2.91	0.620395
228	AGGTGG	36	0.07	1
229	CAGTGG	84	3.01	0.620395
230	CAGCTC	84	2.7	0.620395
231	CTCGAA	12	-1.3	1
232	GAAAAC	10	-1.75	1
233	AACGAG	83	2.48	1
234	GAGGCA	74	2.08	1
235	GCAGAC	12	-1.56	1
236	GACGCC	83	2.59	1
237	GCCCGT	63	0.34	1
238	CGTCAG	39	0	1
239	CAGAAC	84	2.4	0.620395
240	AACAAG	4	-1.49	1
241	AAGGTC	5	-2.48	1
242	GTCTAC	84	3.33	0.620395
243	TACTCT	38	-0.07	1
244	TCTAGG	0	-2.27	0.620395
245	AGGCCT	57	0.55	1
246	CCTAGC	84	3.13	0.620395
247	AGCAGG	76	1.74	1
248	AGGCTT	0	-5.17	0.620395
249	CTTCGC	80	1.35	1
250	CGCCAG	81	2.66	1
251	CTGGGG	84	2.98	0.620395
252	GGGGAG	84	3.23	0.620395
253	GAGCGT	9	-0.87	1
254	CTCCGG	71	0.88	1
255	CGGGAG	84	3.84	0.620395
256	CGCCGC	72	0.87	1
257	GACCTC	84	3.36	0.620395
258	CTCCAA	32	-0.38	1
259	CAACAG	66	0.84	1
260	CGTCCC	4	-1.92	1
261	CCCGCT	79	1.41	1
262	GAGGCG	84	3.34	0.620395
263	GCGCGC	84	4.23	0.620395
264	CGCAAC	80	1.64	1
265	AACCAG	73	1.52	1
266	TGGGAG	69	1.09	1
267	AGGCCG	84	2.85	0.620395
268	CCGCAG	84	5.83	0.620395
269	CGGGCG	84	6.51	0.620395
270	CGCCTG	81	2.22	1
271	CGGTTC	84	2.61	0.620395
272	TTCCGC	84	2.12	0.620395
273	GACAGG	66	1.05	1
274	AGGGAG	84	4.11	0.620395
275	CGCTTC	84	2.85	0.620395
276	TTCCGG	73	1.38	1
277	AAGCTG	55	0.38	1
278	CAACGA	28	-0.57	1
279	CGAGCA	78	1.56	1
280	GAGCTC	84	4.12	0.620395
281	CTCCAG	84	4.05	0.620395
282	CAGGAC	84	4	0.620395
283	GACAGC	78	2.12	1
284	AGCCTC	84	3.91	0.620395
285	CTCCTA	84	3.24	0.620395
286	CTAGAT	72	1.45	1
287	CGACTC	84	2.65	0.620395
288	CGAGAG	72	1.59	1
289	GAGCCA	76	1.76	1
290	CCAAAC	3	-2.4	1
291	AACAGG	42	0.53	1
292	AGGAGC	84	2.72	0.620395
293	AGCCGG	84	3	0.620395
294	CGGCAA	84	2.92	0.620395
295	AGGGAA	0	-2.11	0.620395
296	GAAAGC	44	0.22	1
297	AGCCAG	84	4.77	0.620395
298	CGCACA	84	3.43	0.620395
299	ACACTG	84	2.88	0.620395
300	CTGTAC	84	2.17	0.620395
301	TACGCC	69	0.76	1
302	GCCAAA	0	-2.91	0.620395
303	AAACCC	71	0.58	1
304	CCCAGC	84	5.74	0.620395
305	CAGCGT	78	1.77	1
306	CGTAGG	8	-1.26	1
307	GAACGG	56	0.1	1
308	CTGTTG	23	-0.82	1
309	TTGCAA	32	-0.13	1
310	CAGCAG	84	4.47	0.620395
311	AGGAAA	0	-2.32	0.620395
312	AAACAC	0	-2.79	0.620395
313	GAGGAT	0	-2.84	0.620395
314	AAGCGG	65	0.9	1
315	CAAGAC	69	1.02	1
316	CAGCGA	41	-0.21	1
317	GAAAGG	4	-2.56	1
318	AGGAGG	0	-2.2	0.620395
319	CAGTAT	9	-1.58	1
320	TATCAG	21	-1.04	1
321	GAGCGG	84	3.05	0.620395
322	GAAAGA	4	-1.67	1
323	CTGCGG	83	3.1	1
324	CGGGAT	84	4.16	0.620395
325	GAAGAT	0	-3.22	0.620395
326	AGGGAT	72	0.99	1
327	AAATGG	5	-1.82	1
328	TGGCAA	76	0.99	1
329	CAACCA	4	-2.34	1
330	CCAAGG	6	-2.86	1
331	AAAGAA	0	-2.21	0.620395
332	GAAAAT	0	-2.23	0.620395
333	GTTCGT	0	-2.05	0.620395
334	CGTAGT	50	0.28	1
335	AGTAAC	11	-1.14	1
336	AGGCTC	0	-3.5	0.620395
337	CTCTTC	84	1.87	0.620395
338	TTCACC	45	0.27	1
339	ACCAAA	0	-2.39	0.620395
340	AAACGC	42	0.05	1
341	CGCAGA	0	-4.34	0.620395
342	AGAGGG	0	-2.21	0.620395
343	GGGGAT	13	-2.23	1
344	GATGAG	0	-3.12	0.620395
345	CCCATC	82	2.57	1
346	ATCCAG	84	2.41	0.620395
347	CAGCTG	84	3.03	0.620395
348	CTGGAA	83	1.99	1
349	GATTCT	7	-1.64	1
350	TCTCAG	1	-2.98	1
351	GAGCGA	16	-1	1
352	CAGGAT	51	0.47	1
353	GATCGG	28	-0.72	1
354	CGGCGG	71	1	1
355	CGGCCT	84	5.08	0.620395
356	CCTCTG	84	3.74	0.620395
357	AGAGAG	9	-1.67	1
358	CGTCGA	24	-0.86	1
359	CGACAG	60	0.4	1
360	GACCGT	83	1.79	1
361	CAGATC	79	1.78	1
362	ATCCTA	27	-0.54	1
363	CTAGAG	47	0.34	1
364	CAGTTT	39	-0.38	1
365	TTTCAG	9	-1.46	1
366	GAGCAC	84	2.52	0.620395
367	CACCAA	62	0.69	1
368	CAACGG	84	7.74	0.620395
369	GAAGCC	4	-3.11	1
370	GCCAGA	14	-1.34	1
371	AGAAGA	0	-2.24	0.620395
372	AGACGA	0	-2.9	0.620395
373	CGAGAT	0	-2.44	0.620395
374	ACGTTC	84	2.31	0.620395
375	TTCCAG	84	2.59	0.620395
376	CAGGGA	35	-0.14	1
377	GGAGAA	0	-2.57	0.620395
378	GAATCG	83	1.74	1
379	TCGAGA	0	-2.01	0.620395
380	AGACGG	22	-0.86	1
381	GAGGGC	84	2.36	0.620395
382	AAGTTC	1	-2.05	1
383	CGGACA	83	1.89	1
384	AGGCGG	84	4.26	0.620395
385	CGGCGT	79	1.96	1
386	CGTCAA	3	-1.46	1
387	TTCCAA	21	-0.77	1
388	CACCTC	71	1.58	1
389	CTTCGG	37	-0.29	1
390	CGGCAG	84	5.07	0.620395
391	GAATGC	74	0.91	1
392	TGCGAC	84	2.16	0.620395
393	GACAGA	9	-1.42	1
394	AGAAAA	7	-1.65	1
395	AAATCT	0	-2.83	0.620395
396	TCTCGT	0	-2.34	0.620395
397	CGTGAA	13	-1.2	1
398	CGGGAC	74	1.82	1
399	GACCAG	82	2.45	1
400	TTCCGT	80	1.43	1
401	CGTCGG	32	-0.31	1
402	CGCCAC	84	2.63	0.620395
403	CACCTG	84	2.59	0.620395
404	GAACGT	6	-2.1	1
405	CCATCC	84	4.14	0.620395
406	TCCCGC	81	1.61	1
407	CGCCGG	72	1.36	1
408	CACCAG	84	3.17	0.620395
409	CCATTC	84	1.85	0.620395
410	AGATCA	0	-3.18	0.620395
411	TCATTC	60	0.57	1
412	CTCAGA	68	1.03	1
413	AAATTC	0	-3.37	0.620395
414	TTCCAT	76	1.27	1
415	CATGAG	84	3.13	0.620395
416	CGTGGC	75	1.49	1
417	CGTTTG	15	-0.45	1
418	AGGGTG	82	1.93	1
419	GTGGAG	78	1.77	1
420	CAGCTT	80	1.97	1
421	CGCGGA	80	2.36	1
422	GGACAG	20	-0.92	1
423	GAATGT	22	-0.37	1
424	TGTGAC	44	0.28	1
425	AAATTA	12	-0.82	1
426	TTACAC	11	-1.59	1
427	CACCGG	84	3.04	0.620395
428	GAACTA	3	-2.09	1
429	GAGGTC	66	0.96	1
430	GTCCGC	43	-0.11	1
431	AGAAAG	0	-2.83	0.620395
432	AAGCTC	0	-4.24	0.620395
433	CTCCGC	72	1.24	1
434	CTCAGG	16	-0.99	1
435	CGCCGT	34	-0.52	1
436	CGTCAT	6	-1.4	1
437	GAGTTC	84	2.47	0.620395
438	AAGCAG	41	-0.21	1
439	CTGCGC	84	2.75	0.620395
440	CGCCTC	82	2.74	1
441	GAACCG	84	2.56	0.620395
442	CCGGAC	84	2.8	0.620395
443	CTCCGT	72	1.61	1
444	TGCGTC	70	1.14	1
445	GTCGAG	64	0.92	1
446	GACAGT	80	2	1
447	AAGATC	24	-0.6	1
448	ATCCGC	58	0.09	1
449	AGGGAC	79	2.17	1
450	GGACTG	84	2.75	0.620395
451	CTTGAC	3	-1.88	1
452	CTCGAC	83	2.33	1
453	AAAGTC	1	-2.55	1
454	GTCCGT	39	-0.4	1
455	CAAGGG	57	0.6	1
456	GGGCTC	84	2.6	0.620395
457	CTCGGC	84	3.94	0.620395
458	CGGCGC	84	3	0.620395
459	CGTCTC	66	0.96	1
460	CTCCAT	65	1.01	1
461	CGGTGC	25	-0.29	1
462	TGCCTG	84	2.11	0.620395
463	CAATTT	17	-0.87	1
464	TTTCGC	84	2.93	0.620395
465	CGCTTT	1	-2.63	1
466	TTTGAG	25	-0.52	1
467	CAGTTG	0	-3.08	0.620395
468	TTGAGA	0	-2.48	0.620395
469	AGACAG	32	-0.02	1
470	AGAGTC	4	-1.61	1
471	GAGCTT	22	-0.79	1
472	CTTCGT	13	-1.54	1
473	CTGCTG	84	2.79	0.620395
474	CTGCAC	53	0.57	1
475	CAGGTG	84	3.73	0.620395
476	GTGGGT	72	0.93	1
477	GGTGGC	45	-0.31	1
478	GGCAGG	18	-0.84	1
479	CGTCGT	3	-1.66	1
480	GACAAC	16	-1.77	1
481	AACAGA	0	-2.77	0.620395
482	GAAGTA	0	-2.41	0.620395
483	GAAGGG	82	1.79	1
484	GGGCAG	80	2.29	1
485	CGCCAA	7	-1.78	1
486	GTAGAA	0	-1.99	0.620395
487	CACCCA	83	3.29	1
488	CCACGC	82	1.58	1
489	TTGCGC	53	0.59	1
490	AAGCGA	1	-1.89	1
491	GATGGT	7	-1.27	1
492	GGTCAA	55	0.16	1
493	CAATAC	58	0.67	1
494	TACCTG	84	2.65	0.620395
495	TTTGCC	38	0.14	1
496	GCCAGG	84	3.56	0.620395
497	GATACG	37	-0.09	1
498	ACGATT	0	-2.97	0.620395
499	ATTCGT	0	-2.28	0.620395
500	CGTCGC	50	0.27	1
501	CTACGT	52	0.6	1
502	CAAAGA	4	-1.74	1
503	CAAATC	0	-2.57	0.620395
504	ATCCGT	45	-0.03	1
505	ATCCTG	21	-0.79	1
506	GAGCCT	84	4.03	0.620395
507	CCTGGT	4	-1.01	1
508	GGTACA	12	-1.45	1
509	ACACGC	62	0.7	1
510	GCCAAT	0	-3.19	0.620395
511	AATGTC	34	-0.28	1
512	GTCCCA	68	1.05	1
513	CCAGTG	84	4.42	0.620395
514	GTGCGT	84	2.18	0.620395
515	CGTTCC	72	1.15	1
516	TCCAGC	84	3.4	0.620395
517	AGCCCT	84	4.02	0.620395
518	CCTCTC	6	-1.95	1
519	CTCTAT	37	-0.18	1
520	TATGAG	68	1.26	1
521	GAGTAC	84	2.39	0.620395
522	TACATC	69	0.92	1
523	AGGTCT	6	-1.57	1
524	TCTCAA	10	-1.06	1
525	TACCGC	30	-0.32	1
526	CGCCCT	37	-0.38	1
527	CCTTAA	8	-1.58	1
528	ATGGAG	78	1.45	1
529	TTGCCT	56	0.57	1
530	CCTCCT	66	0.81	1
531	CCTCCG	84	5.41	0.620395
532	CCGGGA	84	1.97	0.620395
533	GGAAAC	0	-4.77	0.620395
534	AACCGG	84	2.75	0.620395
535	CGGAGG	84	6.03	0.620395
536	AGGGTT	0	-3.12	0.620395
537	GTTTCC	36	-0.17	1
538	TCCATC	77	1.6	1
539	ATCAAT	0	-4.77	0.620395
540	AATAAC	63	0.61	1
541	AACCCT	13	-1.37	1
542	CCTCAA	34	0.06	1
543	GAGACA	84	2.46	0.620395
544	ACATCT	22	-0.2	1
545	TCTGGC	53	0.46	1
546	GTTCCT	0	-2.58	0.620395
547	CCTACC	72	1.32	1
548	ACCACC	79	1.71	1
549	ACCTCA	84	2.05	0.620395
550	TCAGCC	84	2.64	0.620395
551	GCCGGG	84	5.17	0.620395
552	GGGTTT	0	-2.53	0.620395
553	TTTCCC	24	-1.21	1
554	CCCACC	84	2.09	0.620395
555	CAGTCA	40	-0.1	1
556	TCATCT	12	-0.7	1
557	TCTAAG	0	-2.45	0.620395
558	ATCTCC	68	1.07	1
559	TCCTTG	10	-1.61	1
560	TTGAAG	0	-1.85	0.620395
561	CGCTCC	84	2.75	0.620395
562	TCCACC	73	1.18	1
563	ACCTAC	63	0.8	1
564	GCCTAC	74	1.63	1
565	CCTTCC	84	3.26	0.620395
566	TCCATG	46	0.21	1
567	ATGATG	38	-0.26	1
568	ATGAGC	84	5.68	0.620395
569	AGCAAC	83	2.26	1
570	AACCGC	67	0.86	1
571	CGCAGC	84	3.16	0.620395
572	AGCTCA	84	4.49	0.620395
573	TCAGGA	43	0.15	1
574	GGAGGC	6	-1.55	1
575	GGCCAG	84	2.32	0.620395
576	CAGTCC	84	3.04	0.620395
577	TCCCTG	84	2.55	0.620395
578	CTGCCG	84	2.69	0.620395
579	CCGAGC	84	7.26	0.620395
580	AGCTCC	84	4.04	0.620395
581	TCCATT	11	-2.17	1
582	ATTCTC	66	0.62	1
583	AAGACC	22	-1.2	1
584	ACCTCC	81	2.31	1
585	TCCCTC	84	3.12	0.620395
586	CTCAAC	84	2.21	0.620395
587	CCTCCA	83	2.24	1
588	CCAGGT	33	-0.03	1
589	GGTTCT	0	-3.84	0.620395
590	TCTCTG	42	-0.67	1
591	CAGAGC	84	5.16	0.620395
592	AGCAAA	0	-2.1	0.620395
593	AAACCA	0	-2.46	0.620395
594	TCCAAC	80	2.59	1
595	CTCTCT	32	-0.96	1
596	TCTTCA	16	-0.34	1
597	TCAGTC	84	3	0.620395
598	GTCCAC	33	-0.58	1
599	CACTAT	74	1.33	1
600	GCTGAT	23	-0.95	1
601	GAAGGC	66	1.24	1
602	AAGCCA	16	-0.96	1
603	CCACTC	84	3.72	0.620395
604	CTCACG	84	3.66	0.620395
605	ACGGAC	84	2.34	0.620395
606	GACAAG	1	-2.34	1
607	AAGAAC	0	-1.69	0.620395
608	AAGGAC	80	2.11	1
609	GACAAA	0	-3.25	0.620395
610	AGGGGC	30	-0.54	1
611	GGTAAA	0	-2.33	0.620395
612	AAAGGC	8	-1.41	1
613	GGCACA	74	1.67	1
614	ACAGGA	35	0.04	1
615	GGAACT	55	0.77	1
616	ACTCGG	84	2.36	0.620395
617	ACCATG	84	2.2	0.620395
618	ATGCTA	25	-0.35	1
619	AAAACT	0	-2.65	0.620395
620	ACTCTT	1	-1.84	1
621	CTTCAA	11	-1.28	1
622	GGGTCT	2	-3.3	1
623	CAGAGT	82	2.18	1
624	AGTGAT	10	-1.15	1
625	GAAATG	2	-2.1	1
626	ATGGCA	44	0.24	1
627	GCAATA	12	-1.36	1
628	ATAGCA	11	-0.86	1
629	GCAAAT	1	-2.73	1
630	AATCAG	4	-1.59	1
631	CAGACA	35	-0.11	1
632	ACACCG	84	2.55	0.620395
633	CCGAAC	84	1.9	0.620395
634	AACTTG	0	-4.06	0.620395
635	TTGATA	64	1.18	1
636	ATACCA	12	-0.7	1
637	CCATTT	22	-0.37	1
638	TTTGGA	0	-3.83	0.620395
639	GGAGAC	84	2.88	0.620395
640	GACGTG	84	3.79	0.620395
641	GTGGTG	82	2.26	1
642	GTGGGC	78	1.91	1
643	GGCTGT	84	3.17	0.620395
644	TGTCTG	0	-3.17	0.620395
645	CTGGCG	84	3.9	0.620395
646	GCGATT	28	-0.48	1
647	ATTCAC	2	-1.77	1
648	CACATA	9	-1.34	1
649	ATAAAG	2	-2.17	1
650	AAGAGC	6	-1.9	1
651	AGCTGT	84	2.02	0.620395
652	TGTAGA	12	-1.01	1
653	AGGTTC	54	0.65	1
654	CGTTTT	0	-3.51	0.620395
655	TTTAAT	12	-1.45	1
656	AATCTG	10	-0.95	1
657	TTCATG	54	0.79	1
658	ATGCGT	79	1.71	1
659	CGTGTC	84	2.11	0.620395
660	GTCTCC	80	2.25	1
661	TCCATA	12	-0.82	1
662	ATAAAC	0	-2.61	0.620395
663	AACAAC	84	2.16	0.620395
664	AACATT	0	-2.79	0.620395
665	ATTGTG	37	-0.28	1
666	GTGAAA	0	-2.34	0.620395
667	AAATGT	0	-1.74	0.620395
668	TGTACA	12	-0.57	1
669	ACAAAA	0	-2.31	0.620395
670	AAAATT	0	-3.03	0.620395
671	CGTCAC	51	0.59	1
672	CACTTG	44	0.08	1
673	TTGAAA	4	-2.19	1
674	AAAGCT	0	-2.96	0.620395
675	GCTGTT	0	-2.78	0.620395
676	GTTAAT	2	-2.77	1
677	AATAAT	11	-1.45	1
678	AACCTT	0	-2.27	0.620395
679	CTTGTA	3	-1.68	1
680	GTACTT	0	-2.08	0.620395
681	CTTAGG	0	-2.78	0.620395
682	AGGTTT	28	-0.38	1
683	TTTGGC	20	-0.7	1
684	GAGATG	15	-1.06	1
685	ATGAAG	0	-2.14	0.620395
686	AAGTAC	0	-3.14	0.620395
687	TACTTT	56	0.6	1
688	TCTGTA	10	-1.37	1
689	GTACAG	40	-0.04	1
690	CAGGTT	46	0.14	1
691	GTTCCC	82	2.17	1
692	CCCAGA	20	-1.17	1
693	GATGAT	0	-3.58	0.620395
694	CGGAAT	84	2.52	0.620395
695	AATTTT	0	-2.45	0.620395
696	TTTATT	3	-1.91	1
697	ATTTAC	64	1.3	1
698	TACTTG	66	0.86	1
699	TTGGAA	1	-2.62	1
700	CTAATG	2	-1.89	1
701	ATGCAT	69	1.05	1
702	CATGAT	4	-2.01	1
703	GGCGAT	48	0.11	1
704	GATCCA	4	-1.98	1
705	CCAGAA	3	-2.11	1
706	AGCCCC	84	4.22	0.620395
707	CCCCCT	84	2.24	0.620395
708	CCTATT	0	-2.32	0.620395
709	ATTCCC	84	1.96	0.620395
710	CCCTTA	50	0.42	1
711	TTAGGC	0	-3.1	0.620395
712	GGCGGT	24	-0.75	1
713	GGTGCA	52	0.4	1
714	GCAGAA	12	-1.47	1
715	GAATCA	4	-1.93	1
716	TCACAT	41	0.18	1
717	CATCTT	12	-1.2	1
718	CTTTAT	12	-1.4	1
719	TATGAA	10	-1.55	1
720	GTAATA	12	-1.34	1
721	ATACAG	24	-0.95	1
722	CAGAAA	0	-2.33	0.620395
723	GGCTGC	84	3.05	0.620395
724	TGCTTT	84	2.27	0.620395
725	TTTACT	0	-3.66	0.620395
726	GTAATG	0	-3.28	0.620395
727	ATGCAC	80	2.11	1
728	TTGATG	12	-0.92	1
729	CATAAA	12	-1.4	1
730	AACTCC	84	2.8	0.620395
731	TCCAGT	83	1.76	1
732	AGTATC	81	1.89	1
733	ATCTGC	76	1.54	1
734	TGCAGG	59	0.64	1
735	GTGGAA	5	-1.57	1
736	GAAGTG	7	-1.76	1
737	GAATTT	0	-2.84	0.620395
738	TTTATG	0	-2.24	0.620395
739	ATGTTC	84	2.07	0.620395
740	TTCTCC	84	3.1	0.620395
741	TCCTAT	84	2.62	0.620395
742	TATGGA	0	-2.97	0.620395
743	AACTTT	0	-6.82	0.620395
744	GGCTAT	0	-3.53	0.620395
745	GGATTT	0	-3.4	0.620395
746	TTTTCA	12	-1.41	1
747	CATCAG	4	-2.09	1
748	CAGTTA	17	-1.04	1
749	TTAAAA	10	-1.7	1
750	AAACCT	9	-1.63	1
751	CCTCTT	22	-0.74	1
752	AAAGCC	8	-1.54	1
753	GCCATT	73	1.49	1
754	ATTGAG	23	-1.02	1
755	CCATCT	81	1.35	1
756	TCTATG	84	1.63	0.620395
757	ATGTTT	8	-1.63	1
758	ATGAAT	5	-1.39	1
759	AATATT	6	-2.12	1
760	ATTGCA	5	-1.74	1
761	GCACCT	59	0.42	1
762	CCAGAG	82	2.4	1
763	AGAACA	2	-1.95	1
764	ACAGAC	84	3.15	0.620395
765	CCTGTC	84	3.43	0.620395
766	GTCACA	0	-3.27	0.620395
767	ACAAAT	10	-1.47	1
768	AATGTT	0	-5.83	0.620395
769	GTTATT	0	-3.17	0.620395
770	ATTACT	0	-2.88	0.620395
771	ACTCCG	82	1.79	1
772	CCGCAA	52	0.61	1
773	CGAGTA	16	-1.32	1
774	GAATAC	69	1.4	1
775	TACCCG	84	4.58	0.620395
776	CCGGCA	84	6.18	0.620395
777	GCATTC	23	-0.43	1
778	TTCTTA	8	-1.73	1
779	TTATCC	32	-0.3	1
780	TCCCCT	84	3.46	0.620395
781	CCTGAA	12	-1.29	1
782	GTTAGC	25	-0.53	1
783	ATTGGG	37	-0.44	1
784	GGGGTT	0	-4.33	0.620395
785	GCCAGC	84	4.59	0.620395
786	AGCCAT	42	-0.3	1
787	CATGCA	0	-1.6	0.620395
788	GCAACT	7	-1.18	1
789	ACTGTG	75	1.64	1
790	GTGCAA	37	-0.14	1
791	CAACTT	13	-1.16	1
792	AAACTC	0	-3.77	0.620395
793	AAGCCC	47	0.04	1
794	CCCCGG	72	1.58	1
795	AGGTTG	84	1.52	0.620395
796	AGAATG	0	-2.3	0.620395
797	ATGAAA	0	-1.97	0.620395
798	GAGTAT	0	-2.55	0.620395
799	TATAAA	0	-3.06	0.620395
800	AAAAAT	4	-2.04	1
801	AATATG	6	-1.91	1
802	ATGAGT	44	0.15	1
803	AGTACA	12	-0.88	1
804	ACATGG	53	0.29	1
805	TGGATA	18	-0.5	1
806	ATAGAA	0	-2.7	0.620395
807	GAAAAA	0	-2.55	0.620395
808	GATTAT	0	-3.06	0.620395
809	TATTTA	12	-0.91	1
810	TTAAGA	8	-1.85	1
811	AGAAAC	0	-1.39	0.620395
812	CTTATT	0	-2.9	0.620395
813	ATTAAT	0	-2.75	0.620395
814	AATCCA	9	-1.61	1
815	CCAAAA	0	-3.6	0.620395
816	AAAATG	0	-2.58	0.620395
817	ATGACA	12	-1.04	1
818	AAAAGG	0	-1.76	0.620395
819	GATAAT	0	-2.89	0.620395
820	AATAAG	5	-2.04	1
821	AAGGGA	0	-3.39	0.620395
822	GGAAGT	8	-1.06	1
823	AGTAGT	21	-0.24	1
824	AGTATA	2	-2.57	1
825	CCAAGT	59	1.08	1
826	AGTGAA	3	-2.72	1
827	TCAAAT	6	-1.89	1
828	AATTCT	10	-1.64	1
829	TCTAGT	1	-3.89	1
830	AGTGCA	70	1.01	1
831	GCATTA	4	-2.03	1
832	TTAGAA	10	-1.4	1
833	CTTGAA	9	-1.45	1
834	AGGACA	22	-0.92	1
835	ACAACA	12	-1.34	1
836	ACATAC	16	-1.09	1
837	TACGAT	9	-1.25	1
838	GATATT	0	-2.5	0.620395
839	ATTCAT	0	-1.66	0.620395
840	CATCAC	74	1.63	1
841	CACAGA	0	-3	0.620395
842	AAATAT	0	-3.16	0.620395
843	GAAGCT	0	-3.13	0.620395
844	GCTATT	0	-3.5	0.620395
845	ATTTCA	10	-1.33	1
846	AATGAG	23	-0.92	1
847	TATGGT	0	-2.06	0.620395
848	GGTGAT	29	-0.7	1
849	GATAAG	0	-2.91	0.620395
850	AAGGAA	0	-2.78	0.620395
851	GGCCGG	80	2.75	1
852	CGGGTC	69	0.42	1
853	GTCATA	30	-0.23	1
854	CCAGTT	24	-0.49	1
855	GTTTTA	10	-1.6	1
856	TTAAAG	0	-2.03	0.620395
857	AAGGTG	35	-0.38	1
858	GTGTTG	23	-0.54	1
859	TTGGAC	31	-0.28	1
860	CAAAAT	0	-2.64	0.620395
861	AATTAT	0	-2.25	0.620395
862	TATTCA	12	-0.76	1
863	TCAGAG	84	2.28	0.620395
864	GTATTT	4	-2.05	1
865	TTTTTA	12	-0.79	1
866	TTACCT	13	-1.05	1
867	CCTAAA	0	-2.77	0.620395
868	AAAAGT	7	-1.75	1
869	AGTGAC	84	3.56	0.620395
870	GACTCC	84	2.51	0.620395
871	TCCACA	84	3.99	0.620395
872	CCGCTG	84	4.09	0.620395
873	GATGTT	0	-2.89	0.620395
874	GTTCTC	5	-2.02	1
875	CCCCCC	84	4.43	0.620395
876	CCCATT	0	-3.44	0.620395
877	CACAGC	84	3.28	0.620395
878	AGCCTG	84	4	0.620395
879	CAGATA	1	-2.61	1
880	ATAGTA	1	-2.32	1
881	GAGAAT	6	-1.89	1
882	ATGCCA	84	2.74	0.620395
883	CATTTA	10	-1.44	1
884	TTACCG	51	0.45	1
885	CCGAAG	22	-0.86	1
886	ACCTCT	82	1.71	1
887	AGGCCA	84	2.2	0.620395
888	CATGAA	5	-1.84	1
889	TCATCG	78	1.23	1
890	TCGGAT	53	0.43	1
891	ATGCCC	84	3.17	0.620395
892	CCCAAA	10	-1.21	1
893	AAACAT	9	-1.62	1
894	CATCCA	0	-2.71	0.620395
895	CCAAGC	84	4.32	0.620395
896	ATTTTA	12	-1.53	1
897	AAAATA	2	-1.91	1
898	ATAAGC	43	0.04	1
899	CAACAA	12	-0.98	1
900	AATAGG	0	-3.14	0.620395
901	CGTAAA	0	-2.83	0.620395
902	ATGGAA	5	-1.7	1
903	AAATCG	10	-1.14	1
904	TCGCCA	84	3.08	0.620395
905	CATTTT	0	-4.26	0.620395
906	TCAGAT	12	-1.11	1
907	GATGTG	43	-0.02	1
908	GTGTTA	12	-1.16	1
909	TTAATA	12	-1.02	1
910	ATAATA	8	-1.82	1
911	ATACCT	4	-2	1
912	CCTGAT	2	-1.87	1
913	GATAAA	2	-2.94	1
914	CCCTTC	84	3.1	0.620395
915	TTCGAA	64	0.9	1
916	GATTTA	10	-1.5	1
917	TTAAAC	3	-2.05	1
918	AACACA	19	-0.98	1
919	AAAGGG	0	-1.82	0.620395
920	GGGAGA	41	0.2	1
921	AGACCT	10	-1.5	1
922	CCTCCC	84	3.04	0.620395
923	ATCGAG	84	2.82	0.620395
924	GAGTTA	3	-1.76	1
925	TTAAGG	0	-2.41	0.620395
926	TCTTGG	6	-1.52	1
927	TGGGAA	12	-0.69	1
928	AGACAT	4	-1.65	1
929	CATCCT	26	-0.72	1
930	CCTACT	27	-0.53	1
931	ACTGAC	2	-2.26	1
932	GACGTT	13	-1.57	1
933	GTTGCC	0	-3.17	0.620395
934	GCCTGT	84	2.51	0.620395
935	TGTAGT	16	-0.4	1
936	AGTCTC	82	2.09	1
937	CTCCGA	44	-0.1	1
938	CGAAAG	0	-1.63	0.620395
939	GTGGCT	52	0.57	1
940	GCTTTT	5	-2.51	1
941	TTTGCA	50	0.28	1
942	GCACAA	0	-2.74	0.620395
943	CAAAAA	0	-2.73	0.620395
944	GACTAC	70	1.16	1
945	TACACC	76	1.48	1
946	ACCATA	13	-0.88	1
947	GTTTGC	27	-0.19	1
948	TGCAAA	10	-1.36	1
949	AAAGCA	0	-2.89	0.620395
950	GAAACT	0	-3.9	0.620395
951	ACTACA	1	-2.11	1
952	TTCAAA	0	-3.65	0.620395
953	CTCAGC	84	4.18	0.620395
954	AAGAGT	14	-1.31	1
955	AGTGGT	4	-1.99	1
956	GGTCTT	2	-2.22	1
957	CTTGAT	4	-2.05	1
958	GATCCT	5	-3.11	1
959	CCTTTT	53	0.33	1
960	TTTCTA	12	-1.06	1
961	AACATA	23	-0.72	1
962	AACAGC	84	2.99	0.620395
963	ATGTCA	79	1.66	1
964	TTCAGA	8	-1.82	1
965	AAGAAG	0	-2.37	0.620395
966	AAAGAT	0	-2.92	0.620395
967	GATCAT	12	-1.37	1
968	GGATAC	31	-0.24	1
969	TACAGA	9	-1.32	1
970	AGAAAT	10	-1.65	1
971	AATCTA	0	-4.01	0.620395
972	CTAAGC	76	1.43	1
973	AGCACG	84	2.09	0.620395
974	ACGTCA	64	0.84	1
975	TCAAGT	8	-1.61	1
976	GAGATT	1	-2.86	1
977	TTAGAG	3	-1.73	1
978	GAGCAT	84	2.78	0.620395
979	GATCAA	12	-1.41	1
980	CCTTAC	82	1.57	1
981	TACCCA	26	-1.09	1
982	CCAGGA	4	-2.1	1
983	GGACAT	10	-1.36	1
984	CATTCA	17	-0.33	1
985	TCAGGG	80	2.21	1
986	TCTGCA	30	-0.13	1
987	GCAGGA	50	0.47	1
988	GGATCT	12	-1.52	1
989	TCTGAT	50	0.18	1
990	GATGCA	9	-1.63	1
991	GCAACA	10	-1.49	1
992	TGGGCT	83	2.11	1
993	GCTGAA	2	-2.36	1
994	ACAGTC	38	-0.32	1
995	GTCCAG	84	4.14	0.620395
996	CAGATG	84	2.74	0.620395
997	ATGGTA	84	2.82	0.620395
998	GTAAAC	1	-2.24	1
999	AGCTTG	84	4.79	0.620395
1000	CCTGAC	84	2.66	0.620395
1001	CTGATA	0	-3.42	0.620395
1002	ATAACA	12	-1.01	1
1003	ACAGCC	82	2.03	1
1004	GCCACA	84	3.61	0.620395
1005	ACAATA	12	-0.84	1
1006	ATAGTG	20	-0.42	1
1007	GTGATT	0	-4.25	0.620395
1008	TCAGAC	84	3.67	0.620395
1009	AGGAAG	9	-1.6	1
1010	AAGAAT	0	-4.91	0.620395
1011	CTGTCG	84	3.29	0.620395
1012	TCGCTT	46	0.42	1
1013	GATAGT	8	-1.68	1
1014	AGTGTT	10	-0.94	1
1015	AACTCA	58	0.62	1
1016	TCAGCA	84	2.12	0.620395
1017	GCAAAC	26	-0.73	1
1018	AACAGT	42	0.04	1
1019	AGTTTA	1	-2.82	1
1020	TTAAAT	10	-1.48	1
1021	AATACA	8	-1.36	1
1022	ACAAAG	0	-3.39	0.620395
1023	ATCTTT	51	0.19	1
1024	GCAAGT	9	-1.57	1
1025	AATCCT	18	-0.35	1
1026	CCTGTT	0	-2.25	0.620395
1027	GTTGTC	17	-1.08	1
1028	GTCAGC	75	1.58	1
1029	AGCCTA	84	2.34	0.620395
1030	CTAACA	10	-1	1
1031	AAGCTT	0	-4.57	0.620395
1032	CTTTCA	14	-0.79	1
1033	AATAAA	0	-2.7	0.620395
1034	AAACTG	0	-2.49	0.620395
1035	ATAACT	38	0.16	1
1036	ACTGAT	20	-0.4	1
1037	AGTTTT	12	-1.01	1
1038	AAGCCT	12	-1.36	1
1039	CCTTCA	83	1.8	1
1040	CTGTCT	6	-2.66	1
1041	GACTCG	84	3.87	0.620395
1042	TCGAAT	0	-3.89	0.620395
1043	AATTTC	1	-2.22	1
1044	GATAGG	0	-2.06	0.620395
1045	CCTAGT	4	-1.12	1
1046	AGTTCC	84	2.05	0.620395
1047	TCCAAT	18	-0.75	1
1048	GATACT	10	-1.62	1
1049	ACTAAA	0	-2.16	0.620395
1050	CTGTTT	9	-1.29	1
1051	TTTAGT	10	-1.39	1
1052	AGTAGC	83	2.25	1
1053	AGCAAT	60	0.52	1
1054	AAATTG	0	-1.98	0.620395
1055	TTGTCC	0	-3.65	0.620395
1056	TCCCAA	84	2.21	0.620395
1057	CAAGGT	6	-1.87	1
1058	GGTCCT	4	-1.14	1
1059	AATGCA	0	-3.38	0.620395
1060	TCACAG	79	1.4	1
1061	TCAGGT	80	1.37	1
1062	TCTAAT	10	-1.58	1
1063	AATAGA	6	-1.78	1
1064	AGATTA	2	-2.37	1
1065	TCCCAT	75	1.16	1
1066	CATAAT	0	-2.13	0.620395
1067	AATGGA	2	-2.44	1
1068	GGAAAT	1	-2.18	1
1069	TCATAT	23	-0.28	1
1070	TATACT	4	-2.17	1
1071	ACTTCA	12	-1.13	1
1072	GATCTT	3	-2.14	1
1073	CTTAAT	0	-2.44	0.620395
1074	AAGGTA	69	1.01	1
1075	GTATCC	84	4.99	0.620395
1076	TCCCGA	68	1.28	1
1077	ATCGTC	57	0.38	1
1078	GTCTCA	49	0.21	1
1079	TCAACA	6	-1.85	1
1080	ATATCT	6	-1.71	1
1081	CCTAAC	62	0.78	1
1082	AAGTTA	0	-2.1	0.620395
1083	TCCCGT	0	-2.23	0.620395
1084	CGTGAT	7	-1.48	1
1085	AGCTTC	78	1.92	1
1086	TTCGTT	8	-1.49	1
1087	TTAGCA	10	-1.46	1
1088	GCAAAG	0	-2.63	0.620395
1089	AAGTCT	0	-3.7	0.620395
1090	AAGTTG	0	-1.98	0.620395
1091	CATTAT	6	-1.42	1
1092	TATCCT	0	-5.05	0.620395
1093	ATCATT	40	-0.24	1
1094	GATCCC	1	-2.49	1
1095	CCCAAC	83	2.42	1
1096	GTTTCA	0	-2.7	0.620395
1097	GCAAGG	0	-2.85	0.620395
1098	CTGTCC	35	-0.41	1
1099	AGCATC	47	0.16	1
1100	CCTATC	46	0.1	1
1101	ATCAAG	12	-1.08	1
1102	TTATCT	8	-1.7	1
1103	AATTCA	10	-1.47	1
1104	TTGAGT	5	-1.51	1
1105	AGTCGT	2	-1.82	1
1106	ATCTTC	84	1.48	0.620395
1107	TTCTCA	25	-0.59	1
1108	CCTAAT	10	-1.6	1
1109	TTATAC	12	-0.53	1
1110	TACCGT	60	0.72	1
1111	GGGATG	55	0.43	1
1112	TCTTCC	84	2.72	0.620395
1113	CCTAAG	0	-4.89	0.620395
1114	GGAATG	2	-2.28	1
1115	TCCGAT	10	-1.34	1
1116	TCAATG	16	-0.41	1
1117	GATATG	0	-1.83	0.620395
1118	TTGAGC	84	2.71	0.620395
1119	AGCCGT	62	0.52	1
1120	GAGTCT	0	-2.27	0.620395
1121	ACTAAT	0	-2.54	0.620395
1122	TTGTCA	3	-2.38	1
1123	TATGAT	3	-1.94	1
1124	AATATC	3	-1.88	1
1125	TCTTTA	16	-0.78	1
1126	TTAGAT	7	-1.67	1
1127	AACAAT	27	-0.34	1
1128	AATAGT	12	-1.12	1
1129	AGTTCG	83	1.92	1
1130	TCGGCA	84	3.34	0.620395
1131	AGCAGT	84	2.04	0.620395
1132	AGTCCT	51	0.49	1
1133	ACTGTC	47	0.1	1
1134	GTCAAT	0	-3.14	0.620395
1135	ACTACT	10	-1.48	1
1136	ACTACC	84	2.34	0.620395
1137	ACCAAC	77	2.18	1
1138	AACGCA	84	2.04	0.620395
1139	GCAGCG	84	2.78	0.620395
1140	GCGGAA	73	1.3	1
1141	GGTACT	0	-2.8	0.620395
1142	ACTAAG	0	-4.19	0.620395
1143	AACATG	17	-1.13	1
1144	ATGCTG	78	2.11	1
1145	GACTCT	83	2.6	1
1146	AAACAG	0	-2.54	0.620395
1147	GAATGG	0	-2.88	0.620395
1148	TGGCTC	84	2.42	0.620395
1149	CTCCCA	84	3.59	0.620395
1150	CCAAAT	2	-2.09	1
1151	GTCCAA	32	-0.6	1
1152	CAAGGA	10	-1.34	1
1153	TCATCA	34	0.03	1
1154	TCAGTG	84	2.06	0.620395
1155	GTGACT	29	-0.2	1
1156	AATATA	12	-1.43	1
1157	ACACAT	11	-1.05	1
1158	CATCGC	68	1.03	1
1159	TCCTCA	84	3.01	0.620395
1160	TCAAAC	0	-2.59	0.620395
1161	AACTCG	84	4.78	0.620395
1162	TCGGTA	80	1.92	1
1163	GTAAAT	10	-1.6	1
1164	TTTACA	6	-2.19	1
1165	ATTGAC	8	-1.84	1
1166	GACATT	37	-0.36	1
1167	TCAATA	7	-1.47	1
1168	GTACTC	72	0.98	1
1169	CTCAAA	1	-2.59	1
1170	AAATCA	1	-2.37	1
1171	TCAATT	3	-2.38	1
1172	TTAAGT	6	-1.58	1
1173	AGTAAA	5	-1.83	1
1174	GACCTT	72	1.13	1
1175	TTGTTT	8	-1.75	1
1176	TCTAAA	2	-2.03	1
1177	TCAGAA	20	-0.22	1
1178	CTCTAC	84	2.5	0.620395
1179	TACACA	84	2.3	0.620395
1180	AATGAT	0	-3.31	0.620395
1181	TATTCT	10	-1.3	1
1182	CCACCT	84	2.86	0.620395
1183	AGTGTG	84	4.41	0.620395
1184	GTGCAC	84	2.32	0.620395
1185	GATAGC	71	0.87	1
1186	AGCACA	84	3.12	0.620395
1187	ACAGAT	29	-0.23	1
1188	GATGAC	0	-2.71	0.620395
1189	AGAGTG	35	0.24	1
1190	TTGGGA	0	-4.53	0.620395
1191	GGAAAA	0	-2.83	0.620395
1192	GATCTA	0	-2.53	0.620395
1193	CTAAAC	83	1.91	1
1194	TGGCGT	63	0.87	1
1195	CGTTCA	26	-0.63	1
1196	TCAAAA	24	-0.34	1
1197	CTTCTA	2	-1.94	1
1198	CTAAAT	2	-1.77	1
1199	AATTCC	63	1.05	1
1200	TCCCAG	84	4.18	0.620395
1201	GTTCTT	8	-1.65	1
1202	CTTTTA	1	-2.63	1
1203	CCTGTA	12	-0.8	1
1204	GTAGTT	0	-2.34	0.620395
1205	GTTAAA	0	-2.54	0.620395
1206	AATAGC	80	1.45	1
1207	TTACTC	32	-0.01	1
1208	GAAGGT	0	-2.18	0.620395
1209	GGTGAA	0	-4.83	0.620395
1210	GAACCA	6	-1.75	1
1211	GACATA	0	-3.27	0.620395
1212	GACTAT	56	0.69	1
1213	TATGTC	38	-0.32	1
1214	GTCTCT	84	1.63	0.620395
1215	TCTGAA	2	-2.29	1
1216	CTCTTA	12	-1	1
1217	GAGGCT	71	1.01	1
1218	GCTGCT	0	-2.86	0.620395
1219	GCTGGA	9	-1.43	1
1220	GGAAGA	0	-3.25	0.620395
1221	TTTCCA	29	0.18	1
1222	CCAATG	15	-1.49	1
1223	ATGAAC	65	1.01	1
1224	AGTTTC	84	2.79	0.620395
1225	AAAAAA	0	-2.53	0.620395
1226	TTAGTA	10	-1.68	1
1227	GTAAGT	21	-0.25	1
1228	GAATCT	10	-1.43	1
1229	TCTAGC	84	1.98	0.620395
1230	AGCTCT	84	3.71	0.620395
1231	GAACAT	39	-0.26	1
1232	CATGTT	75	1.45	1
1233	GGTAGC	84	4.84	0.620395
1234	AGCATA	61	0.7	1
1235	ATATAT	12	-1.3	1
1236	TACGTT	74	1.43	1
1237	GTTATC	14	-1.07	1
1238	AAGCAA	23	-0.45	1
1239	CAAATA	12	-1.21	1
1240	ATATTC	4	-1.59	1
1241	TTCACT	9	-1.22	1
1242	ACTGCA	11	-1.56	1
1243	GCACCC	84	2.98	0.620395
1244	CCCATA	84	2.49	0.620395
1245	CTGGGA	24	-1.86	1
1246	GGAATA	14	-0.84	1
1247	ATAGGA	14	-0.27	1
1248	AGTGAG	81	2.23	1
1249	GAGGCC	84	2.72	0.620395
1250	GCCCGG	77	1.94	1
1251	CGGATG	52	-0.03	1
1252	ATGGAC	66	1.06	1
1253	GACTCA	83	2.11	1
1254	TTGCTG	70	1.15	1
1255	CTGACA	27	-0.5	1
1256	ACACCT	58	0.56	1
1257	CCTTGG	84	2.3	0.620395
1258	AGAAGT	15	-0.36	1
1259	AGTGTA	12	-1.23	1
1260	GTAACT	0	-2.52	0.620395
1261	TCACAC	80	1.91	1
1262	CACATT	5	-2.15	1
1263	ATTATC	3	-2.26	1
1264	ATCAAC	11	-1.24	1
1265	AACTAT	58	0.82	1
1266	GTTAAC	84	1.39	0.620395
1267	TCCAAA	22	-0.87	1
1268	TCGATC	22	-0.63	1
1269	ATCATA	1	-2.33	1
1270	AGCCAA	83	2.47	1
1271	TCCTTT	76	1.73	1
1272	TTTCCT	10	-1.39	1
1273	AATACT	10	-1.4	1
1274	ACTCTG	12	-2.23	1
1275	CTGTTA	29	-0.1	1
1276	TCTGGG	59	0.67	1
1277	GGGGTA	51	0.35	1
1278	GTAATC	0	-2.86	0.620395
1279	ATCAAA	1	-2.2	1
1280	AAAGTG	0	-3.98	0.620395
1281	GTGATA	53	0.62	1
1282	AACTCT	15	-0.77	1
1283	TCTTTG	5	-1.63	1
1284	TTGTTG	17	-0.64	1
1285	ACAACC	19	-1.24	1
1286	ACAGAG	78	1.95	1
1287	AGTAGA	1	-1.91	1
1288	ATAAAA	11	-1.53	1
1289	AAACTT	0	-2.26	0.620395
1290	CTTCTT	1	-3.58	1
1291	CTTTCC	79	1.7	1
1292	TCCAGG	81	1.72	1
1293	CAGAAT	29	-0.09	1
1294	AACCCC	57	0.81	1
1295	CCCCTA	15	-0.97	1
1296	CTAGAC	0	-3.59	0.620395
1297	TCTTCT	4	-2.83	1
1298	TCTGTG	78	1.25	1
1299	GTGAGT	84	3.81	0.620395
1300	AGTGGA	10	-1.62	1
1301	GGAGCT	0	-2.14	0.620395
1302	GAATAT	10	-1.79	1
1303	TATACA	0	-2.45	0.620395
1304	TGCCAA	83	2.12	1
1305	ATATCC	44	0.3	1
1306	ACACAA	21	-0.43	1
1307	GAGTCA	84	3.78	0.620395
1308	TATCCA	14	-0.76	1
1309	CCAGTA	19	-0.86	1
1310	GTACGA	0	-2.77	0.620395
1311	GATACA	12	-1.22	1
1312	AAGTCA	32	-0.25	1
1313	TCACCA	41	0.11	1
1314	TCTAAC	25	-0.58	1
1315	AACTTA	12	-1.13	1
1316	GAAAGT	12	-1.19	1
1317	AGTTCT	12	-0.93	1
1318	TCACTA	27	-0.23	1
1319	AAAGTT	0	-3.91	0.620395
1320	GACACC	81	2.37	1
1321	ACCGAC	84	3.58	0.620395
1322	GACACA	50	0.19	1
1323	ACAGCA	14	-1.16	1
1324	AACATC	66	0.92	1
1325	CTAAAA	9	-1.18	1
1326	TTCAGT	68	1.17	1
[truncated: 2,597 more rows]

## Sheet: C57BL6_TS22_vs_CD1_TS20
	Codon Pair	Stat	Effect Size	p-value
[truncated: 3,924 more rows]

[truncated: 14 more sheets: C57BL6_TS22_vs_CD1_TS21, C57BL6_TS22_vs_CD1_TS22, C57BL6_TS24_vs_CD1_TS14, C57BL6_TS24_vs_CD1_TS17, C57BL6_TS24_vs_CD1_TS19, C57BL6_TS24_vs_CD1_TS20, C57BL6_TS24_vs_CD1_TS21, C57BL6_TS24_vs_CD1_TS22, C57BL6_TS26_vs_CD1_TS14, C57BL6_TS26_vs_CD1_TS17, C57BL6_TS26_vs_CD1_TS19, C57BL6_TS26_vs_CD1_TS20, C57BL6_TS26_vs_CD1_TS21, C57BL6_TS26_vs_CD1_TS22]
