# Supplementary material for: Mouse embryo CoCoPUTs: novel murine transcriptomic-weighted usage website featuring multiple strains, tissues, and stages
Source: BMC Bioinformatics. 2024 Sep 6;25:294. doi: 10.1186/s12859-024-05906-3 (PMC11380194; doi:10.1186/s12859-024-05906-3)
Supplement: Supplementary file 4 — Additional file 4. [file 12859_2024_5906_MOESM4_ESM.zip › Stats/C57BL6_vs_CD1_TS_codon_stats.xlsx]

## Sheet: C57BL6_TS20_vs_CD1_TS14
	Codon	Stat	Effect Size	p-value
0	ATG	12	-0.71	1
1	TCT	0	-5.55	0.156863
2	CCA	0	-2.03	0.156863
3	CTT	0	-6.3	0.156863
4	ATA	0	-5.88	0.156863
5	AGA	0	-12.03	0.156863
6	AGC	45	5.16	0.156863
7	ATT	0	-9.19	0.156863
8	GTC	45	5.45	0.156863
9	GAT	0	-11.18	0.156863
10	ATC	45	4.42	0.156863
11	ACT	0	-6.23	0.156863
12	GAA	0	-8.53	0.156863
13	GTT	0	-10.31	0.156863
14	TTC	45	7.26	0.156863
15	AAT	0	-7.94	0.156863
16	CAA	0	-7.08	0.156863
17	TAT	0	-6.87	0.156863
18	GCA	0	-7.7	0.156863
19	TCA	0	-3	0.156863
20	AGT	0	-2.77	0.156863
21	TGT	0	-1.97	0.156863
22	GGA	0	-4.67	0.156863
23	AAG	2	-2.94	0.627451
24	AAA	0	-14.59	0.156863
25	GAC	45	11.07	0.156863
26	CTG	45	10.97	0.156863
27	AAC	45	7.07	0.156863
28	CTC	45	8.45	0.156863
29	GAG	45	10.04	0.156863
30	CAG	45	4.73	0.156863
31	CAT	0	-5.32	0.156863
32	CCT	0	-3.17	0.156863
33	ACG	45	7.49	0.156863
34	ACC	45	9.24	0.156863
35	CTA	0	-4.35	0.156863
36	CGC	45	4.14	0.156863
37	TGC	45	8.82	0.156863
38	GGG	45	17.14	0.156863
39	CGT	45	2.14	0.156863
40	GCT	21	0.21	1
41	GCC	45	7.24	0.156863
42	GGC	45	6.19	0.156863
43	CCC	45	9.04	0.156863
44	AGG	0	-16.13	0.156863
45	CGA	1	-2.91	0.313725
46	TGG	37	1.98	1
47	CGG	45	7.26	0.156863
48	TAC	45	4.98	0.156863
49	CAC	45	15.61	0.156863
50	CCG	45	11.43	0.156863
51	GGT	10	-0.74	1
52	GCG	45	4.96	0.156863
53	TTT	0	-5.33	0.156863
54	GTA	0	-12.3	0.156863
55	ACA	0	-5.7	0.156863
56	TTG	0	-7	0.156863
57	TCG	45	6.08	0.156863
58	TCC	45	4.43	0.156863
59	GTG	45	6.85	0.156863
60	TTA	0	-6.97	0.156863
61	TAA	3	-1.83	1
62	TGA	28	0.01	1
63	TAG	45	1.35	0.156863

## Sheet: C57BL6_TS20_vs_CD1_TS17
	Codon	Stat	Effect Size	p-value
0	ATG	53	0.55	1
1	TCT	13	-1.86	0.246177
2	CCA	47	-0.84	1
3	CTT	9	-1.99	0.0705507
4	ATA	31	-1.65	1
5	AGA	0	-2.43	0.000750539
6	AGC	99	2.28	0.0225162
7	ATT	2	-3.33	0.00300216
8	GTC	76	1.42	1
9	GAT	0	-2.43	0.000750539
10	ATC	98	1.78	0.0337743
11	ACT	13	-2.1	0.246177
12	GAA	0	-2.13	0.000750539
13	GTT	2	-3.84	0.00300216
14	TTC	96	2.01	0.0705507
15	AAT	4	-2.24	0.00900647
16	CAA	29	-1.48	1
17	TAT	19	-2.08	1
18	GCA	36	-1.17	1
19	TCA	56	-0.9	1
20	AGT	39	-1.21	1
21	TGT	54	-0.62	1
22	GGA	0	-4.39	0.000750539
23	AAG	39	-0.9	1
24	AAA	1	-2.75	0.00150108
25	GAC	99	2.52	0.0225162
26	CTG	103	2.26	0.00300216
27	AAC	72	1.37	1
28	CTC	102	2.42	0.00525378
29	GAG	93	2.97	0.184633
30	CAG	83	1.44	1
31	CAT	13	-2.34	0.246177
32	CCT	42	-0.76	1
33	ACG	103	3.86	0.00300216
34	ACC	105	2.91	0.000750539
35	CTA	42	-1.29	1
36	CGC	103	2.2	0.00300216
37	TGC	105	4.34	0.000750539
38	GGG	95	2.53	0.0990712
39	CGT	58	1.04	1
40	GCT	49	-0.51	1
41	GCC	88	1.88	0.695
42	GGC	90	1.74	0.423304
43	CCC	104	3.7	0.00150108
44	AGG	0	-2.58	0.000750539
45	CGA	6	-2.12	0.0225162
46	TGG	99	2.25	0.0225162
47	CGG	91	2.15	0.324984
48	TAC	103	2.22	0.00300216
49	CAC	78	1.72	1
50	CCG	102	3.65	0.00525378
51	GGT	46	-0.64	1
52	GCG	101	2.36	0.00900647
53	TTT	3	-3.59	0.00525378
54	GTA	21	-1.68	1
55	ACA	42	-1.29	1
56	TTG	3	-3.39	0.00525378
57	TCG	103	3.12	0.00300216
58	TCC	102	3.05	0.00525378
59	GTG	96	1.84	0.0705507
60	TTA	26	-1.64	1
61	TAA	49	-0.41	1
62	TGA	51	0.46	1
63	TAG	49	0.86	1

## Sheet: C57BL6_TS20_vs_CD1_TS19
	Codon	Stat	Effect Size	p-value
0	ATG	4	-1.9	0.396285
1	TCT	0	-2.27	0.0330237
2	CCA	56	0.89	0.396285
3	CTT	0	-4.48	0.0330237
4	ATA	0	-3.88	0.0330237
5	AGA	0	-7.64	0.0330237
6	AGC	60	5.64	0.0330237
7	ATT	0	-11.47	0.0330237
8	GTC	54	1.46	0.891641
9	GAT	0	-8.42	0.0330237
10	ATC	59	2.01	0.0660475
11	ACT	0	-4.43	0.0330237
12	GAA	0	-6.65	0.0330237
13	GTT	0	-10.37	0.0330237
14	TTC	60	3.82	0.0330237
15	AAT	0	-6.35	0.0330237
16	CAA	0	-2.2	0.0330237
17	TAT	0	-7.43	0.0330237
18	GCA	1	-1.94	0.0660475
19	TCA	53	0.49	1
20	AGT	15	-0.53	1
21	TGT	32	-0.19	1
22	GGA	0	-6.23	0.0330237
23	AAG	1	-3.67	0.0660475
24	AAA	0	-10.33	0.0330237
25	GAC	60	6.34	0.0330237
26	CTG	60	6.48	0.0330237
27	AAC	49	1.32	1
28	CTC	60	6.7	0.0330237
29	GAG	60	6.91	0.0330237
30	CAG	60	7.74	0.0330237
31	CAT	0	-3.44	0.0330237
32	CCT	56	1.57	0.396285
33	ACG	60	8.24	0.0330237
34	ACC	60	7.17	0.0330237
35	CTA	7	-0.79	1
36	CGC	60	3.8	0.0330237
37	TGC	60	7.6	0.0330237
38	GGG	60	11.26	0.0330237
39	CGT	26	0.11	1
40	GCT	0	-4.54	0.0330237
41	GCC	60	4.68	0.0330237
42	GGC	60	3.28	0.0330237
43	CCC	60	10.96	0.0330237
44	AGG	0	-8.01	0.0330237
45	CGA	0	-3.55	0.0330237
46	TGG	60	2.96	0.0330237
47	CGG	60	4.8	0.0330237
48	TAC	60	3.8	0.0330237
49	CAC	60	6.32	0.0330237
50	CCG	60	12.14	0.0330237
51	GGT	0	-3.62	0.0330237
52	GCG	60	3.41	0.0330237
53	TTT	0	-10.17	0.0330237
54	GTA	0	-4.84	0.0330237
55	ACA	0	-1.4	0.0330237
56	TTG	0	-6.17	0.0330237
57	TCG	60	8.63	0.0330237
58	TCC	60	6.15	0.0330237
59	GTG	60	4.42	0.0330237
60	TTA	0	-3.57	0.0330237
61	TAA	4	-2.76	0.396285
62	TGA	4	-0.98	0.396285
63	TAG	4	-0.58	0.396285

## Sheet: C57BL6_TS20_vs_CD1_TS20
	Codon	Stat	Effect Size	p-value
0	ATG	39	0.45	1
1	TCT	0	-2.64	0.0330237
2	CCA	0	-1.13	0.0330237
3	CTT	0	-3.19	0.0330237
4	ATA	0	-3.05	0.0330237
5	AGA	0	-4.77	0.0330237
6	AGC	56	1.8	0.396285
7	ATT	0	-4.33	0.0330237
8	GTC	60	2.83	0.0330237
9	GAT	0	-4.42	0.0330237
10	ATC	60	2.9	0.0330237
11	ACT	0	-3.06	0.0330237
12	GAA	0	-4.21	0.0330237
13	GTT	0	-4.47	0.0330237
14	TTC	60	3.4	0.0330237
15	AAT	0	-3.82	0.0330237
16	CAA	0	-2.67	0.0330237
17	TAT	0	-4.46	0.0330237
18	GCA	0	-2.23	0.0330237
19	TCA	0	-1.34	0.0330237
20	AGT	0	-1.77	0.0330237
21	TGT	3	-1.27	0.231166
22	GGA	0	-4.08	0.0330237
23	AAG	4	-0.79	0.396285
24	AAA	0	-4.88	0.0330237
25	GAC	60	4.07	0.0330237
26	CTG	60	4.27	0.0330237
27	AAC	59	2.64	0.0660475
28	CTC	60	4.14	0.0330237
29	GAG	60	4.42	0.0330237
30	CAG	57	3.06	0.231166
31	CAT	0	-3	0.0330237
32	CCT	2	-0.99	0.132095
33	ACG	60	5.07	0.0330237
34	ACC	60	4.26	0.0330237
35	CTA	0	-1.66	0.0330237
36	CGC	60	3.13	0.0330237
37	TGC	60	4.14	0.0330237
38	GGG	60	4.4	0.0330237
39	CGT	42	0.62	1
40	GCT	4	-1.51	0.396285
41	GCC	60	3.51	0.0330237
42	GGC	60	2.69	0.0330237
43	CCC	60	4.57	0.0330237
44	AGG	0	-7.37	0.0330237
45	CGA	4	-1.91	0.396285
46	TGG	59	2.22	0.0660475
47	CGG	60	3.1	0.0330237
48	TAC	60	3.17	0.0330237
49	CAC	60	4.67	0.0330237
50	CCG	60	6.22	0.0330237
51	GGT	6	-1.63	0.891641
52	GCG	60	2.47	0.0330237
53	TTT	0	-5.02	0.0330237
54	GTA	0	-3.29	0.0330237
55	ACA	0	-1.95	0.0330237
56	TTG	0	-3.68	0.0330237
57	TCG	60	4.11	0.0330237
58	TCC	56	2.34	0.396285
59	GTG	60	3.67	0.0330237
60	TTA	0	-2.9	0.0330237
61	TAA	5	-0.42	0.594427
62	TGA	32	0.26	1
63	TAG	41	0.43	1

## Sheet: C57BL6_TS20_vs_CD1_TS21
	Codon	Stat	Effect Size	p-value
0	ATG	112	1.1	0.0174908
1	TCT	0	-1.87	0.000261057
2	CCA	0	-1.32	0.000261057
3	CTT	16	-1.2	0.207279
4	ATA	3	-1.59	0.0018274
5	AGA	5	-2.21	0.00496009
6	AGC	60	-0.15	1
7	ATT	32	-0.97	1
8	GTC	100	1.27	0.541172
9	GAT	19	-1.41	0.431005
10	ATC	114	1.6	0.00783172
11	ACT	8	-1.36	0.0174908
12	GAA	8	-1.75	0.0174908
13	GTT	33	-0.91	1
14	TTC	95	1.14	1
15	AAT	10	-1.51	0.0355038
16	CAA	3	-1.57	0.0018274
17	TAT	7	-1.77	0.0117476
18	GCA	27	-0.93	1
19	TCA	0	-1.14	0.000261057
20	AGT	0	-1.2	0.000261057
21	TGT	37	-0.61	1
22	GGA	9	-1.95	0.0250615
23	AAG	49	-0.04	1
24	AAA	8	-1.95	0.0174908
25	GAC	102	1.58	0.340941
26	CTG	109	1.73	0.0490788
27	AAC	93	1.04	1
28	CTC	94	1.29	1
29	GAG	120	2.97	0.000261057
30	CAG	112	1.5	0.0174908
31	CAT	1	-1.9	0.000522114
32	CCT	5	-1.17	0.00496009
33	ACG	108	1.78	0.0673528
34	ACC	93	1.09	1
35	CTA	24	-0.75	1
36	CGC	120	2.03	0.000261057
37	TGC	102	1.58	0.340941
38	GGG	106	1.62	0.120869
39	CGT	91	0.73	1
40	GCT	39	-0.21	1
41	GCC	108	1.45	0.0673528
42	GGC	120	1.64	0.000261057
43	CCC	87	0.98	1
44	AGG	0	-4.55	0.000261057
45	CGA	36	-0.65	1
46	TGG	87	0.77	1
47	CGG	120	1.82	0.000261057
48	TAC	101	1.18	0.431005
49	CAC	58	0.19	1
50	CCG	114	2.31	0.00783172
51	GGT	34	-0.36	1
52	GCG	119	1.92	0.000522114
53	TTT	7	-1.92	0.0117476
54	GTA	22	-1.27	0.831989
55	ACA	0	-1.36	0.000261057
56	TTG	36	-0.78	1
57	TCG	109	1.97	0.0490788
58	TCC	66	0.14	1
59	GTG	116	2.15	0.00313269
60	TTA	9	-1.36	0.0250615
61	TAA	21	-0.2	0.673267
62	TGA	98	0.56	0.831989
63	TAG	117	0.83	0.0018274

## Sheet: C57BL6_TS20_vs_CD1_TS22
	Codon	Stat	Effect Size	p-value
0	ATG	104	0.96	0.207279
1	TCT	1	-1.67	0.000522114
2	CCA	4	-1.22	0.00313269
3	CTT	25	-1.07	1
4	ATA	5	-1.85	0.00496009
5	AGA	3	-2.81	0.0018274
6	AGC	63	-0.01	1
7	ATT	25	-1.18	1
8	GTC	107	1.5	0.0905868
9	GAT	15	-1.64	0.158984
10	ATC	116	1.61	0.00313269
11	ACT	12	-1.34	0.0673528
12	GAA	5	-2.22	0.00496009
13	GTT	29	-1.1	1
14	TTC	104	1.49	0.207279
15	AAT	11	-1.71	0.0490788
16	CAA	2	-1.81	0.00104423
17	TAT	10	-2.05	0.0355038
18	GCA	20	-1.17	0.541172
19	TCA	0	-1.26	0.000261057
20	AGT	4	-1.27	0.00313269
21	TGT	63	-0.2	1
22	GGA	9	-1.95	0.0250615
23	AAG	24	-0.38	1
24	AAA	4	-2.75	0.00313269
25	GAC	103	1.58	0.2668
26	CTG	115	2.35	0.00496009
27	AAC	76	0.41	1
28	CTC	113	2.08	0.0117476
29	GAG	116	2.25	0.00313269
30	CAG	108	1.28	0.0673528
31	CAT	2	-1.82	0.00104423
32	CCT	48	-0.61	1
33	ACG	101	1.39	0.431005
34	ACC	102	1.48	0.340941
35	CTA	36	-0.67	1
36	CGC	118	1.9	0.00104423
37	TGC	113	2.2	0.0117476
38	GGG	113	2.25	0.0117476
39	CGT	108	1.13	0.0673528
40	GCT	81	0.66	1
41	GCC	110	1.73	0.0355038
42	GGC	120	2.01	0.000261057
43	CCC	94	1.24	1
44	AGG	0	-7.98	0.000261057
45	CGA	24	-1.12	1
46	TGG	94	1.15	1
47	CGG	107	1.48	0.0905868
48	TAC	101	1.22	0.431005
49	CAC	76	0.92	1
50	CCG	116	2.73	0.00313269
51	GGT	52	0.17	1
52	GCG	119	1.63	0.000522114
53	TTT	14	-1.75	0.120869
54	GTA	22	-1.33	0.831989
55	ACA	0	-1.51	0.000261057
56	TTG	47	-0.38	1
57	TCG	112	2.38	0.0174908
58	TCC	69	0.26	1
59	GTG	119	2.35	0.000522114
60	TTA	8	-1.52	0.0174908
61	TAA	26	-0.32	1
62	TGA	60	0.4	1
63	TAG	97	0.87	1

## Sheet: C57BL6_TS22_vs_CD1_TS14
	Codon	Stat	Effect Size	p-value
0	ATG	30	-0.32	1
1	TCT	0	-4.63	0.0632411
2	CCA	1	-3.4	0.126482
3	CTT	0	-2.98	0.0632411
4	ATA	0	-2.47	0.0632411
5	AGA	0	-3.78	0.0632411
6	AGC	63	3.92	0.0632411
7	ATT	0	-2.98	0.0632411
8	GTC	62	2.6	0.126482
9	GAT	0	-4	0.0632411
10	ATC	62	2.44	0.126482
11	ACT	0	-4.31	0.0632411
12	GAA	0	-3.07	0.0632411
13	GTT	0	-3.69	0.0632411
14	TTC	63	2.95	0.0632411
15	AAT	0	-3.36	0.0632411
16	CAA	0	-3.95	0.0632411
17	TAT	1	-2.4	0.126482
18	GCA	0	-3.55	0.0632411
19	TCA	1	-3.44	0.126482
20	AGT	1	-2.92	0.126482
21	TGT	2	-1.91	0.252964
22	GGA	0	-2.39	0.0632411
23	AAG	1	-1.95	0.126482
24	AAA	0	-3.91	0.0632411
25	GAC	63	4.24	0.0632411
26	CTG	63	4.15	0.0632411
27	AAC	63	3.22	0.0632411
28	CTC	63	3.1	0.0632411
29	GAG	63	4.32	0.0632411
30	CAG	61	3.06	0.252964
31	CAT	0	-3.35	0.0632411
32	CCT	0	-4.62	0.0632411
33	ACG	63	3.14	0.0632411
34	ACC	63	2.79	0.0632411
35	CTA	0	-2.94	0.0632411
36	CGC	61	2.42	0.252964
37	TGC	63	3.67	0.0632411
38	GGG	63	6.66	0.0632411
39	CGT	54	1.1	1
40	GCT	33	0.03	1
41	GCC	63	3.88	0.0632411
42	GGC	63	3.71	0.0632411
43	CCC	63	3.43	0.0632411
44	AGG	0	-4.7	0.0632411
45	CGA	16	-1	1
46	TGG	45	1.15	1
47	CGG	63	4.53	0.0632411
48	TAC	63	2.72	0.0632411
49	CAC	63	3.59	0.0632411
50	CCG	63	6.52	0.0632411
51	GGT	20	-0.62	1
52	GCG	63	5.56	0.0632411
53	TTT	6	-1.52	1
54	GTA	0	-5.44	0.0632411
55	ACA	0	-5.75	0.0632411
56	TTG	0	-2.97	0.0632411
57	TCG	63	3.64	0.0632411
58	TCC	62	2.29	0.126482
59	GTG	63	3.09	0.0632411
60	TTA	0	-3.32	0.0632411
61	TAA	5	-1.6	1
62	TGA	43	0.68	1
63	TAG	61	2.32	0.252964

## Sheet: C57BL6_TS22_vs_CD1_TS17
	Codon	Stat	Effect Size	p-value
0	ATG	82	0.93	1
1	TCT	11	-2.11	0.0195669
2	CCA	57	-1.12	1
3	CTT	25	-1.63	0.54009
4	ATA	27	-1.44	0.772839
5	AGA	24	-1.99	0.447877
6	AGC	136	2.02	0.0195669
7	ATT	15	-1.76	0.0609709
8	GTC	113	1.52	1
9	GAT	15	-2.23	0.0609709
10	ATC	122	1.71	0.54009
11	ACT	10	-2.18	0.0142698
12	GAA	21	-1.99	0.246154
13	GTT	8	-2.32	0.00713489
14	TTC	121	1.7	0.64787
15	AAT	15	-1.98	0.0609709
16	CAA	48	-1.4	1
17	TAT	40	-1.34	1
18	GCA	55	-0.99	1
19	TCA	65	-1.03	1
20	AGT	53	-1.33	1
21	TGT	70	-0.68	1
22	GGA	0	-2.55	0.000108104
23	AAG	65	-0.52	1
24	AAA	18	-1.96	0.127239
25	GAC	133	1.94	0.0468092
26	CTG	123	1.91	0.447877
27	AAC	103	1.28	1
28	CTC	129	1.87	0.127239
29	GAG	124	1.5	0.369069
30	CAG	90	1.03	1
31	CAT	16	-2.14	0.0787
32	CCT	64	-1.13	1
33	ACG	142	2.96	0.00205398
34	ACC	123	1.77	0.447877
35	CTA	32	-1.37	1
36	CGC	132	2	0.0609709
37	TGC	146	2.8	0.000216209
38	GGG	130	2.17	0.100429
39	CGT	78	0.7	1
40	GCT	72	-0.62	1
41	GCC	118	1.71	1
42	GGC	120	1.7	0.772839
43	CCC	139	2.42	0.00713489
44	AGG	26	-1.86	0.64787
45	CGA	47	-0.58	1
46	TGG	124	1.48	0.369069
47	CGG	128	2.16	0.15967
48	TAC	129	2.02	0.127239
49	CAC	114	1.44	1
50	CCG	142	3.54	0.00205398
51	GGT	57	-0.65	1
52	GCG	145	3.07	0.000432418
53	TTT	12	-1.74	0.0265937
54	GTA	24	-1.69	0.447877
55	ACA	54	-1.37	1
56	TTG	8	-2.18	0.00713489
57	TCG	142	2.93	0.00205398
58	TCC	133	1.82	0.0468092
59	GTG	117	1.63	1
60	TTA	30	-1.45	1
61	TAA	80	-0.05	1
62	TGA	90	0.92	1
63	TAG	111	1.4	1

## Sheet: C57BL6_TS22_vs_CD1_TS19
	Codon	Stat	Effect Size	p-value
0	ATG	4	-1.73	0.121423
1	TCT	6	-2.02	0.273202
2	CCA	74	1.06	0.951146
3	CTT	3	-2.05	0.07083
4	ATA	12	-1.61	1
5	AGA	0	-2.28	0.0101186
6	AGC	84	4.18	0.0101186
7	ATT	0	-3.65	0.0101186
8	GTC	68	0.77	1
9	GAT	0	-3.14	0.0101186
10	ATC	68	1.02	1
11	ACT	1	-3.05	0.0202372
12	GAA	0	-2.31	0.0101186
13	GTT	0	-3.55	0.0101186
14	TTC	81	1.45	0.07083
15	AAT	0	-2.75	0.0101186
16	CAA	14	-0.98	1
17	TAT	1	-2.59	0.0202372
18	GCA	23	-0.76	1
19	TCA	56	0.53	1
20	AGT	17	-0.5	1
21	TGT	35	-0.21	1
22	GGA	0	-2.96	0.0101186
23	AAG	0	-2.5	0.0101186
24	AAA	0	-2.68	0.0101186
25	GAC	84	2.32	0.0101186
26	CTG	84	2.41	0.0101186
27	AAC	58	0.49	1
28	CTC	84	2.39	0.0101186
29	GAG	84	2.41	0.0101186
30	CAG	84	5.07	0.0101186
31	CAT	4	-2.22	0.121423
32	CCT	75	1.26	0.718419
33	ACG	84	3.51	0.0101186
34	ACC	84	2.01	0.0101186
35	CTA	20	-0.58	1
36	CGC	78	2.24	0.273202
37	TGC	84	3.11	0.0101186
38	GGG	84	4.11	0.0101186
39	CGT	40	-0.4	1
40	GCT	0	-3.82	0.0101186
41	GCC	84	2.44	0.0101186
42	GGC	78	1.9	0.273202
43	CCC	84	3.69	0.0101186
44	AGG	4	-1.83	0.121423
45	CGA	14	-1.31	1
46	TGG	81	1.35	0.07083
47	CGG	83	3.07	0.0202372
48	TAC	84	1.86	0.0101186
49	CAC	84	2.46	0.0101186
50	CCG	84	6.07	0.0101186
51	GGT	0	-2.94	0.0101186
52	GCG	84	4.08	0.0101186
53	TTT	0	-3.25	0.0101186
54	GTA	2	-2.21	0.0404743
55	ACA	10	-1.22	0.951146
56	TTG	1	-2.63	0.0202372
57	TCG	84	4.71	0.0101186
58	TCC	84	3.01	0.0101186
59	GTG	79	1.82	0.182134
60	TTA	10	-1.56	0.951146
61	TAA	0	-2.81	0.0101186
62	TGA	21	-0.61	1
63	TAG	48	0.06	1

## Sheet: C57BL6_TS22_vs_CD1_TS20
	Codon	Stat	Effect Size	p-value
0	ATG	74	1.21	0.951146
1	TCT	4	-2.31	0.121423
2	CCA	4	-2.32	0.121423
3	CTT	12	-1.55	1
4	ATA	9	-1.42	0.718419
5	AGA	9	-1.57	0.718419
6	AGC	69	1.36	1
7	ATT	12	-1.47	1
8	GTC	75	1.5	0.718419
9	GAT	3	-1.91	0.07083
10	ATC	75	1.55	0.718419
11	ACT	3	-2.2	0.07083
12	GAA	6	-1.71	0.273202
13	GTT	11	-1.59	1
14	TTC	72	1.33	1
15	AAT	7	-1.86	0.384506
16	CAA	9	-1.37	0.718419
17	TAT	7	-1.8	0.384506
18	GCA	22	-0.95	1
19	TCA	8	-1.54	0.536285
20	AGT	6	-1.83	0.273202
21	TGT	8	-1.21	0.536285
22	GGA	0	-1.91	0.0101186
23	AAG	36	-0.12	1
24	AAA	12	-1.37	1
25	GAC	68	1.51	1
26	CTG	81	1.71	0.07083
27	AAC	67	1.04	1
28	CTC	82	1.56	0.0404743
29	GAG	69	1.3	1
30	CAG	75	1.41	0.718419
31	CAT	7	-1.85	0.384506
32	CCT	7	-1.93	0.384506
33	ACG	84	2.23	0.0101186
34	ACC	65	1.13	1
35	CTA	12	-1.19	1
36	CGC	77	1.89	0.384506
37	TGC	83	1.52	0.0202372
38	GGG	75	1.76	0.718419
39	CGT	54	-0.02	1
40	GCT	16	-1.31	1
41	GCC	82	1.9	0.0404743
42	GGC	77	1.65	0.384506
43	CCC	79	1.74	0.182134
44	AGG	10	-1.53	0.951146
45	CGA	29	-0.37	1
46	TGG	60	0.92	1
47	CGG	77	2.1	0.384506
48	TAC	77	1.6	0.384506
49	CAC	72	1.45	1
50	CCG	84	3.36	0.0101186
51	GGT	10	-1.35	0.951146
52	GCG	84	3.2	0.0101186
53	TTT	7	-1.73	0.384506
54	GTA	9	-1.72	0.718419
55	ACA	8	-1.82	0.536285
56	TTG	12	-1.44	1
57	TCG	84	2.39	0.0101186
58	TCC	62	1	1
59	GTG	77	1.66	0.384506
60	TTA	10	-1.36	0.951146
61	TAA	54	0.33	1
62	TGA	77	1.08	0.384506
63	TAG	74	1.25	0.951146

[truncated: 14 more sheets: C57BL6_TS22_vs_CD1_TS21, C57BL6_TS22_vs_CD1_TS22, C57BL6_TS24_vs_CD1_TS14, C57BL6_TS24_vs_CD1_TS17, C57BL6_TS24_vs_CD1_TS19, C57BL6_TS24_vs_CD1_TS20, C57BL6_TS24_vs_CD1_TS21, C57BL6_TS24_vs_CD1_TS22, C57BL6_TS26_vs_CD1_TS14, C57BL6_TS26_vs_CD1_TS17, C57BL6_TS26_vs_CD1_TS19, C57BL6_TS26_vs_CD1_TS20, C57BL6_TS26_vs_CD1_TS21, C57BL6_TS26_vs_CD1_TS22]
