# Supplementary material for: Mouse embryo CoCoPUTs: novel murine transcriptomic-weighted usage website featuring multiple strains, tissues, and stages
Source: BMC Bioinformatics. 2024 Sep 6;25:294. doi: 10.1186/s12859-024-05906-3 (PMC11380194; doi:10.1186/s12859-024-05906-3)
Supplement: Supplementary file 4 — Additional file 4. [file 12859_2024_5906_MOESM4_ESM.zip › Stats/C57BL6_vs_CD1_TS_dinuc_stats.xlsx]

## Sheet: C57BL6_TS20_vs_CD1_TS14
	Dinucleotide	Stat	Effect Size	p-value
0	AT	0	-11.4	0.0367647
1	GT	19	-0.79	1
2	TC	40	1.37	0.588235
3	CT	45	8.27	0.0367647
4	CC	45	10.61	0.0367647
5	CA	40	0.87	0.588235
6	AC	42	1.78	0.257353
7	TT	0	-8.11	0.0367647
8	TA	0	-9.67	0.0367647
9	AA	0	-14.23	0.0367647
10	AG	0	-8.39	0.0367647
11	GA	0	-6.04	0.0367647
12	GC	45	10.39	0.0367647
13	CG	45	6.77	0.0367647
14	GG	45	7.69	0.0367647

## Sheet: C57BL6_TS20_vs_CD1_TS17
	Dinucleotide	Stat	Effect Size	p-value
0	AT	3	-2.79	0.00123135
1	GT	52	0.63	1
2	TC	96	2.1	0.0165353
3	CT	97	2.3	0.0116099
4	CC	104	3.41	0.000351815
5	CA	71	0.88	1
6	AC	74	0.93	1
7	TT	10	-2.77	0.0232198
8	TA	3	-2.12	0.00123135
9	AA	1	-2.88	0.000351815
10	AG	4	-2.15	0.00211089
11	GA	0	-3.59	0.000175908
12	GC	104	2.5	0.000351815
13	CG	98	2.28	0.00791585
14	GG	89	1.7	0.127885

## Sheet: C57BL6_TS20_vs_CD1_TS19
	Dinucleotide	Stat	Effect Size	p-value
0	AT	0	-11.07	0.00773994
1	GT	0	-5.35	0.00773994
2	TC	57	2.95	0.0541796
3	CT	60	5.68	0.00773994
4	CC	60	10.89	0.00773994
5	CA	60	4.14	0.00773994
6	AC	60	3.87	0.00773994
7	TT	0	-8.03	0.00773994
8	TA	0	-6.56	0.00773994
9	AA	0	-10.32	0.00773994
10	AG	0	-5.42	0.00773994
11	GA	0	-7.91	0.00773994
12	GC	60	7.45	0.00773994
13	CG	60	4.37	0.00773994
14	GG	60	3.94	0.00773994

## Sheet: C57BL6_TS20_vs_CD1_TS20
	Dinucleotide	Stat	Effect Size	p-value
0	AT	0	-4.55	0.00773994
1	GT	18	-0.5	1
2	TC	50	1.13	0.727554
3	CT	60	3.23	0.00773994
4	CC	60	4.61	0.00773994
5	CA	56	1.29	0.0928793
6	AC	56	1.27	0.0928793
7	TT	0	-4.15	0.00773994
8	TA	0	-3.88	0.00773994
9	AA	0	-4.94	0.00773994
10	AG	0	-4.18	0.00773994
11	GA	0	-3.69	0.00773994
12	GC	60	4.38	0.00773994
13	CG	60	3.25	0.00773994
14	GG	60	2.94	0.00773994

## Sheet: C57BL6_TS20_vs_CD1_TS21
	Dinucleotide	Stat	Effect Size	p-value
0	AT	12	-1.57	0.0157858
1	GT	111	2.11	0.00587379
2	TC	54	-0.25	1
3	CT	84	0.71	1
4	CC	87	1.04	1
5	CA	56	-0.31	1
6	AC	44	-0.42	1
7	TT	11	-1.49	0.0115028
8	TA	6	-1.73	0.00183556
9	AA	8	-1.88	0.00409941
10	AG	23	-1.27	0.23899
11	GA	37	-0.8	1
12	GC	117	2.14	0.000428297
13	CG	118	1.95	0.000244741
14	GG	119	1.8	0.000122371

## Sheet: C57BL6_TS20_vs_CD1_TS22
	Dinucleotide	Stat	Effect Size	p-value
0	AT	13	-1.92	0.0212313
1	GT	118	2.97	0.000244741
2	TC	89	0.51	0.974008
3	CT	110	2.14	0.0083212
4	CC	105	1.64	0.0372618
5	CA	51	-0.47	1
6	AC	40	-0.63	1
7	TT	19	-1.42	0.101017
8	TA	5	-1.98	0.00116252
9	AA	4	-2.69	0.000734223
10	AG	4	-2.53	0.000734223
11	GA	11	-1.81	0.0115028
12	GC	118	2.58	0.000244741
13	CG	116	1.85	0.000734223
14	GG	120	1.96	6.11853e-05

## Sheet: C57BL6_TS22_vs_CD1_TS14
	Dinucleotide	Stat	Effect Size	p-value
0	AT	0	-3.68	0.0148221
1	GT	22	-0.63	1
2	TC	42	0.64	1
3	CT	63	2.44	0.0148221
4	CC	63	3.21	0.0148221
5	CA	38	0.38	1
6	AC	49	1.03	1
7	TT	0	-2.88	0.0148221
8	TA	0	-3.65	0.0148221
9	AA	0	-3.91	0.0148221
10	AG	0	-2.77	0.0148221
11	GA	0	-2.14	0.0148221
12	GC	63	4.57	0.0148221
13	CG	63	5.43	0.0148221
14	GG	63	4.47	0.0148221

## Sheet: C57BL6_TS22_vs_CD1_TS17
	Dinucleotide	Stat	Effect Size	p-value
0	AT	15	-1.99	0.0142901
1	GT	74	0.5	1
2	TC	125	1.25	0.0708929
3	CT	114	1.3	0.471977
4	CC	139	2.12	0.00167224
5	CA	93	0.61	1
6	AC	96	0.61	1
7	TT	14	-1.85	0.0109709
8	TA	24	-1.75	0.104971
9	AA	10	-2.13	0.00334448
10	AG	16	-1.94	0.0184453
11	GA	0	-2.28	2.5337e-05
12	GC	137	2.26	0.00334448
13	CG	137	2.54	0.00334448
14	GG	112	1.56	0.627394

## Sheet: C57BL6_TS22_vs_CD1_TS19
	Dinucleotide	Stat	Effect Size	p-value
0	AT	0	-3.41	0.00237154
1	GT	4	-2.03	0.0284585
2	TC	83	1.53	0.00474308
3	CT	83	1.67	0.00474308
4	CC	84	3.1	0.00237154
5	CA	84	2.7	0.00237154
6	AC	84	2.42	0.00237154
7	TT	0	-2.87	0.00237154
8	TA	1	-2.43	0.00474308
9	AA	0	-2.8	0.00237154
10	AG	0	-1.65	0.00237154
11	GA	0	-2.78	0.00237154
12	GC	84	3.29	0.00237154
13	CG	84	3.64	0.00237154
14	GG	78	2.06	0.0640316

## Sheet: C57BL6_TS22_vs_CD1_TS20
	Dinucleotide	Stat	Effect Size	p-value
0	AT	7	-1.77	0.0901186
1	GT	29	-0.42	1
2	TC	44	0.46	1
3	CT	60	0.74	1
4	CC	70	1.46	0.571542
5	CA	56	0.66	1
6	AC	56	0.64	1
7	TT	7	-1.65	0.0901186
8	TA	7	-1.64	0.0901186
9	AA	11	-1.49	0.286957
10	AG	9	-1.31	0.168379
11	GA	9	-1.32	0.168379
12	GC	82	2.14	0.00948617
13	CG	82	2.82	0.00948617
14	GG	77	1.62	0.0901186

[truncated: 14 more sheets: C57BL6_TS22_vs_CD1_TS21, C57BL6_TS22_vs_CD1_TS22, C57BL6_TS24_vs_CD1_TS14, C57BL6_TS24_vs_CD1_TS17, C57BL6_TS24_vs_CD1_TS19, C57BL6_TS24_vs_CD1_TS20, C57BL6_TS24_vs_CD1_TS21, C57BL6_TS24_vs_CD1_TS22, C57BL6_TS26_vs_CD1_TS14, C57BL6_TS26_vs_CD1_TS17, C57BL6_TS26_vs_CD1_TS19, C57BL6_TS26_vs_CD1_TS20, C57BL6_TS26_vs_CD1_TS21, C57BL6_TS26_vs_CD1_TS22]
