# Supplementary material for: Mouse embryo CoCoPUTs: novel murine transcriptomic-weighted usage website featuring multiple strains, tissues, and stages
Source: BMC Bioinformatics. 2024 Sep 6;25:294. doi: 10.1186/s12859-024-05906-3 (PMC11380194; doi:10.1186/s12859-024-05906-3)
Supplement: Supplementary file 4 — Additional file 4. [file 12859_2024_5906_MOESM4_ESM.zip › Stats/C57BL6_vs_CD1_TS_gc_content_stats.xlsx]

## Sheet: C57BL6_TS20_vs_CD1_TS14
	GC Content	Stat	Effect Size	p-value
0	GC	22.5	-1.03	1
1	GC1	45	1.14275e+14	0.000221706
2	GC2	45	inf	0.000221706
3	GC3	45	inf	0.000221706

## Sheet: C57BL6_TS20_vs_CD1_TS17
	GC Content	Stat	Effect Size	p-value
0	GC	52.5	-1.15	1
1	GC1	105	9.98976e+13	2.26159e-05
2	GC2	105	2.71418e+13	2.26159e-05
3	GC3	105	7.24994e+14	2.26159e-05

## Sheet: C57BL6_TS20_vs_CD1_TS19
	GC Content	Stat	Effect Size	p-value
0	GC	0	-2.13	0.000120812
1	GC1	60	7.66438e+13	0.000120812
2	GC2	60	inf	0.000120812
3	GC3	60	inf	0.000120812

## Sheet: C57BL6_TS20_vs_CD1_TS20
	GC Content	Stat	Effect Size	p-value
0	GC	30	-1.06	1
1	GC1	60	3.36486e+13	0.000120812
2	GC2	60	inf	0.000120812
3	GC3	60	inf	0.000120812

## Sheet: C57BL6_TS20_vs_CD1_TS21
	GC Content	Stat	Effect Size	p-value
0	GC	60	-1.18	1
1	GC1	120	1.236e+13	1.31921e-05
2	GC2	0	-inf	1.31921e-05
3	GC3	120	inf	1.31921e-05

## Sheet: C57BL6_TS20_vs_CD1_TS22
	GC Content	Stat	Effect Size	p-value
0	GC	60	-1.18	1
1	GC1	120	1.38566e+13	1.31921e-05
2	GC2	0	-inf	1.31921e-05
3	GC3	120	inf	1.31921e-05

## Sheet: C57BL6_TS22_vs_CD1_TS14
	GC Content	Stat	Effect Size	p-value
0	GC	31.5	1.02	1
1	GC1	63	5.12941e+13	9.44737e-06
2	GC2	63	9.58975e+13	9.44737e-06
3	GC3	63	inf	9.44737e-06

## Sheet: C57BL6_TS22_vs_CD1_TS17
	GC Content	Stat	Effect Size	p-value
0	GC	73.5	1.11	1
1	GC1	147	5.04356e+13	9.83564e-07
2	GC2	147	5.74187e+12	9.83564e-07
3	GC3	147	8.80957e+14	9.83564e-07

## Sheet: C57BL6_TS22_vs_CD1_TS19
	GC Content	Stat	Effect Size	p-value
0	GC	0	0	5.17639e-06
1	GC1	84	3.22213e+13	5.17639e-06
2	GC2	84	1.65389e+14	5.17639e-06
3	GC3	84	inf	5.17639e-06

## Sheet: C57BL6_TS22_vs_CD1_TS20
	GC Content	Stat	Effect Size	p-value
0	GC	42	1.05	1
1	GC1	84	1.10881e+13	5.17639e-06
2	GC2	84	2.81282e+13	5.17639e-06
3	GC3	84	inf	5.17639e-06

[truncated: 14 more sheets: C57BL6_TS22_vs_CD1_TS21, C57BL6_TS22_vs_CD1_TS22, C57BL6_TS24_vs_CD1_TS14, C57BL6_TS24_vs_CD1_TS17, C57BL6_TS24_vs_CD1_TS19, C57BL6_TS24_vs_CD1_TS20, C57BL6_TS24_vs_CD1_TS21, C57BL6_TS24_vs_CD1_TS22, C57BL6_TS26_vs_CD1_TS14, C57BL6_TS26_vs_CD1_TS17, C57BL6_TS26_vs_CD1_TS19, C57BL6_TS26_vs_CD1_TS20, C57BL6_TS26_vs_CD1_TS21, C57BL6_TS26_vs_CD1_TS22]
