# Supplementary material for: Mouse embryo CoCoPUTs: novel murine transcriptomic-weighted usage website featuring multiple strains, tissues, and stages
Source: BMC Bioinformatics. 2024 Sep 6;25:294. doi: 10.1186/s12859-024-05906-3 (PMC11380194; doi:10.1186/s12859-024-05906-3)
Supplement: Supplementary file 4 — Additional file 4. [file 12859_2024_5906_MOESM4_ESM.zip › Stats/C57BL6_vs_CD1_TS_junc_dinuc_stats.xlsx]

## Sheet: C57BL6_TS20_vs_CD1_TS14
	Junc Dinuc	Stat	Effect Size	p-value
0	GT	43	3.05	0.147059
1	TC	0	-6.6	0.0367647
2	AC	0	-5.9	0.0367647
3	TA	0	-9.07	0.0367647
4	AA	0	-11.73	0.0367647
5	CA	45	6.61	0.0367647
6	CG	45	7.08	0.0367647
7	AG	0	-7.92	0.0367647
8	TT	0	-6.77	0.0367647
9	AT	0	-7.94	0.0367647
10	GA	2	-2.91	0.147059
11	CC	45	13.07	0.0367647
12	GG	45	6.89	0.0367647
13	CT	45	8.83	0.0367647
14	GC	45	13.27	0.0367647

## Sheet: C57BL6_TS20_vs_CD1_TS17
	Junc Dinuc	Stat	Effect Size	p-value
0	GT	91	1.72	0.076168
1	TC	2	-2.21	0.000703631
2	AC	29	-1.47	1
3	TA	1	-2.42	0.000351815
4	AA	1	-2.21	0.000351815
5	CA	96	1.82	0.0165353
6	CG	101	2.07	0.00211089
7	AG	4	-2.04	0.00211089
8	TT	16	-1.73	0.127885
9	AT	7	-1.95	0.00791585
10	GA	34	-1.12	1
11	CC	105	2.71	0.000175908
12	GG	94	1.82	0.0318393
13	CT	104	2.56	0.000351815
14	GC	104	3.08	0.000351815

## Sheet: C57BL6_TS20_vs_CD1_TS19
	Junc Dinuc	Stat	Effect Size	p-value
0	GT	50	1.34	0.727554
1	TC	0	-4.39	0.00773994
2	AC	0	-1.63	0.00773994
3	TA	0	-6.72	0.00773994
4	AA	0	-7.11	0.00773994
5	CA	60	3.62	0.00773994
6	CG	60	3.8	0.00773994
7	AG	0	-5.18	0.00773994
8	TT	0	-4.07	0.00773994
9	AT	0	-5.01	0.00773994
10	GA	0	-4.86	0.00773994
11	CC	60	9.91	0.00773994
12	GG	60	3.87	0.00773994
13	CT	60	6.55	0.00773994
14	GC	60	11.06	0.00773994

## Sheet: C57BL6_TS20_vs_CD1_TS20
	Junc Dinuc	Stat	Effect Size	p-value
0	GT	60	2.32	0.00773994
1	TC	0	-3.51	0.00773994
2	AC	0	-2.52	0.00773994
3	TA	0	-4.05	0.00773994
4	AA	0	-4.27	0.00773994
5	CA	60	3.39	0.00773994
6	CG	60	3.12	0.00773994
7	AG	0	-3.79	0.00773994
8	TT	0	-3.25	0.00773994
9	AT	0	-3.71	0.00773994
10	GA	4	-1.38	0.0928793
11	CC	60	4.66	0.00773994
12	GG	60	3.2	0.00773994
13	CT	60	3.87	0.00773994
14	GC	60	5.39	0.00773994

## Sheet: C57BL6_TS20_vs_CD1_TS21
	Junc Dinuc	Stat	Effect Size	p-value
0	GT	111	2.23	0.00587379
1	TC	9	-1.62	0.00587379
2	AC	4	-1.57	0.000734223
3	TA	9	-1.74	0.00587379
4	AA	5	-1.99	0.00116252
5	CA	103	1.33	0.0625314
6	CG	117	1.74	0.000428297
7	AG	11	-1.63	0.0115028
8	TT	6	-1.55	0.00183556
9	AT	2	-2.11	0.000244741
10	GA	42	-0.26	1
11	CC	99	1.33	0.157797
12	GG	120	2.04	6.11853e-05
13	CT	93	1.03	0.505758
14	GC	117	2.66	0.000428297

## Sheet: C57BL6_TS20_vs_CD1_TS22
	Junc Dinuc	Stat	Effect Size	p-value
0	GT	114	2.31	0.00183556
1	TC	14	-1.38	0.0283288
2	AC	3	-1.68	0.000428297
3	TA	8	-1.94	0.00409941
4	AA	3	-2.43	0.000428297
5	CA	103	1.35	0.0625314
6	CG	116	1.73	0.000734223
7	AG	7	-1.9	0.00275334
8	TT	10	-1.58	0.0083212
9	AT	1	-2.33	0.000122371
10	GA	17	-0.75	0.0625314
11	CC	111	2.11	0.00587379
12	GG	120	2	6.11853e-05
13	CT	109	1.79	0.0115028
14	GC	119	3.12	0.000122371

## Sheet: C57BL6_TS22_vs_CD1_TS14
	Junc Dinuc	Stat	Effect Size	p-value
0	GT	63	2.01	0.0148221
1	TC	0	-3.66	0.0148221
2	AC	0	-4.47	0.0148221
3	TA	0	-3.78	0.0148221
4	AA	0	-4.12	0.0148221
5	CA	63	2.27	0.0148221
6	CG	63	5.47	0.0148221
7	AG	0	-3.47	0.0148221
8	TT	0	-3.2	0.0148221
9	AT	0	-3.48	0.0148221
10	GA	6	-1.43	0.340909
11	CC	63	3.47	0.0148221
12	GG	63	4.33	0.0148221
13	CT	63	2.94	0.0148221
14	GC	63	4.54	0.0148221

## Sheet: C57BL6_TS22_vs_CD1_TS17
	Junc Dinuc	Stat	Effect Size	p-value
0	GT	127	1.81	0.0466454
1	TC	25	-1.96	0.126584
2	AC	47	-1.49	1
3	TA	15	-2.05	0.0142901
4	AA	24	-1.89	0.104971
5	CA	120	1.51	0.181134
6	CG	137	2.29	0.00334448
7	AG	21	-1.94	0.0576923
8	TT	27	-1.53	0.181134
9	AT	25	-1.66	0.126584
10	GA	59	-0.57	1
11	CC	126	1.94	0.0576923
12	GG	116	1.59	0.349245
13	CT	125	1.81	0.0708929
14	GC	139	2.45	0.00167224

## Sheet: C57BL6_TS22_vs_CD1_TS19
	Junc Dinuc	Stat	Effect Size	p-value
0	GT	69	0.95	0.699605
1	TC	1	-2.33	0.00474308
2	AC	21	-1.02	1
3	TA	0	-2.79	0.00237154
4	AA	0	-2.43	0.00237154
5	CA	71	1.17	0.460079
6	CG	84	3.03	0.00237154
7	AG	0	-2.28	0.00237154
8	TT	6	-1.86	0.0640316
9	AT	5	-2.1	0.0426877
10	GA	0	-2.66	0.00237154
11	CC	84	2.64	0.00237154
12	GG	80	2.15	0.0284585
13	CT	84	2.04	0.00237154
14	GC	84	3.79	0.00237154

## Sheet: C57BL6_TS22_vs_CD1_TS20
	Junc Dinuc	Stat	Effect Size	p-value
0	GT	84	1.46	0.00237154
1	TC	3	-1.92	0.0166008
2	AC	3	-1.75	0.0166008
3	TA	6	-1.84	0.0640316
4	AA	6	-1.64	0.0640316
5	CA	69	1.19	0.699605
6	CG	82	2.58	0.00948617
7	AG	4	-1.77	0.0284585
8	TT	7	-1.65	0.0901186
9	AT	9	-1.71	0.168379
10	GA	36	-0.33	1
11	CC	73	1.45	0.286957
12	GG	77	1.82	0.0901186
13	CT	69	1.19	0.699605
14	GC	81	2.17	0.0166008

[truncated: 14 more sheets: C57BL6_TS22_vs_CD1_TS21, C57BL6_TS22_vs_CD1_TS22, C57BL6_TS24_vs_CD1_TS14, C57BL6_TS24_vs_CD1_TS17, C57BL6_TS24_vs_CD1_TS19, C57BL6_TS24_vs_CD1_TS20, C57BL6_TS24_vs_CD1_TS21, C57BL6_TS24_vs_CD1_TS22, C57BL6_TS26_vs_CD1_TS14, C57BL6_TS26_vs_CD1_TS17, C57BL6_TS26_vs_CD1_TS19, C57BL6_TS26_vs_CD1_TS20, C57BL6_TS26_vs_CD1_TS21, C57BL6_TS26_vs_CD1_TS22]
