# Supplementary material for: Mouse embryo CoCoPUTs: novel murine transcriptomic-weighted usage website featuring multiple strains, tissues, and stages
Source: BMC Bioinformatics. 2024 Sep 6;25:294. doi: 10.1186/s12859-024-05906-3 (PMC11380194; doi:10.1186/s12859-024-05906-3)
Supplement: Supplementary file 4 — Additional file 4. [file 12859_2024_5906_MOESM4_ESM.zip › Stats/CD1_TS_bicod_stats.xlsx]

## Sheet: TS14_vs_TS17
	Codon Pair	Stat	Effect Size	p-value
0	ATGTCT	15	0.13	1
1	TCTCCA	12	0.22	1
2	CCACTT	6	-0.45	1
3	CTTATA	12	-0.08	1
4	ATAAGA	12	0.15	1
5	AGAAGC	12	0.26	1
6	AGCATT	17	1.51	1
7	ATTGTC	12	0.53	1
8	GTCGAT	4	-0.99	1
9	GATATC	21	2.52	1
10	ATCACT	16	1.31	1
11	ACTGAA	14	0.42	1
12	GAAGTT	9	-0.1	1
13	GTTTTC	6	-0.54	1
14	TTCAAT	9	-0.38	1
15	AATCAA	12	0.03	1
16	CAATAT	15	1.07	1
17	TATGCA	15	1.08	1
18	GCATCA	11	-0.13	1
19	TCACAA	12	0.11	1
20	CAAAGT	15	0.74	1
21	AGTTGT	12	0.71	1
22	TGTGAT	12	0.14	1
23	GATGGA	9	-0.16	1
24	GGAGCA	14	0.53	1
25	TCACTT	12	0.15	1
26	CTTAGC	6	-0.9	1
27	AGCAAG	17	0.81	1
28	AAGAAA	21	1.93	1
29	AAAGAC	14	0.88	1
30	GACCTG	5	-1.13	1
31	CTGAAA	14	0.7	1
32	AAAAAC	19	1.4	1
33	AACCTC	0	-1.06	1
34	CTCCTT	21	3.53	1
35	CTTGAG	10	-0.35	1
36	GAGAGA	12	-0.36	1
37	AGAGAA	12	-0.13	1
38	GAACTT	13	0.69	1
39	CTTGGA	10	0.2	1
40	GGAGAT	5	-0.97	1
41	GATGTC	9	-0.18	1
42	GTCCTT	9	-0.88	1
43	CTTCAG	13	0.48	1
44	CAGAGA	12	-0.31	1
45	AGACCA	12	0.7	1
46	CCACAT	12	-0.07	1
47	CATGAC	3	-1.44	1
48	GACCCT	15	0.8	1
49	CCTGAG	11	-0.09	1
50	GAGACG	14	0.47	1
51	ACGATA	0	-2.92	1
52	ATAGAC	2	-1.71	1
53	CTGACC	5	-1.17	1
54	ACCCTA	11	-0.12	1
55	CTAGAA	10	-0.52	1
56	CTTCTG	2	-1.63	1
57	CTGGAT	2	-1.53	1
58	GATCGC	13	0.53	1
59	CGCGAC	21	2.37	1
60	GACTGC	0	-2.21	1
61	TGCAAC	5	-0.67	1
62	AACGGG	9	-0.57	1
63	GGGCGT	9	-0.1	1
64	CGTGTT	21	2.34	1
65	GTTGAT	13	0.44	1
66	GATTTC	1	-1.62	1
67	TTCAAC	6	-0.9	1
68	AACGAA	7	-0.64	1
69	GAATTC	1	-1.02	1
70	TTCCTC	17	1.01	1
71	CTCCTG	4	-1.1	1
72	CTGTTC	10	0.31	1
73	TTCCTT	17	1.02	1
74	CTTTTC	21	2.27	1
75	TTCAAG	9	-0.63	1
76	AAGATT	12	-0.11	1
77	ATTGCT	18	0.94	1
78	GCTCAA	14	0.88	1
79	CAAGCT	12	0.26	1
80	GCTTGC	0	-2.67	1
81	TGCTAT	21	1.75	1
82	TATTAT	9	-0.12	1
83	TATGCT	9	-0.22	1
84	GCTCTC	4	-1.3	1
85	CTCGAT	0	-1.36	1
86	GATCAG	8	-0.62	1
87	CAGGCC	8	-0.5	1
88	GCCGCA	6	-1.03	1
89	GCAGAG	8	-0.62	1
90	GAGCTA	13	0.66	1
91	CTAGGC	19	1.65	1
92	GGCGAG	9	-0.18	1
93	GAGAAG	9	-0.32	1
94	AAGAGA	19	1.67	1
95	AGAGCC	2	-1.17	1
96	GCCCTG	9	-0.58	1
97	CTGCCC	7	-0.71	1
98	CCCAAT	20	1.4	1
99	AATGAA	12	-0.05	1
100	GAAAAG	13	0.08	1
101	AAGAGG	19	1.25	1
102	AGGAAC	14	0.78	1
103	AACCTG	4	-0.84	1
104	CTGTCA	4	-1.35	1
105	CAAGAT	14	0.71	1
106	CGCAGG	21	1.84	1
107	AGGCAA	12	-0.23	1
108	CAAGAA	12	-0.12	1
109	GAAGAC	13	0.23	1
110	GACCAA	15	0.97	1
111	CAAAGG	12	0.06	1
112	AGGAGA	15	0.72	1
113	AGATTC	9	0.09	1
114	TTCGAG	9	-0.11	1
115	GAGCCC	2	-1.77	1
116	CCCCGA	3	-1.22	1
117	CGAAGC	8	-0.4	1
118	AGCAGA	10	-0.47	1
119	AGACAA	12	-0.12	1
120	CAACTG	6	-0.87	1
121	CTGGAC	7	-0.91	1
122	GACGAA	10	-0.32	1
123	GAAGAA	12	-0.03	1
124	GAACCT	12	0.34	1
125	CCTGGG	3	-1.38	1
126	GGGCGC	9	-0.1	1
127	CGCCGA	3	-1.13	1
128	AGCTGG	15	1.08	1
129	TGGCAG	6	-0.86	1
130	CAGAAG	9	-0.48	1
131	AGACGT	11	-0.27	1
132	CGTGAG	6	-1.04	1
133	GAGCAG	0	-1.73	1
134	CAGGAG	0	-1.24	1
135	GAGGAG	1	-1.38	1
136	GAGCGC	3	-1.15	1
137	CGCGCT	6	-0.57	1
138	GCTGAG	7	-1.03	1
139	CAGCGG	5	-0.83	1
140	CGGCTG	8	-0.65	1
141	CTGGAG	4	-1.23	1
142	CAGCGC	16	0.34	1
143	CGCTAC	13	0.59	1
144	TACAGG	6	-0.71	1
145	AGGCAG	17	1.15	1
146	CAGCAC	15	0.51	1
147	CACCGC	14	0.21	1
148	CGCGAT	0	-2.13	1
149	GATGAA	15	0.65	1
150	GAAGAG	9	-0.51	1
151	AGACTG	17	1.43	1
152	CTGCAA	12	0.24	1
153	AGGCGA	12	0.32	1
154	CGAGAA	12	0.26	1
155	GAACTG	2	-1.98	1
156	GAGGAA	8	-0.63	1
157	GAACGC	4	-1.28	1
158	CGCCTT	15	1.35	1
159	CTTGCA	12	0.16	1
160	GAGAAA	12	0.1	1
161	AAAGAG	11	-0.26	1
162	GAGCCG	0	-2.15	1
163	CCGCTT	6	-0.85	1
164	CTTGGC	6	-0.98	1
165	GGCTGG	7	-0.78	1
166	TGGAGT	12	-0.35	1
167	AGTAAG	3	-1.18	1
168	AAGGGT	15	0.97	1
169	GGTCGT	9	-0.28	1
170	CGTGAC	5	-1.15	1
171	GACGCG	9	-0.68	1
172	GCGGAG	0	-1.49	1
173	GAGTTT	15	0.54	1
174	TTTTCT	12	0.45	1
175	TCTGAG	11	-0.08	1
176	GAGGTA	4	-1.23	1
177	GTAGAG	16	1.11	1
178	GAACAG	8	-0.63	1
179	CAGCAA	12	0.07	1
180	CAAGAG	11	-0.08	1
181	GAGAGG	3	-1.51	1
182	CAGGAA	12	-0.05	1
183	GAACTC	7	-0.54	1
184	CTCAAG	9	-0.4	1
185	AAGGGC	9	0.67	1
186	GGCAAG	9	-0.12	1
187	GGCCAA	8	-0.73	1
188	CAAACA	12	0.39	1
189	ACAGAA	12	0.14	1
190	AGAAGG	12	0.05	1
191	AGGCTG	21	1.71	1
192	CTGCAG	8	-0.53	1
193	AAGCGC	21	3.98	1
194	CTACGC	9	0.16	1
195	CGCGAA	7	-0.81	1
196	GAACCC	2	-1.41	1
197	CCCCTG	9	-0.29	1
198	CTGCTA	6	-1.11	1
199	CTAAGG	4	-1.39	1
200	AGGCGC	12	0.38	1
201	GATCTG	17	1.26	1
202	GAGTTG	12	0.31	1
203	TTGAGG	16	1.2	1
204	GAACAA	12	-0.22	1
205	CGCGAG	9	-0.71	1
206	CAGAGG	15	0.83	1
207	GAGCTG	4	-1.24	1
208	CTGAGG	0	-2.64	1
209	CTGAAT	10	0.02	1
210	AATCGA	12	0.14	1
211	CGAAGG	18	1.28	1
212	GAGCAA	12	0.12	1
213	AGGCGT	11	-0.29	1
214	CTAAGA	15	0.82	1
215	AGACGC	12	0.22	1
216	CTGGCT	9	-0.15	1
217	GAGGAC	14	0.07	1
218	GACGAG	6	-1.02	1
219	CTGACG	17	1.13	1
220	ACGCGG	1	-1.59	1
221	CGGATC	9	-0.54	1
222	ATCCGG	13	0.44	1
223	CGGGAA	6	-0.87	1
224	CCCGAC	18	1.02	1
225	GAGAGC	10	-0.38	1
226	ATTACC	10	-0.17	1
227	ACCCAG	8	-0.76	1
228	AGGTGG	12	0.11	1
229	CAGTGG	21	3.69	1
230	CAGCTC	13	0.08	1
231	CTCGAA	0	-1.7	1
232	GAAAAC	11	-0.09	1
233	AACGAG	0	-1.92	1
234	GAGGCA	3	-1.23	1
235	GCAGAC	21	4.68	1
236	GACGCC	9	-0.86	1
237	GCCCGT	21	2.32	1
238	CGTCAG	13	0.29	1
239	CAGAAC	15	0.69	1
240	AACAAG	21	3.22	1
241	AAGGTC	11	-0.22	1
242	GTCTAC	18	1.36	1
243	TACTCT	19	1.71	1
244	TCTAGG	15	1.03	1
245	AGGCCT	13	0.53	1
246	CCTAGC	14	0.92	1
247	AGCAGG	15	0.88	1
248	AGGCTT	8	-0.8	1
249	CTTCGC	9	0.06	1
250	CGCCAG	9	0.06	1
251	CTGGGG	6	-0.44	1
252	GGGGAG	4	-1.4	1
253	GAGCGT	8	-0.86	1
254	CTCCGG	9	-0.49	1
255	CGGGAG	5	-0.83	1
256	CGCCGC	15	1.05	1
257	GACCTC	5	-0.9	1
258	CTCCAA	12	0.21	1
259	CAACAG	12	0.43	1
260	CGTCCC	17	1.09	1
261	CCCGCT	9	-0.67	1
262	GAGGCG	11	-0.07	1
263	GCGCGC	7	-0.92	1
264	CGCAAC	6	-0.5	1
265	AACCAG	6	-0.86	1
266	TGGGAG	9	-0.4	1
267	AGGCCG	0	-1.97	1
268	CCGCAG	6	-1.07	1
269	CGGGCG	2	-1.25	1
270	CGCCTG	11	0.42	1
271	CGGTTC	21	2.35	1
272	TTCCGC	12	0.33	1
273	GACAGG	10	0.47	1
274	AGGGAG	2	-1.64	1
275	CGCTTC	9	-0.29	1
276	TTCCGG	11	0.64	1
277	AAGCTG	9	-0.27	1
278	CAACGA	8	-0.57	1
279	CGAGCA	4	-1.36	1
280	GAGCTC	1	-1.55	1
281	CTCCAG	9	-0.37	1
282	CAGGAC	9	-0.53	1
283	GACAGC	0	-3.1	1
284	AGCCTC	6	-0.92	1
285	CTCCTA	7	-0.92	1
286	CTAGAT	15	1.01	1
287	CGACTC	6	-0.73	1
288	CGAGAG	1	-1.8	1
289	GAGCCA	0	-2.96	1
290	CCAAAC	14	0.7	1
291	AACAGG	0	-2.28	1
292	AGGAGC	3	-1.4	1
293	AGCCGG	4	-1.07	1
294	CGGCAA	6	-0.69	1
295	AGGGAA	15	0.53	1
296	GAAAGC	12	0.07	1
297	AGCCAG	0	-1.82	1
298	CGCACA	1	-1.47	1
299	ACACTG	21	2.68	1
300	CTGTAC	14	0.72	1
301	TACGCC	9	-0.4	1
302	GCCAAA	20	1.74	1
303	AAACCC	13	0.53	1
304	CCCAGC	15	0.48	1
305	CAGCGT	16	0.75	1
306	CGTAGG	21	2.08	1
307	GAACGG	9	-0.32	1
308	CTGTTG	10	0.39	1
309	TTGCAA	11	-0.35	1
310	CAGCAG	6	-0.92	1
311	AGGAAA	15	0.99	1
312	AAACAC	21	1.85	1
313	GAGGAT	18	1.17	1
314	AAGCGG	9	-0.09	1
315	CAAGAC	12	0.01	1
316	CAGCGA	13	0.79	1
317	GAAAGG	9	-0.31	1
318	AGGAGG	15	1.12	1
319	CAGTAT	12	0.52	1
320	TATCAG	11	-0.33	1
321	GAGCGG	0	-1.73	1
322	GAAAGA	12	0.23	1
323	CTGCGG	8	-0.68	1
324	CGGGAT	0	-2.74	1
325	GAAGAT	15	0.88	1
326	AGGGAT	9	-0.49	1
327	AAATGG	17	1.37	1
328	TGGCAA	21	1.75	1
329	CAACCA	14	0.67	1
330	CCAAGG	6	-0.94	1
331	AAAGAA	12	0.17	1
332	GAAAAT	12	0.3	1
333	GTTCGT	9	0	1
334	CGTAGT	12	-0.04	1
335	AGTAAC	15	0.81	1
336	AGGCTC	13	-0.05	1
337	CTCTTC	8	-0.74	1
338	TTCACC	8	-0.75	1
339	ACCAAA	17	1.12	1
340	AAACGC	1	-1.98	1
341	CGCAGA	14	0.6	1
342	AGAGGG	9	-0.18	1
343	GGGGAT	0	-1.89	1
344	GATGAG	20	1.99	1
345	CCCATC	16	0.75	1
346	ATCCAG	8	-0.66	1
347	CAGCTG	6	-0.61	1
348	CTGGAA	0	-3.67	1
349	GATTCT	15	0.72	1
350	TCTCAG	12	0.47	1
351	GAGCGA	14	0.49	1
352	CAGGAT	8	-0.48	1
353	GATCGG	6	-0.56	1
354	CGGCGG	12	0.46	1
355	CGGCCT	6	-0.92	1
356	CCTCTG	10	-0.19	1
357	AGAGAG	12	0.12	1
358	CGTCGA	13	0.43	1
359	CGACAG	16	1.46	1
360	GACCGT	0	-1.48	1
361	CAGATC	9	-0.43	1
362	ATCCTA	7	-1.08	1
363	CTAGAG	0	-5.74	1
364	CAGTTT	2	-1.5	1
365	TTTCAG	11	-0.02	1
366	GAGCAC	8	-0.76	1
367	CACCAA	15	1.19	1
368	CAACGG	0	-2.06	1
369	GAAGCC	2	-1.12	1
370	GCCAGA	18	1.14	1
371	AGAAGA	14	0.8	1
372	AGACGA	14	0.06	1
373	CGAGAT	16	0.82	1
374	ACGTTC	1	-1.38	1
375	TTCCAG	8	-0.24	1
376	CAGGGA	0	-3.55	1
377	GGAGAA	11	-0.07	1
378	GAATCG	2	-1.57	1
379	TCGAGA	13	-0.07	1
380	AGACGG	10	-0.09	1
381	GAGGGC	6	-0.97	1
382	AAGTTC	15	0.88	1
383	CGGACA	3	-1.69	1
384	AGGCGG	20	2.33	1
385	CGGCGT	9	0.06	1
386	CGTCAA	2	-1.52	1
387	TTCCAA	11	-0.31	1
388	CACCTC	2	-1.29	1
389	CTTCGG	9	0.25	1
390	CGGCAG	14	0.46	1
391	GAATGC	5	-1	1
392	TGCGAC	4	-0.91	1
393	GACAGA	9	-0.53	1
394	AGAAAA	12	0.38	1
395	AAATCT	17	1.26	1
396	TCTCGT	12	0.53	1
397	CGTGAA	2	-1.73	1
398	CGGGAC	9	-0.72	1
399	GACCAG	14	0.39	1
400	TTCCGT	9	0.15	1
401	CGTCGG	7	-0.85	1
402	CGCCAC	19	1.39	1
403	CACCTG	8	-0.46	1
404	GAACGT	10	-0.42	1
405	CCATCC	0	-2.57	1
406	TCCCGC	21	1.84	1
407	CGCCGG	9	-0.41	1
408	CACCAG	9	-0.09	1
409	CCATTC	1	-2.08	1
410	AGATCA	15	1.01	1
411	TCATTC	4	-1.23	1
412	CTCAGA	3	-1.29	1
413	AAATTC	12	-0.26	1
414	TTCCAT	15	1.28	1
415	CATGAG	0	-3.73	1
416	CGTGGC	7	-1.01	1
417	CGTTTG	12	0.31	1
418	AGGGTG	13	0.79	1
419	GTGGAG	9	-0.52	1
420	CAGCTT	4	-0.97	1
421	CGCGGA	11	0.44	1
422	GGACAG	20	1.95	1
423	GAATGT	12	0.08	1
424	TGTGAC	1	-1.3	1
425	AAATTA	13	0.41	1
426	TTACAC	19	1.74	1
427	CACCGG	4	-0.77	1
428	GAACTA	14	0.67	1
429	GAGGTC	11	-0.03	1
430	GTCCGC	12	0.64	1
431	AGAAAG	15	1.01	1
432	AAGCTC	10	-0.48	1
433	CTCCGC	13	0.79	1
434	CTCAGG	4	-1.52	1
435	CGCCGT	13	0.74	1
436	CGTCAT	0	-3.01	1
437	GAGTTC	7	-0.84	1
438	AAGCAG	16	1.08	1
439	CTGCGC	9	-0.56	1
440	CGCCTC	15	0.86	1
441	GAACCG	0	-3.3	1
442	CCGGAC	4	-1.1	1
443	CTCCGT	3	-1.33	1
444	TGCGTC	15	0.87	1
445	GTCGAG	6	-0.71	1
446	GACAGT	11	-0.12	1
447	AAGATC	9	-0.13	1
448	ATCCGC	13	0.71	1
449	AGGGAC	13	0.59	1
450	GGACTG	11	-0.1	1
451	CTTGAC	4	-1.43	1
452	CTCGAC	13	0.91	1
453	AAAGTC	18	1.23	1
454	GTCCGT	21	1.92	1
455	CAAGGG	10	-0.38	1
456	GGGCTC	9	-0.1	1
457	CTCGGC	21	2.21	1
458	CGGCGC	11	-0.07	1
459	CGTCTC	9	-0.37	1
460	CTCCAT	0	-2.74	1
461	CGGTGC	6	-0.62	1
462	TGCCTG	5	-1.17	1
463	CAATTT	12	0.19	1
464	TTTCGC	0	-2.2	1
465	CGCTTT	9	-0.56	1
466	TTTGAG	6	-0.79	1
467	CAGTTG	9	-0.23	1
468	TTGAGA	12	-0.05	1
469	AGACAG	10	-0.42	1
470	AGAGTC	20	1.94	1
471	GAGCTT	6	-0.64	1
472	CTTCGT	12	0.16	1
473	CTGCTG	9	-0.27	1
474	CTGCAC	7	-0.72	1
475	CAGGTG	7	-0.5	1
476	GTGGGT	13	0.83	1
477	GGTGGC	9	-0.6	1
478	GGCAGG	10	0.46	1
479	CGTCGT	9	-0.7	1
480	GACAAC	8	-0.95	1
481	AACAGA	12	0.42	1
482	GAAGTA	12	0.03	1
483	GAAGGG	8	-0.52	1
484	GGGCAG	4	-0.93	1
485	CGCCAA	2	-1.48	1
486	GTAGAA	13	0.28	1
487	CACCCA	6	-0.71	1
488	CCACGC	16	1.12	1
489	TTGCGC	0	-1.71	1
490	AAGCGA	16	1.06	1
491	GATGGT	5	-1.02	1
492	GGTCAA	14	0.97	1
493	CAATAC	15	1.19	1
494	TACCTG	8	-0.25	1
495	TTTGCC	9	-0.28	1
496	GCCAGG	6	-0.93	1
497	GATACG	14	0.42	1
498	ACGATT	12	0.09	1
499	ATTCGT	3	-1.33	1
500	CGTCGC	9	0.41	1
501	CTACGT	21	3.26	1
502	CAAAGA	12	0.16	1
503	CAAATC	0	-2.25	1
504	ATCCGT	9	-0.33	1
505	ATCCTG	9	-0.36	1
506	GAGCCT	6	-0.93	1
507	CCTGGT	4	-1.27	1
508	GGTACA	12	0.49	1
509	ACACGC	8	-0.91	1
510	GCCAAT	10	-0.33	1
511	AATGTC	9	-0.85	1
512	GTCCCA	18	1.76	1
513	CCAGTG	18	1.45	1
514	GTGCGT	0	-1.85	1
515	CGTTCC	9	-0.23	1
516	TCCAGC	7	-0.44	1
517	AGCCCT	10	0.09	1
518	CCTCTC	18	1.41	1
519	CTCTAT	21	2.44	1
520	TATGAG	3	-1.44	1
521	GAGTAC	15	0.66	1
522	TACATC	11	0.11	1
523	AGGTCT	11	-0.1	1
524	TCTCAA	12	0.1	1
525	TACCGC	9	-0.43	1
526	CGCCCT	12	0.42	1
527	CCTTAA	20	1.49	1
528	ATGGAG	0	-1.72	1
529	TTGCCT	15	0.85	1
530	CCTCCT	9	-0.18	1
531	CCTCCG	6	-0.76	1
532	CCGGGA	0	-2.82	1
533	GGAAAC	0	-1.34	1
534	AACCGG	0	-1.72	1
535	CGGAGG	0	-2.08	1
536	AGGGTT	21	1.98	1
537	GTTTCC	19	1.43	1
538	TCCATC	7	-0.38	1
539	ATCAAT	11	-0.54	1
540	AATAAC	8	-0.56	1
541	AACCCT	21	4.11	1
542	CCTCAA	12	0.06	1
543	GAGACA	4	-1.25	1
544	ACATCT	12	0.22	1
545	TCTGGC	12	0.32	1
546	GTTCCT	14	0.61	1
547	CCTACC	6	-0.36	1
548	ACCACC	7	-0.65	1
549	ACCTCA	12	0.29	1
550	TCAGCC	4	-1.31	1
551	GCCGGG	13	0.42	1
552	GGGTTT	16	0.88	1
553	TTTCCC	3	-0.88	1
554	CCCACC	4	-1.21	1
555	CAGTCA	11	-0.18	1
556	TCATCT	12	0.15	1
557	TCTAAG	19	1.45	1
558	ATCTCC	12	0.44	1
559	TCCTTG	5	-1.03	1
560	TTGAAG	19	1.56	1
561	CGCTCC	6	-0.61	1
562	TCCACC	8	-0.11	1
563	ACCTAC	7	-0.76	1
564	GCCTAC	8	-0.48	1
565	CCTTCC	10	-0.27	1
566	TCCATG	4	-0.95	1
567	ATGATG	14	0.56	1
568	ATGAGC	21	1.95	1
569	AGCAAC	1	-1.68	1
570	AACCGC	11	0.44	1
571	CGCAGC	9	-0.48	1
572	AGCTCA	12	0.14	1
573	TCAGGA	12	-0.01	1
574	GGAGGC	6	-0.71	1
575	GGCCAG	6	-0.96	1
576	CAGTCC	9	-0.3	1
577	TCCCTG	6	-0.29	1
578	CTGCCG	8	-0.31	1
579	CCGAGC	5	-0.81	1
580	AGCTCC	6	-0.78	1
581	TCCATT	0	-1.2	1
582	ATTCTC	6	-1	1
583	AAGACC	9	-0.68	1
584	ACCTCC	3	-1.33	1
585	TCCCTC	3	-1.53	1
586	CTCAAC	8	-0.36	1
587	CCTCCA	9	-0.28	1
588	CCAGGT	6	-0.74	1
589	GGTTCT	20	2.2	1
590	TCTCTG	0	-1.36	1
591	CAGAGC	9	0.37	1
592	AGCAAA	12	0.36	1
593	AAACCA	14	0.73	1
594	TCCAAC	0	-2.09	1
595	CTCTCT	6	-0.87	1
596	TCTTCA	12	0.17	1
597	TCAGTC	8	-0.46	1
598	GTCCAC	9	-0.42	1
599	CACTAT	0	-2.18	1
600	GCTGAT	0	-2.2	1
601	GAAGGC	14	0.58	1
602	AAGCCA	12	0.33	1
603	CCACTC	1	-1.71	1
604	CTCACG	1	-1.49	1
605	ACGGAC	19	1.69	1
606	GACAAG	9	-0.5	1
607	AAGAAC	9	0.06	1
608	AAGGAC	19	1.68	1
609	GACAAA	15	0.73	1
610	AGGGGC	7	-0.81	1
611	GGTAAA	14	0.69	1
612	AAAGGC	21	2.91	1
613	GGCACA	20	2.13	1
614	ACAGGA	14	0.57	1
615	GGAACT	6	-0.73	1
616	ACTCGG	17	1.4	1
617	ACCATG	16	0.53	1
618	ATGCTA	6	-0.71	1
619	AAAACT	15	0.65	1
620	ACTCTT	11	0.23	1
621	CTTCAA	12	-0.02	1
622	GGGTCT	0	-1.86	1
623	CAGAGT	11	-0.32	1
624	AGTGAT	11	-0.24	1
625	GAAATG	11	0.03	1
626	ATGGCA	21	5.91	1
627	GCAATA	12	0.07	1
628	ATAGCA	9	-0.42	1
629	GCAAAT	9	-0.28	1
630	AATCAG	12	-0.03	1
631	CAGACA	15	0.78	1
632	ACACCG	21	2.82	1
633	CCGAAC	4	-1.4	1
634	AACTTG	0	-1.24	1
635	TTGATA	11	-0.04	1
636	ATACCA	12	-0.1	1
637	CCATTT	12	0.16	1
638	TTTGGA	8	-0.65	1
639	GGAGAC	4	-1.31	1
640	GACGTG	10	0.25	1
641	GTGGTG	9	0	1
642	GTGGGC	9	-0.15	1
643	GGCTGT	21	2.41	1
644	TGTCTG	5	-0.61	1
645	CTGGCG	6	-0.28	1
646	GCGATT	0	-2.35	1
647	ATTCAC	21	1.61	1
648	CACATA	0	-3.47	1
649	ATAAAG	13	0.59	1
650	AAGAGC	7	-0.84	1
651	AGCTGT	15	0.77	1
652	TGTAGA	12	0.02	1
653	AGGTTC	7	-0.63	1
654	CGTTTT	9	-0.5	1
655	TTTAAT	15	0.68	1
656	AATCTG	15	0.53	1
657	TTCATG	8	-0.79	1
658	ATGCGT	9	-0.58	1
659	CGTGTC	15	1.22	1
660	GTCTCC	15	0.65	1
661	TCCATA	12	0.07	1
662	ATAAAC	9	-0.21	1
663	AACAAC	11	0	1
664	AACATT	21	1.95	1
665	ATTGTG	17	1.04	1
666	GTGAAA	15	0.78	1
667	AAATGT	9	-0.07	1
668	TGTACA	12	0.12	1
669	ACAAAA	13	0.41	1
670	AAAATT	14	0.69	1
671	CGTCAC	6	-0.66	1
672	CACTTG	20	2.19	1
673	TTGAAA	15	0.71	1
674	AAAGCT	11	0.12	1
675	GCTGTT	21	3.79	1
676	GTTAAT	10	-0.09	1
677	AATAAT	12	0.29	1
678	AACCTT	21	2.31	1
679	CTTGTA	9	-0.24	1
680	GTACTT	15	0.9	1
681	CTTAGG	21	3	1
682	AGGTTT	13	0.39	1
683	TTTGGC	13	0.91	1
684	GAGATG	9	-0.72	1
685	ATGAAG	16	1.11	1
686	AAGTAC	9	-0.47	1
687	TACTTT	16	1.1	1
688	TCTGTA	21	1.71	1
689	GTACAG	10	-0.11	1
690	CAGGTT	19	1.61	1
691	GTTCCC	14	0.03	1
692	CCCAGA	3	-1.64	1
693	GATGAT	18	1.44	1
694	CGGAAT	9	-0.65	1
695	AATTTT	8	-0.66	1
696	TTTATT	10	0.1	1
697	ATTTAC	2	-1.57	1
698	TACTTG	14	0.86	1
699	TTGGAA	12	-0.07	1
700	CTAATG	9	-0.3	1
701	ATGCAT	12	-0.18	1
702	CATGAT	8	-0.74	1
703	GGCGAT	9	-0.73	1
704	GATCCA	13	0.56	1
705	CCAGAA	12	0.18	1
706	AGCCCC	7	-0.52	1
707	CCCCCT	0	-1.72	1
708	CCTATT	17	1.39	1
709	ATTCCC	12	0.31	1
710	CCCTTA	12	-0.14	1
711	TTAGGC	21	1.9	1
712	GGCGGT	19	1.99	1
713	GGTGCA	15	0.7	1
714	GCAGAA	11	0.06	1
715	GAATCA	12	-0.02	1
716	TCACAT	12	-0.03	1
717	CATCTT	12	0.17	1
718	CTTTAT	12	0.54	1
719	TATGAA	14	0.93	1
720	GTAATA	12	0.03	1
721	ATACAG	12	-0.01	1
722	CAGAAA	14	0.63	1
723	GGCTGC	15	0.93	1
724	TGCTTT	0	-3.44	1
725	TTTACT	3	-1.16	1
726	GTAATG	15	1.15	1
727	ATGCAC	10	0.02	1
728	TTGATG	10	-0.03	1
729	CATAAA	13	0.71	1
730	AACTCC	16	0.68	1
731	TCCAGT	11	0.07	1
732	AGTATC	17	1.52	1
733	ATCTGC	9	-0.39	1
734	TGCAGG	10	-0.24	1
735	GTGGAA	11	0.18	1
736	GAAGTG	4	-1.57	1
737	GAATTT	11	0.23	1
738	TTTATG	21	2.58	1
739	ATGTTC	8	-0.32	1
740	TTCTCC	8	-0.41	1
741	TCCTAT	6	-0.66	1
742	TATGGA	7	-0.62	1
743	AACTTT	4	-0.96	1
744	GGCTAT	8	-0.63	1
745	GGATTT	18	1.44	1
746	TTTTCA	12	0.12	1
747	CATCAG	11	0.04	1
748	CAGTTA	12	0.02	1
749	TTAAAA	13	0.57	1
750	AAACCT	12	0.49	1
751	CCTCTT	14	0.74	1
752	AAAGCC	16	0.88	1
753	GCCATT	9	-0.53	1
754	ATTGAG	9	0.43	1
755	CCATCT	12	0.43	1
756	TCTATG	10	-0.19	1
757	ATGTTT	0	-1.84	1
758	ATGAAT	12	0.8	1
759	AATATT	13	0.51	1
760	ATTGCA	18	1.67	1
761	GCACCT	14	0.39	1
762	CCAGAG	0	-3.59	1
763	AGAACA	12	0.44	1
764	ACAGAC	2	-1.64	1
765	CCTGTC	9	0.09	1
766	GTCACA	0	-1.58	1
767	ACAAAT	12	0.09	1
768	AATGTT	12	-0.08	1
769	GTTATT	11	0.35	1
770	ATTACT	15	0.76	1
771	ACTCCG	9	-0.07	1
772	CCGCAA	12	0.62	1
773	CGAGTA	21	11.9	1
774	GAATAC	19	1.53	1
775	TACCCG	7	-0.59	1
776	CCGGCA	11	-0.31	1
777	GCATTC	5	-0.94	1
778	TTCTTA	12	0.28	1
779	TTATCC	12	0.03	1
780	TCCCCT	10	-0.32	1
781	CCTGAA	12	0.44	1
782	GTTAGC	15	1.34	1
783	ATTGGG	12	0.37	1
784	GGGGTT	15	0.85	1
785	GCCAGC	4	-1.33	1
786	AGCCAT	21	3.91	1
787	CATGCA	21	3.16	1
788	GCAACT	14	0.82	1
789	ACTGTG	9	-0.39	1
790	GTGCAA	8	-0.43	1
791	CAACTT	12	-0.16	1
792	AAACTC	15	0.65	1
793	AAGCCC	14	0.93	1
794	CCCCGG	2	-1.49	1
795	AGGTTG	2	-1.53	1
796	AGAATG	21	1.8	1
797	ATGAAA	13	0.44	1
798	GAGTAT	6	-0.81	1
799	TATAAA	17	1.33	1
800	AAAAAT	15	1.04	1
801	AATATG	9	-0.28	1
802	ATGAGT	18	1.22	1
803	AGTACA	12	0.16	1
804	ACATGG	10	0.03	1
805	TGGATA	9	-0.24	1
806	ATAGAA	13	0.52	1
807	GAAAAA	12	0.14	1
808	GATTAT	9	-0.84	1
809	TATTTA	12	0.01	1
810	TTAAGA	14	0.85	1
811	AGAAAC	9	-0.23	1
812	CTTATT	14	0.66	1
813	ATTAAT	14	0.91	1
814	AATCCA	12	0.39	1
815	CCAAAA	17	1.05	1
816	AAAATG	15	1.23	1
817	ATGACA	11	0.16	1
818	AAAAGG	13	0.58	1
819	GATAAT	15	0.78	1
820	AATAAG	9	-0.29	1
821	AAGGGA	21	2.89	1
822	GGAAGT	7	-0.52	1
823	AGTAGT	12	-0.02	1
824	AGTATA	17	1.19	1
825	CCAAGT	8	-0.58	1
826	AGTGAA	8	-0.52	1
827	TCAAAT	12	0.21	1
828	AATTCT	12	0.58	1
829	TCTAGT	5	-1.13	1
830	AGTGCA	12	0.09	1
831	GCATTA	12	0.23	1
832	TTAGAA	12	0.14	1
833	CTTGAA	11	-0.31	1
834	AGGACA	12	-0.05	1
835	ACAACA	12	0.65	1
836	ACATAC	9	-0.48	1
837	TACGAT	16	0.92	1
838	GATATT	15	0.89	1
839	ATTCAT	12	0.66	1
840	CATCAC	4	-1.08	1
841	CACAGA	6	-0.88	1
842	AAATAT	19	1.38	1
843	GAAGCT	5	-0.9	1
844	GCTATT	21	2.3	1
845	ATTTCA	12	0.04	1
846	AATGAG	15	0.6	1
847	TATGGT	0	-2.26	1
848	GGTGAT	7	-0.67	1
849	GATAAG	13	0.64	1
850	AAGGAA	12	0.02	1
851	GGCCGG	9	-0.43	1
852	CGGGTC	9	0.1	1
853	GTCATA	15	1.11	1
854	CCAGTT	12	0.03	1
855	GTTTTA	12	0.16	1
856	TTAAAG	15	0.94	1
857	AAGGTG	9	0.06	1
858	GTGTTG	18	1.49	1
859	TTGGAC	20	2.46	1
860	CAAAAT	14	0.82	1
861	AATTAT	15	0.71	1
862	TATTCA	11	0	1
863	TCAGAG	12	0.13	1
864	GTATTT	15	0.99	1
865	TTTTTA	12	0.22	1
866	TTACCT	12	0.25	1
867	CCTAAA	17	1.36	1
868	AAAAGT	12	0.09	1
869	AGTGAC	4	-1.11	1
870	GACTCC	11	-0.04	1
871	TCCACA	7	-0.47	1
872	CCGCTG	12	0	1
873	GATGTT	11	0.05	1
874	GTTCTC	18	1.47	1
875	CCCCCC	5	-1.13	1
876	CCCATT	16	0.63	1
877	CACAGC	9	-0.13	1
878	AGCCTG	4	-1.06	1
879	CAGATA	15	0.68	1
880	ATAGTA	12	0.5	1
881	GAGAAT	0	-3.01	1
882	ATGCCA	10	-0.34	1
883	CATTTA	12	-0.08	1
884	TTACCG	9	-0.54	1
885	CCGAAG	21	6.41	1
886	ACCTCT	14	0.38	1
887	AGGCCA	15	1.16	1
888	CATGAA	12	0.55	1
889	TCATCG	12	0.13	1
890	TCGGAT	21	7.63	1
891	ATGCCC	18	1	1
892	CCCAAA	21	2.02	1
893	AAACAT	12	0.04	1
894	CATCCA	11	0.19	1
895	CCAAGC	12	0.4	1
896	ATTTTA	12	0.05	1
897	AAAATA	13	0.49	1
898	ATAAGC	10	-0.3	1
899	CAACAA	12	0.09	1
900	AATAGG	13	0.61	1
901	CGTAAA	12	0.58	1
902	ATGGAA	11	0.05	1
903	AAATCG	21	2.89	1
904	TCGCCA	4	-1.42	1
905	CATTTT	13	0.75	1
906	TCAGAT	12	-0.16	1
907	GATGTG	9	-0.24	1
908	GTGTTA	12	-0.11	1
909	TTAATA	12	-0.01	1
910	ATAATA	12	-0.18	1
911	ATACCT	12	0.41	1
912	CCTGAT	7	-0.87	1
913	GATAAA	11	-0.01	1
914	CCCTTC	9	-0.26	1
915	TTCGAA	9	-0.43	1
916	GATTTA	12	0.08	1
917	TTAAAC	12	0.71	1
918	AACACA	13	0.33	1
919	AAAGGG	12	0.11	1
920	GGGAGA	15	0.76	1
921	AGACCT	12	0.28	1
922	CCTCCC	7	-0.23	1
923	ATCGAG	9	-0.07	1
924	GAGTTA	13	0.57	1
925	TTAAGG	9	0.01	1
926	TCTTGG	9	-0.44	1
927	TGGGAA	12	0.27	1
928	AGACAT	12	0.16	1
929	CATCCT	12	0.16	1
930	CCTACT	12	0.19	1
931	ACTGAC	21	3.17	1
932	GACGTT	14	0.87	1
933	GTTGCC	20	2.44	1
934	GCCTGT	14	0.95	1
935	TGTAGT	12	-0.05	1
936	AGTCTC	14	0.67	1
937	CTCCGA	21	1.84	1
938	CGAAAG	11	0.19	1
939	GTGGCT	9	-0.8	1
940	GCTTTT	3	-1.19	1
941	TTTGCA	13	0.82	1
942	GCACAA	21	2.07	1
943	CAAAAA	12	0.34	1
944	GACTAC	9	-0.61	1
945	TACACC	21	2.19	1
946	ACCATA	12	-0.19	1
947	GTTTGC	7	-0.52	1
948	TGCAAA	9	-0.67	1
949	AAAGCA	15	0.96	1
950	GAAACT	12	0.11	1
951	ACTACA	15	0.94	1
952	TTCAAA	14	0.57	1
953	CTCAGC	9	-0.02	1
954	AAGAGT	10	-0.32	1
955	AGTGGT	8	-0.18	1
956	GGTCTT	15	1.09	1
957	CTTGAT	12	0.68	1
958	GATCCT	2	-1.5	1
959	CCTTTT	15	0.75	1
960	TTTCTA	9	-0.55	1
961	AACATA	12	-0.14	1
962	AACAGC	9	-0.63	1
963	ATGTCA	8	-0.74	1
964	TTCAGA	15	1	1
965	AAGAAG	20	1.47	1
966	AAAGAT	12	0.2	1
967	GATCAT	10	-0.32	1
968	GGATAC	6	-0.74	1
969	TACAGA	8	-0.72	1
970	AGAAAT	12	0.02	1
971	AATCTA	12	-0.17	1
972	CTAAGC	10	-0.19	1
973	AGCACG	6	-0.8	1
974	ACGTCA	9	-0.55	1
975	TCAAGT	12	0.33	1
976	GAGATT	16	1.01	1
977	TTAGAG	12	0.19	1
978	GAGCAT	0	-3.92	1
979	GATCAA	12	0.26	1
980	CCTTAC	12	0.09	1
981	TACCCA	3	-1.02	1
982	CCAGGA	0	-4.06	1
983	GGACAT	12	-0.26	1
984	CATTCA	12	0.06	1
985	TCAGGG	11	0.3	1
986	TCTGCA	12	-0.12	1
987	GCAGGA	13	0.29	1
988	GGATCT	14	0.51	1
989	TCTGAT	8	-0.71	1
990	GATGCA	14	0.88	1
991	GCAACA	12	0.13	1
992	TGGGCT	0	-2.82	1
993	GCTGAA	3	-1.39	1
994	ACAGTC	13	1.03	1
995	GTCCAG	6	-0.76	1
996	CAGATG	0	-1.16	1
997	ATGGTA	7	-0.74	1
998	GTAAAC	11	0.15	1
999	AGCTTG	5	-1.27	1
1000	CCTGAC	6	-0.68	1
1001	CTGATA	5	-0.81	1
1002	ATAACA	12	0.05	1
1003	ACAGCC	16	0.94	1
1004	GCCACA	7	-0.92	1
1005	ACAATA	12	0.16	1
1006	ATAGTG	5	-1.01	1
1007	GTGATT	7	-0.66	1
1008	TCAGAC	6	-0.73	1
1009	AGGAAG	21	2.47	1
1010	AAGAAT	6	-0.61	1
1011	CTGTCG	17	0.88	1
1012	TCGCTT	21	1.98	1
1013	GATAGT	12	0.08	1
1014	AGTGTT	12	-0.05	1
1015	AACTCA	12	0.18	1
1016	TCAGCA	12	0.3	1
1017	GCAAAC	10	-0.09	1
1018	AACAGT	12	-0.11	1
1019	AGTTTA	14	0.89	1
1020	TTAAAT	12	0.06	1
1021	AATACA	12	0.16	1
1022	ACAAAG	16	1.15	1
1023	ATCTTT	9	-0.37	1
1024	GCAAGT	14	0.8	1
1025	AATCCT	8	-0.46	1
1026	CCTGTT	15	1.11	1
1027	GTTGTC	15	1.24	1
1028	GTCAGC	5	-1.14	1
1029	AGCCTA	7	-0.65	1
1030	CTAACA	8	-0.6	1
1031	AAGCTT	14	0.67	1
1032	CTTTCA	12	0.38	1
1033	AATAAA	13	0.56	1
1034	AAACTG	4	-1.34	1
1035	ATAACT	12	-0.15	1
1036	ACTGAT	12	0.03	1
1037	AGTTTT	11	-0.18	1
1038	AAGCCT	15	0.25	1
1039	CCTTCA	12	-0.08	1
1040	CTGTCT	4	-0.93	1
1041	GACTCG	18	1.09	1
1042	TCGAAT	13	0.51	1
1043	AATTTC	21	1.73	1
1044	GATAGG	12	-0.01	1
1045	CCTAGT	17	1.07	1
1046	AGTTCC	11	-0.25	1
1047	TCCAAT	15	0.81	1
1048	GATACT	9	-0.47	1
1049	ACTAAA	12	0.2	1
1050	CTGTTT	15	0.9	1
1051	TTTAGT	12	0.17	1
1052	AGTAGC	9	-0.41	1
1053	AGCAAT	13	0.36	1
1054	AAATTG	13	0.56	1
1055	TTGTCC	12	-0.22	1
1056	TCCCAA	12	-0.03	1
1057	CAAGGT	12	0.03	1
1058	GGTCCT	21	1.21	1
1059	AATGCA	17	1.26	1
1060	TCACAG	12	0.49	1
1061	TCAGGT	12	-0.08	1
1062	TCTAAT	12	0.12	1
1063	AATAGA	12	0.05	1
1064	AGATTA	12	0.33	1
1065	TCCCAT	11	-0.3	1
1066	CATAAT	15	0.76	1
1067	AATGGA	14	0.84	1
1068	GGAAAT	10	0.03	1
1069	TCATAT	6	-0.91	1
1070	TATACT	12	0.27	1
1071	ACTTCA	12	-0.08	1
1072	GATCTT	10	-0.08	1
1073	CTTAAT	13	0.61	1
1074	AAGGTA	15	0.88	1
1075	GTATCC	10	-0.23	1
1076	TCCCGA	9	-0.54	1
1077	ATCGTC	9	0.59	1
1078	GTCTCA	21	3.58	1
1079	TCAACA	14	0.91	1
1080	ATATCT	12	0.23	1
1081	CCTAAC	7	-0.7	1
1082	AAGTTA	16	1.11	1
1083	TCCCGT	16	0.74	1
1084	CGTGAT	13	0.63	1
1085	AGCTTC	5	-1.1	1
1086	TTCGTT	9	0.35	1
1087	TTAGCA	12	0.13	1
1088	GCAAAG	21	2.34	1
1089	AAGTCT	11	-0.43	1
1090	AAGTTG	21	2.11	1
1091	CATTAT	15	1.02	1
1092	TATCCT	9	0.16	1
1093	ATCATT	9	-0.05	1
1094	GATCCC	12	-0.13	1
1095	CCCAAC	8	-0.25	1
1096	GTTTCA	12	0.33	1
1097	GCAAGG	20	1.66	1
1098	CTGTCC	4	-1.02	1
1099	AGCATC	4	-0.88	1
1100	CCTATC	13	0.5	1
1101	ATCAAG	12	0.48	1
1102	TTATCT	12	-0.04	1
1103	AATTCA	12	-0.05	1
1104	TTGAGT	5	-0.99	1
1105	AGTCGT	10	-0.29	1
1106	ATCTTC	9	0.09	1
1107	TTCTCA	7	-0.51	1
1108	CCTAAT	12	0.06	1
1109	TTATAC	12	0.08	1
1110	TACCGT	9	-0.67	1
1111	GGGATG	14	0.76	1
1112	TCTTCC	11	-0.27	1
1113	CCTAAG	15	0.74	1
1114	GGAATG	11	0.17	1
1115	TCCGAT	16	0.98	1
1116	TCAATG	12	0.02	1
1117	GATATG	14	0.63	1
1118	TTGAGC	0	-2.01	1
1119	AGCCGT	8	-0.42	1
1120	GAGTCT	14	0.3	1
1121	ACTAAT	12	0.06	1
1122	TTGTCA	17	1.24	1
1123	TATGAT	6	-0.93	1
1124	AATATC	3	-1.29	1
1125	TCTTTA	15	0.65	1
1126	TTAGAT	10	-0.06	1
1127	AACAAT	12	-0.02	1
1128	AATAGT	12	-0.02	1
1129	AGTTCG	11	-0.15	1
1130	TCGGCA	14	0.49	1
1131	AGCAGT	12	0	1
1132	AGTCCT	12	0.88	1
1133	ACTGTC	19	1.3	1
1134	GTCAAT	10	-0.46	1
1135	ACTACT	12	0.33	1
1136	ACTACC	8	-0.41	1
1137	ACCAAC	9	-0.31	1
1138	AACGCA	4	-1.1	1
1139	GCAGCG	5	-1.08	1
1140	GCGGAA	2	-1.82	1
1141	GGTACT	13	0.55	1
1142	ACTAAG	3	-1.05	1
1143	AACATG	9	-0.99	1
1144	ATGCTG	9	-0.57	1
1145	GACTCT	4	-1.03	1
1146	AAACAG	17	1.19	1
1147	GAATGG	2	-1.7	1
1148	TGGCTC	1	-2.08	1
1149	CTCCCA	13	0.56	1
1150	CCAAAT	12	0.33	1
1151	GTCCAA	19	1.34	1
1152	CAAGGA	12	-0.03	1
1153	TCATCA	12	0.16	1
1154	TCAGTG	7	-0.81	1
1155	GTGACT	6	-0.94	1
1156	AATATA	12	-0.04	1
1157	ACACAT	12	0.13	1
1158	CATCGC	8	-0.07	1
1159	TCCTCA	11	-0.11	1
1160	TCAAAC	15	1.07	1
1161	AACTCG	12	-0.19	1
1162	TCGGTA	8	-0.75	1
1163	GTAAAT	12	0.3	1
1164	TTTACA	15	0.6	1
1165	ATTGAC	20	1.95	1
1166	GACATT	17	0.74	1
1167	TCAATA	12	0.01	1
1168	GTACTC	16	1	1
1169	CTCAAA	18	1.4	1
1170	AAATCA	12	0.39	1
1171	TCAATT	9	-0.22	1
1172	TTAAGT	12	0.31	1
1173	AGTAAA	12	0.15	1
1174	GACCTT	6	-0.7	1
1175	TTGTTT	6	-0.33	1
1176	TCTAAA	12	0.2	1
1177	TCAGAA	12	0.15	1
1178	CTCTAC	19	1.43	1
1179	TACACA	18	1.49	1
1180	AATGAT	15	0.9	1
1181	TATTCT	9	-0.5	1
1182	CCACCT	12	0.47	1
1183	AGTGTG	6	-0.9	1
1184	GTGCAC	17	0.74	1
1185	GATAGC	10	-0.5	1
1186	AGCACA	10	-0.47	1
1187	ACAGAT	10	-0.29	1
1188	GATGAC	0	-2.53	1
1189	AGAGTG	15	0.94	1
1190	TTGGGA	6	-0.87	1
1191	GGAAAA	17	1.22	1
1192	GATCTA	5	-1.17	1
1193	CTAAAC	8	-0.55	1
1194	TGGCGT	19	1.75	1
1195	CGTTCA	12	0.13	1
1196	TCAAAA	12	0.31	1
1197	CTTCTA	16	1.16	1
1198	CTAAAT	12	0.28	1
1199	AATTCC	20	2.05	1
1200	TCCCAG	3	-1.58	1
1201	GTTCTT	12	0	1
1202	CTTTTA	12	0.41	1
1203	CCTGTA	12	0.36	1
1204	GTAGTT	15	1.06	1
1205	GTTAAA	15	0.5	1
1206	AATAGC	12	-0.14	1
1207	TTACTC	12	0.23	1
1208	GAAGGT	9	-0.44	1
1209	GGTGAA	4	-1.11	1
1210	GAACCA	11	-0.1	1
1211	GACATA	13	0.14	1
1212	GACTAT	9	-0.01	1
1213	TATGTC	20	1.91	1
1214	GTCTCT	19	1.67	1
1215	TCTGAA	12	0.35	1
1216	CTCTTA	19	1.51	1
1217	GAGGCT	7	-0.64	1
1218	GCTGCT	12	0.48	1
1219	GCTGGA	9	-0.37	1
1220	GGAAGA	9	-0.35	1
1221	TTTCCA	12	-0.02	1
1222	CCAATG	8	-0.59	1
1223	ATGAAC	17	1.24	1
1224	AGTTTC	15	1.2	1
1225	AAAAAA	14	0.61	1
1226	TTAGTA	10	-0.23	1
1227	GTAAGT	12	0.1	1
1228	GAATCT	11	-0.31	1
1229	TCTAGC	12	0.05	1
1230	AGCTCT	11	0.01	1
1231	GAACAT	13	0.7	1
1232	CATGTT	15	0.41	1
1233	GGTAGC	6	-1.11	1
1234	AGCATA	12	0.46	1
1235	ATATAT	11	-0.19	1
1236	TACGTT	20	2.5	1
1237	GTTATC	21	2.41	1
1238	AAGCAA	12	0.17	1
1239	CAAATA	12	0.01	1
1240	ATATTC	9	-0.31	1
1241	TTCACT	8	-0.76	1
1242	ACTGCA	12	0.41	1
1243	GCACCC	6	-0.71	1
1244	CCCATA	8	-0.6	1
1245	CTGGGA	9	-0.62	1
1246	GGAATA	21	1.74	1
1247	ATAGGA	15	0.73	1
1248	AGTGAG	0	-2	1
1249	GAGGCC	7	-0.59	1
1250	GCCCGG	10	0.25	1
1251	CGGATG	16	0.84	1
1252	ATGGAC	21	2.01	1
1253	GACTCA	12	-0.01	1
1254	TTGCTG	2	-1.54	1
1255	CTGACA	16	0.96	1
1256	ACACCT	12	-0.07	1
1257	CCTTGG	3	-1.61	1
1258	AGAAGT	12	0.29	1
1259	AGTGTA	12	0.18	1
1260	GTAACT	21	2.35	1
1261	TCACAC	8	-0.51	1
1262	CACATT	21	2.58	1
1263	ATTATC	17	1.14	1
1264	ATCAAC	21	2.83	1
1265	AACTAT	14	0.55	1
1266	GTTAAC	16	1.44	1
1267	TCCAAA	13	0.79	1
1268	TCGATC	21	2.81	1
1269	ATCATA	8	-0.6	1
1270	AGCCAA	11	-0.17	1
1271	TCCTTT	2	-1.46	1
1272	TTTCCT	12	0.05	1
1273	AATACT	15	0.81	1
1274	ACTCTG	1	-1.53	1
1275	CTGTTA	12	-0.13	1
1276	TCTGGG	0	-1.96	1
1277	GGGGTA	10	-0.12	1
1278	GTAATC	9	-0.75	1
1279	ATCAAA	19	1.74	1
1280	AAAGTG	14	0.68	1
1281	GTGATA	2	-1.98	1
1282	AACTCT	12	-0.06	1
1283	TCTTTG	12	0.15	1
1284	TTGTTG	11	-0.1	1
1285	ACAACC	8	-0.44	1
1286	ACAGAG	12	0.33	1
1287	AGTAGA	12	-0.18	1
1288	ATAAAA	11	-0.3	1
1289	AAACTT	13	0.5	1
1290	CTTCTT	4	-0.74	1
1291	CTTTCC	10	-0.64	1
1292	TCCAGG	5	-1.01	1
1293	CAGAAT	10	-0.27	1
1294	AACCCC	8	-0.13	1
1295	CCCCTA	7	-0.53	1
1296	CTAGAC	6	-0.9	1
1297	TCTTCT	7	-0.42	1
1298	TCTGTG	7	-0.71	1
1299	GTGAGT	10	-0.4	1
1300	AGTGGA	12	0.5	1
1301	GGAGCT	8	-0.89	1
1302	GAATAT	9	0.06	1
1303	TATACA	9	-0.3	1
1304	TGCCAA	10	-0.39	1
1305	ATATCC	6	-0.62	1
1306	ACACAA	12	0.08	1
1307	GAGTCA	0	-3.82	1
1308	TATCCA	12	0.27	1
1309	CCAGTA	12	0.48	1
1310	GTACGA	21	2.49	1
1311	GATACA	12	-0.02	1
1312	AAGTCA	11	-0.19	1
1313	TCACCA	12	-0.08	1
1314	TCTAAC	21	2.2	1
1315	AACTTA	12	-0.13	1
1316	GAAAGT	12	0.03	1
1317	AGTTCT	12	0.48	1
1318	TCACTA	12	-0.06	1
1319	AAAGTT	17	0.82	1
1320	GACACC	21	2.35	1
1321	ACCGAC	6	-0.81	1
1322	GACACA	15	0.84	1
1323	ACAGCA	12	0.34	1
1324	AACATC	9	-0.43	1
1325	CTAAAA	12	0.2	1
1326	TTCAGT	6	-0.88	1
1327	AGTATT	12	0.07	1
1328	ATTTTC	3	-1.23	1
1329	TTCTTC	6	-1.02	1
1330	AAATAC	15	0.79	1
1331	TACAAT	0	-1.82	1
1332	CAGTCT	12	0.01	1
1333	AGTCTA	12	0.06	1
1334	CTAATT	15	1.19	1
1335	ATTAAA	16	1.06	1
1336	CATTCT	12	0.23	1
1337	GGTTCA	17	1.19	1
1338	GAACAC	4	-1.15	1
1339	CACTTA	7	-0.64	1
1340	ACTCAA	15	0.85	1
1341	TTTAAC	4	-1.33	1
1342	AACAAA	13	0.33	1
1343	AAAGTA	19	1.65	1
1344	GTAGAC	5	-0.84	1
1345	ATTTTG	15	0.83	1
1346	TTGAAT	12	0.01	1
1347	CCAAAG	11	0.1	1
1348	CTGCGT	9	-0.73	1
1349	CGTATG	9	0.15	1
1350	CTCTCG	15	0.99	1
1351	TCGGAG	4	-0.91	1
1352	GTAAAA	15	1	1
1353	AATTTG	13	0.62	1
1354	ATTCAG	11	-0.11	1
1355	CAGCAT	15	1.15	1
1356	CATTAC	18	1.01	1
1357	TACCTT	21	3.67	1
1358	CTTGTT	14	0.21	1
1359	GTTGAA	3	-0.47	1
1360	AGACTT	11	-0.1	1
1361	CTTACA	9	-0.49	1
1362	TCAGGC	0	-2.52	1
1363	GGCCAC	8	-0.9	1
1364	CACATC	9	0.31	1
1365	ATCACC	9	0.31	1
1366	ACCAAG	12	0.55	1
1367	AAGGAG	13	0.56	1
1368	GACTTA	14	0.74	1
1369	TTACCA	12	-0.13	1
1370	CCAACA	12	0.48	1
1371	ACAATC	17	1.65	1
1372	ATCTAT	13	0.47	1
1373	TATCAC	20	2.18	1
1374	CACAAG	12	-0.27	1
1375	TATCTA	12	0.56	1
1376	CAAACT	12	0.04	1
1377	ACTCCC	2	-1.71	1
1378	CCCTTT	12	0.32	1
1379	TACTCA	4	-1.06	1
1380	ACTGTA	12	0.37	1
1381	GAAATC	6	-0.9	1
1382	ATCATG	9	-0.28	1
1383	TCTTTT	12	0.35	1
1384	TTTGTA	21	2.04	1
1385	AACCAT	0	-1.69	1
1386	CATCAT	12	0.11	1
1387	CATTTC	15	1.25	1
1388	TTCATA	11	0.28	1
1389	ATAGAT	13	0.31	1
1390	CATCTA	14	0.95	1
1391	GAAACA	12	-0.08	1
1392	CTTAGA	12	0.03	1
1393	AGAGGT	6	-1.02	1
1394	GGTTTT	14	0.83	1
1395	CTAAGT	12	-0.11	1
1396	GAAATT	15	1.12	1
1397	TATTTC	9	-0.73	1
1398	TTCCTG	6	-0.75	1
1399	CTGAAG	16	1.12	1
1400	AATCTT	14	0.8	1
1401	GTGAGC	8	-0.74	1
1402	TTATTC	8	-0.36	1
1403	GACGCT	4	-1.12	1
1404	GCTATG	4	-1.09	1
1405	ATGGCT	17	1.37	1
1406	CATGCC	7	-0.87	1
1407	AGCATG	9	-0.08	1
1408	ATGTCC	7	-0.91	1
1409	GTAAGA	12	0.25	1
1410	CTAGGA	3	-1.42	1
1411	GGACAA	12	0.46	1
1412	GCAGAT	11	-0.15	1
1413	GATGGG	2	-1.4	1
1414	GGGAAT	10	-0.44	1
1415	TTTGGT	20	2.24	1
1416	TCAAGC	12	-0.06	1
1417	AGCCTT	10	-0.1	1
1418	CTTAAA	12	0.16	1
1419	ATGCAA	14	0.75	1
1420	TACCCT	11	-0.1	1
1421	GTAACC	21	1.96	1
1422	TCTCTA	15	0.9	1
1423	CTACAA	12	0	1
1424	CAACAT	12	0.41	1
1425	TATCTT	12	0.21	1
1426	TTATCA	12	0.44	1
1427	GAATTA	12	0.28	1
1428	TTATTA	12	0.16	1
1429	GATTTG	11	0.18	1
1430	TACCTC	12	0.67	1
1431	CAGGTC	8	-0.86	1
1432	GTCCTC	9	0.04	1
1433	CTCTTT	13	0.55	1
1434	TTTATA	12	0.03	1
1435	TATAAG	19	1.46	1
1436	CTGGTG	9	-0.7	1
1437	GTGTCA	6	-0.42	1
1438	CAGCTA	12	0.41	1
1439	CTAAAG	16	0.98	1
1440	AAGGGG	0	-1.7	1
1441	GGGATC	9	-0.34	1
1442	ATCAGC	9	-0.27	1
1443	ATCTCA	15	1.35	1
1444	TCACTC	1	-1.74	1
1445	CATTCC	12	0.47	1
1446	CCATTA	12	0.1	1
1447	AAAACA	15	0.79	1
1448	AATTTA	12	-0.02	1
1449	TTTAGA	9	-0.56	1
1450	AGTTAC	2	-1.6	1
1451	ATGAGG	21	1.99	1
1452	GATTCA	13	0.84	1
1453	CAAATG	12	0.11	1
1454	AATGGC	3	-1.18	1
1455	GCAGCT	10	-0.37	1
1456	GCTTTA	12	0.33	1
1457	CACGTG	19	1.78	1
1458	GTGCTG	9	-0.5	1
1459	CTGCTT	6	-1.15	1
1460	AAATGC	21	3.52	1
1461	TGCGGA	9	0.19	1
1462	TCTTTC	7	-0.58	1
1463	CAAATT	10	-0.11	1
1464	AACCTA	6	-0.91	1
1465	CTACCA	8	-0.6	1
1466	CCAGCA	12	0.03	1
1467	ATATGG	12	-0.11	1
1468	ATTTAT	12	0.31	1
1469	TATACC	4	-1.2	1
1470	ACCAGG	19	1.8	1
1471	ATACAA	12	0.08	1
1472	CAATCT	11	-0.41	1
1473	CAGGCA	6	-0.66	1
1474	CCACTA	4	-1.1	1
1475	CTAACT	12	0.07	1
1476	ACTAGG	12	-0.05	1
1477	AGGTCA	12	-0.11	1
1478	ATATCA	12	0.19	1
1479	CTTAAG	21	2.66	1
1480	CATGGT	0	-1.12	1
1481	GGTTTC	21	2.44	1
1482	ATGCAG	7	-0.29	1
1483	CAAGTA	12	0.22	1
1484	TCTGTC	15	0.57	1
1485	TACAAA	21	1.88	1
1486	ATTCAA	15	0.84	1
1487	CCATAT	17	1.27	1
1488	TATAGT	12	0.06	1
1489	AGTTGG	10	0.06	1
1490	TGGGAT	12	0.94	1
1491	ACAATT	12	0.05	1
1492	CAATCA	12	-0.18	1
1493	CCTTGC	12	0.31	1
1494	TGCTTA	14	0.64	1
1495	AAGACA	12	0.48	1
1496	ACATTG	12	0.05	1
1497	AAGCTA	0	-1.69	1
1498	CTACTT	21	2.18	1
1499	TTTTAT	9	-0.18	1
1500	TTGACT	3	-1.17	1
1501	GCACAG	8	-0.55	1
1502	GATACC	17	0.99	1
1503	ACCGAA	13	0.26	1
1504	TCTTAT	10	0	1
1505	TATCTC	7	-0.56	1
1506	CTCCCT	12	0.57	1
1507	AACTGC	17	1.45	1
1508	CTCTCC	14	0.84	1
1509	TCCTTC	11	0.57	1
1510	TTCCCT	6	-0.84	1
1511	CCTACA	21	1.91	1
1512	TGGAAG	5	-0.97	1
1513	AAGACT	21	2.52	1
1514	ACTAAC	10	-0.34	1
1515	AACACC	3	-1.53	1
1516	ACCTTC	9	-0.18	1
1517	TTCATT	21	4.68	1
1518	CATGTC	16	1.46	1
1519	GTCAAG	9	-0.16	1
1520	GAGATC	9	-0.24	1
1521	ATCGGG	9	-0.07	1
1522	CAATCG	10	0.11	1
1523	TCGAAA	12	0.46	1
1524	TTAGAC	6	-0.45	1
1525	GACCAC	0	-1.86	1
1526	AAAGGA	15	1.08	1
1527	TTGGTT	19	1.75	1
1528	GTTACA	12	0.3	1
1529	ACATTT	9	-0.11	1
1530	CAATTC	0	-2.42	1
1531	TATAGA	12	0.11	1
1532	AACCCA	0	-1.48	1
1533	TGCAAT	18	1.12	1
1534	AAACGT	21	5.24	1
1535	CGTGCC	7	-0.58	1
1536	GCCAAG	11	0.37	1
1537	ATCTCT	15	1.08	1
1538	TCATTT	12	0.27	1
1539	TTTAAA	14	0.73	1
1540	AAAAGC	3	-1.28	1
1541	TCAAGA	12	0.2	1
1542	TTCCCA	17	1.14	1
1543	GTATTG	9	-0.45	1
1544	AACACG	1	-1.29	1
1545	ACGAAA	14	0.5	1
1546	AAATCC	11	0.11	1
1547	AAAAGA	12	0	1
1548	AGAGAC	6	-0.65	1
1549	CACGCC	10	-0.07	1
1550	GCCACC	11	-0.05	1
1551	TTTCAC	7	-0.5	1
1552	AAGATA	9	0	1
1553	ATAGTT	12	0.6	1
1554	GTTAGG	12	0.15	1
1555	AGGTTA	10	-0.24	1
1556	TTACTA	12	0.24	1
1557	CCAGCC	11	0.34	1
1558	CCCACT	11	-0.03	1
1559	ACAAGA	13	0.57	1
1560	CCTCAT	17	1.55	1
1561	CATCTC	0	-1.49	1
1562	CGGAAG	21	1.31	1
1563	TCTGCG	21	3.32	1
1564	GCGCCA	2	-0.92	1
1565	AGGAAT	16	1.35	1
1566	TTACTT	12	0.35	1
1567	CTTCAC	12	0.23	1
1568	CACTGG	11	0.31	1
1569	TGGACT	10	0.15	1
1570	AGAACT	12	0.2	1
1571	ACTATA	12	0.56	1
1572	ATACAT	12	0.08	1
1573	GATTGT	0	-2.29	1
1574	TGTTTG	16	1.51	1
1575	TTGGAT	9	-0.59	1
1576	GATAGA	12	0.08	1
1577	TTCGAC	9	-0.79	1
1578	GACGAT	20	2.2	1
1579	CACGCA	0	-3.15	1
1580	CCCACA	15	0.5	1
1581	ACAGTT	21	3.15	1
1582	TGTCCT	8	-0.67	1
1583	GCAAGA	12	0.24	1
1584	AGTCCA	14	0.91	1
1585	GATTCC	18	1.2	1
1586	GCAAAA	19	1.59	1
1587	CACTGT	2	-0.95	1
1588	TGTGCA	15	1	1
1589	GCACGA	15	1.19	1
1590	CGACCA	8	-0.46	1
1591	CCATAC	17	1.08	1
1592	TACACT	15	0.92	1
1593	ACTGCT	8	-0.71	1
1594	GCTCCA	0	-2.53	1
1595	AAACGA	12	0.15	1
1596	CGACGA	8	-0.36	1
1597	AGTGCC	16	1.03	1
1598	GCCGCC	8	-0.92	1
1599	GCCTGG	10	-0.57	1
1600	TGGAAA	9	-0.46	1
1601	AAATTT	13	0.7	1
1602	CCTCGG	21	2.77	1
1603	ATGGTT	9	-0.49	1
1604	TCAGCG	18	1.43	1
1605	GCGGGC	6	-0.91	1
1606	GGCTTA	8	-0.58	1
1607	TTATAT	12	0.04	1
1608	GTCACC	7	-0.23	1
1609	ACCCCA	15	0.47	1
1610	CCAGCG	3	-1.33	1
1611	GCGTAT	15	0.55	1
1612	GGAATC	21	3.25	1
1613	GTGCGG	9	0.02	1
1614	CGGTCC	10	-0.13	1
1615	ATTGAA	13	0.4	1
1616	AAGCGT	7	-0.47	1
1617	CGTCCG	3	-1.21	1
1618	CCGCTC	5	-0.76	1
1619	CTCATT	21	3.56	1
1620	ATTAGT	17	1.26	1
1621	GACAAT	0	-2.38	1
1622	GAATGA	21	3.47	1
1623	GCTGCG	12	0.46	1
1624	GCGGTT	11	-0.63	1
1625	GTTGTG	12	-0.09	1
1626	GTGGCA	9	-0.41	1
1627	GCAATG	15	0.87	1
1628	CTGATG	9	-0.28	1
1629	ATGCTC	14	0.51	1
1630	CTCGGA	17	1.06	1
1631	GGAGTC	15	0.77	1
1632	GTCGGG	9	-0.42	1
1633	GGGCTG	7	-0.66	1
1634	CTGATC	13	0.87	1
1635	ATCGAA	3	-1.44	1
1636	CTGTGG	7	-0.67	1
1637	TGGGTG	13	0.62	1
1638	GTGTGG	9	-0.24	1
1639	TGGTGT	8	-0.44	1
1640	TGTTAT	3	-1.07	1
1641	TCCACG	7	-0.64	1
1642	ACGACA	7	-0.57	1
1643	GCCTCA	10	-0.16	1
1644	CTGCTC	6	-0.61	1
1645	CGAAAA	20	1.42	1
1646	TGCTGC	4	-0.98	1
1647	TGCCTA	5	-0.93	1
1648	CTTCTC	9	-0.44	1
1649	CTCCAC	17	0.64	1
1650	CACCCT	13	0.19	1
1651	CCTTTC	21	2.47	1
1652	TTCGTC	9	-0.26	1
1653	GTCTTT	15	0.82	1
1654	GGTCAG	9	-0.35	1
1655	CAGTAC	10	-0.04	1
1656	TGGTTT	3	-1.45	1
1657	GTCACG	9	-0.32	1
1658	GTTCCA	19	1.94	1
1659	CCAGAT	13	0.82	1
1660	TCAGTT	12	0.09	1
1661	GTTTTG	4	-0.84	1
1662	AAAAAG	15	0.93	1
1663	ACTCAT	11	0.15	1
1664	TCTATT	11	-0.09	1
1665	ATTGTT	5	-0.95	1
1666	GTTCTG	20	2.03	1
1667	ACCGCC	8	-0.78	1
1668	GATTTT	12	0.21	1
1669	TATGCC	13	0.79	1
1670	GCCTTC	9	0.04	1
1671	AGGATA	12	-0.18	1
1672	ATATTG	10	-0.2	1
1673	TTGTGT	21	3.04	1
1674	AGAATA	14	0.65	1
1675	TATTTG	9	-0.09	1
1676	AGTCCG	6	-0.91	1
1677	CCGGTT	8	-0.26	1
1678	GAGAGT	10	-0.5	1
1679	TACATT	4	-1.01	1
1680	GCAGTT	13	0.35	1
1681	CTCACC	14	0.52	1
1682	TGCCAG	3	-1.2	1
1683	GGCTCT	4	-1.05	1
1684	CTTAGT	12	-0.07	1
1685	GACTTT	17	1.49	1
1686	TTTGAT	9	0.1	1
1687	GGTCGA	20	1.41	1
1688	AAGGCA	17	1.42	1
1689	GCATAC	18	1.67	1
1690	CTTGCT	12	0.57	1
1691	GCTGGC	9	-0.13	1
1692	GGCTCC	7	-0.2	1
1693	ATTGTA	3	-0.97	1
1694	GTATCT	11	-0.4	1
1695	ACTGTT	12	0.11	1
1696	CACACA	1	-1.86	1
1697	GCATTG	9	-0.19	1
1698	CGAATT	9	0.09	1
1699	GTCTAT	9	-0.45	1
1700	CACCCC	13	-0.04	1
1701	GCTGTC	13	0.75	1
1702	AGGACT	15	1.22	1
1703	CTGCCT	1	-1.44	1
1704	CCTGCC	3	-1.61	1
1705	TGGCAT	21	5.05	1
1706	CATCGA	12	0.36	1
1707	GATTGG	18	1.5	1
1708	TGGACC	13	-0.15	1
1709	ACCATC	9	-0.21	1
1710	CTGCAT	1	-1.17	1
1711	TCTTAC	2	-1.41	1
1712	TACATG	10	-0.11	1
1713	CACCTT	0	-1.99	1
1714	CTTCAT	9	-0.02	1
1715	CATGCT	21	2.45	1
1716	GGCCTA	19	1.54	1
1717	CTACAG	12	0.43	1
1718	ATGTGC	9	-0.11	1
1719	TGCACA	3	-1.29	1
1720	ACAGGC	7	-1.02	1
1721	GGCTAC	9	-0.65	1
1722	GGCTTT	17	1.21	1
1723	GAATTG	12	0.14	1
1724	TTGGAG	10	-0.14	1
1725	GAGGTG	9	-0.36	1
1726	CCAGAC	4	-1.18	1
1727	TATGAC	7	-0.79	1
1728	GTGTTT	11	0.16	1
1729	TTTGTG	9	-0.4	1
1730	GTGAAT	21	2.97	1
1731	CTGGCA	13	0.32	1
1732	ATCGCT	9	0.11	1
1733	GCCATG	13	0.7	1
1734	ATGACG	5	-0.93	1
1735	ACGATG	4	-1.21	1
1736	ATGGGC	11	-0.05	1
1737	GGCAAA	11	-0.12	1
1738	ATTGGT	8	-0.73	1
1739	CAACTA	12	0.26	1
1740	GACCCA	0	-2.43	1
1741	GTTATA	12	0.69	1
1742	ATTGCC	9	-0.07	1
1743	GCCCTA	9	0.23	1
1744	ACTCAC	6	-0.99	1
1745	GCACCA	12	0.28	1
1746	GTGTCT	5	-0.96	1
1747	GGGGGA	0	-2.51	1
1748	GTCATC	9	0.37	1
1749	ATCCTC	13	0.71	1
1750	CTCAAT	19	1.83	1
1751	GTTGAG	12	0.17	1
1752	GCACTG	21	2.07	1
1753	CGATTT	12	0	1
1754	CCACCC	7	-0.57	1
1755	CCCGCA	21	2.82	1
1756	AACTTC	9	-0.78	1
1757	CTGTAT	17	0.86	1
1758	TATCAT	11	-0.19	1
1759	CTAGCA	10	-0.35	1
1760	GCAGCA	13	0.47	1
1761	GTCTGA	21	4.31	1
1762	ATGGGG	20	2.47	1
1763	GCTCAT	5	-0.4	1
1764	GGATTA	12	0.22	1
1765	TTAGTG	9	-0.63	1
1766	TTTGCT	8	-0.93	1
1767	TTTGAA	14	0.73	1
1768	ACCTTG	0	-1.36	1
1769	GGAAAG	20	2.14	1
1770	CCACTG	12	0.45	1
1771	CTGTGT	18	1.52	1
1772	TGTAAA	12	0.03	1
1773	GTCGGT	16	0.64	1
1774	GGTGGG	9	-0.51	1
1775	GGGCCA	3	-1.23	1
1776	TCCAAG	13	0.48	1
1777	AAGTCG	7	-0.89	1
1778	TCGCTC	10	-0.35	1
1779	CTCGTA	9	-0.09	1
1780	TTGGTG	13	0.23	1
1781	GCGTTT	9	-0.36	1
1782	TTTGAC	9	-0.89	1
1783	AAGGCG	15	0.76	1
1784	GCGTTC	21	1.9	1
1785	TTCTTT	0	-1.86	1
1786	GACTTG	19	1.75	1
1787	TTGTGG	18	1.66	1
1788	GAGGGG	4	-1.09	1
1789	GGGCAC	0	-1.52	1
1790	TCCGTC	9	-0.18	1
1791	GTCAGA	13	0.27	1
1792	GACACT	4	-1.57	1
1793	CTGGCC	11	0.16	1
1794	GCCCAG	7	-0.82	1
1795	TTCTAC	15	0.87	1
1796	ATCCAC	8	-0.63	1
1797	CACTTT	13	0.05	1
1798	GCCATC	10	0.37	1
1799	ATCTAC	10	0.3	1
1800	TACTGC	4	-0.95	1
1801	TGCAGA	12	0.29	1
1802	AGAGGC	19	1.53	1
1803	AAACAA	12	0.14	1
1804	AGGATT	7	-0.73	1
1805	ATTTCT	9	-0.32	1
1806	AAAACC	17	1.02	1
1807	GGGGCA	12	0.55	1
1808	GCGCTG	8	-0.65	1
1809	CTGAGC	4	-1.08	1
1810	CAGACT	11	0.14	1
1811	ACTACG	9	-0.41	1
1812	ACGGAG	7	-0.67	1
1813	TTTCTG	21	2.9	1
1814	TTCTAT	19	1.88	1
1815	GCCCTC	13	0.26	1
1816	CTCCCC	7	-0.91	1
1817	TTCGTG	8	-0.43	1
1818	GTGCCC	12	0.42	1
1819	AATCCG	19	1.9	1
1820	CCGATG	0	-2.9	1
1821	ATGGTC	9	-0.19	1
1822	CCCTCA	6	-0.52	1
1823	ACTCCA	12	0.19	1
1824	AAGTTT	12	0.14	1
1825	TTAGCT	12	0.08	1
1826	TTAACT	12	0.53	1
1827	ACTTTT	12	0.2	1
1828	ACACCA	19	1.56	1
1829	TTAACC	12	0.25	1
1830	GGACCT	18	1.21	1
1831	CGGGCC	8	-0.6	1
1832	ATGACC	11	0.11	1
1833	CGGTAC	9	0.02	1
1834	ATCCAA	2	-1.55	1
1835	CAAGCC	14	0.79	1
1836	GCCGAC	4	-1.14	1
1837	TACCAC	4	-1.14	1
1838	CACAAC	1	-1.5	1
1839	CTCATC	9	-0.6	1
1840	ATCGGT	9	0.16	1
1841	GGTGTC	9	-0.19	1
1842	ACAGCT	0	-1.26	1
1843	GTGGAC	9	-0.57	1
1844	AGCGGC	7	-0.51	1
1845	AAGATG	9	0.05	1
1846	ATGATC	9	0.69	1
1847	ACCCCC	1	-1.61	1
1848	CCCGAG	2	-0.91	1
1849	AGTGTC	13	0.27	1
1850	GTCTGT	12	0.09	1
1851	TGTGTC	3	-1.13	1
1852	ATGCGG	3	-1.27	1
1853	GCACAC	6	-0.92	1
1854	AGCGTG	1	-1.57	1
1855	GACTTC	9	-0.47	1
1856	TTCACG	11	0.4	1
1857	ACGAGG	0	-1.45	1
1858	GGGACG	8	-0.62	1
1859	ACGGCC	9	-0.35	1
1860	TCAACC	7	-0.69	1
1861	ATGTTG	12	0.33	1
1862	TTGCGA	18	1.18	1
1863	CGAGCC	8	-0.47	1
1864	GCCTCC	3	-1.02	1
1865	TTGGCA	20	2.1	1
1866	AAGGAT	18	1.72	1
1867	GTCCCG	14	0.53	1
1868	CCGCTA	4	-0.98	1
1869	CTACTG	14	0.87	1
1870	CCCTCC	9	-0.61	1
1871	TTGATC	21	2.81	1
1872	ATCTGG	7	-0.71	1
1873	TGGGGG	6	-0.96	1
1874	GGGAGT	10	-0.32	1
1875	GACCGC	8	-0.52	1
1876	CGCTTG	21	3.7	1
1877	TTCTTG	18	1.46	1
1878	TTGCAG	15	0.79	1
1879	CAGGCT	6	-1.05	1
1880	GCTCTG	10	-0.42	1
1881	CGCTGG	3	-1.02	1
1882	TGGCGC	9	-0.39	1
1883	TTGACC	18	1.46	1
1884	ACCACA	9	-0.02	1
1885	ACATCC	3	-1.27	1
1886	CATCCG	4	-1.06	1
1887	CCGGGG	5	-0.74	1
1888	GTCCTG	9	-0.22	1
1889	AATGAC	8	-0.31	1
1890	CTCTTG	3	-0.92	1
1891	GATTGC	15	1.13	1
1892	TGCCAC	14	0.45	1
1893	CATAAC	6	-0.68	1
1894	AGGAGT	12	-0.38	1
1895	CACTCC	4	-0.71	1
1896	AGCGAG	0	-1.72	1
1897	GCTGTG	11	0.56	1
1898	ATGGCC	8	-0.7	1
1899	AATGCC	4	-1.43	1
1900	GCGTCA	11	0.56	1
1901	TCACTG	9	-0.23	1
1902	GGTCGC	9	-0.33	1
1903	GAGGGA	0	-2.29	1
1904	GGAAGG	0	-1.2	1
1905	ACTCGT	2	-1.32	1
1906	CTCGGG	6	-0.84	1
1907	GGGGCC	8	-0.46	1
1908	GCCTTG	9	-0.53	1
1909	TTCAGC	9	-0.28	1
1910	CGGCCA	7	-0.58	1
1911	ACAGCG	21	1.39	1
1912	GCGATG	19	1.44	1
1913	ATGATT	18	1.14	1
1914	ATTCGA	13	0.28	1
1915	GATGGC	9	-0.63	1
1916	GGCCTC	10	0.02	1
1917	TTCTGG	10	-0.15	1
1918	TGGCTG	12	0.28	1
1919	ATCGAC	7	-0.96	1
1920	GACCTA	1	-2.03	1
1921	TCTGAC	0	-3.23	1
1922	TACTCC	6	-1.13	1
1923	TCCGTG	9	-0.03	1
1924	GCTTTG	6	-0.57	1
1925	TTGCTC	21	2.6	1
1926	CTCATG	10	-0.2	1
1927	CTCTGC	8	-0.67	1
1928	TGCCTC	11	0.29	1
1929	CGCAGT	11	-0.16	1
1930	ATGTGT	8	-0.91	1
1931	TGTGCT	9	-0.46	1
1932	GCTAAG	21	3.32	1
1933	GCAGGG	13	0.73	1
1934	CTTTCG	2	-1.61	1
1935	GATCTC	21	5.55	1
1936	GGACAC	10	-0.19	1
1937	CACGAA	0	-1.71	1
1938	CAGCCG	6	-0.65	1
1939	CCGTAT	16	0.63	1
1940	TATGTG	9	0.1	1
1941	GGAGCC	12	0.42	1
1942	TACAGC	1	-1.26	1
1943	ATCCCG	10	-0.37	1
1944	CCGTCC	0	-1.56	1
1945	ATGGGA	6	-0.65	1
1946	CTGCGA	8	-0.78	1
1947	CGATGC	6	-0.51	1
1948	TGCTTC	13	0.52	1
1949	TTCATC	9	0.39	1
1950	GGCAAC	6	-1.04	1
1951	AACGCT	6	-0.94	1
1952	ATAGAG	14	0.34	1
1953	TTTATC	16	1.39	1
1954	ATCATC	9	-0.23	1
1955	GGTGTT	9	0.01	1
1956	GAATCC	4	-1.11	1
1957	TCCGAC	5	-1.24	1
1958	GACATC	9	-0.04	1
1959	GCTGAC	9	-0.37	1
1960	CAGCCC	6	-0.72	1
1961	CCCCAG	11	0.28	1
1962	CTCTCA	6	-0.96	1
1963	CTAACC	8	-0.4	1
1964	AACACT	10	-0.05	1
1965	ACTGGG	14	0.62	1
1966	GGGAAG	10	0.18	1
1967	GCACGG	16	1.17	1
1968	GGGCCG	4	-1.18	1
1969	CCGGCC	3	-1.08	1
1970	GCCAGT	0	-2.15	1
1971	GTGCAG	11	0.21	1
1972	AGTGGG	7	-0.49	1
1973	CCCCTT	7	-0.34	1
1974	CCAGTC	10	-0.45	1
1975	ACCCCT	7	-0.36	1
1976	CACAGG	15	0.77	1
1977	ACAGGG	2	-1.71	1
1978	GGGTGC	3	-1.25	1
1979	TGCCCA	20	1.76	1
1980	GTGTAA	9	-0.58	1
1981	GTGAAG	17	1.15	1
1982	TCTCGA	15	1.24	1
1983	CGAGCG	7	-0.29	1
1984	GCGAAG	21	4.12	1
1985	CGCTAT	9	-0.36	1
1986	GGAGAG	2	-1.1	1
1987	TTTGCG	0	-1.74	1
1988	GCGACG	4	-1.2	1
1989	ACGGTC	21	4.55	1
1990	AAGGCC	20	1.6	1
1991	AACCAA	12	0.31	1
1992	GTCGCC	9	-0.53	1
1993	ATTAAG	17	1.23	1
1994	AAAATC	19	2.01	1
1995	ATAAAT	12	-0.13	1
1996	GCCTTA	14	0.62	1
1997	GAGATA	9	-0.4	1
1998	TTACAG	12	-0.04	1
[truncated: 1,925 more rows]

## Sheet: TS14_vs_TS19
	Codon Pair	Stat	Effect Size	p-value
0	ATGTCT	6	-0.04	1
1	TCTCCA	12	4.99	1
2	CCACTT	0	-3.03	1
3	CTTATA	12	2.02	1
4	ATAAGA	9	1.12	1
5	AGAAGC	12	3.68	1
6	AGCATT	12	2.38	1
7	ATTGTC	2	-0.88	1
8	GTCGAT	0	-4.5	1
9	GATATC	9	1.15	1
10	ATCACT	5	0.06	1
11	ACTGAA	12	2.6	1
12	GAAGTT	6	-0.32	1
13	GTTTTC	0	-4.07	1
14	TTCAAT	0	-10.31	1
15	AATCAA	12	6.46	1
16	CAATAT	12	2.89	1
17	TATGCA	9	0.97	1
18	GCATCA	8	1.07	1
19	TCACAA	12	7.06	1
20	CAAAGT	12	4.02	1
21	AGTTGT	12	6.36	1
22	TGTGAT	9	0.77	1
23	GATGGA	5	-0.15	1
24	GGAGCA	10	1.7	1
25	TCACTT	12	4.08	1
26	CTTAGC	7	0.15	1
27	AGCAAG	11	1.51	1
28	AAGAAA	11	1.49	1
29	AAAGAC	12	3.95	1
30	GACCTG	0	-4.62	1
31	CTGAAA	11	1.33	1
32	AAAAAC	8	0.07	1
33	AACCTC	0	-2.24	1
34	CTCCTT	12	2.35	1
35	CTTGAG	8	0.9	1
36	GAGAGA	12	1.77	1
37	AGAGAA	12	3.06	1
38	GAACTT	12	3.32	1
39	CTTGGA	6	0.27	1
40	GGAGAT	0	-3.12	1
41	GATGTC	0	-9.61	1
42	GTCCTT	0	-3.73	1
43	CTTCAG	12	3.27	1
44	CAGAGA	8	0.83	1
45	AGACCA	12	11.2	1
46	CCACAT	12	2.55	1
47	CATGAC	0	-2.97	1
48	GACCCT	12	3.16	1
49	CCTGAG	8	0.55	1
50	GAGACG	10	1.07	1
51	ACGATA	0	-7.17	1
52	ATAGAC	0	-4.57	1
53	CTGACC	0	-6.23	1
54	ACCCTA	6	-0.03	1
55	CTAGAA	8	0.44	1
56	CTTCTG	0	-5.44	1
57	CTGGAT	0	-2.32	1
58	GATCGC	8	0.73	1
59	CGCGAC	12	3.47	1
60	GACTGC	0	-3.79	1
61	TGCAAC	2	-1.5	1
62	AACGGG	0	-10.05	1
63	GGGCGT	2	-1.45	1
64	CGTGTT	12	3.63	1
65	GTTGAT	5	0.2	1
66	GATTTC	2	-1.63	1
67	TTCAAC	0	-3.87	1
68	AACGAA	7	-0.18	1
69	GAATTC	0	-2.54	1
70	TTCCTC	12	1.64	1
71	CTCCTG	0	-2.98	1
72	CTGTTC	3	-0.7	1
73	TTCCTT	11	1.51	1
74	CTTTTC	12	4.6	1
75	TTCAAG	0	-4.53	1
76	AAGATT	0	-8.07	1
77	ATTGCT	0	-2.65	1
78	GCTCAA	12	3.85	1
79	CAAGCT	12	4.75	1
80	GCTTGC	0	-7.09	1
81	TGCTAT	4	0.25	1
82	TATTAT	3	-0.79	1
83	TATGCT	0	-7.36	1
84	GCTCTC	0	-2.83	1
85	CTCGAT	0	-2.34	1
86	GATCAG	3	-1.07	1
87	CAGGCC	7	-0.03	1
88	GCCGCA	0	-3.31	1
89	GCAGAG	4	-0.35	1
90	GAGCTA	12	3.63	1
91	CTAGGC	12	2.6	1
92	GGCGAG	0	-1.88	1
93	GAGAAG	1	-2.32	1
94	AAGAGA	12	5.45	1
95	AGAGCC	0	-2.97	1
96	GCCCTG	0	-2.92	1
97	CTGCCC	0	-2.76	1
98	CCCAAT	12	1.89	1
99	AATGAA	12	1.79	1
100	GAAAAG	9	1.07	1
101	AAGAGG	0	-2.1	1
102	AGGAAC	2	-1.23	1
103	AACCTG	2	-1.27	1
104	CTGTCA	6	-0.46	1
105	CAAGAT	12	6.82	1
106	CGCAGG	12	4.1	1
107	AGGCAA	12	3.16	1
108	CAAGAA	12	2.91	1
109	GAAGAC	12	3.46	1
110	GACCAA	12	4.24	1
111	CAAAGG	12	4.28	1
112	AGGAGA	12	3.93	1
113	AGATTC	6	-0.14	1
114	TTCGAG	0	-5.26	1
115	GAGCCC	0	-4.76	1
116	CCCCGA	0	-2.88	1
117	CGAAGC	8	0.54	1
118	AGCAGA	8	0.19	1
119	AGACAA	12	3.99	1
120	CAACTG	6	-0.4	1
121	CTGGAC	0	-4.98	1
122	GACGAA	11	2.03	1
123	GAAGAA	12	2.51	1
124	GAACCT	12	2.9	1
125	CCTGGG	1	-1.57	1
126	GGGCGC	0	-3.16	1
127	CGCCGA	2	-1.82	1
128	AGCTGG	12	1.96	1
129	TGGCAG	0	-2	1
130	CAGAAG	0	-5.76	1
131	AGACGT	10	1.24	1
132	CGTGAG	0	-5.37	1
133	GAGCAG	2	-1.44	1
134	CAGGAG	1	-1.74	1
135	GAGGAG	0	-6.78	1
136	GAGCGC	0	-2.03	1
137	CGCGCT	5	0.23	1
138	GCTGAG	0	-5.51	1
139	CAGCGG	10	1.41	1
140	CGGCTG	0	-4.33	1
141	CTGGAG	0	-3.91	1
142	CAGCGC	12	3.24	1
143	CGCTAC	6	0.49	1
144	TACAGG	3	-1.34	1
145	AGGCAG	12	1.69	1
146	CAGCAC	12	2.83	1
147	CACCGC	7	0.29	1
148	CGCGAT	0	-9.16	1
149	GATGAA	12	3.99	1
150	GAAGAG	8	0.5	1
151	AGACTG	12	1.57	1
152	CTGCAA	12	6.23	1
153	AGGCGA	12	6.73	1
154	CGAGAA	12	4.06	1
155	GAACTG	3	-1.12	1
156	GAGGAA	8	0.3	1
157	GAACGC	5	-0.41	1
158	CGCCTT	12	2.44	1
159	CTTGCA	11	2.34	1
160	GAGAAA	12	7.57	1
161	AAAGAG	12	3.04	1
162	GAGCCG	0	-9.36	1
163	CCGCTT	10	1.16	1
164	CTTGGC	2	-1.39	1
165	GGCTGG	0	-4.86	1
166	TGGAGT	2	-1.08	1
167	AGTAAG	4	-0.95	1
168	AAGGGT	10	1.24	1
169	GGTCGT	0	-4.71	1
170	CGTGAC	0	-8.95	1
171	GACGCG	0	-8.03	1
172	GCGGAG	0	-10.96	1
173	GAGTTT	12	1.67	1
174	TTTTCT	12	2.89	1
175	TCTGAG	12	5.48	1
176	GAGGTA	2	-1.51	1
177	GTAGAG	12	12.16	1
178	GAACAG	7	-0.01	1
179	CAGCAA	12	3.26	1
180	CAAGAG	10	1.58	1
181	GAGAGG	6	0.58	1
182	CAGGAA	12	2.66	1
183	GAACTC	4	-0.62	1
184	CTCAAG	0	-3.95	1
185	AAGGGC	9	-0.34	1
186	GGCAAG	0	-3.15	1
187	GGCCAA	0	-11.13	1
188	CAAACA	12	6.5	1
189	ACAGAA	12	5.21	1
190	AGAAGG	10	1.46	1
191	AGGCTG	12	1.6	1
192	CTGCAG	8	0.33	1
193	AAGCGC	12	3.93	1
194	CTACGC	0	-1.74	1
195	CGCGAA	0	-3.96	1
196	GAACCC	5	-0.41	1
197	CCCCTG	0	-1.55	1
198	CTGCTA	8	0.5	1
199	CTAAGG	0	-3	1
200	AGGCGC	9	1.39	1
201	GATCTG	9	1.03	1
202	GAGTTG	8	0.72	1
203	TTGAGG	12	7.23	1
204	GAACAA	11	2.26	1
205	CGCGAG	0	-10.96	1
206	CAGAGG	12	4.17	1
207	GAGCTG	0	-5.81	1
208	CTGAGG	0	-3.68	1
209	CTGAAT	10	1.32	1
210	AATCGA	12	3.85	1
211	CGAAGG	1	-1.51	1
212	GAGCAA	12	5.69	1
213	AGGCGT	12	2.76	1
214	CTAAGA	12	3.06	1
215	AGACGC	12	3.27	1
216	CTGGCT	0	-2.66	1
217	GAGGAC	11	2.16	1
218	GACGAG	0	-8.26	1
219	CTGACG	12	2.03	1
220	ACGCGG	0	-2.58	1
221	CGGATC	0	-5.08	1
222	ATCCGG	4	-0.25	1
223	CGGGAA	2	-1.51	1
224	CCCGAC	12	5.05	1
225	GAGAGC	8	0.46	1
226	ATTACC	5	-0.15	1
227	ACCCAG	6	-0.17	1
228	AGGTGG	11	1.72	1
229	CAGTGG	12	9.79	1
230	CAGCTC	11	1.76	1
231	CTCGAA	0	-5.58	1
232	GAAAAC	8	1.15	1
233	AACGAG	0	-6.44	1
234	GAGGCA	6	-0.19	1
235	GCAGAC	12	3.4	1
236	GACGCC	0	-4.9	1
237	GCCCGT	12	2.96	1
238	CGTCAG	5	-0.2	1
239	CAGAAC	10	1.64	1
240	AACAAG	12	4.49	1
241	AAGGTC	0	-1.83	1
242	GTCTAC	12	1.72	1
243	TACTCT	12	1.69	1
244	TCTAGG	12	17.52	1
245	AGGCCT	12	2.96	1
246	CCTAGC	12	3.01	1
247	AGCAGG	12	2.1	1
248	AGGCTT	0	-2.46	1
249	CTTCGC	0	-2.13	1
250	CGCCAG	9	0.22	1
251	CTGGGG	4	-0.63	1
252	GGGGAG	0	-2.76	1
253	GAGCGT	0	-10.59	1
254	CTCCGG	0	-8.32	1
255	CGGGAG	1	-1.46	1
256	CGCCGC	12	2.85	1
257	GACCTC	3	-1.02	1
258	CTCCAA	12	5.28	1
259	CAACAG	12	8.01	1
260	CGTCCC	9	0.67	1
261	CCCGCT	0	-6.14	1
262	GAGGCG	5	-0.34	1
263	GCGCGC	0	-8.11	1
264	CGCAAC	0	-2.77	1
265	AACCAG	0	-2.23	1
266	TGGGAG	4	-0.11	1
267	AGGCCG	1	-1.74	1
268	CCGCAG	8	-0.07	1
269	CGGGCG	0	-8.5	1
270	CGCCTG	10	0.65	1
271	CGGTTC	12	2.09	1
272	TTCCGC	4	-0.15	1
273	GACAGG	9	1.07	1
274	AGGGAG	5	-0.76	1
275	CGCTTC	0	-2.97	1
276	TTCCGG	6	0.14	1
277	AAGCTG	0	-3.26	1
278	CAACGA	0	-1.69	1
279	CGAGCA	0	-1.57	1
280	GAGCTC	0	-2.24	1
281	CTCCAG	12	2.54	1
282	CAGGAC	9	1.14	1
283	GACAGC	0	-4.2	1
284	AGCCTC	8	0.22	1
285	CTCCTA	7	-0.32	1
286	CTAGAT	12	3.05	1
287	CGACTC	3	-1.02	1
288	CGAGAG	0	-4.21	1
289	GAGCCA	0	-3.63	1
290	CCAAAC	12	3.41	1
291	AACAGG	0	-5.93	1
292	AGGAGC	4	-0.61	1
293	AGCCGG	2	-1.47	1
294	CGGCAA	8	0.18	1
295	AGGGAA	12	1.8	1
296	GAAAGC	12	4.47	1
297	AGCCAG	3	-1.08	1
298	CGCACA	0	-3.46	1
299	ACACTG	12	7.99	1
300	CTGTAC	9	0.89	1
301	TACGCC	0	-10.3	1
302	GCCAAA	8	0.27	1
303	AAACCC	12	2.81	1
304	CCCAGC	12	5.54	1
305	CAGCGT	8	0.36	1
306	CGTAGG	12	3.03	1
307	GAACGG	10	1.43	1
308	CTGTTG	0	-1.71	1
309	TTGCAA	8	0.73	1
310	CAGCAG	8	0.66	1
311	AGGAAA	12	9.17	1
312	AAACAC	12	2.75	1
313	GAGGAT	12	3.3	1
314	AAGCGG	0	-2.38	1
315	CAAGAC	12	2.86	1
316	CAGCGA	3	-1.35	1
317	GAAAGG	10	1.14	1
318	AGGAGG	12	6.87	1
319	CAGTAT	10	1.6	1
320	TATCAG	6	-0.74	1
321	GAGCGG	0	-2.64	1
322	GAAAGA	12	5.68	1
323	CTGCGG	0	-4.89	1
324	CGGGAT	0	-3.72	1
325	GAAGAT	12	5.61	1
326	AGGGAT	8	0.13	1
327	AAATGG	12	1.67	1
328	TGGCAA	12	3.45	1
329	CAACCA	12	5.45	1
330	CCAAGG	6	-0.43	1
331	AAAGAA	12	3.58	1
332	GAAAAT	12	6.44	1
333	GTTCGT	0	-13.31	1
334	CGTAGT	12	2.77	1
335	AGTAAC	12	4.93	1
336	AGGCTC	6	-0.62	1
337	CTCTTC	0	-5.38	1
338	TTCACC	0	-2.41	1
339	ACCAAA	11	1.97	1
340	AAACGC	0	-5.9	1
341	CGCAGA	7	0.51	1
342	AGAGGG	0	-2.22	1
343	GGGGAT	0	-3.69	1
344	GATGAG	12	3.02	1
345	CCCATC	12	3.14	1
346	ATCCAG	0	-4.41	1
347	CAGCTG	0	-1.87	1
348	CTGGAA	0	-5.52	1
349	GATTCT	12	2.45	1
350	TCTCAG	12	3.86	1
351	GAGCGA	10	1.77	1
352	CAGGAT	4	-0.01	1
353	GATCGG	0	-3.45	1
354	CGGCGG	6	0.16	1
355	CGGCCT	6	-0.42	1
356	CCTCTG	11	1.66	1
357	AGAGAG	12	9.17	1
358	CGTCGA	8	0.63	1
359	CGACAG	10	1.02	1
360	GACCGT	1	-1.51	1
361	CAGATC	0	-6.23	1
362	ATCCTA	0	-9.95	1
363	CTAGAG	0	-3.79	1
364	CAGTTT	0	-3.99	1
365	TTTCAG	6	-0.24	1
366	GAGCAC	7	0.06	1
367	CACCAA	12	3.47	1
368	CAACGG	1	-1.75	1
369	GAAGCC	0	-2.33	1
370	GCCAGA	8	0.1	1
371	AGAAGA	12	12.49	1
372	AGACGA	5	-0.28	1
373	CGAGAT	12	2.42	1
374	ACGTTC	0	-2.25	1
375	TTCCAG	0	-2.07	1
376	CAGGGA	0	-3.97	1
377	GGAGAA	8	0.73	1
378	GAATCG	2	-1.55	1
379	TCGAGA	10	1.41	1
380	AGACGG	8	1.14	1
381	GAGGGC	0	-6.96	1
382	AAGTTC	7	0.12	1
383	CGGACA	4	-0.9	1
384	AGGCGG	12	2.88	1
385	CGGCGT	0	-2.74	1
386	CGTCAA	0	-5.43	1
387	TTCCAA	10	1.42	1
388	CACCTC	3	-1.08	1
389	CTTCGG	1	-1.94	1
390	CGGCAG	11	1.65	1
391	GAATGC	0	-3.36	1
392	TGCGAC	1	-1.88	1
393	GACAGA	6	-0.26	1
394	AGAAAA	12	6.21	1
395	AAATCT	12	5.77	1
396	TCTCGT	12	3.63	1
397	CGTGAA	0	-4.91	1
398	CGGGAC	0	-5.29	1
399	GACCAG	8	0.66	1
400	TTCCGT	2	-1.34	1
401	CGTCGG	0	-3.08	1
402	CGCCAC	12	3.95	1
403	CACCTG	0	-2.31	1
404	GAACGT	8	0.18	1
405	CCATCC	1	-1.34	1
406	TCCCGC	12	5.03	1
407	CGCCGG	0	-5.75	1
408	CACCAG	8	1.15	1
409	CCATTC	0	-2.63	1
410	AGATCA	12	7.69	1
411	TCATTC	0	-2.45	1
412	CTCAGA	0	-2.42	1
413	AAATTC	0	-2.39	1
414	TTCCAT	12	3.01	1
415	CATGAG	0	-3.86	1
416	CGTGGC	0	-3.92	1
417	CGTTTG	12	4.71	1
418	AGGGTG	8	0.85	1
419	GTGGAG	0	-3.76	1
420	CAGCTT	3	-1.02	1
421	CGCGGA	8	0.72	1
422	GGACAG	12	3.45	1
423	GAATGT	12	6.24	1
424	TGTGAC	0	-1.6	1
425	AAATTA	12	3.41	1
426	TTACAC	12	5.06	1
427	CACCGG	4	-0.87	1
428	GAACTA	12	4.44	1
429	GAGGTC	6	0.2	1
430	GTCCGC	2	-1.23	1
431	AGAAAG	12	6.37	1
432	AAGCTC	0	-2.11	1
433	CTCCGC	10	1.18	1
434	CTCAGG	0	-2.84	1
435	CGCCGT	8	0.59	1
436	CGTCAT	0	-7.17	1
437	GAGTTC	0	-3.82	1
438	AAGCAG	5	-0.24	1
439	CTGCGC	0	-3.17	1
440	CGCCTC	11	1.53	1
441	GAACCG	0	-6.95	1
442	CCGGAC	0	-5.06	1
443	CTCCGT	0	-14.37	1
444	TGCGTC	9	1.27	1
445	GTCGAG	0	-11.47	1
446	GACAGT	12	2.46	1
447	AAGATC	0	-6.06	1
448	ATCCGC	4	-0.1	1
449	AGGGAC	8	0.78	1
450	GGACTG	11	1.47	1
451	CTTGAC	0	-2.37	1
452	CTCGAC	11	1.25	1
453	AAAGTC	4	-0.88	1
454	GTCCGT	12	1.63	1
455	CAAGGG	9	1.2	1
456	GGGCTC	9	0.53	1
457	CTCGGC	12	2.39	1
458	CGGCGC	11	2.21	1
459	CGTCTC	0	-4	1
460	CTCCAT	0	-3.9	1
461	CGGTGC	0	-3.9	1
462	TGCCTG	0	-4.83	1
463	CAATTT	12	2.93	1
464	TTTCGC	0	-2.63	1
465	CGCTTT	0	-4.87	1
466	TTTGAG	0	-3.88	1
467	CAGTTG	5	-0.08	1
468	TTGAGA	2	-1.08	1
469	AGACAG	8	0.97	1
470	AGAGTC	12	2.29	1
471	GAGCTT	0	-1.77	1
472	CTTCGT	0	-8	1
473	CTGCTG	2	-1.06	1
474	CTGCAC	0	-2.23	1
475	CAGGTG	0	-2.08	1
476	GTGGGT	8	0.53	1
477	GGTGGC	0	-5.68	1
478	GGCAGG	2	-1.65	1
479	CGTCGT	0	-11.86	1
480	GACAAC	0	-3.38	1
481	AACAGA	0	-2.4	1
482	GAAGTA	11	1.7	1
483	GAAGGG	8	0.8	1
484	GGGCAG	0	-3.89	1
485	CGCCAA	0	-5.96	1
486	GTAGAA	12	2.94	1
487	CACCCA	6	0.2	1
488	CCACGC	11	1.9	1
489	TTGCGC	0	-2.31	1
490	AAGCGA	3	-1.31	1
491	GATGGT	0	-2.27	1
492	GGTCAA	12	5.99	1
493	CAATAC	12	2.39	1
494	TACCTG	1	-1.72	1
495	TTTGCC	0	-3.68	1
496	GCCAGG	0	-2.73	1
497	GATACG	0	-1.73	1
498	ACGATT	1	-2.03	1
499	ATTCGT	0	-6.36	1
500	CGTCGC	0	-2.25	1
501	CTACGT	12	5.12	1
502	CAAAGA	12	5.7	1
503	CAAATC	0	-5.19	1
504	ATCCGT	0	-8.69	1
505	ATCCTG	0	-4.5	1
506	GAGCCT	8	0.46	1
507	CCTGGT	0	-1.93	1
508	GGTACA	12	4.5	1
509	ACACGC	0	-5.62	1
510	GCCAAT	0	-2.27	1
511	AATGTC	0	-9.66	1
512	GTCCCA	12	3.58	1
513	CCAGTG	12	9.5	1
514	GTGCGT	0	-4.67	1
515	CGTTCC	8	0.75	1
516	TCCAGC	8	1.02	1
517	AGCCCT	12	6.3	1
518	CCTCTC	8	0.86	1
519	CTCTAT	12	1.82	1
520	TATGAG	0	-3.42	1
521	GAGTAC	9	1	1
522	TACATC	4	-0.76	1
523	AGGTCT	12	2.48	1
524	TCTCAA	12	4.31	1
525	TACCGC	0	-4.22	1
526	CGCCCT	0	-1.73	1
527	CCTTAA	3	-0.98	1
528	ATGGAG	0	-4.54	1
529	TTGCCT	12	3.37	1
530	CCTCCT	12	3.37	1
531	CCTCCG	8	0.6	1
532	CCGGGA	1	-2.43	1
533	GGAAAC	0	-3.08	1
534	AACCGG	0	-6.88	1
535	CGGAGG	0	-2.91	1
536	AGGGTT	11	1.34	1
537	GTTTCC	12	6.25	1
538	TCCATC	0	-2.41	1
539	ATCAAT	0	-2.9	1
540	AATAAC	5	-0.52	1
541	AACCCT	12	3.69	1
542	CCTCAA	12	4.32	1
543	GAGACA	6	-0.58	1
544	ACATCT	12	3.93	1
545	TCTGGC	7	0.39	1
546	GTTCCT	12	2.37	1
547	CCTACC	8	1.06	1
548	ACCACC	5	-0.39	1
549	ACCTCA	12	8.46	1
550	TCAGCC	5	-0.53	1
551	GCCGGG	10	1.56	1
552	GGGTTT	1	-1.75	1
553	TTTCCC	0	-1.54	1
554	CCCACC	1	-1.54	1
555	CAGTCA	12	2.3	1
556	TCATCT	12	3.55	1
557	TCTAAG	1	-1.8	1
558	ATCTCC	6	0.08	1
559	TCCTTG	0	-2	1
560	TTGAAG	7	0.66	1
561	CGCTCC	6	-0.03	1
562	TCCACC	0	-2.71	1
563	ACCTAC	0	-3.28	1
564	GCCTAC	1	-1.92	1
565	CCTTCC	9	1.45	1
566	TCCATG	1	-1.82	1
567	ATGATG	4	-0.52	1
568	ATGAGC	12	4.86	1
569	AGCAAC	0	-2.51	1
570	AACCGC	8	0.04	1
571	CGCAGC	5	-0.19	1
572	AGCTCA	12	7.6	1
573	TCAGGA	12	3.79	1
574	GGAGGC	0	-2.96	1
575	GGCCAG	0	-4.03	1
576	CAGTCC	10	1.36	1
577	TCCCTG	2	-1.03	1
578	CTGCCG	9	0.58	1
579	CCGAGC	5	-0.27	1
580	AGCTCC	8	0.87	1
581	TCCATT	0	-2.6	1
582	ATTCTC	0	-4.5	1
583	AAGACC	0	-4.49	1
584	ACCTCC	5	-0.31	1
585	TCCCTC	0	-2.18	1
586	CTCAAC	2	-1.5	1
587	CCTCCA	10	1.54	1
588	CCAGGT	8	0.24	1
589	GGTTCT	12	2.63	1
590	TCTCTG	0	-2.15	1
591	CAGAGC	12	6.32	1
592	AGCAAA	11	1.94	1
593	AAACCA	12	4.73	1
594	TCCAAC	0	-2.07	1
595	CTCTCT	0	-1.94	1
596	TCTTCA	12	4.78	1
597	TCAGTC	10	1.27	1
598	GTCCAC	2	-1.27	1
599	CACTAT	0	-12.22	1
600	GCTGAT	0	-5.39	1
601	GAAGGC	9	0.57	1
602	AAGCCA	12	2.31	1
603	CCACTC	1	-1.35	1
604	CTCACG	1	-1.7	1
605	ACGGAC	12	3.73	1
606	GACAAG	0	-4.74	1
607	AAGAAC	0	-10.46	1
608	AAGGAC	12	2.58	1
609	GACAAA	9	1.09	1
610	AGGGGC	0	-8.36	1
611	GGTAAA	12	3.2	1
612	AAAGGC	11	1.46	1
613	GGCACA	12	2.3	1
614	ACAGGA	12	2.93	1
615	GGAACT	2	-1.22	1
616	ACTCGG	12	2.34	1
617	ACCATG	12	2.01	1
618	ATGCTA	0	-1.44	1
619	AAAACT	12	4.34	1
620	ACTCTT	12	2.92	1
621	CTTCAA	12	3.12	1
622	GGGTCT	1	-1.51	1
623	CAGAGT	11	1.97	1
624	AGTGAT	10	1.56	1
625	GAAATG	11	1.41	1
626	ATGGCA	12	4.55	1
627	GCAATA	11	2.3	1
628	ATAGCA	0	-4.22	1
629	GCAAAT	0	-2.68	1
630	AATCAG	11	2.25	1
631	CAGACA	12	3.8	1
632	ACACCG	12	5.69	1
633	CCGAAC	0	-3.37	1
634	AACTTG	0	-3.01	1
635	TTGATA	11	1.68	1
636	ATACCA	12	2.51	1
637	CCATTT	11	2.35	1
638	TTTGGA	1	-1.6	1
639	GGAGAC	0	-4.78	1
640	GACGTG	2	-1.69	1
641	GTGGTG	1	-1.4	1
642	GTGGGC	0	-3.87	1
643	GGCTGT	12	3.42	1
644	TGTCTG	2	-0.95	1
645	CTGGCG	2	-1.33	1
646	GCGATT	0	-12.09	1
647	ATTCAC	12	5.34	1
648	CACATA	0	-11.74	1
649	ATAAAG	12	2.35	1
650	AAGAGC	3	-1.22	1
651	AGCTGT	12	3.31	1
652	TGTAGA	12	1.92	1
653	AGGTTC	2	-1.26	1
654	CGTTTT	0	-12.92	1
655	TTTAAT	12	3.18	1
656	AATCTG	3	-1.01	1
657	TTCATG	0	-6.73	1
658	ATGCGT	0	-3.47	1
659	CGTGTC	12	1.53	1
660	GTCTCC	8	0.72	1
661	TCCATA	12	3.32	1
662	ATAAAC	0	-3.24	1
663	AACAAC	0	-2.07	1
664	AACATT	10	1.12	1
665	ATTGTG	5	-0.3	1
666	GTGAAA	0	-3.37	1
667	AAATGT	0	-2.58	1
668	TGTACA	9	0.91	1
669	ACAAAA	12	3.83	1
670	AAAATT	4	-0.91	1
671	CGTCAC	2	-1.72	1
672	CACTTG	12	4.1	1
673	TTGAAA	12	4.66	1
674	AAAGCT	0	-6.22	1
675	GCTGTT	12	2.29	1
676	GTTAAT	4	-0.58	1
677	AATAAT	12	4.45	1
678	AACCTT	12	9.73	1
679	CTTGTA	4	-0.84	1
680	GTACTT	12	11.84	1
681	CTTAGG	12	6.54	1
682	AGGTTT	6	0.37	1
683	TTTGGC	6	0.36	1
684	GAGATG	0	-5.97	1
685	ATGAAG	10	1.41	1
686	AAGTAC	0	-3.07	1
687	TACTTT	4	-0.8	1
688	TCTGTA	12	15.54	1
689	GTACAG	8	0.27	1
690	CAGGTT	12	5.53	1
691	GTTCCC	6	0.15	1
692	CCCAGA	0	-3.71	1
693	GATGAT	12	4.59	1
694	CGGAAT	6	-0.51	1
695	AATTTT	0	-3.65	1
696	TTTATT	1	-1.54	1
697	ATTTAC	0	-6.28	1
698	TACTTG	12	1.72	1
699	TTGGAA	12	1.69	1
700	CTAATG	0	-4.26	1
701	ATGCAT	10	1.04	1
702	CATGAT	0	-2.04	1
703	GGCGAT	0	-10.69	1
704	GATCCA	12	3.7	1
705	CCAGAA	11	2.14	1
706	AGCCCC	9	1.46	1
707	CCCCCT	3	-1.05	1
708	CCTATT	12	7.61	1
709	ATTCCC	10	1.55	1
710	CCCTTA	12	2.51	1
711	TTAGGC	12	10.22	1
712	GGCGGT	12	3.37	1
713	GGTGCA	7	-0.04	1
714	GCAGAA	11	1.83	1
715	GAATCA	12	3.6	1
716	TCACAT	12	4.12	1
717	CATCTT	12	3.57	1
718	CTTTAT	10	1.67	1
719	TATGAA	12	6.39	1
720	GTAATA	12	2.32	1
721	ATACAG	11	2.16	1
722	CAGAAA	12	4.91	1
723	GGCTGC	9	0.89	1
724	TGCTTT	0	-5.06	1
725	TTTACT	0	-1.93	1
726	GTAATG	12	4.26	1
727	ATGCAC	4	-0.16	1
728	TTGATG	6	0.13	1
729	CATAAA	12	5.69	1
730	AACTCC	10	1.44	1
731	TCCAGT	12	2.99	1
732	AGTATC	12	3.91	1
733	ATCTGC	0	-6.86	1
734	TGCAGG	4	-0.94	1
735	GTGGAA	4	-0.83	1
736	GAAGTG	0	-2.57	1
737	GAATTT	3	-1.04	1
738	TTTATG	9	1.03	1
739	ATGTTC	2	-1.51	1
740	TTCTCC	2	-1.44	1
741	TCCTAT	2	-1.58	1
742	TATGGA	4	-0.53	1
743	AACTTT	0	-3.64	1
744	GGCTAT	0	-4.63	1
745	GGATTT	4	-0.63	1
746	TTTTCA	12	4.42	1
747	CATCAG	10	1.37	1
748	CAGTTA	12	2.65	1
749	TTAAAA	12	5.64	1
750	AAACCT	12	9.09	1
751	CCTCTT	12	5.07	1
752	AAAGCC	8	0.51	1
753	GCCATT	0	-6.12	1
754	ATTGAG	1	-1.72	1
755	CCATCT	12	14.98	1
756	TCTATG	11	2.03	1
757	ATGTTT	0	-4.35	1
758	ATGAAT	12	3.27	1
759	AATATT	12	2.43	1
760	ATTGCA	12	1.89	1
761	GCACCT	10	1.19	1
762	CCAGAG	1	-2.01	1
763	AGAACA	12	5.79	1
764	ACAGAC	0	-3.73	1
765	CCTGTC	12	6.45	1
766	GTCACA	0	-2.8	1
767	ACAAAT	12	3.34	1
768	AATGTT	0	-1.33	1
769	GTTATT	2	-1.34	1
770	ATTACT	12	3.5	1
771	ACTCCG	9	1.22	1
772	CCGCAA	12	5.4	1
773	CGAGTA	12	15.89	1
774	GAATAC	12	3.35	1
775	TACCCG	0	-1.88	1
776	CCGGCA	12	2.39	1
777	GCATTC	0	-3.76	1
778	TTCTTA	12	2.9	1
779	TTATCC	12	2.48	1
780	TCCCCT	11	1.83	1
781	CCTGAA	12	7.14	1
782	GTTAGC	12	3.32	1
783	ATTGGG	4	-0.82	1
784	GGGGTT	7	0.54	1
785	GCCAGC	4	-0.71	1
786	AGCCAT	12	4.58	1
787	CATGCA	12	3.72	1
788	GCAACT	12	5.61	1
789	ACTGTG	2	-1.86	1
790	GTGCAA	8	1.02	1
791	CAACTT	12	2.68	1
792	AAACTC	8	0.79	1
793	AAGCCC	5	0.12	1
794	CCCCGG	0	-3.34	1
795	AGGTTG	2	-1.49	1
796	AGAATG	12	22.77	1
797	ATGAAA	12	3.97	1
798	GAGTAT	0	-2.25	1
799	TATAAA	12	3.01	1
800	AAAAAT	12	13.43	1
801	AATATG	0	-4.76	1
802	ATGAGT	12	3.78	1
803	AGTACA	12	6.54	1
804	ACATGG	9	0.78	1
805	TGGATA	1	-1.73	1
806	ATAGAA	12	4.58	1
807	GAAAAA	12	2.93	1
808	GATTAT	0	-3.85	1
809	TATTTA	11	1.89	1
810	TTAAGA	12	7.32	1
811	AGAAAC	6	-0.55	1
812	CTTATT	0	-1.99	1
813	ATTAAT	12	9.03	1
814	AATCCA	12	2.92	1
815	CCAAAA	12	4.03	1
816	AAAATG	12	8.91	1
817	ATGACA	10	1.57	1
818	AAAAGG	12	5.35	1
819	GATAAT	12	6.16	1
820	AATAAG	0	-3.92	1
821	AAGGGA	12	1.8	1
822	GGAAGT	5	-0.15	1
823	AGTAGT	12	3.86	1
824	AGTATA	12	6.86	1
825	CCAAGT	3	-1.01	1
826	AGTGAA	5	-0.32	1
827	TCAAAT	12	4.62	1
828	AATTCT	12	5.05	1
829	TCTAGT	5	-0.63	1
830	AGTGCA	12	3.16	1
831	GCATTA	10	1.23	1
832	TTAGAA	12	5.49	1
833	CTTGAA	9	1	1
834	AGGACA	12	2.86	1
835	ACAACA	12	7.8	1
836	ACATAC	0	-7.11	1
837	TACGAT	0	-4.84	1
838	GATATT	9	1.07	1
839	ATTCAT	12	6.86	1
840	CATCAC	2	-1.37	1
841	CACAGA	0	-9.48	1
842	AAATAT	8	0.63	1
843	GAAGCT	0	-4.85	1
844	GCTATT	12	4.04	1
845	ATTTCA	12	3.84	1
846	AATGAG	8	0.61	1
847	TATGGT	0	-4.15	1
848	GGTGAT	1	-1.71	1
849	GATAAG	1	-1.89	1
850	AAGGAA	3	-0.82	1
851	GGCCGG	0	-4.85	1
852	CGGGTC	0	-3.39	1
853	GTCATA	12	2.1	1
854	CCAGTT	12	3.5	1
855	GTTTTA	12	3.88	1
856	TTAAAG	12	2.52	1
857	AAGGTG	0	-5.03	1
858	GTGTTG	10	0.88	1
859	TTGGAC	11	1.91	1
860	CAAAAT	12	7.43	1
861	AATTAT	12	3.75	1
862	TATTCA	11	1.85	1
863	TCAGAG	12	6.08	1
864	GTATTT	12	4.07	1
865	TTTTTA	12	2.99	1
866	TTACCT	12	4.35	1
867	CCTAAA	12	6.61	1
868	AAAAGT	12	3.25	1
869	AGTGAC	6	0.04	1
870	GACTCC	10	1.57	1
871	TCCACA	8	1.06	1
872	CCGCTG	9	1.1	1
873	GATGTT	0	-2.73	1
874	GTTCTC	12	1.39	1
875	CCCCCC	8	0.05	1
876	CCCATT	9	1.06	1
877	CACAGC	12	5.3	1
878	AGCCTG	4	-0.8	1
879	CAGATA	10	1.12	1
880	ATAGTA	12	7.05	1
881	GAGAAT	0	-5.17	1
882	ATGCCA	9	1.2	1
883	CATTTA	11	2.04	1
884	TTACCG	4	-0.58	1
885	CCGAAG	12	4.97	1
886	ACCTCT	12	2	1
887	AGGCCA	12	3.82	1
888	CATGAA	12	3.05	1
889	TCATCG	12	3.83	1
890	TCGGAT	12	5.7	1
891	ATGCCC	12	2	1
892	CCCAAA	12	13.98	1
893	AAACAT	12	3.51	1
894	CATCCA	4	-0.68	1
895	CCAAGC	12	9.55	1
896	ATTTTA	11	2.16	1
897	AAAATA	12	3.04	1
898	ATAAGC	7	0.07	1
899	CAACAA	12	4.42	1
900	AATAGG	12	5.2	1
901	CGTAAA	11	1.73	1
902	ATGGAA	9	1.39	1
903	AAATCG	12	12.08	1
904	TCGCCA	3	-1.05	1
905	CATTTT	8	1.02	1
906	TCAGAT	11	1.88	1
907	GATGTG	0	-2.21	1
908	GTGTTA	11	1.38	1
909	TTAATA	11	1.69	1
910	ATAATA	10	0.92	1
911	ATACCT	12	3.52	1
912	CCTGAT	0	-1.93	1
913	GATAAA	8	0.62	1
914	CCCTTC	5	-0.56	1
915	TTCGAA	1	-1.89	1
916	GATTTA	12	2.75	1
917	TTAAAC	12	11.65	1
918	AACACA	9	0.57	1
919	AAAGGG	1	-1.69	1
920	GGGAGA	12	2.95	1
921	AGACCT	12	5.11	1
922	CCTCCC	12	2.09	1
923	ATCGAG	0	-2.18	1
924	GAGTTA	12	4.54	1
925	TTAAGG	0	-1.83	1
926	TCTTGG	0	-3.07	1
927	TGGGAA	12	3.34	1
928	AGACAT	12	3.92	1
929	CATCCT	12	3.92	1
930	CCTACT	12	2.96	1
931	ACTGAC	12	3.43	1
932	GACGTT	4	0.45	1
933	GTTGCC	11	1.53	1
934	GCCTGT	12	1.78	1
935	TGTAGT	12	3.73	1
936	AGTCTC	12	6.71	1
937	CTCCGA	12	1.54	1
938	CGAAAG	0	-3.08	1
939	GTGGCT	0	-5.84	1
940	GCTTTT	0	-2.38	1
941	TTTGCA	4	0.19	1
942	GCACAA	12	12.02	1
943	CAAAAA	12	4.05	1
944	GACTAC	0	-8.59	1
945	TACACC	12	2.26	1
946	ACCATA	12	3.31	1
947	GTTTGC	0	-1.83	1
948	TGCAAA	0	-2.55	1
949	AAAGCA	12	7.69	1
950	GAAACT	10	1.66	1
951	ACTACA	12	4.61	1
952	TTCAAA	6	0.03	1
953	CTCAGC	12	1.59	1
954	AAGAGT	7	0.3	1
955	AGTGGT	4	0.04	1
956	GGTCTT	9	0.72	1
957	CTTGAT	12	6.78	1
958	GATCCT	0	-2.01	1
959	CCTTTT	12	2.87	1
960	TTTCTA	0	-3.95	1
961	AACATA	11	1.84	1
962	AACAGC	12	2.32	1
963	ATGTCA	6	-0.24	1
964	TTCAGA	12	2.32	1
965	AAGAAG	12	2.11	1
966	AAAGAT	10	1.28	1
967	GATCAT	3	-0.79	1
968	GGATAC	6	-0.56	1
969	TACAGA	0	-4.81	1
970	AGAAAT	11	2.39	1
971	AATCTA	6	-0.05	1
972	CTAAGC	10	1.54	1
973	AGCACG	8	0.42	1
974	ACGTCA	6	-0.06	1
975	TCAAGT	12	5.57	1
976	GAGATT	5	-0.04	1
977	TTAGAG	12	3.68	1
978	GAGCAT	0	-4.47	1
979	GATCAA	12	2.99	1
980	CCTTAC	12	3.15	1
981	TACCCA	0	-2.25	1
982	CCAGGA	0	-5.8	1
983	GGACAT	11	1.76	1
984	CATTCA	12	3.92	1
985	TCAGGG	12	2.42	1
986	TCTGCA	12	2.8	1
987	GCAGGA	12	2.52	1
988	GGATCT	12	2.31	1
989	TCTGAT	5	-0.72	1
990	GATGCA	12	6.99	1
991	GCAACA	12	3.03	1
992	TGGGCT	0	-2.78	1
993	GCTGAA	0	-1.99	1
994	ACAGTC	9	0.86	1
995	GTCCAG	4	-0.99	1
996	CAGATG	4	-1.04	1
997	ATGGTA	9	0.79	1
998	GTAAAC	9	1.05	1
999	AGCTTG	3	-0.96	1
1000	CCTGAC	4	-0.12	1
1001	CTGATA	0	-8.48	1
1002	ATAACA	12	3	1
1003	ACAGCC	12	3.83	1
1004	GCCACA	4	-0.86	1
1005	ACAATA	12	3.9	1
1006	ATAGTG	0	-4.45	1
1007	GTGATT	0	-1.86	1
1008	TCAGAC	8	0.44	1
1009	AGGAAG	11	1.35	1
1010	AAGAAT	0	-2.21	1
1011	CTGTCG	12	2.22	1
1012	TCGCTT	12	10.13	1
1013	GATAGT	12	5.01	1
1014	AGTGTT	12	3.79	1
1015	AACTCA	12	3.5	1
1016	TCAGCA	12	8.72	1
1017	GCAAAC	8	0.32	1
1018	AACAGT	12	2.48	1
1019	AGTTTA	12	5.67	1
1020	TTAAAT	12	2.95	1
1021	AATACA	12	3.27	1
1022	ACAAAG	12	8.51	1
1023	ATCTTT	0	-11.28	1
1024	GCAAGT	12	6.21	1
1025	AATCCT	4	-1.08	1
1026	CCTGTT	12	10.22	1
1027	GTTGTC	12	3.31	1
1028	GTCAGC	0	-3.96	1
1029	AGCCTA	8	0.93	1
1030	CTAACA	1	-1.49	1
1031	AAGCTT	4	-0.82	1
1032	CTTTCA	12	10.06	1
1033	AATAAA	12	6.57	1
1034	AAACTG	0	-5.04	1
1035	ATAACT	11	1.43	1
1036	ACTGAT	12	3.01	1
1037	AGTTTT	10	1.01	1
1038	AAGCCT	7	0.02	1
1039	CCTTCA	12	3.11	1
1040	CTGTCT	0	-3.03	1
1041	GACTCG	12	2.79	1
1042	TCGAAT	12	2.41	1
1043	AATTTC	11	1.54	1
1044	GATAGG	12	4.73	1
1045	CCTAGT	12	5.15	1
1046	AGTTCC	12	2.5	1
1047	TCCAAT	12	2.83	1
1048	GATACT	6	-0.13	1
1049	ACTAAA	12	3.52	1
1050	CTGTTT	5	0.16	1
1051	TTTAGT	12	3.4	1
1052	AGTAGC	10	1.75	1
1053	AGCAAT	12	3.05	1
1054	AAATTG	12	3.09	1
1055	TTGTCC	1	-1.28	1
1056	TCCCAA	12	3.22	1
1057	CAAGGT	11	2.22	1
1058	GGTCCT	11	1.62	1
1059	AATGCA	12	8.13	1
1060	TCACAG	12	18.68	1
1061	TCAGGT	12	3.34	1
1062	TCTAAT	12	2.91	1
1063	AATAGA	12	5.18	1
1064	AGATTA	12	3.4	1
1065	TCCCAT	11	2	1
1066	CATAAT	12	3.09	1
1067	AATGGA	12	2.94	1
1068	GGAAAT	5	0.07	1
1069	TCATAT	0	-4.04	1
1070	TATACT	12	4.65	1
1071	ACTTCA	12	3.09	1
1072	GATCTT	4	-0.59	1
1073	CTTAAT	12	4.57	1
1074	AAGGTA	12	3.48	1
1075	GTATCC	12	2.97	1
1076	TCCCGA	0	-2.6	1
1077	ATCGTC	0	-2.55	1
1078	GTCTCA	12	4.65	1
1079	TCAACA	12	6.59	1
1080	ATATCT	12	5.36	1
1081	CCTAAC	6	-0.34	1
1082	AAGTTA	12	3.94	1
1083	TCCCGT	6	-0.19	1
1084	CGTGAT	12	4.27	1
1085	AGCTTC	0	-7.04	1
1086	TTCGTT	0	-3.38	1
1087	TTAGCA	12	2.72	1
1088	GCAAAG	12	2.55	1
1089	AAGTCT	0	-3.98	1
1090	AAGTTG	7	0.36	1
1091	CATTAT	12	2.33	1
1092	TATCCT	0	-4.13	1
1093	ATCATT	0	-5.12	1
1094	GATCCC	2	-1.23	1
1095	CCCAAC	2	-1.11	1
1096	GTTTCA	12	4.29	1
1097	GCAAGG	12	1.16	1
1098	CTGTCC	0	-2.83	1
1099	AGCATC	2	-1.51	1
1100	CCTATC	5	-0.31	1
1101	ATCAAG	1	-1.82	1
1102	TTATCT	10	1.05	1
1103	AATTCA	12	3.37	1
1104	TTGAGT	0	-3.39	1
1105	AGTCGT	6	-0.56	1
1106	ATCTTC	0	-1.68	1
1107	TTCTCA	7	0.26	1
1108	CCTAAT	12	3.22	1
1109	TTATAC	9	0.82	1
1110	TACCGT	0	-2.19	1
1111	GGGATG	5	0.27	1
1112	TCTTCC	11	1.91	1
1113	CCTAAG	9	1.26	1
1114	GGAATG	9	1.31	1
1115	TCCGAT	10	1.87	1
1116	TCAATG	12	2.52	1
1117	GATATG	7	0.24	1
1118	TTGAGC	1	-1.93	1
1119	AGCCGT	0	-2.98	1
1120	GAGTCT	12	2.25	1
1121	ACTAAT	8	0.92	1
1122	TTGTCA	12	6.34	1
1123	TATGAT	0	-5.66	1
1124	AATATC	0	-3.79	1
1125	TCTTTA	12	3.04	1
1126	TTAGAT	10	1.01	1
1127	AACAAT	11	1.6	1
1128	AATAGT	12	4.57	1
1129	AGTTCG	12	2.42	1
1130	TCGGCA	12	1.73	1
1131	AGCAGT	12	8.53	1
1132	AGTCCT	12	33.4	1
1133	ACTGTC	1	-1.92	1
1134	GTCAAT	0	-2.97	1
1135	ACTACT	12	2.69	1
1136	ACTACC	9	1.27	1
1137	ACCAAC	0	-2.3	1
1138	AACGCA	4	-0.68	1
1139	GCAGCG	0	-7.43	1
1140	GCGGAA	0	-3.24	1
1141	GGTACT	1	-2.21	1
1142	ACTAAG	1	-1.43	1
1143	AACATG	0	-5.88	1
1144	ATGCTG	0	-5.74	1
1145	GACTCT	5	-0.67	1
1146	AAACAG	12	3.61	1
1147	GAATGG	0	-7.13	1
1148	TGGCTC	0	-4.61	1
1149	CTCCCA	12	3.68	1
1150	CCAAAT	12	6.44	1
1151	GTCCAA	12	5.57	1
1152	CAAGGA	12	2.59	1
1153	TCATCA	12	4.4	1
1154	TCAGTG	7	0.26	1
1155	GTGACT	0	-3.31	1
1156	AATATA	11	2.18	1
1157	ACACAT	12	7.51	1
1158	CATCGC	7	0.22	1
1159	TCCTCA	12	2.05	1
1160	TCAAAC	12	6.13	1
1161	AACTCG	12	3.46	1
1162	TCGGTA	6	0.4	1
1163	GTAAAT	12	4.26	1
1164	TTTACA	12	2.08	1
1165	ATTGAC	9	1.04	1
1166	GACATT	8	0.23	1
1167	TCAATA	12	2.98	1
1168	GTACTC	9	0.78	1
1169	CTCAAA	12	2.15	1
1170	AAATCA	12	4.65	1
1171	TCAATT	1	-1.53	1
1172	TTAAGT	12	6.55	1
1173	AGTAAA	12	3.99	1
1174	GACCTT	4	-0.35	1
1175	TTGTTT	0	-2.43	1
1176	TCTAAA	12	4.24	1
1177	TCAGAA	12	11.03	1
1178	CTCTAC	12	2.45	1
1179	TACACA	12	2.18	1
1180	AATGAT	12	4.47	1
1181	TATTCT	0	-1.53	1
1182	CCACCT	12	6.56	1
1183	AGTGTG	4	-1.19	1
1184	GTGCAC	12	3.17	1
1185	GATAGC	8	0.78	1
1186	AGCACA	8	1.23	1
1187	ACAGAT	9	1.09	1
1188	GATGAC	0	-6.31	1
1189	AGAGTG	12	2.08	1
1190	TTGGGA	0	-2.33	1
1191	GGAAAA	12	4.18	1
1192	GATCTA	0	-6.27	1
1193	CTAAAC	6	0.18	1
1194	TGGCGT	12	2.52	1
1195	CGTTCA	12	3.05	1
1196	TCAAAA	12	5.66	1
1197	CTTCTA	12	3.18	1
1198	CTAAAT	12	5.52	1
1199	AATTCC	12	2.72	1
1200	TCCCAG	3	-0.99	1
1201	GTTCTT	10	1.46	1
1202	CTTTTA	12	5.62	1
1203	CCTGTA	12	4.87	1
1204	GTAGTT	12	1.58	1
1205	GTTAAA	12	3.88	1
1206	AATAGC	12	2.23	1
1207	TTACTC	12	2.72	1
1208	GAAGGT	1	-1.75	1
1209	GGTGAA	0	-3.07	1
1210	GAACCA	11	1.78	1
1211	GACATA	0	-6.37	1
1212	GACTAT	6	-0.16	1
1213	TATGTC	11	1.46	1
1214	GTCTCT	12	1.7	1
1215	TCTGAA	12	4.01	1
1216	CTCTTA	12	8.87	1
1217	GAGGCT	0	-3.77	1
1218	GCTGCT	0	-3.72	1
1219	GCTGGA	0	-8.22	1
1220	GGAAGA	2	-1.19	1
1221	TTTCCA	12	3.08	1
1222	CCAATG	3	-0.74	1
1223	ATGAAC	10	0.84	1
1224	AGTTTC	12	1.51	1
1225	AAAAAA	12	6.18	1
1226	TTAGTA	8	0.11	1
1227	GTAAGT	12	4.63	1
1228	GAATCT	9	0.94	1
1229	TCTAGC	12	3.09	1
1230	AGCTCT	12	6.59	1
1231	GAACAT	12	5.02	1
1232	CATGTT	12	1.62	1
1233	GGTAGC	12	2.19	1
1234	AGCATA	12	4.07	1
1235	ATATAT	8	0.65	1
1236	TACGTT	12	7.27	1
1237	GTTATC	12	1.91	1
1238	AAGCAA	12	3.33	1
1239	CAAATA	12	4.61	1
1240	ATATTC	0	-4.38	1
1241	TTCACT	0	-8.09	1
1242	ACTGCA	10	1.84	1
1243	GCACCC	7	-0.06	1
1244	CCCATA	9	1.47	1
1245	CTGGGA	0	-3.94	1
1246	GGAATA	12	17.81	1
1247	ATAGGA	12	2.18	1
1248	AGTGAG	2	-1.1	1
1249	GAGGCC	0	-1.91	1
1250	GCCCGG	3	-0.59	1
1251	CGGATG	6	-0.53	1
1252	ATGGAC	12	2.23	1
1253	GACTCA	12	7.75	1
1254	TTGCTG	0	-3.19	1
1255	CTGACA	6	0.36	1
1256	ACACCT	12	2.21	1
1257	CCTTGG	0	-3	1
1258	AGAAGT	12	7.18	1
1259	AGTGTA	12	5.36	1
1260	GTAACT	12	15.01	1
1261	TCACAC	8	0.83	1
1262	CACATT	12	3.88	1
1263	ATTATC	2	-1.45	1
1264	ATCAAC	12	2.13	1
1265	AACTAT	12	2.31	1
1266	GTTAAC	12	2.04	1
1267	TCCAAA	12	6.18	1
1268	TCGATC	12	4.07	1
1269	ATCATA	0	-4.1	1
1270	AGCCAA	12	2.52	1
1271	TCCTTT	2	-1.78	1
1272	TTTCCT	12	3.16	1
1273	AATACT	12	3.24	1
1274	ACTCTG	0	-4.12	1
1275	CTGTTA	11	1.25	1
1276	TCTGGG	0	-3.6	1
1277	GGGGTA	4	-0.29	1
1278	GTAATC	0	-11.46	1
1279	ATCAAA	5	0.35	1
1280	AAAGTG	4	-0.5	1
1281	GTGATA	0	-3.84	1
1282	AACTCT	11	2.22	1
1283	TCTTTG	12	3.29	1
1284	TTGTTG	7	0.58	1
1285	ACAACC	1	-1.58	1
1286	ACAGAG	12	5.48	1
1287	AGTAGA	11	1.82	1
1288	ATAAAA	8	0.3	1
1289	AAACTT	12	3.39	1
1290	CTTCTT	1	-1.5	1
1291	CTTTCC	3	-0.75	1
1292	TCCAGG	5	-0.35	1
1293	CAGAAT	9	1.18	1
1294	AACCCC	6	0.04	1
1295	CCCCTA	7	0.29	1
1296	CTAGAC	0	-2.95	1
1297	TCTTCT	6	0.34	1
1298	TCTGTG	0	-2.36	1
1299	GTGAGT	11	1.72	1
1300	AGTGGA	12	5.59	1
1301	GGAGCT	0	-9.11	1
1302	GAATAT	8	0.62	1
1303	TATACA	0	-3.7	1
1304	TGCCAA	9	1.45	1
1305	ATATCC	7	-0.3	1
1306	ACACAA	12	4.68	1
1307	GAGTCA	0	-4.93	1
1308	TATCCA	12	4.14	1
1309	CCAGTA	12	5.35	1
1310	GTACGA	12	5.96	1
1311	GATACA	12	3.01	1
1312	AAGTCA	11	1.71	1
1313	TCACCA	12	2.91	1
1314	TCTAAC	12	2.79	1
1315	AACTTA	12	2.98	1
1316	GAAAGT	12	4.96	1
1317	AGTTCT	12	5.55	1
1318	TCACTA	12	2.56	1
1319	AAAGTT	5	-0.18	1
1320	GACACC	12	2.34	1
1321	ACCGAC	0	-5.09	1
1322	GACACA	12	2.66	1
1323	ACAGCA	12	5.9	1
1324	AACATC	0	-9.41	1
1325	CTAAAA	12	3.43	1
1326	TTCAGT	2	-1.44	1
1327	AGTATT	12	3.66	1
1328	ATTTTC	0	-7.18	1
1329	TTCTTC	0	-6.27	1
1330	AAATAC	4	-0.91	1
1331	TACAAT	0	-6.8	1
1332	CAGTCT	12	2.33	1
1333	AGTCTA	12	2.75	1
1334	CTAATT	12	1.34	1
1335	ATTAAA	12	4.12	1
1336	CATTCT	12	4.47	1
1337	GGTTCA	12	5.98	1
1338	GAACAC	0	-1.63	1
1339	CACTTA	0	-2.61	1
1340	ACTCAA	12	2.48	1
1341	TTTAAC	0	-4.39	1
1342	AACAAA	6	-0.53	1
1343	AAAGTA	12	7.76	1
1344	GTAGAC	10	1.31	1
1345	ATTTTG	12	2.17	1
1346	TTGAAT	12	4.1	1
1347	CCAAAG	8	1.22	1
1348	CTGCGT	0	-3.04	1
1349	CGTATG	0	-2.61	1
1350	CTCTCG	12	2.12	1
1351	TCGGAG	7	0.24	1
1352	GTAAAA	12	5.51	1
1353	AATTTG	12	3.21	1
1354	ATTCAG	6	-0.11	1
1355	CAGCAT	12	17.89	1
1356	CATTAC	12	3.47	1
1357	TACCTT	12	9.44	1
1358	CTTGTT	7	-0.03	1
1359	GTTGAA	0	-1.68	1
1360	AGACTT	2	-1.05	1
1361	CTTACA	4	-0.74	1
1362	TCAGGC	0	-2.48	1
1363	GGCCAC	0	-8.88	1
1364	CACATC	2	-1.43	1
1365	ATCACC	2	-1.01	1
1366	ACCAAG	4	-0.58	1
1367	AAGGAG	7	0.37	1
1368	GACTTA	12	5.29	1
1369	TTACCA	11	1.65	1
1370	CCAACA	12	5.67	1
1371	ACAATC	12	3.62	1
1372	ATCTAT	4	-0.98	1
1373	TATCAC	12	3.87	1
1374	CACAAG	0	-1.59	1
1375	TATCTA	11	1.95	1
1376	CAAACT	12	3.42	1
1377	ACTCCC	2	-1.24	1
1378	CCCTTT	12	1.9	1
1379	TACTCA	1	-1.66	1
1380	ACTGTA	12	3.35	1
1381	GAAATC	0	-3.61	1
1382	ATCATG	1	-1.7	1
1383	TCTTTT	10	1.77	1
1384	TTTGTA	12	2.52	1
1385	AACCAT	0	-4.93	1
1386	CATCAT	12	4.64	1
1387	CATTTC	12	1.87	1
1388	TTCATA	10	1.51	1
1389	ATAGAT	12	1.9	1
1390	CATCTA	12	6	1
1391	GAAACA	12	2.7	1
1392	CTTAGA	12	4.97	1
1393	AGAGGT	0	-5.93	1
1394	GGTTTT	10	1.06	1
1395	CTAAGT	11	2.11	1
1396	GAAATT	12	6.15	1
1397	TATTTC	0	-6.42	1
1398	TTCCTG	0	-6.21	1
1399	CTGAAG	8	0.29	1
1400	AATCTT	12	8.4	1
1401	GTGAGC	5	-0.17	1
1402	TTATTC	1	-1.45	1
1403	GACGCT	1	-1.47	1
1404	GCTATG	0	-2	1
1405	ATGGCT	12	1.31	1
1406	CATGCC	0	-2.75	1
1407	AGCATG	12	3.93	1
1408	ATGTCC	0	-3.42	1
1409	GTAAGA	12	3.79	1
1410	CTAGGA	0	-3.01	1
1411	GGACAA	12	4.47	1
1412	GCAGAT	8	0.55	1
1413	GATGGG	0	-1.8	1
1414	GGGAAT	6	-0.64	1
1415	TTTGGT	9	0.65	1
1416	TCAAGC	12	2.56	1
1417	AGCCTT	8	1.04	1
1418	CTTAAA	10	1.17	1
1419	ATGCAA	12	5.27	1
1420	TACCCT	4	-0.72	1
1421	GTAACC	12	2.36	1
1422	TCTCTA	12	3.21	1
1423	CTACAA	12	2.5	1
1424	CAACAT	12	6.9	1
1425	TATCTT	8	0.47	1
1426	TTATCA	12	10.49	1
1427	GAATTA	12	6.06	1
1428	TTATTA	12	5.31	1
1429	GATTTG	5	0.06	1
1430	TACCTC	9	0.82	1
1431	CAGGTC	0	-4.86	1
1432	GTCCTC	0	-4.31	1
1433	CTCTTT	4	-0.14	1
1434	TTTATA	12	2.73	1
1435	TATAAG	0	-2.2	1
1436	CTGGTG	0	-3.51	1
1437	GTGTCA	8	1.13	1
1438	CAGCTA	12	6.09	1
1439	CTAAAG	10	1.55	1
1440	AAGGGG	0	-5.95	1
1441	GGGATC	0	-3.47	1
1442	ATCAGC	0	-2.1	1
1443	ATCTCA	12	3.13	1
1444	TCACTC	0	-2.78	1
1445	CATTCC	12	3.9	1
1446	CCATTA	12	4.71	1
1447	AAAACA	12	10.68	1
1448	AATTTA	11	1.65	1
1449	TTTAGA	0	-3.48	1
1450	AGTTAC	0	-2.19	1
1451	ATGAGG	9	0.95	1
1452	GATTCA	12	6.16	1
1453	CAAATG	12	3.52	1
1454	AATGGC	0	-5.62	1
1455	GCAGCT	0	-3.5	1
1456	GCTTTA	12	5.54	1
1457	CACGTG	12	1.95	1
1458	GTGCTG	0	-3.2	1
1459	CTGCTT	0	-2.87	1
1460	AAATGC	12	1.72	1
1461	TGCGGA	4	-0.39	1
1462	TCTTTC	6	-0.42	1
1463	CAAATT	10	0.71	1
1464	AACCTA	8	0.32	1
1465	CTACCA	1	-2.17	1
1466	CCAGCA	12	2.59	1
1467	ATATGG	11	1.8	1
1468	ATTTAT	0	-2.41	1
1469	TATACC	0	-1.56	1
1470	ACCAGG	12	4.68	1
1471	ATACAA	12	4.3	1
1472	CAATCT	9	0.96	1
1473	CAGGCA	8	0.06	1
1474	CCACTA	5	-0.33	1
1475	CTAACT	12	3.27	1
1476	ACTAGG	12	3.85	1
1477	AGGTCA	12	3.28	1
1478	ATATCA	12	5.37	1
1479	CTTAAG	12	3.2	1
1480	CATGGT	0	-1.97	1
1481	GGTTTC	12	4.55	1
1482	ATGCAG	4	0.06	1
1483	CAAGTA	12	5.11	1
1484	TCTGTC	9	0.96	1
1485	TACAAA	12	1.39	1
1486	ATTCAA	12	3.97	1
1487	CCATAT	12	13.84	1
1488	TATAGT	12	3.05	1
1489	AGTTGG	10	1.61	1
1490	TGGGAT	10	1.03	1
1491	ACAATT	11	2.42	1
1492	CAATCA	12	4.07	1
1493	CCTTGC	9	1.6	1
1494	TGCTTA	10	1.3	1
1495	AAGACA	12	4.88	1
1496	ACATTG	11	1.77	1
1497	AAGCTA	0	-2.81	1
1498	CTACTT	12	15.89	1
1499	TTTTAT	4	-0.78	1
1500	TTGACT	0	-1.84	1
1501	GCACAG	8	-0.17	1
1502	GATACC	12	2.59	1
1503	ACCGAA	0	-3.64	1
1504	TCTTAT	1	-2.11	1
1505	TATCTC	0	-10.07	1
1506	CTCCCT	12	2.81	1
1507	AACTGC	10	0.96	1
1508	CTCTCC	12	2.49	1
1509	TCCTTC	2	-1.42	1
1510	TTCCCT	0	-2.78	1
1511	CCTACA	12	9.02	1
1512	TGGAAG	0	-4.04	1
1513	AAGACT	12	3.45	1
1514	ACTAAC	8	-0.09	1
1515	AACACC	0	-3.77	1
1516	ACCTTC	0	-2.51	1
1517	TTCATT	12	4.9	1
1518	CATGTC	12	2.54	1
1519	GTCAAG	0	-9.05	1
1520	GAGATC	0	-4.08	1
1521	ATCGGG	0	-3.24	1
1522	CAATCG	12	2.85	1
1523	TCGAAA	12	3.07	1
1524	TTAGAC	0	-7.67	1
1525	GACCAC	0	-2.25	1
1526	AAAGGA	12	4.27	1
1527	TTGGTT	12	2.14	1
1528	GTTACA	12	5.49	1
1529	ACATTT	2	-1.18	1
1530	CAATTC	0	-14.15	1
1531	TATAGA	12	6	1
1532	AACCCA	0	-2.49	1
1533	TGCAAT	3	-0.86	1
1534	AAACGT	12	12.66	1
1535	CGTGCC	2	-1.22	1
1536	GCCAAG	1	-1.36	1
1537	ATCTCT	8	1.02	1
1538	TCATTT	12	6.87	1
1539	TTTAAA	12	5.62	1
1540	AAAAGC	3	-1.01	1
1541	TCAAGA	12	3.31	1
1542	TTCCCA	12	2.8	1
1543	GTATTG	0	-3.07	1
1544	AACACG	0	-2.27	1
1545	ACGAAA	0	-14.19	1
1546	AAATCC	8	0.9	1
1547	AAAAGA	12	3.04	1
1548	AGAGAC	0	-1.55	1
1549	CACGCC	4	-0.98	1
1550	GCCACC	11	1.5	1
1551	TTTCAC	0	-4.32	1
1552	AAGATA	6	-0.29	1
1553	ATAGTT	12	5.85	1
1554	GTTAGG	2	-1.36	1
1555	AGGTTA	8	0.63	1
1556	TTACTA	12	6.81	1
1557	CCAGCC	12	4.54	1
1558	CCCACT	12	5.59	1
1559	ACAAGA	12	3.72	1
1560	CCTCAT	12	2.79	1
1561	CATCTC	0	-2.54	1
1562	CGGAAG	12	2.66	1
1563	TCTGCG	12	3.6	1
1564	GCGCCA	3	-1.25	1
1565	AGGAAT	8	0.8	1
1566	TTACTT	12	5.71	1
1567	CTTCAC	12	3.31	1
1568	CACTGG	9	0.92	1
1569	TGGACT	8	0.11	1
1570	AGAACT	12	5.04	1
1571	ACTATA	12	3.16	1
1572	ATACAT	12	5.42	1
1573	GATTGT	0	-10.5	1
1574	TGTTTG	12	2.96	1
1575	TTGGAT	0	-4.65	1
1576	GATAGA	12	5.91	1
1577	TTCGAC	0	-5.7	1
1578	GACGAT	12	2.16	1
1579	CACGCA	0	-2.82	1
1580	CCCACA	12	2.41	1
1581	ACAGTT	12	5.08	1
1582	TGTCCT	6	-0.48	1
1583	GCAAGA	12	4.3	1
1584	AGTCCA	12	5.78	1
1585	GATTCC	6	-0.03	1
1586	GCAAAA	12	13.3	1
1587	CACTGT	0	-1.84	1
1588	TGTGCA	12	1.88	1
1589	GCACGA	12	2.14	1
1590	CGACCA	5	-0.36	1
1591	CCATAC	4	0.5	1
1592	TACACT	12	1.74	1
1593	ACTGCT	0	-1.52	1
1594	GCTCCA	0	-2.93	1
1595	AAACGA	12	2.57	1
1596	CGACGA	8	0.82	1
1597	AGTGCC	12	2.43	1
1598	GCCGCC	0	-6.11	1
1599	GCCTGG	2	-1.55	1
1600	TGGAAA	0	-6.76	1
1601	AAATTT	4	-0.29	1
1602	CCTCGG	12	7.9	1
1603	ATGGTT	0	-2.35	1
1604	TCAGCG	12	4.35	1
1605	GCGGGC	0	-7.17	1
1606	GGCTTA	0	-3.31	1
1607	TTATAT	12	2.64	1
1608	GTCACC	2	-1.7	1
1609	ACCCCA	10	1.23	1
1610	CCAGCG	0	-2.51	1
1611	GCGTAT	0	-2.63	1
1612	GGAATC	12	2.16	1
1613	GTGCGG	0	-1.75	1
1614	CGGTCC	12	3.15	1
1615	ATTGAA	7	0.5	1
1616	AAGCGT	4	-0.56	1
1617	CGTCCG	0	-5.74	1
1618	CCGCTC	1	-1.56	1
1619	CTCATT	12	3.34	1
1620	ATTAGT	12	5.9	1
1621	GACAAT	0	-3.79	1
1622	GAATGA	12	13.06	1
1623	GCTGCG	3	-0.9	1
1624	GCGGTT	0	-1.59	1
1625	GTTGTG	0	-1.73	1
1626	GTGGCA	2	-1.5	1
1627	GCAATG	12	3.75	1
1628	CTGATG	1	-1.94	1
1629	ATGCTC	8	1.03	1
1630	CTCGGA	10	0.87	1
1631	GGAGTC	6	-0.08	1
1632	GTCGGG	0	-4.12	1
1633	GGGCTG	0	-4.52	1
1634	CTGATC	4	0.28	1
1635	ATCGAA	0	-15.07	1
1636	CTGTGG	0	-2.99	1
1637	TGGGTG	9	1.03	1
1638	GTGTGG	0	-2.13	1
1639	TGGTGT	3	-0.91	1
1640	TGTTAT	0	-2.82	1
1641	TCCACG	8	0.84	1
1642	ACGACA	6	0.41	1
1643	GCCTCA	9	1.4	1
1644	CTGCTC	0	-2.12	1
1645	CGAAAA	12	7.83	1
1646	TGCTGC	3	-0.78	1
1647	TGCCTA	6	-0.35	1
1648	CTTCTC	2	-1.48	1
1649	CTCCAC	12	1.82	1
1650	CACCCT	10	1.16	1
1651	CCTTTC	12	4.37	1
1652	TTCGTC	0	-4.14	1
1653	GTCTTT	4	-1.19	1
1654	GGTCAG	0	-3.5	1
1655	CAGTAC	5	-0.37	1
1656	TGGTTT	0	-4.85	1
1657	GTCACG	0	-5.56	1
1658	GTTCCA	12	5.71	1
1659	CCAGAT	12	6.34	1
1660	TCAGTT	12	4.95	1
1661	GTTTTG	0	-2.26	1
1662	AAAAAG	7	0.09	1
1663	ACTCAT	8	0.48	1
1664	TCTATT	1	-2.19	1
1665	ATTGTT	0	-4.28	1
1666	GTTCTG	7	0.67	1
1667	ACCGCC	6	-0.72	1
1668	GATTTT	9	0.94	1
1669	TATGCC	5	0.16	1
1670	GCCTTC	8	0.27	1
1671	AGGATA	12	2.8	1
1672	ATATTG	4	-0.88	1
1673	TTGTGT	12	1.29	1
1674	AGAATA	12	5.81	1
1675	TATTTG	0	-3.96	1
1676	AGTCCG	7	-0.4	1
1677	CCGGTT	2	-1.51	1
1678	GAGAGT	8	1.02	1
1679	TACATT	0	-6.8	1
1680	GCAGTT	11	1.89	1
1681	CTCACC	12	2.48	1
1682	TGCCAG	0	-2.58	1
1683	GGCTCT	2	-1.08	1
1684	CTTAGT	12	3.58	1
1685	GACTTT	10	1.03	1
1686	TTTGAT	3	-1.1	1
1687	GGTCGA	5	-0.07	1
1688	AAGGCA	9	0.87	1
1689	GCATAC	12	2.57	1
1690	CTTGCT	12	3.81	1
1691	GCTGGC	0	-9.14	1
1692	GGCTCC	2	-1.32	1
1693	ATTGTA	0	-8.35	1
1694	GTATCT	8	0.74	1
1695	ACTGTT	12	2.7	1
1696	CACACA	0	-2.13	1
1697	GCATTG	3	-1.19	1
1698	CGAATT	0	-3.87	1
1699	GTCTAT	0	-9.25	1
1700	CACCCC	12	3.06	1
1701	GCTGTC	3	-0.48	1
1702	AGGACT	12	3.2	1
1703	CTGCCT	1	-1.38	1
1704	CCTGCC	3	-0.88	1
1705	TGGCAT	12	4.08	1
1706	CATCGA	12	8.06	1
1707	GATTGG	6	-0.23	1
1708	TGGACC	5	-0.47	1
1709	ACCATC	0	-4.36	1
1710	CTGCAT	0	-2.78	1
1711	TCTTAC	0	-5.92	1
1712	TACATG	3	-1.22	1
1713	CACCTT	0	-2.14	1
1714	CTTCAT	2	-1.11	1
1715	CATGCT	12	5.68	1
1716	GGCCTA	12	2.37	1
1717	CTACAG	12	2.62	1
1718	ATGTGC	0	-7.92	1
1719	TGCACA	4	-0.98	1
1720	ACAGGC	0	-8.14	1
1721	GGCTAC	0	-10.15	1
1722	GGCTTT	10	1.23	1
1723	GAATTG	5	-0.42	1
1724	TTGGAG	10	0.68	1
1725	GAGGTG	0	-6.28	1
1726	CCAGAC	5	-0.38	1
1727	TATGAC	0	-6.47	1
1728	GTGTTT	0	-3.45	1
1729	TTTGTG	0	-2.8	1
1730	GTGAAT	12	4.86	1
1731	CTGGCA	8	0.73	1
1732	ATCGCT	0	-3.05	1
1733	GCCATG	4	-0.27	1
1734	ATGACG	0	-5.16	1
1735	ACGATG	0	-1.77	1
1736	ATGGGC	2	-1.18	1
1737	GGCAAA	0	-9.41	1
1738	ATTGGT	0	-5.27	1
1739	CAACTA	12	6.11	1
1740	GACCCA	0	-3.83	1
1741	GTTATA	12	5.71	1
1742	ATTGCC	0	-3.75	1
1743	GCCCTA	4	-0.79	1
1744	ACTCAC	0	-3.65	1
1745	GCACCA	12	2.38	1
1746	GTGTCT	8	0.03	1
1747	GGGGGA	0	-2.16	1
1748	GTCATC	3	-0.98	1
1749	ATCCTC	10	0.96	1
1750	CTCAAT	12	4.09	1
1751	GTTGAG	3	-1.03	1
1752	GCACTG	12	4.09	1
1753	CGATTT	0	-3.35	1
1754	CCACCC	9	1.47	1
1755	CCCGCA	12	6.29	1
1756	AACTTC	0	-2.88	1
1757	CTGTAT	3	-1.2	1
1758	TATCAT	7	0.14	1
1759	CTAGCA	5	-0.72	1
1760	GCAGCA	11	1.95	1
1761	GTCTGA	12	4.66	1
1762	ATGGGG	12	3.68	1
1763	GCTCAT	4	-1.07	1
1764	GGATTA	10	1.12	1
1765	TTAGTG	0	-1.92	1
1766	TTTGCT	0	-6.94	1
1767	TTTGAA	8	0.8	1
1768	ACCTTG	0	-3.03	1
1769	GGAAAG	9	1.39	1
1770	CCACTG	12	7.71	1
1771	CTGTGT	10	1.23	1
1772	TGTAAA	12	4.64	1
1773	GTCGGT	12	2.97	1
1774	GGTGGG	0	-6.64	1
1775	GGGCCA	5	-0.01	1
1776	TCCAAG	9	0.85	1
1777	AAGTCG	0	-4.64	1
1778	TCGCTC	3	-1.44	1
1779	CTCGTA	0	-11.62	1
1780	TTGGTG	2	-1.28	1
1781	GCGTTT	0	-5.24	1
1782	TTTGAC	0	-4.7	1
1783	AAGGCG	3	-0.85	1
1784	GCGTTC	12	2.53	1
1785	TTCTTT	0	-4.89	1
1786	GACTTG	9	0.98	1
1787	TTGTGG	12	2	1
1788	GAGGGG	2	-1.26	1
1789	GGGCAC	3	-1.02	1
1790	TCCGTC	0	-3.66	1
1791	GTCAGA	12	2.48	1
1792	GACACT	0	-1.9	1
1793	CTGGCC	4	0.17	1
1794	GCCCAG	0	-4.49	1
1795	TTCTAC	7	0.53	1
1796	ATCCAC	1	-1.51	1
1797	CACTTT	4	-0.88	1
1798	GCCATC	4	-0.44	1
1799	ATCTAC	1	-1.67	1
1800	TACTGC	0	-2.05	1
1801	TGCAGA	12	3.51	1
1802	AGAGGC	7	0.79	1
1803	AAACAA	12	3.48	1
1804	AGGATT	5	-0.34	1
1805	ATTTCT	0	-3.2	1
1806	AAAACC	12	3.17	1
1807	GGGGCA	9	1.27	1
1808	GCGCTG	0	-1.78	1
1809	CTGAGC	0	-2.88	1
1810	CAGACT	8	0.83	1
1811	ACTACG	11	1.92	1
1812	ACGGAG	0	-4.76	1
1813	TTTCTG	7	0.19	1
1814	TTCTAT	12	2.14	1
1815	GCCCTC	4	-0.16	1
1816	CTCCCC	7	-0.19	1
1817	TTCGTG	0	-2.99	1
1818	GTGCCC	10	1.17	1
1819	AATCCG	12	4.5	1
1820	CCGATG	0	-9.5	1
1821	ATGGTC	0	-8.35	1
1822	CCCTCA	10	1.88	1
1823	ACTCCA	12	4.47	1
1824	AAGTTT	0	-7.56	1
1825	TTAGCT	11	1.51	1
1826	TTAACT	12	7.89	1
1827	ACTTTT	1	-1.41	1
1828	ACACCA	12	17.64	1
1829	TTAACC	12	2.58	1
1830	GGACCT	12	2.77	1
1831	CGGGCC	0	-3.08	1
1832	ATGACC	2	-1	1
1833	CGGTAC	0	-4.66	1
1834	ATCCAA	2	-1.56	1
1835	CAAGCC	12	5.22	1
1836	GCCGAC	0	-6.2	1
1837	TACCAC	0	-3.14	1
1838	CACAAC	0	-1.9	1
1839	CTCATC	0	-4.98	1
1840	ATCGGT	0	-5.86	1
1841	GGTGTC	0	-7.59	1
1842	ACAGCT	0	-1.97	1
1843	GTGGAC	0	-5.97	1
1844	AGCGGC	2	-1.83	1
1845	AAGATG	1	-2.24	1
1846	ATGATC	0	-2	1
1847	ACCCCC	0	-2.23	1
1848	CCCGAG	2	-1.33	1
1849	AGTGTC	10	1.7	1
1850	GTCTGT	0	-1.8	1
1851	TGTGTC	0	-3.36	1
1852	ATGCGG	0	-8.94	1
1853	GCACAC	8	0.13	1
1854	AGCGTG	0	-5.18	1
1855	GACTTC	0	-4.18	1
1856	TTCACG	6	0.03	1
1857	ACGAGG	0	-14.42	1
1858	GGGACG	0	-2.82	1
1859	ACGGCC	0	-3.17	1
1860	TCAACC	8	0.96	1
1861	ATGTTG	3	-1.12	1
1862	TTGCGA	9	0.83	1
1863	CGAGCC	0	-2.77	1
1864	GCCTCC	2	-1.49	1
1865	TTGGCA	12	2.99	1
1866	AAGGAT	5	0.44	1
1867	GTCCCG	6	0.29	1
1868	CCGCTA	1	-2.4	1
1869	CTACTG	12	1.96	1
1870	CCCTCC	8	0.31	1
1871	TTGATC	8	0.18	1
1872	ATCTGG	0	-3.55	1
1873	TGGGGG	0	-3.15	1
1874	GGGAGT	9	1.48	1
1875	GACCGC	3	-0.94	1
1876	CGCTTG	12	7.86	1
1877	TTCTTG	9	1.02	1
1878	TTGCAG	12	3.84	1
1879	CAGGCT	0	-2.83	1
1880	GCTCTG	1	-1.63	1
1881	CGCTGG	3	-0.79	1
1882	TGGCGC	0	-3.65	1
1883	TTGACC	10	1.67	1
1884	ACCACA	10	1.41	1
1885	ACATCC	0	-2.23	1
1886	CATCCG	4	-0.86	1
1887	CCGGGG	2	-1.07	1
1888	GTCCTG	0	-2.42	1
1889	AATGAC	8	0.44	1
1890	CTCTTG	0	-2.56	1
1891	GATTGC	12	2.15	1
1892	TGCCAC	12	1.9	1
1893	CATAAC	6	-0.56	1
1894	AGGAGT	11	1.38	1
1895	CACTCC	5	-0.75	1
1896	AGCGAG	1	-2.03	1
1897	GCTGTG	7	-0.04	1
1898	ATGGCC	0	-7.24	1
1899	AATGCC	0	-3.79	1
1900	GCGTCA	12	5.76	1
1901	TCACTG	8	0.87	1
1902	GGTCGC	0	-4.77	1
1903	GAGGGA	0	-2.7	1
1904	GGAAGG	0	-1.93	1
1905	ACTCGT	0	-15.89	1
1906	CTCGGG	0	-4.57	1
1907	GGGGCC	3	-1.18	1
1908	GCCTTG	2	-1.23	1
1909	TTCAGC	4	-0.45	1
1910	CGGCCA	7	0.26	1
1911	ACAGCG	12	1.88	1
1912	GCGATG	8	0.32	1
1913	ATGATT	1	-1.91	1
1914	ATTCGA	0	-3.69	1
1915	GATGGC	0	-5.35	1
1916	GGCCTC	9	0.87	1
1917	TTCTGG	4	-0.52	1
1918	TGGCTG	6	0.02	1
1919	ATCGAC	0	-8.01	1
1920	GACCTA	0	-1.86	1
1921	TCTGAC	0	-5.19	1
1922	TACTCC	0	-3.38	1
1923	TCCGTG	6	0.27	1
1924	GCTTTG	0	-2.32	1
1925	TTGCTC	12	1.78	1
1926	CTCATG	4	-0.79	1
1927	CTCTGC	6	-0.28	1
1928	TGCCTC	9	1.06	1
1929	CGCAGT	9	0.69	1
1930	ATGTGT	0	-10.48	1
1931	TGTGCT	0	-12.42	1
1932	GCTAAG	12	5.01	1
1933	GCAGGG	8	1.21	1
1934	CTTTCG	4	-0.9	1
1935	GATCTC	12	7.34	1
1936	GGACAC	4	-1.29	1
1937	CACGAA	0	-2.67	1
1938	CAGCCG	8	1.04	1
1939	CCGTAT	12	4.53	1
1940	TATGTG	0	-5.37	1
1941	GGAGCC	8	0.33	1
1942	TACAGC	0	-2.4	1
1943	ATCCCG	10	1.58	1
1944	CCGTCC	1	-1.89	1
1945	ATGGGA	0	-2.4	1
1946	CTGCGA	0	-5.6	1
1947	CGATGC	0	-2.81	1
1948	TGCTTC	6	0.37	1
1949	TTCATC	2	-1.63	1
1950	GGCAAC	0	-3.56	1
1951	AACGCT	0	-4.15	1
1952	ATAGAG	11	1.35	1
1953	TTTATC	12	1.47	1
1954	ATCATC	0	-9.41	1
1955	GGTGTT	0	-7.46	1
1956	GAATCC	2	-1.75	1
1957	TCCGAC	0	-5.42	1
1958	GACATC	0	-2.79	1
1959	GCTGAC	0	-3.74	1
1960	CAGCCC	8	0.84	1
1961	CCCCAG	12	3.58	1
1962	CTCTCA	8	0.12	1
1963	CTAACC	8	0.66	1
1964	AACACT	7	0.54	1
1965	ACTGGG	8	-0.01	1
1966	GGGAAG	0	-4.57	1
1967	GCACGG	12	1.44	1
1968	GGGCCG	0	-6.78	1
1969	CCGGCC	4	-0.84	1
1970	GCCAGT	0	-2.37	1
1971	GTGCAG	4	-0.15	1
1972	AGTGGG	9	1.05	1
1973	CCCCTT	9	1.22	1
1974	CCAGTC	6	-0.39	1
1975	ACCCCT	9	1.18	1
1976	CACAGG	12	3.03	1
1977	ACAGGG	2	-1.3	1
1978	GGGTGC	0	-4.31	1
1979	TGCCCA	12	1.82	1
1980	GTGTAA	0	-7.86	1
1981	GTGAAG	7	0.56	1
1982	TCTCGA	12	4.88	1
1983	CGAGCG	5	0.4	1
1984	GCGAAG	12	4.84	1
1985	CGCTAT	0	-3.99	1
1986	GGAGAG	0	-3.92	1
1987	TTTGCG	0	-8.15	1
1988	GCGACG	0	-12.28	1
1989	ACGGTC	12	11.3	1
1990	AAGGCC	12	1.61	1
1991	AACCAA	12	3.09	1
1992	GTCGCC	0	-3.96	1
1993	ATTAAG	8	0.78	1
1994	AAAATC	4	-0.96	1
1995	ATAAAT	10	1.48	1
1996	GCCTTA	12	2.32	1
1997	GAGATA	5	-0.27	1
1998	TTACAG	12	3.89	1
[truncated: 1,925 more rows]

## Sheet: TS14_vs_TS20
	Codon Pair	Stat	Effect Size	p-value
0	ATGTCT	12	6.14	1
1	TCTCCA	11	2.11	1
2	CCACTT	0	-3.61	1
3	CTTATA	6	-0.02	1
4	ATAAGA	12	2.65	1
5	AGAAGC	12	1.86	1
6	AGCATT	12	2.78	1
7	ATTGTC	12	2.06	1
8	GTCGAT	0	-2.97	1
9	GATATC	12	2.58	1
10	ATCACT	5	0.47	1
11	ACTGAA	12	2.92	1
12	GAAGTT	9	1.39	1
13	GTTTTC	0	-8.38	1
14	TTCAAT	0	-5.9	1
15	AATCAA	12	3.66	1
16	CAATAT	12	2.61	1
17	TATGCA	11	1.25	1
18	GCATCA	7	0.31	1
19	TCACAA	12	3.21	1
20	CAAAGT	12	3.26	1
21	AGTTGT	12	3.88	1
22	TGTGAT	4	-0.39	1
23	GATGGA	7	0.26	1
24	GGAGCA	7	0.69	1
25	TCACTT	12	2.56	1
26	CTTAGC	0	-2.91	1
27	AGCAAG	5	0.46	1
28	AAGAAA	12	7.7	1
29	AAAGAC	12	4.39	1
30	GACCTG	0	-5.19	1
31	CTGAAA	12	3.08	1
32	AAAAAC	12	3.66	1
33	AACCTC	0	-7.19	1
34	CTCCTT	12	3.36	1
35	CTTGAG	8	0.81	1
36	GAGAGA	12	4.78	1
37	AGAGAA	12	2.89	1
38	GAACTT	12	3.57	1
39	CTTGGA	10	1.02	1
40	GGAGAT	1	-1.58	1
41	GATGTC	0	-14.34	1
42	GTCCTT	0	-39.43	1
43	CTTCAG	12	2.24	1
44	CAGAGA	11	1.94	1
45	AGACCA	12	8.79	1
46	CCACAT	12	2.06	1
47	CATGAC	0	-5.64	1
48	GACCCT	6	0.46	1
49	CCTGAG	11	1.33	1
50	GAGACG	4	0.25	1
51	ACGATA	0	-5.55	1
52	ATAGAC	0	-7.52	1
53	CTGACC	0	-7.32	1
54	ACCCTA	1	-1.75	1
55	CTAGAA	4	-0.42	1
56	CTTCTG	0	-8.97	1
57	CTGGAT	0	-2.62	1
58	GATCGC	12	2.11	1
59	CGCGAC	12	2.96	1
60	GACTGC	0	-6.8	1
61	TGCAAC	0	-2.51	1
62	AACGGG	0	-13.32	1
63	GGGCGT	8	0.78	1
64	CGTGTT	12	6.86	1
65	GTTGAT	9	1.14	1
66	GATTTC	0	-3.34	1
67	TTCAAC	0	-7.32	1
68	AACGAA	6	-0.6	1
69	GAATTC	0	-7.76	1
70	TTCCTC	6	0.41	1
71	CTCCTG	0	-4.47	1
72	CTGTTC	1	-1.79	1
73	TTCCTT	12	2.84	1
74	CTTTTC	12	4.39	1
75	TTCAAG	0	-8.55	1
76	AAGATT	6	0.28	1
77	ATTGCT	12	2.14	1
78	GCTCAA	12	3.61	1
79	CAAGCT	12	2.15	1
80	GCTTGC	0	-12.24	1
81	TGCTAT	4	0.66	1
82	TATTAT	8	0.51	1
83	TATGCT	0	-7.44	1
84	GCTCTC	0	-4.06	1
85	CTCGAT	0	-13.85	1
86	GATCAG	6	-0.13	1
87	CAGGCC	2	-1.03	1
88	GCCGCA	0	-15.01	1
89	GCAGAG	6	-0.69	1
90	GAGCTA	12	3.68	1
91	CTAGGC	12	2.17	1
92	GGCGAG	0	-4.41	1
93	GAGAAG	4	-0.63	1
94	AAGAGA	12	8.51	1
95	AGAGCC	0	-2.49	1
96	GCCCTG	0	-3.71	1
97	CTGCCC	0	-2.99	1
98	CCCAAT	7	0.62	1
99	AATGAA	12	2.8	1
100	GAAAAG	12	3.56	1
101	AAGAGG	12	5.35	1
102	AGGAAC	6	-0.76	1
103	AACCTG	0	-4.25	1
104	CTGTCA	0	-3.82	1
105	CAAGAT	12	5.05	1
106	CGCAGG	12	5.97	1
107	AGGCAA	7	0.4	1
108	CAAGAA	11	1.95	1
109	GAAGAC	12	3.69	1
110	GACCAA	12	3.45	1
111	CAAAGG	12	3.81	1
112	AGGAGA	12	4.31	1
113	AGATTC	12	1.63	1
114	TTCGAG	0	-5.65	1
115	GAGCCC	0	-5.9	1
116	CCCCGA	0	-5.19	1
117	CGAAGC	0	-2.87	1
118	AGCAGA	6	0.15	1
119	AGACAA	11	2.05	1
120	CAACTG	4	-1.17	1
121	CTGGAC	0	-5.06	1
122	GACGAA	12	2.64	1
123	GAAGAA	12	3.02	1
124	GAACCT	12	2.17	1
125	CCTGGG	0	-3.07	1
126	GGGCGC	0	-2.84	1
127	CGCCGA	3	-0.83	1
128	AGCTGG	12	1.27	1
129	TGGCAG	0	-2.55	1
130	CAGAAG	0	-5.21	1
131	AGACGT	8	0.53	1
132	CGTGAG	0	-7.12	1
133	GAGCAG	0	-5.46	1
134	CAGGAG	0	-5.4	1
135	GAGGAG	0	-5.33	1
136	GAGCGC	0	-4.64	1
137	CGCGCT	0	-3.88	1
138	GCTGAG	0	-6.87	1
139	CAGCGG	1	-1.81	1
140	CGGCTG	0	-4.05	1
141	CTGGAG	0	-5.58	1
142	CAGCGC	6	-0.06	1
143	CGCTAC	5	-0.06	1
144	TACAGG	4	-1.09	1
145	AGGCAG	12	1.19	1
146	CAGCAC	7	0.66	1
147	CACCGC	0	-2.94	1
148	CGCGAT	0	-14.92	1
149	GATGAA	12	5.42	1
150	GAAGAG	9	1.53	1
151	AGACTG	12	1.99	1
152	CTGCAA	12	3.69	1
153	AGGCGA	12	6.26	1
154	CGAGAA	12	3.58	1
155	GAACTG	0	-1.76	1
156	GAGGAA	11	1.95	1
157	GAACGC	0	-4.41	1
158	CGCCTT	12	2.59	1
159	CTTGCA	11	1.49	1
160	GAGAAA	12	3.36	1
161	AAAGAG	11	2.25	1
162	GAGCCG	0	-14.1	1
163	CCGCTT	1	-1.73	1
164	CTTGGC	0	-2.84	1
165	GGCTGG	0	-6.76	1
166	TGGAGT	2	-0.83	1
167	AGTAAG	5	-0.69	1
168	AAGGGT	12	4.97	1
169	GGTCGT	4	-1.19	1
170	CGTGAC	0	-11.79	1
171	GACGCG	0	-13.56	1
172	GCGGAG	0	-14.64	1
173	GAGTTT	12	1.86	1
174	TTTTCT	12	2.5	1
175	TCTGAG	5	-0.36	1
176	GAGGTA	0	-3.79	1
177	GTAGAG	12	15.51	1
178	GAACAG	5	-0.6	1
179	CAGCAA	11	2.23	1
180	CAAGAG	8	0.72	1
181	GAGAGG	10	1.21	1
182	CAGGAA	10	1.63	1
183	GAACTC	5	-0.87	1
184	CTCAAG	0	-2.58	1
185	AAGGGC	12	2.87	1
186	GGCAAG	3	-0.86	1
187	GGCCAA	0	-11.26	1
188	CAAACA	12	4.98	1
189	ACAGAA	9	1.38	1
190	AGAAGG	12	2.52	1
191	AGGCTG	12	1.54	1
192	CTGCAG	0	-4.46	1
193	AAGCGC	12	4.78	1
194	CTACGC	11	2.04	1
195	CGCGAA	0	-3.62	1
196	GAACCC	0	-5.47	1
197	CCCCTG	0	-3.06	1
198	CTGCTA	0	-2.33	1
199	CTAAGG	0	-3.98	1
200	AGGCGC	8	0.41	1
201	GATCTG	4	-0.49	1
202	GAGTTG	10	1.92	1
203	TTGAGG	12	6.39	1
204	GAACAA	8	0.56	1
205	CGCGAG	0	-8.62	1
206	CAGAGG	12	2.9	1
207	GAGCTG	0	-5.15	1
208	CTGAGG	0	-4.84	1
209	CTGAAT	4	0.03	1
210	AATCGA	12	4.94	1
211	CGAAGG	12	2.6	1
212	GAGCAA	12	4.4	1
213	AGGCGT	7	0.15	1
214	CTAAGA	12	2.99	1
215	AGACGC	12	3.37	1
216	CTGGCT	0	-3	1
217	GAGGAC	7	0.5	1
218	GACGAG	0	-11.24	1
219	CTGACG	8	0.99	1
220	ACGCGG	0	-7.41	1
221	CGGATC	0	-4.98	1
222	ATCCGG	4	-0.26	1
223	CGGGAA	0	-2.02	1
224	CCCGAC	12	1.55	1
225	GAGAGC	0	-1.94	1
226	ATTACC	9	0.66	1
227	ACCCAG	0	-2.14	1
228	AGGTGG	2	-0.97	1
229	CAGTGG	12	10.06	1
230	CAGCTC	1	-2.02	1
231	CTCGAA	0	-3.95	1
232	GAAAAC	9	0.81	1
233	AACGAG	0	-8.79	1
234	GAGGCA	0	-2.36	1
235	GCAGAC	12	4.86	1
236	GACGCC	0	-4.88	1
237	GCCCGT	12	3.14	1
238	CGTCAG	4	-0.92	1
239	CAGAAC	8	0.6	1
240	AACAAG	12	7.61	1
241	AAGGTC	5	-0.2	1
242	GTCTAC	7	0.91	1
243	TACTCT	12	1.55	1
244	TCTAGG	12	15.6	1
245	AGGCCT	11	1.93	1
246	CCTAGC	12	1.38	1
247	AGCAGG	12	1.36	1
248	AGGCTT	0	-8.23	1
249	CTTCGC	0	-2.22	1
250	CGCCAG	2	-1.61	1
251	CTGGGG	0	-4.3	1
252	GGGGAG	0	-5.41	1
253	GAGCGT	0	-9.93	1
254	CTCCGG	0	-6.11	1
255	CGGGAG	0	-3.51	1
256	CGCCGC	12	3.64	1
257	GACCTC	0	-4.06	1
258	CTCCAA	12	3.23	1
259	CAACAG	12	5.39	1
260	CGTCCC	12	4.29	1
261	CCCGCT	0	-5.03	1
262	GAGGCG	0	-6.28	1
263	GCGCGC	0	-9.03	1
264	CGCAAC	0	-2.56	1
265	AACCAG	0	-3.89	1
266	TGGGAG	4	-0.09	1
267	AGGCCG	0	-6.5	1
268	CCGCAG	0	-2.9	1
269	CGGGCG	0	-10.4	1
270	CGCCTG	4	-0.27	1
271	CGGTTC	12	1.59	1
272	TTCCGC	4	-0.74	1
273	GACAGG	5	0.29	1
274	AGGGAG	0	-3.57	1
275	CGCTTC	0	-4.34	1
276	TTCCGG	4	-0.51	1
277	AAGCTG	1	-2.49	1
278	CAACGA	2	-1.13	1
279	CGAGCA	0	-2.98	1
280	GAGCTC	0	-4.27	1
281	CTCCAG	1	-1.67	1
282	CAGGAC	0	-3.28	1
283	GACAGC	0	-6.69	1
284	AGCCTC	1	-1.65	1
285	CTCCTA	0	-3.06	1
286	CTAGAT	12	1.52	1
287	CGACTC	0	-2.91	1
288	CGAGAG	0	-4.69	1
289	GAGCCA	0	-6.71	1
290	CCAAAC	12	2.9	1
291	AACAGG	0	-7.04	1
292	AGGAGC	0	-5.01	1
293	AGCCGG	0	-4.41	1
294	CGGCAA	0	-1.38	1
295	AGGGAA	12	2.1	1
296	GAAAGC	10	1.44	1
297	AGCCAG	0	-4.07	1
298	CGCACA	0	-6.49	1
299	ACACTG	12	7.18	1
300	CTGTAC	6	0.1	1
301	TACGCC	0	-8.61	1
302	GCCAAA	12	9.18	1
303	AAACCC	9	0.89	1
304	CCCAGC	6	0.23	1
305	CAGCGT	1	-1.74	1
306	CGTAGG	12	7.61	1
307	GAACGG	8	0.64	1
308	CTGTTG	3	-0.68	1
309	TTGCAA	4	-1.02	1
310	CAGCAG	3	-1.12	1
311	AGGAAA	12	6.72	1
312	AAACAC	12	2.99	1
313	GAGGAT	12	8.64	1
314	AAGCGG	0	-2.05	1
315	CAAGAC	8	0.73	1
316	CAGCGA	11	1.32	1
317	GAAAGG	12	2.57	1
318	AGGAGG	12	10.58	1
319	CAGTAT	11	2.27	1
320	TATCAG	4	-0.74	1
321	GAGCGG	0	-4.64	1
322	GAAAGA	12	3.53	1
323	CTGCGG	0	-4.32	1
324	CGGGAT	0	-6.44	1
325	GAAGAT	12	8.23	1
326	AGGGAT	0	-2.12	1
327	AAATGG	12	2.34	1
328	TGGCAA	12	3	1
329	CAACCA	12	4.98	1
330	CCAAGG	4	-0.1	1
331	AAAGAA	12	3.34	1
332	GAAAAT	12	4.58	1
333	GTTCGT	0	-5	1
334	CGTAGT	6	-0.03	1
335	AGTAAC	12	4.43	1
336	AGGCTC	12	8.32	1
337	CTCTTC	0	-5.17	1
338	TTCACC	0	-3.71	1
339	ACCAAA	12	3.39	1
340	AAACGC	0	-6.47	1
341	CGCAGA	12	4.23	1
342	AGAGGG	10	0.91	1
343	GGGGAT	0	-5.65	1
344	GATGAG	12	4.67	1
345	CCCATC	10	1.14	1
346	ATCCAG	0	-7.1	1
347	CAGCTG	0	-5	1
348	CTGGAA	0	-7.98	1
349	GATTCT	12	2.35	1
350	TCTCAG	12	6.12	1
351	GAGCGA	12	3.49	1
352	CAGGAT	4	-0.73	1
353	GATCGG	0	-1.75	1
354	CGGCGG	7	0.52	1
355	CGGCCT	0	-2.54	1
356	CCTCTG	0	-3.46	1
357	AGAGAG	12	7.28	1
358	CGTCGA	11	1.96	1
359	CGACAG	12	1.55	1
360	GACCGT	0	-3.4	1
361	CAGATC	0	-7.1	1
362	ATCCTA	0	-13.39	1
363	CTAGAG	0	-6.33	1
364	CAGTTT	0	-4.57	1
365	TTTCAG	6	-0.07	1
366	GAGCAC	0	-2.77	1
367	CACCAA	12	3.25	1
368	CAACGG	0	-6.06	1
369	GAAGCC	0	-3.71	1
370	GCCAGA	11	2.09	1
371	AGAAGA	12	7.62	1
372	AGACGA	12	4.66	1
373	CGAGAT	12	3.75	1
374	ACGTTC	0	-5.42	1
375	TTCCAG	0	-5.4	1
376	CAGGGA	0	-5.76	1
377	GGAGAA	12	2.66	1
378	GAATCG	0	-5.46	1
379	TCGAGA	12	2.9	1
380	AGACGG	8	0.75	1
381	GAGGGC	0	-7.3	1
382	AAGTTC	12	8.82	1
383	CGGACA	0	-2.98	1
384	AGGCGG	8	0.73	1
385	CGGCGT	0	-2.43	1
386	CGTCAA	0	-3.18	1
387	TTCCAA	7	0.43	1
388	CACCTC	0	-3.28	1
389	CTTCGG	3	-0.91	1
390	CGGCAG	4	-0.55	1
391	GAATGC	0	-6.33	1
392	TGCGAC	0	-4.93	1
393	GACAGA	6	-0.19	1
394	AGAAAA	12	3.64	1
395	AAATCT	12	6.55	1
396	TCTCGT	12	2.75	1
397	CGTGAA	0	-3.92	1
398	CGGGAC	0	-5.28	1
399	GACCAG	2	-1.14	1
400	TTCCGT	0	-3.38	1
401	CGTCGG	0	-2.69	1
402	CGCCAC	12	1.69	1
403	CACCTG	0	-3.18	1
404	GAACGT	3	-0.89	1
405	CCATCC	0	-4.39	1
406	TCCCGC	12	3.48	1
407	CGCCGG	0	-4.62	1
408	CACCAG	1	-1.09	1
409	CCATTC	0	-6.35	1
410	AGATCA	12	7.49	1
411	TCATTC	0	-5.32	1
412	CTCAGA	0	-5.76	1
413	AAATTC	4	-0.38	1
414	TTCCAT	12	2.71	1
415	CATGAG	0	-8.27	1
416	CGTGGC	0	-4.01	1
417	CGTTTG	6	0.31	1
418	AGGGTG	5	-0.19	1
419	GTGGAG	0	-4.23	1
420	CAGCTT	0	-3.85	1
421	CGCGGA	8	0.84	1
422	GGACAG	12	3.6	1
423	GAATGT	9	0.73	1
424	TGTGAC	0	-5.32	1
425	AAATTA	12	2.82	1
426	TTACAC	12	5.32	1
427	CACCGG	0	-3.12	1
428	GAACTA	12	4.21	1
429	GAGGTC	6	0.5	1
430	GTCCGC	12	2.28	1
431	AGAAAG	12	7.13	1
432	AAGCTC	2	-1.03	1
433	CTCCGC	8	0.61	1
434	CTCAGG	0	-2.54	1
435	CGCCGT	12	2.52	1
436	CGTCAT	0	-8.99	1
437	GAGTTC	0	-6.66	1
438	AAGCAG	11	1.24	1
439	CTGCGC	0	-4.44	1
440	CGCCTC	7	0.6	1
441	GAACCG	0	-11.39	1
442	CCGGAC	0	-9.45	1
443	CTCCGT	0	-15.46	1
444	TGCGTC	10	1.42	1
445	GTCGAG	0	-9.65	1
446	GACAGT	8	0.01	1
447	AAGATC	1	-2.09	1
448	ATCCGC	9	1.2	1
449	AGGGAC	6	-0.26	1
450	GGACTG	4	-0.75	1
451	CTTGAC	0	-2.38	1
452	CTCGAC	6	0.6	1
453	AAAGTC	10	1.27	1
454	GTCCGT	12	1.85	1
455	CAAGGG	4	-0.74	1
456	GGGCTC	3	-0.73	1
457	CTCGGC	12	2.17	1
458	CGGCGC	0	-2.3	1
459	CGTCTC	0	-3.78	1
460	CTCCAT	0	-6.01	1
461	CGGTGC	0	-2.66	1
462	TGCCTG	0	-7.06	1
463	CAATTT	11	1.8	1
464	TTTCGC	0	-6.45	1
465	CGCTTT	0	-7.6	1
466	TTTGAG	0	-6.59	1
467	CAGTTG	11	1.91	1
468	TTGAGA	12	1.95	1
469	AGACAG	8	0.18	1
470	AGAGTC	12	2.95	1
471	GAGCTT	1	-1.42	1
472	CTTCGT	5	-0.18	1
473	CTGCTG	0	-2.53	1
474	CTGCAC	0	-3.6	1
475	CAGGTG	0	-4.14	1
476	GTGGGT	6	0.32	1
477	GGTGGC	0	-3.75	1
478	GGCAGG	11	1.45	1
479	CGTCGT	0	-10.74	1
480	GACAAC	0	-5.55	1
481	AACAGA	12	2.14	1
482	GAAGTA	11	1.83	1
483	GAAGGG	2	-1.64	1
484	GGGCAG	0	-6.48	1
485	CGCCAA	0	-3.26	1
486	GTAGAA	12	3.71	1
487	CACCCA	1	-1.95	1
488	CCACGC	9	0.78	1
489	TTGCGC	2	-1.25	1
490	AAGCGA	12	5.79	1
491	GATGGT	0	-3.91	1
492	GGTCAA	12	4.9	1
493	CAATAC	12	2.31	1
494	TACCTG	0	-3.1	1
495	TTTGCC	1	-2.07	1
496	GCCAGG	0	-4.47	1
497	GATACG	0	-2.04	1
498	ACGATT	3	-0.77	1
499	ATTCGT	0	-4.68	1
500	CGTCGC	9	0.81	1
501	CTACGT	12	7.47	1
502	CAAAGA	12	3.2	1
503	CAAATC	0	-3.3	1
504	ATCCGT	0	-9.61	1
505	ATCCTG	0	-2.96	1
506	GAGCCT	0	-2.07	1
507	CCTGGT	2	-1.05	1
508	GGTACA	12	4.87	1
509	ACACGC	0	-7.17	1
510	GCCAAT	3	-1.41	1
511	AATGTC	0	-22.03	1
512	GTCCCA	12	2.89	1
513	CCAGTG	12	7.99	1
514	GTGCGT	0	-6.46	1
515	CGTTCC	4	-0.84	1
516	TCCAGC	1	-1.71	1
517	AGCCCT	7	0.44	1
518	CCTCTC	8	0.44	1
519	CTCTAT	12	1.83	1
520	TATGAG	0	-6.74	1
521	GAGTAC	4	0.19	1
522	TACATC	4	-0.09	1
523	AGGTCT	9	1.51	1
524	TCTCAA	11	1.62	1
525	TACCGC	0	-3.7	1
526	CGCCCT	4	-0.77	1
527	CCTTAA	12	2.7	1
528	ATGGAG	0	-7.52	1
529	TTGCCT	12	2.53	1
530	CCTCCT	7	-0.17	1
531	CCTCCG	0	-2.17	1
532	CCGGGA	0	-5.34	1
533	GGAAAC	0	-5.62	1
534	AACCGG	0	-8.52	1
535	CGGAGG	0	-5.12	1
536	AGGGTT	11	1.71	1
537	GTTTCC	12	5.27	1
538	TCCATC	0	-4.93	1
539	ATCAAT	0	-3.08	1
540	AATAAC	0	-2.56	1
541	AACCCT	12	10.28	1
542	CCTCAA	11	1.94	1
543	GAGACA	0	-3.02	1
544	ACATCT	11	2.17	1
545	TCTGGC	6	0.32	1
546	GTTCCT	12	4.12	1
547	CCTACC	8	-0.43	1
548	ACCACC	0	-2.93	1
549	ACCTCA	12	4.33	1
550	TCAGCC	0	-3.14	1
551	GCCGGG	4	-0.3	1
552	GGGTTT	5	-0.44	1
553	TTTCCC	0	-1.69	1
554	CCCACC	0	-3.48	1
555	CAGTCA	8	0.97	1
556	TCATCT	11	1.8	1
557	TCTAAG	12	4.39	1
558	ATCTCC	6	-0.1	1
559	TCCTTG	5	-0.88	1
560	TTGAAG	12	2.99	1
561	CGCTCC	0	-4.67	1
562	TCCACC	0	-4.05	1
563	ACCTAC	0	-4.8	1
564	GCCTAC	0	-2.95	1
565	CCTTCC	0	-1.52	1
566	TCCATG	0	-2.55	1
567	ATGATG	8	0.31	1
568	ATGAGC	12	4.11	1
569	AGCAAC	0	-5.77	1
570	AACCGC	12	2.03	1
571	CGCAGC	0	-3.96	1
572	AGCTCA	12	1.82	1
573	TCAGGA	10	1.32	1
574	GGAGGC	0	-2.13	1
575	GGCCAG	0	-5.51	1
576	CAGTCC	0	-2.48	1
577	TCCCTG	0	-5.52	1
578	CTGCCG	2	-1.46	1
579	CCGAGC	0	-2.97	1
580	AGCTCC	0	-3.59	1
581	TCCATT	0	-10.06	1
582	ATTCTC	0	-8.11	1
583	AAGACC	0	-5.69	1
584	ACCTCC	0	-2.7	1
585	TCCCTC	0	-5.29	1
586	CTCAAC	0	-3.65	1
587	CCTCCA	5	-0.43	1
588	CCAGGT	1	-1.51	1
589	GGTTCT	12	4.03	1
590	TCTCTG	0	-7.43	1
591	CAGAGC	4	-0.47	1
592	AGCAAA	11	1.85	1
593	AAACCA	12	5.47	1
594	TCCAAC	0	-4.25	1
595	CTCTCT	0	-5.37	1
596	TCTTCA	12	2.78	1
597	TCAGTC	0	-2.62	1
598	GTCCAC	4	-0.27	1
599	CACTAT	0	-16.91	1
600	GCTGAT	0	-7.8	1
601	GAAGGC	7	-0.1	1
602	AAGCCA	11	2.21	1
603	CCACTC	0	-4.3	1
604	CTCACG	0	-4.93	1
605	ACGGAC	12	2.65	1
606	GACAAG	0	-6.07	1
607	AAGAAC	1	-1.47	1
608	AAGGAC	12	2.91	1
609	GACAAA	12	6.34	1
610	AGGGGC	0	-4.47	1
611	GGTAAA	11	1.97	1
612	AAAGGC	12	3.89	1
613	GGCACA	12	1.86	1
614	ACAGGA	11	1.61	1
615	GGAACT	0	-3.58	1
616	ACTCGG	12	1.91	1
617	ACCATG	0	-4.3	1
618	ATGCTA	0	-2.39	1
619	AAAACT	12	4.45	1
620	ACTCTT	11	1.82	1
621	CTTCAA	11	1.69	1
622	GGGTCT	0	-2.15	1
623	CAGAGT	0	-1.93	1
624	AGTGAT	8	0.78	1
625	GAAATG	8	0.91	1
626	ATGGCA	12	4.34	1
627	GCAATA	11	1.5	1
628	ATAGCA	1	-1.24	1
629	GCAAAT	4	-0.46	1
630	AATCAG	11	1.75	1
631	CAGACA	12	3.07	1
632	ACACCG	12	5.78	1
633	CCGAAC	0	-5.28	1
634	AACTTG	0	-12.02	1
635	TTGATA	0	-2.11	1
636	ATACCA	10	1.1	1
637	CCATTT	8	0.62	1
638	TTTGGA	6	-0.02	1
639	GGAGAC	0	-6.61	1
640	GACGTG	0	-2.87	1
641	GTGGTG	0	-2.32	1
642	GTGGGC	0	-3.3	1
643	GGCTGT	12	3.1	1
644	TGTCTG	7	0.85	1
645	CTGGCG	0	-5.33	1
646	GCGATT	0	-6.47	1
647	ATTCAC	12	4.34	1
648	CACATA	0	-8.92	1
649	ATAAAG	12	2.83	1
650	AAGAGC	8	0.54	1
651	AGCTGT	8	0.49	1
652	TGTAGA	9	0.3	1
653	AGGTTC	6	0.47	1
654	CGTTTT	0	-4.04	1
655	TTTAAT	12	2.45	1
656	AATCTG	0	-1.85	1
657	TTCATG	0	-11.9	1
658	ATGCGT	0	-5.45	1
659	CGTGTC	12	1.38	1
660	GTCTCC	8	0.21	1
661	TCCATA	12	2.29	1
662	ATAAAC	4	-0.82	1
663	AACAAC	0	-5	1
664	AACATT	12	8.8	1
665	ATTGTG	9	0.93	1
666	GTGAAA	5	-0.06	1
667	AAATGT	2	-1.15	1
668	TGTACA	10	1.24	1
669	ACAAAA	12	3.64	1
670	AAAATT	12	2.85	1
671	CGTCAC	0	-3.6	1
672	CACTTG	12	4.09	1
673	TTGAAA	12	5.34	1
674	AAAGCT	10	1.15	1
675	GCTGTT	12	5.17	1
676	GTTAAT	9	0.6	1
677	AATAAT	12	2.81	1
678	AACCTT	12	9.65	1
679	CTTGTA	9	1.04	1
680	GTACTT	12	6.9	1
681	CTTAGG	12	7.64	1
682	AGGTTT	6	0.05	1
683	TTTGGC	12	1.71	1
684	GAGATG	0	-4.52	1
685	ATGAAG	12	13.61	1
686	AAGTAC	0	-3.75	1
687	TACTTT	4	0.31	1
688	TCTGTA	12	15.3	1
689	GTACAG	5	-0.57	1
690	CAGGTT	12	6.75	1
691	GTTCCC	0	-2.24	1
692	CCCAGA	0	-3.07	1
693	GATGAT	12	6.58	1
694	CGGAAT	0	-1.38	1
695	AATTTT	4	-0.95	1
696	TTTATT	8	0.46	1
697	ATTTAC	0	-10.35	1
698	TACTTG	12	1.37	1
699	TTGGAA	12	3.7	1
700	CTAATG	0	-1.53	1
701	ATGCAT	4	-0.68	1
702	CATGAT	0	-1.7	1
703	GGCGAT	0	-21.26	1
704	GATCCA	12	3.61	1
705	CCAGAA	10	1.45	1
706	AGCCCC	0	-3.56	1
707	CCCCCT	0	-3.21	1
708	CCTATT	12	4.85	1
709	ATTCCC	4	-0.86	1
710	CCCTTA	7	0.51	1
711	TTAGGC	12	9.8	1
712	GGCGGT	12	6.05	1
713	GGTGCA	7	-0.39	1
714	GCAGAA	10	1.49	1
715	GAATCA	12	2.78	1
716	TCACAT	10	1.31	1
717	CATCTT	12	2.24	1
718	CTTTAT	10	1.45	1
719	TATGAA	12	4.46	1
720	GTAATA	9	1.23	1
721	ATACAG	10	1.24	1
722	CAGAAA	12	5.23	1
723	GGCTGC	5	0.32	1
724	TGCTTT	0	-16.56	1
725	TTTACT	0	-7.28	1
726	GTAATG	12	4.91	1
727	ATGCAC	4	-0.67	1
728	TTGATG	7	0.07	1
729	CATAAA	12	4.8	1
730	AACTCC	5	-0.28	1
731	TCCAGT	8	0.85	1
732	AGTATC	12	3.41	1
733	ATCTGC	0	-6.08	1
734	TGCAGG	0	-1.98	1
735	GTGGAA	7	-0.39	1
736	GAAGTG	0	-2.96	1
737	GAATTT	11	1.9	1
738	TTTATG	12	1.84	1
739	ATGTTC	0	-3.78	1
740	TTCTCC	0	-3.19	1
741	TCCTAT	0	-6.94	1
742	TATGGA	8	0.96	1
743	AACTTT	0	-9.06	1
744	GGCTAT	0	-1.59	1
745	GGATTT	11	1.9	1
746	TTTTCA	11	2.3	1
747	CATCAG	9	0.95	1
748	CAGTTA	10	1.15	1
749	TTAAAA	12	4.26	1
750	AAACCT	12	4.73	1
751	CCTCTT	12	4.09	1
752	AAAGCC	12	1.52	1
753	GCCATT	0	-10.12	1
754	ATTGAG	6	-0.03	1
755	CCATCT	12	6.31	1
756	TCTATG	3	-0.99	1
757	ATGTTT	0	-13.14	1
758	ATGAAT	12	2	1
759	AATATT	12	2.39	1
760	ATTGCA	12	2.29	1
761	GCACCT	0	-1.9	1
762	CCAGAG	0	-3.49	1
763	AGAACA	12	3.85	1
764	ACAGAC	0	-15.37	1
765	CCTGTC	8	0.69	1
766	GTCACA	0	-2.97	1
767	ACAAAT	10	1.55	1
768	AATGTT	12	4.59	1
769	GTTATT	11	1.67	1
770	ATTACT	12	3.93	1
771	ACTCCG	4	-0.98	1
772	CCGCAA	12	4.61	1
773	CGAGTA	12	27.48	1
774	GAATAC	8	0.56	1
775	TACCCG	0	-5.42	1
776	CCGGCA	8	0.3	1
777	GCATTC	0	-4.05	1
778	TTCTTA	12	2.46	1
779	TTATCC	8	0.56	1
780	TCCCCT	4	-1.15	1
781	CCTGAA	12	5.81	1
782	GTTAGC	12	3.4	1
783	ATTGGG	4	-0.09	1
784	GGGGTT	12	10.02	1
785	GCCAGC	0	-3.86	1
786	AGCCAT	12	4.56	1
787	CATGCA	12	3.74	1
788	GCAACT	12	4.47	1
789	ACTGTG	0	-4.67	1
790	GTGCAA	4	-0.84	1
791	CAACTT	11	1.47	1
792	AAACTC	12	8.19	1
793	AAGCCC	9	0.92	1
794	CCCCGG	0	-4.04	1
795	AGGTTG	0	-6.52	1
796	AGAATG	12	9.89	1
797	ATGAAA	12	3.3	1
798	GAGTAT	0	-1.82	1
799	TATAAA	12	3.91	1
800	AAAAAT	12	8.49	1
801	AATATG	3	-0.99	1
802	ATGAGT	12	3.25	1
803	AGTACA	12	3.59	1
804	ACATGG	2	-1.28	1
805	TGGATA	0	-2.22	1
806	ATAGAA	12	4.24	1
807	GAAAAA	12	3.7	1
808	GATTAT	2	-1.52	1
809	TATTTA	9	0.44	1
810	TTAAGA	12	6.54	1
811	AGAAAC	5	-0.16	1
812	CTTATT	9	0.99	1
813	ATTAAT	12	8.5	1
814	AATCCA	11	1.86	1
815	CCAAAA	12	4.33	1
816	AAAATG	12	7.18	1
817	ATGACA	10	1.41	1
818	AAAAGG	12	5.11	1
819	GATAAT	12	5.56	1
820	AATAAG	6	-0.22	1
821	AAGGGA	12	3.26	1
822	GGAAGT	0	-1.74	1
823	AGTAGT	10	1.42	1
824	AGTATA	12	7.18	1
825	CCAAGT	0	-3.98	1
826	AGTGAA	8	0.76	1
827	TCAAAT	12	2.88	1
828	AATTCT	12	4.2	1
829	TCTAGT	10	1.48	1
830	AGTGCA	9	0.77	1
831	GCATTA	9	0.88	1
832	TTAGAA	12	2.37	1
833	CTTGAA	8	0.77	1
834	AGGACA	11	2.19	1
835	ACAACA	12	6.13	1
836	ACATAC	0	-5.76	1
837	TACGAT	5	0.02	1
838	GATATT	12	2.77	1
839	ATTCAT	12	3.39	1
840	CATCAC	0	-3.73	1
841	CACAGA	5	-0.81	1
842	AAATAT	12	2.95	1
843	GAAGCT	2	-1.38	1
844	GCTATT	12	6.46	1
845	ATTTCA	11	2.05	1
846	AATGAG	12	2	1
847	TATGGT	0	-2.4	1
848	GGTGAT	0	-4.39	1
849	GATAAG	11	1.83	1
850	AAGGAA	12	3.44	1
851	GGCCGG	0	-3.65	1
852	CGGGTC	3	-0.6	1
853	GTCATA	12	2.06	1
854	CCAGTT	10	1.52	1
855	GTTTTA	12	2.36	1
856	TTAAAG	12	3.22	1
857	AAGGTG	3	-0.64	1
858	GTGTTG	12	3.54	1
859	TTGGAC	12	4.44	1
860	CAAAAT	12	6.34	1
861	AATTAT	12	3.71	1
862	TATTCA	9	0.66	1
863	TCAGAG	12	1.94	1
864	GTATTT	12	4.16	1
865	TTTTTA	10	1.56	1
866	TTACCT	12	2.59	1
867	CCTAAA	12	6.81	1
868	AAAAGT	11	2.31	1
869	AGTGAC	0	-3.57	1
870	GACTCC	1	-1.66	1
871	TCCACA	4	-1	1
872	CCGCTG	3	-1.06	1
873	GATGTT	9	1.03	1
874	GTTCTC	12	1.76	1
875	CCCCCC	0	-3.36	1
876	CCCATT	12	4.88	1
877	CACAGC	0	-2.96	1
878	AGCCTG	0	-3.69	1
879	CAGATA	11	1.6	1
880	ATAGTA	12	4.57	1
881	GAGAAT	0	-5.82	1
882	ATGCCA	0	-2.06	1
883	CATTTA	9	0.92	1
884	TTACCG	0	-2.75	1
885	CCGAAG	12	13.16	1
886	ACCTCT	8	0.91	1
887	AGGCCA	12	2.68	1
888	CATGAA	12	2.56	1
889	TCATCG	11	1.81	1
890	TCGGAT	12	9.53	1
891	ATGCCC	8	0.89	1
892	CCCAAA	12	14.2	1
893	AAACAT	11	1.9	1
894	CATCCA	9	1.01	1
895	CCAAGC	12	5.13	1
896	ATTTTA	10	1.45	1
897	AAAATA	12	3.57	1
898	ATAAGC	1	-1.5	1
899	CAACAA	12	3.06	1
900	AATAGG	12	6.2	1
901	CGTAAA	12	3.52	1
902	ATGGAA	10	1.18	1
903	AAATCG	12	12.95	1
904	TCGCCA	0	-5.51	1
905	CATTTT	12	3.64	1
906	TCAGAT	10	0.83	1
907	GATGTG	0	-4.05	1
908	GTGTTA	8	0.33	1
909	TTAATA	9	0.84	1
910	ATAATA	9	1.16	1
911	ATACCT	12	2.86	1
912	CCTGAT	0	-3.99	1
913	GATAAA	12	2.85	1
914	CCCTTC	1	-1.69	1
915	TTCGAA	0	-2.97	1
916	GATTTA	11	1.41	1
917	TTAAAC	12	6.71	1
918	AACACA	8	0.73	1
919	AAAGGG	10	1.76	1
920	GGGAGA	12	2.21	1
921	AGACCT	12	3.53	1
922	CCTCCC	4	-0.72	1
923	ATCGAG	0	-3.81	1
924	GAGTTA	12	4.19	1
925	TTAAGG	9	0.85	1
926	TCTTGG	0	-2.32	1
927	TGGGAA	12	2.57	1
928	AGACAT	11	1.76	1
929	CATCCT	11	2.32	1
930	CCTACT	11	1.65	1
931	ACTGAC	12	4.21	1
932	GACGTT	12	1.75	1
933	GTTGCC	12	3.06	1
934	GCCTGT	9	1.01	1
935	TGTAGT	7	0.09	1
936	AGTCTC	12	5.41	1
937	CTCCGA	12	2.72	1
938	CGAAAG	8	1.11	1
939	GTGGCT	0	-5.15	1
940	GCTTTT	0	-6.32	1
941	TTTGCA	4	-0.07	1
942	GCACAA	12	10.21	1
943	CAAAAA	12	4.18	1
944	GACTAC	0	-12.05	1
945	TACACC	12	1.58	1
946	ACCATA	12	2.47	1
947	GTTTGC	0	-2.54	1
948	TGCAAA	0	-2.23	1
949	AAAGCA	12	6.42	1
950	GAAACT	12	4.75	1
951	ACTACA	12	4.91	1
952	TTCAAA	12	5.75	1
953	CTCAGC	1	-1.7	1
954	AAGAGT	5	-0.2	1
955	AGTGGT	4	-0.97	1
956	GGTCTT	11	2.13	1
957	CTTGAT	12	4.52	1
958	GATCCT	0	-3.21	1
959	CCTTTT	12	2.07	1
960	TTTCTA	0	-1.41	1
961	AACATA	8	0.31	1
962	AACAGC	0	-8.95	1
963	ATGTCA	0	-3.94	1
964	TTCAGA	12	2.92	1
965	AAGAAG	12	12	1
966	AAAGAT	12	2.4	1
967	GATCAT	7	-0.08	1
968	GGATAC	0	-3.73	1
969	TACAGA	2	-0.95	1
970	AGAAAT	11	1.73	1
971	AATCTA	12	6.33	1
972	CTAAGC	7	-0.01	1
973	AGCACG	0	-2.92	1
974	ACGTCA	2	-1.14	1
975	TCAAGT	12	4.26	1
976	GAGATT	12	4.8	1
977	TTAGAG	12	3.54	1
978	GAGCAT	0	-7.55	1
979	GATCAA	12	2.34	1
980	CCTTAC	5	-0.49	1
981	TACCCA	0	-6.88	1
982	CCAGGA	0	-5.36	1
983	GGACAT	11	1.91	1
984	CATTCA	11	2.27	1
985	TCAGGG	8	1.04	1
986	TCTGCA	10	1.03	1
987	GCAGGA	9	1.01	1
988	GGATCT	12	2.19	1
989	TCTGAT	0	-2.18	1
990	GATGCA	12	6.19	1
991	GCAACA	11	1.52	1
992	TGGGCT	0	-7.97	1
993	GCTGAA	2	-0.9	1
994	ACAGTC	12	1.34	1
995	GTCCAG	0	-3.27	1
996	CAGATG	0	-10.66	1
997	ATGGTA	0	-5.43	1
998	GTAAAC	11	1.93	1
999	AGCTTG	0	-5.71	1
1000	CCTGAC	1	-1.9	1
1001	CTGATA	0	-2.53	1
1002	ATAACA	11	1.3	1
1003	ACAGCC	5	-0.3	1
1004	GCCACA	0	-2.4	1
1005	ACAATA	10	1.52	1
1006	ATAGTG	0	-4.26	1
1007	GTGATT	4	-0.64	1
1008	TCAGAC	0	-2.53	1
1009	AGGAAG	12	2.82	1
1010	AAGAAT	11	2.07	1
1011	CTGTCG	9	1.06	1
1012	TCGCTT	12	9.72	1
1013	GATAGT	12	3.63	1
1014	AGTGTT	11	1.5	1
1015	AACTCA	11	1.77	1
1016	TCAGCA	12	3.75	1
1017	GCAAAC	5	-0.56	1
1018	AACAGT	8	0.65	1
1019	AGTTTA	12	6.11	1
1020	TTAAAT	11	1.9	1
1021	AATACA	9	1.44	1
1022	ACAAAG	12	7.41	1
1023	ATCTTT	0	-9.81	1
1024	GCAAGT	12	4.83	1
1025	AATCCT	0	-1.51	1
1026	CCTGTT	12	9.42	1
1027	GTTGTC	12	7.61	1
1028	GTCAGC	0	-4.94	1
1029	AGCCTA	0	-1.56	1
1030	CTAACA	0	-1.55	1
1031	AAGCTT	12	5.3	1
1032	CTTTCA	12	3.91	1
1033	AATAAA	12	5.08	1
1034	AAACTG	0	-1.95	1
1035	ATAACT	6	-0.2	1
1036	ACTGAT	11	1.58	1
1037	AGTTTT	8	0.12	1
1038	AAGCCT	9	1.46	1
1039	CCTTCA	7	0.23	1
1040	CTGTCT	0	-6.47	1
1041	GACTCG	12	2.08	1
1042	TCGAAT	12	4.88	1
1043	AATTTC	12	5.05	1
1044	GATAGG	12	5.48	1
1045	CCTAGT	12	4.55	1
1046	AGTTCC	6	-0.25	1
1047	TCCAAT	12	2.95	1
1048	GATACT	6	-0.2	1
1049	ACTAAA	12	3.66	1
1050	CTGTTT	8	0.84	1
1051	TTTAGT	11	1.61	1
1052	AGTAGC	2	-1.27	1
1053	AGCAAT	10	1.26	1
1054	AAATTG	12	3.39	1
1055	TTGTCC	2	-1.01	1
1056	TCCCAA	8	0.82	1
1057	CAAGGT	10	1.76	1
1058	GGTCCT	9	0.31	1
1059	AATGCA	12	8.56	1
1060	TCACAG	12	13.24	1
1061	TCAGGT	7	-0.29	1
1062	TCTAAT	11	1.83	1
1063	AATAGA	12	3.35	1
1064	AGATTA	12	2.71	1
1065	TCCCAT	5	-0.75	1
1066	CATAAT	12	3.33	1
1067	AATGGA	12	3	1
1068	GGAAAT	8	0.42	1
1069	TCATAT	0	-3.12	1
1070	TATACT	12	3.9	1
1071	ACTTCA	11	1.73	1
1072	GATCTT	8	0.45	1
1073	CTTAAT	12	3.99	1
1074	AAGGTA	12	2.86	1
1075	GTATCC	8	0.22	1
1076	TCCCGA	0	-4.01	1
1077	ATCGTC	3	-0.59	1
1078	GTCTCA	12	4.79	1
1079	TCAACA	12	6.1	1
1080	ATATCT	12	2.42	1
1081	CCTAAC	0	-2.16	1
1082	AAGTTA	12	4.62	1
1083	TCCCGT	8	1.08	1
1084	CGTGAT	12	4.52	1
1085	AGCTTC	0	-9.91	1
1086	TTCGTT	6	0.51	1
1087	TTAGCA	11	1.49	1
1088	GCAAAG	12	4.02	1
1089	AAGTCT	0	-1.54	1
1090	AAGTTG	12	6.37	1
1091	CATTAT	12	2.49	1
1092	TATCCT	11	1.62	1
1093	ATCATT	0	-5.54	1
1094	GATCCC	10	1.4	1
1095	CCCAAC	1	-1.88	1
1096	GTTTCA	12	4.12	1
1097	GCAAGG	12	1.41	1
1098	CTGTCC	0	-5.51	1
1099	AGCATC	2	-1.46	1
1100	CCTATC	8	0.44	1
1101	ATCAAG	10	1.3	1
1102	TTATCT	8	0.62	1
1103	AATTCA	11	1.99	1
1104	TTGAGT	0	-2.09	1
1105	AGTCGT	4	-0.79	1
1106	ATCTTC	0	-2.87	1
1107	TTCTCA	4	-0.87	1
1108	CCTAAT	12	2.39	1
1109	TTATAC	7	0.14	1
1110	TACCGT	0	-4.23	1
1111	GGGATG	4	0.22	1
1112	TCTTCC	2	-1.12	1
1113	CCTAAG	12	3.28	1
1114	GGAATG	11	1.26	1
1115	TCCGAT	12	2.69	1
1116	TCAATG	9	0.87	1
1117	GATATG	11	1.38	1
1118	TTGAGC	0	-8.23	1
1119	AGCCGT	0	-3.68	1
1120	GAGTCT	12	2.91	1
1121	ACTAAT	9	1.62	1
1122	TTGTCA	12	6.22	1
1123	TATGAT	0	-3.1	1
1124	AATATC	0	-2.34	1
1125	TCTTTA	12	2.53	1
1126	TTAGAT	9	1.18	1
1127	AACAAT	9	0.49	1
1128	AATAGT	11	2.32	1
1129	AGTTCG	8	0.49	1
1130	TCGGCA	4	0.45	1
1131	AGCAGT	11	1.62	1
1132	AGTCCT	12	19.56	1
1133	ACTGTC	7	-0.14	1
1134	GTCAAT	0	-9.95	1
1135	ACTACT	11	2	1
1136	ACTACC	0	-2.24	1
1137	ACCAAC	0	-3.23	1
1138	AACGCA	0	-5.49	1
1139	GCAGCG	0	-13.58	1
1140	GCGGAA	0	-8.15	1
1141	GGTACT	7	0.34	1
1142	ACTAAG	12	2.93	1
1143	AACATG	0	-14.36	1
1144	ATGCTG	0	-7.26	1
1145	GACTCT	0	-3.04	1
1146	AAACAG	12	4.65	1
1147	GAATGG	0	-4.38	1
1148	TGGCTC	0	-7.76	1
1149	CTCCCA	8	0.87	1
1150	CCAAAT	12	3.39	1
1151	GTCCAA	12	8.15	1
1152	CAAGGA	10	1.7	1
1153	TCATCA	12	2.61	1
1154	TCAGTG	0	-5.02	1
1155	GTGACT	0	-3.45	1
1156	AATATA	9	0.93	1
1157	ACACAT	12	3.29	1
1158	CATCGC	0	-3.54	1
1159	TCCTCA	7	-0.34	1
1160	TCAAAC	12	6.28	1
1161	AACTCG	0	-4.49	1
1162	TCGGTA	4	-1.21	1
1163	GTAAAT	12	2.74	1
1164	TTTACA	12	2.23	1
1165	ATTGAC	12	3.42	1
1166	GACATT	8	0.39	1
1167	TCAATA	11	1.92	1
1168	GTACTC	9	1.37	1
1169	CTCAAA	12	3.37	1
1170	AAATCA	12	3.64	1
1171	TCAATT	6	0.12	1
1172	TTAAGT	12	4.57	1
1173	AGTAAA	12	2.63	1
1174	GACCTT	0	-3.95	1
1175	TTGTTT	11	1.84	1
1176	TCTAAA	12	3.75	1
1177	TCAGAA	12	3.18	1
1178	CTCTAC	6	0.47	1
1179	TACACA	12	1.48	1
1180	AATGAT	12	5.58	1
1181	TATTCT	0	-1.63	1
1182	CCACCT	12	4.28	1
1183	AGTGTG	0	-3.83	1
1184	GTGCAC	2	-0.67	1
1185	GATAGC	2	-1.36	1
1186	AGCACA	3	-0.97	1
1187	ACAGAT	6	-0.38	1
1188	GATGAC	0	-4.33	1
1189	AGAGTG	12	1.92	1
1190	TTGGGA	0	-11.64	1
1191	GGAAAA	12	4.8	1
1192	GATCTA	0	-2.92	1
1193	CTAAAC	0	-3.34	1
1194	TGGCGT	12	2.64	1
1195	CGTTCA	8	0.7	1
1196	TCAAAA	12	3.15	1
1197	CTTCTA	12	3.79	1
1198	CTAAAT	12	3.5	1
1199	AATTCC	9	1.16	1
1200	TCCCAG	0	-3.33	1
1201	GTTCTT	10	1.6	1
1202	CTTTTA	12	5.49	1
1203	CCTGTA	12	3.22	1
1204	GTAGTT	12	1.94	1
1205	GTTAAA	12	3.39	1
1206	AATAGC	6	-0.19	1
1207	TTACTC	7	-0.06	1
1208	GAAGGT	6	-0.2	1
1209	GGTGAA	2	-1.32	1
1210	GAACCA	8	0.83	1
1211	GACATA	0	-1.87	1
1212	GACTAT	4	-0.69	1
1213	TATGTC	12	2.14	1
1214	GTCTCT	6	0.84	1
1215	TCTGAA	12	4.14	1
1216	CTCTTA	12	8.44	1
1217	GAGGCT	0	-4.57	1
1218	GCTGCT	12	12.04	1
1219	GCTGGA	0	-5.03	1
1220	GGAAGA	9	1.05	1
1221	TTTCCA	9	0.84	1
1222	CCAATG	5	-0.53	1
1223	ATGAAC	12	2.11	1
1224	AGTTTC	8	0.92	1
1225	AAAAAA	12	6.25	1
1226	TTAGTA	8	0.34	1
1227	GTAAGT	11	1.71	1
1228	GAATCT	8	0.31	1
1229	TCTAGC	6	-0.52	1
1230	AGCTCT	8	0.29	1
1231	GAACAT	12	3.99	1
1232	CATGTT	6	0.6	1
1233	GGTAGC	1	-1.72	1
1234	AGCATA	10	1.36	1
1235	ATATAT	8	0.33	1
1236	TACGTT	12	5.37	1
1237	GTTATC	12	2.36	1
1238	AAGCAA	11	1.96	1
1239	CAAATA	10	1.57	1
1240	ATATTC	0	-2.2	1
1241	TTCACT	0	-10.81	1
1242	ACTGCA	11	2.2	1
1243	GCACCC	0	-2.52	1
1244	CCCATA	0	-2.2	1
1245	CTGGGA	0	-3.1	1
1246	GGAATA	12	6.71	1
1247	ATAGGA	12	1.84	1
1248	AGTGAG	0	-3.22	1
1249	GAGGCC	0	-4.19	1
1250	GCCCGG	3	-0.84	1
1251	CGGATG	8	1.28	1
1252	ATGGAC	12	3.02	1
1253	GACTCA	12	2.5	1
1254	TTGCTG	0	-8.62	1
1255	CTGACA	10	1.15	1
1256	ACACCT	8	0.13	1
1257	CCTTGG	0	-5.4	1
1258	AGAAGT	12	4.06	1
1259	AGTGTA	12	4.08	1
1260	GTAACT	12	11.21	1
1261	TCACAC	0	-2.4	1
1262	CACATT	12	7.2	1
1263	ATTATC	12	2.8	1
1264	ATCAAC	12	3.1	1
1265	AACTAT	8	1.07	1
1266	GTTAAC	12	1.72	1
1267	TCCAAA	12	5.12	1
1268	TCGATC	12	5.96	1
1269	ATCATA	2	-1.34	1
1270	AGCCAA	6	-0.34	1
1271	TCCTTT	0	-6.76	1
1272	TTTCCT	10	1.62	1
1273	AATACT	12	3.24	1
1274	ACTCTG	0	-4.58	1
1275	CTGTTA	3	-0.88	1
1276	TCTGGG	0	-7	1
1277	GGGGTA	0	-1.68	1
1278	GTAATC	0	-6.15	1
1279	ATCAAA	12	1.94	1
1280	AAAGTG	12	6.33	1
1281	GTGATA	0	-6.26	1
1282	AACTCT	10	1.47	1
1283	TCTTTG	12	2.85	1
1284	TTGTTG	4	-0.83	1
1285	ACAACC	5	-0.37	1
1286	ACAGAG	12	8.81	1
1287	AGTAGA	8	0.76	1
1288	ATAAAA	8	0.55	1
1289	AAACTT	12	3.8	1
1290	CTTCTT	2	-1.29	1
1291	CTTTCC	0	-3.6	1
1292	TCCAGG	0	-3.1	1
1293	CAGAAT	5	-0.28	1
1294	AACCCC	12	2.2	1
1295	CCCCTA	4	-0.16	1
1296	CTAGAC	0	-7.42	1
1297	TCTTCT	11	2.41	1
1298	TCTGTG	0	-4.28	1
1299	GTGAGT	3	-0.98	1
1300	AGTGGA	12	5.12	1
1301	GGAGCT	0	-7.32	1
1302	GAATAT	11	1.62	1
1303	TATACA	4	-0.59	1
1304	TGCCAA	0	-1.5	1
1305	ATATCC	0	-1.92	1
1306	ACACAA	12	2.64	1
1307	GAGTCA	0	-9.04	1
1308	TATCCA	11	2.06	1
1309	CCAGTA	12	3.41	1
1310	GTACGA	12	7.74	1
1311	GATACA	9	1.08	1
1312	AAGTCA	7	0.17	1
1313	TCACCA	8	1.06	1
1314	TCTAAC	12	2.43	1
1315	AACTTA	11	1.48	1
1316	GAAAGT	12	3.02	1
1317	AGTTCT	12	3.86	1
1318	TCACTA	8	0.35	1
1319	AAAGTT	12	5.27	1
1320	GACACC	12	2.15	1
1321	ACCGAC	0	-6	1
1322	GACACA	12	2.29	1
1323	ACAGCA	12	3.8	1
1324	AACATC	0	-6.41	1
1325	CTAAAA	12	3.19	1
1326	TTCAGT	0	-4.79	1
1327	AGTATT	11	1.58	1
1328	ATTTTC	0	-4.27	1
1329	TTCTTC	0	-7.41	1
1330	AAATAC	6	0.59	1
1331	TACAAT	0	-21.44	1
1332	CAGTCT	10	1.71	1
1333	AGTCTA	11	1.99	1
1334	CTAATT	12	1.7	1
1335	ATTAAA	12	5.52	1
1336	CATTCT	12	2.51	1
1337	GGTTCA	12	5.41	1
1338	GAACAC	0	-3.2	1
1339	CACTTA	6	-0.16	1
1340	ACTCAA	12	2.47	1
1341	TTTAAC	0	-6.28	1
1342	AACAAA	11	1.9	1
1343	AAAGTA	12	8.93	1
1344	GTAGAC	0	-3.23	1
1345	ATTTTG	12	2.86	1
1346	TTGAAT	12	2.44	1
1347	CCAAAG	11	2.24	1
1348	CTGCGT	0	-6.14	1
1349	CGTATG	0	-6.23	1
1350	CTCTCG	12	1.55	1
1351	TCGGAG	0	-4.92	1
1352	GTAAAA	12	5.44	1
1353	AATTTG	12	2.87	1
1354	ATTCAG	6	0.14	1
1355	CAGCAT	12	17.56	1
1356	CATTAC	8	0.88	1
1357	TACCTT	12	9.97	1
1358	CTTGTT	12	2.29	1
1359	GTTGAA	12	2.75	1
1360	AGACTT	9	1.14	1
1361	CTTACA	0	-1.56	1
1362	TCAGGC	0	-6.02	1
1363	GGCCAC	0	-6.94	1
1364	CACATC	9	0.43	1
1365	ATCACC	0	-2.7	1
1366	ACCAAG	12	2.7	1
1367	AAGGAG	12	1.84	1
1368	GACTTA	12	4.63	1
1369	TTACCA	10	1.11	1
1370	CCAACA	12	4.81	1
1371	ACAATC	12	4.37	1
1372	ATCTAT	4	-0.36	1
1373	TATCAC	12	5.17	1
1374	CACAAG	6	-0.01	1
1375	TATCTA	12	2.59	1
1376	CAAACT	11	2.25	1
1377	ACTCCC	0	-2.79	1
1378	CCCTTT	0	-3.31	1
1379	TACTCA	0	-5.56	1
1380	ACTGTA	12	2.88	1
1381	GAAATC	0	-2.53	1
1382	ATCATG	5	0.12	1
1383	TCTTTT	9	1.17	1
1384	TTTGTA	12	3.18	1
1385	AACCAT	0	-6.4	1
1386	CATCAT	11	1.47	1
1387	CATTTC	12	1.9	1
1388	TTCATA	11	1.54	1
1389	ATAGAT	10	1.41	1
1390	CATCTA	12	6.14	1
1391	GAAACA	11	1.19	1
1392	CTTAGA	12	3.82	1
1393	AGAGGT	0	-3.94	1
1394	GGTTTT	12	4.27	1
1395	CTAAGT	10	1.27	1
1396	GAAATT	12	6.11	1
1397	TATTTC	0	-3.8	1
1398	TTCCTG	0	-7.27	1
1399	CTGAAG	12	2.86	1
1400	AATCTT	12	5.41	1
1401	GTGAGC	1	-2.12	1
1402	TTATTC	0	-1.66	1
1403	GACGCT	0	-1.8	1
1404	GCTATG	0	-3.3	1
1405	ATGGCT	12	1.4	1
1406	CATGCC	0	-7.42	1
1407	AGCATG	4	-0.74	1
1408	ATGTCC	0	-5.51	1
1409	GTAAGA	12	2.7	1
1410	CTAGGA	0	-2.75	1
1411	GGACAA	12	4.87	1
1412	GCAGAT	7	0.2	1
1413	GATGGG	0	-3.82	1
1414	GGGAAT	3	-1.2	1
1415	TTTGGT	12	5.33	1
1416	TCAAGC	7	0.35	1
1417	AGCCTT	4	-0.8	1
1418	CTTAAA	12	2.13	1
1419	ATGCAA	12	4.8	1
1420	TACCCT	1	-1.71	1
1421	GTAACC	12	2.84	1
1422	TCTCTA	12	3.27	1
1423	CTACAA	11	1.99	1
1424	CAACAT	12	3.26	1
1425	TATCTT	9	1.08	1
1426	TTATCA	12	4	1
1427	GAATTA	12	3.97	1
1428	TTATTA	12	3.02	1
1429	GATTTG	9	0.99	1
1430	TACCTC	4	-0.26	1
1431	CAGGTC	0	-5.88	1
1432	GTCCTC	0	-4.44	1
1433	CTCTTT	4	-0.9	1
1434	TTTATA	10	1.52	1
1435	TATAAG	11	1.52	1
1436	CTGGTG	0	-5.83	1
1437	GTGTCA	1	-1.26	1
1438	CAGCTA	12	3.99	1
1439	CTAAAG	12	3.8	1
1440	AAGGGG	0	-7.14	1
1441	GGGATC	0	-4.07	1
1442	ATCAGC	0	-4.35	1
1443	ATCTCA	12	2.23	1
1444	TCACTC	0	-5.92	1
1445	CATTCC	12	2.2	1
1446	CCATTA	12	3.47	1
1447	AAAACA	12	5.47	1
1448	AATTTA	10	1.13	1
1449	TTTAGA	6	-0.35	1
1450	AGTTAC	0	-8.31	1
1451	ATGAGG	12	2.03	1
1452	GATTCA	12	4.99	1
1453	CAAATG	11	1.6	1
1454	AATGGC	0	-9.47	1
1455	GCAGCT	6	-0.39	1
1456	GCTTTA	12	3.77	1
1457	CACGTG	12	1.27	1
1458	GTGCTG	0	-4.63	1
1459	CTGCTT	0	-3.98	1
1460	AAATGC	12	2.71	1
1461	TGCGGA	3	-1.28	1
1462	TCTTTC	0	-2.24	1
1463	CAAATT	2	-1.35	1
1464	AACCTA	0	-3.92	1
1465	CTACCA	2	-1.28	1
1466	CCAGCA	8	1.26	1
1467	ATATGG	7	0.07	1
1468	ATTTAT	9	1.23	1
1469	TATACC	0	-2.91	1
1470	ACCAGG	12	4.25	1
1471	ATACAA	12	2.86	1
1472	CAATCT	7	0.25	1
1473	CAGGCA	2	-0.97	1
1474	CCACTA	0	-4.75	1
1475	CTAACT	10	1.16	1
1476	ACTAGG	12	2.76	1
1477	AGGTCA	6	0.11	1
1478	ATATCA	11	2.28	1
1479	CTTAAG	12	5.54	1
1480	CATGGT	0	-10.66	1
1481	GGTTTC	11	1.79	1
1482	ATGCAG	4	0.36	1
1483	CAAGTA	12	3.08	1
1484	TCTGTC	0	-4.35	1
1485	TACAAA	12	2.2	1
1486	ATTCAA	12	5.18	1
1487	CCATAT	12	7.84	1
1488	TATAGT	11	2.19	1
1489	AGTTGG	6	-0.21	1
1490	TGGGAT	12	1.49	1
1491	ACAATT	8	0.81	1
1492	CAATCA	11	1.76	1
1493	CCTTGC	0	-1.5	1
1494	TGCTTA	11	1.93	1
1495	AAGACA	12	7.66	1
1496	ACATTG	8	0.62	1
1497	AAGCTA	0	-6.96	1
1498	CTACTT	12	13.97	1
1499	TTTTAT	6	-0.66	1
1500	TTGACT	7	0.47	1
1501	GCACAG	8	-0.15	1
1502	GATACC	12	2.79	1
1503	ACCGAA	0	-3.16	1
1504	TCTTAT	7	0.12	1
1505	TATCTC	0	-5.87	1
1506	CTCCCT	9	1.06	1
1507	AACTGC	12	1.43	1
1508	CTCTCC	12	1.67	1
1509	TCCTTC	0	-2.99	1
1510	TTCCCT	0	-4.92	1
1511	CCTACA	12	8.42	1
1512	TGGAAG	0	-4.84	1
1513	AAGACT	12	9.78	1
1514	ACTAAC	3	-1.01	1
1515	AACACC	0	-7.16	1
1516	ACCTTC	0	-3.6	1
1517	TTCATT	12	8.21	1
1518	CATGTC	12	2.24	1
1519	GTCAAG	0	-3.56	1
1520	GAGATC	0	-4.58	1
1521	ATCGGG	2	-1.62	1
1522	CAATCG	6	-0.34	1
1523	TCGAAA	12	3.3	1
1524	TTAGAC	0	-1.99	1
1525	GACCAC	0	-4.9	1
1526	AAAGGA	12	6.41	1
1527	TTGGTT	12	2.18	1
1528	GTTACA	12	3.25	1
1529	ACATTT	8	0.19	1
1530	CAATTC	0	-12.06	1
1531	TATAGA	12	3.83	1
1532	AACCCA	0	-3.21	1
1533	TGCAAT	10	1.24	1
1534	AAACGT	12	12.95	1
1535	CGTGCC	0	-3.09	1
1536	GCCAAG	12	1.62	1
1537	ATCTCT	4	-0.03	1
1538	TCATTT	12	3.6	1
1539	TTTAAA	12	4.53	1
1540	AAAAGC	0	-2.44	1
1541	TCAAGA	12	2.57	1
1542	TTCCCA	3	-1.39	1
1543	GTATTG	2	-1.11	1
1544	AACACG	0	-5.58	1
1545	ACGAAA	11	1.9	1
1546	AAATCC	6	-0.02	1
1547	AAAAGA	12	2.61	1
1548	AGAGAC	8	0.34	1
1549	CACGCC	0	-2.73	1
1550	GCCACC	0	-2.88	1
1551	TTTCAC	0	-1.92	1
1552	AAGATA	11	1.72	1
1553	ATAGTT	12	5.52	1
1554	GTTAGG	12	3.02	1
1555	AGGTTA	8	0.68	1
1556	TTACTA	12	3.15	1
1557	CCAGCC	7	-0.11	1
1558	CCCACT	2	-1.06	1
1559	ACAAGA	12	3.71	1
1560	CCTCAT	12	2.86	1
1561	CATCTC	0	-7.78	1
1562	CGGAAG	12	6.97	1
1563	TCTGCG	12	3.92	1
1564	GCGCCA	0	-5.15	1
1565	AGGAAT	12	1.88	1
1566	TTACTT	12	2.39	1
1567	CTTCAC	9	1.08	1
1568	CACTGG	4	-1.17	1
1569	TGGACT	12	2.09	1
1570	AGAACT	12	2.55	1
1571	ACTATA	11	2.15	1
1572	ATACAT	12	2.26	1
1573	GATTGT	0	-10.47	1
1574	TGTTTG	12	3	1
1575	TTGGAT	4	-0.68	1
1576	GATAGA	12	3.77	1
1577	TTCGAC	0	-6.24	1
1578	GACGAT	12	5.38	1
1579	CACGCA	0	-7.02	1
1580	CCCACA	8	0.19	1
1581	ACAGTT	12	8.58	1
1582	TGTCCT	0	-3.14	1
1583	GCAAGA	12	2.8	1
1584	AGTCCA	12	4.98	1
1585	GATTCC	10	1.05	1
1586	GCAAAA	12	11.34	1
1587	CACTGT	0	-6.19	1
1588	TGTGCA	12	1.87	1
1589	GCACGA	12	2.17	1
1590	CGACCA	12	2.94	1
1591	CCATAC	7	0.83	1
1592	TACACT	4	0.33	1
1593	ACTGCT	0	-3.12	1
1594	GCTCCA	0	-2.52	1
1595	AAACGA	12	3.43	1
1596	CGACGA	8	0.24	1
1597	AGTGCC	4	0.31	1
1598	GCCGCC	0	-13.33	1
1599	GCCTGG	2	-1.15	1
1600	TGGAAA	0	-1.98	1
1601	AAATTT	12	2.34	1
1602	CCTCGG	12	6.1	1
1603	ATGGTT	8	0.46	1
1604	TCAGCG	12	2.85	1
1605	GCGGGC	0	-15.56	1
1606	GGCTTA	0	-2.33	1
1607	TTATAT	8	0.52	1
1608	GTCACC	0	-3.45	1
1609	ACCCCA	8	1.18	1
1610	CCAGCG	0	-4.74	1
1611	GCGTAT	5	-0.13	1
1612	GGAATC	12	2.67	1
1613	GTGCGG	2	-1.41	1
1614	CGGTCC	8	0.8	1
1615	ATTGAA	11	2.23	1
1616	AAGCGT	0	-3.66	1
1617	CGTCCG	0	-9.09	1
1618	CCGCTC	0	-4.23	1
1619	CTCATT	12	4.47	1
1620	ATTAGT	12	5.43	1
1621	GACAAT	0	-7.85	1
1622	GAATGA	12	13.88	1
1623	GCTGCG	12	2.22	1
1624	GCGGTT	12	4.42	1
1625	GTTGTG	12	5	1
1626	GTGGCA	0	-4.46	1
1627	GCAATG	12	3.98	1
1628	CTGATG	0	-2.57	1
1629	ATGCTC	4	-0.59	1
1630	CTCGGA	6	-0.17	1
1631	GGAGTC	8	0.24	1
1632	GTCGGG	2	-1.9	1
1633	GGGCTG	0	-5.48	1
1634	CTGATC	9	0.96	1
1635	ATCGAA	0	-31.5	1
1636	CTGTGG	0	-2.65	1
1637	TGGGTG	5	0.52	1
1638	GTGTGG	0	-5.59	1
1639	TGGTGT	0	-2.03	1
1640	TGTTAT	0	-3.5	1
1641	TCCACG	0	-2.22	1
1642	ACGACA	1	-1.9	1
1643	GCCTCA	7	-0.41	1
1644	CTGCTC	0	-4.83	1
1645	CGAAAA	12	8.7	1
1646	TGCTGC	0	-6.43	1
1647	TGCCTA	0	-2.41	1
1648	CTTCTC	0	-3.13	1
1649	CTCCAC	3	-1.47	1
1650	CACCCT	4	-0.24	1
1651	CCTTTC	12	4.11	1
1652	TTCGTC	0	-4.14	1
1653	GTCTTT	4	-0.23	1
1654	GGTCAG	0	-2.28	1
1655	CAGTAC	0	-2.55	1
1656	TGGTTT	0	-8.34	1
1657	GTCACG	0	-3.31	1
1658	GTTCCA	12	6.59	1
1659	CCAGAT	12	4.34	1
1660	TCAGTT	12	2.89	1
1661	GTTTTG	0	-8.6	1
1662	AAAAAG	12	3.84	1
1663	ACTCAT	12	2.53	1
1664	TCTATT	12	2.39	1
1665	ATTGTT	0	-12.49	1
1666	GTTCTG	12	2.04	1
1667	ACCGCC	5	-0.21	1
1668	GATTTT	10	1.28	1
1669	TATGCC	6	0.49	1
1670	GCCTTC	0	-2.29	1
1671	AGGATA	9	0.83	1
1672	ATATTG	4	-0.73	1
1673	TTGTGT	12	2.45	1
1674	AGAATA	12	4.35	1
1675	TATTTG	6	-0.17	1
1676	AGTCCG	0	-3.27	1
1677	CCGGTT	0	-4.52	1
1678	GAGAGT	4	-0.75	1
1679	TACATT	0	-4.25	1
1680	GCAGTT	10	1.42	1
1681	CTCACC	10	0.71	1
1682	TGCCAG	0	-4.12	1
1683	GGCTCT	0	-3.28	1
1684	CTTAGT	11	1.99	1
1685	GACTTT	8	0.88	1
1686	TTTGAT	10	1.63	1
1687	GGTCGA	12	6.4	1
1688	AAGGCA	12	4.56	1
1689	GCATAC	12	1.98	1
1690	CTTGCT	12	2.87	1
1691	GCTGGC	0	-5.42	1
1692	GGCTCC	0	-3.25	1
1693	ATTGTA	0	-1.9	1
1694	GTATCT	1	-1.6	1
1695	ACTGTT	12	4.35	1
1696	CACACA	0	-4.72	1
1697	GCATTG	6	-0.13	1
1698	CGAATT	6	-0.17	1
1699	GTCTAT	0	-20.27	1
1700	CACCCC	5	-0.31	1
1701	GCTGTC	4	-0.4	1
1702	AGGACT	12	3.04	1
1703	CTGCCT	0	-3.67	1
1704	CCTGCC	0	-2.1	1
1705	TGGCAT	12	4.28	1
1706	CATCGA	12	9.14	1
1707	GATTGG	11	1.84	1
1708	TGGACC	8	0.63	1
1709	ACCATC	0	-5.45	1
1710	CTGCAT	0	-6.82	1
1711	TCTTAC	0	-1.97	1
1712	TACATG	0	-3.17	1
1713	CACCTT	0	-11.42	1
1714	CTTCAT	9	0.76	1
1715	CATGCT	12	6.41	1
1716	GGCCTA	12	2.69	1
1717	CTACAG	8	1.45	1
1718	ATGTGC	0	-5.44	1
1719	TGCACA	0	-7.35	1
1720	ACAGGC	0	-8.15	1
1721	GGCTAC	0	-7.42	1
1722	GGCTTT	12	4.37	1
1723	GAATTG	12	3.03	1
1724	TTGGAG	12	3.08	1
1725	GAGGTG	0	-3.18	1
1726	CCAGAC	0	-3.55	1
1727	TATGAC	0	-7.41	1
1728	GTGTTT	0	-2.85	1
1729	TTTGTG	0	-4.61	1
1730	GTGAAT	12	6.27	1
1731	CTGGCA	2	-0.99	1
1732	ATCGCT	0	-2.88	1
1733	GCCATG	7	0.81	1
1734	ATGACG	0	-13.15	1
1735	ACGATG	0	-4.21	1
1736	ATGGGC	7	0.62	1
1737	GGCAAA	3	-0.9	1
1738	ATTGGT	0	-7.62	1
1739	CAACTA	12	5.06	1
1740	GACCCA	0	-7.3	1
1741	GTTATA	12	3.31	1
1742	ATTGCC	0	-2.87	1
1743	GCCCTA	0	-2.43	1
1744	ACTCAC	0	-3.48	1
1745	GCACCA	10	1.72	1
1746	GTGTCT	0	-3	1
1747	GGGGGA	0	-7.86	1
1748	GTCATC	2	-0.95	1
1749	ATCCTC	6	-0.23	1
1750	CTCAAT	12	2.41	1
1751	GTTGAG	12	2.71	1
1752	GCACTG	12	2.26	1
1753	CGATTT	6	0.15	1
1754	CCACCC	1	-1.39	1
1755	CCCGCA	12	5.37	1
1756	AACTTC	0	-6.74	1
1757	CTGTAT	0	-3.19	1
1758	TATCAT	6	-0.25	1
1759	CTAGCA	5	-0.64	1
1760	GCAGCA	10	1.37	1
1761	GTCTGA	12	4.47	1
1762	ATGGGG	12	1.79	1
1763	GCTCAT	12	3.45	1
1764	GGATTA	10	1.61	1
1765	TTAGTG	0	-3.45	1
1766	TTTGCT	0	-11.89	1
1767	TTTGAA	11	2.31	1
1768	ACCTTG	0	-5.12	1
1769	GGAAAG	12	4.13	1
1770	CCACTG	8	0.72	1
1771	CTGTGT	10	1.17	1
1772	TGTAAA	9	1.39	1
1773	GTCGGT	12	4.7	1
1774	GGTGGG	0	-3.98	1
1775	GGGCCA	0	-2.44	1
1776	TCCAAG	12	1.98	1
1777	AAGTCG	0	-10.25	1
1778	TCGCTC	0	-2.82	1
1779	CTCGTA	0	-9.14	1
1780	TTGGTG	12	1.62	1
1781	GCGTTT	2	-1.44	1
1782	TTTGAC	0	-11.23	1
1783	AAGGCG	12	2.01	1
1784	GCGTTC	12	7.91	1
1785	TTCTTT	0	-12.47	1
1786	GACTTG	12	2.46	1
1787	TTGTGG	12	2.07	1
1788	GAGGGG	0	-4.02	1
1789	GGGCAC	0	-6.25	1
1790	TCCGTC	0	-2.55	1
1791	GTCAGA	12	3.63	1
1792	GACACT	0	-3.23	1
1793	CTGGCC	5	-0.27	1
1794	GCCCAG	0	-3.11	1
1795	TTCTAC	8	0.88	1
1796	ATCCAC	0	-3.75	1
1797	CACTTT	8	0.89	1
1798	GCCATC	5	-0.46	1
1799	ATCTAC	4	0.02	1
1800	TACTGC	0	-5.71	1
1801	TGCAGA	7	0.13	1
1802	AGAGGC	12	3.01	1
1803	AAACAA	12	2.83	1
1804	AGGATT	0	-4.11	1
1805	ATTTCT	7	0.02	1
1806	AAAACC	12	3.35	1
1807	GGGGCA	7	-0.23	1
1808	GCGCTG	0	-3.44	1
1809	CTGAGC	0	-6.17	1
1810	CAGACT	10	0.95	1
1811	ACTACG	0	-1.88	1
1812	ACGGAG	0	-6.66	1
1813	TTTCTG	12	2.64	1
1814	TTCTAT	12	2.93	1
1815	GCCCTC	4	-0.18	1
1816	CTCCCC	0	-2.44	1
1817	TTCGTG	0	-4.02	1
1818	GTGCCC	3	-0.67	1
1819	AATCCG	12	6.4	1
1820	CCGATG	0	-16.91	1
1821	ATGGTC	0	-8.42	1
1822	CCCTCA	1	-1.63	1
1823	ACTCCA	12	2.81	1
1824	AAGTTT	12	4.52	1
1825	TTAGCT	8	0.51	1
1826	TTAACT	12	5.07	1
1827	ACTTTT	10	0.92	1
1828	ACACCA	12	16.21	1
1829	TTAACC	10	1.49	1
1830	GGACCT	11	2.5	1
1831	CGGGCC	0	-2.51	1
1832	ATGACC	11	1.19	1
1833	CGGTAC	0	-3.24	1
1834	ATCCAA	1	-2	1
1835	CAAGCC	12	4.75	1
1836	GCCGAC	0	-11.28	1
1837	TACCAC	0	-5.68	1
1838	CACAAC	0	-3.9	1
1839	CTCATC	0	-4.88	1
1840	ATCGGT	0	-3.68	1
1841	GGTGTC	0	-4.19	1
1842	ACAGCT	0	-3.69	1
1843	GTGGAC	0	-4.08	1
1844	AGCGGC	0	-4.27	1
1845	AAGATG	4	-0.34	1
1846	ATGATC	12	3.92	1
1847	ACCCCC	0	-4.64	1
1848	CCCGAG	0	-5.67	1
1849	AGTGTC	4	-0.88	1
1850	GTCTGT	0	-4.73	1
1851	TGTGTC	0	-5.65	1
1852	ATGCGG	0	-8.27	1
1853	GCACAC	0	-3.34	1
1854	AGCGTG	0	-8.34	1
1855	GACTTC	0	-2.95	1
1856	TTCACG	1	-1.63	1
1857	ACGAGG	0	-33.67	1
1858	GGGACG	0	-5.06	1
1859	ACGGCC	0	-7.14	1
1860	TCAACC	1	-1.79	1
1861	ATGTTG	12	9.52	1
1862	TTGCGA	2	-1.14	1
1863	CGAGCC	0	-3.66	1
1864	GCCTCC	0	-4.43	1
1865	TTGGCA	12	3.52	1
1866	AAGGAT	12	2.19	1
1867	GTCCCG	1	-1.82	1
1868	CCGCTA	0	-10.31	1
1869	CTACTG	9	0.84	1
1870	CCCTCC	0	-2.1	1
1871	TTGATC	11	1.8	1
1872	ATCTGG	0	-4.26	1
1873	TGGGGG	0	-8.08	1
1874	GGGAGT	0	-1.71	1
1875	GACCGC	0	-2.57	1
1876	CGCTTG	12	11.82	1
1877	TTCTTG	6	0.76	1
1878	TTGCAG	12	2.8	1
1879	CAGGCT	0	-2.87	1
1880	GCTCTG	2	-1.02	1
1881	CGCTGG	0	-2.7	1
1882	TGGCGC	0	-4.49	1
1883	TTGACC	8	-0.05	1
1884	ACCACA	0	-2.4	1
1885	ACATCC	6	-0.44	1
1886	CATCCG	1	-1.92	1
1887	CCGGGG	0	-4.38	1
1888	GTCCTG	0	-2.9	1
1889	AATGAC	8	0.68	1
1890	CTCTTG	0	-7.39	1
1891	GATTGC	12	1.98	1
1892	TGCCAC	5	0.36	1
1893	CATAAC	0	-1.85	1
1894	AGGAGT	5	-0.23	1
1895	CACTCC	0	-2.37	1
1896	AGCGAG	0	-2.79	1
1897	GCTGTG	3	-0.56	1
1898	ATGGCC	0	-6.14	1
1899	AATGCC	0	-6.71	1
1900	GCGTCA	12	12.24	1
1901	TCACTG	1	-1.38	1
1902	GGTCGC	0	-2.99	1
1903	GAGGGA	0	-6.51	1
1904	GGAAGG	0	-11.23	1
1905	ACTCGT	0	-14.94	1
1906	CTCGGG	0	-5.77	1
1907	GGGGCC	0	-2.97	1
1908	GCCTTG	3	-1.15	1
1909	TTCAGC	0	-3.74	1
1910	CGGCCA	1	-1.57	1
1911	ACAGCG	12	1.89	1
1912	GCGATG	10	1.2	1
1913	ATGATT	10	1.15	1
1914	ATTCGA	7	0.14	1
1915	GATGGC	0	-4.92	1
1916	GGCCTC	2	-1.13	1
1917	TTCTGG	1	-2.34	1
1918	TGGCTG	1	-2.05	1
1919	ATCGAC	0	-7.06	1
1920	GACCTA	0	-4.94	1
1921	TCTGAC	0	-8.25	1
1922	TACTCC	0	-6.75	1
1923	TCCGTG	1	-1.95	1
1924	GCTTTG	4	-0.09	1
1925	TTGCTC	12	2.46	1
1926	CTCATG	0	-2.69	1
1927	CTCTGC	0	-2.18	1
1928	TGCCTC	4	-0.36	1
1929	CGCAGT	3	-1.16	1
1930	ATGTGT	0	-11.74	1
1931	TGTGCT	0	-11.93	1
1932	GCTAAG	12	12.98	1
1933	GCAGGG	8	-0.08	1
1934	CTTTCG	0	-4.7	1
1935	GATCTC	12	9.85	1
1936	GGACAC	4	-1.09	1
1937	CACGAA	0	-8.12	1
1938	CAGCCG	0	-1.86	1
1939	CCGTAT	12	5.83	1
1940	TATGTG	0	-5.9	1
1941	GGAGCC	7	0.23	1
1942	TACAGC	0	-7.34	1
1943	ATCCCG	2	-1.44	1
1944	CCGTCC	0	-5.06	1
1945	ATGGGA	6	0.24	1
1946	CTGCGA	0	-5.18	1
1947	CGATGC	0	-7.65	1
1948	TGCTTC	4	-0.65	1
1949	TTCATC	2	-0.95	1
1950	GGCAAC	0	-6.18	1
1951	AACGCT	0	-5.73	1
1952	ATAGAG	6	0.53	1
1953	TTTATC	12	2.08	1
1954	ATCATC	0	-4.44	1
1955	GGTGTT	0	-2.02	1
1956	GAATCC	0	-4.53	1
1957	TCCGAC	0	-8.02	1
1958	GACATC	0	-3.75	1
1959	GCTGAC	0	-4.08	1
1960	CAGCCC	1	-1.69	1
1961	CCCCAG	10	1.13	1
1962	CTCTCA	0	-4.76	1
1963	CTAACC	0	-2.22	1
1964	AACACT	8	0.77	1
1965	ACTGGG	8	-0.36	1
1966	GGGAAG	12	2.08	1
1967	GCACGG	9	0.99	1
1968	GGGCCG	0	-9.91	1
1969	CCGGCC	0	-4.8	1
1970	GCCAGT	0	-4.28	1
1971	GTGCAG	5	-0.16	1
1972	AGTGGG	4	-0.57	1
1973	CCCCTT	2	-1.18	1
1974	CCAGTC	8	-0.11	1
1975	ACCCCT	12	3.16	1
1976	CACAGG	12	1.65	1
1977	ACAGGG	0	-4.05	1
1978	GGGTGC	0	-12.66	1
1979	TGCCCA	12	1.71	1
1980	GTGTAA	0	-3.99	1
1981	GTGAAG	12	2.37	1
1982	TCTCGA	12	5.53	1
1983	CGAGCG	2	-1.67	1
1984	GCGAAG	12	7.78	1
1985	CGCTAT	0	-5.46	1
1986	GGAGAG	0	-3.52	1
1987	TTTGCG	0	-8.74	1
1988	GCGACG	0	-20.23	1
1989	ACGGTC	12	11.79	1
1990	AAGGCC	12	2.33	1
1991	AACCAA	12	2.45	1
1992	GTCGCC	0	-5.03	1
1993	ATTAAG	12	3.57	1
1994	AAAATC	12	2.68	1
1995	ATAAAT	11	2.01	1
1996	GCCTTA	12	3.31	1
1997	GAGATA	5	-0.28	1
1998	TTACAG	11	1.82	1
[truncated: 1,925 more rows]

## Sheet: TS14_vs_TS21
	Codon Pair	Stat	Effect Size	p-value
0	ATGTCT	24	8.46	1
1	TCTCCA	24	3.65	1
2	CCACTT	4	-1.54	1
3	CTTATA	21	1.63	1
4	ATAAGA	24	5.75	1
5	AGAAGC	24	2.83	1
6	AGCATT	24	4.23	1
7	ATTGTC	24	2.87	1
8	GTCGAT	4	-1.48	1
9	GATATC	24	3.43	1
10	ATCACT	8	0.04	1
11	ACTGAA	24	5.64	1
12	GAAGTT	24	3.47	1
13	GTTTTC	0	-5.54	1
14	TTCAAT	0	-2	1
15	AATCAA	24	6.68	1
16	CAATAT	24	3.74	1
17	TATGCA	24	1.87	1
18	GCATCA	20	1.92	1
19	TCACAA	24	7.07	1
20	CAAAGT	24	5.02	1
21	AGTTGT	24	6.88	1
22	TGTGAT	21	1.3	1
23	GATGGA	23	2.54	1
24	GGAGCA	22	2.43	1
25	TCACTT	24	5.2	1
26	CTTAGC	0	-3.65	1
27	AGCAAG	8	-0.25	1
28	AAGAAA	24	7.28	1
29	AAAGAC	24	7.12	1
30	GACCTG	0	-6.81	1
31	CTGAAA	24	4.67	1
32	AAAAAC	24	5.27	1
33	AACCTC	0	-7.68	1
34	CTCCTT	24	4.35	1
35	CTTGAG	20	2.14	1
36	GAGAGA	24	6.01	1
37	AGAGAA	24	4.94	1
38	GAACTT	24	6.1	1
39	CTTGGA	24	3.6	1
40	GGAGAT	16	0.62	1
41	GATGTC	0	-25.21	1
42	GTCCTT	0	-10.09	1
43	CTTCAG	24	3.88	1
44	CAGAGA	24	4.58	1
45	AGACCA	24	10.43	1
46	CCACAT	24	3.69	1
47	CATGAC	0	-5.52	1
48	GACCCT	4	-1.34	1
49	CCTGAG	18	1.22	1
50	GAGACG	8	-0.47	1
51	ACGATA	0	-7.34	1
52	ATAGAC	0	-9.35	1
53	CTGACC	0	-7.42	1
54	ACCCTA	0	-4.08	1
55	CTAGAA	20	1.13	1
56	CTTCTG	0	-7.05	1
57	CTGGAT	0	-3.62	1
58	GATCGC	23	2.48	1
59	CGCGAC	24	3.35	1
60	GACTGC	0	-7.78	1
61	TGCAAC	0	-4.47	1
62	AACGGG	0	-20.45	1
63	GGGCGT	24	2.24	1
64	CGTGTT	24	7.44	1
65	GTTGAT	24	2.88	1
66	GATTTC	0	-5.23	1
67	TTCAAC	0	-7.44	1
68	AACGAA	15	-0.53	1
69	GAATTC	0	-5.62	1
70	TTCCTC	8	-0.8	1
71	CTCCTG	0	-6.96	1
72	CTGTTC	0	-3.89	1
73	TTCCTT	24	3.14	1
74	CTTTTC	24	6.41	1
75	TTCAAG	0	-11.66	1
76	AAGATT	24	2.13	1
77	ATTGCT	24	3.94	1
78	GCTCAA	24	6.73	1
79	CAAGCT	24	4.14	1
80	GCTTGC	0	-8.98	1
81	TGCTAT	15	1.13	1
82	TATTAT	23	2.16	1
83	TATGCT	0	-6.01	1
84	GCTCTC	0	-3.44	1
85	CTCGAT	0	-6.6	1
86	GATCAG	23	2.08	1
87	CAGGCC	0	-3.29	1
88	GCCGCA	0	-8.44	1
89	GCAGAG	14	-0.9	1
90	GAGCTA	24	5.29	1
91	CTAGGC	24	2.84	1
92	GGCGAG	0	-5.16	1
93	GAGAAG	8	-1.47	1
94	AAGAGA	24	7.63	1
95	AGAGCC	11	-0.19	1
96	GCCCTG	0	-5.74	1
97	CTGCCC	0	-5.34	1
98	CCCAAT	13	0.36	1
99	AATGAA	24	6.57	1
100	GAAAAG	24	5.83	1
101	AAGAGG	24	3.52	1
102	AGGAAC	14	-0.29	1
103	AACCTG	0	-6.31	1
104	CTGTCA	0	-5.68	1
105	CAAGAT	24	8.19	1
106	CGCAGG	24	7.32	1
107	AGGCAA	21	1.91	1
108	CAAGAA	24	4.25	1
109	GAAGAC	24	5.66	1
110	GACCAA	24	4.88	1
111	CAAAGG	24	4.89	1
112	AGGAGA	24	5.62	1
113	AGATTC	24	2.39	1
114	TTCGAG	0	-7.81	1
115	GAGCCC	0	-7.6	1
116	CCCCGA	0	-8.01	1
117	CGAAGC	0	-4.15	1
118	AGCAGA	21	1.84	1
119	AGACAA	24	3.78	1
120	CAACTG	8	-1.15	1
121	CTGGAC	0	-8.28	1
122	GACGAA	24	4.06	1
123	GAAGAA	24	5.26	1
124	GAACCT	24	4.24	1
125	CCTGGG	0	-5.18	1
126	GGGCGC	0	-4.62	1
127	CGCCGA	4	-1.25	1
128	AGCTGG	13	1.08	1
129	TGGCAG	0	-2.44	1
130	CAGAAG	0	-2.32	1
131	AGACGT	23	2.21	1
132	CGTGAG	0	-8.43	1
133	GAGCAG	0	-7.4	1
134	CAGGAG	0	-8.69	1
135	GAGGAG	0	-9.56	1
136	GAGCGC	0	-7.66	1
137	CGCGCT	0	-3.43	1
138	GCTGAG	0	-11.85	1
139	CAGCGG	0	-5.65	1
140	CGGCTG	0	-8.47	1
141	CTGGAG	0	-8.86	1
142	CAGCGC	3	-1.59	1
143	CGCTAC	8	-1.36	1
144	TACAGG	8	-0.68	1
145	AGGCAG	22	1.51	1
146	CAGCAC	10	-0.03	1
147	CACCGC	0	-4.68	1
148	CGCGAT	0	-6.75	1
149	GATGAA	24	7.03	1
150	GAAGAG	24	3.09	1
151	AGACTG	24	3.1	1
152	CTGCAA	24	4.17	1
153	AGGCGA	24	5.78	1
154	CGAGAA	24	4.65	1
155	GAACTG	11	-0.93	1
156	GAGGAA	24	3.12	1
157	GAACGC	0	-5.86	1
158	CGCCTT	24	3.74	1
159	CTTGCA	24	3.98	1
160	GAGAAA	24	6.69	1
161	AAAGAG	24	3.5	1
162	GAGCCG	0	-5.82	1
163	CCGCTT	6	-1.13	1
164	CTTGGC	0	-3.93	1
165	GGCTGG	0	-8.09	1
166	TGGAGT	24	4.76	1
167	AGTAAG	24	4	1
168	AAGGGT	24	12.7	1
169	GGTCGT	17	0.96	1
170	CGTGAC	0	-20.01	1
171	GACGCG	0	-6.82	1
172	GCGGAG	0	-11.12	1
173	GAGTTT	24	2.98	1
174	TTTTCT	24	4.98	1
175	TCTGAG	0	-3.3	1
176	GAGGTA	0	-2.47	1
177	GTAGAG	24	21.25	1
178	GAACAG	16	0.4	1
179	CAGCAA	24	3.36	1
180	CAAGAG	20	1.97	1
181	GAGAGG	2	-1.46	1
182	CAGGAA	23	2.84	1
183	GAACTC	16	0.69	1
184	CTCAAG	0	-6.15	1
185	AAGGGC	24	4.75	1
186	GGCAAG	3	-2	1
187	GGCCAA	2	-1.36	1
188	CAAACA	24	8.04	1
189	ACAGAA	24	4.15	1
190	AGAAGG	24	4.15	1
191	AGGCTG	10	0.62	1
192	CTGCAG	0	-6.23	1
193	AAGCGC	24	6.32	1
194	CTACGC	23	2.63	1
195	CGCGAA	0	-6.28	1
196	GAACCC	0	-5.44	1
197	CCCCTG	0	-5.25	1
198	CTGCTA	0	-4.01	1
199	CTAAGG	0	-3.7	1
200	AGGCGC	15	0.1	1
201	GATCTG	4	-1.67	1
202	GAGTTG	24	3.39	1
203	TTGAGG	24	7.34	1
204	GAACAA	23	2.43	1
205	CGCGAG	0	-9.23	1
206	CAGAGG	15	0.36	1
207	GAGCTG	0	-8.21	1
208	CTGAGG	0	-9.13	1
209	CTGAAT	7	-1.24	1
210	AATCGA	24	7.23	1
211	CGAAGG	23	2.26	1
212	GAGCAA	24	6.3	1
213	AGGCGT	14	0.03	1
214	CTAAGA	24	4.6	1
215	AGACGC	24	3.6	1
216	CTGGCT	0	-6	1
217	GAGGAC	3	-1.65	1
218	GACGAG	0	-19.31	1
219	CTGACG	8	-0.12	1
220	ACGCGG	0	-5.63	1
221	CGGATC	0	-10.01	1
222	ATCCGG	8	-1.16	1
223	CGGGAA	0	-2.96	1
224	CCCGAC	7	-0.7	1
225	GAGAGC	0	-3.87	1
226	ATTACC	23	2.2	1
227	ACCCAG	0	-4.62	1
228	AGGTGG	16	0.64	1
229	CAGTGG	24	5.33	1
230	CAGCTC	0	-3.52	1
231	CTCGAA	6	-0.78	1
232	GAAAAC	23	2.67	1
233	AACGAG	0	-7.2	1
234	GAGGCA	0	-5.6	1
235	GCAGAC	24	6.16	1
236	GACGCC	0	-4.46	1
237	GCCCGT	24	3.85	1
238	CGTCAG	9	-0.79	1
239	CAGAAC	16	0.06	1
240	AACAAG	24	10.3	1
241	AAGGTC	12	0.06	1
242	GTCTAC	8	-0.7	1
243	TACTCT	24	2.18	1
244	TCTAGG	24	10.3	1
245	AGGCCT	21	2.45	1
246	CCTAGC	13	0.96	1
247	AGCAGG	24	1.71	1
248	AGGCTT	22	1.63	1
249	CTTCGC	0	-3.56	1
250	CGCCAG	0	-4.15	1
251	CTGGGG	0	-5.44	1
252	GGGGAG	0	-8.18	1
253	GAGCGT	0	-14.31	1
254	CTCCGG	0	-13.63	1
255	CGGGAG	0	-6.92	1
256	CGCCGC	24	2.6	1
257	GACCTC	0	-8	1
258	CTCCAA	24	5.29	1
259	CAACAG	24	7.86	1
260	CGTCCC	24	7.51	1
261	CCCGCT	0	-8.16	1
262	GAGGCG	0	-4.44	1
263	GCGCGC	0	-6.1	1
264	CGCAAC	0	-4.84	1
265	AACCAG	0	-6.25	1
266	TGGGAG	5	-1.5	1
267	AGGCCG	0	-7.52	1
268	CCGCAG	0	-4.5	1
269	CGGGCG	0	-7.18	1
270	CGCCTG	1	-2.1	1
271	CGGTTC	20	1.61	1
272	TTCCGC	1	-2.58	1
273	GACAGG	8	-1.05	1
274	AGGGAG	0	-5.84	1
275	CGCTTC	0	-7.13	1
276	TTCCGG	0	-3.19	1
277	AAGCTG	0	-4.65	1
278	CAACGA	9	-0.11	1
279	CGAGCA	0	-3.18	1
280	GAGCTC	0	-7.04	1
281	CTCCAG	0	-3.54	1
282	CAGGAC	0	-4.89	1
283	GACAGC	0	-9.09	1
284	AGCCTC	0	-4.29	1
285	CTCCTA	0	-4.35	1
286	CTAGAT	15	1.01	1
287	CGACTC	0	-4.84	1
288	CGAGAG	0	-7.76	1
289	GAGCCA	0	-9.06	1
290	CCAAAC	24	4.82	1
291	AACAGG	0	-8.46	1
292	AGGAGC	0	-7.33	1
293	AGCCGG	0	-6.45	1
294	CGGCAA	0	-2.37	1
295	AGGGAA	24	3.35	1
296	GAAAGC	24	3.63	1
297	AGCCAG	0	-6.29	1
298	CGCACA	0	-9.06	1
299	ACACTG	24	4.68	1
300	CTGTAC	4	-1.64	1
301	TACGCC	0	-20.55	1
302	GCCAAA	24	7.77	1
303	AAACCC	24	2	1
304	CCCAGC	2	-2.17	1
305	CAGCGT	7	-0.56	1
306	CGTAGG	24	9.22	1
307	GAACGG	16	0.92	1
308	CTGTTG	14	-0.35	1
309	TTGCAA	14	0.19	1
310	CAGCAG	1	-2.04	1
311	AGGAAA	24	7.26	1
312	AAACAC	24	4.33	1
313	GAGGAT	24	8.27	1
314	AAGCGG	0	-3.52	1
315	CAAGAC	14	0.85	1
316	CAGCGA	24	2.63	1
317	GAAAGG	24	3.96	1
318	AGGAGG	24	4.94	1
319	CAGTAT	24	4.43	1
320	TATCAG	15	0.34	1
321	GAGCGG	0	-8.27	1
322	GAAAGA	24	5.76	1
323	CTGCGG	0	-7.65	1
324	CGGGAT	0	-11.5	1
325	GAAGAT	24	8.54	1
326	AGGGAT	0	-2.97	1
327	AAATGG	24	3.86	1
328	TGGCAA	24	4.09	1
329	CAACCA	24	7.6	1
330	CCAAGG	22	1.7	1
331	AAAGAA	24	5.95	1
332	GAAAAT	24	7.14	1
333	GTTCGT	11	-0.37	1
334	CGTAGT	13	0.01	1
335	AGTAAC	24	6.74	1
336	AGGCTC	24	6.1	1
337	CTCTTC	0	-6.25	1
338	TTCACC	0	-5.04	1
339	ACCAAA	24	5.21	1
340	AAACGC	0	-4.8	1
341	CGCAGA	24	4.85	1
342	AGAGGG	24	2.44	1
343	GGGGAT	0	-6.82	1
344	GATGAG	24	6.43	1
345	CCCATC	9	-0.28	1
346	ATCCAG	0	-9.06	1
347	CAGCTG	0	-7.09	1
348	CTGGAA	0	-9.31	1
349	GATTCT	24	3.93	1
350	TCTCAG	24	7.98	1
351	GAGCGA	24	4.17	1
352	CAGGAT	8	-0.58	1
353	GATCGG	12	0.17	1
354	CGGCGG	9	-0.48	1
355	CGGCCT	0	-4.62	1
356	CCTCTG	0	-6.31	1
357	AGAGAG	24	7.72	1
358	CGTCGA	24	3.16	1
359	CGACAG	24	2.33	1
360	GACCGT	0	-5.94	1
361	CAGATC	0	-11.08	1
362	ATCCTA	0	-13.1	1
363	CTAGAG	0	-8.74	1
364	CAGTTT	0	-5.72	1
365	TTTCAG	23	2.05	1
366	GAGCAC	0	-4.79	1
367	CACCAA	24	4.29	1
368	CAACGG	0	-9.25	1
369	GAAGCC	0	-3.37	1
370	GCCAGA	24	3.82	1
371	AGAAGA	24	9.44	1
372	AGACGA	24	3.52	1
373	CGAGAT	24	4.46	1
374	ACGTTC	0	-8.38	1
375	TTCCAG	0	-6.97	1
376	CAGGGA	0	-5.95	1
377	GGAGAA	24	6.26	1
378	GAATCG	0	-6.53	1
379	TCGAGA	24	5.78	1
380	AGACGG	18	1.69	1
381	GAGGGC	0	-10.35	1
382	AAGTTC	24	12.46	1
383	CGGACA	0	-4.7	1
384	AGGCGG	16	0.63	1
385	CGGCGT	0	-4.75	1
386	CGTCAA	10	-0.41	1
387	TTCCAA	19	1.86	1
388	CACCTC	0	-4.11	1
389	CTTCGG	5	-1.42	1
390	CGGCAG	2	-2.15	1
391	GAATGC	0	-11.15	1
392	TGCGAC	0	-5.9	1
393	GACAGA	21	1.17	1
394	AGAAAA	24	6.31	1
395	AAATCT	24	9.64	1
396	TCTCGT	24	4.09	1
397	CGTGAA	1	-1.73	1
398	CGGGAC	0	-10.41	1
399	GACCAG	0	-4.5	1
400	TTCCGT	0	-4.73	1
401	CGTCGG	0	-3.29	1
402	CGCCAC	5	-0.97	1
403	CACCTG	0	-7.44	1
404	GAACGT	16	0.13	1
405	CCATCC	0	-6.75	1
406	TCCCGC	24	2.63	1
407	CGCCGG	0	-8.5	1
408	CACCAG	0	-2.73	1
409	CCATTC	0	-7.81	1
410	AGATCA	24	10.01	1
411	TCATTC	0	-7.31	1
412	CTCAGA	0	-3.33	1
413	AAATTC	11	0.4	1
414	TTCCAT	24	3.33	1
415	CATGAG	0	-11.26	1
416	CGTGGC	0	-6.57	1
417	CGTTTG	21	1.9	1
418	AGGGTG	1	-2.72	1
419	GTGGAG	0	-9.85	1
420	CAGCTT	0	-6.21	1
421	CGCGGA	15	0.99	1
422	GGACAG	24	5.01	1
423	GAATGT	24	2.79	1
424	TGTGAC	0	-4.76	1
425	AAATTA	24	4.99	1
426	TTACAC	24	7.88	1
427	CACCGG	0	-5.9	1
428	GAACTA	24	7.04	1
429	GAGGTC	8	-0.46	1
430	GTCCGC	24	4.64	1
431	AGAAAG	24	7.4	1
432	AAGCTC	14	0.63	1
433	CTCCGC	2	-1.35	1
434	CTCAGG	0	-2.99	1
435	CGCCGT	24	4.09	1
436	CGTCAT	0	-4.88	1
437	GAGTTC	0	-8.2	1
438	AAGCAG	17	1.38	1
439	CTGCGC	0	-6.21	1
440	CGCCTC	9	-0.39	1
441	GAACCG	0	-10.61	1
442	CCGGAC	0	-7.41	1
443	CTCCGT	0	-26.73	1
444	TGCGTC	10	-0.35	1
445	GTCGAG	0	-8.26	1
446	GACAGT	16	-0.18	1
447	AAGATC	0	-3.15	1
448	ATCCGC	21	1.54	1
449	AGGGAC	3	-1.72	1
450	GGACTG	6	-1.97	1
451	CTTGAC	2	-1.88	1
452	CTCGAC	8	-0.42	1
453	AAAGTC	24	2.37	1
454	GTCCGT	24	2.47	1
455	CAAGGG	6	-1.33	1
456	GGGCTC	1	-2.97	1
457	CTCGGC	24	2.41	1
458	CGGCGC	0	-3.42	1
459	CGTCTC	0	-8.14	1
460	CTCCAT	0	-6.67	1
461	CGGTGC	0	-3.06	1
462	TGCCTG	0	-6.43	1
463	CAATTT	24	4.1	1
464	TTTCGC	0	-8.06	1
465	CGCTTT	0	-2.55	1
466	TTTGAG	0	-7.99	1
467	CAGTTG	24	3.62	1
468	TTGAGA	24	3.91	1
469	AGACAG	16	1.22	1
470	AGAGTC	24	4.51	1
471	GAGCTT	12	-0.01	1
472	CTTCGT	24	2.37	1
473	CTGCTG	0	-4.14	1
474	CTGCAC	0	-5.61	1
475	CAGGTG	0	-7.68	1
476	GTGGGT	9	-0.45	1
477	GGTGGC	0	-3.52	1
478	GGCAGG	12	0.34	1
479	CGTCGT	2	-1.5	1
480	GACAAC	0	-8.66	1
481	AACAGA	24	4.49	1
482	GAAGTA	24	4.61	1
483	GAAGGG	0	-2.77	1
484	GGGCAG	0	-9.67	1
485	CGCCAA	5	-0.84	1
486	GTAGAA	24	5.85	1
487	CACCCA	0	-3.85	1
488	CCACGC	5	-1.12	1
489	TTGCGC	0	-2.43	1
490	AAGCGA	24	4.53	1
491	GATGGT	0	-2.42	1
492	GGTCAA	24	4.91	1
493	CAATAC	24	3.11	1
494	TACCTG	0	-5.4	1
495	TTTGCC	0	-5.04	1
496	GCCAGG	0	-6.87	1
497	GATACG	0	-5.14	1
498	ACGATT	15	0.29	1
499	ATTCGT	7	-0.9	1
500	CGTCGC	20	1.32	1
501	CTACGT	24	8.7	1
502	CAAAGA	24	6.41	1
503	CAAATC	4	-1.44	1
504	ATCCGT	0	-10.64	1
505	ATCCTG	0	-6.16	1
506	GAGCCT	0	-3.44	1
507	CCTGGT	13	-0.49	1
508	GGTACA	24	6.15	1
509	ACACGC	0	-8.18	1
510	GCCAAT	1	-2.46	1
511	AATGTC	0	-26.27	1
512	GTCCCA	24	3.52	1
513	CCAGTG	24	8.71	1
514	GTGCGT	0	-9.89	1
515	CGTTCC	8	-0.99	1
516	TCCAGC	0	-3.55	1
517	AGCCCT	1	-2.09	1
518	CCTCTC	16	1.21	1
519	CTCTAT	24	2.2	1
520	TATGAG	0	-9.17	1
521	GAGTAC	8	-0.66	1
522	TACATC	8	-0.84	1
523	AGGTCT	24	2.64	1
524	TCTCAA	24	3.69	1
525	TACCGC	0	-4.82	1
526	CGCCCT	6	-1.25	1
527	CCTTAA	24	3.26	1
528	ATGGAG	0	-12.07	1
529	TTGCCT	24	3.74	1
530	CCTCCT	14	-0.11	1
531	CCTCCG	0	-3.18	1
532	CCGGGA	0	-4.61	1
533	GGAAAC	1	-1.8	1
534	AACCGG	0	-15.46	1
535	CGGAGG	0	-9.11	1
536	AGGGTT	24	4.43	1
537	GTTTCC	24	6.57	1
538	TCCATC	0	-5.82	1
539	ATCAAT	11	-1.02	1
540	AATAAC	0	-3.93	1
541	AACCCT	24	9.1	1
542	CCTCAA	24	3.69	1
543	GAGACA	0	-4.61	1
544	ACATCT	24	3.62	1
545	TCTGGC	4	-1.33	1
546	GTTCCT	24	6.1	1
547	CCTACC	8	-1.08	1
548	ACCACC	0	-4.46	1
549	ACCTCA	24	4.55	1
550	TCAGCC	0	-4.79	1
551	GCCGGG	4	-1.5	1
552	GGGTTT	22	1.67	1
553	TTTCCC	0	-2.49	1
554	CCCACC	0	-4.87	1
555	CAGTCA	20	1.91	1
556	TCATCT	24	3.26	1
557	TCTAAG	24	4.85	1
558	ATCTCC	3	-1.8	1
559	TCCTTG	2	-1.61	1
560	TTGAAG	24	4.57	1
561	CGCTCC	0	-6.06	1
562	TCCACC	0	-6.86	1
563	ACCTAC	0	-5.31	1
564	GCCTAC	0	-4.34	1
565	CCTTCC	0	-2.88	1
566	TCCATG	0	-3.12	1
567	ATGATG	16	1.04	1
568	ATGAGC	24	4.62	1
569	AGCAAC	0	-6.88	1
570	AACCGC	24	2.19	1
571	CGCAGC	0	-5.06	1
572	AGCTCA	14	0.62	1
573	TCAGGA	22	2.13	1
574	GGAGGC	4	-1.97	1
575	GGCCAG	0	-6.78	1
576	CAGTCC	0	-4.49	1
577	TCCCTG	0	-6.19	1
578	CTGCCG	0	-3.08	1
579	CCGAGC	0	-4.02	1
580	AGCTCC	0	-6.35	1
581	TCCATT	0	-5.44	1
582	ATTCTC	0	-6.39	1
583	AAGACC	0	-7.03	1
584	ACCTCC	0	-4.16	1
585	TCCCTC	0	-6.77	1
586	CTCAAC	0	-4.73	1
587	CCTCCA	9	-0.89	1
588	CCAGGT	1	-1.8	1
589	GGTTCT	24	7.01	1
590	TCTCTG	0	-6.73	1
591	CAGAGC	0	-3.58	1
592	AGCAAA	24	3.35	1
593	AAACCA	24	6.91	1
594	TCCAAC	0	-6.33	1
595	CTCTCT	0	-5.44	1
596	TCTTCA	24	4.59	1
597	TCAGTC	0	-3.53	1
598	GTCCAC	8	-1.33	1
599	CACTAT	0	-20.69	1
600	GCTGAT	0	-5.38	1
601	GAAGGC	5	-1.2	1
602	AAGCCA	24	2.72	1
603	CCACTC	0	-7.16	1
604	CTCACG	0	-6.61	1
605	ACGGAC	24	2.09	1
606	GACAAG	0	-10.83	1
607	AAGAAC	8	-0.54	1
608	AAGGAC	24	3.18	1
609	GACAAA	24	7.07	1
610	AGGGGC	0	-4.98	1
611	GGTAAA	24	4.63	1
612	AAAGGC	24	5.72	1
613	GGCACA	24	2.11	1
614	ACAGGA	24	2.21	1
615	GGAACT	0	-6.59	1
616	ACTCGG	24	2.21	1
617	ACCATG	0	-4.03	1
618	ATGCTA	0	-2.28	1
619	AAAACT	24	6.93	1
620	ACTCTT	24	3.93	1
621	CTTCAA	24	4.18	1
622	GGGTCT	1	-2.05	1
623	CAGAGT	0	-3.13	1
624	AGTGAT	22	2.02	1
625	GAAATG	24	3.07	1
626	ATGGCA	24	6.51	1
627	GCAATA	24	3.5	1
628	ATAGCA	17	0.34	1
629	GCAAAT	21	1.42	1
630	AATCAG	24	3.66	1
631	CAGACA	24	4.11	1
632	ACACCG	24	7.64	1
633	CCGAAC	0	-4.45	1
634	AACTTG	0	-5.54	1
635	TTGATA	0	-3.58	1
636	ATACCA	23	2.95	1
637	CCATTT	23	2.66	1
638	TTTGGA	21	1.77	1
639	GGAGAC	0	-12	1
640	GACGTG	0	-4.72	1
641	GTGGTG	0	-5.01	1
642	GTGGGC	0	-7.77	1
643	GGCTGT	24	4	1
644	TGTCTG	22	1.43	1
645	CTGGCG	0	-6.27	1
646	GCGATT	0	-4.2	1
647	ATTCAC	24	6.94	1
648	CACATA	0	-11.03	1
649	ATAAAG	24	5.1	1
650	AAGAGC	16	1.44	1
651	AGCTGT	7	-0.96	1
652	TGTAGA	24	3.1	1
653	AGGTTC	8	-0.68	1
654	CGTTTT	12	0	1
655	TTTAAT	24	5.39	1
656	AATCTG	0	-1.84	1
657	TTCATG	0	-9.67	1
658	ATGCGT	0	-6.22	1
659	CGTGTC	22	1.54	1
660	GTCTCC	9	-0.93	1
661	TCCATA	24	3.63	1
662	ATAAAC	18	1.02	1
663	AACAAC	0	-6.44	1
664	AACATT	24	5.45	1
665	ATTGTG	8	-0.51	1
666	GTGAAA	23	1.87	1
667	AAATGT	4	-1.32	1
668	TGTACA	24	3.84	1
669	ACAAAA	24	6.16	1
670	AAAATT	24	4.71	1
671	CGTCAC	12	0.18	1
672	CACTTG	24	4.38	1
673	TTGAAA	24	7.89	1
674	AAAGCT	24	2.94	1
675	GCTGTT	24	7.06	1
676	GTTAAT	24	3.62	1
677	AATAAT	24	5.59	1
678	AACCTT	24	12.85	1
679	CTTGTA	24	3.86	1
680	GTACTT	24	8.23	1
681	CTTAGG	24	10.57	1
682	AGGTTT	20	0.96	1
683	TTTGGC	24	2.17	1
684	GAGATG	0	-5.06	1
685	ATGAAG	24	9.89	1
686	AAGTAC	0	-4.82	1
687	TACTTT	7	-1.31	1
688	TCTGTA	24	22.08	1
689	GTACAG	16	0.08	1
690	CAGGTT	24	8.8	1
691	GTTCCC	0	-3.21	1
692	CCCAGA	0	-4.55	1
693	GATGAT	24	9.09	1
694	CGGAAT	5	-1.31	1
695	AATTTT	20	1.31	1
696	TTTATT	23	2.53	1
697	ATTTAC	0	-8.19	1
698	TACTTG	23	1.9	1
699	TTGGAA	24	6.85	1
700	CTAATG	16	0.24	1
701	ATGCAT	13	-0.14	1
702	CATGAT	13	0.14	1
703	GGCGAT	0	-16.59	1
704	GATCCA	24	6.23	1
705	CCAGAA	24	3.9	1
706	AGCCCC	0	-5.1	1
707	CCCCCT	0	-5.17	1
708	CCTATT	24	6.58	1
709	ATTCCC	0	-2.35	1
710	CCCTTA	17	0.98	1
711	TTAGGC	24	13.94	1
712	GGCGGT	24	8.6	1
713	GGTGCA	16	-0.31	1
714	GCAGAA	23	3.37	1
715	GAATCA	24	5.29	1
716	TCACAT	23	2.79	1
717	CATCTT	24	4.8	1
718	CTTTAT	24	4.7	1
719	TATGAA	24	8.08	1
720	GTAATA	24	4.97	1
721	ATACAG	23	2.66	1
722	CAGAAA	24	7.09	1
723	GGCTGC	8	-0.5	1
724	TGCTTT	0	-9.15	1
725	TTTACT	21	1.96	1
726	GTAATG	24	5.21	1
727	ATGCAC	8	-1.2	1
728	TTGATG	22	1.93	1
729	CATAAA	24	7.57	1
730	AACTCC	4	-1.8	1
731	TCCAGT	16	1.16	1
732	AGTATC	24	4.37	1
733	ATCTGC	0	-9.72	1
734	TGCAGG	3	-1.62	1
735	GTGGAA	16	0.47	1
736	GAAGTG	5	-1.25	1
737	GAATTT	24	3.84	1
738	TTTATG	24	3.43	1
739	ATGTTC	0	-4.72	1
740	TTCTCC	0	-6.38	1
741	TCCTAT	0	-7.26	1
742	TATGGA	23	2.23	1
743	AACTTT	14	0.3	1
744	GGCTAT	14	0.36	1
745	GGATTT	24	3.76	1
746	TTTTCA	24	5.37	1
747	CATCAG	23	2.48	1
748	CAGTTA	24	3.33	1
749	TTAAAA	24	8.11	1
750	AAACCT	24	8.81	1
751	CCTCTT	24	6.55	1
752	AAAGCC	24	2.8	1
753	GCCATT	0	-10.78	1
754	ATTGAG	15	0.61	1
755	CCATCT	24	11.16	1
756	TCTATG	8	-0.88	1
757	ATGTTT	0	-10.64	1
758	ATGAAT	24	3.85	1
759	AATATT	24	4.85	1
760	ATTGCA	24	3.68	1
761	GCACCT	2	-1.84	1
762	CCAGAG	0	-5.4	1
763	AGAACA	24	6.29	1
764	ACAGAC	0	-24.26	1
765	CCTGTC	1	-2.13	1
766	GTCACA	3	-1.5	1
767	ACAAAT	24	5.13	1
768	AATGTT	24	6.65	1
769	GTTATT	24	3.84	1
770	ATTACT	24	6.23	1
771	ACTCCG	3	-1.84	1
772	CCGCAA	24	6.46	1
773	CGAGTA	24	21.91	1
774	GAATAC	5	-1.37	1
775	TACCCG	0	-5.13	1
776	CCGGCA	16	0.05	1
777	GCATTC	0	-3.85	1
778	TTCTTA	24	5.67	1
779	TTATCC	23	2.22	1
780	TCCCCT	1	-2.26	1
781	CCTGAA	24	11.42	1
782	GTTAGC	24	4.78	1
783	ATTGGG	8	-0.8	1
784	GGGGTT	24	13.79	1
785	GCCAGC	0	-6.43	1
786	AGCCAT	24	4.9	1
787	CATGCA	24	4.89	1
788	GCAACT	24	7.17	1
789	ACTGTG	0	-6.64	1
790	GTGCAA	16	0.07	1
791	CAACTT	24	3.59	1
792	AAACTC	24	11.78	1
793	AAGCCC	17	1.11	1
794	CCCCGG	0	-6.08	1
795	AGGTTG	0	-6.9	1
796	AGAATG	24	14.99	1
797	ATGAAA	24	5.38	1
798	GAGTAT	11	-0.69	1
799	TATAAA	24	6.3	1
800	AAAAAT	24	11.48	1
801	AATATG	8	-0.48	1
802	ATGAGT	24	5.01	1
803	AGTACA	24	6.89	1
804	ACATGG	2	-1.99	1
805	TGGATA	2	-1.73	1
806	ATAGAA	24	7.85	1
807	GAAAAA	24	6.83	1
808	GATTAT	11	0	1
809	TATTTA	24	2.86	1
810	TTAAGA	24	9.94	1
811	AGAAAC	18	0.92	1
812	CTTATT	24	3.4	1
813	ATTAAT	24	11.89	1
814	AATCCA	24	4.5	1
815	CCAAAA	24	6.95	1
816	AAAATG	24	10.54	1
817	ATGACA	23	3.1	1
818	AAAAGG	24	6.92	1
819	GATAAT	24	8.76	1
820	AATAAG	22	2.15	1
821	AAGGGA	24	5.03	1
822	GGAAGT	11	-0.26	1
823	AGTAGT	22	2.62	1
824	AGTATA	24	9.75	1
825	CCAAGT	0	-7.25	1
826	AGTGAA	24	3.93	1
827	TCAAAT	24	5.9	1
828	AATTCT	24	6.81	1
829	TCTAGT	24	3.43	1
830	AGTGCA	20	1.44	1
831	GCATTA	24	3.54	1
832	TTAGAA	24	5.74	1
833	CTTGAA	24	3.12	1
834	AGGACA	24	3.76	1
835	ACAACA	24	10.52	1
836	ACATAC	0	-1.98	1
837	TACGAT	22	1.43	1
838	GATATT	24	5.09	1
839	ATTCAT	24	4.97	1
840	CATCAC	0	-3.3	1
841	CACAGA	17	0.96	1
842	AAATAT	24	5.86	1
843	GAAGCT	17	0.88	1
844	GCTATT	24	7.98	1
845	ATTTCA	24	4.92	1
846	AATGAG	22	1.25	1
847	TATGGT	13	0.17	1
848	GGTGAT	0	-5.07	1
849	GATAAG	24	3.52	1
850	AAGGAA	24	4.73	1
851	GGCCGG	0	-8.64	1
852	CGGGTC	0	-2.22	1
853	GTCATA	24	2.88	1
854	CCAGTT	24	3.46	1
855	GTTTTA	24	5.75	1
856	TTAAAG	24	5	1
857	AAGGTG	0	-2.84	1
858	GTGTTG	24	4.37	1
859	TTGGAC	24	3.56	1
860	CAAAAT	24	9.63	1
861	AATTAT	24	5.05	1
862	TATTCA	23	2.31	1
863	TCAGAG	24	1.92	1
864	GTATTT	24	5.78	1
865	TTTTTA	24	4.46	1
866	TTACCT	24	5.42	1
867	CCTAAA	24	10.32	1
868	AAAAGT	24	4.57	1
869	AGTGAC	0	-6.44	1
870	GACTCC	0	-3.53	1
871	TCCACA	1	-2.08	1
872	CCGCTG	1	-2.56	1
873	GATGTT	24	3.25	1
874	GTTCTC	24	2.62	1
875	CCCCCC	0	-4.85	1
876	CCCATT	24	7.06	1
877	CACAGC	0	-5.33	1
878	AGCCTG	0	-6.09	1
879	CAGATA	24	3.28	1
880	ATAGTA	24	10.63	1
881	GAGAAT	0	-3.65	1
882	ATGCCA	0	-3.99	1
883	CATTTA	24	3.38	1
884	TTACCG	0	-3.02	1
885	CCGAAG	24	7.15	1
886	ACCTCT	16	0.55	1
887	AGGCCA	24	2.73	1
888	CATGAA	24	4.24	1
889	TCATCG	22	2.59	1
890	TCGGAT	24	7.25	1
891	ATGCCC	9	-0.07	1
892	CCCAAA	24	19.65	1
893	AAACAT	24	4.02	1
894	CATCCA	24	3.04	1
895	CCAAGC	24	4.81	1
896	ATTTTA	24	4.13	1
897	AAAATA	24	5.87	1
898	ATAAGC	2	-2.04	1
899	CAACAA	24	5.11	1
900	AATAGG	24	8.19	1
901	CGTAAA	24	4.24	1
902	ATGGAA	23	2.81	1
903	AAATCG	24	5.9	1
904	TCGCCA	0	-7.29	1
905	CATTTT	24	5.83	1
906	TCAGAT	23	2.86	1
907	GATGTG	0	-5.34	1
908	GTGTTA	23	2.24	1
909	TTAATA	23	2.81	1
910	ATAATA	24	4.76	1
911	ATACCT	24	5.83	1
912	CCTGAT	0	-4.21	1
913	GATAAA	24	5.36	1
914	CCCTTC	0	-3.79	1
915	TTCGAA	0	-3.55	1
916	GATTTA	24	3.69	1
917	TTAAAC	24	12.4	1
918	AACACA	20	1.57	1
919	AAAGGG	24	1.7	1
920	GGGAGA	24	3.07	1
921	AGACCT	24	7.27	1
922	CCTCCC	2	-2.16	1
923	ATCGAG	0	-8.4	1
924	GAGTTA	24	6.59	1
925	TTAAGG	24	3.07	1
926	TCTTGG	17	0.15	1
927	TGGGAA	24	4.47	1
928	AGACAT	24	4.21	1
929	CATCCT	24	4.49	1
930	CCTACT	24	3.13	1
931	ACTGAC	24	6.09	1
932	GACGTT	24	3.62	1
933	GTTGCC	24	4.7	1
934	GCCTGT	12	0.9	1
935	TGTAGT	22	1.55	1
936	AGTCTC	24	5.44	1
937	CTCCGA	24	3.66	1
938	CGAAAG	21	1.8	1
939	GTGGCT	0	-8.82	1
940	GCTTTT	0	-1.61	1
941	TTTGCA	8	0.12	1
942	GCACAA	24	12.49	1
943	CAAAAA	24	6.98	1
944	GACTAC	0	-18.6	1
945	TACACC	11	0.74	1
946	ACCATA	24	5.27	1
947	GTTTGC	5	-1.47	1
948	TGCAAA	4	-1.34	1
949	AAAGCA	24	8.2	1
950	GAAACT	24	7.35	1
951	ACTACA	24	6.85	1
952	TTCAAA	24	7.29	1
953	CTCAGC	0	-3.66	1
954	AAGAGT	19	1.3	1
955	AGTGGT	16	1.01	1
956	GGTCTT	24	4.44	1
957	CTTGAT	24	7.76	1
958	GATCCT	9	-0.87	1
959	CCTTTT	24	3.35	1
960	TTTCTA	10	-0.51	1
961	AACATA	23	2.3	1
962	AACAGC	0	-9.91	1
963	ATGTCA	0	-5.94	1
964	TTCAGA	24	4.89	1
965	AAGAAG	24	8.16	1
966	AAAGAT	24	4.85	1
967	GATCAT	21	1.56	1
968	GGATAC	0	-6.34	1
969	TACAGA	14	0.03	1
970	AGAAAT	24	4.07	1
971	AATCTA	24	13.38	1
972	CTAAGC	16	0.44	1
973	AGCACG	0	-3.8	1
974	ACGTCA	3	-1.79	1
975	TCAAGT	24	7.19	1
976	GAGATT	24	5.44	1
977	TTAGAG	24	5.5	1
978	GAGCAT	0	-10.65	1
979	GATCAA	24	4.69	1
980	CCTTAC	6	-1.11	1
981	TACCCA	0	-5.96	1
982	CCAGGA	0	-9.69	1
983	GGACAT	24	4.32	1
984	CATTCA	24	3.92	1
985	TCAGGG	16	0.88	1
986	TCTGCA	23	2.71	1
987	GCAGGA	21	1.61	1
988	GGATCT	24	4.1	1
989	TCTGAT	0	-3	1
990	GATGCA	24	9.1	1
991	GCAACA	24	3.86	1
992	TGGGCT	0	-7.91	1
993	GCTGAA	21	1.08	1
994	ACAGTC	24	1.92	1
995	GTCCAG	0	-5.98	1
996	CAGATG	0	-10.2	1
997	ATGGTA	0	-7.02	1
998	GTAAAC	24	4.7	1
999	AGCTTG	0	-9.02	1
1000	CCTGAC	0	-4.11	1
1001	CTGATA	17	0.75	1
1002	ATAACA	24	4.15	1
1003	ACAGCC	0	-3.14	1
1004	GCCACA	0	-4	1
1005	ACAATA	24	4.31	1
1006	ATAGTG	0	-6.57	1
1007	GTGATT	8	0.2	1
1008	TCAGAC	0	-4.42	1
1009	AGGAAG	24	4.13	1
1010	AAGAAT	24	5.89	1
1011	CTGTCG	13	0.16	1
1012	TCGCTT	24	5.42	1
1013	GATAGT	24	6.73	1
1014	AGTGTT	24	3.37	1
1015	AACTCA	18	1.97	1
1016	TCAGCA	24	5.33	1
1017	GCAAAC	15	0.57	1
1018	AACAGT	21	1.89	1
1019	AGTTTA	24	9.95	1
1020	TTAAAT	24	4.51	1
1021	AATACA	24	4.36	1
1022	ACAAAG	24	11.11	1
1023	ATCTTT	0	-8.13	1
1024	GCAAGT	24	8.48	1
1025	AATCCT	17	0.37	1
1026	CCTGTT	24	9.53	1
1027	GTTGTC	24	3.54	1
1028	GTCAGC	0	-9.36	1
1029	AGCCTA	0	-2.58	1
1030	CTAACA	12	-0.28	1
1031	AAGCTT	24	7.63	1
1032	CTTTCA	24	7.32	1
1033	AATAAA	24	8.73	1
1034	AAACTG	14	0.25	1
1035	ATAACT	1	-1.92	1
1036	ACTGAT	23	2.59	1
1037	AGTTTT	23	1.92	1
1038	AAGCCT	24	2.44	1
1039	CCTTCA	16	0.53	1
1040	CTGTCT	0	-8.35	1
1041	GACTCG	18	2.31	1
1042	TCGAAT	24	7.02	1
1043	AATTTC	24	5.81	1
1044	GATAGG	24	5.46	1
1045	CCTAGT	24	6.58	1
1046	AGTTCC	8	-0.76	1
1047	TCCAAT	24	4.27	1
1048	GATACT	23	2.23	1
1049	ACTAAA	24	5.86	1
1050	CTGTTT	19	1.55	1
1051	TTTAGT	24	4.23	1
1052	AGTAGC	3	-1.76	1
1053	AGCAAT	24	2.31	1
1054	AAATTG	24	5.6	1
1055	TTGTCC	24	4.82	1
1056	TCCCAA	16	0.6	1
1057	CAAGGT	24	4.75	1
1058	GGTCCT	24	4.65	1
1059	AATGCA	24	11.17	1
1060	TCACAG	24	12.61	1
1061	TCAGGT	13	-0.37	1
1062	TCTAAT	24	4.29	1
1063	AATAGA	24	7.31	1
1064	AGATTA	24	5.83	1
1065	TCCCAT	12	-0.69	1
1066	CATAAT	24	4.96	1
1067	AATGGA	24	5.19	1
1068	GGAAAT	24	2.96	1
1069	TCATAT	0	-2.8	1
1070	TATACT	24	6.64	1
1071	ACTTCA	24	3.7	1
1072	GATCTT	24	3.02	1
1073	CTTAAT	24	7.46	1
1074	AAGGTA	24	4.06	1
1075	GTATCC	9	-0.73	1
1076	TCCCGA	0	-3.87	1
1077	ATCGTC	0	-3.39	1
1078	GTCTCA	24	6.47	1
1079	TCAACA	24	8.5	1
1080	ATATCT	24	5.59	1
1081	CCTAAC	0	-2.77	1
1082	AAGTTA	24	6.68	1
1083	TCCCGT	21	2.19	1
1084	CGTGAT	24	6.78	1
1085	AGCTTC	0	-8.62	1
1086	TTCGTT	19	1.4	1
1087	TTAGCA	24	4.18	1
1088	GCAAAG	24	5.9	1
1089	AAGTCT	22	1.87	1
1090	AAGTTG	24	4.86	1
1091	CATTAT	24	3.92	1
1092	TATCCT	24	3.23	1
1093	ATCATT	0	-7.98	1
1094	GATCCC	21	1.41	1
1095	CCCAAC	0	-3.8	1
1096	GTTTCA	24	6.85	1
1097	GCAAGG	24	2.2	1
1098	CTGTCC	0	-6.69	1
1099	AGCATC	0	-2.91	1
1100	CCTATC	16	0.51	1
1101	ATCAAG	20	1.67	1
1102	TTATCT	23	3.26	1
1103	AATTCA	24	4.46	1
1104	TTGAGT	12	-0.11	1
1105	AGTCGT	15	0.59	1
1106	ATCTTC	0	-4.79	1
1107	TTCTCA	13	-0.66	1
1108	CCTAAT	24	4.57	1
1109	TTATAC	17	0.71	1
1110	TACCGT	0	-5.09	1
1111	GGGATG	10	0.63	1
1112	TCTTCC	0	-2.67	1
1113	CCTAAG	24	5.28	1
1114	GGAATG	24	3.35	1
1115	TCCGAT	24	3.37	1
1116	TCAATG	22	2.21	1
1117	GATATG	24	3.15	1
1118	TTGAGC	0	-10.38	1
1119	AGCCGT	0	-5.45	1
1120	GAGTCT	24	4.26	1
1121	ACTAAT	24	4.3	1
1122	TTGTCA	24	9	1
1123	TATGAT	0	-3.42	1
1124	AATATC	7	-0.73	1
1125	TCTTTA	24	4.35	1
1126	TTAGAT	24	3.23	1
1127	AACAAT	18	1.13	1
1128	AATAGT	24	4.4	1
1129	AGTTCG	16	-0.26	1
1130	TCGGCA	8	-0.12	1
1131	AGCAGT	24	2.82	1
1132	AGTCCT	24	28.92	1
1133	ACTGTC	0	-2.53	1
1134	GTCAAT	0	-5.6	1
1135	ACTACT	24	4.07	1
1136	ACTACC	0	-3.59	1
1137	ACCAAC	0	-6.15	1
1138	AACGCA	0	-4.26	1
1139	GCAGCG	0	-16.1	1
1140	GCGGAA	0	-12.15	1
1141	GGTACT	24	2.56	1
1142	ACTAAG	24	4.4	1
1143	AACATG	0	-15.77	1
1144	ATGCTG	0	-10.99	1
1145	GACTCT	0	-4.63	1
1146	AAACAG	24	7.24	1
1147	GAATGG	0	-2.56	1
1148	TGGCTC	0	-7.11	1
1149	CTCCCA	8	-0.21	1
1150	CCAAAT	24	6.87	1
1151	GTCCAA	24	8.03	1
1152	CAAGGA	24	4.16	1
1153	TCATCA	24	3.98	1
1154	TCAGTG	0	-5.81	1
1155	GTGACT	3	-1.59	1
1156	AATATA	24	3.51	1
1157	ACACAT	24	5.12	1
1158	CATCGC	0	-2.5	1
1159	TCCTCA	9	-0.93	1
1160	TCAAAC	24	9.44	1
1161	AACTCG	0	-3.6	1
1162	TCGGTA	6	-1.43	1
1163	GTAAAT	24	5.18	1
1164	TTTACA	24	3.98	1
1165	ATTGAC	24	4.42	1
1166	GACATT	16	1.09	1
1167	TCAATA	24	4.61	1
1168	GTACTC	14	0.49	1
1169	CTCAAA	24	5.37	1
1170	AAATCA	24	6.67	1
1171	TCAATT	23	2.35	1
1172	TTAAGT	24	6.42	1
1173	AGTAAA	24	5.52	1
1174	GACCTT	0	-5.08	1
1175	TTGTTT	24	3.21	1
1176	TCTAAA	24	6.03	1
1177	TCAGAA	24	9.55	1
1178	CTCTAC	4	-1.36	1
1179	TACACA	19	1.26	1
1180	AATGAT	24	7.58	1
1181	TATTCT	12	-0.09	1
1182	CCACCT	24	4.52	1
1183	AGTGTG	0	-6.02	1
1184	GTGCAC	0	-2.68	1
1185	GATAGC	0	-3.15	1
1186	AGCACA	4	-1.41	1
1187	ACAGAT	15	0.05	1
1188	GATGAC	0	-4.24	1
1189	AGAGTG	24	2.78	1
1190	TTGGGA	22	2.19	1
1191	GGAAAA	24	7.2	1
1192	GATCTA	8	-0.63	1
1193	CTAAAC	0	-4.37	1
1194	TGGCGT	24	3.43	1
1195	CGTTCA	16	1.69	1
1196	TCAAAA	24	5.9	1
1197	CTTCTA	24	5.75	1
1198	CTAAAT	24	6.42	1
1199	AATTCC	8	-0.01	1
1200	TCCCAG	0	-5.51	1
1201	GTTCTT	24	4.09	1
1202	CTTTTA	24	8.24	1
1203	CCTGTA	24	5.37	1
1204	GTAGTT	24	3.49	1
1205	GTTAAA	24	6.35	1
1206	AATAGC	14	-0.29	1
1207	TTACTC	19	0.98	1
1208	GAAGGT	21	1.46	1
1209	GGTGAA	24	4.03	1
1210	GAACCA	23	2.75	1
1211	GACATA	5	-0.85	1
1212	GACTAT	10	-0.7	1
1213	TATGTC	24	2.8	1
1214	GTCTCT	7	-1.12	1
1215	TCTGAA	24	6.46	1
1216	CTCTTA	24	12.95	1
1217	GAGGCT	0	-7	1
1218	GCTGCT	24	6.33	1
1219	GCTGGA	0	-3.72	1
1220	GGAAGA	24	2.91	1
1221	TTTCCA	23	2.02	1
1222	CCAATG	19	0.98	1
1223	ATGAAC	20	1.79	1
1224	AGTTTC	17	1.3	1
1225	AAAAAA	24	8.84	1
1226	TTAGTA	24	4.57	1
1227	GTAAGT	24	4	1
1228	GAATCT	23	2.57	1
1229	TCTAGC	7	-1.17	1
1230	AGCTCT	5	-1.32	1
1231	GAACAT	24	6.02	1
1232	CATGTT	9	0.49	1
1233	GGTAGC	0	-2.64	1
1234	AGCATA	23	2.74	1
1235	ATATAT	23	2.82	1
1236	TACGTT	24	3.62	1
1237	GTTATC	24	3.44	1
1238	AAGCAA	24	4.15	1
1239	CAAATA	24	4.03	1
1240	ATATTC	0	-2.29	1
1241	TTCACT	0	-10.33	1
1242	ACTGCA	24	4.27	1
1243	GCACCC	0	-4.49	1
1244	CCCATA	0	-4.07	1
1245	CTGGGA	0	-4.46	1
1246	GGAATA	24	11.3	1
1247	ATAGGA	24	2.76	1
1248	AGTGAG	0	-5.76	1
1249	GAGGCC	0	-6	1
1250	GCCCGG	1	-2.8	1
1251	CGGATG	18	1.66	1
1252	ATGGAC	24	2.48	1
1253	GACTCA	8	-0.26	1
1254	TTGCTG	0	-7.9	1
1255	CTGACA	12	0.8	1
1256	ACACCT	16	0.26	1
1257	CCTTGG	0	-6.8	1
1258	AGAAGT	24	6.19	1
1259	AGTGTA	24	7.33	1
1260	GTAACT	24	12.32	1
1261	TCACAC	0	-3.58	1
1262	CACATT	24	8.91	1
1263	ATTATC	24	3.16	1
1264	ATCAAC	24	4.15	1
1265	AACTAT	17	0.99	1
1266	GTTAAC	24	2.37	1
1267	TCCAAA	24	7.67	1
1268	TCGATC	24	8.06	1
1269	ATCATA	19	1.03	1
1270	AGCCAA	8	-1.03	1
1271	TCCTTT	0	-9.6	1
1272	TTTCCT	24	3.99	1
1273	AATACT	24	5.16	1
1274	ACTCTG	0	-4.31	1
1275	CTGTTA	12	0.05	1
1276	TCTGGG	0	-7.67	1
1277	GGGGTA	0	-2.78	1
1278	GTAATC	0	-2.95	1
1279	ATCAAA	24	3.12	1
1280	AAAGTG	24	7.4	1
1281	GTGATA	0	-7.05	1
1282	AACTCT	23	3.12	1
1283	TCTTTG	24	4.43	1
1284	TTGTTG	20	1.19	1
1285	ACAACC	19	1.22	1
1286	ACAGAG	24	7.38	1
1287	AGTAGA	24	2.73	1
1288	ATAAAA	24	2.54	1
1289	AAACTT	24	5.9	1
1290	CTTCTT	24	3.4	1
1291	CTTTCC	0	-5.19	1
1292	TCCAGG	0	-4.89	1
1293	CAGAAT	15	0.27	1
1294	AACCCC	6	-0.74	1
1295	CCCCTA	8	-1.02	1
1296	CTAGAC	0	-7.49	1
1297	TCTTCT	24	4.5	1
1298	TCTGTG	0	-4.61	1
1299	GTGAGT	3	-1.77	1
1300	AGTGGA	24	6.56	1
1301	GGAGCT	0	-7.74	1
1302	GAATAT	24	3.52	1
1303	TATACA	22	1.8	1
1304	TGCCAA	0	-2.37	1
1305	ATATCC	0	-3.66	1
1306	ACACAA	24	5.2	1
1307	GAGTCA	0	-11.58	1
1308	TATCCA	24	5	1
1309	CCAGTA	24	5.88	1
1310	GTACGA	24	10.92	1
1311	GATACA	24	3.42	1
1312	AAGTCA	16	0.66	1
1313	TCACCA	16	1.61	1
1314	TCTAAC	24	3.12	1
1315	AACTTA	24	3.58	1
1316	GAAAGT	24	5.77	1
1317	AGTTCT	24	6.59	1
1318	TCACTA	23	2.64	1
1319	AAAGTT	24	7.7	1
1320	GACACC	24	2.22	1
1321	ACCGAC	0	-8.45	1
1322	GACACA	24	3	1
1323	ACAGCA	24	8.05	1
1324	AACATC	0	-8.67	1
1325	CTAAAA	24	6.27	1
1326	TTCAGT	0	-6.97	1
1327	AGTATT	24	3.76	1
1328	ATTTTC	0	-4.53	1
1329	TTCTTC	0	-6.72	1
1330	AAATAC	19	1.45	1
1331	TACAAT	0	-11.13	1
1332	CAGTCT	23	2.85	1
1333	AGTCTA	24	4.12	1
1334	CTAATT	24	2.69	1
1335	ATTAAA	24	7.6	1
1336	CATTCT	24	5.2	1
1337	GGTTCA	24	7.65	1
1338	GAACAC	0	-3.49	1
1339	CACTTA	21	1.61	1
1340	ACTCAA	24	3.67	1
1341	TTTAAC	0	-11.76	1
1342	AACAAA	24	4.22	1
1343	AAAGTA	24	11.86	1
1344	GTAGAC	0	-3.94	1
1345	ATTTTG	24	5	1
1346	TTGAAT	24	5.35	1
1347	CCAAAG	24	4.79	1
1348	CTGCGT	0	-7.19	1
1349	CGTATG	0	-9.21	1
1350	CTCTCG	23	1.72	1
1351	TCGGAG	0	-5.72	1
1352	GTAAAA	24	8.36	1
1353	AATTTG	24	4.95	1
1354	ATTCAG	22	1.99	1
1355	CAGCAT	24	24.04	1
1356	CATTAC	21	1.48	1
1357	TACCTT	24	13.07	1
1358	CTTGTT	24	5.48	1
1359	GTTGAA	24	5.83	1
1360	AGACTT	24	3.48	1
1361	CTTACA	10	-0.51	1
1362	TCAGGC	0	-7.34	1
1363	GGCCAC	0	-8.77	1
1364	CACATC	16	0.8	1
1365	ATCACC	0	-4.54	1
1366	ACCAAG	24	3.34	1
1367	AAGGAG	18	1.34	1
1368	GACTTA	24	7.63	1
1369	TTACCA	24	3.62	1
1370	CCAACA	24	6.99	1
1371	ACAATC	24	6.14	1
1372	ATCTAT	8	-0.86	1
1373	TATCAC	24	6.96	1
1374	CACAAG	9	-0.52	1
1375	TATCTA	24	6.61	1
1376	CAAACT	24	4.77	1
1377	ACTCCC	0	-4.29	1
1378	CCCTTT	0	-5.26	1
1379	TACTCA	0	-7.72	1
1380	ACTGTA	24	5.83	1
1381	GAAATC	0	-2.89	1
1382	ATCATG	8	-1.04	1
1383	TCTTTT	24	4.01	1
1384	TTTGTA	24	4.57	1
1385	AACCAT	0	-3.51	1
1386	CATCAT	24	3.42	1
1387	CATTTC	24	2.79	1
1388	TTCATA	23	3.13	1
1389	ATAGAT	24	2.74	1
1390	CATCTA	24	8.94	1
1391	GAAACA	24	3.61	1
1392	CTTAGA	24	6.72	1
1393	AGAGGT	7	-0.67	1
1394	GGTTTT	24	5.09	1
1395	CTAAGT	24	3.06	1
1396	GAAATT	24	8.7	1
1397	TATTTC	0	-3.86	1
1398	TTCCTG	0	-7.99	1
1399	CTGAAG	24	4.53	1
1400	AATCTT	24	8.6	1
1401	GTGAGC	0	-3.93	1
1402	TTATTC	2	-1.37	1
1403	GACGCT	0	-2.01	1
1404	GCTATG	0	-3.16	1
1405	ATGGCT	22	1.57	1
1406	CATGCC	0	-7.02	1
1407	AGCATG	0	-2.92	1
1408	ATGTCC	0	-7.19	1
1409	GTAAGA	24	4.78	1
1410	CTAGGA	10	-0.26	1
1411	GGACAA	24	8.42	1
1412	GCAGAT	22	1.81	1
1413	GATGGG	0	-5.42	1
1414	GGGAAT	14	-0.8	1
1415	TTTGGT	24	6.04	1
1416	TCAAGC	14	0.06	1
1417	AGCCTT	8	-0.75	1
1418	CTTAAA	24	4.44	1
1419	ATGCAA	24	7.3	1
1420	TACCCT	0	-3.82	1
1421	GTAACC	24	4.09	1
1422	TCTCTA	24	5.12	1
1423	CTACAA	24	3.89	1
1424	CAACAT	24	6.62	1
1425	TATCTT	24	3.74	1
1426	TTATCA	24	7.23	1
1427	GAATTA	24	6.8	1
1428	TTATTA	24	6.61	1
1429	GATTTG	24	3.37	1
1430	TACCTC	8	-1.36	1
1431	CAGGTC	0	-8.19	1
1432	GTCCTC	0	-10.12	1
1433	CTCTTT	8	-1.39	1
1434	TTTATA	24	4.31	1
1435	TATAAG	24	3.4	1
1436	CTGGTG	0	-6.83	1
1437	GTGTCA	0	-2.54	1
1438	CAGCTA	24	5.71	1
1439	CTAAAG	24	4.74	1
1440	AAGGGG	0	-10.9	1
1441	GGGATC	0	-5.98	1
1442	ATCAGC	0	-5.34	1
1443	ATCTCA	24	2.61	1
1444	TCACTC	0	-6.96	1
1445	CATTCC	24	3.43	1
1446	CCATTA	24	6.57	1
1447	AAAACA	24	9.13	1
1448	AATTTA	24	3.77	1
1449	TTTAGA	22	2.1	1
1450	AGTTAC	0	-13.33	1
1451	ATGAGG	24	3.25	1
1452	GATTCA	24	7.54	1
1453	CAAATG	24	3.96	1
1454	AATGGC	0	-9.85	1
1455	GCAGCT	20	1.14	1
1456	GCTTTA	24	7.33	1
1457	CACGTG	12	0.81	1
1458	GTGCTG	0	-7.35	1
1459	CTGCTT	0	-4.81	1
1460	AAATGC	24	5.15	1
1461	TGCGGA	7	-1.88	1
1462	TCTTTC	0	-2.5	1
1463	CAAATT	0	-4.3	1
1464	AACCTA	0	-4.98	1
1465	CTACCA	13	-0.01	1
1466	CCAGCA	16	1.66	1
1467	ATATGG	20	1.07	1
1468	ATTTAT	24	3.62	1
1469	TATACC	0	-3.24	1
1470	ACCAGG	24	4.65	1
1471	ATACAA	24	5.48	1
1472	CAATCT	20	1.37	1
1473	CAGGCA	12	-0.7	1
1474	CCACTA	0	-5.8	1
1475	CTAACT	24	3.65	1
1476	ACTAGG	24	4.26	1
1477	AGGTCA	15	0.88	1
1478	ATATCA	24	4.81	1
1479	CTTAAG	24	6.51	1
1480	CATGGT	0	-4.94	1
1481	GGTTTC	15	0.27	1
1482	ATGCAG	12	1.12	1
1483	CAAGTA	24	5.4	1
1484	TCTGTC	0	-5.74	1
1485	TACAAA	24	3.51	1
1486	ATTCAA	24	7.92	1
1487	CCATAT	24	13.92	1
1488	TATAGT	24	4.44	1
1489	AGTTGG	12	-0.87	1
1490	TGGGAT	24	2.16	1
1491	ACAATT	23	3.07	1
1492	CAATCA	23	3.17	1
1493	CCTTGC	0	-2.44	1
1494	TGCTTA	24	3.37	1
1495	AAGACA	24	7.24	1
1496	ACATTG	23	2.72	1
1497	AAGCTA	0	-2.62	1
1498	CTACTT	24	14.43	1
1499	TTTTAT	21	0.92	1
1500	TTGACT	24	3.11	1
1501	GCACAG	16	-0.08	1
1502	GATACC	24	4.57	1
1503	ACCGAA	0	-3.46	1
1504	TCTTAT	23	1.82	1
1505	TATCTC	0	-4.2	1
1506	CTCCCT	21	1.67	1
1507	AACTGC	18	1.35	1
1508	CTCTCC	18	1.38	1
1509	TCCTTC	0	-4.44	1
1510	TTCCCT	0	-6.03	1
1511	CCTACA	24	10.8	1
1512	TGGAAG	0	-5.62	1
1513	AAGACT	24	9.6	1
1514	ACTAAC	2	-1.74	1
1515	AACACC	0	-6.11	1
1516	ACCTTC	0	-5.52	1
1517	TTCATT	24	10.86	1
1518	CATGTC	24	3.23	1
1519	GTCAAG	0	-5.52	1
1520	GAGATC	0	-6.32	1
1521	ATCGGG	0	-2.92	1
1522	CAATCG	16	1.08	1
1523	TCGAAA	24	6.33	1
1524	TTAGAC	14	0.34	1
1525	GACCAC	0	-8.01	1
1526	AAAGGA	24	9	1
1527	TTGGTT	24	3.15	1
1528	GTTACA	24	5.93	1
1529	ACATTT	23	2.35	1
1530	CAATTC	0	-11.45	1
1531	TATAGA	24	7.01	1
1532	AACCCA	0	-2.74	1
1533	TGCAAT	23	2.82	1
1534	AAACGT	24	9.14	1
1535	CGTGCC	0	-5.14	1
1536	GCCAAG	22	1.81	1
1537	ATCTCT	6	-1.56	1
1538	TCATTT	24	6.62	1
1539	TTTAAA	24	8.11	1
1540	AAAAGC	0	-3.25	1
1541	TCAAGA	24	4.84	1
1542	TTCCCA	0	-2.93	1
1543	GTATTG	21	0.65	1
1544	AACACG	0	-7.2	1
1545	ACGAAA	24	3.38	1
1546	AAATCC	15	0.66	1
1547	AAAAGA	24	4.27	1
1548	AGAGAC	20	1.71	1
1549	CACGCC	0	-3.85	1
1550	GCCACC	0	-4.24	1
1551	TTTCAC	12	-0.17	1
1552	AAGATA	24	3.95	1
1553	ATAGTT	24	9.84	1
1554	GTTAGG	24	4.68	1
1555	AGGTTA	23	2.45	1
1556	TTACTA	24	6.9	1
1557	CCAGCC	2	-2.23	1
1558	CCCACT	0	-2.91	1
1559	ACAAGA	24	5.82	1
1560	CCTCAT	24	4.18	1
1561	CATCTC	0	-8.31	1
1562	CGGAAG	24	8	1
1563	TCTGCG	24	5.51	1
1564	GCGCCA	0	-5.11	1
1565	AGGAAT	24	3.26	1
1566	TTACTT	24	5.21	1
1567	CTTCAC	21	1.84	1
1568	CACTGG	1	-2.68	1
1569	TGGACT	24	2.93	1
1570	AGAACT	24	5.46	1
1571	ACTATA	24	6	1
1572	ATACAT	24	5.2	1
1573	GATTGT	0	-8.5	1
1574	TGTTTG	24	4.55	1
1575	TTGGAT	21	1.42	1
1576	GATAGA	24	6.39	1
1577	TTCGAC	0	-6.76	1
1578	GACGAT	24	6.1	1
1579	CACGCA	0	-8.74	1
1580	CCCACA	9	-1.1	1
1581	ACAGTT	24	7.81	1
1582	TGTCCT	0	-3.35	1
1583	GCAAGA	24	5.49	1
1584	AGTCCA	24	7.15	1
1585	GATTCC	23	2.29	1
1586	GCAAAA	24	16.57	1
1587	CACTGT	0	-5.33	1
1588	TGTGCA	24	2.94	1
1589	GCACGA	24	3.09	1
1590	CGACCA	24	3.02	1
1591	CCATAC	14	0.98	1
1592	TACACT	8	-0.91	1
1593	ACTGCT	8	-0.74	1
1594	GCTCCA	3	-1.91	1
1595	AAACGA	24	4.33	1
1596	CGACGA	16	0.44	1
1597	AGTGCC	8	-0.77	1
1598	GCCGCC	0	-6.29	1
1599	GCCTGG	4	-1.63	1
1600	TGGAAA	15	0.44	1
1601	AAATTT	24	4.3	1
1602	CCTCGG	24	6.13	1
1603	ATGGTT	23	2.38	1
1604	TCAGCG	23	2.6	1
1605	GCGGGC	0	-8.61	1
1606	GGCTTA	10	-0.34	1
1607	TTATAT	23	2.68	1
1608	GTCACC	0	-6.71	1
1609	ACCCCA	16	0.77	1
1610	CCAGCG	0	-6.64	1
1611	GCGTAT	19	0.84	1
1612	GGAATC	24	3.92	1
1613	GTGCGG	0	-3.98	1
1614	CGGTCC	11	-0.14	1
1615	ATTGAA	24	4.44	1
1616	AAGCGT	0	-4.47	1
1617	CGTCCG	0	-11.62	1
1618	CCGCTC	0	-6.33	1
1619	CTCATT	24	6.06	1
1620	ATTAGT	24	8.21	1
1621	GACAAT	0	-11.54	1
1622	GAATGA	24	13.89	1
1623	GCTGCG	22	1.77	1
1624	GCGGTT	24	10.77	1
1625	GTTGTG	24	10.83	1
1626	GTGGCA	0	-6.66	1
1627	GCAATG	24	6.65	1
1628	CTGATG	0	-4.84	1
1629	ATGCTC	4	-1.95	1
1630	CTCGGA	5	-1.52	1
1631	GGAGTC	16	0.61	1
1632	GTCGGG	1	-2.96	1
1633	GGGCTG	0	-6.83	1
1634	CTGATC	10	0.75	1
1635	ATCGAA	0	-24.97	1
1636	CTGTGG	0	-3.52	1
1637	TGGGTG	8	-0.08	1
1638	GTGTGG	0	-6.32	1
1639	TGGTGT	3	-1.52	1
1640	TGTTAT	0	-4.22	1
1641	TCCACG	0	-3.86	1
1642	ACGACA	1	-2.5	1
1643	GCCTCA	5	-1.46	1
1644	CTGCTC	0	-6.51	1
1645	CGAAAA	24	6.49	1
1646	TGCTGC	0	-6.15	1
1647	TGCCTA	0	-2.78	1
1648	CTTCTC	0	-3.01	1
1649	CTCCAC	0	-3.68	1
1650	CACCCT	2	-2.03	1
1651	CCTTTC	24	5.21	1
1652	TTCGTC	0	-7.02	1
1653	GTCTTT	8	-0.24	1
1654	GGTCAG	17	0.91	1
1655	CAGTAC	0	-4.63	1
1656	TGGTTT	0	-7.41	1
1657	GTCACG	0	-5.54	1
1658	GTTCCA	24	9.97	1
1659	CCAGAT	24	7.14	1
1660	TCAGTT	24	5.8	1
1661	GTTTTG	24	2.83	1
1662	AAAAAG	24	5.42	1
1663	ACTCAT	24	4.08	1
1664	TCTATT	24	3.94	1
1665	ATTGTT	1	-1.53	1
1666	GTTCTG	24	3.2	1
1667	ACCGCC	1	-1.82	1
1668	GATTTT	24	3.4	1
1669	TATGCC	8	-0.64	1
1670	GCCTTC	0	-4.91	1
1671	AGGATA	23	2.41	1
1672	ATATTG	19	0.94	1
1673	TTGTGT	24	4.44	1
1674	AGAATA	24	8.44	1
1675	TATTTG	22	2.53	1
1676	AGTCCG	0	-4.07	1
1677	CCGGTT	1	-2.36	1
1678	GAGAGT	13	-0.59	1
1679	TACATT	1	-1.49	1
1680	GCAGTT	24	3.96	1
1681	CTCACC	2	-1.56	1
1682	TGCCAG	0	-5.78	1
1683	GGCTCT	0	-3.95	1
1684	CTTAGT	24	4.48	1
1685	GACTTT	15	1.2	1
1686	TTTGAT	24	2.67	1
1687	GGTCGA	24	4.66	1
1688	AAGGCA	24	6.6	1
1689	GCATAC	24	2.33	1
1690	CTTGCT	24	4.97	1
1691	GCTGGC	0	-14.39	1
1692	GGCTCC	0	-6.84	1
1693	ATTGTA	13	0.06	1
1694	GTATCT	8	-0.95	1
1695	ACTGTT	24	5.24	1
1696	CACACA	0	-6.68	1
1697	GCATTG	19	1.48	1
1698	CGAATT	22	1.72	1
1699	GTCTAT	0	-13.21	1
1700	CACCCC	1	-2.41	1
1701	GCTGTC	1	-2.4	1
1702	AGGACT	24	4.28	1
1703	CTGCCT	0	-6.1	1
1704	CCTGCC	0	-3.65	1
1705	TGGCAT	24	4.62	1
1706	CATCGA	24	9.35	1
1707	GATTGG	24	4.45	1
1708	TGGACC	16	0.81	1
1709	ACCATC	0	-8.41	1
1710	CTGCAT	0	-6.53	1
1711	TCTTAC	21	1.74	1
1712	TACATG	0	-5.32	1
1713	CACCTT	0	-9.51	1
1714	CTTCAT	24	2.64	1
1715	CATGCT	24	9.02	1
1716	GGCCTA	24	3.91	1
1717	CTACAG	21	2.45	1
1718	ATGTGC	0	-5.67	1
1719	TGCACA	0	-5.37	1
1720	ACAGGC	0	-14.46	1
1721	GGCTAC	0	-13.6	1
1722	GGCTTT	24	5.99	1
1723	GAATTG	24	4.49	1
1724	TTGGAG	24	2.65	1
1725	GAGGTG	0	-7.98	1
1726	CCAGAC	0	-5.21	1
1727	TATGAC	0	-5.71	1
1728	GTGTTT	12	0.08	1
1729	TTTGTG	0	-6.34	1
1730	GTGAAT	24	8.35	1
1731	CTGGCA	0	-2.29	1
1732	ATCGCT	0	-5.33	1
1733	GCCATG	10	0.33	1
1734	ATGACG	0	-9.71	1
1735	ACGATG	0	-5.07	1
1736	ATGGGC	22	1.98	1
1737	GGCAAA	21	1.25	1
1738	ATTGGT	0	-3.68	1
1739	CAACTA	24	7.62	1
1740	GACCCA	0	-10.44	1
1741	GTTATA	24	7.47	1
1742	ATTGCC	0	-5.88	1
1743	GCCCTA	0	-3.98	1
1744	ACTCAC	0	-2.76	1
1745	GCACCA	22	2.49	1
1746	GTGTCT	0	-4.54	1
1747	GGGGGA	0	-5.79	1
1748	GTCATC	1	-2.93	1
1749	ATCCTC	1	-2.47	1
1750	CTCAAT	21	2.41	1
1751	GTTGAG	24	3.16	1
1752	GCACTG	19	1.23	1
1753	CGATTT	22	1.84	1
1754	CCACCC	0	-3.17	1
1755	CCCGCA	24	4.07	1
1756	AACTTC	0	-7.54	1
1757	CTGTAT	0	-3.32	1
1758	TATCAT	21	1.78	1
1759	CTAGCA	19	1.21	1
1760	GCAGCA	24	3.4	1
1761	GTCTGA	24	5.68	1
1762	ATGGGG	11	0.03	1
1763	GCTCAT	24	6.04	1
1764	GGATTA	24	4.73	1
1765	TTAGTG	0	-3.45	1
1766	TTTGCT	0	-4.88	1
1767	TTTGAA	24	4.5	1
1768	ACCTTG	0	-5.59	1
1769	GGAAAG	24	5.24	1
1770	CCACTG	3	-1.53	1
1771	CTGTGT	21	1.57	1
1772	TGTAAA	24	4.3	1
1773	GTCGGT	24	8.67	1
1774	GGTGGG	0	-3.32	1
1775	GGGCCA	0	-4.09	1
1776	TCCAAG	13	0.23	1
1777	AAGTCG	0	-7.64	1
1778	TCGCTC	0	-4.74	1
1779	CTCGTA	0	-8.16	1
1780	TTGGTG	24	2.46	1
1781	GCGTTT	17	0.56	1
1782	TTTGAC	0	-15.47	1
1783	AAGGCG	24	4.18	1
1784	GCGTTC	24	3.59	1
1785	TTCTTT	0	-14.98	1
1786	GACTTG	24	3.79	1
1787	TTGTGG	24	2.85	1
1788	GAGGGG	0	-5.63	1
1789	GGGCAC	0	-6.6	1
1790	TCCGTC	0	-4.94	1
1791	GTCAGA	24	5.78	1
1792	GACACT	0	-4.09	1
1793	CTGGCC	3	-1.83	1
1794	GCCCAG	0	-6.81	1
1795	TTCTAC	8	-0.6	1
1796	ATCCAC	0	-5.93	1
1797	CACTTT	14	0.57	1
1798	GCCATC	1	-2.25	1
1799	ATCTAC	8	-0.37	1
1800	TACTGC	0	-6.55	1
1801	TGCAGA	19	0.75	1
1802	AGAGGC	24	4.26	1
1803	AAACAA	24	5.27	1
1804	AGGATT	0	-5.56	1
1805	ATTTCT	23	2.44	1
1806	AAAACC	24	5.15	1
1807	GGGGCA	3	-1.61	1
1808	GCGCTG	0	-3.31	1
1809	CTGAGC	0	-6.47	1
1810	CAGACT	23	2.51	1
1811	ACTACG	0	-2.96	1
1812	ACGGAG	0	-6.69	1
1813	TTTCTG	24	2.68	1
1814	TTCTAT	24	4.13	1
1815	GCCCTC	8	-1.46	1
1816	CTCCCC	0	-4.56	1
1817	TTCGTG	0	-6.62	1
1818	GTGCCC	0	-3.06	1
1819	AATCCG	24	8.62	1
1820	CCGATG	0	-13.62	1
1821	ATGGTC	0	-8.25	1
1822	CCCTCA	0	-3.58	1
1823	ACTCCA	24	4.61	1
1824	AAGTTT	24	3.35	1
1825	TTAGCT	23	2.29	1
1826	TTAACT	24	8.75	1
1827	ACTTTT	23	2.61	1
1828	ACACCA	24	20.34	1
1829	TTAACC	24	2.58	1
1830	GGACCT	24	6.36	1
1831	CGGGCC	0	-5.02	1
1832	ATGACC	24	1.8	1
1833	CGGTAC	0	-5.22	1
1834	ATCCAA	5	-2.02	1
1835	CAAGCC	24	4.68	1
1836	GCCGAC	0	-8.78	1
1837	TACCAC	0	-7.1	1
1838	CACAAC	0	-6.27	1
1839	CTCATC	0	-7.22	1
1840	ATCGGT	0	-5.94	1
1841	GGTGTC	0	-9.69	1
1842	ACAGCT	6	-1.23	1
1843	GTGGAC	0	-5.11	1
1844	AGCGGC	0	-4.74	1
1845	AAGATG	8	0.26	1
1846	ATGATC	23	1.5	1
1847	ACCCCC	0	-5.59	1
1848	CCCGAG	0	-5.63	1
1849	AGTGTC	0	-1.92	1
1850	GTCTGT	0	-2.29	1
1851	TGTGTC	0	-6.18	1
1852	ATGCGG	0	-14.16	1
1853	GCACAC	0	-5.02	1
1854	AGCGTG	0	-7.93	1
1855	GACTTC	0	-5.19	1
1856	TTCACG	0	-3.92	1
1857	ACGAGG	0	-6.16	1
1858	GGGACG	0	-4.95	1
1859	ACGGCC	0	-5.74	1
1860	TCAACC	0	-3.77	1
1861	ATGTTG	24	12.17	1
1862	TTGCGA	1	-2.38	1
1863	CGAGCC	0	-5.22	1
1864	GCCTCC	0	-5.8	1
1865	TTGGCA	24	5.3	1
1866	AAGGAT	24	3.48	1
1867	GTCCCG	0	-3.98	1
1868	CCGCTA	0	-4.36	1
1869	CTACTG	8	0.05	1
1870	CCCTCC	0	-3.82	1
1871	TTGATC	22	2.02	1
1872	ATCTGG	0	-6.57	1
1873	TGGGGG	0	-6.2	1
1874	GGGAGT	0	-2.26	1
1875	GACCGC	0	-4.31	1
1876	CGCTTG	24	11.5	1
1877	TTCTTG	10	0.53	1
1878	TTGCAG	24	4.69	1
1879	CAGGCT	0	-3.84	1
1880	GCTCTG	2	-2.28	1
1881	CGCTGG	0	-4.93	1
1882	TGGCGC	0	-9.85	1
1883	TTGACC	11	-0.55	1
1884	ACCACA	0	-4.86	1
1885	ACATCC	11	-0.78	1
1886	CATCCG	4	-2.36	1
1887	CCGGGG	0	-7.06	1
1888	GTCCTG	0	-5.46	1
1889	AATGAC	16	1.44	1
1890	CTCTTG	0	-7.17	1
1891	GATTGC	24	2.8	1
1892	TGCCAC	8	-0.56	1
1893	CATAAC	6	-1.2	1
1894	AGGAGT	7	-0.95	1
1895	CACTCC	0	-4.98	1
1896	AGCGAG	0	-4.33	1
1897	GCTGTG	1	-2.47	1
1898	ATGGCC	0	-9.27	1
1899	AATGCC	0	-7.93	1
1900	GCGTCA	24	3.8	1
1901	TCACTG	0	-2.87	1
1902	GGTCGC	0	-3.28	1
1903	GAGGGA	0	-8.07	1
1904	GGAAGG	0	-2.71	1
1905	ACTCGT	0	-2.9	1
1906	CTCGGG	0	-4	1
1907	GGGGCC	0	-4.75	1
1908	GCCTTG	8	-0.01	1
1909	TTCAGC	0	-5.13	1
1910	CGGCCA	0	-3.55	1
1911	ACAGCG	20	1.52	1
1912	GCGATG	19	0.87	1
1913	ATGATT	24	2.48	1
1914	ATTCGA	24	2.51	1
1915	GATGGC	0	-8.6	1
1916	GGCCTC	1	-2.94	1
1917	TTCTGG	0	-3.5	1
1918	TGGCTG	0	-3.85	1
1919	ATCGAC	0	-12.86	1
1920	GACCTA	0	-6.92	1
1921	TCTGAC	0	-10.08	1
1922	TACTCC	0	-9.35	1
1923	TCCGTG	0	-4.36	1
1924	GCTTTG	19	1.49	1
1925	TTGCTC	24	3.57	1
1926	CTCATG	0	-4.19	1
1927	CTCTGC	0	-4	1
1928	TGCCTC	5	-1.68	1
1929	CGCAGT	4	-1.81	1
1930	ATGTGT	0	-5.39	1
1931	TGTGCT	11	-0.61	1
1932	GCTAAG	24	11.75	1
1933	GCAGGG	9	-1.06	1
1934	CTTTCG	0	-7.14	1
1935	GATCTC	24	12.88	1
1936	GGACAC	8	-1.4	1
1937	CACGAA	0	-7.72	1
1938	CAGCCG	0	-2.39	1
1939	CCGTAT	24	8.53	1
1940	TATGTG	0	-9.06	1
1941	GGAGCC	10	-0.39	1
1942	TACAGC	0	-8.32	1
1943	ATCCCG	2	-2.17	1
1944	CCGTCC	0	-5.56	1
1945	ATGGGA	20	1.46	1
1946	CTGCGA	0	-8.36	1
1947	CGATGC	0	-8.24	1
1948	TGCTTC	4	-1.59	1
1949	TTCATC	0	-2.96	1
1950	GGCAAC	0	-7.95	1
1951	AACGCT	0	-6.62	1
1952	ATAGAG	19	1.43	1
1953	TTTATC	24	3.16	1
1954	ATCATC	0	-7.67	1
1955	GGTGTT	21	1.31	1
1956	GAATCC	0	-6.53	1
1957	TCCGAC	0	-10.26	1
1958	GACATC	0	-6.4	1
1959	GCTGAC	0	-5.96	1
1960	CAGCCC	0	-3.38	1
1961	CCCCAG	6	-0.81	1
1962	CTCTCA	0	-6.61	1
1963	CTAACC	0	-3.88	1
1964	AACACT	22	2.01	1
1965	ACTGGG	16	-0.1	1
1966	GGGAAG	24	3.17	1
1967	GCACGG	12	1.1	1
1968	GGGCCG	0	-13.46	1
1969	CCGGCC	0	-4.78	1
1970	GCCAGT	0	-5.31	1
1971	GTGCAG	8	-1.29	1
1972	AGTGGG	11	-0.83	1
1973	CCCCTT	0	-2.7	1
1974	CCAGTC	16	0.72	1
1975	ACCCCT	24	3.97	1
1976	CACAGG	24	1.62	1
1977	ACAGGG	0	-5.84	1
1978	GGGTGC	0	-7.65	1
1979	TGCCCA	24	2.31	1
1980	GTGTAA	0	-3.3	1
1981	GTGAAG	24	3.07	1
1982	TCTCGA	24	5.34	1
1983	CGAGCG	0	-3.05	1
1984	GCGAAG	24	9.42	1
1985	CGCTAT	0	-6.51	1
1986	GGAGAG	1	-2.07	1
1987	TTTGCG	0	-8.47	1
1988	GCGACG	0	-18.72	1
1989	ACGGTC	24	9.72	1
1990	AAGGCC	24	2.61	1
1991	AACCAA	24	3.98	1
1992	GTCGCC	0	-5.62	1
1993	ATTAAG	24	5.57	1
1994	AAAATC	24	4.98	1
1995	ATAAAT	24	4.66	1
1996	GCCTTA	24	4.96	1
1997	GAGATA	23	2.23	1
1998	TTACAG	24	3.86	1
[truncated: 1,925 more rows]

## Sheet: TS14_vs_TS22
	Codon Pair	Stat	Effect Size	p-value
0	ATGTCT	24	10.99	1
1	TCTCCA	23	2.18	1
2	CCACTT	8	-0.87	1
3	CTTATA	19	1.05	1
4	ATAAGA	24	5.46	1
5	AGAAGC	21	1.89	1
6	AGCATT	24	3.8	1
7	ATTGTC	24	3.2	1
8	GTCGAT	3	-1.81	1
9	GATATC	24	3.31	1
10	ATCACT	8	0.2	1
11	ACTGAA	24	5.32	1
12	GAAGTT	24	3.48	1
13	GTTTTC	0	-5.08	1
14	TTCAAT	0	-2.78	1
15	AATCAA	24	5.67	1
16	CAATAT	24	3.56	1
17	TATGCA	24	1.84	1
18	GCATCA	22	1.78	1
19	TCACAA	24	5.03	1
20	CAAAGT	24	4.57	1
21	AGTTGT	24	7.52	1
22	TGTGAT	22	1.64	1
23	GATGGA	22	1.98	1
24	GGAGCA	22	2.05	1
25	TCACTT	24	4.8	1
26	CTTAGC	0	-3.4	1
27	AGCAAG	8	-0.61	1
28	AAGAAA	24	8.07	1
29	AAAGAC	24	5.64	1
30	GACCTG	0	-7.85	1
31	CTGAAA	24	5.69	1
32	AAAAAC	24	4.85	1
33	AACCTC	0	-8.5	1
34	CTCCTT	24	4.14	1
35	CTTGAG	20	2.01	1
36	GAGAGA	24	3.69	1
37	AGAGAA	24	4.01	1
38	GAACTT	24	6.3	1
39	CTTGGA	24	3.92	1
40	GGAGAT	14	0.21	1
41	GATGTC	0	-8.26	1
42	GTCCTT	0	-13.27	1
43	CTTCAG	24	3.72	1
44	CAGAGA	24	2.84	1
45	AGACCA	24	8.18	1
46	CCACAT	23	2.69	1
47	CATGAC	0	-6.7	1
48	GACCCT	6	-1.27	1
49	CCTGAG	21	1.74	1
50	GAGACG	8	-1.01	1
51	ACGATA	0	-5.91	1
52	ATAGAC	0	-5.98	1
53	CTGACC	0	-7.98	1
54	ACCCTA	0	-3.41	1
55	CTAGAA	18	0.6	1
56	CTTCTG	0	-9.39	1
57	CTGGAT	0	-3.22	1
58	GATCGC	24	2.81	1
59	CGCGAC	24	3.43	1
60	GACTGC	0	-9.19	1
61	TGCAAC	0	-4.01	1
62	AACGGG	0	-11.88	1
63	GGGCGT	24	2.56	1
64	CGTGTT	24	8.43	1
65	GTTGAT	24	3.03	1
66	GATTTC	0	-4.8	1
67	TTCAAC	0	-7.92	1
68	AACGAA	8	-0.97	1
69	GAATTC	0	-5.29	1
70	TTCCTC	8	-0.43	1
71	CTCCTG	0	-6.59	1
72	CTGTTC	0	-3.31	1
73	TTCCTT	24	4.17	1
74	CTTTTC	24	6.93	1
75	TTCAAG	0	-9.71	1
76	AAGATT	24	2.69	1
77	ATTGCT	24	6.12	1
78	GCTCAA	24	7.41	1
79	CAAGCT	24	3.73	1
80	GCTTGC	0	-7.81	1
81	TGCTAT	18	1.39	1
82	TATTAT	24	2.12	1
83	TATGCT	0	-4.4	1
84	GCTCTC	0	-2.83	1
85	CTCGAT	0	-10.6	1
86	GATCAG	22	2.16	1
87	CAGGCC	0	-3.6	1
88	GCCGCA	0	-6.58	1
89	GCAGAG	7	-1.28	1
90	GAGCTA	24	4.86	1
91	CTAGGC	24	2.98	1
92	GGCGAG	0	-5.38	1
93	GAGAAG	1	-2.56	1
94	AAGAGA	24	8.72	1
95	AGAGCC	5	-1.35	1
96	GCCCTG	0	-5.65	1
97	CTGCCC	0	-4.65	1
98	CCCAAT	12	0.24	1
99	AATGAA	24	5.34	1
100	GAAAAG	24	5.12	1
101	AAGAGG	23	2.1	1
102	AGGAAC	10	-0.81	1
103	AACCTG	0	-6.79	1
104	CTGTCA	0	-5.39	1
105	CAAGAT	24	7.88	1
106	CGCAGG	24	2.84	1
107	AGGCAA	16	0.72	1
108	CAAGAA	24	3.45	1
109	GAAGAC	24	4.03	1
110	GACCAA	24	3.78	1
111	CAAAGG	24	4.05	1
112	AGGAGA	24	4.66	1
113	AGATTC	24	2.3	1
114	TTCGAG	0	-6.34	1
115	GAGCCC	0	-8.85	1
116	CCCCGA	0	-7.6	1
117	CGAAGC	0	-5.31	1
118	AGCAGA	20	1.55	1
119	AGACAA	23	2.4	1
120	CAACTG	4	-1.88	1
121	CTGGAC	0	-9.2	1
122	GACGAA	22	2.61	1
123	GAAGAA	24	4.6	1
124	GAACCT	24	4	1
125	CCTGGG	0	-4.37	1
126	GGGCGC	0	-3.83	1
127	CGCCGA	2	-1.69	1
128	AGCTGG	15	1.14	1
129	TGGCAG	0	-1.96	1
130	CAGAAG	0	-3.04	1
131	AGACGT	21	1.61	1
132	CGTGAG	0	-10.55	1
133	GAGCAG	0	-8.28	1
134	CAGGAG	0	-10.82	1
135	GAGGAG	0	-12.51	1
136	GAGCGC	0	-7.63	1
137	CGCGCT	0	-3.23	1
138	GCTGAG	0	-12.75	1
139	CAGCGG	0	-6.07	1
140	CGGCTG	0	-8.04	1
141	CTGGAG	0	-9.56	1
142	CAGCGC	4	-1.6	1
143	CGCTAC	6	-1.34	1
144	TACAGG	7	-1.37	1
145	AGGCAG	11	1.04	1
146	CAGCAC	9	-0.26	1
147	CACCGC	0	-4.36	1
148	CGCGAT	0	-8.15	1
149	GATGAA	24	8.13	1
150	GAAGAG	22	2.38	1
151	AGACTG	24	3.05	1
152	CTGCAA	24	3.57	1
153	AGGCGA	24	3.86	1
154	CGAGAA	24	4.29	1
155	GAACTG	8	-1.16	1
156	GAGGAA	23	2.51	1
157	GAACGC	0	-7.17	1
158	CGCCTT	24	3.79	1
159	CTTGCA	24	4.34	1
160	GAGAAA	24	3.73	1
161	AAAGAG	22	1.63	1
162	GAGCCG	0	-6.48	1
163	CCGCTT	6	-1.1	1
164	CTTGGC	0	-3.49	1
165	GGCTGG	0	-8.12	1
166	TGGAGT	24	5.68	1
167	AGTAAG	24	4.14	1
168	AAGGGT	24	10.16	1
169	GGTCGT	21	1.55	1
170	CGTGAC	0	-14.26	1
171	GACGCG	0	-6.59	1
172	GCGGAG	0	-8.47	1
173	GAGTTT	24	2.98	1
174	TTTTCT	24	5.62	1
175	TCTGAG	0	-3.43	1
176	GAGGTA	0	-2.36	1
177	GTAGAG	24	13.08	1
178	GAACAG	12	-0.44	1
179	CAGCAA	23	2.33	1
180	CAAGAG	19	1.72	1
181	GAGAGG	0	-1.54	1
182	CAGGAA	22	2	1
183	GAACTC	16	0.33	1
184	CTCAAG	0	-3.11	1
185	AAGGGC	21	1.55	1
186	GGCAAG	3	-1.64	1
187	GGCCAA	6	-0.83	1
188	CAAACA	24	6.74	1
189	ACAGAA	24	2.4	1
190	AGAAGG	24	3.49	1
191	AGGCTG	11	0.7	1
192	CTGCAG	0	-6.99	1
193	AAGCGC	24	5.22	1
194	CTACGC	21	1.79	1
195	CGCGAA	0	-3.57	1
196	GAACCC	0	-7.06	1
197	CCCCTG	0	-5.01	1
198	CTGCTA	0	-3.72	1
199	CTAAGG	0	-4.02	1
200	AGGCGC	12	-0.14	1
201	GATCTG	4	-1.39	1
202	GAGTTG	24	4.19	1
203	TTGAGG	24	7.34	1
204	GAACAA	22	1.7	1
205	CGCGAG	0	-8.74	1
206	CAGAGG	11	-0.39	1
207	GAGCTG	0	-8.19	1
208	CTGAGG	0	-8.35	1
209	CTGAAT	7	-0.87	1
210	AATCGA	24	4.66	1
211	CGAAGG	20	1.35	1
212	GAGCAA	24	4.82	1
213	AGGCGT	8	-0.49	1
214	CTAAGA	24	4.42	1
215	AGACGC	24	3.1	1
216	CTGGCT	0	-4.18	1
217	GAGGAC	1	-2.6	1
218	GACGAG	0	-15.12	1
219	CTGACG	9	-0.36	1
220	ACGCGG	0	-7.88	1
221	CGGATC	0	-7.06	1
222	ATCCGG	8	-1.06	1
223	CGGGAA	0	-3.57	1
224	CCCGAC	12	-0.5	1
225	GAGAGC	0	-4.28	1
226	ATTACC	22	1.92	1
227	ACCCAG	0	-4.62	1
228	AGGTGG	18	0.71	1
229	CAGTGG	24	5.78	1
230	CAGCTC	0	-3.46	1
231	CTCGAA	8	-0.62	1
232	GAAAAC	20	1.55	1
233	AACGAG	0	-8.04	1
234	GAGGCA	0	-8.38	1
235	GCAGAC	24	5.63	1
236	GACGCC	0	-7.01	1
237	GCCCGT	24	3.54	1
238	CGTCAG	6	-1.04	1
239	CAGAAC	16	-0.25	1
240	AACAAG	24	8.16	1
241	AAGGTC	16	0.46	1
242	GTCTAC	8	-0.43	1
243	TACTCT	24	2.29	1
244	TCTAGG	24	10.1	1
245	AGGCCT	22	2.18	1
246	CCTAGC	16	1.11	1
247	AGCAGG	23	1.72	1
248	AGGCTT	24	3.44	1
249	CTTCGC	0	-3.18	1
250	CGCCAG	0	-3.62	1
251	CTGGGG	0	-5.92	1
252	GGGGAG	0	-9.93	1
253	GAGCGT	0	-9.49	1
254	CTCCGG	0	-6.13	1
255	CGGGAG	0	-8.42	1
256	CGCCGC	24	1.94	1
257	GACCTC	0	-7.58	1
258	CTCCAA	24	3.06	1
259	CAACAG	24	5.14	1
260	CGTCCC	24	4.88	1
261	CCCGCT	0	-4.9	1
262	GAGGCG	0	-4.58	1
263	GCGCGC	0	-8.41	1
264	CGCAAC	0	-5.01	1
265	AACCAG	0	-7.98	1
266	TGGGAG	5	-1.51	1
267	AGGCCG	0	-7.46	1
268	CCGCAG	0	-3.71	1
269	CGGGCG	0	-6.96	1
270	CGCCTG	3	-1.55	1
271	CGGTTC	22	1.82	1
272	TTCCGC	1	-2.2	1
273	GACAGG	8	-1.34	1
274	AGGGAG	0	-5.93	1
275	CGCTTC	0	-6.26	1
276	TTCCGG	1	-2.61	1
277	AAGCTG	0	-3.58	1
278	CAACGA	6	-1.02	1
279	CGAGCA	0	-3.26	1
280	GAGCTC	0	-7.05	1
281	CTCCAG	0	-3.86	1
282	CAGGAC	0	-5.64	1
283	GACAGC	0	-9.82	1
284	AGCCTC	0	-3.69	1
285	CTCCTA	0	-4.95	1
286	CTAGAT	10	0.52	1
287	CGACTC	0	-4.76	1
288	CGAGAG	0	-8.16	1
289	GAGCCA	0	-8.29	1
290	CCAAAC	24	4.28	1
291	AACAGG	0	-9.35	1
292	AGGAGC	0	-5.6	1
293	AGCCGG	0	-7.51	1
294	CGGCAA	0	-2.43	1
295	AGGGAA	24	3.36	1
296	GAAAGC	21	1.67	1
297	AGCCAG	0	-6.76	1
298	CGCACA	0	-10.26	1
299	ACACTG	24	6.04	1
300	CTGTAC	4	-1.53	1
301	TACGCC	0	-8.02	1
302	GCCAAA	24	5.57	1
303	AAACCC	14	0.26	1
304	CCCAGC	1	-2.11	1
305	CAGCGT	12	-0.05	1
306	CGTAGG	24	6.91	1
307	GAACGG	14	0.74	1
308	CTGTTG	17	0.5	1
309	TTGCAA	13	-0.11	1
310	CAGCAG	1	-1.83	1
311	AGGAAA	24	7.24	1
312	AAACAC	24	4.06	1
313	GAGGAT	24	10.2	1
314	AAGCGG	0	-3.32	1
315	CAAGAC	10	0.23	1
316	CAGCGA	16	0.87	1
317	GAAAGG	24	3.38	1
318	AGGAGG	24	4.66	1
319	CAGTAT	24	4.38	1
320	TATCAG	14	0.31	1
321	GAGCGG	0	-9.88	1
322	GAAAGA	24	4.84	1
323	CTGCGG	0	-6	1
324	CGGGAT	0	-12.05	1
325	GAAGAT	24	9.64	1
326	AGGGAT	0	-2.74	1
327	AAATGG	24	3.81	1
328	TGGCAA	24	4.04	1
329	CAACCA	24	6.74	1
330	CCAAGG	24	2.02	1
331	AAAGAA	24	5.28	1
332	GAAAAT	24	7.51	1
333	GTTCGT	15	0.22	1
334	CGTAGT	13	-0.37	1
335	AGTAAC	24	6.49	1
336	AGGCTC	24	4.73	1
337	CTCTTC	0	-6	1
338	TTCACC	0	-5.17	1
339	ACCAAA	24	3.53	1
340	AAACGC	0	-5.09	1
341	CGCAGA	24	4.14	1
342	AGAGGG	24	2.15	1
343	GGGGAT	0	-4.8	1
344	GATGAG	24	5.95	1
345	CCCATC	15	0.45	1
346	ATCCAG	0	-9.82	1
347	CAGCTG	0	-7.38	1
348	CTGGAA	0	-10.9	1
349	GATTCT	24	3.89	1
350	TCTCAG	24	8	1
351	GAGCGA	23	3.03	1
352	CAGGAT	8	-0.17	1
353	GATCGG	12	0.23	1
354	CGGCGG	7	-0.71	1
355	CGGCCT	0	-4.23	1
356	CCTCTG	0	-5.64	1
357	AGAGAG	24	5	1
358	CGTCGA	23	2.67	1
359	CGACAG	24	2.15	1
360	GACCGT	0	-4.99	1
361	CAGATC	0	-8.75	1
362	ATCCTA	0	-12.75	1
363	CTAGAG	0	-9.16	1
364	CAGTTT	0	-6.43	1
365	TTTCAG	24	3.5	1
366	GAGCAC	0	-5.48	1
367	CACCAA	24	4.1	1
368	CAACGG	0	-8.2	1
369	GAAGCC	0	-3.38	1
370	GCCAGA	24	4.27	1
371	AGAAGA	24	8.4	1
372	AGACGA	24	2.98	1
373	CGAGAT	24	5.48	1
374	ACGTTC	0	-8.6	1
375	TTCCAG	0	-6.46	1
376	CAGGGA	0	-6.06	1
377	GGAGAA	24	4.28	1
378	GAATCG	0	-7.2	1
379	TCGAGA	24	4.48	1
380	AGACGG	16	0.85	1
381	GAGGGC	0	-11.31	1
382	AAGTTC	24	6.39	1
383	CGGACA	0	-4.66	1
384	AGGCGG	15	0.08	1
385	CGGCGT	2	-2.38	1
386	CGTCAA	12	-0.21	1
387	TTCCAA	21	2.06	1
388	CACCTC	0	-4.45	1
389	CTTCGG	2	-2.01	1
390	CGGCAG	1	-2.33	1
391	GAATGC	0	-9.29	1
392	TGCGAC	0	-6.36	1
393	GACAGA	16	0.49	1
394	AGAAAA	24	5.61	1
395	AAATCT	24	9.43	1
396	TCTCGT	24	3.69	1
397	CGTGAA	3	-1.68	1
398	CGGGAC	0	-8.48	1
399	GACCAG	0	-5.21	1
400	TTCCGT	0	-3.88	1
401	CGTCGG	1	-2.21	1
402	CGCCAC	7	-0.72	1
403	CACCTG	0	-6.34	1
404	GAACGT	13	-0.05	1
405	CCATCC	0	-5.71	1
406	TCCCGC	22	1.83	1
407	CGCCGG	0	-5.95	1
408	CACCAG	0	-2.92	1
409	CCATTC	0	-7.67	1
410	AGATCA	24	8.72	1
411	TCATTC	0	-5.39	1
412	CTCAGA	0	-3.09	1
413	AAATTC	10	0.49	1
414	TTCCAT	24	3.3	1
415	CATGAG	0	-10.28	1
416	CGTGGC	0	-6.98	1
417	CGTTTG	24	3.14	1
418	AGGGTG	1	-2.54	1
419	GTGGAG	0	-8.81	1
420	CAGCTT	0	-6.44	1
421	CGCGGA	9	0.31	1
422	GGACAG	24	5	1
423	GAATGT	18	0.92	1
424	TGTGAC	0	-5.42	1
425	AAATTA	24	4.44	1
426	TTACAC	24	7.23	1
427	CACCGG	0	-6.92	1
428	GAACTA	24	6.35	1
429	GAGGTC	8	-0.61	1
430	GTCCGC	24	2.5	1
431	AGAAAG	24	8.9	1
432	AAGCTC	14	0.68	1
433	CTCCGC	9	-0.25	1
434	CTCAGG	0	-3.24	1
435	CGCCGT	24	2.9	1
436	CGTCAT	0	-3.75	1
437	GAGTTC	0	-7.85	1
438	AAGCAG	15	0.65	1
439	CTGCGC	0	-6.32	1
440	CGCCTC	13	0.49	1
441	GAACCG	0	-15.84	1
442	CCGGAC	0	-8.75	1
443	CTCCGT	0	-14.88	1
444	TGCGTC	17	0.95	1
445	GTCGAG	0	-5.77	1
446	GACAGT	10	-0.4	1
447	AAGATC	2	-2	1
448	ATCCGC	21	1.36	1
449	AGGGAC	0	-2.43	1
450	GGACTG	6	-1.93	1
451	CTTGAC	1	-2.15	1
452	CTCGAC	9	-0.46	1
453	AAAGTC	24	2.29	1
454	GTCCGT	24	2.39	1
455	CAAGGG	7	-1.17	1
456	GGGCTC	1	-2.64	1
457	CTCGGC	24	2.61	1
458	CGGCGC	0	-4.15	1
459	CGTCTC	0	-4.4	1
460	CTCCAT	0	-6.89	1
461	CGGTGC	0	-2.03	1
462	TGCCTG	0	-7.12	1
463	CAATTT	24	4.5	1
464	TTTCGC	0	-6.43	1
465	CGCTTT	4	-1.14	1
466	TTTGAG	0	-8.78	1
467	CAGTTG	24	3.84	1
468	TTGAGA	24	5.29	1
469	AGACAG	14	0.12	1
470	AGAGTC	24	4.52	1
471	GAGCTT	12	-0.07	1
472	CTTCGT	24	2.6	1
473	CTGCTG	0	-3.85	1
474	CTGCAC	0	-5.86	1
475	CAGGTG	0	-6.07	1
476	GTGGGT	10	0.13	1
477	GGTGGC	0	-4.63	1
478	GGCAGG	15	0.59	1
479	CGTCGT	0	-1.72	1
480	GACAAC	0	-8.18	1
481	AACAGA	24	4.71	1
482	GAAGTA	24	4.48	1
483	GAAGGG	0	-2.81	1
484	GGGCAG	0	-10.68	1
485	CGCCAA	4	-0.76	1
486	GTAGAA	24	6	1
487	CACCCA	1	-2.52	1
488	CCACGC	2	-1.88	1
489	TTGCGC	7	-1.25	1
490	AAGCGA	24	4.98	1
491	GATGGT	2	-1.73	1
492	GGTCAA	24	5.01	1
493	CAATAC	24	3.06	1
494	TACCTG	0	-5.1	1
495	TTTGCC	0	-3.77	1
496	GCCAGG	0	-7.3	1
497	GATACG	0	-1.98	1
498	ACGATT	9	-0.36	1
499	ATTCGT	10	-0.25	1
500	CGTCGC	19	0.84	1
501	CTACGT	24	7.27	1
502	CAAAGA	24	4.88	1
503	CAAATC	4	-1.32	1
504	ATCCGT	0	-6.69	1
505	ATCCTG	0	-4.15	1
506	GAGCCT	0	-3.32	1
507	CCTGGT	17	0.97	1
508	GGTACA	24	5.59	1
509	ACACGC	0	-8.19	1
510	GCCAAT	2	-2.12	1
511	AATGTC	0	-19.63	1
512	GTCCCA	24	3.52	1
513	CCAGTG	24	7.96	1
514	GTGCGT	0	-7.74	1
515	CGTTCC	7	-0.75	1
516	TCCAGC	0	-3.29	1
517	AGCCCT	2	-1.8	1
518	CCTCTC	17	1.19	1
519	CTCTAT	24	2.34	1
520	TATGAG	0	-8.17	1
521	GAGTAC	8	-0.64	1
522	TACATC	8	-0.87	1
523	AGGTCT	22	1.97	1
524	TCTCAA	24	3	1
525	TACCGC	0	-3.65	1
526	CGCCCT	12	0.14	1
527	CCTTAA	24	3.52	1
528	ATGGAG	0	-11.41	1
529	TTGCCT	24	3.62	1
530	CCTCCT	17	0.33	1
531	CCTCCG	0	-2.49	1
532	CCGGGA	0	-6.72	1
533	GGAAAC	0	-1.93	1
534	AACCGG	0	-13.68	1
535	CGGAGG	0	-10	1
536	AGGGTT	24	2.65	1
537	GTTTCC	24	7.04	1
538	TCCATC	0	-5.58	1
539	ATCAAT	12	-0.45	1
540	AATAAC	0	-4.19	1
541	AACCCT	24	5.47	1
542	CCTCAA	23	2.36	1
543	GAGACA	0	-4.69	1
544	ACATCT	23	2.67	1
545	TCTGGC	7	-0.93	1
546	GTTCCT	24	6.81	1
547	CCTACC	11	-0.96	1
548	ACCACC	0	-5.23	1
549	ACCTCA	24	3.21	1
550	TCAGCC	0	-5.77	1
551	GCCGGG	2	-1.58	1
552	GGGTTT	21	1.5	1
553	TTTCCC	0	-2.91	1
554	CCCACC	0	-5.8	1
555	CAGTCA	20	1.48	1
556	TCATCT	23	2.2	1
557	TCTAAG	24	6.51	1
558	ATCTCC	4	-2.18	1
559	TCCTTG	12	-0.83	1
560	TTGAAG	24	5.28	1
561	CGCTCC	0	-6.91	1
562	TCCACC	0	-4.52	1
563	ACCTAC	0	-5.5	1
564	GCCTAC	0	-5.45	1
565	CCTTCC	0	-2.31	1
566	TCCATG	0	-3.34	1
567	ATGATG	16	0.76	1
568	ATGAGC	24	4.34	1
569	AGCAAC	0	-8.74	1
570	AACCGC	21	1.31	1
571	CGCAGC	0	-6.56	1
572	AGCTCA	16	0.29	1
573	TCAGGA	21	1.4	1
574	GGAGGC	3	-2.23	1
575	GGCCAG	0	-7.1	1
576	CAGTCC	0	-3.14	1
577	TCCCTG	0	-7.25	1
578	CTGCCG	0	-3.76	1
579	CCGAGC	0	-4.44	1
580	AGCTCC	0	-5.6	1
581	TCCATT	0	-5.85	1
582	ATTCTC	0	-5.15	1
583	AAGACC	0	-6.37	1
584	ACCTCC	0	-4.61	1
585	TCCCTC	0	-7.89	1
586	CTCAAC	0	-5.25	1
587	CCTCCA	9	-0.76	1
588	CCAGGT	13	-0.42	1
589	GGTTCT	24	8.19	1
590	TCTCTG	0	-6.61	1
591	CAGAGC	0	-2.05	1
592	AGCAAA	23	2.06	1
593	AAACCA	24	7.23	1
594	TCCAAC	0	-6.73	1
595	CTCTCT	0	-7.19	1
596	TCTTCA	23	3.36	1
597	TCAGTC	0	-3.59	1
598	GTCCAC	8	-1.34	1
599	CACTAT	0	-8.89	1
600	GCTGAT	0	-4.16	1
601	GAAGGC	2	-1.77	1
602	AAGCCA	23	2.07	1
603	CCACTC	0	-6.56	1
604	CTCACG	0	-7.96	1
605	ACGGAC	23	1.99	1
606	GACAAG	0	-7.6	1
607	AAGAAC	4	-1.18	1
608	AAGGAC	23	1.98	1
609	GACAAA	24	7.19	1
610	AGGGGC	0	-7.34	1
611	GGTAAA	24	3.44	1
612	AAAGGC	24	4.93	1
613	GGCACA	24	2.06	1
614	ACAGGA	20	1.36	1
615	GGAACT	0	-6.58	1
616	ACTCGG	24	2.31	1
617	ACCATG	0	-5.05	1
618	ATGCTA	1	-2.12	1
619	AAAACT	24	8.11	1
620	ACTCTT	24	3.38	1
621	CTTCAA	24	3.81	1
622	GGGTCT	4	-1.56	1
623	CAGAGT	0	-2.78	1
624	AGTGAT	19	1.17	1
625	GAAATG	23	2.36	1
626	ATGGCA	24	4.37	1
627	GCAATA	24	3.42	1
628	ATAGCA	12	-0.03	1
629	GCAAAT	20	1.23	1
630	AATCAG	24	3.92	1
631	CAGACA	24	3.19	1
632	ACACCG	24	7.7	1
633	CCGAAC	0	-5.53	1
634	AACTTG	0	-5.31	1
635	TTGATA	0	-4.62	1
636	ATACCA	23	2.66	1
637	CCATTT	17	0.68	1
638	TTTGGA	21	2.01	1
639	GGAGAC	0	-11.23	1
640	GACGTG	0	-3.86	1
641	GTGGTG	0	-4.27	1
642	GTGGGC	0	-5.49	1
643	GGCTGT	24	4.22	1
644	TGTCTG	24	1.78	1
645	CTGGCG	0	-5.34	1
646	GCGATT	0	-6.65	1
647	ATTCAC	24	7.66	1
648	CACATA	0	-5.78	1
649	ATAAAG	24	5.11	1
650	AAGAGC	17	1.5	1
651	AGCTGT	6	-1.24	1
652	TGTAGA	23	1.88	1
653	AGGTTC	8	-0.98	1
654	CGTTTT	14	0.21	1
655	TTTAAT	24	5.64	1
656	AATCTG	4	-1.56	1
657	TTCATG	0	-7.59	1
658	ATGCGT	0	-5.91	1
659	CGTGTC	23	1.75	1
660	GTCTCC	11	-0.51	1
661	TCCATA	24	3.03	1
662	ATAAAC	20	0.95	1
663	AACAAC	0	-7.16	1
664	AACATT	24	6.72	1
665	ATTGTG	11	-0.22	1
666	GTGAAA	21	1.69	1
667	AAATGT	2	-1.55	1
668	TGTACA	24	3.4	1
669	ACAAAA	24	6.04	1
670	AAAATT	24	5.15	1
671	CGTCAC	21	1.24	1
672	CACTTG	24	4.95	1
673	TTGAAA	24	8.53	1
674	AAAGCT	24	3.31	1
675	GCTGTT	24	8.61	1
676	GTTAAT	24	3.06	1
677	AATAAT	24	6.43	1
678	AACCTT	24	12.19	1
679	CTTGTA	24	5.66	1
680	GTACTT	24	13.05	1
681	CTTAGG	24	10.23	1
682	AGGTTT	14	0.25	1
683	TTTGGC	24	2.08	1
684	GAGATG	0	-4.56	1
685	ATGAAG	24	9.08	1
686	AAGTAC	4	-1.31	1
687	TACTTT	8	-0.81	1
688	TCTGTA	24	21.51	1
689	GTACAG	16	0.15	1
690	CAGGTT	24	7.9	1
691	GTTCCC	0	-3.26	1
692	CCCAGA	0	-4.52	1
693	GATGAT	24	9.51	1
694	CGGAAT	6	-1.36	1
695	AATTTT	22	1.39	1
696	TTTATT	24	2.87	1
697	ATTTAC	0	-6.31	1
698	TACTTG	24	2.19	1
699	TTGGAA	24	6.62	1
700	CTAATG	12	0.05	1
701	ATGCAT	12	-0.03	1
702	CATGAT	13	-0.12	1
703	GGCGAT	0	-13.54	1
704	GATCCA	24	5.71	1
705	CCAGAA	24	3.72	1
706	AGCCCC	0	-5.92	1
707	CCCCCT	0	-4.49	1
708	CCTATT	24	7.42	1
709	ATTCCC	0	-2.09	1
710	CCCTTA	15	0.87	1
711	TTAGGC	24	14.4	1
712	GGCGGT	24	9.98	1
713	GGTGCA	12	-0.49	1
714	GCAGAA	23	2.21	1
715	GAATCA	24	4.16	1
716	TCACAT	23	1.86	1
717	CATCTT	24	4.54	1
718	CTTTAT	24	5.75	1
719	TATGAA	24	5.48	1
720	GTAATA	24	4.29	1
721	ATACAG	22	2.16	1
722	CAGAAA	24	6.96	1
723	GGCTGC	8	-0.2	1
724	TGCTTT	0	-11.56	1
725	TTTACT	24	3.02	1
726	GTAATG	24	5.72	1
727	ATGCAC	7	-0.9	1
728	TTGATG	24	2.64	1
729	CATAAA	24	6.82	1
730	AACTCC	4	-1.9	1
731	TCCAGT	16	0.89	1
732	AGTATC	24	4.25	1
733	ATCTGC	0	-5.23	1
734	TGCAGG	7	-0.98	1
735	GTGGAA	16	0.24	1
736	GAAGTG	4	-1.42	1
737	GAATTT	24	4.85	1
738	TTTATG	24	3.7	1
739	ATGTTC	0	-4.37	1
740	TTCTCC	0	-4.87	1
741	TCCTAT	0	-8.21	1
742	TATGGA	24	2.59	1
743	AACTTT	17	0.5	1
744	GGCTAT	18	0.59	1
745	GGATTT	24	3.81	1
746	TTTTCA	24	4.39	1
747	CATCAG	22	1.93	1
748	CAGTTA	24	3.05	1
749	TTAAAA	24	7.03	1
750	AAACCT	24	6.45	1
751	CCTCTT	24	6.04	1
752	AAAGCC	24	2.33	1
753	GCCATT	0	-10.77	1
754	ATTGAG	12	0.05	1
755	CCATCT	24	4.33	1
756	TCTATG	3	-1.73	1
757	ATGTTT	0	-19.26	1
758	ATGAAT	24	3.13	1
759	AATATT	24	4.58	1
760	ATTGCA	24	3.77	1
761	GCACCT	0	-3.89	1
762	CCAGAG	0	-5	1
763	AGAACA	24	4.46	1
764	ACAGAC	0	-13.55	1
765	CCTGTC	2	-1.68	1
766	GTCACA	6	-1.34	1
767	ACAAAT	24	3.59	1
768	AATGTT	24	9.14	1
769	GTTATT	24	5.01	1
770	ATTACT	24	9.03	1
771	ACTCCG	4	-1.56	1
772	CCGCAA	24	5.69	1
773	CGAGTA	24	26.04	1
774	GAATAC	2	-1.88	1
775	TACCCG	0	-5.98	1
776	CCGGCA	14	0.34	1
777	GCATTC	0	-3.36	1
778	TTCTTA	24	6.58	1
779	TTATCC	22	1.82	1
780	TCCCCT	2	-2.18	1
781	CCTGAA	24	7.67	1
782	GTTAGC	24	4.78	1
783	ATTGGG	9	-0.69	1
784	GGGGTT	24	14.2	1
785	GCCAGC	0	-7.12	1
786	AGCCAT	24	3.74	1
787	CATGCA	24	5.17	1
788	GCAACT	24	6.16	1
789	ACTGTG	0	-3.8	1
790	GTGCAA	13	0	1
791	CAACTT	24	3.68	1
792	AAACTC	24	13.84	1
793	AAGCCC	13	0.55	1
794	CCCCGG	0	-6.43	1
795	AGGTTG	0	-8.32	1
796	AGAATG	24	15.46	1
797	ATGAAA	24	5.92	1
798	GAGTAT	12	-0.49	1
799	TATAAA	24	6.66	1
800	AAAAAT	24	12.84	1
801	AATATG	12	-0.25	1
802	ATGAGT	24	3.86	1
803	AGTACA	24	4.54	1
804	ACATGG	6	-1.11	1
805	TGGATA	2	-1.59	1
806	ATAGAA	24	7.02	1
807	GAAAAA	24	5.97	1
808	GATTAT	8	-0.58	1
809	TATTTA	24	2.76	1
810	TTAAGA	24	9.55	1
811	AGAAAC	6	-1.13	1
812	CTTATT	24	4.8	1
813	ATTAAT	24	12.09	1
814	AATCCA	24	3.83	1
815	CCAAAA	24	6.79	1
816	AAAATG	24	11.05	1
817	ATGACA	23	2.61	1
818	AAAAGG	24	6.8	1
819	GATAAT	24	8.45	1
820	AATAAG	23	1.8	1
821	AAGGGA	24	5.02	1
822	GGAAGT	8	-0.6	1
823	AGTAGT	22	1.69	1
824	AGTATA	24	9.66	1
825	CCAAGT	0	-6.41	1
826	AGTGAA	24	2.58	1
827	TCAAAT	24	5.29	1
828	AATTCT	24	6.35	1
829	TCTAGT	23	2.6	1
830	AGTGCA	18	0.98	1
831	GCATTA	24	3.66	1
832	TTAGAA	24	4.61	1
833	CTTGAA	24	3.06	1
834	AGGACA	23	2.98	1
835	ACAACA	24	7.68	1
836	ACATAC	0	-2.77	1
837	TACGAT	20	1.34	1
838	GATATT	24	6.34	1
839	ATTCAT	24	4.88	1
840	CATCAC	0	-3.38	1
841	CACAGA	18	0.71	1
842	AAATAT	24	5.58	1
843	GAAGCT	19	1.03	1
844	GCTATT	24	10.55	1
845	ATTTCA	24	4.85	1
846	AATGAG	16	0.69	1
847	TATGGT	12	-0.02	1
848	GGTGAT	0	-3.91	1
849	GATAAG	24	4.31	1
850	AAGGAA	24	4.64	1
851	GGCCGG	0	-4.88	1
852	CGGGTC	2	-1.54	1
853	GTCATA	24	2.73	1
854	CCAGTT	23	2.32	1
855	GTTTTA	24	5.21	1
856	TTAAAG	24	5.01	1
857	AAGGTG	4	-1.18	1
858	GTGTTG	24	4.72	1
859	TTGGAC	24	3.55	1
860	CAAAAT	24	9.06	1
861	AATTAT	24	5.4	1
862	TATTCA	22	1.63	1
863	TCAGAG	20	0.94	1
864	GTATTT	24	6.64	1
865	TTTTTA	24	4.01	1
866	TTACCT	24	4.31	1
867	CCTAAA	24	11.44	1
868	AAAAGT	24	4.09	1
869	AGTGAC	0	-6.06	1
870	GACTCC	0	-4.1	1
871	TCCACA	1	-2.08	1
872	CCGCTG	0	-2.84	1
873	GATGTT	24	3.78	1
874	GTTCTC	24	2.73	1
875	CCCCCC	0	-4.95	1
876	CCCATT	24	5.67	1
877	CACAGC	0	-7.38	1
878	AGCCTG	0	-6.41	1
879	CAGATA	24	3.36	1
880	ATAGTA	24	8.17	1
881	GAGAAT	0	-3.97	1
882	ATGCCA	0	-4.89	1
883	CATTTA	24	3.94	1
884	TTACCG	0	-2.45	1
885	CCGAAG	24	8.89	1
886	ACCTCT	16	0.81	1
887	AGGCCA	24	2.7	1
888	CATGAA	24	3.66	1
889	TCATCG	20	1.96	1
890	TCGGAT	24	6.9	1
891	ATGCCC	9	-0.25	1
892	CCCAAA	24	13.99	1
893	AAACAT	24	3.59	1
894	CATCCA	23	2.64	1
895	CCAAGC	22	2.41	1
896	ATTTTA	24	4.6	1
897	AAAATA	24	6.34	1
898	ATAAGC	1	-2.08	1
899	CAACAA	23	3.38	1
900	AATAGG	24	7.51	1
901	CGTAAA	24	5.96	1
902	ATGGAA	22	2.34	1
903	AAATCG	24	8.16	1
904	TCGCCA	0	-7.51	1
905	CATTTT	24	5.7	1
906	TCAGAT	22	2.3	1
907	GATGTG	0	-3.61	1
908	GTGTTA	23	1.82	1
909	TTAATA	24	3.15	1
910	ATAATA	24	3.79	1
911	ATACCT	24	4.42	1
912	CCTGAT	0	-4.2	1
913	GATAAA	24	4.36	1
914	CCCTTC	0	-3.54	1
915	TTCGAA	0	-3.18	1
916	GATTTA	24	3.39	1
917	TTAAAC	24	13.85	1
918	AACACA	19	1.51	1
919	AAAGGG	19	1.17	1
920	GGGAGA	24	2.5	1
921	AGACCT	24	3.79	1
922	CCTCCC	0	-2.19	1
923	ATCGAG	0	-6.78	1
924	GAGTTA	24	6.32	1
925	TTAAGG	24	3.7	1
926	TCTTGG	16	0.33	1
927	TGGGAA	24	3.76	1
928	AGACAT	24	3.71	1
929	CATCCT	24	3.71	1
930	CCTACT	23	2.41	1
931	ACTGAC	24	6.34	1
932	GACGTT	24	4.38	1
933	GTTGCC	24	4.59	1
934	GCCTGT	16	1.15	1
935	TGTAGT	17	0.7	1
936	AGTCTC	24	4.83	1
937	CTCCGA	24	3.54	1
938	CGAAAG	21	1.57	1
939	GTGGCT	0	-6.8	1
940	GCTTTT	4	-1.56	1
941	TTTGCA	9	0.19	1
942	GCACAA	24	13.81	1
943	CAAAAA	24	6.04	1
944	GACTAC	0	-16.21	1
945	TACACC	12	0.87	1
946	ACCATA	24	2.96	1
947	GTTTGC	6	-1.16	1
948	TGCAAA	6	-0.94	1
949	AAAGCA	24	10	1
950	GAAACT	24	7.47	1
951	ACTACA	24	6.73	1
952	TTCAAA	24	8.96	1
953	CTCAGC	0	-4.03	1
954	AAGAGT	19	1.11	1
955	AGTGGT	15	0.58	1
956	GGTCTT	24	4.79	1
957	CTTGAT	24	6.92	1
958	GATCCT	12	-0.24	1
959	CCTTTT	24	3.52	1
960	TTTCTA	11	-0.28	1
961	AACATA	22	1.79	1
962	AACAGC	0	-11.46	1
963	ATGTCA	0	-5.99	1
964	TTCAGA	24	4.69	1
965	AAGAAG	24	7.06	1
966	AAAGAT	24	4.49	1
967	GATCAT	22	1.54	1
968	GGATAC	0	-2.13	1
969	TACAGA	5	-0.9	1
970	AGAAAT	24	3.73	1
971	AATCTA	24	14.88	1
972	CTAAGC	15	0.51	1
973	AGCACG	0	-5.06	1
974	ACGTCA	0	-3.41	1
975	TCAAGT	24	6.15	1
976	GAGATT	24	6.85	1
977	TTAGAG	24	5.89	1
978	GAGCAT	0	-8.7	1
979	GATCAA	24	3.92	1
980	CCTTAC	6	-0.91	1
981	TACCCA	0	-6.72	1
982	CCAGGA	0	-4.4	1
983	GGACAT	24	4.46	1
984	CATTCA	23	2.96	1
985	TCAGGG	16	0.72	1
986	TCTGCA	23	2.1	1
987	GCAGGA	17	1.09	1
988	GGATCT	24	3.8	1
989	TCTGAT	0	-3.02	1
990	GATGCA	24	8.15	1
991	GCAACA	24	3.16	1
992	TGGGCT	0	-8.73	1
993	GCTGAA	24	1.97	1
994	ACAGTC	20	1.48	1
995	GTCCAG	0	-5.83	1
996	CAGATG	0	-9.48	1
997	ATGGTA	0	-7.07	1
998	GTAAAC	24	5.07	1
999	AGCTTG	0	-7.84	1
1000	CCTGAC	0	-3.6	1
1001	CTGATA	12	0.15	1
1002	ATAACA	23	2.33	1
1003	ACAGCC	0	-4.23	1
1004	GCCACA	0	-4.2	1
1005	ACAATA	24	2.57	1
1006	ATAGTG	0	-3.8	1
1007	GTGATT	8	0.6	1
1008	TCAGAC	0	-4.01	1
1009	AGGAAG	24	3.54	1
1010	AAGAAT	24	6.56	1
1011	CTGTCG	13	0.65	1
1012	TCGCTT	24	6.18	1
1013	GATAGT	24	5.56	1
1014	AGTGTT	24	4.02	1
1015	AACTCA	19	1.36	1
1016	TCAGCA	24	3.76	1
1017	GCAAAC	13	0.3	1
1018	AACAGT	20	1.39	1
1019	AGTTTA	24	9.32	1
1020	TTAAAT	24	4.57	1
1021	AATACA	24	4.67	1
1022	ACAAAG	24	11.16	1
1023	ATCTTT	0	-6.28	1
1024	GCAAGT	24	8.6	1
1025	AATCCT	11	0.03	1
1026	CCTGTT	24	8.52	1
1027	GTTGTC	24	5.75	1
1028	GTCAGC	0	-8.51	1
1029	AGCCTA	0	-2.71	1
1030	CTAACA	9	-0.3	1
1031	AAGCTT	24	8.78	1
1032	CTTTCA	24	6.7	1
1033	AATAAA	24	8.78	1
1034	AAACTG	8	-0.22	1
1035	ATAACT	2	-1.99	1
1036	ACTGAT	22	2.2	1
1037	AGTTTT	22	1.58	1
1038	AAGCCT	23	1.98	1
1039	CCTTCA	14	0.21	1
1040	CTGTCT	0	-4.99	1
1041	GACTCG	20	2.45	1
1042	TCGAAT	24	7.84	1
1043	AATTTC	24	7.19	1
1044	GATAGG	24	4.29	1
1045	CCTAGT	24	5.85	1
1046	AGTTCC	6	-1.12	1
1047	TCCAAT	24	4.13	1
1048	GATACT	20	1.16	1
1049	ACTAAA	24	5.47	1
1050	CTGTTT	22	1.65	1
1051	TTTAGT	24	3.33	1
1052	AGTAGC	6	-1.18	1
1053	AGCAAT	23	2.14	1
1054	AAATTG	24	6.34	1
1055	TTGTCC	24	3.32	1
1056	TCCCAA	14	0.21	1
1057	CAAGGT	24	3.33	1
1058	GGTCCT	24	4.56	1
1059	AATGCA	24	13.21	1
1060	TCACAG	24	6.19	1
1061	TCAGGT	11	-0.48	1
1062	TCTAAT	24	3.39	1
1063	AATAGA	24	5.87	1
1064	AGATTA	24	5.48	1
1065	TCCCAT	14	-0.39	1
1066	CATAAT	24	4.95	1
1067	AATGGA	24	5.64	1
1068	GGAAAT	24	2.35	1
1069	TCATAT	0	-2.69	1
1070	TATACT	24	5.78	1
1071	ACTTCA	23	2.69	1
1072	GATCTT	24	3.58	1
1073	CTTAAT	24	8.8	1
1074	AAGGTA	24	3.99	1
1075	GTATCC	8	-0.63	1
1076	TCCCGA	0	-5.48	1
1077	ATCGTC	0	-2.5	1
1078	GTCTCA	24	6.41	1
1079	TCAACA	24	7.72	1
1080	ATATCT	24	3.39	1
1081	CCTAAC	0	-2.25	1
1082	AAGTTA	24	7.3	1
1083	TCCCGT	23	2.24	1
1084	CGTGAT	24	5.93	1
1085	AGCTTC	0	-10.01	1
1086	TTCGTT	18	1.09	1
1087	TTAGCA	24	4.17	1
1088	GCAAAG	24	6.38	1
1089	AAGTCT	22	1.92	1
1090	AAGTTG	24	6.56	1
1091	CATTAT	24	3.64	1
1092	TATCCT	22	1.95	1
1093	ATCATT	0	-4.9	1
1094	GATCCC	24	3.25	1
1095	CCCAAC	0	-4.33	1
1096	GTTTCA	24	7.22	1
1097	GCAAGG	24	1.98	1
1098	CTGTCC	0	-6.29	1
1099	AGCATC	0	-3.08	1
1100	CCTATC	19	1.7	1
1101	ATCAAG	17	1.04	1
1102	TTATCT	24	2.99	1
1103	AATTCA	24	3.62	1
1104	TTGAGT	13	0.07	1
1105	AGTCGT	17	0.95	1
1106	ATCTTC	0	-4.37	1
1107	TTCTCA	13	-0.29	1
1108	CCTAAT	24	3.9	1
1109	TTATAC	17	0.64	1
1110	TACCGT	0	-4.5	1
1111	GGGATG	14	1.08	1
1112	TCTTCC	0	-2.69	1
1113	CCTAAG	24	5.5	1
1114	GGAATG	23	2.8	1
1115	TCCGAT	24	3.23	1
1116	TCAATG	20	1.4	1
1117	GATATG	24	3.48	1
1118	TTGAGC	0	-10.68	1
1119	AGCCGT	0	-4.98	1
1120	GAGTCT	24	4.08	1
1121	ACTAAT	24	4.52	1
1122	TTGTCA	24	8.48	1
1123	TATGAT	0	-3.11	1
1124	AATATC	7	-1.01	1
1125	TCTTTA	24	4.17	1
1126	TTAGAT	24	3.82	1
1127	AACAAT	17	0.77	1
1128	AATAGT	24	2.91	1
1129	AGTTCG	12	-0.77	1
1130	TCGGCA	8	-0.31	1
1131	AGCAGT	20	0.81	1
1132	AGTCCT	24	10.83	1
1133	ACTGTC	2	-1.86	1
1134	GTCAAT	0	-4.69	1
1135	ACTACT	23	3.02	1
1136	ACTACC	0	-3.67	1
1137	ACCAAC	0	-5.01	1
1138	AACGCA	0	-4.23	1
1139	GCAGCG	0	-11.36	1
1140	GCGGAA	0	-8.35	1
1141	GGTACT	24	3.55	1
1142	ACTAAG	24	4	1
1143	AACATG	0	-12.07	1
1144	ATGCTG	0	-10.47	1
1145	GACTCT	0	-4.28	1
1146	AAACAG	24	6.74	1
1147	GAATGG	0	-2.28	1
1148	TGGCTC	0	-7.08	1
1149	CTCCCA	8	-0.15	1
1150	CCAAAT	24	6.05	1
1151	GTCCAA	24	7.7	1
1152	CAAGGA	22	2.04	1
1153	TCATCA	23	2.76	1
1154	TCAGTG	0	-5.39	1
1155	GTGACT	1	-1.83	1
1156	AATATA	24	2.93	1
1157	ACACAT	24	2.99	1
1158	CATCGC	0	-3.48	1
1159	TCCTCA	9	-0.94	1
1160	TCAAAC	24	8.43	1
1161	AACTCG	0	-4.91	1
1162	TCGGTA	8	-1.18	1
1163	GTAAAT	24	5.39	1
1164	TTTACA	24	3.85	1
1165	ATTGAC	24	4.63	1
1166	GACATT	16	0.94	1
1167	TCAATA	24	4.11	1
1168	GTACTC	16	0.72	1
1169	CTCAAA	24	5.54	1
1170	AAATCA	24	5.55	1
1171	TCAATT	24	2.53	1
1172	TTAAGT	24	6.44	1
1173	AGTAAA	24	4.77	1
1174	GACCTT	0	-4.72	1
1175	TTGTTT	24	5.65	1
1176	TCTAAA	24	5.56	1
1177	TCAGAA	24	3.69	1
1178	CTCTAC	4	-1.13	1
1179	TACACA	19	1.23	1
1180	AATGAT	24	8.18	1
1181	TATTCT	14	0.08	1
1182	CCACCT	23	2.67	1
1183	AGTGTG	0	-5.82	1
1184	GTGCAC	0	-2.8	1
1185	GATAGC	0	-3.09	1
1186	AGCACA	1	-1.51	1
1187	ACAGAT	14	-0.07	1
1188	GATGAC	0	-4.85	1
1189	AGAGTG	24	2.74	1
1190	TTGGGA	24	5.4	1
1191	GGAAAA	24	8.04	1
1192	GATCTA	7	-0.78	1
1193	CTAAAC	0	-5.62	1
1194	TGGCGT	24	3.44	1
1195	CGTTCA	15	0.74	1
1196	TCAAAA	24	5.35	1
1197	CTTCTA	24	6.11	1
1198	CTAAAT	24	5.3	1
1199	AATTCC	8	-0.58	1
1200	TCCCAG	0	-5.31	1
1201	GTTCTT	24	4.95	1
1202	CTTTTA	24	9.79	1
1203	CCTGTA	24	3.91	1
1204	GTAGTT	24	3.55	1
1205	GTTAAA	24	6.71	1
1206	AATAGC	12	-0.34	1
1207	TTACTC	17	0.7	1
1208	GAAGGT	20	1.4	1
1209	GGTGAA	24	3.52	1
1210	GAACCA	22	2	1
1211	GACATA	2	-1.78	1
1212	GACTAT	9	-0.86	1
1213	TATGTC	24	2.76	1
1214	GTCTCT	8	-0.91	1
1215	TCTGAA	24	6.01	1
1216	CTCTTA	24	12.08	1
1217	GAGGCT	0	-7.16	1
1218	GCTGCT	24	7.99	1
1219	GCTGGA	0	-2.84	1
1220	GGAAGA	24	2.53	1
1221	TTTCCA	21	1.91	1
1222	CCAATG	18	0.81	1
1223	ATGAAC	17	0.49	1
1224	AGTTTC	16	1.27	1
1225	AAAAAA	24	8.88	1
1226	TTAGTA	24	3.85	1
1227	GTAAGT	23	2.66	1
1228	GAATCT	22	2.13	1
1229	TCTAGC	6	-1.03	1
1230	AGCTCT	10	-0.63	1
1231	GAACAT	24	6.19	1
1232	CATGTT	9	0.42	1
1233	GGTAGC	0	-2.49	1
1234	AGCATA	21	1.92	1
1235	ATATAT	23	2.03	1
1236	TACGTT	20	1.16	1
1237	GTTATC	24	3.4	1
1238	AAGCAA	24	3.78	1
1239	CAAATA	23	2.28	1
1240	ATATTC	0	-3.26	1
1241	TTCACT	0	-10.74	1
1242	ACTGCA	24	4.14	1
1243	GCACCC	0	-4.73	1
1244	CCCATA	0	-3.44	1
1245	CTGGGA	0	-3.1	1
1246	GGAATA	24	11.44	1
1247	ATAGGA	24	2.62	1
1248	AGTGAG	0	-6.62	1
1249	GAGGCC	0	-6.75	1
1250	GCCCGG	0	-2.7	1
1251	CGGATG	17	0.89	1
1252	ATGGAC	23	2.02	1
1253	GACTCA	11	-0.35	1
1254	TTGCTG	0	-7.72	1
1255	CTGACA	14	0.91	1
1256	ACACCT	14	0.02	1
1257	CCTTGG	0	-6.86	1
1258	AGAAGT	24	4.88	1
1259	AGTGTA	24	5.79	1
1260	GTAACT	24	13.15	1
1261	TCACAC	0	-2.69	1
1262	CACATT	24	7.93	1
1263	ATTATC	24	2.63	1
1264	ATCAAC	24	4.12	1
1265	AACTAT	14	0.31	1
1266	GTTAAC	24	2.27	1
1267	TCCAAA	24	7.25	1
1268	TCGATC	24	7.83	1
1269	ATCATA	18	0.78	1
1270	AGCCAA	6	-1.26	1
1271	TCCTTT	0	-6.8	1
1272	TTTCCT	24	3.8	1
1273	AATACT	24	5.48	1
1274	ACTCTG	0	-4.81	1
1275	CTGTTA	12	0.05	1
1276	TCTGGG	0	-8.86	1
1277	GGGGTA	0	-2.23	1
1278	GTAATC	0	-2.59	1
1279	ATCAAA	24	3.21	1
1280	AAAGTG	24	6.73	1
1281	GTGATA	0	-5.72	1
1282	AACTCT	23	3.16	1
1283	TCTTTG	24	5.44	1
1284	TTGTTG	23	1.72	1
1285	ACAACC	18	0.42	1
1286	ACAGAG	24	2.79	1
1287	AGTAGA	23	2.22	1
1288	ATAAAA	23	1.88	1
1289	AAACTT	24	6.67	1
1290	CTTCTT	24	4.63	1
1291	CTTTCC	0	-6.78	1
1292	TCCAGG	0	-4.76	1
1293	CAGAAT	14	0.04	1
1294	AACCCC	8	-0.6	1
1295	CCCCTA	5	-1.63	1
1296	CTAGAC	0	-6.9	1
1297	TCTTCT	24	3.49	1
1298	TCTGTG	0	-4.42	1
1299	GTGAGT	3	-1.61	1
1300	AGTGGA	24	5.36	1
1301	GGAGCT	0	-6.71	1
1302	GAATAT	24	3.77	1
1303	TATACA	24	2.39	1
1304	TGCCAA	5	-1.46	1
1305	ATATCC	0	-4.69	1
1306	ACACAA	24	3.76	1
1307	GAGTCA	0	-12.54	1
1308	TATCCA	24	4.53	1
1309	CCAGTA	24	4.2	1
1310	GTACGA	24	11.37	1
1311	GATACA	24	2.66	1
1312	AAGTCA	13	0.03	1
1313	TCACCA	15	0.99	1
1314	TCTAAC	24	2.85	1
1315	AACTTA	24	3.39	1
1316	GAAAGT	24	4.5	1
1317	AGTTCT	24	5.14	1
1318	TCACTA	22	2.46	1
1319	AAAGTT	24	9.5	1
1320	GACACC	24	2.26	1
1321	ACCGAC	0	-8.86	1
1322	GACACA	24	2.73	1
1323	ACAGCA	24	7.02	1
1324	AACATC	0	-13.33	1
1325	CTAAAA	24	6.6	1
1326	TTCAGT	0	-6.95	1
1327	AGTATT	24	3.23	1
1328	ATTTTC	0	-3.18	1
1329	TTCTTC	0	-6.75	1
1330	AAATAC	15	1.02	1
1331	TACAAT	0	-10.77	1
1332	CAGTCT	23	2.43	1
1333	AGTCTA	24	3.5	1
1334	CTAATT	24	2.67	1
1335	ATTAAA	24	8.66	1
1336	CATTCT	24	4.05	1
1337	GGTTCA	24	7.05	1
1338	GAACAC	0	-3.09	1
1339	CACTTA	23	2.35	1
1340	ACTCAA	24	3.37	1
1341	TTTAAC	0	-14.17	1
1342	AACAAA	24	4.03	1
1343	AAAGTA	24	11.83	1
1344	GTAGAC	0	-5.77	1
1345	ATTTTG	24	5.47	1
1346	TTGAAT	24	5.15	1
1347	CCAAAG	24	3.7	1
1348	CTGCGT	0	-5.6	1
1349	CGTATG	0	-7.14	1
1350	CTCTCG	24	1.8	1
1351	TCGGAG	0	-6.63	1
1352	GTAAAA	24	8.18	1
1353	AATTTG	24	4.88	1
1354	ATTCAG	22	2.03	1
1355	CAGCAT	24	14.93	1
1356	CATTAC	24	2.77	1
1357	TACCTT	24	14.83	1
1358	CTTGTT	24	6.48	1
1359	GTTGAA	24	6.11	1
1360	AGACTT	24	4.54	1
1361	CTTACA	6	-0.74	1
1362	TCAGGC	0	-8.82	1
1363	GGCCAC	0	-8.8	1
1364	CACATC	18	0.88	1
1365	ATCACC	0	-4.98	1
1366	ACCAAG	24	2.17	1
1367	AAGGAG	10	0.23	1
1368	GACTTA	24	7.79	1
1369	TTACCA	24	3.42	1
1370	CCAACA	24	4.87	1
1371	ACAATC	24	6.27	1
1372	ATCTAT	8	-0.48	1
1373	TATCAC	24	6.95	1
1374	CACAAG	9	0.11	1
1375	TATCTA	24	5.25	1
1376	CAAACT	24	4.12	1
1377	ACTCCC	0	-3.9	1
1378	CCCTTT	0	-4.12	1
1379	TACTCA	0	-4.46	1
1380	ACTGTA	24	6.96	1
1381	GAAATC	0	-4.08	1
1382	ATCATG	10	-0.6	1
1383	TCTTTT	24	3.97	1
1384	TTTGTA	24	4.42	1
1385	AACCAT	0	-1.98	1
1386	CATCAT	23	2.48	1
1387	CATTTC	24	2.72	1
1388	TTCATA	24	3.27	1
1389	ATAGAT	23	2.18	1
1390	CATCTA	24	8.7	1
1391	GAAACA	24	3.18	1
1392	CTTAGA	24	5.48	1
1393	AGAGGT	9	-0.29	1
1394	GGTTTT	24	6.38	1
1395	CTAAGT	23	2.63	1
1396	GAAATT	24	9.76	1
1397	TATTTC	0	-4.53	1
1398	TTCCTG	0	-8.28	1
1399	CTGAAG	24	2.62	1
1400	AATCTT	24	8.71	1
1401	GTGAGC	0	-4.29	1
1402	TTATTC	4	-1.04	1
1403	GACGCT	0	-1.84	1
1404	GCTATG	0	-2.92	1
1405	ATGGCT	21	1.52	1
1406	CATGCC	0	-7.9	1
1407	AGCATG	0	-2.28	1
1408	ATGTCC	0	-7.2	1
1409	GTAAGA	24	5.79	1
1410	CTAGGA	9	-0.41	1
1411	GGACAA	24	6.9	1
1412	GCAGAT	20	1.5	1
1413	GATGGG	0	-6.19	1
1414	GGGAAT	9	-0.99	1
1415	TTTGGT	24	7.38	1
1416	TCAAGC	13	-0.15	1
1417	AGCCTT	11	-0.42	1
1418	CTTAAA	24	4.24	1
1419	ATGCAA	24	6.61	1
1420	TACCCT	0	-3.56	1
1421	GTAACC	24	4.01	1
1422	TCTCTA	24	5.1	1
1423	CTACAA	24	3.33	1
1424	CAACAT	24	4.56	1
1425	TATCTT	24	3.72	1
1426	TTATCA	24	7.8	1
1427	GAATTA	24	6.59	1
1428	TTATTA	24	6.57	1
1429	GATTTG	24	3.57	1
1430	TACCTC	8	-0.46	1
1431	CAGGTC	0	-5.48	1
1432	GTCCTC	0	-5.4	1
1433	CTCTTT	8	-0.95	1
1434	TTTATA	24	4.49	1
1435	TATAAG	24	3.95	1
1436	CTGGTG	0	-6.01	1
1437	GTGTCA	0	-2.74	1
1438	CAGCTA	24	5.59	1
1439	CTAAAG	24	5.19	1
1440	AAGGGG	0	-10.49	1
1441	GGGATC	0	-5.8	1
1442	ATCAGC	0	-4.42	1
1443	ATCTCA	24	2.6	1
1444	TCACTC	0	-6.06	1
1445	CATTCC	23	2.58	1
1446	CCATTA	24	5.05	1
1447	AAAACA	24	9.93	1
1448	AATTTA	24	3.63	1
1449	TTTAGA	23	1.89	1
1450	AGTTAC	0	-7.18	1
1451	ATGAGG	24	3.02	1
1452	GATTCA	24	6.66	1
1453	CAAATG	24	3.02	1
1454	AATGGC	0	-10.35	1
1455	GCAGCT	20	1.56	1
1456	GCTTTA	24	6.93	1
1457	CACGTG	10	0.71	1
1458	GTGCTG	0	-4.42	1
1459	CTGCTT	0	-3.7	1
1460	AAATGC	24	4.92	1
1461	TGCGGA	7	-1.14	1
1462	TCTTTC	0	-2.79	1
1463	CAAATT	0	-4.88	1
1464	AACCTA	0	-6.27	1
1465	CTACCA	16	0.17	1
1466	CCAGCA	15	1.27	1
1467	ATATGG	19	0.84	1
1468	ATTTAT	24	4.2	1
1469	TATACC	0	-3.01	1
1470	ACCAGG	24	4.31	1
1471	ATACAA	24	4.39	1
1472	CAATCT	18	0.86	1
1473	CAGGCA	14	-0.62	1
1474	CCACTA	0	-3.23	1
1475	CTAACT	24	3.16	1
1476	ACTAGG	24	3.57	1
1477	AGGTCA	13	0.07	1
1478	ATATCA	24	3.86	1
1479	CTTAAG	24	6.89	1
1480	CATGGT	0	-7.93	1
1481	GGTTTC	17	0.58	1
1482	ATGCAG	20	1.31	1
1483	CAAGTA	24	5.26	1
1484	TCTGTC	0	-5.09	1
1485	TACAAA	24	3.28	1
1486	ATTCAA	24	9.21	1
1487	CCATAT	24	11.13	1
1488	TATAGT	24	4.14	1
1489	AGTTGG	10	-0.67	1
1490	TGGGAT	24	2.12	1
1491	ACAATT	24	3.08	1
1492	CAATCA	22	1.76	1
1493	CCTTGC	0	-2.65	1
1494	TGCTTA	24	3.83	1
1495	AAGACA	24	9.46	1
1496	ACATTG	24	2.89	1
1497	AAGCTA	0	-3.04	1
1498	CTACTT	24	20.08	1
1499	TTTTAT	16	0.5	1
1500	TTGACT	24	4.11	1
1501	GCACAG	15	-0.07	1
1502	GATACC	24	4.62	1
1503	ACCGAA	1	-2.66	1
1504	TCTTAT	23	2.04	1
1505	TATCTC	1	-2.26	1
1506	CTCCCT	24	2.22	1
1507	AACTGC	15	1.1	1
1508	CTCTCC	17	1.33	1
1509	TCCTTC	0	-3.39	1
1510	TTCCCT	0	-6.37	1
1511	CCTACA	24	9.02	1
1512	TGGAAG	0	-4.62	1
1513	AAGACT	24	10.75	1
1514	ACTAAC	1	-1.92	1
1515	AACACC	0	-6.87	1
1516	ACCTTC	0	-5.02	1
1517	TTCATT	24	7.64	1
1518	CATGTC	24	3.42	1
1519	GTCAAG	0	-3.65	1
1520	GAGATC	0	-5.9	1
1521	ATCGGG	0	-2.82	1
1522	CAATCG	23	1.71	1
1523	TCGAAA	24	5.48	1
1524	TTAGAC	14	0.2	1
1525	GACCAC	0	-8.58	1
1526	AAAGGA	24	9.05	1
1527	TTGGTT	24	3.15	1
1528	GTTACA	24	6.11	1
1529	ACATTT	24	2.5	1
1530	CAATTC	0	-14.95	1
1531	TATAGA	24	4.39	1
1532	AACCCA	1	-2.1	1
1533	TGCAAT	24	4.11	1
1534	AAACGT	24	13.08	1
1535	CGTGCC	0	-4.88	1
1536	GCCAAG	13	0.38	1
1537	ATCTCT	6	-1.57	1
1538	TCATTT	24	5.1	1
1539	TTTAAA	24	7.45	1
1540	AAAAGC	0	-3.12	1
1541	TCAAGA	24	3.8	1
1542	TTCCCA	0	-3.66	1
1543	GTATTG	12	0.33	1
1544	AACACG	0	-8.37	1
1545	ACGAAA	24	3	1
1546	AAATCC	14	-0.14	1
1547	AAAAGA	24	3.88	1
1548	AGAGAC	21	1.71	1
1549	CACGCC	0	-3.61	1
1550	GCCACC	0	-5.12	1
1551	TTTCAC	10	-0.32	1
1552	AAGATA	24	2.91	1
1553	ATAGTT	24	8.22	1
1554	GTTAGG	24	1.96	1
1555	AGGTTA	23	2.01	1
1556	TTACTA	24	6.17	1
1557	CCAGCC	0	-2.46	1
1558	CCCACT	0	-4.3	1
1559	ACAAGA	24	5.55	1
1560	CCTCAT	24	4.26	1
1561	CATCTC	0	-8.53	1
1562	CGGAAG	24	3.27	1
1563	TCTGCG	24	5.71	1
1564	GCGCCA	0	-3.57	1
1565	AGGAAT	24	2.94	1
1566	TTACTT	24	5.5	1
1567	CTTCAC	22	1.81	1
1568	CACTGG	1	-2.73	1
1569	TGGACT	24	2.95	1
1570	AGAACT	24	3.58	1
1571	ACTATA	24	5.52	1
1572	ATACAT	24	2.9	1
1573	GATTGT	0	-8.64	1
1574	TGTTTG	24	4.75	1
1575	TTGGAT	24	2.15	1
1576	GATAGA	24	5	1
1577	TTCGAC	0	-7.33	1
1578	GACGAT	24	6.37	1
1579	CACGCA	0	-10.2	1
1580	CCCACA	8	-0.92	1
1581	ACAGTT	24	10.18	1
1582	TGTCCT	1	-2.73	1
1583	GCAAGA	24	4.69	1
1584	AGTCCA	24	6.41	1
1585	GATTCC	23	2.15	1
1586	GCAAAA	24	17.41	1
1587	CACTGT	0	-4.56	1
1588	TGTGCA	24	3.09	1
1589	GCACGA	24	3	1
1590	CGACCA	23	2.1	1
1591	CCATAC	11	0.88	1
1592	TACACT	8	-1.01	1
1593	ACTGCT	13	0.26	1
1594	GCTCCA	7	-0.78	1
1595	AAACGA	24	4.05	1
1596	CGACGA	14	-0.44	1
1597	AGTGCC	8	-0.63	1
1598	GCCGCC	0	-6.9	1
1599	GCCTGG	6	-1.12	1
1600	TGGAAA	16	0.49	1
1601	AAATTT	24	5.16	1
1602	CCTCGG	24	4.17	1
1603	ATGGTT	24	3.02	1
1604	TCAGCG	22	2.42	1
1605	GCGGGC	0	-7.47	1
1606	GGCTTA	10	-0.18	1
1607	TTATAT	24	2.31	1
1608	GTCACC	0	-6.98	1
1609	ACCCCA	16	0.78	1
1610	CCAGCG	0	-5.17	1
1611	GCGTAT	15	0.39	1
1612	GGAATC	24	4.01	1
1613	GTGCGG	1	-2.52	1
1614	CGGTCC	11	-0.04	1
1615	ATTGAA	24	5.12	1
1616	AAGCGT	0	-4.3	1
1617	CGTCCG	0	-5.39	1
1618	CCGCTC	0	-5.67	1
1619	CTCATT	24	6.71	1
1620	ATTAGT	24	8.23	1
1621	GACAAT	0	-10.79	1
1622	GAATGA	24	7.01	1
1623	GCTGCG	24	2.63	1
1624	GCGGTT	24	8.55	1
1625	GTTGTG	24	12.95	1
1626	GTGGCA	0	-6.23	1
1627	GCAATG	24	6.27	1
1628	CTGATG	0	-4.49	1
1629	ATGCTC	3	-1.95	1
1630	CTCGGA	8	-1.14	1
1631	GGAGTC	16	0.88	1
1632	GTCGGG	3	-1.7	1
1633	GGGCTG	0	-7.02	1
1634	CTGATC	16	1.07	1
1635	ATCGAA	0	-20.31	1
1636	CTGTGG	2	-2.16	1
1637	TGGGTG	8	0.09	1
1638	GTGTGG	0	-5.43	1
1639	TGGTGT	8	-0.7	1
1640	TGTTAT	0	-2.04	1
1641	TCCACG	0	-4.51	1
1642	ACGACA	0	-2.25	1
1643	GCCTCA	10	-0.91	1
1644	CTGCTC	0	-6.35	1
1645	CGAAAA	24	7.44	1
1646	TGCTGC	0	-6.15	1
1647	TGCCTA	0	-1.92	1
1648	CTTCTC	0	-2.78	1
1649	CTCCAC	0	-3.57	1
1650	CACCCT	4	-1.85	1
1651	CCTTTC	24	5.42	1
1652	TTCGTC	0	-4.57	1
1653	GTCTTT	9	-0.24	1
1654	GGTCAG	20	1.42	1
1655	CAGTAC	0	-3.99	1
1656	TGGTTT	0	-4.91	1
1657	GTCACG	0	-5.72	1
1658	GTTCCA	24	9.57	1
1659	CCAGAT	24	6.32	1
1660	TCAGTT	24	4.8	1
1661	GTTTTG	24	6.1	1
1662	AAAAAG	24	5.72	1
1663	ACTCAT	24	3.72	1
1664	TCTATT	24	5.55	1
1665	ATTGTT	5	-0.98	1
1666	GTTCTG	24	3.58	1
1667	ACCGCC	3	-1.58	1
1668	GATTTT	24	3.58	1
1669	TATGCC	11	-0.15	1
1670	GCCTTC	0	-4.55	1
1671	AGGATA	20	1.18	1
1672	ATATTG	19	0.85	1
1673	TTGTGT	24	4.65	1
1674	AGAATA	24	7.35	1
1675	TATTTG	24	3.2	1
1676	AGTCCG	0	-4.31	1
1677	CCGGTT	1	-2.59	1
1678	GAGAGT	11	-0.79	1
1679	TACATT	1	-1.98	1
1680	GCAGTT	24	4.49	1
1681	CTCACC	4	-1.34	1
1682	TGCCAG	0	-5.95	1
1683	GGCTCT	0	-4.42	1
1684	CTTAGT	24	4.83	1
1685	GACTTT	15	0.95	1
1686	TTTGAT	24	4.09	1
1687	GGTCGA	24	6.54	1
1688	AAGGCA	24	6.04	1
1689	GCATAC	24	2.29	1
1690	CTTGCT	24	7.22	1
1691	GCTGGC	0	-5.59	1
1692	GGCTCC	0	-5.09	1
1693	ATTGTA	8	-0.78	1
1694	GTATCT	7	-1	1
1695	ACTGTT	24	6.23	1
1696	CACACA	0	-4.95	1
1697	GCATTG	20	1.58	1
1698	CGAATT	22	1.71	1
1699	GTCTAT	0	-11.53	1
1700	CACCCC	0	-2.3	1
1701	GCTGTC	2	-1.99	1
1702	AGGACT	24	4.16	1
1703	CTGCCT	0	-5.15	1
1704	CCTGCC	0	-3.2	1
1705	TGGCAT	24	3.25	1
1706	CATCGA	24	9.31	1
1707	GATTGG	24	5.9	1
1708	TGGACC	18	1.26	1
1709	ACCATC	0	-12.69	1
1710	CTGCAT	0	-7.27	1
1711	TCTTAC	24	3.08	1
1712	TACATG	0	-5.1	1
1713	CACCTT	0	-8.96	1
1714	CTTCAT	24	2.83	1
1715	CATGCT	24	9.12	1
1716	GGCCTA	24	4.11	1
1717	CTACAG	23	2.25	1
1718	ATGTGC	0	-2.96	1
1719	TGCACA	0	-6.47	1
1720	ACAGGC	0	-14.88	1
1721	GGCTAC	0	-12.38	1
1722	GGCTTT	24	6.25	1
1723	GAATTG	24	5.85	1
1724	TTGGAG	24	3.74	1
1725	GAGGTG	0	-5.82	1
1726	CCAGAC	0	-6.07	1
1727	TATGAC	0	-5.51	1
1728	GTGTTT	14	0.47	1
1729	TTTGTG	0	-5.23	1
1730	GTGAAT	24	10.31	1
1731	CTGGCA	0	-2.04	1
1732	ATCGCT	0	-2.96	1
1733	GCCATG	12	0.45	1
1734	ATGACG	0	-11.33	1
1735	ACGATG	0	-5	1
1736	ATGGGC	24	2.35	1
1737	GGCAAA	17	0.96	1
1738	ATTGGT	0	-3.26	1
1739	CAACTA	24	6.38	1
1740	GACCCA	0	-8.25	1
1741	GTTATA	24	8.16	1
1742	ATTGCC	0	-3.14	1
1743	GCCCTA	0	-4.02	1
1744	ACTCAC	1	-1.83	1
1745	GCACCA	22	2.15	1
1746	GTGTCT	0	-4.67	1
1747	GGGGGA	0	-8.82	1
1748	GTCATC	1	-2.33	1
1749	ATCCTC	1	-2.24	1
1750	CTCAAT	21	2.36	1
1751	GTTGAG	24	3.94	1
1752	GCACTG	23	2.46	1
1753	CGATTT	23	2.23	1
1754	CCACCC	0	-2.94	1
1755	CCCGCA	24	4.31	1
1756	AACTTC	0	-6.68	1
1757	CTGTAT	0	-2.92	1
1758	TATCAT	23	1.84	1
1759	CTAGCA	23	2.57	1
1760	GCAGCA	23	2.85	1
1761	GTCTGA	24	5.37	1
1762	ATGGGG	9	-0.42	1
1763	GCTCAT	24	6.54	1
1764	GGATTA	24	4.14	1
1765	TTAGTG	0	-3.33	1
1766	TTTGCT	0	-4.13	1
1767	TTTGAA	24	4.39	1
1768	ACCTTG	0	-6.35	1
1769	GGAAAG	24	5.62	1
1770	CCACTG	3	-1.83	1
1771	CTGTGT	24	2.08	1
1772	TGTAAA	24	2.51	1
1773	GTCGGT	24	8.19	1
1774	GGTGGG	0	-3.02	1
1775	GGGCCA	0	-3.88	1
1776	TCCAAG	9	-0.3	1
1777	AAGTCG	0	-6.51	1
1778	TCGCTC	0	-3.93	1
1779	CTCGTA	0	-6.19	1
1780	TTGGTG	24	2.74	1
1781	GCGTTT	14	0.33	1
1782	TTTGAC	0	-10.43	1
1783	AAGGCG	23	1.71	1
1784	GCGTTC	24	4.16	1
1785	TTCTTT	0	-13.33	1
1786	GACTTG	24	3.92	1
1787	TTGTGG	24	2.87	1
1788	GAGGGG	0	-7.09	1
1789	GGGCAC	0	-8.04	1
1790	TCCGTC	0	-3.77	1
1791	GTCAGA	24	7.51	1
1792	GACACT	0	-3.86	1
1793	CTGGCC	4	-1.58	1
1794	GCCCAG	0	-4.4	1
1795	TTCTAC	10	0.08	1
1796	ATCCAC	0	-5.69	1
1797	CACTTT	19	1.78	1
1798	GCCATC	2	-2.07	1
1799	ATCTAC	8	-0.2	1
1800	TACTGC	0	-6.75	1
1801	TGCAGA	20	0.94	1
1802	AGAGGC	24	4.76	1
1803	AAACAA	24	4.6	1
1804	AGGATT	0	-5.97	1
1805	ATTTCT	24	2.79	1
1806	AAAACC	24	4.71	1
1807	GGGGCA	3	-1.72	1
1808	GCGCTG	0	-3.35	1
1809	CTGAGC	0	-7.66	1
1810	CAGACT	21	2.12	1
1811	ACTACG	0	-3.76	1
1812	ACGGAG	0	-8.15	1
1813	TTTCTG	24	3.35	1
1814	TTCTAT	24	4.34	1
1815	GCCCTC	8	-0.89	1
1816	CTCCCC	0	-3.78	1
1817	TTCGTG	0	-6.52	1
1818	GTGCCC	0	-3.28	1
1819	AATCCG	24	9.2	1
1820	CCGATG	0	-15.22	1
1821	ATGGTC	0	-6.08	1
1822	CCCTCA	0	-3.59	1
1823	ACTCCA	24	3.48	1
1824	AAGTTT	24	3.59	1
1825	TTAGCT	24	2.86	1
1826	TTAACT	24	9.64	1
1827	ACTTTT	24	2.56	1
1828	ACACCA	24	14.05	1
1829	TTAACC	24	2.81	1
1830	GGACCT	24	5.81	1
1831	CGGGCC	0	-3.96	1
1832	ATGACC	23	1.72	1
1833	CGGTAC	0	-3.02	1
1834	ATCCAA	2	-2.47	1
1835	CAAGCC	24	5.5	1
1836	GCCGAC	0	-10.66	1
1837	TACCAC	0	-7.03	1
1838	CACAAC	0	-6.18	1
1839	CTCATC	0	-5.4	1
1840	ATCGGT	1	-2.33	1
1841	GGTGTC	0	-4.32	1
1842	ACAGCT	15	-0.42	1
1843	GTGGAC	0	-5.52	1
1844	AGCGGC	0	-5.14	1
1845	AAGATG	10	-0.27	1
1846	ATGATC	14	0.32	1
1847	ACCCCC	0	-5.92	1
1848	CCCGAG	0	-6.92	1
1849	AGTGTC	3	-1.58	1
1850	GTCTGT	11	-0.31	1
1851	TGTGTC	0	-5.42	1
1852	ATGCGG	0	-16.92	1
1853	GCACAC	0	-4.01	1
1854	AGCGTG	0	-8.98	1
1855	GACTTC	0	-4.4	1
1856	TTCACG	0	-3.92	1
1857	ACGAGG	0	-6.36	1
1858	GGGACG	0	-7.11	1
1859	ACGGCC	0	-6.32	1
1860	TCAACC	0	-3.51	1
1861	ATGTTG	24	10.12	1
1862	TTGCGA	2	-2.15	1
1863	CGAGCC	0	-4.24	1
1864	GCCTCC	0	-6.6	1
1865	TTGGCA	24	5.73	1
1866	AAGGAT	24	3.06	1
1867	GTCCCG	0	-3.86	1
1868	CCGCTA	0	-4.86	1
1869	CTACTG	10	0.33	1
1870	CCCTCC	0	-3.38	1
1871	TTGATC	24	2.9	1
1872	ATCTGG	0	-5.2	1
1873	TGGGGG	0	-9	1
1874	GGGAGT	1	-1.79	1
1875	GACCGC	0	-5.12	1
1876	CGCTTG	24	7.78	1
1877	TTCTTG	12	0.69	1
1878	TTGCAG	24	5.75	1
1879	CAGGCT	0	-3.45	1
1880	GCTCTG	5	-1.05	1
1881	CGCTGG	0	-5.48	1
1882	TGGCGC	0	-6.38	1
1883	TTGACC	16	-0.17	1
1884	ACCACA	0	-6.27	1
1885	ACATCC	13	-0.5	1
1886	CATCCG	2	-2.5	1
1887	CCGGGG	0	-7.54	1
1888	GTCCTG	0	-4.84	1
1889	AATGAC	15	0.44	1
1890	CTCTTG	0	-4.76	1
1891	GATTGC	24	2.92	1
1892	TGCCAC	8	-0.29	1
1893	CATAAC	7	-0.95	1
1894	AGGAGT	0	-2.25	1
1895	CACTCC	0	-4.43	1
1896	AGCGAG	0	-6.2	1
1897	GCTGTG	2	-1.74	1
1898	ATGGCC	0	-6.17	1
1899	AATGCC	0	-7.8	1
1900	GCGTCA	24	4.09	1
1901	TCACTG	0	-2.83	1
1902	GGTCGC	1	-2.85	1
1903	GAGGGA	0	-7.05	1
1904	GGAAGG	1	-1.62	1
1905	ACTCGT	0	-2.29	1
1906	CTCGGG	0	-4.46	1
1907	GGGGCC	0	-4.98	1
1908	GCCTTG	9	0.54	1
1909	TTCAGC	0	-5.54	1
1910	CGGCCA	0	-3.47	1
1911	ACAGCG	22	1.25	1
1912	GCGATG	17	0.53	1
1913	ATGATT	24	2.97	1
1914	ATTCGA	24	2.67	1
1915	GATGGC	0	-11.26	1
1916	GGCCTC	0	-2.84	1
1917	TTCTGG	0	-3.32	1
1918	TGGCTG	0	-3.08	1
1919	ATCGAC	0	-11.31	1
1920	GACCTA	0	-7.85	1
1921	TCTGAC	0	-9.1	1
1922	TACTCC	0	-8.71	1
1923	TCCGTG	0	-4.87	1
1924	GCTTTG	21	1.81	1
1925	TTGCTC	24	3.81	1
1926	CTCATG	0	-4.09	1
1927	CTCTGC	0	-3.83	1
1928	TGCCTC	6	-1.32	1
1929	CGCAGT	4	-1.5	1
1930	ATGTGT	0	-5.68	1
1931	TGTGCT	14	0.41	1
1932	GCTAAG	24	13.92	1
1933	GCAGGG	11	-0.8	1
1934	CTTTCG	0	-7.41	1
1935	GATCTC	24	10.68	1
1936	GGACAC	8	-1.46	1
1937	CACGAA	0	-7.74	1
1938	CAGCCG	0	-2.22	1
1939	CCGTAT	24	8.61	1
1940	TATGTG	0	-4.28	1
1941	GGAGCC	14	0.33	1
1942	TACAGC	0	-9.06	1
1943	ATCCCG	1	-2.1	1
1944	CCGTCC	0	-6.9	1
1945	ATGGGA	19	1.27	1
1946	CTGCGA	0	-6.95	1
1947	CGATGC	0	-7	1
1948	TGCTTC	6	-1.25	1
1949	TTCATC	1	-2.6	1
1950	GGCAAC	0	-7.96	1
1951	AACGCT	0	-6.01	1
1952	ATAGAG	16	1.09	1
1953	TTTATC	24	3.19	1
1954	ATCATC	0	-4.91	1
1955	GGTGTT	24	1.96	1
1956	GAATCC	0	-6.77	1
1957	TCCGAC	0	-9.96	1
1958	GACATC	0	-5.51	1
1959	GCTGAC	0	-4.71	1
1960	CAGCCC	0	-3.35	1
1961	CCCCAG	7	-0.76	1
1962	CTCTCA	0	-6.23	1
1963	CTAACC	0	-3.95	1
1964	AACACT	21	1.9	1
1965	ACTGGG	16	0.54	1
1966	GGGAAG	24	3.7	1
1967	GCACGG	17	1.22	1
1968	GGGCCG	0	-12.45	1
1969	CCGGCC	0	-5.27	1
1970	GCCAGT	0	-4.62	1
1971	GTGCAG	8	-1.05	1
1972	AGTGGG	13	-0.4	1
1973	CCCCTT	0	-2.9	1
1974	CCAGTC	14	0.53	1
1975	ACCCCT	24	2.7	1
1976	CACAGG	18	1.16	1
1977	ACAGGG	0	-4.89	1
1978	GGGTGC	0	-8.24	1
1979	TGCCCA	24	2.31	1
1980	GTGTAA	0	-3.65	1
1981	GTGAAG	24	2.95	1
1982	TCTCGA	24	5.18	1
1983	CGAGCG	0	-2.95	1
1984	GCGAAG	24	6.56	1
1985	CGCTAT	0	-4.5	1
1986	GGAGAG	1	-2.34	1
1987	TTTGCG	0	-10.56	1
1988	GCGACG	0	-11.95	1
1989	ACGGTC	24	5.86	1
1990	AAGGCC	24	1.99	1
1991	AACCAA	23	3.03	1
1992	GTCGCC	0	-4.52	1
1993	ATTAAG	24	5.91	1
1994	AAAATC	24	5.17	1
1995	ATAAAT	24	4.54	1
1996	GCCTTA	24	6.36	1
1997	GAGATA	19	0.91	1
1998	TTACAG	24	3.38	1
[truncated: 1,925 more rows]

## Sheet: TS17_vs_TS19
	Codon Pair	Stat	Effect Size	p-value
0	ATGTCT	14	-0.15	1
1	TCTCCA	18	0.76	1
2	CCACTT	3	-1.6	1
3	CTTATA	13	0.34	1
4	ATAAGA	14	0.02	1
5	AGAAGC	16	0.72	1
6	AGCATT	13	0.04	1
7	ATTGTC	8	-0.91	1
8	GTCGAT	2	-2.07	1
9	GATATC	2	-1.8	1
10	ATCACT	3	-1.68	1
11	ACTGAA	15	0.13	1
12	GAAGTT	15	0.05	1
13	GTTTTC	3	-1.47	1
14	TTCAAT	1	-1.6	1
15	AATCAA	15	0.57	1
16	CAATAT	15	0.66	1
17	TATGCA	13	-0.1	1
18	GCATCA	12	0.46	1
19	TCACAA	13	0.64	1
20	CAAAGT	15	0.74	1
21	AGTTGT	13	0.32	1
22	TGTGAT	12	0.05	1
23	GATGGA	15	0.11	1
24	GGAGCA	16	0.2	1
25	TCACTT	15	0.61	1
26	CTTAGC	19	1.03	1
27	AGCAAG	19	0.72	1
28	AAGAAA	0	-1.57	1
29	AAAGAC	13	0.29	1
30	GACCTG	14	-0.07	1
31	CTGAAA	12	-0.25	1
32	AAAAAC	2	-1.47	1
33	AACCTC	10	-0.2	1
34	CTCCTT	3	-2.03	1
35	CTTGAG	18	0.67	1
36	GAGAGA	17	0.81	1
37	AGAGAA	15	0.53	1
38	GAACTT	14	0.38	1
39	CTTGGA	15	-0.14	1
40	GGAGAT	11	-0.51	1
41	GATGTC	6	-1.04	1
42	GTCCTT	10	-0.75	1
43	CTTCAG	15	0.56	1
44	CAGAGA	18	0.66	1
45	AGACCA	15	0.49	1
46	CCACAT	15	0.63	1
47	CATGAC	4	-1.08	1
48	GACCCT	27	1.82	1
49	CCTGAG	19	0.53	1
50	GAGACG	17	0.65	1
51	ACGATA	13	-0.27	1
52	ATAGAC	19	0.17	1
53	CTGACC	15	-0.03	1
54	ACCCTA	15	0.11	1
55	CTAGAA	18	0.63	1
56	CTTCTG	1	-1.93	1
57	CTGGAT	4	-1.39	1
58	GATCGC	13	-0.08	1
59	CGCGAC	25	1.18	1
60	GACTGC	16	0.39	1
61	TGCAAC	11	-0.37	1
62	AACGGG	9	-0.9	1
63	GGGCGT	12	-0.38	1
64	CGTGTT	11	-0.62	1
65	GTTGAT	11	-0.38	1
66	GATTTC	16	0.3	1
67	TTCAAC	11	-0.5	1
68	AACGAA	19	0.63	1
69	GAATTC	10	-0.34	1
70	TTCCTC	19	0.6	1
71	CTCCTG	12	-0.23	1
72	CTGTTC	15	-0.53	1
73	TTCCTT	10	-0.14	1
74	CTTTTC	13	-0.01	1
75	TTCAAG	10	-0.63	1
76	AAGATT	7	-1.2	1
77	ATTGCT	1	-2.21	1
78	GCTCAA	14	-0.05	1
79	CAAGCT	18	0.72	1
80	GCTTGC	11	-0.38	1
81	TGCTAT	0	-2.19	1
82	TATTAT	15	-0.08	1
83	TATGCT	0	-2.07	1
84	GCTCTC	4	-1.81	1
85	CTCGAT	12	0.13	1
86	GATCAG	15	0.36	1
87	CAGGCC	18	0.53	1
88	GCCGCA	12	-0.27	1
89	GCAGAG	15	0.33	1
90	GAGCTA	16	0.69	1
91	CTAGGC	26	1.54	1
92	GGCGAG	15	-0.19	1
93	GAGAAG	11	-0.51	1
94	AAGAGA	10	-0.02	1
95	AGAGCC	8	-0.65	1
96	GCCCTG	14	-0.1	1
97	CTGCCC	13	-0.04	1
98	CCCAAT	7	-0.92	1
99	AATGAA	15	0.45	1
100	GAAAAG	13	0.21	1
101	AAGAGG	0	-1.91	1
102	AGGAAC	2	-2.13	1
103	AACCTG	16	0.23	1
104	CTGTCA	23	1.26	1
105	CAAGAT	15	0.45	1
106	CGCAGG	8	-0.69	1
107	AGGCAA	19	0.75	1
108	CAAGAA	15	0.56	1
109	GAAGAC	16	0.67	1
110	GACCAA	19	0.71	1
111	CAAAGG	15	0.61	1
112	AGGAGA	13	0.24	1
113	AGATTC	13	-0.25	1
114	TTCGAG	12	-0.82	1
115	GAGCCC	17	0.29	1
116	CCCCGA	16	0.18	1
117	CGAAGC	20	0.76	1
118	AGCAGA	14	0.56	1
119	AGACAA	15	0.59	1
120	CAACTG	20	0.71	1
121	CTGGAC	15	0.01	1
122	GACGAA	19	0.85	1
123	GAAGAA	15	0.47	1
124	GAACCT	16	0.58	1
125	CCTGGG	18	0.52	1
126	GGGCGC	11	-0.54	1
127	CGCCGA	19	0.61	1
128	AGCTGG	26	1.41	1
129	TGGCAG	12	-0.25	1
130	CAGAAG	9	-0.91	1
131	AGACGT	16	0.6	1
132	CGTGAG	16	-0.18	1
133	GAGCAG	25	1.07	1
134	CAGGAG	21	0.71	1
135	GAGGAG	16	0.02	1
136	GAGCGC	18	0.5	1
137	CGCGCT	23	0.83	1
138	GCTGAG	11	-0.45	1
139	CAGCGG	25	1.33	1
140	CGGCTG	15	-0.24	1
141	CTGGAG	15	0.03	1
142	CAGCGC	27	1.21	1
143	CGCTAC	14	-0.4	1
144	TACAGG	7	-0.14	1
145	AGGCAG	18	0.53	1
146	CAGCAC	21	1.03	1
147	CACCGC	11	-0.13	1
148	CGCGAT	14	-0.22	1
149	GATGAA	15	0.21	1
150	GAAGAG	20	0.75	1
151	AGACTG	15	0.22	1
152	CTGCAA	19	0.96	1
153	AGGCGA	15	0.87	1
154	CGAGAA	15	0.69	1
155	GAACTG	23	1.06	1
156	GAGGAA	20	0.84	1
157	GAACGC	23	1.22	1
158	CGCCTT	24	1.12	1
159	CTTGCA	12	0.21	1
160	GAGAAA	16	0.59	1
161	AAAGAG	20	0.73	1
162	GAGCCG	11	-0.12	1
163	CCGCTT	22	1.31	1
164	CTTGGC	8	-0.24	1
165	GGCTGG	13	-0.38	1
166	TGGAGT	10	-0.21	1
167	AGTAAG	18	0.42	1
168	AAGGGT	9	-0.78	1
169	GGTCGT	4	-1.06	1
170	CGTGAC	4	-1.08	1
171	GACGCG	7	-0.57	1
172	GCGGAG	13	-0.29	1
173	GAGTTT	19	0.59	1
174	TTTTCT	14	0.02	1
175	TCTGAG	20	1.09	1
176	GAGGTA	18	0.48	1
177	GTAGAG	20	0.92	1
178	GAACAG	18	0.67	1
179	CAGCAA	19	0.83	1
180	CAAGAG	17	0.64	1
181	GAGAGG	26	1.78	1
182	CAGGAA	19	0.82	1
183	GAACTC	14	0.28	1
184	CTCAAG	12	-0.5	1
185	AAGGGC	12	-0.77	1
186	GGCAAG	10	-0.63	1
187	GGCCAA	3	-1.55	1
188	CAAACA	15	0.71	1
189	ACAGAA	15	0.46	1
190	AGAAGG	12	0.21	1
191	AGGCTG	13	-0.56	1
192	CTGCAG	19	0.65	1
193	AAGCGC	11	-0.58	1
194	CTACGC	8	-0.89	1
195	CGCGAA	12	-0.37	1
196	GAACCC	23	1.35	1
197	CCCCTG	14	-0.06	1
198	CTGCTA	27	1.57	1
199	CTAAGG	17	0.46	1
200	AGGCGC	23	1.41	1
201	GATCTG	17	0.12	1
202	GAGTTG	16	0.21	1
203	TTGAGG	14	0.19	1
204	GAACAA	15	0.61	1
205	CGCGAG	15	-0.56	1
206	CAGAGG	24	1.54	1
207	GAGCTG	14	-0.23	1
208	CTGAGG	13	0.17	1
209	CTGAAT	20	0.79	1
210	AATCGA	16	0.59	1
211	CGAAGG	0	-2.28	1
212	GAGCAA	19	0.7	1
213	AGGCGT	17	0.9	1
214	CTAAGA	14	0.64	1
215	AGACGC	14	0.59	1
216	CTGGCT	12	-0.79	1
217	GAGGAC	25	1.1	1
218	GACGAG	12	-0.6	1
219	CTGACG	20	0.74	1
220	ACGCGG	16	0.6	1
221	CGGATC	12	-0.64	1
222	ATCCGG	15	-0.6	1
223	CGGGAA	10	-0.51	1
224	CCCGAC	9	-0.18	1
225	GAGAGC	20	0.74	1
226	ATTACC	14	0.11	1
227	ACCCAG	21	0.75	1
228	AGGTGG	13	0.32	1
229	CAGTGG	18	0.57	1
230	CAGCTC	22	0.94	1
231	CTCGAA	17	0.56	1
232	GAAAAC	15	0.37	1
233	AACGAG	10	-0.4	1
234	GAGGCA	22	1.05	1
235	GCAGAC	6	-1.03	1
236	GACGCC	14	-0.2	1
237	GCCCGT	14	-0.25	1
238	CGTCAG	10	-0.53	1
239	CAGAAC	20	0.8	1
240	AACAAG	7	-1.17	1
241	AAGGTC	10	-0.34	1
242	GTCTAC	17	0.57	1
243	TACTCT	16	0.11	1
244	TCTAGG	16	0.77	1
245	AGGCCT	18	0.77	1
246	CCTAGC	22	1.16	1
247	AGCAGG	19	0.95	1
248	AGGCTT	10	-0.37	1
249	CTTCGC	13	-0.62	1
250	CGCCAG	15	-0.01	1
251	CTGGGG	19	0.25	1
252	GGGGAG	19	0.42	1
253	GAGCGT	5	-1.11	1
254	CTCCGG	14	-0.66	1
255	CGGGAG	16	0.3	1
256	CGCCGC	15	-0.26	1
257	GACCTC	18	0.48	1
258	CTCCAA	15	0.56	1
259	CAACAG	19	0.95	1
260	CGTCCC	6	-0.99	1
261	CCCGCT	10	-0.53	1
262	GAGGCG	12	-0.02	1
263	GCGCGC	15	-0.23	1
264	CGCAAC	13	-0.26	1
265	AACCAG	12	-0.24	1
266	TGGGAG	17	0.39	1
267	AGGCCG	25	1.3	1
268	CCGCAG	22	1.2	1
269	CGGGCG	13	-0.28	1
270	CGCCTG	15	-0.3	1
271	CGGTTC	13	0.15	1
272	TTCCGC	13	-0.44	1
273	GACAGG	22	1.3	1
274	AGGGAG	24	1.41	1
275	CGCTTC	15	-0.38	1
276	TTCCGG	15	-0.65	1
277	AAGCTG	11	-0.49	1
278	CAACGA	15	0.1	1
279	CGAGCA	12	-0.12	1
280	GAGCTC	15	0.13	1
281	CTCCAG	23	1.31	1
282	CAGGAC	24	1.07	1
283	GACAGC	17	0.52	1
284	AGCCTC	26	1.59	1
285	CTCCTA	20	0.86	1
286	CTAGAT	20	0.95	1
287	CGACTC	14	-0.1	1
288	CGAGAG	11	-0.44	1
289	GAGCCA	20	0.9	1
290	CCAAAC	14	0.44	1
291	AACAGG	4	-1.64	1
292	AGGAGC	22	1.26	1
293	AGCCGG	17	0.51	1
294	CGGCAA	20	0.94	1
295	AGGGAA	14	0.53	1
296	GAAAGC	19	0.77	1
297	AGCCAG	26	1.22	1
298	CGCACA	17	0.26	1
299	ACACTG	21	1.03	1
300	CTGTAC	14	-0.44	1
301	TACGCC	10	-0.87	1
302	GCCAAA	1	-1.77	1
303	AAACCC	16	0.1	1
304	CCCAGC	27	1.42	1
305	CAGCGT	11	-0.66	1
306	CGTAGG	13	-0.66	1
307	GAACGG	20	1.04	1
308	CTGTTG	7	-1.01	1
309	TTGCAA	15	0.51	1
310	CAGCAG	28	1.51	1
311	AGGAAA	12	-0.04	1
312	AAACAC	13	0.42	1
313	GAGGAT	15	0.31	1
314	AAGCGG	13	-0.59	1
315	CAAGAC	19	0.77	1
316	CAGCGA	2	-1.18	1
317	GAAAGG	20	0.79	1
318	AGGAGG	12	0.18	1
319	CAGTAT	15	0.11	1
320	TATCAG	13	0.09	1
321	GAGCGG	18	0.6	1
322	GAAAGA	14	0.52	1
323	CTGCGG	15	-0.26	1
324	CGGGAT	19	0.68	1
325	GAAGAT	15	0.21	1
326	AGGGAT	17	0.59	1
327	AAATGG	13	-0.07	1
328	TGGCAA	12	0.7	1
329	CAACCA	15	0.69	1
330	CCAAGG	18	0.55	1
331	AAAGAA	14	0.37	1
332	GAAAAT	14	0.35	1
333	GTTCGT	0	-1.56	1
334	CGTAGT	16	0.84	1
335	AGTAAC	13	0.6	1
336	AGGCTC	10	-0.29	1
337	CTCTTC	13	-0.32	1
338	TTCACC	12	-0.15	1
339	ACCAAA	13	-0.16	1
340	AAACGC	4	-1.46	1
341	CGCAGA	11	-0.38	1
342	AGAGGG	10	-0.79	1
343	GGGGAT	12	0.03	1
344	GATGAG	15	0.24	1
345	CCCATC	17	0.35	1
346	ATCCAG	14	-0.3	1
347	CAGCTG	14	0.04	1
348	CTGGAA	16	0.26	1
349	GATTCT	15	0.54	1
350	TCTCAG	20	0.78	1
351	GAGCGA	22	0.97	1
352	CAGGAT	20	0.57	1
353	GATCGG	7	-0.85	1
354	CGGCGG	13	-0.45	1
355	CGGCCT	22	0.77	1
356	CCTCTG	21	1	1
357	AGAGAG	18	0.74	1
358	CGTCGA	12	-0.2	1
359	CGACAG	11	-0.68	1
360	GACCGT	22	0.78	1
361	CAGATC	13	-0.75	1
362	ATCCTA	5	-1.07	1
363	CTAGAG	26	1.9	1
364	CAGTTT	2	-2.07	1
365	TTTCAG	13	-0.05	1
366	GAGCAC	22	0.88	1
367	CACCAA	16	0.84	1
368	CAACGG	25	1.08	1
369	GAAGCC	10	-0.18	1
370	GCCAGA	4	-1.19	1
371	AGAAGA	13	0.38	1
372	AGACGA	8	-0.09	1
373	CGAGAT	19	0.54	1
374	ACGTTC	12	0.14	1
375	TTCCAG	11	-0.32	1
376	CAGGGA	11	-0.27	1
377	GGAGAA	13	0.25	1
378	GAATCG	19	0.72	1
379	TCGAGA	16	0.35	1
380	AGACGG	16	0.65	1
381	GAGGGC	15	-0.17	1
382	AAGTTC	8	-0.91	1
383	CGGACA	23	1.21	1
384	AGGCGG	8	-0.29	1
385	CGGCGT	14	-0.69	1
386	CGTCAA	17	0.03	1
387	TTCCAA	15	0.72	1
388	CACCTC	18	0.67	1
389	CTTCGG	13	-0.71	1
390	CGGCAG	17	0.18	1
391	GAATGC	17	0.37	1
392	TGCGAC	16	0.25	1
393	GACAGA	15	0.52	1
394	AGAAAA	15	0.37	1
395	AAATCT	13	0.34	1
396	TCTCGT	18	0.79	1
397	CGTGAA	6	-0.93	1
398	CGGGAC	13	-0.39	1
399	GACCAG	13	-0.14	1
400	TTCCGT	16	-0.42	1
401	CGTCGG	12	-0.22	1
402	CGCCAC	18	0.32	1
403	CACCTG	15	-0.09	1
404	GAACGT	18	0.53	1
405	CCATCC	27	1.93	1
406	TCCCGC	12	-0.16	1
407	CGCCGG	14	-0.63	1
408	CACCAG	20	1.03	1
409	CCATTC	12	-0.05	1
410	AGATCA	15	0.59	1
411	TCATTC	17	0.51	1
412	CTCAGA	14	-0.26	1
413	AAATTC	10	-0.9	1
414	TTCCAT	16	0.72	1
415	CATGAG	21	0.82	1
416	CGTGGC	16	0.11	1
417	CGTTTG	13	0.4	1
418	AGGGTG	13	-0.59	1
419	GTGGAG	13	-0.4	1
420	CAGCTT	19	0.66	1
421	CGCGGA	16	0.62	1
422	GGACAG	16	0.67	1
423	GAATGT	15	0.48	1
424	TGTGAC	16	0.23	1
425	AAATTA	14	0.5	1
426	TTACAC	15	0.53	1
427	CACCGG	19	0.42	1
428	GAACTA	15	0.5	1
429	GAGGTC	14	0.14	1
430	GTCCGC	8	-0.95	1
431	AGAAAG	12	0.01	1
432	AAGCTC	10	-0.4	1
433	CTCCGC	15	-0.52	1
434	CTCAGG	2	-1.54	1
435	CGCCGT	11	-0.6	1
436	CGTCAT	7	-1.03	1
437	GAGTTC	16	-0.21	1
438	AAGCAG	4	-1.37	1
439	CTGCGC	15	-0.13	1
440	CGCCTC	15	-0.14	1
441	GAACCG	17	0.53	1
442	CCGGAC	15	0.03	1
443	CTCCGT	14	-0.71	1
444	TGCGTC	13	-0.66	1
445	GTCGAG	15	-0.66	1
446	GACAGT	19	0.78	1
447	AAGATC	8	-0.89	1
448	ATCCGC	9	-0.81	1
449	AGGGAC	14	0.19	1
450	GGACTG	20	1	1
451	CTTGAC	15	-0.35	1
452	CTCGAC	19	0.59	1
453	AAAGTC	1	-2.4	1
454	GTCCGT	15	-0.19	1
455	CAAGGG	19	0.86	1
456	GGGCTC	19	0.37	1
457	CTCGGC	23	0.96	1
458	CGGCGC	18	0.65	1
459	CGTCTC	16	-0.39	1
460	CTCCAT	12	-0.45	1
461	CGGTGC	16	-0.4	1
462	TGCCTG	15	0.14	1
463	CAATTT	15	0.36	1
464	TTTCGC	11	-0.54	1
465	CGCTTT	9	-0.66	1
466	TTTGAG	5	-1.07	1
467	CAGTTG	18	0.19	1
468	TTGAGA	12	-0.1	1
469	AGACAG	16	0.73	1
470	AGAGTC	12	0.02	1
471	GAGCTT	13	-0.34	1
472	CTTCGT	2	-1.45	1
473	CTGCTG	14	0.07	1
474	CTGCAC	12	-0.12	1
475	CAGGTG	14	-0.13	1
476	GTGGGT	12	-0.63	1
477	GGTGGC	16	-0.36	1
478	GGCAGG	8	-0.9	1
479	CGTCGT	2	-1.39	1
480	GACAAC	12	-0.36	1
481	AACAGA	8	-0.88	1
482	GAAGTA	15	0.26	1
483	GAAGGG	19	0.92	1
484	GGGCAG	10	-0.46	1
485	CGCCAA	6	-1.24	1
486	GTAGAA	15	0.35	1
487	CACCCA	22	0.93	1
488	CCACGC	13	-0.05	1
489	TTGCGC	15	0.34	1
490	AAGCGA	1	-1.61	1
491	GATGGT	18	0.41	1
492	GGTCAA	17	0.71	1
493	CAATAC	16	0.85	1
494	TACCTG	15	-0.17	1
495	TTTGCC	11	-0.59	1
496	GCCAGG	8	-0.77	1
497	GATACG	6	-1.09	1
498	ACGATT	4	-1.35	1
499	ATTCGT	6	-1.3	1
500	CGTCGC	11	-0.75	1
501	CTACGT	2	-1.32	1
502	CAAAGA	13	0.51	1
503	CAAATC	1	-1.92	1
504	ATCCGT	8	-0.99	1
505	ATCCTG	9	-0.58	1
506	GAGCCT	22	1.32	1
507	CCTGGT	8	-0.88	1
508	GGTACA	13	0.41	1
509	ACACGC	14	-0.57	1
510	GCCAAT	10	-0.48	1
511	AATGTC	3	-1.21	1
512	GTCCCA	20	0.99	1
513	CCAGTG	18	0.98	1
514	GTGCGT	13	0.08	1
515	CGTTCC	20	1	1
516	TCCAGC	21	1.12	1
517	AGCCCT	21	1.24	1
518	CCTCTC	5	-0.98	1
519	CTCTAT	5	-1.04	1
520	TATGAG	9	-0.52	1
521	GAGTAC	12	0.06	1
522	TACATC	11	-0.45	1
523	AGGTCT	19	0.9	1
524	TCTCAA	13	0.49	1
525	TACCGC	10	-0.46	1
526	CGCCCT	7	-1.02	1
527	CCTTAA	0	-1.87	1
528	ATGGAG	12	-0.38	1
529	TTGCCT	19	0.88	1
530	CCTCCT	18	0.96	1
531	CCTCCG	20	1.17	1
532	CCGGGA	27	1.38	1
533	GGAAAC	9	-0.6	1
534	AACCGG	14	-0.23	1
535	CGGAGG	17	0.41	1
536	AGGGTT	4	-1.47	1
537	GTTTCC	16	0.67	1
538	TCCATC	13	-0.34	1
539	ATCAAT	10	-0.52	1
540	AATAAC	16	0.45	1
541	AACCCT	9	-0.61	1
542	CCTCAA	16	0.8	1
543	GAGACA	20	1.06	1
544	ACATCT	15	0.7	1
545	TCTGGC	14	0	1
546	GTTCCT	14	0.09	1
547	CCTACC	25	1.43	1
548	ACCACC	16	0.52	1
549	ACCTCA	19	1.03	1
550	TCAGCC	26	1.14	1
551	GCCGGG	16	0.05	1
552	GGGTTT	0	-2.29	1
553	TTTCCC	11	-0.08	1
554	CCCACC	18	0.52	1
555	CAGTCA	18	0.8	1
556	TCATCT	14	0.73	1
557	TCTAAG	1	-2.38	1
558	ATCTCC	13	-0.43	1
559	TCCTTG	9	-0.48	1
560	TTGAAG	4	-1.35	1
561	CGCTCC	19	0.64	1
562	TCCACC	10	-0.75	1
563	ACCTAC	12	-0.11	1
564	GCCTAC	14	-0.04	1
565	CCTTCC	17	0.91	1
566	TCCATG	14	0.16	1
567	ATGATG	6	-1.02	1
568	ATGAGC	20	0.93	1
569	AGCAAC	17	0.49	1
570	AACCGC	14	-0.45	1
571	CGCAGC	16	0.46	1
572	AGCTCA	19	1.04	1
573	TCAGGA	17	0.74	1
574	GGAGGC	7	-0.67	1
575	GGCCAG	15	-0.01	1
576	CAGTCC	16	0.81	1
577	TCCCTG	16	0.06	1
578	CTGCCG	21	0.63	1
579	CCGAGC	23	0.76	1
580	AGCTCC	21	1.3	1
581	TCCATT	10	-0.15	1
582	ATTCTC	3	-1.62	1
583	AAGACC	10	-0.45	1
584	ACCTCC	23	1.21	1
585	TCCCTC	19	0.5	1
586	CTCAAC	12	-0.21	1
587	CCTCCA	20	1.05	1
588	CCAGGT	18	0.95	1
589	GGTTCT	10	-0.44	1
590	TCTCTG	12	0.15	1
591	CAGAGC	19	1.1	1
592	AGCAAA	14	0.24	1
593	AAACCA	14	0.22	1
594	TCCAAC	21	0.81	1
595	CTCTCT	10	-0.12	1
596	TCTTCA	15	0.77	1
597	TCAGTC	19	1.02	1
598	GTCCAC	10	-0.21	1
599	CACTAT	3	-1.16	1
600	GCTGAT	6	-1.22	1
601	GAAGGC	14	-0.12	1
602	AAGCCA	16	0.59	1
603	CCACTC	20	0.93	1
604	CTCACG	20	0.62	1
605	ACGGAC	27	1.78	1
606	GACAAG	10	-0.68	1
607	AAGAAC	8	-1.04	1
608	AAGGAC	11	-0.34	1
609	GACAAA	14	-0.21	1
610	AGGGGC	12	-0.71	1
611	GGTAAA	15	0.01	1
612	AAAGGC	2	-2.02	1
613	GGCACA	19	0.62	1
614	ACAGGA	16	0.6	1
615	GGAACT	16	0.36	1
616	ACTCGG	25	1.51	1
617	ACCATG	12	0.08	1
618	ATGCTA	16	0.3	1
619	AAAACT	14	-0.09	1
620	ACTCTT	16	0.25	1
621	CTTCAA	15	0.47	1
622	GGGTCT	19	0.55	1
623	CAGAGT	19	0.78	1
624	AGTGAT	16	0.6	1
625	GAAATG	15	0.23	1
626	ATGGCA	2	-2.01	1
627	GCAATA	12	0.34	1
628	ATAGCA	13	-0.41	1
629	GCAAAT	15	-0.19	1
630	AATCAG	15	0.52	1
631	CAGACA	17	0.7	1
632	ACACCG	14	0.73	1
633	CCGAAC	3	-1.31	1
634	AACTTG	10	-0.32	1
635	TTGATA	16	0.58	1
636	ATACCA	15	0.56	1
637	CCATTT	15	0.28	1
638	TTTGGA	9	-0.51	1
639	GGAGAC	10	-0.57	1
640	GACGTG	11	-0.64	1
641	GTGGTG	15	-0.4	1
642	GTGGGC	14	-0.54	1
643	GGCTGT	23	1.21	1
644	TGTCTG	11	-0.04	1
645	CTGGCG	16	0.02	1
646	GCGATT	3	-1.77	1
647	ATTCAC	12	-0.22	1
648	CACATA	2	-1.45	1
649	ATAAAG	14	0.32	1
650	AAGAGC	12	0.04	1
651	AGCTGT	22	1.17	1
652	TGTAGA	14	0.23	1
653	AGGTTC	10	0.13	1
654	CGTTTT	2	-1.73	1
655	TTTAAT	14	-0.1	1
656	AATCTG	2	-1.53	1
657	TTCATG	11	-0.57	1
658	ATGCGT	16	-0.22	1
659	CGTGTC	24	1.52	1
660	GTCTCC	13	-0.25	1
661	TCCATA	12	0.54	1
662	ATAAAC	8	-0.85	1
663	AACAAC	7	-0.76	1
664	AACATT	1	-1.73	1
665	ATTGTG	4	-1.23	1
666	GTGAAA	0	-2.39	1
667	AAATGT	15	-0.38	1
668	TGTACA	14	0.13	1
669	ACAAAA	15	0.37	1
670	AAAATT	6	-1.03	1
671	CGTCAC	14	0.02	1
672	CACTTG	16	0.75	1
673	TTGAAA	14	0.04	1
674	AAAGCT	1	-2.55	1
675	GCTGTT	1	-2.35	1
676	GTTAAT	14	0	1
677	AATAAT	13	0.22	1
678	AACCTT	15	0.27	1
679	CTTGTA	15	0.07	1
680	GTACTT	13	0.38	1
681	CTTAGG	16	0.49	1
682	AGGTTT	15	-0.2	1
683	TTTGGC	10	-0.83	1
684	GAGATG	14	-0.6	1
685	ATGAAG	8	-0.94	1
686	AAGTAC	10	-0.56	1
687	TACTTT	0	-1.63	1
688	TCTGTA	16	0.79	1
689	GTACAG	17	0.3	1
690	CAGGTT	17	0.67	1
691	GTTCCC	15	0.17	1
692	CCCAGA	4	-1.54	1
693	GATGAT	14	0.2	1
694	CGGAAT	15	0.18	1
695	AATTTT	11	-0.62	1
696	TTTATT	11	-0.56	1
697	ATTTAC	6	-1.1	1
698	TACTTG	18	0.55	1
699	TTGGAA	13	0.46	1
700	CTAATG	10	-0.73	1
701	ATGCAT	15	0.35	1
702	CATGAT	15	0.36	1
703	GGCGAT	6	-1.1	1
704	GATCCA	15	0.36	1
705	CCAGAA	15	0.23	1
706	AGCCCC	25	1.26	1
707	CCCCCT	26	1.27	1
708	CCTATT	12	-0.23	1
709	ATTCCC	19	0.56	1
710	CCCTTA	18	0.7	1
711	TTAGGC	15	0.61	1
712	GGCGGT	5	-0.39	1
713	GGTGCA	5	-0.99	1
714	GCAGAA	15	0.44	1
715	GAATCA	15	0.56	1
716	TCACAT	16	0.73	1
717	CATCTT	14	0.33	1
718	CTTTAT	14	-0.29	1
719	TATGAA	15	0.3	1
720	GTAATA	14	0.27	1
721	ATACAG	15	0.55	1
722	CAGAAA	15	0.32	1
723	GGCTGC	13	-0.41	1
724	TGCTTT	19	0.77	1
725	TTTACT	15	-0.18	1
726	GTAATG	10	-0.34	1
727	ATGCAC	9	-0.21	1
728	TTGATG	14	0.06	1
729	CATAAA	15	0.57	1
730	AACTCC	14	0.3	1
731	TCCAGT	17	0.85	1
732	AGTATC	18	0.8	1
733	ATCTGC	12	-0.79	1
734	TGCAGG	11	-0.4	1
735	GTGGAA	7	-1.07	1
736	GAAGTG	18	0.21	1
737	GAATTT	10	-0.47	1
738	TTTATG	0	-2.7	1
739	ATGTTC	12	-0.37	1
740	TTCTCC	15	-0.16	1
741	TCCTAT	7	-0.37	1
742	TATGGA	14	0.1	1
743	AACTTT	10	-0.53	1
744	GGCTAT	6	-1.01	1
745	GGATTT	3	-1.87	1
746	TTTTCA	15	0.49	1
747	CATCAG	16	0.41	1
748	CAGTTA	15	0.42	1
749	TTAAAA	14	0.4	1
750	AAACCT	15	0.55	1
751	CCTCTT	16	0.68	1
752	AAAGCC	10	-0.57	1
753	GCCATT	13	-0.74	1
754	ATTGAG	8	-0.95	1
755	CCATCT	18	0.88	1
756	TCTATG	19	0.88	1
757	ATGTTT	8	-0.55	1
758	ATGAAT	15	-0.23	1
759	AATATT	14	0.24	1
760	ATTGCA	15	-0.03	1
761	GCACCT	16	0.29	1
762	CCAGAG	26	2.04	1
763	AGAACA	14	0.49	1
764	ACAGAC	19	0.46	1
765	CCTGTC	24	1.36	1
766	GTCACA	12	-0.17	1
767	ACAAAT	15	0.32	1
768	AATGTT	10	-0.54	1
769	GTTATT	9	-0.68	1
770	ATTACT	12	-0.27	1
771	ACTCCG	20	0.97	1
772	CCGCAA	17	0.82	1
773	CGAGTA	4	-1.11	1
774	GAATAC	18	0.46	1
775	TACCCG	11	-0.17	1
776	CCGGCA	18	1.01	1
777	GCATTC	3	-1.1	1
778	TTCTTA	13	0.2	1
779	TTATCC	13	0.55	1
780	TCCCCT	21	1.13	1
781	CCTGAA	15	0.54	1
782	GTTAGC	13	0.7	1
783	ATTGGG	10	-0.84	1
784	GGGGTT	10	-0.51	1
785	GCCAGC	26	1.07	1
786	AGCCAT	10	-0.74	1
787	CATGCA	9	-0.79	1
788	GCAACT	15	0.57	1
789	ACTGTG	11	-0.43	1
790	GTGCAA	19	0.79	1
791	CAACTT	14	0.51	1
792	AAACTC	15	-0.04	1
793	AAGCCC	7	-0.97	1
794	CCCCGG	14	-0.01	1
795	AGGTTG	19	0.71	1
796	AGAATG	16	0.34	1
797	ATGAAA	14	0.13	1
798	GAGTAT	6	-0.99	1
799	TATAAA	12	-0.44	1
800	AAAAAT	14	0.36	1
801	AATATG	9	-0.76	1
802	ATGAGT	19	0.51	1
803	AGTACA	15	0.7	1
804	ACATGG	16	0.24	1
805	TGGATA	12	-0.37	1
806	ATAGAA	14	0.29	1
807	GAAAAA	13	0.42	1
808	GATTAT	16	-0.3	1
809	TATTTA	13	0.24	1
810	TTAAGA	14	0.51	1
811	AGAAAC	16	0.15	1
812	CTTATT	2	-1.5	1
813	ATTAAT	15	0.34	1
814	AATCCA	14	0.16	1
815	CCAAAA	15	0.12	1
816	AAAATG	14	0.07	1
817	ATGACA	16	0.34	1
818	AAAAGG	13	0.47	1
819	GATAAT	14	0.16	1
820	AATAAG	12	-0.34	1
821	AAGGGA	3	-1.69	1
822	GGAAGT	19	0.51	1
823	AGTAGT	14	0.75	1
824	AGTATA	14	0.54	1
825	CCAAGT	15	0.31	1
826	AGTGAA	17	0.43	1
827	TCAAAT	15	0.43	1
828	AATTCT	14	0.55	1
829	TCTAGT	22	0.71	1
830	AGTGCA	15	0.64	1
831	GCATTA	14	-0.06	1
832	TTAGAA	15	0.46	1
833	CTTGAA	15	0.49	1
834	AGGACA	17	0.7	1
835	ACAACA	15	0.64	1
836	ACATAC	3	-1.75	1
837	TACGAT	0	-1.81	1
838	GATATT	10	-0.66	1
839	ATTCAT	14	0.03	1
840	CATCAC	18	0.67	1
841	CACAGA	5	-1.11	1
842	AAATAT	5	-1.26	1
843	GAAGCT	1	-2	1
844	GCTATT	9	-0.84	1
845	ATTTCA	14	0.45	1
846	AATGAG	14	0.03	1
847	TATGGT	8	-0.61	1
848	GGTGAT	12	-0.44	1
849	GATAAG	1	-1.72	1
850	AAGGAA	11	-0.25	1
851	GGCCGG	14	-0.43	1
852	CGGGTC	15	-0.61	1
853	GTCATA	15	0.67	1
854	CCAGTT	15	0.66	1
855	GTTTTA	14	0.31	1
856	TTAAAG	14	0.45	1
857	AAGGTG	10	-0.61	1
858	GTGTTG	8	-1.08	1
859	TTGGAC	11	-0.43	1
860	CAAAAT	14	0.33	1
861	AATTAT	15	0.29	1
862	TATTCA	15	0.46	1
863	TCAGAG	19	0.91	1
864	GTATTT	13	-0.22	1
865	TTTTTA	14	0.28	1
866	TTACCT	15	0.59	1
867	CCTAAA	12	0.06	1
868	AAAAGT	14	0.44	1
869	AGTGAC	22	1.23	1
870	GACTCC	23	1.25	1
871	TCCACA	19	1.01	1
872	CCGCTG	22	0.8	1
873	GATGTT	9	-0.81	1
874	GTTCTC	13	0.03	1
875	CCCCCC	28	1.3	1
876	CCCATT	12	0	1
877	CACAGC	27	1.65	1
878	AGCCTG	20	0.68	1
879	CAGATA	12	-0.11	1
880	ATAGTA	14	0.31	1
881	GAGAAT	16	-0.06	1
882	ATGCCA	20	0.9	1
883	CATTTA	14	0.32	1
884	TTACCG	15	0.41	1
885	CCGAAG	21	1.1	1
886	ACCTCT	19	1.02	1
887	AGGCCA	22	1.09	1
888	CATGAA	15	0.23	1
889	TCATCG	19	0.84	1
890	TCGGAT	6	-1.04	1
891	ATGCCC	16	0.36	1
892	CCCAAA	15	0.39	1
893	AAACAT	15	0.38	1
894	CATCCA	12	-0.39	1
895	CCAAGC	21	1.14	1
896	ATTTTA	14	0.27	1
897	AAAATA	14	0.34	1
898	ATAAGC	15	0.36	1
899	CAACAA	16	0.74	1
900	AATAGG	14	0.17	1
901	CGTAAA	12	-0.19	1
902	ATGGAA	15	0.33	1
903	AAATCG	12	-0.04	1
904	TCGCCA	19	1.11	1
905	CATTTT	18	0.18	1
906	TCAGAT	15	0.56	1
907	GATGTG	10	-0.73	1
908	GTGTTA	14	0.38	1
909	TTAATA	14	0.24	1
910	ATAATA	13	0.3	1
911	ATACCT	15	0.44	1
912	CCTGAT	6	-0.94	1
913	GATAAA	14	0.23	1
914	CCCTTC	16	0.02	1
915	TTCGAA	7	-0.59	1
916	GATTTA	15	0.36	1
917	TTAAAC	14	0.43	1
918	AACACA	15	-0.1	1
919	AAAGGG	8	-0.78	1
920	GGGAGA	18	0.82	1
921	AGACCT	15	0.63	1
922	CCTCCC	27	1.53	1
923	ATCGAG	15	-0.39	1
924	GAGTTA	15	0.52	1
925	TTAAGG	13	-0.35	1
926	TCTTGG	12	-0.13	1
927	TGGGAA	18	0.62	1
928	AGACAT	14	0.27	1
929	CATCCT	15	0.63	1
930	CCTACT	15	0.68	1
931	ACTGAC	13	-0.15	1
932	GACGTT	8	-0.73	1
933	GTTGCC	4	-1.48	1
934	GCCTGT	25	1.36	1
935	TGTAGT	16	0.53	1
936	AGTCTC	17	0.82	1
937	CTCCGA	6	-0.95	1
938	CGAAAG	9	-1.18	1
939	GTGGCT	13	-0.35	1
940	GCTTTT	11	-0.35	1
941	TTTGCA	7	-0.96	1
942	GCACAA	12	0.09	1
943	CAAAAA	14	0.35	1
944	GACTAC	11	-0.87	1
945	TACACC	12	-0.4	1
946	ACCATA	16	0.72	1
947	GTTTGC	14	-0.03	1
948	TGCAAA	12	-0.11	1
949	AAAGCA	12	-0.04	1
950	GAAACT	15	0.36	1
951	ACTACA	12	0.45	1
952	TTCAAA	9	-0.54	1
953	CTCAGC	26	1.3	1
954	AAGAGT	15	0.39	1
955	AGTGGT	18	0.22	1
956	GGTCTT	6	-0.68	1
957	CTTGAT	15	0.31	1
958	GATCCT	16	-0.12	1
959	CCTTTT	15	0.59	1
960	TTTCTA	13	-0.45	1
961	AACATA	15	0.43	1
962	AACAGC	21	1.21	1
963	ATGTCA	19	0.72	1
964	TTCAGA	15	0.31	1
965	AAGAAG	8	-1.17	1
966	AAAGAT	14	0.05	1
967	GATCAT	13	0.22	1
968	GGATAC	20	0.69	1
969	TACAGA	14	-0.57	1
970	AGAAAT	14	0.32	1
971	AATCTA	16	0.12	1
972	CTAAGC	17	0.7	1
973	AGCACG	20	1.12	1
974	ACGTCA	16	0.58	1
975	TCAAGT	12	0.6	1
976	GAGATT	6	-1.02	1
977	TTAGAG	15	0.55	1
978	GAGCAT	14	-0.32	1
979	GATCAA	15	0.59	1
980	CCTTAC	19	0.62	1
981	TACCCA	10	-0.18	1
982	CCAGGA	7	-0.76	1
983	GGACAT	14	0.58	1
984	CATTCA	15	0.74	1
985	TCAGGG	22	1.21	1
986	TCTGCA	17	0.73	1
987	GCAGGA	19	0.91	1
988	GGATCT	15	0.55	1
989	TCTGAT	17	0.55	1
990	GATGCA	14	0.36	1
991	GCAACA	16	0.39	1
992	TGGGCT	25	1.33	1
993	GCTGAA	18	0.19	1
994	ACAGTC	14	0.02	1
995	GTCCAG	15	0.15	1
996	CAGATG	18	0.58	1
997	ATGGTA	22	1.09	1
998	GTAAAC	14	0.05	1
999	AGCTTG	19	1	1
1000	CCTGAC	20	0.76	1
1001	CTGATA	0	-2.22	1
1002	ATAACA	15	0.44	1
1003	ACAGCC	25	1.38	1
1004	GCCACA	14	0.31	1
1005	ACAATA	15	0.37	1
1006	ATAGTG	10	-0.52	1
1007	GTGATT	10	-0.45	1
1008	TCAGAC	19	0.99	1
1009	AGGAAG	2	-2.13	1
1010	AAGAAT	8	-0.62	1
1011	CTGTCG	12	0.42	1
1012	TCGCTT	13	0.68	1
1013	GATAGT	15	0.57	1
1014	AGTGTT	13	0.51	1
1015	AACTCA	18	0.74	1
1016	TCAGCA	19	0.82	1
1017	GCAAAC	14	0.21	1
1018	AACAGT	15	0.61	1
1019	AGTTTA	14	0.42	1
1020	TTAAAT	13	0.3	1
1021	AATACA	13	0.21	1
1022	ACAAAG	14	0.32	1
1023	ATCTTT	7	-1	1
1024	GCAAGT	14	0.47	1
1025	AATCCT	15	0.18	1
1026	CCTGTT	13	0.48	1
1027	GTTGTC	10	-0.23	1
1028	GTCAGC	11	-0.62	1
1029	AGCCTA	22	1.32	1
1030	CTAACA	15	0.33	1
1031	AAGCTT	6	-1.15	1
1032	CTTTCA	15	0.45	1
1033	AATAAA	14	0.22	1
1034	AAACTG	10	-0.73	1
1035	ATAACT	13	0.37	1
1036	ACTGAT	15	0.53	1
1037	AGTTTT	15	0.35	1
1038	AAGCCT	11	-0.27	1
1039	CCTTCA	18	0.83	1
1040	CTGTCT	9	-0.28	1
1041	GACTCG	24	1.13	1
1042	TCGAAT	13	0.2	1
1043	AATTTC	5	-1.2	1
1044	GATAGG	18	0.7	1
1045	CCTAGT	16	0.77	1
1046	AGTTCC	18	0.89	1
1047	TCCAAT	13	0.28	1
1048	GATACT	16	0.48	1
1049	ACTAAA	16	0.47	1
1050	CTGTTT	6	-1.17	1
1051	TTTAGT	13	0.37	1
1052	AGTAGC	18	0.94	1
1053	AGCAAT	18	0.56	1
1054	AAATTG	14	0.32	1
1055	TTGTCC	10	-0.34	1
1056	TCCCAA	19	0.84	1
1057	CAAGGT	18	0.59	1
1058	GGTCCT	14	-0.14	1
1059	AATGCA	14	0.27	1
1060	TCACAG	19	0.91	1
1061	TCAGGT	19	0.82	1
1062	TCTAAT	15	0.5	1
1063	AATAGA	14	0.54	1
1064	AGATTA	14	0.26	1
1065	TCCCAT	17	0.85	1
1066	CATAAT	15	0.57	1
1067	AATGGA	14	-0.06	1
1068	GGAAAT	14	-0.01	1
1069	TCATAT	15	0.36	1
1070	TATACT	14	0.37	1
1071	ACTTCA	15	0.67	1
1072	GATCTT	14	-0.02	1
1073	CTTAAT	14	0.08	1
1074	AAGGTA	18	0.89	1
1075	GTATCC	23	1.21	1
1076	TCCCGA	15	-0.32	1
1077	ATCGTC	7	-1.04	1
1078	GTCTCA	16	0.63	1
1079	TCAACA	15	0.62	1
1080	ATATCT	15	0.44	1
1081	CCTAAC	17	0.59	1
1082	AAGTTA	12	0.38	1
1083	TCCCGT	5	-1.04	1
1084	CGTGAT	19	0.72	1
1085	AGCTTC	12	-0.43	1
1086	TTCGTT	3	-1.29	1
1087	TTAGCA	14	0.35	1
1088	GCAAAG	10	-0.49	1
1089	AAGTCT	10	-0.93	1
1090	AAGTTG	0	-2.13	1
1091	CATTAT	15	0.5	1
1092	TATCCT	1	-1.63	1
1093	ATCATT	4	-1.18	1
1094	GATCCC	10	-0.23	1
1095	CCCAAC	14	-0.2	1
1096	GTTTCA	13	0.4	1
1097	GCAAGG	7	-0.82	1
1098	CTGTCC	12	-0.26	1
1099	AGCATC	14	0.02	1
1100	CCTATC	10	-0.73	1
1101	ATCAAG	9	-0.83	1
1102	TTATCT	13	0.23	1
1103	AATTCA	13	0.59	1
1104	TTGAGT	7	-0.91	1
1105	AGTCGT	13	0.03	1
1106	ATCTTC	14	-0.44	1
1107	TTCTCA	20	0.68	1
1108	CCTAAT	12	0.66	1
1109	TTATAC	13	0.11	1
1110	TACCGT	11	0	1
1111	GGGATG	7	-0.71	1
1112	TCTTCC	19	0.96	1
1113	CCTAAG	12	-0.22	1
1114	GGAATG	16	0.24	1
1115	TCCGAT	20	0.51	1
1116	TCAATG	15	0.51	1
1117	GATATG	9	-0.57	1
1118	TTGAGC	18	0.81	1
1119	AGCCGT	10	-0.67	1
1120	GAGTCT	15	0.58	1
1121	ACTAAT	14	0.05	1
1122	TTGTCA	15	0.52	1
1123	TATGAT	8	-1.09	1
1124	AATATC	3	-1.34	1
1125	TCTTTA	15	0.58	1
1126	TTAGAT	15	0.2	1
1127	AACAAT	18	0.39	1
1128	AATAGT	15	0.56	1
1129	AGTTCG	18	0.87	1
1130	TCGGCA	26	1.22	1
1131	AGCAGT	18	0.9	1
1132	AGTCCT	18	0.84	1
1133	ACTGTC	0	-1.98	1
1134	GTCAAT	10	-0.57	1
1135	ACTACT	14	0.46	1
1136	ACTACC	18	0.95	1
1137	ACCAAC	16	-0.38	1
1138	AACGCA	20	0.89	1
1139	GCAGCG	12	-0.33	1
1140	GCGGAA	19	0.27	1
1141	GGTACT	1	-1.55	1
1142	ACTAAG	16	-0.02	1
1143	AACATG	12	-0.72	1
1144	ATGCTG	12	-0.75	1
1145	GACTCT	19	0.8	1
1146	AAACAG	15	-0.09	1
1147	GAATGG	3	-1.67	1
1148	TGGCTC	11	-0.25	1
1149	CTCCCA	21	1.18	1
1150	CCAAAT	14	0.37	1
1151	GTCCAA	18	0.23	1
1152	CAAGGA	15	0.39	1
1153	TCATCA	14	0.78	1
1154	TCAGTG	20	0.94	1
1155	GTGACT	7	-0.98	1
1156	AATATA	14	0.37	1
1157	ACACAT	15	0.6	1
1158	CATCGC	17	0.19	1
1159	TCCTCA	19	1.01	1
1160	TCAAAC	15	0.49	1
1161	AACTCG	23	1.07	1
1162	TCGGTA	18	0.93	1
1163	GTAAAT	13	0.26	1
1164	TTTACA	14	0.36	1
1165	ATTGAC	5	-1.28	1
1166	GACATT	10	-0.68	1
1167	TCAATA	13	0.46	1
1168	GTACTC	12	-0.56	1
1169	CTCAAA	13	-0.06	1
1170	AAATCA	15	0.49	1
1171	TCAATT	14	0.04	1
1172	TTAAGT	14	0.45	1
1173	AGTAAA	14	0.4	1
1174	GACCTT	20	0.61	1
1175	TTGTTT	10	-0.22	1
1176	TCTAAA	14	0.46	1
1177	TCAGAA	15	0.7	1
1178	CTCTAC	18	0.28	1
1179	TACACA	20	1	1
1180	AATGAT	15	0.09	1
1181	TATTCT	15	0.17	1
1182	CCACCT	21	1.14	1
1183	AGTGTG	13	-0.05	1
1184	GTGCAC	25	1.12	1
1185	GATAGC	18	0.71	1
1186	AGCACA	19	0.92	1
1187	ACAGAT	16	0.57	1
1188	GATGAC	11	-0.74	1
1189	AGAGTG	12	0.66	1
1190	TTGGGA	10	-0.38	1
1191	GGAAAA	12	-0.25	1
1192	GATCTA	13	-0.62	1
1193	CTAAAC	19	0.72	1
1194	TGGCGT	20	0.95	1
1195	CGTTCA	16	0.75	1
1196	TCAAAA	13	0.61	1
1197	CTTCTA	13	0.43	1
1198	CTAAAT	15	0.38	1
1199	AATTCC	12	-0.32	1
1200	TCCCAG	20	1.02	1
1201	GTTCTT	14	0.22	1
1202	CTTTTA	13	0.43	1
1203	CCTGTA	16	0.77	1
1204	GTAGTT	14	0.26	1
1205	GTTAAA	14	-0.05	1
1206	AATAGC	19	0.74	1
1207	TTACTC	15	0.34	1
1208	GAAGGT	12	-0.36	1
1209	GGTGAA	9	-0.65	1
1210	GAACCA	16	0.62	1
1211	GACATA	0	-2.49	1
1212	GACTAT	13	-0.14	1
1213	TATGTC	9	-0.87	1
1214	GTCTCT	20	0.75	1
1215	TCTGAA	14	0.42	1
1216	CTCTTA	15	0.47	1
1217	GAGGCT	11	-0.62	1
1218	GCTGCT	5	-1.34	1
1219	GCTGGA	3	-1.25	1
1220	GGAAGA	15	0.07	1
1221	TTTCCA	15	0.57	1
1222	CCAATG	16	0.44	1
1223	ATGAAC	6	-0.84	1
1224	AGTTTC	13	0.47	1
1225	AAAAAA	14	0.38	1
1226	TTAGTA	15	0.26	1
1227	GTAAGT	15	0.6	1
1228	GAATCT	15	0.5	1
1229	TCTAGC	18	0.89	1
1230	AGCTCT	19	0.98	1
1231	GAACAT	15	0.6	1
1232	CATGTT	15	0.61	1
1233	GGTAGC	28	2.06	1
1234	AGCATA	17	0.71	1
1235	ATATAT	14	0.31	1
1236	TACGTT	12	0.32	1
1237	GTTATC	9	-0.25	1
1238	AAGCAA	14	0.41	1
1239	CAAATA	15	0.47	1
1240	ATATTC	3	-1.37	1
1241	TTCACT	2	-1.5	1
1242	ACTGCA	14	0.26	1
1243	GCACCC	21	0.77	1
1244	CCCATA	20	1.05	1
1245	CTGGGA	12	-0.6	1
1246	GGAATA	15	0.24	1
1247	ATAGGA	15	0.66	1
1248	AGTGAG	27	1.58	1
1249	GAGGCC	15	0.04	1
1250	GCCCGG	15	-0.39	1
1251	CGGATG	3	-1.12	1
1252	ATGGAC	12	-0.47	1
1253	GACTCA	21	1.09	1
1254	TTGCTG	8	-0.42	1
1255	CTGACA	8	-0.83	1
1256	ACACCT	19	0.83	1
1257	CCTTGG	2	-1.94	1
1258	AGAAGT	14	0.72	1
1259	AGTGTA	12	0.64	1
1260	GTAACT	12	0.39	1
1261	TCACAC	17	0.85	1
1262	CACATT	12	-0.39	1
1263	ATTATC	2	-1.6	1
1264	ATCAAC	8	-0.94	1
1265	AACTAT	20	0.78	1
1266	GTTAAC	15	0.58	1
1267	TCCAAA	13	0.38	1
1268	TCGATC	6	-0.95	1
1269	ATCATA	2	-1.79	1
1270	AGCCAA	19	0.89	1
1271	TCCTTT	18	0.51	1
1272	TTTCCT	15	0.46	1
1273	AATACT	14	0.41	1
1274	ACTCTG	11	-0.62	1
1275	CTGTTA	12	0.4	1
1276	TCTGGG	13	0.11	1
1277	GGGGTA	14	0	1
1278	GTAATC	0	-1.96	1
1279	ATCAAA	1	-2.34	1
1280	AAAGTG	8	-0.96	1
1281	GTGATA	15	-0.32	1
1282	AACTCT	18	0.58	1
1283	TCTTTG	13	0.32	1
1284	TTGTTG	14	0.21	1
1285	ACAACC	11	-0.27	1
1286	ACAGAG	20	0.89	1
1287	AGTAGA	13	0.48	1
1288	ATAAAA	15	0.36	1
1289	AAACTT	14	0.19	1
1290	CTTCTT	13	-0.24	1
1291	CTTTCC	13	0.51	1
1292	TCCAGG	20	0.93	1
1293	CAGAAT	18	0.57	1
1294	AACCCC	15	0.15	1
1295	CCCCTA	16	0.78	1
1296	CTAGAC	10	-0.31	1
1297	TCTTCT	20	0.63	1
1298	TCTGTG	15	0.14	1
1299	GTGAGT	19	0.98	1
1300	AGTGGA	19	0.7	1
1301	GGAGCT	10	-0.65	1
1302	GAATAT	20	0.42	1
1303	TATACA	13	-0.48	1
1304	TGCCAA	17	0.86	1
1305	ATATCC	19	0.54	1
1306	ACACAA	15	0.68	1
1307	GAGTCA	18	0.63	1
1308	TATCCA	15	0.42	1
1309	CCAGTA	14	0.63	1
1310	GTACGA	13	0.33	1
1311	GATACA	15	0.36	1
1312	AAGTCA	15	0.63	1
1313	TCACCA	19	0.88	1
1314	TCTAAC	12	-0.34	1
1315	AACTTA	14	0.53	1
1316	GAAAGT	15	0.63	1
1317	AGTTCT	15	0.7	1
1318	TCACTA	15	0.54	1
1319	AAAGTT	6	-0.91	1
1320	GACACC	20	0.64	1
1321	ACCGAC	9	-0.47	1
1322	GACACA	19	0.7	1
1323	ACAGCA	15	0.59	1
1324	AACATC	15	-0.64	1
1325	CTAAAA	14	0.26	1
1326	TTCAGT	17	0.48	1
1327	AGTATT	15	0.51	1
1328	ATTTTC	2	-2.51	1
1329	TTCTTC	15	-0.52	1
1330	AAATAC	1	-2.1	1
1331	TACAAT	6	-1.24	1
1332	CAGTCT	16	0.67	1
1333	AGTCTA	13	0.32	1
1334	CTAATT	12	0.11	1
1335	ATTAAA	14	0.04	1
1336	CATTCT	14	0.59	1
1337	GGTTCA	15	0.68	1
1338	GAACAC	19	0.45	1
1339	CACTTA	8	-0.83	1
1340	ACTCAA	15	0.69	1
1341	TTTAAC	15	0.29	1
1342	AACAAA	9	-0.51	1
1343	AAAGTA	14	0.28	1
1344	GTAGAC	26	1.68	1
1345	ATTTTG	14	0.1	1
1346	TTGAAT	14	0.46	1
1347	CCAAAG	15	0.22	1
1348	CTGCGT	11	-0.31	1
1349	CGTATG	11	-0.72	1
1350	CTCTCG	22	1.16	1
1351	TCGGAG	25	1.06	1
1352	GTAAAA	14	0.37	1
1353	AATTTG	15	0.46	1
1354	ATTCAG	15	0.08	1
1355	CAGCAT	17	0.8	1
1356	CATTAC	7	-0.33	1
1357	TACCTT	8	-0.43	1
1358	CTTGTT	14	-0.23	1
1359	GTTGAA	13	-0.4	1
1360	AGACTT	13	-0.05	1
1361	CTTACA	15	0.4	1
1362	TCAGGC	27	1.15	1
1363	GGCCAC	15	-0.29	1
1364	CACATC	10	-0.87	1
1365	ATCACC	14	-0.5	1
1366	ACCAAG	9	-0.71	1
1367	AAGGAG	14	-0.43	1
1368	GACTTA	14	0.43	1
1369	TTACCA	14	0.39	1
1370	CCAACA	15	0.63	1
1371	ACAATC	14	0.47	1
1372	ATCTAT	3	-1.32	1
1373	TATCAC	13	-0.01	1
1374	CACAAG	10	-0.38	1
1375	TATCTA	14	-0.05	1
1376	CAAACT	14	0.57	1
1377	ACTCCC	18	0.78	1
1378	CCCTTT	18	0.75	1
1379	TACTCA	17	0.32	1
1380	ACTGTA	13	0.3	1
1381	GAAATC	1	-2.95	1
1382	ATCATG	12	-0.44	1
1383	TCTTTT	12	-0.06	1
1384	TTTGTA	16	-0.16	1
1385	AACCAT	4	-1.43	1
1386	CATCAT	15	0.62	1
1387	CATTTC	20	0.9	1
1388	TTCATA	15	0.21	1
1389	ATAGAT	15	0.56	1
1390	CATCTA	16	0.72	1
1391	GAAACA	15	0.51	1
1392	CTTAGA	16	0.53	1
1393	AGAGGT	12	-0.72	1
1394	GGTTTT	11	-0.55	1
1395	CTAAGT	15	0.51	1
1396	GAAATT	14	0	1
1397	TATTTC	0	-2.67	1
1398	TTCCTG	15	-0.37	1
1399	CTGAAG	6	-1.09	1
1400	AATCTT	14	0.32	1
1401	GTGAGC	17	0.68	1
1402	TTATTC	14	0.03	1
1403	GACGCT	13	0.36	1
1404	GCTATG	18	0.19	1
1405	ATGGCT	13	0.13	1
1406	CATGCC	10	-0.2	1
1407	AGCATG	21	1.06	1
1408	ATGTCC	14	-0.22	1
1409	GTAAGA	12	0.17	1
1410	CTAGGA	15	0.27	1
1411	GGACAA	15	0.45	1
1412	GCAGAT	15	0.34	1
1413	GATGGG	12	0.08	1
1414	GGGAAT	15	0.26	1
1415	TTTGGT	2	-1.98	1
1416	TCAAGC	19	0.84	1
1417	AGCCTT	16	0.6	1
1418	CTTAAA	14	-0.01	1
1419	ATGCAA	14	0.52	1
1420	TACCCT	11	-0.64	1
1421	GTAACC	12	0.33	1
1422	TCTCTA	15	0.74	1
1423	CTACAA	13	0.55	1
1424	CAACAT	15	0.63	1
1425	TATCTT	13	-0.14	1
1426	TTATCA	13	0.5	1
1427	GAATTA	14	0.39	1
1428	TTATTA	14	0.41	1
1429	GATTTG	13	-0.18	1
1430	TACCTC	16	-0.02	1
1431	CAGGTC	13	-0.29	1
1432	GTCCTC	14	-0.74	1
1433	CTCTTT	9	-0.89	1
1434	TTTATA	14	0.36	1
1435	TATAAG	0	-2.79	1
1436	CTGGTG	13	-0.28	1
1437	GTGTCA	22	1.3	1
1438	CAGCTA	19	0.85	1
1439	CTAAAG	11	-0.19	1
1440	AAGGGG	8	-0.86	1
1441	GGGATC	12	-0.77	1
1442	ATCAGC	11	-0.47	1
1443	ATCTCA	20	0.98	1
1444	TCACTC	5	-1.11	1
1445	CATTCC	18	0.88	1
1446	CCATTA	15	0.65	1
1447	AAAACA	14	0.39	1
1448	AATTTA	15	0.28	1
1449	TTTAGA	13	-0.45	1
1450	AGTTAC	19	0.91	1
1451	ATGAGG	1	-1.62	1
1452	GATTCA	15	0.59	1
1453	CAAATG	15	0.42	1
1454	AATGGC	10	-0.64	1
1455	GCAGCT	5	-1.29	1
1456	GCTTTA	14	0.31	1
1457	CACGTG	19	0.69	1
1458	GTGCTG	12	-0.38	1
1459	CTGCTT	7	-0.99	1
1460	AAATGC	0	-2.91	1
1461	TGCGGA	7	-0.85	1
1462	TCTTTC	18	0.42	1
1463	CAAATT	16	0.24	1
1464	AACCTA	20	1.09	1
1465	CTACCA	12	-0.42	1
1466	CCAGCA	16	0.82	1
1467	ATATGG	16	0.52	1
1468	ATTTAT	5	-1.16	1
1469	TATACC	17	0.12	1
1470	ACCAGG	24	1.13	1
1471	ATACAA	15	0.58	1
1472	CAATCT	14	0.65	1
1473	CAGGCA	19	0.83	1
1474	CCACTA	20	1.1	1
1475	CTAACT	15	0.44	1
1476	ACTAGG	16	0.85	1
1477	AGGTCA	16	0.71	1
1478	ATATCA	15	0.57	1
1479	CTTAAG	2	-1.6	1
1480	CATGGT	12	0.16	1
1481	GGTTTC	22	1.02	1
1482	ATGCAG	18	0.48	1
1483	CAAGTA	14	0.48	1
1484	TCTGTC	12	0.06	1
1485	TACAAA	7	-0.81	1
1486	ATTCAA	14	0.04	1
1487	CCATAT	15	0.65	1
1488	TATAGT	15	0.47	1
1489	AGTTGG	19	0.51	1
1490	TGGGAT	21	0.85	1
1491	ACAATT	15	0.4	1
1492	CAATCA	19	0.85	1
1493	CCTTGC	18	0.84	1
1494	TGCTTA	15	-0.18	1
1495	AAGACA	15	0.34	1
1496	ACATTG	14	0.26	1
1497	AAGCTA	12	-0.13	1
1498	CTACTT	12	0.31	1
1499	TTTTAT	15	0.05	1
1500	TTGACT	16	-0.14	1
1501	GCACAG	16	0.53	1
1502	GATACC	15	0.29	1
1503	ACCGAA	1	-2.1	1
1504	TCTTAT	10	-0.8	1
1505	TATCTC	0	-1.85	1
1506	CTCCCT	17	0.86	1
1507	AACTGC	10	-0.79	1
1508	CTCTCC	22	1.1	1
1509	TCCTTC	6	-0.99	1
1510	TTCCCT	14	0.01	1
1511	CCTACA	12	0.44	1
1512	TGGAAG	5	-1.16	1
1513	AAGACT	6	-0.96	1
1514	ACTAAC	15	0.33	1
1515	AACACC	15	-0.1	1
1516	ACCTTC	15	-0.38	1
1517	TTCATT	3	-1.58	1
1518	CATGTC	22	1	1
1519	GTCAAG	11	-0.73	1
1520	GAGATC	14	-0.57	1
1521	ATCGGG	12	-0.73	1
1522	CAATCG	17	0.83	1
1523	TCGAAA	15	0.39	1
1524	TTAGAC	1	-2.48	1
1525	GACCAC	22	0.85	1
1526	AAAGGA	11	-0.27	1
1527	TTGGTT	15	0.13	1
1528	GTTACA	14	0.33	1
1529	ACATTT	14	-0.14	1
1530	CAATTC	8	-1.16	1
1531	TATAGA	15	0.59	1
1532	AACCCA	10	-0.01	1
1533	TGCAAT	3	-1.66	1
1534	AAACGT	5	-1.08	1
1535	CGTGCC	15	0.17	1
1536	GCCAAG	9	-0.63	1
1537	ATCTCT	18	0.1	1
1538	TCATTT	14	0.47	1
1539	TTTAAA	14	0.31	1
1540	AAAAGC	21	0.79	1
1541	TCAAGA	14	0.48	1
1542	TTCCCA	23	1.09	1
1543	GTATTG	14	0.04	1
1544	AACACG	13	0.33	1
1545	ACGAAA	0	-2.83	1
1546	AAATCC	13	0.15	1
1547	AAAAGA	15	0.34	1
1548	AGAGAC	15	0.11	1
1549	CACGCC	9	-0.4	1
1550	GCCACC	18	0.53	1
1551	TTTCAC	3	-1.72	1
1552	AAGATA	15	-0.06	1
1553	ATAGTT	13	0.19	1
1554	GTTAGG	9	-0.43	1
1555	AGGTTA	15	0.36	1
1556	TTACTA	14	0.52	1
1557	CCAGCC	27	1.63	1
1558	CCCACT	28	1.86	1
1559	ACAAGA	13	0.52	1
1560	CCTCAT	13	0.61	1
1561	CATCTC	9	-0.37	1
1562	CGGAAG	8	-0.92	1
1563	TCTGCG	18	0.49	1
1564	GCGCCA	20	0.59	1
1565	AGGAAT	5	-0.94	1
1566	TTACTT	14	0.31	1
1567	CTTCAC	19	0.64	1
1568	CACTGG	20	0.52	1
1569	TGGACT	14	-0.03	1
1570	AGAACT	15	0.55	1
1571	ACTATA	13	-0.02	1
1572	ATACAT	16	0.42	1
1573	GATTGT	2	-2.16	1
1574	TGTTTG	12	0.45	1
1575	TTGGAT	12	-0.55	1
1576	GATAGA	15	0.61	1
1577	TTCGAC	12	-0.46	1
1578	GACGAT	7	-0.75	1
1579	CACGCA	27	1.77	1
1580	CCCACA	24	1.41	1
1581	ACAGTT	5	-1.34	1
1582	TGTCCT	16	0.58	1
1583	GCAAGA	15	0.25	1
1584	AGTCCA	15	0.67	1
1585	GATTCC	3	-1.28	1
1586	GCAAAA	14	0.27	1
1587	CACTGT	10	-0.17	1
1588	TGTGCA	13	0.54	1
1589	GCACGA	16	0.8	1
1590	CGACCA	16	0.33	1
1591	CCATAC	8	-1.1	1
1592	TACACT	20	0.87	1
1593	ACTGCT	10	-0.09	1
1594	GCTCCA	2	-1.89	1
1595	AAACGA	14	0.37	1
1596	CGACGA	21	0.94	1
1597	AGTGCC	20	1.03	1
1598	GCCGCC	15	-0.29	1
1599	GCCTGG	10	-0.18	1
1600	TGGAAA	1	-3.03	1
1601	AAATTT	9	-0.84	1
1602	CCTCGG	10	-0.72	1
1603	ATGGTT	6	-0.96	1
1604	TCAGCG	19	1.06	1
1605	GCGGGC	12	-0.24	1
1606	GGCTTA	8	-1.01	1
1607	TTATAT	14	0.35	1
1608	GTCACC	11	-0.27	1
1609	ACCCCA	26	1.39	1
1610	CCAGCG	12	-0.24	1
1611	GCGTAT	3	-2.29	1
1612	GGAATC	1	-2.35	1
1613	GTGCGG	15	-0.42	1
1614	CGGTCC	19	1.17	1
1615	ATTGAA	13	-0.27	1
1616	AAGCGT	17	0.28	1
1617	CGTCCG	13	-0.4	1
1618	CCGCTC	20	0.21	1
1619	CTCATT	8	-0.9	1
1620	ATTAGT	14	0.39	1
1621	GACAAT	16	-0.01	1
1622	GAATGA	5	-1.01	1
1623	GCTGCG	6	-0.96	1
1624	GCGGTT	10	-0.21	1
1625	GTTGTG	10	-0.52	1
1626	GTGGCA	9	-0.36	1
1627	GCAATG	14	0.25	1
1628	CTGATG	14	-0.18	1
1629	ATGCTC	15	0.5	1
1630	CTCGGA	12	-0.21	1
1631	GGAGTC	6	-0.97	1
1632	GTCGGG	11	-0.88	1
1633	GGGCTG	15	-0.2	1
1634	CTGATC	12	-0.83	1
1635	ATCGAA	3	-1.24	1
1636	CTGTGG	10	-0.43	1
1637	TGGGTG	19	0.76	1
1638	GTGTGG	11	-0.35	1
1639	TGGTGT	13	-0.08	1
1640	TGTTAT	7	-0.26	1
1641	TCCACG	23	1.17	1
1642	ACGACA	19	0.77	1
1643	GCCTCA	16	0.92	1
1644	CTGCTC	15	-0.07	1
1645	CGAAAA	8	-0.47	1
1646	TGCTGC	20	0.61	1
1647	TGCCTA	19	0.86	1
1648	CTTCTC	10	-0.12	1
1649	CTCCAC	24	1.04	1
1650	CACCCT	18	0.63	1
1651	CCTTTC	18	0.84	1
1652	TTCGTC	13	-0.59	1
1653	GTCTTT	0	-1.65	1
1654	GGTCAG	4	-1.43	1
1655	CAGTAC	13	-0.09	1
1656	TGGTTT	15	-0.13	1
1657	GTCACG	8	-0.83	1
1658	GTTCCA	13	0.08	1
1659	CCAGAT	15	0.36	1
1660	TCAGTT	15	0.65	1
1661	GTTTTG	10	-0.37	1
1662	AAAAAG	9	-0.96	1
1663	ACTCAT	18	0.3	1
1664	TCTATT	9	-0.6	1
1665	ATTGTT	8	-0.86	1
1666	GTTCTG	1	-2.08	1
1667	ACCGCC	16	0.37	1
1668	GATTTT	15	0.02	1
1669	TATGCC	11	-0.79	1
1670	GCCTTC	15	0.03	1
1671	AGGATA	15	0.62	1
1672	ATATTG	13	0.03	1
1673	TTGTGT	0	-3.45	1
1674	AGAATA	14	0.2	1
1675	TATTTG	7	-1.1	1
1676	AGTCCG	17	0.82	1
1677	CCGGTT	8	-0.75	1
1678	GAGAGT	19	0.8	1
1679	TACATT	1	-2.45	1
1680	GCAGTT	14	0.01	1
1681	CTCACC	18	0.63	1
1682	TGCCAG	14	-0.06	1
1683	GGCTCT	16	0.6	1
1684	CTTAGT	13	0.55	1
1685	GACTTT	10	-0.7	1
1686	TTTGAT	12	-0.61	1
1687	GGTCGA	2	-1.52	1
1688	AAGGCA	8	-0.96	1
1689	GCATAC	19	0.71	1
1690	CTTGCT	13	0.1	1
1691	GCTGGC	7	-0.96	1
1692	GGCTCC	15	-0.14	1
1693	ATTGTA	1	-1.98	1
1694	GTATCT	15	0.58	1
1695	ACTGTT	13	0.23	1
1696	CACACA	18	0.75	1
1697	GCATTG	12	-0.67	1
1698	CGAATT	2	-1.66	1
1699	GTCTAT	1	-1.54	1
1700	CACCCC	27	1.26	1
1701	GCTGTC	7	-1.03	1
1702	AGGACT	15	0.76	1
1703	CTGCCT	20	0.68	1
1704	CCTGCC	23	1.18	1
1705	TGGCAT	3	-1.86	1
1706	CATCGA	14	0.73	1
1707	GATTGG	3	-1.63	1
1708	TGGACC	10	-0.11	1
1709	ACCATC	14	-0.55	1
1710	CTGCAT	12	-0.12	1
1711	TCTTAC	2	-1.7	1
1712	TACATG	10	-0.58	1
1713	CACCTT	21	0.89	1
1714	CTTCAT	6	-0.96	1
1715	CATGCT	13	0.17	1
1716	GGCCTA	20	0.9	1
1717	CTACAG	18	0.83	1
1718	ATGTGC	0	-1.25	1
1719	TGCACA	16	0.6	1
1720	ACAGGC	14	-0.57	1
1721	GGCTAC	11	-0.72	1
1722	GGCTTT	8	-0.85	1
1723	GAATTG	13	-0.22	1
1724	TTGGAG	16	0.4	1
1725	GAGGTG	15	-0.32	1
1726	CCAGAC	23	1.11	1
1727	TATGAC	6	-1.08	1
1728	GTGTTT	2	-1.66	1
1729	TTTGTG	11	-0.67	1
1730	GTGAAT	13	-0.37	1
1731	CTGGCA	14	-0.09	1
1732	ATCGCT	12	-0.7	1
1733	GCCATG	10	-0.84	1
1734	ATGACG	8	-0.31	1
1735	ACGATG	15	0.06	1
1736	ATGGGC	12	-0.33	1
1737	GGCAAA	1	-1.71	1
1738	ATTGGT	10	-0.8	1
1739	CAACTA	14	0.64	1
1740	GACCCA	16	0.16	1
1741	GTTATA	14	0.08	1
1742	ATTGCC	11	-0.88	1
1743	GCCCTA	15	-0.44	1
1744	ACTCAC	10	-0.66	1
1745	GCACCA	19	0.79	1
1746	GTGTCT	23	1.2	1
1747	GGGGGA	28	1.74	1
1748	GTCATC	14	-0.63	1
1749	ATCCTC	15	-0.4	1
1750	CTCAAT	21	1.06	1
1751	GTTGAG	10	-0.62	1
1752	GCACTG	23	1.29	1
1753	CGATTT	4	-1.82	1
1754	CCACCC	28	1.56	1
1755	CCCGCA	12	-0.48	1
1756	AACTTC	10	-0.42	1
1757	CTGTAT	3	-1.65	1
1758	TATCAT	15	0.23	1
1759	CTAGCA	12	0.17	1
1760	GCAGCA	14	0.34	1
1761	GTCTGA	14	0.3	1
1762	ATGGGG	15	0.38	1
1763	GCTCAT	13	-0.48	1
1764	GGATTA	14	-0.01	1
1765	TTAGTG	12	0.39	1
1766	TTTGCT	8	-1.03	1
1767	TTTGAA	11	-0.5	1
1768	ACCTTG	12	-0.01	1
1769	GGAAAG	5	-1.33	1
1770	CCACTG	27	1.5	1
1771	CTGTGT	10	-0.57	1
1772	TGTAAA	15	0.41	1
1773	GTCGGT	19	0.77	1
1774	GGTGGG	15	-0.69	1
1775	GGGCCA	25	1.4	1
1776	TCCAAG	13	-0.37	1
1777	AAGTCG	14	-0.32	1
1778	TCGCTC	13	-0.49	1
1779	CTCGTA	0	-1.54	1
1780	TTGGTG	10	-0.85	1
1781	GCGTTT	0	-2.99	1
1782	TTTGAC	10	-0.64	1
1783	AAGGCG	5	-1.08	1
1784	GCGTTC	3	-1.29	1
1785	TTCTTT	7	-0.99	1
1786	GACTTG	6	-1.01	1
1787	TTGTGG	13	0.69	1
1788	GAGGGG	19	0.58	1
1789	GGGCAC	25	1.06	1
1790	TCCGTC	12	-0.58	1
1791	GTCAGA	13	0.32	1
1792	GACACT	15	-0.22	1
1793	CTGGCC	13	-0.1	1
1794	GCCCAG	13	-0.1	1
1795	TTCTAC	11	-0.7	1
1796	ATCCAC	15	0.07	1
1797	CACTTT	10	-0.44	1
1798	GCCATC	13	-0.53	1
1799	ATCTAC	9	-0.95	1
1800	TACTGC	16	0.06	1
1801	TGCAGA	12	0.33	1
1802	AGAGGC	3	-1.27	1
1803	AAACAA	14	0.28	1
1804	AGGATT	16	0.65	1
1805	ATTTCT	10	-0.46	1
1806	AAAACC	12	0.23	1
1807	GGGGCA	23	1	1
1808	GCGCTG	14	-0.01	1
1809	CTGAGC	13	0.04	1
1810	CAGACT	14	0.21	1
1811	ACTACG	20	0.99	1
1812	ACGGAG	12	-0.43	1
1813	TTTCTG	0	-2.88	1
1814	TTCTAT	14	0.27	1
1815	GCCCTC	15	-0.39	1
1816	CTCCCC	23	0.95	1
1817	TTCGTG	16	-0.18	1
1818	GTGCCC	15	0.01	1
1819	AATCCG	16	0.65	1
1820	CCGATG	12	0.22	1
1821	ATGGTC	6	-1.13	1
1822	CCCTCA	28	1.44	1
1823	ACTCCA	14	0.62	1
1824	AAGTTT	5	-1.3	1
1825	TTAGCT	13	0.16	1
1826	TTAACT	13	0.41	1
1827	ACTTTT	10	-0.76	1
1828	ACACCA	16	0.73	1
1829	TTAACC	13	0.31	1
1830	GGACCT	24	1.17	1
1831	CGGGCC	13	-0.11	1
1832	ATGACC	10	-0.51	1
1833	CGGTAC	9	-0.88	1
1834	ATCCAA	17	0.26	1
1835	CAAGCC	18	0.74	1
1836	GCCGAC	14	-0.37	1
1837	TACCAC	12	-0.12	1
1838	CACAAC	16	0.44	1
1839	CTCATC	12	-0.42	1
1840	ATCGGT	6	-1.09	1
1841	GGTGTC	11	-0.87	1
1842	ACAGCT	12	-0.13	1
1843	GTGGAC	15	-0.3	1
1844	AGCGGC	12	-0.03	1
1845	AAGATG	10	-0.75	1
1846	ATGATC	8	-1.01	1
1847	ACCCCC	15	0.49	1
1848	CCCGAG	17	0.48	1
1849	AGTGTC	19	0.97	1
1850	GTCTGT	5	-1.33	1
1851	TGTGTC	12	-0.02	1
1852	ATGCGG	16	-0.21	1
1853	GCACAC	19	1.04	1
1854	AGCGTG	15	0.14	1
1855	GACTTC	10	-0.66	1
1856	TTCACG	14	-0.42	1
1857	ACGAGG	8	-0.75	1
1858	GGGACG	15	-0.08	1
1859	ACGGCC	15	-0.2	1
1860	TCAACC	21	1.1	1
1861	ATGTTG	8	-0.95	1
1862	TTGCGA	8	-0.69	1
1863	CGAGCC	12	-0.39	1
1864	GCCTCC	18	0.43	1
1865	TTGGCA	12	-0.01	1
1866	AAGGAT	0	-1.81	1
1867	GTCCCG	10	-0.38	1
1868	CCGCTA	14	0.26	1
1869	CTACTG	26	1.46	1
1870	CCCTCC	24	0.97	1
1871	TTGATC	0	-2.85	1
1872	ATCTGG	10	-0.68	1
1873	TGGGGG	10	-0.17	1
1874	GGGAGT	19	0.78	1
1875	GACCGC	15	0.18	1
1876	CGCTTG	10	-0.57	1
1877	TTCTTG	9	-0.66	1
1878	TTGCAG	17	0.8	1
1879	CAGGCT	10	-0.37	1
1880	GCTCTG	11	-0.22	1
1881	CGCTGG	19	0.74	1
1882	TGGCGC	15	-0.41	1
1883	TTGACC	16	0.03	1
1884	ACCACA	22	1.14	1
1885	ACATCC	9	-0.61	1
1886	CATCCG	18	0.67	1
1887	CCGGGG	19	0.42	1
1888	GTCCTG	14	-0.53	1
1889	AATGAC	20	0.54	1
1890	CTCTTG	10	-0.27	1
1891	GATTGC	17	0.72	1
1892	TGCCAC	27	1.48	1
1893	CATAAC	18	0.59	1
1894	AGGAGT	14	0.65	1
1895	CACTCC	17	0.28	1
1896	AGCGAG	19	0.66	1
1897	GCTGTG	13	-0.6	1
1898	ATGGCC	14	-0.56	1
1899	AATGCC	13	-0.34	1
1900	GCGTCA	17	0.81	1
1901	TCACTG	22	1	1
1902	GGTCGC	4	-1.07	1
1903	GAGGGA	20	0.74	1
1904	GGAAGG	10	-0.16	1
1905	ACTCGT	1	-2.04	1
1906	CTCGGG	14	-0.23	1
1907	GGGGCC	15	0.07	1
1908	GCCTTG	10	-0.13	1
1909	TTCAGC	12	0.04	1
1910	CGGCCA	23	0.94	1
1911	ACAGCG	8	-0.94	1
1912	GCGATG	5	-1.2	1
1913	ATGATT	2	-2.18	1
1914	ATTCGA	3	-1.6	1
1915	GATGGC	13	-0.7	1
1916	GGCCTC	18	0.34	1
1917	TTCTGG	15	-0.19	1
1918	TGGCTG	13	-0.29	1
1919	ATCGAC	11	-0.51	1
1920	GACCTA	20	1.08	1
1921	TCTGAC	6	-1.1	1
1922	TACTCC	15	-0.37	1
1923	TCCGTG	16	0.2	1
1924	GCTTTG	4	-1.33	1
1925	TTGCTC	5	-1.08	1
1926	CTCATG	12	-0.28	1
1927	CTCTGC	17	0.54	1
1928	TGCCTC	22	0.93	1
1929	CGCAGT	20	0.83	1
1930	ATGTGT	1	-1.9	1
1931	TGTGCT	0	-1.39	1
1932	GCTAAG	4	-1.26	1
1933	GCAGGG	18	0.65	1
1934	CTTTCG	26	1.35	1
1935	GATCTC	1	-2.16	1
1936	GGACAC	5	-1.02	1
1937	CACGAA	13	-0.05	1
1938	CAGCCG	22	1.25	1
1939	CCGTAT	13	0.56	1
1940	TATGTG	7	-1.03	1
1941	GGAGCC	14	-0.29	1
1942	TACAGC	12	0.26	1
1943	ATCCCG	24	0.9	1
1944	CCGTCC	18	0.63	1
1945	ATGGGA	6	-1.19	1
1946	CTGCGA	10	-0.83	1
1947	CGATGC	5	-0.59	1
1948	TGCTTC	11	-0.28	1
1949	TTCATC	10	-0.83	1
1950	GGCAAC	12	-0.25	1
1951	AACGCT	10	-0.86	1
1952	ATAGAG	17	0.46	1
1953	TTTATC	15	-0.13	1
1954	ATCATC	11	-0.73	1
1955	GGTGTT	1	-1.66	1
1956	GAATCC	19	0.61	1
1957	TCCGAC	15	-0.5	1
1958	GACATC	13	-0.62	1
1959	GCTGAC	7	-0.97	1
1960	CAGCCC	25	1.39	1
1961	CCCCAG	26	2.12	1
1962	CTCTCA	20	1.1	1
1963	CTAACC	19	0.79	1
1964	AACACT	18	0.34	1
1965	ACTGGG	6	-0.9	1
1966	GGGAAG	9	-0.78	1
1967	GCACGG	26	1.49	1
1968	GGGCCG	15	-0.01	1
1969	CCGGCC	22	0.8	1
1970	GCCAGT	13	-0.07	1
1971	GTGCAG	13	-0.31	1
1972	AGTGGG	19	1.05	1
1973	CCCCTT	19	1.07	1
1974	CCAGTC	15	0.32	1
1975	ACCCCT	23	1.14	1
1976	CACAGG	19	0.91	1
1977	ACAGGG	20	0.65	1
1978	GGGTGC	12	-0.06	1
1979	TGCCCA	22	1.13	1
1980	GTGTAA	0	-1.34	1
1981	GTGAAG	7	-1	1
1982	TCTCGA	12	0.46	1
1983	CGAGCG	21	0.68	1
1984	GCGAAG	0	-1.7	1
1985	CGCTAT	9	-0.87	1
1986	GGAGAG	10	-0.41	1
1987	TTTGCG	10	-0.63	1
1988	GCGACG	7	-0.59	1
1989	ACGGTC	10	-0.72	1
1990	AAGGCC	13	-0.58	1
1991	AACCAA	18	0.68	1
1992	GTCGCC	10	-0.38	1
1993	ATTAAG	10	-0.84	1
1994	AAAATC	0	-2.96	1
1995	ATAAAT	14	0.31	1
1996	GCCTTA	13	0.11	1
1997	GAGATA	15	0.37	1
1998	TTACAG	15	0.57	1
[truncated: 1,925 more rows]

## Sheet: TS17_vs_TS20
	Codon Pair	Stat	Effect Size	p-value
0	ATGTCT	27	1.38	1
1	TCTCCA	12	0.23	1
2	CCACTT	2	-1.85	1
3	CTTATA	14	0.08	1
4	ATAAGA	17	0.7	1
5	AGAAGC	12	0.27	1
6	AGCATT	15	0.41	1
7	ATTGTC	16	0.06	1
8	GTCGAT	5	-1	1
9	GATATC	6	-1.02	1
10	ATCACT	5	-1.31	1
11	ACTGAA	15	0.48	1
12	GAAGTT	16	0.51	1
13	GTTTTC	0	-3.09	1
14	TTCAAT	16	-0.53	1
15	AATCAA	15	0.68	1
16	CAATAT	13	0.5	1
17	TATGCA	15	0.47	1
18	GCATCA	12	0.24	1
19	TCACAA	12	0.46	1
20	CAAAGT	14	0.53	1
21	AGTTGT	14	0.37	1
22	TGTGAT	11	-0.29	1
23	GATGGA	16	0.27	1
24	GGAGCA	10	-0.26	1
25	TCACTT	14	0.45	1
26	CTTAGC	16	0.03	1
27	AGCAAG	7	-0.56	1
28	AAGAAA	23	1.41	1
29	AAAGAC	17	0.62	1
30	GACCTG	13	-0.48	1
31	CTGAAA	17	0.63	1
32	AAAAAC	17	0.39	1
33	AACCTC	13	0.48	1
34	CTCCTT	8	-0.47	1
35	CTTGAG	18	0.63	1
36	GAGAGA	24	1.19	1
37	AGAGAA	15	0.73	1
38	GAACTT	15	0.63	1
39	CTTGGA	15	0.19	1
40	GGAGAT	18	0.33	1
41	GATGTC	11	-0.9	1
42	GTCCTT	12	-0.01	1
43	CTTCAG	12	0.28	1
44	CAGAGA	20	0.9	1
45	AGACCA	18	0.82	1
46	CCACAT	14	0.57	1
47	CATGAC	1	-2.16	1
48	GACCCT	10	-0.53	1
49	CCTGAG	21	0.96	1
50	GAGACG	8	-0.37	1
51	ACGATA	13	-0.11	1
52	ATAGAC	2	-1.41	1
53	CTGACC	7	-0.98	1
54	ACCCTA	4	-1.36	1
55	CTAGAA	15	0.45	1
56	CTTCTG	0	-2.24	1
57	CTGGAT	3	-1.7	1
58	GATCGC	20	0.66	1
59	CGCGAC	17	0.48	1
60	GACTGC	4	-1.04	1
61	TGCAAC	4	-1.08	1
62	AACGGG	5	-1.05	1
63	GGGCGT	16	0.34	1
64	CGTGTT	22	0.98	1
65	GTTGAT	16	0.32	1
66	GATTTC	8	-0.45	1
67	TTCAAC	2	-1.65	1
68	AACGAA	18	0.46	1
69	GAATTC	12	0.36	1
70	TTCCTC	6	-0.87	1
71	CTCCTG	16	0.16	1
72	CTGTTC	9	-0.86	1
73	TTCCTT	12	0.26	1
74	CTTTTC	14	-0.03	1
75	TTCAAG	15	0.05	1
76	AAGATT	12	0.15	1
77	ATTGCT	11	-0.29	1
78	GCTCAA	15	0.34	1
79	CAAGCT	12	0.29	1
80	GCTTGC	2	-1.67	1
81	TGCTAT	0	-1.7	1
82	TATTAT	15	0.35	1
83	TATGCT	0	-2.46	1
84	GCTCTC	0	-2.71	1
85	CTCGAT	10	0.19	1
86	GATCAG	18	0.61	1
87	CAGGCC	15	0.04	1
88	GCCGCA	12	-0.08	1
89	GCAGAG	16	0.12	1
90	GAGCTA	14	0.57	1
91	CTAGGC	19	0.85	1
92	GGCGAG	6	-0.94	1
93	GAGAAG	16	0.12	1
94	AAGAGA	26	1.35	1
95	AGAGCC	21	0.87	1
96	GCCCTG	11	-0.4	1
97	CTGCCC	13	-0.42	1
98	CCCAAT	2	-1.32	1
99	AATGAA	20	0.75	1
100	GAAAAG	22	1.06	1
101	AAGAGG	12	-0.04	1
102	AGGAAC	4	-1.69	1
103	AACCTG	4	-1.42	1
104	CTGTCA	3	-1.53	1
105	CAAGAT	14	0.45	1
106	CGCAGG	16	-0.14	1
107	AGGCAA	12	0.33	1
108	CAAGAA	15	0.56	1
109	GAAGAC	16	0.81	1
110	GACCAA	14	0.35	1
111	CAAAGG	14	0.61	1
112	AGGAGA	15	0.62	1
113	AGATTC	24	1.38	1
114	TTCGAG	15	-0.7	1
115	GAGCCC	10	-0.62	1
116	CCCCGA	4	-1.19	1
117	CGAAGC	4	-0.9	1
118	AGCAGA	16	0.55	1
119	AGACAA	15	0.54	1
120	CAACTG	16	0.03	1
121	CTGGAC	9	-0.7	1
122	GACGAA	20	0.94	1
123	GAAGAA	16	0.73	1
124	GAACCT	13	0.35	1
125	CCTGGG	7	-0.83	1
126	GGGCGC	9	-0.7	1
127	CGCCGA	21	0.91	1
128	AGCTGG	16	0.29	1
129	TGGCAG	15	0.39	1
130	CAGAAG	13	0	1
131	AGACGT	14	0.44	1
132	CGTGAG	4	-1.2	1
133	GAGCAG	5	-0.73	1
134	CAGGAG	4	-0.75	1
135	GAGGAG	13	-0.2	1
136	GAGCGC	6	-0.78	1
137	CGCGCT	4	-1.95	1
138	GCTGAG	16	0.04	1
139	CAGCGG	9	-0.05	1
140	CGGCTG	10	-0.54	1
141	CTGGAG	6	-0.9	1
142	CAGCGC	6	-0.39	1
143	CGCTAC	11	-0.69	1
144	TACAGG	10	0.07	1
145	AGGCAG	12	-0.13	1
146	CAGCAC	11	-0.23	1
147	CACCGC	4	-1.31	1
148	CGCGAT	5	-1.13	1
149	GATGAA	16	0.74	1
150	GAAGAG	23	1.15	1
151	AGACTG	20	0.94	1
152	CTGCAA	14	0.38	1
153	AGGCGA	13	0.8	1
154	CGAGAA	13	0.59	1
155	GAACTG	21	1.27	1
156	GAGGAA	28	1.56	1
157	GAACGC	16	-0.15	1
158	CGCCTT	26	1.29	1
159	CTTGCA	14	0.28	1
160	GAGAAA	15	0.56	1
161	AAAGAG	18	0.7	1
162	GAGCCG	4	-1.15	1
163	CCGCTT	16	0.39	1
164	CTTGGC	4	-1.77	1
165	GGCTGG	5	-0.99	1
166	TGGAGT	12	0.28	1
167	AGTAAG	24	1.14	1
168	AAGGGT	12	0.2	1
169	GGTCGT	16	-0.04	1
170	CGTGAC	2	-1.51	1
171	GACGCG	5	-0.64	1
172	GCGGAG	4	-1.09	1
173	GAGTTT	20	0.69	1
174	TTTTCT	15	0.32	1
175	TCTGAG	13	0.03	1
176	GAGGTA	12	-0.41	1
177	GTAGAG	20	0.9	1
178	GAACAG	16	0.48	1
179	CAGCAA	15	0.57	1
180	CAAGAG	12	0.35	1
181	GAGAGG	24	1.8	1
182	CAGGAA	14	0.53	1
183	GAACTC	15	0.17	1
184	CTCAAG	16	-0.06	1
185	AAGGGC	16	-0.17	1
186	GGCAAG	16	-0.07	1
187	GGCCAA	8	-0.66	1
188	CAAACA	14	0.6	1
189	ACAGAA	14	0.2	1
190	AGAAGG	15	0.62	1
191	AGGCTG	13	-0.62	1
192	CTGCAG	4	-1.15	1
193	AAGCGC	20	0.53	1
194	CTACGC	20	0.69	1
195	CGCGAA	13	-0.44	1
196	GAACCC	6	-0.95	1
197	CCCCTG	6	-0.8	1
198	CTGCTA	12	-0.3	1
199	CTAAGG	12	0.06	1
200	AGGCGC	16	0	1
201	GATCTG	0	-4.39	1
202	GAGTTG	20	1.02	1
203	TTGAGG	17	0.47	1
204	GAACAA	12	0.36	1
205	CGCGAG	14	-0.53	1
206	CAGAGG	16	0.39	1
207	GAGCTG	13	-0.48	1
208	CTGAGG	7	-0.65	1
209	CTGAAT	12	-0.01	1
210	AATCGA	21	1.06	1
211	CGAAGG	15	-0.09	1
212	GAGCAA	17	0.59	1
213	AGGCGT	13	0.34	1
214	CTAAGA	14	0.65	1
215	AGACGC	15	0.62	1
216	CTGGCT	7	-0.93	1
217	GAGGAC	12	0.21	1
218	GACGAG	9	-0.65	1
219	CTGACG	9	-0.41	1
220	ACGCGG	3	-1.57	1
221	CGGATC	8	-0.76	1
222	ATCCGG	14	-0.6	1
223	CGGGAA	8	-0.99	1
224	CCCGAC	5	-0.68	1
225	GAGAGC	5	-0.85	1
226	ATTACC	16	0.53	1
227	ACCCAG	4	-1.1	1
228	AGGTGG	12	-0.35	1
229	CAGTGG	12	-0.34	1
230	CAGCTC	4	-1.16	1
231	CTCGAA	22	1.04	1
232	GAAAAC	15	0.35	1
233	AACGAG	5	-0.91	1
234	GAGGCA	14	0.21	1
235	GCAGAC	24	1.16	1
236	GACGCC	11	-0.58	1
237	GCCCGT	16	0.1	1
238	CGTCAG	5	-1.18	1
239	CAGAAC	12	-0.29	1
240	AACAAG	16	0.29	1
241	AAGGTC	14	0.2	1
242	GTCTAC	7	-0.69	1
243	TACTCT	12	-0.2	1
244	TCTAGG	16	0.77	1
245	AGGCCT	12	0.29	1
246	CCTAGC	16	-0.07	1
247	AGCAGG	12	0.19	1
248	AGGCTT	12	0.37	1
249	CTTCGC	14	-0.6	1
250	CGCCAG	10	-0.61	1
251	CTGGGG	4	-1.26	1
252	GGGGAG	4	-1	1
253	GAGCGT	13	-0.79	1
254	CTCCGG	14	-0.56	1
255	CGGGAG	6	-0.77	1
256	CGCCGC	16	0.2	1
257	GACCTC	5	-0.92	1
258	CTCCAA	14	0.41	1
259	CAACAG	15	0.58	1
260	CGTCCC	16	0.08	1
261	CCCGCT	12	-0.38	1
262	GAGGCG	4	-1.44	1
263	GCGCGC	10	-0.86	1
264	CGCAAC	15	-0.25	1
265	AACCAG	5	-0.99	1
266	TGGGAG	17	0.4	1
267	AGGCCG	4	-1.35	1
268	CCGCAG	8	-0.73	1
269	CGGGCG	5	-0.81	1
270	CGCCTG	13	-0.52	1
271	CGGTTC	6	-1.22	1
272	TTCCGC	12	-0.75	1
273	GACAGG	13	-0.26	1
274	AGGGAG	16	-0.45	1
275	CGCTTC	6	-0.92	1
276	TTCCGG	9	-0.82	1
277	AAGCTG	16	-0.16	1
278	CAACGA	15	0.13	1
279	CGAGCA	3	-1.78	1
280	GAGCTC	4	-1.1	1
281	CTCCAG	15	-0.17	1
282	CAGGAC	5	-0.99	1
283	GACAGC	11	-0.77	1
284	AGCCTC	7	-0.99	1
285	CTCCTA	1	-2.07	1
286	CTAGAT	12	-0.13	1
287	CGACTC	1	-1.92	1
288	CGAGAG	7	-0.7	1
289	GAGCCA	9	-0.87	1
290	CCAAAC	14	0.37	1
291	AACAGG	2	-2.42	1
292	AGGAGC	16	-0.2	1
293	AGCCGG	4	-1.08	1
294	CGGCAA	16	-0.13	1
295	AGGGAA	15	0.74	1
296	GAAAGC	12	0.26	1
297	AGCCAG	4	-1.33	1
298	CGCACA	4	-1.35	1
299	ACACTG	15	-0.17	1
300	CTGTAC	11	-0.73	1
301	TACGCC	14	-0.7	1
302	GCCAAA	17	0.65	1
303	AAACCC	13	-0.2	1
304	CCCAGC	8	-0.39	1
305	CAGCGT	4	-1.15	1
306	CGTAGG	20	0.37	1
307	GAACGG	17	0.66	1
308	CTGTTG	14	-0.63	1
309	TTGCAA	12	0.13	1
310	CAGCAG	16	0.34	1
311	AGGAAA	20	0.85	1
312	AAACAC	16	0.7	1
313	GAGGAT	28	1.37	1
314	AAGCGG	13	-0.53	1
315	CAAGAC	12	0.2	1
316	CAGCGA	16	-0.53	1
317	GAAAGG	24	1.13	1
318	AGGAGG	15	0.66	1
319	CAGTAT	18	0.46	1
320	TATCAG	14	0.04	1
321	GAGCGG	6	-0.77	1
322	GAAAGA	14	0.54	1
323	CTGCGG	11	-0.61	1
324	CGGGAT	4	-1.39	1
325	GAAGAT	21	0.98	1
326	AGGGAT	12	-0.33	1
327	AAATGG	18	0.69	1
328	TGGCAA	12	0.34	1
329	CAACCA	14	0.62	1
330	CCAAGG	22	0.99	1
331	AAAGAA	15	0.66	1
332	GAAAAT	15	0.63	1
333	GTTCGT	12	-0.56	1
334	CGTAGT	12	0.04	1
335	AGTAAC	13	0.53	1
336	AGGCTC	15	0.75	1
337	CTCTTC	12	-0.66	1
338	TTCACC	16	0.11	1
339	ACCAAA	17	0.68	1
340	AAACGC	4	-1.8	1
341	CGCAGA	27	1.65	1
342	AGAGGG	16	0.62	1
343	GGGGAT	16	0.52	1
344	GATGAG	24	1.24	1
345	CCCATC	11	-0.27	1
346	ATCCAG	5	-1.21	1
347	CAGCTG	4	-1.1	1
348	CTGGAA	0	-1.85	1
349	GATTCT	15	0.54	1
350	TCTCAG	24	1.22	1
351	GAGCGA	28	2.22	1
352	CAGGAT	17	-0.1	1
353	GATCGG	16	-0.03	1
354	CGGCGG	14	-0.33	1
355	CGGCCT	5	-0.83	1
356	CCTCTG	3	-1.62	1
357	AGAGAG	17	0.73	1
358	CGTCGA	17	0.43	1
359	CGACAG	23	1.24	1
360	GACCGT	6	-0.33	1
361	CAGATC	8	-0.93	1
362	ATCCTA	9	-0.99	1
363	CTAGAG	25	1.63	1
364	CAGTTT	2	-2.38	1
365	TTTCAG	14	-0.01	1
366	GAGCAC	4	-1.01	1
367	CACCAA	14	0.72	1
368	CAACGG	3	-2.02	1
369	GAAGCC	12	0.33	1
370	GCCAGA	18	0.38	1
371	AGAAGA	17	0.77	1
372	AGACGA	21	1.02	1
373	CGAGAT	24	1.35	1
374	ACGTTC	4	-1.66	1
375	TTCCAG	4	-1.53	1
376	CAGGGA	3	-1.81	1
377	GGAGAA	19	0.85	1
378	GAATCG	1	-1.89	1
379	TCGAGA	20	0.72	1
380	AGACGG	12	0.47	1
381	GAGGGC	6	-0.95	1
382	AAGTTC	16	0.11	1
383	CGGACA	9	-1.04	1
384	AGGCGG	2	-2.19	1
385	CGGCGT	15	-0.57	1
386	CGTCAA	18	0.33	1
387	TTCCAA	12	0.46	1
388	CACCTC	10	-0.09	1
389	CTTCGG	16	-0.48	1
390	CGGCAG	6	-0.73	1
391	GAATGC	9	-0.68	1
392	TGCGAC	4	-1.3	1
393	GACAGA	15	0.52	1
394	AGAAAA	15	0.53	1
395	AAATCT	16	0.81	1
396	TCTCGT	14	0.49	1
397	CGTGAA	4	-1.21	1
398	CGGGAC	9	-0.71	1
399	GACCAG	7	-0.8	1
400	TTCCGT	7	-0.9	1
401	CGTCGG	12	-0.19	1
402	CGCCAC	10	-0.54	1
403	CACCTG	9	-0.69	1
404	GAACGT	12	0.08	1
405	CCATCC	9	-0.7	1
406	TCCCGC	12	-0.61	1
407	CGCCGG	14	-0.54	1
408	CACCAG	9	-0.75	1
409	CCATTC	0	-3.52	1
410	AGATCA	16	0.78	1
411	TCATTC	11	-0.65	1
412	CTCAGA	2	-1.35	1
413	AAATTC	12	0.13	1
414	TTCCAT	14	0.48	1
415	CATGAG	0	-2.05	1
416	CGTGGC	9	-0.55	1
417	CGTTTG	11	-0.22	1
418	AGGGTG	9	-0.91	1
419	GTGGAG	11	-0.57	1
420	CAGCTT	12	-0.47	1
421	CGCGGA	20	0.86	1
422	GGACAG	19	0.71	1
423	GAATGT	12	0.08	1
424	TGTGAC	10	0.08	1
425	AAATTA	14	0.5	1
426	TTACAC	16	0.71	1
427	CACCGG	4	-0.91	1
428	GAACTA	15	0.63	1
429	GAGGTC	16	0.29	1
430	GTCCGC	16	-0.25	1
431	AGAAAG	22	1.04	1
432	AAGCTC	13	0.4	1
433	CTCCGC	14	-0.64	1
434	CTCAGG	5	-1.08	1
435	CGCCGT	16	0.09	1
436	CGTCAT	3	-1.6	1
437	GAGTTC	5	-1.22	1
438	AAGCAG	12	-0.36	1
439	CTGCGC	8	-0.77	1
440	CGCCTC	11	-0.57	1
441	GAACCG	9	-0.67	1
442	CCGGAC	4	-1.02	1
443	CTCCGT	7	-1.02	1
444	TGCGTC	16	-0.55	1
445	GTCGAG	14	-0.59	1
446	GACAGT	13	0.13	1
447	AAGATC	16	-0.23	1
448	ATCCGC	16	-0.27	1
449	AGGGAC	5	-1.14	1
450	GGACTG	16	-0.32	1
451	CTTGAC	13	-0.47	1
452	CTCGAC	11	-0.45	1
453	AAAGTC	11	-0.27	1
454	GTCCGT	17	0.32	1
455	CAAGGG	12	0.16	1
456	GGGCTC	13	-0.29	1
457	CTCGGC	15	0.43	1
458	CGGCGC	6	-0.9	1
459	CGTCTC	16	-0.47	1
460	CTCCAT	0	-2.04	1
461	CGGTGC	17	-0.25	1
462	TGCCTG	9	-0.91	1
463	CAATTT	14	0.31	1
464	TTTCGC	0	-3.67	1
465	CGCTTT	16	0.15	1
466	TTTGAG	8	-0.97	1
467	CAGTTG	24	1.53	1
468	TTGAGA	19	0.6	1
469	AGACAG	14	0.51	1
470	AGAGTC	19	0.86	1
471	GAGCTT	15	-0.16	1
472	CTTCGT	12	-0.19	1
473	CTGCTG	12	-0.57	1
474	CTGCAC	14	0.09	1
475	CAGGTG	6	-0.89	1
476	GTGGGT	11	-0.73	1
477	GGTGGC	16	-0.17	1
478	GGCAGG	16	-0.18	1
479	CGTCGT	16	-0.28	1
480	GACAAC	16	0.25	1
481	AACAGA	19	0.47	1
482	GAAGTA	15	0.49	1
483	GAAGGG	16	-0.08	1
484	GGGCAG	4	-1.25	1
485	CGCCAA	14	0.57	1
486	GTAGAA	16	0.76	1
487	CACCCA	8	-0.41	1
488	CCACGC	7	-0.71	1
489	TTGCGC	25	1.09	1
490	AAGCGA	22	0.76	1
491	GATGGT	12	-0.22	1
492	GGTCAA	13	0.4	1
493	CAATAC	15	0.76	1
494	TACCTG	8	-0.74	1
495	TTTGCC	16	-0.13	1
496	GCCAGG	1	-1.85	1
497	GATACG	5	-1.53	1
498	ACGATT	7	-0.71	1
499	ATTCGT	3	-1.84	1
500	CGTCGC	16	-0.3	1
501	CTACGT	12	-0.58	1
502	CAAAGA	14	0.5	1
503	CAAATC	11	-0.31	1
504	ATCCGT	7	-0.95	1
505	ATCCTG	16	-0.03	1
506	GAGCCT	16	-0.1	1
507	CCTGGT	9	-0.78	1
508	GGTACA	15	0.53	1
509	ACACGC	12	-0.74	1
510	GCCAAT	12	0.08	1
511	AATGTC	9	-0.99	1
512	GTCCCA	16	0.34	1
513	CCAGTG	14	0.36	1
514	GTGCGT	4	-1.23	1
515	CGTTCC	10	-0.5	1
516	TCCAGC	11	-0.51	1
517	AGCCCT	16	-0.01	1
518	CCTCTC	4	-1.41	1
519	CTCTAT	7	-1.11	1
520	TATGAG	1	-1.92	1
521	GAGTAC	5	-0.65	1
522	TACATC	15	-0.16	1
523	AGGTCT	14	0.59	1
524	TCTCAA	12	0.25	1
525	TACCGC	16	-0.04	1
526	CGCCCT	10	-0.72	1
527	CCTTAA	12	-0.56	1
528	ATGGAG	5	-1.32	1
529	TTGCCT	12	0.42	1
530	CCTCCT	16	0.15	1
531	CCTCCG	15	-0.27	1
532	CCGGGA	3	-1.38	1
533	GGAAAC	16	0.87	1
534	AACCGG	5	-1.07	1
535	CGGAGG	4	-1.38	1
536	AGGGTT	8	-0.89	1
537	GTTTCC	12	0.27	1
538	TCCATC	3	-1.38	1
539	ATCAAT	12	0.03	1
540	AATAAC	13	-0.24	1
541	AACCCT	21	1	1
542	CCTCAA	12	0.38	1
543	GAGACA	12	-0.44	1
544	ACATCT	12	0.34	1
545	TCTGGC	12	-0.08	1
546	GTTCCT	16	0.8	1
547	CCTACC	16	0.06	1
548	ACCACC	5	-1.07	1
549	ACCTCA	13	0.33	1
550	TCAGCC	4	-1.3	1
551	GCCGGG	10	-0.56	1
552	GGGTTT	5	-1.29	1
553	TTTCCC	12	0.59	1
554	CCCACC	12	-0.66	1
555	CAGTCA	12	0.46	1
556	TCATCT	12	0.33	1
557	TCTAAG	23	1.13	1
558	ATCTCC	13	-0.52	1
559	TCCTTG	17	0.73	1
560	TTGAAG	16	0.33	1
561	CGCTCC	4	-1.51	1
562	TCCACC	5	-1.17	1
563	ACCTAC	14	-0.1	1
564	GCCTAC	13	-0.31	1
565	CCTTCC	12	-0.33	1
566	TCCATG	15	0.32	1
567	ATGATG	8	-0.46	1
568	ATGAGC	16	0.24	1
569	AGCAAC	9	-1.04	1
570	AACCGC	16	0.09	1
571	CGCAGC	4	-0.93	1
572	AGCTCA	12	0.11	1
573	TCAGGA	12	0.28	1
574	GGAGGC	14	-0.21	1
575	GGCCAG	6	-0.92	1
576	CAGTCC	16	-0.41	1
577	TCCCTG	4	-1.38	1
578	CTGCCG	8	-0.46	1
579	CCGAGC	4	-1.42	1
580	AGCTCC	9	-0.85	1
581	TCCATT	12	0.09	1
582	ATTCTC	1	-1.75	1
583	AAGACC	13	-0.03	1
584	ACCTCC	12	-0.09	1
585	TCCCTC	2	-1.71	1
586	CTCAAC	4	-1.1	1
587	CCTCCA	16	0.12	1
588	CCAGGT	14	-0.2	1
589	GGTTCT	16	0.46	1
590	TCTCTG	8	0.11	1
591	CAGAGC	16	-0.48	1
592	AGCAAA	14	0.28	1
593	AAACCA	19	0.83	1
594	TCCAAC	5	-0.77	1
595	CTCTCT	12	0.31	1
596	TCTTCA	12	0.45	1
597	TCAGTC	12	-0.51	1
598	GTCCAC	14	0.36	1
599	CACTAT	0	-2.24	1
600	GCTGAT	5	-1.47	1
601	GAAGGC	9	-0.74	1
602	AAGCCA	15	0.49	1
603	CCACTC	4	-1.45	1
604	CTCACG	4	-1.39	1
605	ACGGAC	16	0.56	1
606	GACAAG	16	0.06	1
607	AAGAAC	16	-0.17	1
608	AAGGAC	12	-0.35	1
609	GACAAA	23	1.34	1
610	AGGGGC	16	-0.04	1
611	GGTAAA	15	0.1	1
612	AAAGGC	18	0.56	1
613	GGCACA	9	-0.24	1
614	ACAGGA	14	0.1	1
615	GGAACT	11	-0.59	1
616	ACTCGG	20	0.79	1
617	ACCATG	4	-1.66	1
618	ATGCTA	14	-0.23	1
619	AAAACT	17	0.66	1
620	ACTCTT	15	0.3	1
621	CTTCAA	14	0.42	1
622	GGGTCT	26	1.2	1
623	CAGAGT	12	-0.08	1
624	AGTGAT	14	0.43	1
625	GAAATG	15	0.24	1
626	ATGGCA	2	-1.82	1
627	GCAATA	14	0.34	1
628	ATAGCA	14	-0.09	1
629	GCAAAT	15	0.11	1
630	AATCAG	14	0.48	1
631	CAGACA	12	0.35	1
632	ACACCG	16	0.76	1
633	CCGAAC	0	-2.73	1
634	AACTTG	12	0.21	1
635	TTGATA	10	-0.82	1
636	ATACCA	12	0.35	1
637	CCATTT	14	0.02	1
638	TTTGGA	17	0.7	1
639	GGAGAC	3	-1.32	1
640	GACGTG	5	-0.96	1
641	GTGGTG	9	-0.71	1
642	GTGGGC	13	-0.57	1
643	GGCTGT	16	0.74	1
644	TGTCTG	26	1.19	1
645	CTGGCG	5	-1.08	1
646	GCGATT	5	-1.51	1
647	ATTCAC	14	0.01	1
648	CACATA	0	-1.83	1
649	ATAAAG	15	0.68	1
650	AAGAGC	26	1.35	1
651	AGCTGT	9	-0.58	1
652	TGTAGA	14	0.08	1
653	AGGTTC	24	0.86	1
654	CGTTTT	11	-0.49	1
655	TTTAAT	15	0.31	1
656	AATCTG	0	-2.35	1
657	TTCATG	13	-0.41	1
658	ATGCGT	5	-0.96	1
659	CGTGTC	21	1.06	1
660	GTCTCC	11	-0.61	1
661	TCCATA	12	0.39	1
662	ATAAAC	12	-0.2	1
663	AACAAC	4	-1.61	1
664	AACATT	12	-0.14	1
665	ATTGTG	9	-0.82	1
666	GTGAAA	7	-0.87	1
667	AAATGT	11	-0.44	1
668	TGTACA	15	0.32	1
669	ACAAAA	15	0.65	1
670	AAAATT	21	0.84	1
671	CGTCAC	12	-0.23	1
672	CACTTG	17	0.66	1
673	TTGAAA	16	0.69	1
674	AAAGCT	18	0.51	1
675	GCTGTT	21	0.85	1
676	GTTAAT	15	0.28	1
677	AATAAT	15	0.43	1
678	AACCTT	16	0.71	1
679	CTTGTA	18	0.61	1
680	GTACTT	17	0.77	1
681	CTTAGG	24	1.16	1
682	AGGTTT	12	-0.38	1
683	TTTGGC	16	-0.21	1
684	GAGATG	16	-0.27	1
685	ATGAAG	16	0.5	1
686	AAGTAC	14	0.19	1
687	TACTTT	6	-1.08	1
688	TCTGTA	16	0.78	1
689	GTACAG	13	-0.24	1
690	CAGGTT	16	0.84	1
691	GTTCCC	0	-3.09	1
692	CCCAGA	6	-0.92	1
693	GATGAT	23	1	1
694	CGGAAT	5	-1.39	1
695	AATTTT	14	0.12	1
696	TTTATT	14	0.15	1
697	ATTTAC	0	-4.57	1
698	TACTTG	16	0.2	1
699	TTGGAA	21	0.97	1
700	CTAATG	12	-0.45	1
701	ATGCAT	12	0.03	1
702	CATGAT	14	0.28	1
703	GGCGAT	10	-0.78	1
704	GATCCA	15	0.54	1
705	CCAGAA	14	0.23	1
706	AGCCCC	6	-1.22	1
707	CCCCCT	8	-0.69	1
708	CCTATT	15	0.49	1
709	ATTCCC	8	-0.81	1
710	CCCTTA	12	0.27	1
711	TTAGGC	22	0.99	1
712	GGCGGT	20	0.72	1
713	GGTGCA	5	-1.56	1
714	GCAGAA	15	0.42	1
715	GAATCA	15	0.57	1
716	TCACAT	12	0.31	1
717	CATCTT	14	0.39	1
718	CTTTAT	15	0.07	1
719	TATGAA	15	0.44	1
720	GTAATA	14	0.32	1
721	ATACAG	14	0.38	1
722	CAGAAA	16	0.7	1
723	GGCTGC	7	-0.86	1
724	TGCTTT	0	-3.87	1
725	TTTACT	21	0.58	1
726	GTAATG	20	0.77	1
727	ATGCAC	8	-0.78	1
728	TTGATG	14	0.05	1
729	CATAAA	15	0.62	1
730	AACTCC	7	-1	1
731	TCCAGT	13	0.19	1
732	AGTATC	12	0.46	1
733	ATCTGC	14	-0.65	1
734	TGCAGG	8	-1.05	1
735	GTGGAA	11	-0.61	1
736	GAAGTG	20	0.19	1
737	GAATTT	15	0.52	1
738	TTTATG	9	-0.67	1
739	ATGTTC	4	-1.4	1
740	TTCTCC	6	-1.02	1
741	TCCTAT	0	-2.86	1
742	TATGGA	27	1.92	1
743	AACTTT	12	0.38	1
744	GGCTAT	16	0.15	1
745	GGATTT	13	-0.1	1
746	TTTTCA	14	0.4	1
747	CATCAG	14	0.32	1
748	CAGTTA	14	0.31	1
749	TTAAAA	15	0.49	1
750	AAACCT	14	0.46	1
751	CCTCTT	14	0.53	1
752	AAAGCC	12	0.19	1
753	GCCATT	7	-1	1
754	ATTGAG	16	-0.46	1
755	CCATCT	12	0.27	1
756	TCTATG	14	-0.17	1
757	ATGTTT	9	-0.32	1
758	ATGAAT	15	0.01	1
759	AATATT	15	0.43	1
760	ATTGCA	16	0.51	1
761	GCACCT	5	-1.18	1
762	CCAGAG	21	0.77	1
763	AGAACA	14	0.38	1
764	ACAGAC	0	-1.79	1
765	CCTGTC	16	0.04	1
766	GTCACA	20	0.81	1
767	ACAAAT	14	0.29	1
768	AATGTT	20	0.64	1
769	GTTATT	16	0.42	1
770	ATTACT	15	0.44	1
771	ACTCCG	12	-0.6	1
772	CCGCAA	13	0.61	1
773	CGAGTA	23	1.3	1
774	GAATAC	2	-1.38	1
775	TACCCG	4	-1.62	1
776	CCGGCA	15	0.42	1
777	GCATTC	2	-1.86	1
778	TTCTTA	14	0.37	1
779	TTATCC	12	0.13	1
780	TCCCCT	14	-0.12	1
781	CCTGAA	15	0.49	1
782	GTTAGC	12	0.75	1
783	ATTGGG	13	-0.46	1
784	GGGGTT	24	1.01	1
785	GCCAGC	5	-1.09	1
786	AGCCAT	10	-0.68	1
787	CATGCA	12	-0.39	1
788	GCAACT	14	0.47	1
789	ACTGTG	4	-1.28	1
790	GTGCAA	16	0.2	1
791	CAACTT	14	0.48	1
792	AAACTC	24	1.21	1
793	AAGCCC	14	-0.5	1
794	CCCCGG	14	0.07	1
795	AGGTTG	0	-2.76	1
796	AGAATG	15	0.56	1
797	ATGAAA	15	0.53	1
798	GAGTAT	8	-0.53	1
799	TATAAA	15	0.42	1
800	AAAAAT	16	0.7	1
801	AATATG	14	-0.16	1
802	ATGAGT	15	0.27	1
803	AGTACA	13	0.5	1
804	ACATGG	11	-0.49	1
805	TGGATA	8	-0.79	1
806	ATAGAA	15	0.66	1
807	GAAAAA	18	0.8	1
808	GATTAT	15	0.02	1
809	TATTTA	14	0.12	1
810	TTAAGA	15	0.65	1
811	AGAAAC	14	0.19	1
812	CTTATT	16	0.05	1
813	ATTAAT	16	0.84	1
814	AATCCA	14	0.2	1
815	CCAAAA	16	0.55	1
816	AAAATG	16	0.66	1
817	ATGACA	17	0.35	1
818	AAAAGG	15	0.7	1
819	GATAAT	16	0.65	1
820	AATAAG	15	0.21	1
821	AAGGGA	20	0.83	1
822	GGAAGT	14	-0.05	1
823	AGTAGT	12	0.34	1
824	AGTATA	15	0.74	1
825	CCAAGT	10	-0.9	1
826	AGTGAA	20	0.74	1
827	TCAAAT	15	0.44	1
828	AATTCT	14	0.54	1
829	TCTAGT	24	1.61	1
830	AGTGCA	12	0.12	1
831	GCATTA	14	0.08	1
832	TTAGAA	14	0.42	1
833	CTTGAA	15	0.52	1
834	AGGACA	15	0.54	1
835	ACAACA	14	0.58	1
836	ACATAC	3	-1.6	1
837	TACGAT	8	-0.97	1
838	GATATT	16	0.47	1
839	ATTCAT	15	0.32	1
840	CATCAC	14	-0.29	1
841	CACAGA	18	0.38	1
842	AAATAT	18	0.29	1
843	GAAGCT	12	0.05	1
844	GCTATT	21	0.8	1
845	ATTTCA	14	0.4	1
846	AATGAG	24	1.15	1
847	TATGGT	19	0.69	1
848	GGTGAT	4	-1.51	1
849	GATAAG	18	0.57	1
850	AAGGAA	25	1.41	1
851	GGCCGG	13	-0.52	1
852	CGGGTC	16	-0.21	1
853	GTCATA	15	0.63	1
854	CCAGTT	12	0.33	1
855	GTTTTA	15	0.4	1
856	TTAAAG	19	0.95	1
857	AAGGTG	16	-0.17	1
858	GTGTTG	16	0.08	1
859	TTGGAC	18	0.47	1
860	CAAAAT	15	0.69	1
861	AATTAT	16	0.58	1
862	TATTCA	14	0.23	1
863	TCAGAG	12	0.15	1
864	GTATTT	16	0.46	1
865	TTTTTA	14	0.25	1
866	TTACCT	12	0.36	1
867	CCTAAA	18	0.74	1
868	AAAAGT	15	0.49	1
869	AGTGAC	12	-0.19	1
870	GACTCC	5	-1.21	1
871	TCCACA	12	0.07	1
872	CCGCTG	5	-0.8	1
873	GATGTT	15	0.41	1
874	GTTCTC	18	0.8	1
875	CCCCCC	8	-0.71	1
876	CCCATT	26	1.4	1
877	CACAGC	7	-0.8	1
878	AGCCTG	4	-1.37	1
879	CAGATA	15	0.27	1
880	ATAGTA	15	0.56	1
881	GAGAAT	19	0.24	1
882	ATGCCA	12	-0.51	1
883	CATTTA	14	0.32	1
884	TTACCG	12	-0.3	1
885	CCGAAG	28	5.12	1
886	ACCTCT	13	0.21	1
887	AGGCCA	12	0.33	1
888	CATGAA	15	0.31	1
889	TCATCG	14	0.36	1
890	TCGGAT	8	-0.72	1
891	ATGCCC	7	-0.46	1
892	CCCAAA	12	-0.02	1
893	AAACAT	15	0.43	1
894	CATCCA	15	0.17	1
895	CCAAGC	16	0.4	1
896	ATTTTA	14	0.39	1
897	AAAATA	15	0.72	1
898	ATAAGC	12	-0.3	1
899	CAACAA	12	0.57	1
900	AATAGG	16	0.79	1
901	CGTAAA	15	0.46	1
902	ATGGAA	14	0.32	1
903	AAATCG	13	0.33	1
904	TCGCCA	8	-0.69	1
905	CATTTT	26	2.12	1
906	TCAGAT	14	0.37	1
907	GATGTG	9	-0.9	1
908	GTGTTA	12	0.2	1
909	TTAATA	14	0.25	1
910	ATAATA	15	0.5	1
911	ATACCT	14	0.42	1
912	CCTGAT	0	-2.84	1
913	GATAAA	22	1.09	1
914	CCCTTC	9	-0.61	1
915	TTCGAA	5	-1.15	1
916	GATTTA	14	0.32	1
917	TTAAAC	15	0.57	1
918	AACACA	16	-0.08	1
919	AAAGGG	13	0.31	1
920	GGGAGA	12	0.4	1
921	AGACCT	14	0.5	1
922	CCTCCC	15	-0.19	1
923	ATCGAG	10	-0.72	1
924	GAGTTA	15	0.62	1
925	TTAAGG	15	0.34	1
926	TCTTGG	13	-0.17	1
927	TGGGAA	14	0.44	1
928	AGACAT	15	0.34	1
929	CATCCT	13	0.38	1
930	CCTACT	12	0.31	1
931	ACTGAC	16	0.63	1
932	GACGTT	27	1.75	1
933	GTTGCC	16	0.2	1
934	GCCTGT	16	0.1	1
935	TGTAGT	12	0.08	1
936	AGTCTC	16	0.46	1
937	CTCCGA	16	0.01	1
938	CGAAAG	16	0.12	1
939	GTGGCT	13	-0.34	1
940	GCTTTT	11	0.15	1
941	TTTGCA	4	-1.35	1
942	GCACAA	16	0.65	1
943	CAAAAA	16	0.68	1
944	GACTAC	9	-0.86	1
945	TACACC	5	-1.11	1
946	ACCATA	15	0.66	1
947	GTTTGC	10	-0.53	1
948	TGCAAA	12	-0.11	1
949	AAAGCA	20	0.73	1
950	GAAACT	23	1.2	1
951	ACTACA	15	0.65	1
952	TTCAAA	19	0.5	1
953	CTCAGC	5	-1.37	1
954	AAGAGT	15	0.29	1
955	AGTGGT	13	-0.28	1
956	GGTCTT	22	0.87	1
957	CTTGAT	15	0.42	1
958	GATCCT	24	1	1
959	CCTTTT	12	0.25	1
960	TTTCTA	12	-0.14	1
961	AACATA	14	0.23	1
962	AACAGC	8	-1.04	1
963	ATGTCA	12	-0.35	1
964	TTCAGA	17	0.79	1
965	AAGAAG	16	0.46	1
966	AAAGAT	16	0.54	1
967	GATCAT	14	0.31	1
968	GGATAC	13	0.09	1
969	TACAGA	13	0.14	1
970	AGAAAT	15	0.43	1
971	AATCTA	24	0.95	1
972	CTAAGC	12	0.2	1
973	AGCACG	16	-0.6	1
974	ACGTCA	14	0.17	1
975	TCAAGT	12	0.54	1
976	GAGATT	21	1.03	1
977	TTAGAG	15	0.63	1
978	GAGCAT	0	-3.71	1
979	GATCAA	14	0.5	1
980	CCTTAC	12	-0.23	1
981	TACCCA	12	0.27	1
982	CCAGGA	1	-2.05	1
983	GGACAT	16	0.65	1
984	CATTCA	12	0.47	1
985	TCAGGG	16	0.31	1
986	TCTGCA	12	0.39	1
987	GCAGGA	13	0.16	1
988	GGATCT	15	0.53	1
989	TCTGAT	14	0.01	1
990	GATGCA	15	0.51	1
991	GCAACA	15	0.32	1
992	TGGGCT	3	-1.66	1
993	GCTGAA	24	1.24	1
994	ACAGTC	24	1.36	1
995	GTCCAG	4	-1.3	1
996	CAGATG	4	-2.15	1
997	ATGGTA	6	-1.29	1
998	GTAAAC	15	0.41	1
999	AGCTTG	9	-0.86	1
1000	CCTGAC	4	-1.46	1
1001	CTGATA	10	-0.4	1
1002	ATAACA	14	0.32	1
1003	ACAGCC	5	-1.16	1
1004	GCCACA	4	-1.02	1
1005	ACAATA	15	0.32	1
1006	ATAGTG	4	-1.42	1
1007	GTGATT	12	0.57	1
1008	TCAGAC	13	-0.23	1
1009	AGGAAG	28	2.55	1
1010	AAGAAT	20	1.11	1
1011	CTGTCG	8	-0.36	1
1012	TCGCTT	12	0.28	1
1013	GATAGT	15	0.59	1
1014	AGTGTT	12	0.32	1
1015	AACTCA	12	0.27	1
1016	TCAGCA	12	0.28	1
1017	GCAAAC	12	-0.15	1
1018	AACAGT	12	0.26	1
1019	AGTTTA	15	0.7	1
1020	TTAAAT	14	0.44	1
1021	AATACA	14	0.27	1
1022	ACAAAG	18	0.86	1
1023	ATCTTT	14	-0.77	1
1024	GCAAGT	14	0.43	1
1025	AATCCT	14	-0.19	1
1026	CCTGTT	15	0.61	1
1027	GTTGTC	16	0.58	1
1028	GTCAGC	6	-1.12	1
1029	AGCCTA	12	-0.19	1
1030	CTAACA	14	0.1	1
1031	AAGCTT	23	1.42	1
1032	CTTTCA	14	0.4	1
1033	AATAAA	15	0.68	1
1034	AAACTG	15	0.46	1
1035	ATAACT	13	0.1	1
1036	ACTGAT	14	0.34	1
1037	AGTTTT	14	0.22	1
1038	AAGCCT	17	0.75	1
1039	CCTTCA	12	0.15	1
1040	CTGTCT	10	0.18	1
1041	GACTCG	15	0.47	1
1042	TCGAAT	24	1.04	1
1043	AATTTC	20	0.77	1
1044	GATAGG	20	0.92	1
1045	CCTAGT	12	0.55	1
1046	AGTTCC	12	0.21	1
1047	TCCAAT	13	0.29	1
1048	GATACT	15	0.44	1
1049	ACTAAA	16	0.71	1
1050	CTGTTT	12	0.01	1
1051	TTTAGT	14	0.23	1
1052	AGTAGC	12	0.07	1
1053	AGCAAT	12	0.02	1
1054	AAATTG	15	0.61	1
1055	TTGTCC	12	0.14	1
1056	TCCCAA	12	0.24	1
1057	CAAGGT	16	0.52	1
1058	GGTCCT	16	-0.33	1
1059	AATGCA	17	0.87	1
1060	TCACAG	12	0.52	1
1061	TCAGGT	12	0.02	1
1062	TCTAAT	14	0.38	1
1063	AATAGA	15	0.59	1
1064	AGATTA	15	0.49	1
1065	TCCCAT	12	0.13	1
1066	CATAAT	15	0.75	1
1067	AATGGA	15	0.27	1
1068	GGAAAT	14	0.14	1
1069	TCATAT	14	-0.08	1
1070	TATACT	15	0.56	1
1071	ACTTCA	13	0.48	1
1072	GATCTT	15	0.25	1
1073	CTTAAT	15	0.38	1
1074	AAGGTA	14	0.58	1
1075	GTATCC	16	0.32	1
1076	TCCCGA	11	-0.68	1
1077	ATCGTC	16	-0.7	1
1078	GTCTCA	16	0.71	1
1079	TCAACA	15	0.66	1
1080	ATATCT	14	0.38	1
1081	CCTAAC	12	-0.45	1
1082	AAGTTA	18	0.82	1
1083	TCCCGT	16	-0.06	1
1084	CGTGAT	19	0.84	1
1085	AGCTTC	9	-0.74	1
1086	TTCGTT	16	-0.28	1
1087	TTAGCA	14	0.31	1
1088	GCAAAG	23	1.12	1
1089	AAGTCT	12	0.21	1
1090	AAGTTG	15	-0.06	1
1091	CATTAT	15	0.67	1
1092	TATCCT	19	0.67	1
1093	ATCATT	15	-0.75	1
1094	GATCCC	14	0.42	1
1095	CCCAAC	9	-0.6	1
1096	GTTTCA	15	0.61	1
1097	GCAAGG	15	-0.14	1
1098	CTGTCC	11	0.06	1
1099	AGCATC	16	0.5	1
1100	CCTATC	14	-0.3	1
1101	ATCAAG	16	-0.26	1
1102	TTATCT	14	0.22	1
1103	AATTCA	14	0.48	1
1104	TTGAGT	12	-0.32	1
1105	AGTCGT	13	-0.16	1
1106	ATCTTC	8	-0.77	1
1107	TTCTCA	17	0.17	1
1108	CCTAAT	12	0.52	1
1109	TTATAC	13	-0.03	1
1110	TACCGT	10	-0.11	1
1111	GGGATG	7	-0.8	1
1112	TCTTCC	12	-0.1	1
1113	CCTAAG	16	0.78	1
1114	GGAATG	17	0.31	1
1115	TCCGAT	20	1.1	1
1116	TCAATG	12	0.22	1
1117	GATATG	13	0.08	1
1118	TTGAGC	0	-2.57	1
1119	AGCCGT	5	-0.97	1
1120	GAGTCT	19	0.82	1
1121	ACTAAT	15	0.46	1
1122	TTGTCA	15	0.65	1
1123	TATGAT	7	-1.08	1
1124	AATATC	13	-0.27	1
1125	TCTTTA	14	0.44	1
1126	TTAGAT	15	0.41	1
1127	AACAAT	14	0.17	1
1128	AATAGT	14	0.47	1
1129	AGTTCG	16	0.31	1
1130	TCGGCA	12	-0.17	1
1131	AGCAGT	12	0.2	1
1132	AGTCCT	12	0.5	1
1133	ACTGTC	0	-1.42	1
1134	GTCAAT	12	-0.22	1
1135	ACTACT	14	0.33	1
1136	ACTACC	12	-0.36	1
1137	ACCAAC	11	-0.73	1
1138	AACGCA	8	-0.93	1
1139	GCAGCG	4	-1.36	1
1140	GCGGAA	0	-2	1
1141	GGTACT	11	-0.42	1
1142	ACTAAG	24	1.73	1
1143	AACATG	16	-0.04	1
1144	ATGCTG	8	-0.78	1
1145	GACTCT	13	-0.42	1
1146	AAACAG	16	0.65	1
1147	GAATGG	8	-0.63	1
1148	TGGCTC	1	-2.15	1
1149	CTCCCA	16	-0.21	1
1150	CCAAAT	15	0.48	1
1151	GTCCAA	23	1.29	1
1152	CAAGGA	14	0.36	1
1153	TCATCA	12	0.43	1
1154	TCAGTG	12	-0.44	1
1155	GTGACT	7	-0.89	1
1156	AATATA	14	0.3	1
1157	ACACAT	14	0.4	1
1158	CATCGC	4	-1.18	1
1159	TCCTCA	12	-0.02	1
1160	TCAAAC	15	0.69	1
1161	AACTCG	8	-0.69	1
1162	TCGGTA	16	0.47	1
1163	GTAAAT	15	0.42	1
1164	TTTACA	15	0.56	1
1165	ATTGAC	13	-0.1	1
1166	GACATT	12	-0.57	1
1167	TCAATA	14	0.42	1
1168	GTACTC	12	-0.37	1
1169	CTCAAA	16	0.69	1
1170	AAATCA	15	0.55	1
1171	TCAATT	15	0.27	1
1172	TTAAGT	15	0.58	1
1173	AGTAAA	15	0.51	1
1174	GACCTT	10	-0.51	1
1175	TTGTTT	23	0.89	1
1176	TCTAAA	15	0.64	1
1177	TCAGAA	12	0.35	1
1178	CTCTAC	4	-1.28	1
1179	TACACA	16	-0.12	1
1180	AATGAT	17	0.81	1
1181	TATTCT	14	-0.03	1
1182	CCACCT	16	0.52	1
1183	AGTGTG	4	-1.9	1
1184	GTGCAC	4	-1.25	1
1185	GATAGC	12	0.23	1
1186	AGCACA	12	0.2	1
1187	ACAGAT	12	0.2	1
1188	GATGAC	19	0.53	1
1189	AGAGTG	12	0.54	1
1190	TTGGGA	12	0.43	1
1191	GGAAAA	17	0.62	1
1192	GATCTA	13	-0.18	1
1193	CTAAAC	5	-1.29	1
1194	TGGCGT	25	1.12	1
1195	CGTTCA	12	0.09	1
1196	TCAAAA	13	0.43	1
1197	CTTCTA	18	0.83	1
1198	CTAAAT	15	0.6	1
1199	AATTCC	2	-1.5	1
1200	TCCCAG	6	-1.34	1
1201	GTTCTT	15	0.45	1
1202	CTTTTA	15	0.7	1
1203	CCTGTA	12	0.44	1
1204	GTAGTT	15	0.69	1
1205	GTTAAA	15	0.54	1
1206	AATAGC	12	0.1	1
1207	TTACTC	11	-0.26	1
1208	GAAGGT	17	0.37	1
1209	GGTGAA	19	0.62	1
1210	GAACCA	14	0.38	1
1211	GACATA	3	-1.41	1
1212	GACTAT	11	-0.64	1
1213	TATGTC	16	-0.11	1
1214	GTCTCT	2	-1.74	1
1215	TCTGAA	15	0.62	1
1216	CTCTTA	15	0.59	1
1217	GAGGCT	6	-0.84	1
1218	GCTGCT	13	0.22	1
1219	GCTGGA	12	-0.51	1
1220	GGAAGA	18	0.75	1
1221	TTTCCA	12	0.22	1
1222	CCAATG	15	0.47	1
1223	ATGAAC	8	-0.67	1
1224	AGTTTC	11	-0.47	1
1225	AAAAAA	16	0.81	1
1226	TTAGTA	15	0.35	1
1227	GTAAGT	12	0.27	1
1228	GAATCT	14	0.41	1
1229	TCTAGC	12	-0.22	1
1230	AGCTCT	12	0.03	1
1231	GAACAT	13	0.38	1
1232	CATGTT	12	-0.07	1
1233	GGTAGC	16	0.46	1
1234	AGCATA	12	-0.02	1
1235	ATATAT	14	0.3	1
1236	TACGTT	7	-0.57	1
1237	GTTATC	28	2.14	1
1238	AAGCAA	14	0.34	1
1239	CAAATA	14	0.35	1
1240	ATATTC	8	-0.88	1
1241	TTCACT	4	-1.18	1
1242	ACTGCA	15	0.41	1
1243	GCACCC	4	-0.88	1
1244	CCCATA	13	0.03	1
1245	CTGGGA	16	-0.06	1
1246	GGAATA	14	0.19	1
1247	ATAGGA	12	0.44	1
1248	AGTGAG	14	0.44	1
1249	GAGGCC	6	-1.05	1
1250	GCCCGG	13	-0.51	1
1251	CGGATG	16	-0.45	1
1252	ATGGAC	13	-0.01	1
1253	GACTCA	12	0.28	1
1254	TTGCTG	4	-1.79	1
1255	CTGACA	10	-0.33	1
1256	ACACCT	12	0.12	1
1257	CCTTGG	0	-5.3	1
1258	AGAAGT	12	0.45	1
1259	AGTGTA	14	0.6	1
1260	GTAACT	16	0.69	1
1261	TCACAC	12	-0.23	1
1262	CACATT	22	1.18	1
1263	ATTATC	9	-0.64	1
1264	ATCAAC	21	0.72	1
1265	AACTAT	15	-0.01	1
1266	GTTAAC	12	0.19	1
1267	TCCAAA	14	0.46	1
1268	TCGATC	12	0.01	1
1269	ATCATA	12	-0.1	1
1270	AGCCAA	12	0.09	1
1271	TCCTTT	2	-1.65	1
1272	TTTCCT	14	0.36	1
1273	AATACT	15	0.52	1
1274	ACTCTG	16	0.42	1
1275	CTGTTA	12	-0.06	1
1276	TCTGGG	8	-0.75	1
1277	GGGGTA	7	-0.62	1
1278	GTAATC	11	-0.79	1
1279	ATCAAA	17	0.59	1
1280	AAAGTG	22	1.15	1
1281	GTGATA	0	-2.31	1
1282	AACTCT	13	0.41	1
1283	TCTTTG	15	0.47	1
1284	TTGTTG	12	-0.14	1
1285	ACAACC	17	0.32	1
1286	ACAGAG	16	0.39	1
1287	AGTAGA	14	0.38	1
1288	ATAAAA	15	0.46	1
1289	AAACTT	16	0.65	1
1290	CTTCTT	20	0.58	1
1291	CTTTCC	12	-0.36	1
1292	TCCAGG	10	-0.86	1
1293	CAGAAT	12	0.22	1
1294	AACCCC	20	0.81	1
1295	CCCCTA	14	0.52	1
1296	CTAGAC	12	0.14	1
1297	TCTTCT	23	1.37	1
1298	TCTGTG	9	-0.56	1
1299	GTGAGT	12	0.13	1
1300	AGTGGA	18	0.6	1
1301	GGAGCT	12	-0.27	1
1302	GAATAT	23	1.01	1
1303	TATACA	14	0.03	1
1304	TGCCAA	12	-0.02	1
1305	ATATCC	12	-0.4	1
1306	ACACAA	14	0.48	1
1307	GAGTCA	3	-1.44	1
1308	TATCCA	14	0.28	1
1309	CCAGTA	12	0.36	1
1310	GTACGA	27	1.14	1
1311	GATACA	14	0.31	1
1312	AAGTCA	12	0.25	1
1313	TCACCA	12	0.38	1
1314	TCTAAC	8	-0.78	1
1315	AACTTA	14	0.44	1
1316	GAAAGT	14	0.54	1
1317	AGTTCT	12	0.44	1
1318	TCACTA	12	0.16	1
1319	AAAGTT	24	1.48	1
1320	GACACC	17	0.2	1
1321	ACCGAC	5	-0.79	1
1322	GACACA	16	0.43	1
1323	ACAGCA	14	0.46	1
1324	AACATC	16	-0.51	1
1325	CTAAAA	15	0.62	1
1326	TTCAGT	11	-0.56	1
1327	AGTATT	14	0.33	1
1328	ATTTTC	2	-2.44	1
1329	TTCTTC	4	-1.18	1
1330	AAATAC	11	-0.4	1
1331	TACAAT	0	-3.37	1
1332	CAGTCT	14	0.51	1
1333	AGTCTA	14	0.39	1
1334	CTAATT	16	0.67	1
1335	ATTAAA	20	0.89	1
1336	CATTCT	12	0.36	1
1337	GGTTCA	14	0.56	1
1338	GAACAC	12	-0.31	1
1339	CACTTA	18	0.52	1
1340	ACTCAA	15	0.69	1
1341	TTTAAC	11	-0.66	1
1342	AACAAA	16	0.5	1
1343	AAAGTA	16	0.86	1
1344	GTAGAC	8	-0.8	1
1345	ATTTTG	15	0.58	1
1346	TTGAAT	15	0.53	1
1347	CCAAAG	16	0.64	1
1348	CTGCGT	12	0.05	1
1349	CGTATG	1	-1.48	1
1350	CTCTCG	16	0.47	1
1351	TCGGAG	4	-1.3	1
1352	GTAAAA	15	0.65	1
1353	AATTTG	15	0.48	1
1354	ATTCAG	14	0.18	1
1355	CAGCAT	15	0.69	1
1356	CATTAC	5	-0.76	1
1357	TACCTT	17	0.47	1
1358	CTTGTT	24	0.78	1
1359	GTTGAA	24	1.44	1
1360	AGACTT	15	0.46	1
1361	CTTACA	14	0.04	1
1362	TCAGGC	4	-1.55	1
1363	GGCCAC	13	-0.6	1
1364	CACATC	16	-0.19	1
1365	ATCACC	8	-0.89	1
1366	ACCAAG	16	0.04	1
1367	AAGGAG	16	0.33	1
1368	GACTTA	15	0.57	1
1369	TTACCA	14	0.4	1
1370	CCAACA	14	0.56	1
1371	ACAATC	20	0.92	1
1372	ATCTAT	10	-0.85	1
1373	TATCAC	20	0.8	1
1374	CACAAG	12	0.28	1
1375	TATCTA	15	0.49	1
1376	CAAACT	14	0.46	1
1377	ACTCCC	9	-0.99	1
1378	CCCTTT	1	-1.93	1
1379	TACTCA	6	-1.19	1
1380	ACTGTA	14	0.4	1
1381	GAAATC	3	-1.91	1
1382	ATCATG	16	0.32	1
1383	TCTTTT	14	0.03	1
1384	TTTGTA	17	0.64	1
1385	AACCAT	7	-1.36	1
1386	CATCAT	12	0.23	1
1387	CATTTC	20	0.94	1
1388	TTCATA	15	0.27	1
1389	ATAGAT	14	0.4	1
1390	CATCTA	16	0.83	1
1391	GAAACA	14	0.37	1
1392	CTTAGA	15	0.7	1
1393	AGAGGT	14	-0.53	1
1394	GGTTTT	19	0.87	1
1395	CTAAGT	14	0.4	1
1396	GAAATT	18	0.77	1
1397	TATTTC	2	-2.22	1
1398	TTCCTG	5	-1.2	1
1399	CTGAAG	16	-0.39	1
1400	AATCTT	15	0.61	1
1401	GTGAGC	11	-0.19	1
1402	TTATTC	12	-0.32	1
1403	GACGCT	16	0.35	1
1404	GCTATG	11	-0.58	1
1405	ATGGCT	14	0.32	1
1406	CATGCC	12	0.08	1
1407	AGCATG	16	-0.06	1
1408	ATGTCC	15	0.01	1
1409	GTAAGA	15	0.49	1
1410	CTAGGA	17	0.38	1
1411	GGACAA	16	0.68	1
1412	GCAGAT	14	0.23	1
1413	GATGGG	5	-1.31	1
1414	GGGAAT	13	0.04	1
1415	TTTGGT	20	0.73	1
1416	TCAAGC	12	0.17	1
1417	AGCCTT	12	-0.27	1
1418	CTTAAA	15	0.56	1
1419	ATGCAA	15	0.57	1
1420	TACCCT	0	-1.69	1
1421	GTAACC	22	1.04	1
1422	TCTCTA	17	0.81	1
1423	CTACAA	14	0.52	1
1424	CAACAT	12	0.34	1
1425	TATCTT	15	0.19	1
1426	TTATCA	14	0.42	1
1427	GAATTA	15	0.6	1
1428	TTATTA	15	0.5	1
1429	GATTTG	15	0.22	1
1430	TACCTC	5	-1.13	1
1431	CAGGTC	11	-0.35	1
1432	GTCCTC	10	-0.82	1
1433	CTCTTT	0	-1.7	1
1434	TTTATA	14	0.36	1
1435	TATAAG	15	-0.05	1
1436	CTGGTG	13	-0.25	1
1437	GTGTCA	15	-0.37	1
1438	CAGCTA	12	0.4	1
1439	CTAAAG	22	1.11	1
1440	AAGGGG	7	-0.9	1
1441	GGGATC	8	-0.94	1
1442	ATCAGC	4	-1.2	1
1443	ATCTCA	12	0.17	1
1444	TCACTC	0	-4.41	1
1445	CATTCC	12	0.28	1
1446	CCATTA	15	0.64	1
1447	AAAACA	15	0.54	1
1448	AATTTA	15	0.36	1
1449	TTTAGA	15	0.37	1
1450	AGTTAC	11	-0.8	1
1451	ATGAGG	12	-0.47	1
1452	GATTCA	14	0.47	1
1453	CAAATG	14	0.3	1
1454	AATGGC	10	-0.41	1
1455	GCAGCT	12	0.27	1
1456	GCTTTA	15	0.57	1
1457	CACGTG	9	-0.72	1
1458	GTGCTG	13	-0.18	1
1459	CTGCTT	0	-1.68	1
1460	AAATGC	5	-0.93	1
1461	TGCGGA	0	-2.15	1
1462	TCTTTC	10	-0.62	1
1463	CAAATT	13	-0.36	1
1464	AACCTA	12	-0.35	1
1465	CTACCA	16	0.12	1
1466	CCAGCA	12	0.38	1
1467	ATATGG	13	0.13	1
1468	ATTTAT	17	0.41	1
1469	TATACC	9	-0.9	1
1470	ACCAGG	16	0.79	1
1471	ATACAA	14	0.52	1
1472	CAATCT	12	0.5	1
1473	CAGGCA	16	0.07	1
1474	CCACTA	16	0.18	1
1475	CTAACT	14	0.22	1
1476	ACTAGG	12	0.58	1
1477	AGGTCA	12	0.14	1
1478	ATATCA	12	0.3	1
1479	CTTAAG	14	0.01	1
1480	CATGGT	8	-0.18	1
1481	GGTTTC	6	-1.09	1
1482	ATGCAG	21	0.92	1
1483	CAAGTA	14	0.52	1
1484	TCTGTC	0	-3.41	1
1485	TACAAA	21	0.64	1
1486	ATTCAA	20	0.76	1
1487	CCATAT	14	0.54	1
1488	TATAGT	14	0.47	1
1489	AGTTGG	12	-0.15	1
1490	TGGGAT	28	2.65	1
1491	ACAATT	14	0.22	1
1492	CAATCA	13	0.53	1
1493	CCTTGC	0	-1.48	1
1494	TGCTTA	15	0.28	1
1495	AAGACA	16	0.88	1
1496	ACATTG	13	0.11	1
1497	AAGCTA	18	0.62	1
1498	CTACTT	15	0.65	1
1499	TTTTAT	13	-0.08	1
1500	TTGACT	24	1.35	1
1501	GCACAG	19	0.56	1
1502	GATACC	15	0.34	1
1503	ACCGAA	1	-2.02	1
1504	TCTTAT	14	0.08	1
1505	TATCTC	5	-1.24	1
1506	CTCCCT	15	-0.05	1
1507	AACTGC	15	-0.25	1
1508	CTCTCC	16	0.37	1
1509	TCCTTC	2	-1.28	1
1510	TTCCCT	9	-0.53	1
1511	CCTACA	12	0.51	1
1512	TGGAAG	8	-0.95	1
1513	AAGACT	24	1.7	1
1514	ACTAAC	10	-0.08	1
1515	AACACC	1	-1.78	1
1516	ACCTTC	7	-0.9	1
1517	TTCATT	13	0.01	1
1518	CATGTC	15	0.61	1
1519	GTCAAG	16	-0.23	1
1520	GAGATC	11	-0.72	1
1521	ATCGGG	16	-0.28	1
1522	CAATCG	14	-0.23	1
1523	TCGAAA	15	0.53	1
1524	TTAGAC	6	-0.61	1
1525	GACCAC	8	-0.45	1
1526	AAAGGA	19	0.87	1
1527	TTGGTT	15	0.19	1
1528	GTTACA	15	0.5	1
1529	ACATTT	15	0.18	1
1530	CAATTC	0	-2.18	1
1531	TATAGA	15	0.63	1
1532	AACCCA	12	0.41	1
1533	TGCAAT	13	-0.53	1
1534	AAACGT	18	0.4	1
1535	CGTGCC	6	-0.81	1
1536	GCCAAG	16	-0.06	1
1537	ATCTCT	1	-2.02	1
1538	TCATTT	14	0.44	1
1539	TTTAAA	15	0.55	1
1540	AAAAGC	19	0.6	1
1541	TCAAGA	15	0.53	1
1542	TTCCCA	0	-2.58	1
1543	GTATTG	13	0.04	1
1544	AACACG	4	-0.83	1
1545	ACGAAA	17	0.25	1
1546	AAATCC	12	-0.12	1
1547	AAAAGA	15	0.65	1
1548	AGAGAC	16	0.84	1
1549	CACGCC	4	-1.25	1
1550	GCCACC	4	-1.14	1
1551	TTTCAC	7	-0.71	1
1552	AAGATA	17	0.65	1
1553	ATAGTT	16	0.77	1
1554	GTTAGG	22	0.78	1
1555	AGGTTA	15	0.44	1
1556	TTACTA	14	0.43	1
1557	CCAGCC	14	-0.42	1
1558	CCCACT	13	-0.38	1
1559	ACAAGA	15	0.63	1
1560	CCTCAT	15	0.69	1
1561	CATCTC	12	0.52	1
1562	CGGAAG	16	-0.12	1
1563	TCTGCG	22	0.95	1
1564	GCGCCA	4	-0.32	1
1565	AGGAAT	21	0.47	1
1566	TTACTT	14	0.26	1
1567	CTTCAC	12	0.07	1
1568	CACTGG	3	-1.57	1
1569	TGGACT	24	1.77	1
1570	AGAACT	14	0.35	1
1571	ACTATA	14	0.1	1
1572	ATACAT	15	0.44	1
1573	GATTGT	4	-1.56	1
1574	TGTTTG	14	0.51	1
1575	TTGGAT	16	0.34	1
1576	GATAGA	17	0.7	1
1577	TTCGAC	16	0.09	1
1578	GACGAT	22	1.1	1
1579	CACGCA	8	-0.96	1
1580	CCCACA	13	-0.45	1
1581	ACAGTT	21	1.12	1
1582	TGTCCT	12	-0.27	1
1583	GCAAGA	15	0.52	1
1584	AGTCCA	12	0.49	1
1585	GATTCC	9	-0.64	1
1586	GCAAAA	20	0.92	1
1587	CACTGT	12	0.6	1
1588	TGTGCA	14	0.53	1
1589	GCACGA	16	0.84	1
1590	CGACCA	28	1.61	1
1591	CCATAC	8	-0.36	1
1592	TACACT	4	-0.91	1
1593	ACTGCT	12	0.37	1
1594	GCTCCA	9	-0.76	1
1595	AAACGA	15	0.73	1
1596	CGACGA	13	0.58	1
1597	AGTGCC	8	-1.03	1
1598	GCCGCC	10	-0.83	1
1599	GCCTGG	13	0.39	1
1600	TGGAAA	5	-0.81	1
1601	AAATTT	15	0.38	1
1602	CCTCGG	6	-1.04	1
1603	ATGGTT	18	0.66	1
1604	TCAGCG	16	0.05	1
1605	GCGGGC	4	-1.3	1
1606	GGCTTA	9	-0.84	1
1607	TTATAT	14	0.11	1
1608	GTCACC	5	-0.89	1
1609	ACCCCA	24	1.31	1
1610	CCAGCG	2	-1.93	1
1611	GCGTAT	7	-0.69	1
1612	GGAATC	15	0.13	1
1613	GTGCGG	14	-0.42	1
1614	CGGTCC	16	0.39	1
1615	ATTGAA	16	0.64	1
1616	AAGCGT	3	-1.55	1
1617	CGTCCG	3	-1.38	1
1618	CCGCTC	4	-0.9	1
1619	CTCATT	12	-0.36	1
1620	ATTAGT	15	0.53	1
1621	GACAAT	0	-1.79	1
1622	GAATGA	15	-0.51	1
1623	GCTGCG	19	0.13	1
1624	GCGGTT	23	0.85	1
1625	GTTGTG	12	0.49	1
1626	GTGGCA	4	-1.65	1
1627	GCAATG	15	0.49	1
1628	CTGATG	13	-0.26	1
1629	ATGCTC	4	-1.34	1
1630	CTCGGA	4	-1.4	1
1631	GGAGTC	7	-0.77	1
1632	GTCGGG	16	-0.13	1
1633	GGGCTG	6	-0.85	1
1634	CTGATC	16	-0.38	1
1635	ATCGAA	15	-0.62	1
1636	CTGTGG	14	0.06	1
1637	TGGGTG	10	-0.14	1
1638	GTGTGG	4	-1.25	1
1639	TGGTGT	9	-0.61	1
1640	TGTTAT	3	-1.35	1
1641	TCCACG	10	-0.46	1
1642	ACGACA	13	-0.05	1
1643	GCCTCA	16	-0.04	1
1644	CTGCTC	4	-1.33	1
1645	CGAAAA	24	1.06	1
1646	TGCTGC	1	-2.79	1
1647	TGCCTA	15	0.12	1
1648	CTTCTC	7	-0.6	1
1649	CTCCAC	1	-2.37	1
1650	CACCCT	8	-0.36	1
1651	CCTTTC	12	0.55	1
1652	TTCGTC	13	-0.59	1
1653	GTCTTT	8	-1.08	1
1654	GGTCAG	7	-0.66	1
1655	CAGTAC	5	-0.74	1
1656	TGGTTT	2	-1.69	1
1657	GTCACG	16	-0.42	1
1658	GTTCCA	17	0.66	1
1659	CCAGAT	14	0.22	1
1660	TCAGTT	12	0.46	1
1661	GTTTTG	12	0.49	1
1662	AAAAAG	21	0.83	1
1663	ACTCAT	24	1.71	1
1664	TCTATT	22	1.06	1
1665	ATTGTT	12	0.21	1
1666	GTTCTG	13	-0.19	1
1667	ACCGCC	18	0.79	1
1668	GATTTT	15	0.26	1
1669	TATGCC	14	-0.62	1
1670	GCCTTC	7	-0.9	1
1671	AGGATA	12	0.38	1
1672	ATATTG	14	-0.07	1
1673	TTGTGT	12	-0.29	1
1674	AGAATA	15	0.56	1
1675	TATTTG	13	-0.02	1
1676	AGTCCG	12	-0.52	1
1677	CCGGTT	0	-2.15	1
1678	GAGAGT	13	0.34	1
1679	TACATT	4	-0.8	1
1680	GCAGTT	15	0.16	1
1681	CTCACC	12	-0.14	1
1682	TGCCAG	5	-0.98	1
1683	GGCTCT	9	-0.38	1
1684	CTTAGT	14	0.52	1
1685	GACTTT	6	-0.94	1
1686	TTTGAT	20	0.68	1
1687	GGTCGA	16	0.22	1
1688	AAGGCA	21	1.08	1
1689	GCATAC	12	0.01	1
1690	CTTGCT	14	0.32	1
1691	GCTGGC	14	-0.73	1
1692	GGCTCC	5	-0.89	1
1693	ATTGTA	8	-0.6	1
1694	GTATCT	12	-0.03	1
1695	ACTGTT	19	0.85	1
1696	CACACA	8	-0.8	1
1697	GCATTG	15	0.12	1
1698	CGAATT	13	-0.16	1
1699	GTCTAT	4	-1.08	1
1700	CACCCC	9	-0.1	1
1701	GCTGTC	5	-0.98	1
1702	AGGACT	14	0.66	1
1703	CTGCCT	5	-1.07	1
1704	CCTGCC	14	-0.11	1
1705	TGGCAT	4	-1.77	1
1706	CATCGA	16	0.84	1
1707	GATTGG	13	-0.03	1
1708	TGGACC	12	0.35	1
1709	ACCATC	8	-0.94	1
1710	CTGCAT	13	0.19	1
1711	TCTTAC	15	0.17	1
1712	TACATG	5	-1.38	1
1713	CACCTT	0	-2.91	1
1714	CTTCAT	21	0.51	1
1715	CATGCT	15	0.49	1
1716	GGCCTA	27	1.33	1
1717	CTACAG	12	0.22	1
1718	ATGTGC	16	-0.72	1
1719	TGCACA	0	-2.81	1
1720	ACAGGC	8	-0.89	1
1721	GGCTAC	16	-0.5	1
1722	GGCTTT	16	-0.09	1
1723	GAATTG	19	0.75	1
1724	TTGGAG	20	0.83	1
1725	GAGGTG	14	-0.34	1
1726	CCAGAC	4	-1.69	1
1727	TATGAC	8	-0.71	1
1728	GTGTTT	6	-0.79	1
1729	TTTGTG	3	-1.3	1
1730	GTGAAT	16	0.46	1
1731	CTGGCA	7	-0.67	1
1732	ATCGCT	11	-0.68	1
1733	GCCATG	16	-0.46	1
1734	ATGACG	4	-2	1
1735	ACGATG	4	-1.53	1
1736	ATGGGC	16	0.25	1
1737	GGCAAA	13	-0.04	1
1738	ATTGGT	12	-0.23	1
1739	CAACTA	15	0.67	1
1740	GACCCA	2	-1.49	1
1741	GTTATA	15	0.41	1
1742	ATTGCC	16	-0.47	1
1743	GCCCTA	5	-1.03	1
1744	ACTCAC	12	-0.61	1
1745	GCACCA	12	0.48	1
1746	GTGTCT	3	-1.39	1
1747	GGGGGA	4	-1.9	1
1748	GTCATC	14	-0.64	1
1749	ATCCTC	9	-0.84	1
1750	CTCAAT	16	-0.54	1
1751	GTTGAG	20	0.76	1
1752	GCACTG	11	-0.4	1
1753	CGATTT	16	0.1	1
1754	CCACCC	12	-0.26	1
1755	CCCGCA	5	-1.07	1
1756	AACTTC	12	0.21	1
1757	CTGTAT	0	-2.58	1
1758	TATCAT	14	0.12	1
1759	CTAGCA	12	0.16	1
1760	GCAGCA	14	0.14	1
1761	GTCTGA	8	-0.01	1
1762	ATGGGG	4	-1.43	1
1763	GCTCAT	24	1.51	1
1764	GGATTA	15	0.41	1
1765	TTAGTG	12	-0.18	1
1766	TTTGCT	12	0.01	1
1767	TTTGAA	15	0.32	1
1768	ACCTTG	10	-0.03	1
1769	GGAAAG	24	1.28	1
1770	CCACTG	14	-0.29	1
1771	CTGTGT	10	-0.75	1
1772	TGTAAA	14	0.32	1
1773	GTCGGT	28	1.79	1
1774	GGTGGG	16	-0.25	1
1775	GGGCCA	14	-0.16	1
1776	TCCAAG	16	-0.09	1
1777	AAGTCG	4	-1.17	1
1778	TCGCTC	4	-1.31	1
1779	CTCGTA	0	-1.42	1
1780	TTGGTG	13	0.28	1
1781	GCGTTT	6	-0.8	1
1782	TTTGAC	12	0.01	1
1783	AAGGCG	16	-0.27	1
1784	GCGTTC	6	-0.98	1
1785	TTCTTT	12	-0.27	1
1786	GACTTG	26	1.61	1
1787	TTGTGG	16	0.81	1
1788	GAGGGG	4	-1.13	1
1789	GGGCAC	2	-2.32	1
1790	TCCGTC	13	-0.36	1
1791	GTCAGA	17	0.74	1
1792	GACACT	0	-1.69	1
1793	CTGGCC	13	-0.31	1
1794	GCCCAG	13	-0.31	1
1795	TTCTAC	12	-0.57	1
1796	ATCCAC	6	-0.92	1
1797	CACTTT	12	0.18	1
1798	GCCATC	13	-0.55	1
1799	ATCTAC	16	-0.32	1
1800	TACTGC	1	-1.8	1
1801	TGCAGA	12	-0.27	1
1802	AGAGGC	28	3.07	1
1803	AAACAA	15	0.6	1
1804	AGGATT	10	-0.64	1
1805	ATTTCT	15	0.33	1
1806	AAAACC	16	0.57	1
1807	GGGGCA	5	-1.09	1
1808	GCGCTG	12	-0.21	1
1809	CTGAGC	10	-0.21	1
1810	CAGACT	15	0.28	1
1811	ACTACG	12	-0.11	1
1812	ACGGAG	9	-0.81	1
1813	TTTCTG	2	-1.74	1
1814	TTCTAT	28	1.39	1
1815	GCCCTC	13	-0.41	1
1816	CTCCCC	8	-1	1
1817	TTCGTG	11	-0.65	1
1818	GTGCCC	8	-0.76	1
1819	AATCCG	28	1.68	1
1820	CCGATG	4	-1.41	1
1821	ATGGTC	12	-0.75	1
1822	CCCTCA	16	-0.2	1
1823	ACTCCA	12	0.43	1
1824	AAGTTT	14	0.1	1
1825	TTAGCT	14	0.07	1
1826	TTAACT	15	0.6	1
1827	ACTTTT	18	0.3	1
1828	ACACCA	16	0.79	1
1829	TTAACC	12	0.14	1
1830	GGACCT	24	1.37	1
1831	CGGGCC	14	0	1
1832	ATGACC	16	0.22	1
1833	CGGTAC	14	-0.68	1
1834	ATCCAA	14	-0.19	1
1835	CAAGCC	16	0.37	1
1836	GCCGAC	15	-0.22	1
1837	TACCAC	10	-0.1	1
1838	CACAAC	4	-0.87	1
1839	CTCATC	10	-0.52	1
1840	ATCGGT	15	-0.73	1
1841	GGTGTC	16	-0.44	1
1842	ACAGCT	16	0.64	1
1843	GTGGAC	13	-0.53	1
1844	AGCGGC	4	-0.71	1
1845	AAGATG	16	-0.16	1
1846	ATGATC	16	-0.42	1
1847	ACCCCC	9	-0.38	1
1848	CCCGAG	4	-1.4	1
1849	AGTGTC	8	-0.97	1
1850	GTCTGT	4	-1.78	1
1851	TGTGTC	4	-1.03	1
1852	ATGCGG	12	-0.43	1
1853	GCACAC	12	-0.12	1
1854	AGCGTG	4	-1.13	1
1855	GACTTC	16	-0.38	1
1856	TTCACG	7	-1.01	1
1857	ACGAGG	6	-1.13	1
1858	GGGACG	10	-0.8	1
1859	ACGGCC	5	-1.01	1
1860	TCAACC	13	0.12	1
1861	ATGTTG	15	0.76	1
1862	TTGCGA	0	-2.11	1
1863	CGAGCC	8	-0.8	1
1864	GCCTCC	4	-1.21	1
1865	TTGGCA	15	0.52	1
1866	AAGGAT	12	-0.08	1
1867	GTCCCG	4	-1.65	1
1868	CCGCTA	0	-2.52	1
1869	CTACTG	15	-0.13	1
1870	CCCTCC	8	-0.95	1
1871	TTGATC	3	-1.6	1
1872	ATCTGG	16	0.01	1
1873	TGGGGG	12	0.02	1
1874	GGGAGT	12	-0.16	1
1875	GACCGC	6	-0.58	1
1876	CGCTTG	17	0.29	1
1877	TTCTTG	5	-1.15	1
1878	TTGCAG	16	0.32	1
1879	CAGGCT	13	0.19	1
1880	GCTCTG	14	0.23	1
1881	CGCTGG	9	-0.36	1
1882	TGGCGC	14	-0.64	1
1883	TTGACC	0	-2.07	1
1884	ACCACA	1	-1.82	1
1885	ACATCC	24	1.22	1
1886	CATCCG	14	-0.05	1
1887	CCGGGG	4	-1.19	1
1888	GTCCTG	9	-0.78	1
1889	AATGAC	20	0.63	1
1890	CTCTTG	12	0.08	1
1891	GATTGC	14	0.54	1
1892	TGCCAC	10	-0.18	1
1893	CATAAC	13	0.19	1
1894	AGGAGT	12	0.35	1
1895	CACTCC	6	-0.91	1
1896	AGCGAG	18	0.77	1
1897	GCTGTG	8	-0.76	1
1898	ATGGCC	16	-0.32	1
1899	AATGCC	3	-1.53	1
1900	GCGTCA	16	0.57	1
1901	TCACTG	7	-0.87	1
1902	GGTCGC	16	-0.57	1
1903	GAGGGA	4	-1.18	1
1904	GGAAGG	12	0.7	1
1905	ACTCGT	6	-0.87	1
1906	CTCGGG	13	-0.5	1
1907	GGGGCC	7	-0.84	1
1908	GCCTTG	11	0.23	1
1909	TTCAGC	4	-1.99	1
1910	CGGCCA	5	-0.77	1
1911	ACAGCG	9	-1.1	1
1912	GCGATG	10	-0.71	1
1913	ATGATT	8	-0.49	1
1914	ATTCGA	10	-0.21	1
1915	GATGGC	14	-0.63	1
1916	GGCCTC	7	-0.59	1
1917	TTCTGG	1	-1.49	1
1918	TGGCTG	5	-1.12	1
1919	ATCGAC	16	-0.09	1
1920	GACCTA	8	-0.97	1
1921	TCTGAC	0	-3.13	1
1922	TACTCC	0	-1.52	1
1923	TCCGTG	4	-1.24	1
1924	GCTTTG	17	0.6	1
1925	TTGCTC	16	0.33	1
1926	CTCATG	4	-1.37	1
1927	CTCTGC	5	-1.1	1
1928	TGCCTC	7	-0.83	1
1929	CGCAGT	5	-0.85	1
1930	ATGTGT	4	-1.24	1
1931	TGTGCT	16	-0.58	1
1932	GCTAAG	24	1.62	1
1933	GCAGGG	4	-1.19	1
1934	CTTTCG	12	-0.56	1
1935	GATCTC	8	-0.59	1
1936	GGACAC	6	-0.82	1
1937	CACGAA	16	0.68	1
1938	CAGCCG	15	-0.18	1
1939	CCGTAT	18	0.91	1
1940	TATGTG	6	-0.99	1
1941	GGAGCC	13	-0.32	1
1942	TACAGC	4	-1.57	1
1943	ATCCCG	8	-0.04	1
1944	CCGTCC	4	-1.17	1
1945	ATGGGA	21	0.93	1
1946	CTGCGA	12	-0.64	1
1947	CGATGC	4	-1.86	1
1948	TGCTTC	4	-1.4	1
1949	TTCATC	16	-0.64	1
1950	GGCAAC	14	-0.03	1
1951	AACGCT	8	-0.92	1
1952	ATAGAG	12	-0.03	1
1953	TTTATC	16	0.62	1
1954	ATCATC	16	-0.32	1
1955	GGTGTT	13	-0.35	1
1956	GAATCC	12	-0.4	1
1957	TCCGAC	4	-1.06	1
1958	GACATC	10	-0.69	1
1959	GCTGAC	11	-0.83	1
1960	CAGCCC	14	-0.3	1
1961	CCCCAG	19	0.6	1
1962	CTCTCA	8	-0.96	1
1963	CTAACC	11	-0.72	1
1964	AACACT	18	0.45	1
1965	ACTGGG	3	-1.66	1
1966	GGGAAG	16	0.1	1
1967	GCACGG	12	0.03	1
1968	GGGCCG	4	-0.89	1
1969	CCGGCC	5	-0.97	1
1970	GCCAGT	4	-1.6	1
1971	GTGCAG	13	-0.32	1
1972	AGTGGG	16	0.27	1
1973	CCCCTT	16	-0.25	1
1974	CCAGTC	15	0.46	1
1975	ACCCCT	24	1.58	1
1976	CACAGG	12	0.07	1
1977	ACAGGG	1	-2.11	1
1978	GGGTGC	4	-1.52	1
1979	TGCCCA	19	0.76	1
1980	GTGTAA	15	-0.44	1
1981	GTGAAG	16	-0.14	1
1982	TCTCGA	13	0.65	1
1983	CGAGCG	4	-1.05	1
1984	GCGAAG	14	0.58	1
1985	CGCTAT	6	-0.94	1
1986	GGAGAG	12	0.24	1
1987	TTTGCG	7	-0.8	1
1988	GCGACG	4	-0.65	1
1989	ACGGTC	12	-0.25	1
1990	AAGGCC	16	0.04	1
1991	AACCAA	16	0.52	1
1992	GTCGCC	13	-0.04	1
1993	ATTAAG	16	0.78	1
1994	AAAATC	13	0.04	1
1995	ATAAAT	15	0.61	1
1996	GCCTTA	15	0.48	1
1997	GAGATA	15	0.34	1
1998	TTACAG	14	0.42	1
[truncated: 1,925 more rows]

## Sheet: TS17_vs_TS21
	Codon Pair	Stat	Effect Size	p-value
0	ATGTCT	56	2.47	1
1	TCTCCA	24	0.38	1
2	CCACTT	18	-0.81	1
3	CTTATA	29	0.44	1
4	ATAAGA	50	1.6	1
5	AGAAGC	24	0.4	1
6	AGCATT	32	0.94	1
7	ATTGTC	32	0.13	1
8	GTCGAT	28	0.04	1
9	GATATC	16	-1.06	1
10	ATCACT	3	-2.24	1
11	ACTGAA	44	1.27	1
12	GAAGTT	38	1.11	1
13	GTTTTC	0	-4.58	1
14	TTCAAT	32	-0.05	1
15	AATCAA	47	1.29	1
16	CAATAT	28	0.73	1
17	TATGCA	35	0.91	1
18	GCATCA	31	0.78	1
19	TCACAA	31	0.85	1
20	CAAAGT	29	0.82	1
21	AGTTGT	34	0.97	1
22	TGTGAT	29	0.23	1
23	GATGGA	39	1.12	1
24	GGAGCA	36	0.28	1
25	TCACTT	32	0.91	1
26	CTTAGC	31	-0.11	1
27	AGCAAG	8	-1.6	1
28	AAGAAA	55	2.83	1
29	AAAGAC	39	1.12	1
30	GACCTG	12	-1.35	1
31	CTGAAA	50	1.62	1
32	AAAAAC	50	1.72	1
33	AACCTC	27	0.57	1
34	CTCCTT	14	-0.57	1
35	CTTGAG	39	1.11	1
36	GAGAGA	56	1.89	1
37	AGAGAA	45	1.3	1
38	GAACTT	44	1.26	1
39	CTTGGA	39	1.15	1
40	GGAGAT	43	1.48	1
41	GATGTC	19	-1.09	1
42	GTCCTT	24	-0.08	1
43	CTTCAG	28	0.65	1
44	CAGAGA	47	1.33	1
45	AGACCA	48	1.47	1
46	CCACAT	35	0.92	1
47	CATGAC	3	-2.3	1
48	GACCCT	3	-2.21	1
49	CCTGAG	35	0.83	1
50	GAGACG	13	-1.27	1
51	ACGATA	31	0.38	1
52	ATAGAC	0	-1.92	1
53	CTGACC	1	-2.27	1
54	ACCCTA	2	-3.09	1
55	CTAGAA	38	0.93	1
56	CTTCTG	1	-2.4	1
57	CTGGAT	4	-2.27	1
58	GATCGC	37	0.55	1
59	CGCGAC	26	0.16	1
60	GACTGC	4	-2.41	1
61	TGCAAC	8	-1.89	1
62	AACGGG	8	-1.48	1
63	GGGCGT	36	1.03	1
64	CGTGTT	54	2.4	1
65	GTTGAT	48	1.42	1
66	GATTTC	7	-1.78	1
67	TTCAAC	0	-3.14	1
68	AACGAA	40	0.66	1
69	GAATTC	24	0.56	1
70	TTCCTC	4	-2.36	1
71	CTCCTG	18	-0.27	1
72	CTGTTC	3	-1.67	1
73	TTCCTT	22	0.13	1
74	CTTTTC	30	0.29	1
75	TTCAAG	30	0.04	1
76	AAGATT	32	0.67	1
77	ATTGCT	43	0.85	1
78	GCTCAA	44	1.19	1
79	CAAGCT	29	0.66	1
80	GCTTGC	0	-3.35	1
81	TGCTAT	2	-1.72	1
82	TATTAT	44	1.23	1
83	TATGCT	1	-2.79	1
84	GCTCTC	4	-2.01	1
85	CTCGAT	16	-0.1	1
86	GATCAG	48	1.61	1
87	CAGGCC	25	-0.73	1
88	GCCGCA	20	-0.26	1
89	GCAGAG	32	0.15	1
90	GAGCTA	36	0.9	1
91	CTAGGC	36	0.89	1
92	GGCGAG	4	-1.81	1
93	GAGAAG	32	-0.06	1
94	AAGAGA	56	2.52	1
95	AGAGCC	50	1.46	1
96	GCCCTG	14	-1.31	1
97	CTGCCC	13	-1.26	1
98	CCCAAT	2	-1.72	1
99	AATGAA	48	1.65	1
100	GAAAAG	55	2.18	1
101	AAGAGG	36	0.58	1
102	AGGAAC	8	-1.36	1
103	AACCTG	2	-2.87	1
104	CTGTCA	0	-2.89	1
105	CAAGAT	31	0.92	1
106	CGCAGG	29	-0.4	1
107	AGGCAA	24	0.62	1
108	CAAGAA	36	1.08	1
109	GAAGAC	37	1.16	1
110	GACCAA	30	0.55	1
111	CAAAGG	30	0.87	1
112	AGGAGA	44	1.19	1
113	AGATTC	49	1.82	1
114	TTCGAG	13	-1.17	1
115	GAGCCC	5	-1.87	1
116	CCCCGA	7	-2.26	1
117	CGAAGC	8	-1.64	1
118	AGCAGA	47	1.27	1
119	AGACAA	37	1.01	1
120	CAACTG	36	0.32	1
121	CTGGAC	5	-1.76	1
122	GACGAA	40	1.26	1
123	GAAGAA	47	1.36	1
124	GAACCT	32	0.8	1
125	CCTGGG	9	-1.77	1
126	GGGCGC	13	-1.21	1
127	CGCCGA	41	0.92	1
128	AGCTGG	23	-0.53	1
129	TGGCAG	32	0.7	1
130	CAGAAG	29	0.2	1
131	AGACGT	38	1.03	1
132	CGTGAG	0	-2.5	1
133	GAGCAG	8	-1.71	1
134	CAGGAG	8	-1.63	1
135	GAGGAG	11	-0.74	1
136	GAGCGC	8	-1.85	1
137	CGCGCT	4	-2.71	1
138	GCTGAG	32	0.14	1
139	CAGCGG	8	-1.78	1
140	CGGCTG	12	-1.01	1
141	CTGGAG	7	-1.96	1
142	CAGCGC	9	-1.39	1
143	CGCTAC	9	-1.49	1
144	TACAGG	37	0.58	1
145	AGGCAG	22	-0.23	1
146	CAGCAC	18	-0.69	1
147	CACCGC	4	-2.42	1
148	CGCGAT	5	-1.87	1
149	GATGAA	48	1.41	1
150	GAAGAG	56	2.08	1
151	AGACTG	53	1.82	1
152	CTGCAA	24	0.35	1
153	AGGCGA	40	1.17	1
154	CGAGAA	32	0.88	1
155	GAACTG	48	2.21	1
156	GAGGAA	56	2.39	1
157	GAACGC	11	-1.33	1
158	CGCCTT	56	1.87	1
159	CTTGCA	33	0.95	1
160	GAGAAA	33	1.04	1
161	AAAGAG	40	0.99	1
162	GAGCCG	5	-1.69	1
163	CCGCTT	32	0.71	1
164	CTTGGC	4	-2.55	1
165	GGCTGG	4	-1.82	1
166	TGGAGT	24	0.79	1
167	AGTAAG	50	2.33	1
168	AAGGGT	27	0.52	1
169	GGTCGT	32	0.75	1
170	CGTGAC	1	-2.11	1
171	GACGCG	14	-0.73	1
172	GCGGAG	6	-2.01	1
173	GAGTTT	41	1.26	1
174	TTTTCT	43	1.22	1
175	TCTGAG	24	-0.56	1
176	GAGGTA	33	0.15	1
177	GTAGAG	40	1.23	1
178	GAACAG	40	0.92	1
179	CAGCAA	34	0.84	1
180	CAAGAG	34	0.78	1
181	GAGAGG	48	1.71	1
182	CAGGAA	35	0.87	1
183	GAACTC	38	1.06	1
184	CTCAAG	32	-0.14	1
185	AAGGGC	32	-0.36	1
186	GGCAAG	27	-0.28	1
187	GGCCAA	33	0.25	1
188	CAAACA	33	0.99	1
189	ACAGAA	30	0.5	1
190	AGAAGG	46	1.32	1
191	AGGCTG	1	-2.07	1
192	CTGCAG	6	-2.35	1
193	AAGCGC	39	0.51	1
194	CTACGC	40	0.76	1
195	CGCGAA	24	-0.84	1
196	GAACCC	3	-2.09	1
197	CCCCTG	8	-1.85	1
198	CTGCTA	15	-1.1	1
199	CTAAGG	33	0.5	1
200	AGGCGC	28	-0.55	1
201	GATCTG	0	-4.38	1
202	GAGTTG	54	2.49	1
203	TTGAGG	43	1.09	1
204	GAACAA	30	0.81	1
205	CGCGAG	22	-0.9	1
206	CAGAGG	20	-0.68	1
207	GAGCTG	15	-1.19	1
208	CTGAGG	8	-1.97	1
209	CTGAAT	22	-0.77	1
210	AATCGA	56	1.78	1
211	CGAAGG	38	0.51	1
212	GAGCAA	39	1.02	1
213	AGGCGT	26	0.38	1
214	CTAAGA	31	1.03	1
215	AGACGC	30	0.76	1
216	CTGGCT	2	-1.78	1
217	GAGGAC	8	-0.9	1
218	GACGAG	10	-1.02	1
219	CTGACG	6	-1.73	1
220	ACGCGG	1	-2.79	1
221	CGGATC	8	-1.19	1
222	ATCCGG	23	-1.02	1
223	CGGGAA	12	-1.51	1
224	CCCGAC	8	-1.52	1
225	GAGAGC	8	-1.97	1
226	ATTACC	50	1.54	1
227	ACCCAG	1	-3.09	1
228	AGGTGG	24	0.06	1
229	CAGTGG	14	-1.11	1
230	CAGCTC	1	-2.75	1
231	CTCGAA	52	1.75	1
232	GAAAAC	32	0.78	1
233	AACGAG	8	-1.32	1
234	GAGGCA	23	-0.43	1
235	GCAGAC	48	0.87	1
236	GACGCC	12	-1.29	1
237	GCCCGT	28	-0.28	1
238	CGTCAG	13	-1.11	1
239	CAGAAC	15	-1	1
240	AACAAG	33	0.65	1
241	AAGGTC	27	0.28	1
242	GTCTAC	1	-3.22	1
243	TACTCT	32	0.07	1
244	TCTAGG	49	1.4	1
245	AGGCCT	24	0.29	1
246	CCTAGC	20	-0.63	1
247	AGCAGG	24	0.15	1
248	AGGCTT	49	1.16	1
249	CTTCGC	13	-1.18	1
250	CGCCAG	7	-1.57	1
251	CTGGGG	4	-2.5	1
252	GGGGAG	8	-2.05	1
253	GAGCGT	28	-0.96	1
254	CTCCGG	25	-0.86	1
255	CGGGAG	8	-1.9	1
256	CGCCGC	29	-0.16	1
257	GACCTC	8	-2.03	1
258	CTCCAA	24	0.49	1
259	CAACAG	32	0.83	1
260	CGTCCC	32	0.27	1
261	CCCGCT	14	-1.36	1
262	GAGGCG	5	-2.36	1
263	GCGCGC	8	-1.6	1
264	CGCAAC	16	-0.75	1
265	AACCAG	8	-1.84	1
266	TGGGAG	21	-0.52	1
267	AGGCCG	1	-2.95	1
268	CCGCAG	8	-1.5	1
269	CGGGCG	9	-1.27	1
270	CGCCTG	14	-1.09	1
271	CGGTTC	1	-2.58	1
272	TTCCGC	4	-1.76	1
273	GACAGG	0	-2.71	1
274	AGGGAG	9	-1.31	1
275	CGCTTC	4	-1.75	1
276	TTCCGG	2	-1.75	1
277	AAGCTG	23	-0.46	1
278	CAACGA	37	0.62	1
279	CGAGCA	9	-1.53	1
280	GAGCTC	4	-2.82	1
281	CTCCAG	13	-1.12	1
282	CAGGAC	4	-2.37	1
283	GACAGC	5	-1.93	1
284	AGCCTC	0	-3.96	1
285	CTCCTA	0	-3.26	1
286	CTAGAT	24	-0.75	1
287	CGACTC	0	-3.74	1
288	CGAGAG	8	-1.26	1
289	GAGCCA	4	-1.74	1
290	CCAAAC	31	0.74	1
291	AACAGG	0	-4.07	1
292	AGGAGC	29	-0.61	1
293	AGCCGG	8	-2.09	1
294	CGGCAA	31	-0.5	1
295	AGGGAA	45	1.31	1
296	GAAAGC	24	0.54	1
297	AGCCAG	3	-2.7	1
298	CGCACA	5	-2.45	1
299	ACACTG	16	-1.04	1
300	CTGTAC	4	-1.69	1
301	TACGCC	28	-0.93	1
302	GCCAAA	47	1.43	1
303	AAACCC	31	0.35	1
304	CCCAGC	9	-1.76	1
305	CAGCGT	10	-1.11	1
306	CGTAGG	40	0.63	1
307	GAACGG	36	0.85	1
308	CTGTTG	32	-0.6	1
309	TTGCAA	24	0.48	1
310	CAGCAG	32	0.06	1
311	AGGAAA	52	1.6	1
312	AAACAC	40	1.14	1
313	GAGGAT	56	2.09	1
314	AAGCGG	23	-0.8	1
315	CAAGAC	24	0.2	1
316	CAGCGA	32	-0.08	1
317	GAAAGG	48	1.65	1
318	AGGAGG	45	1.33	1
319	CAGTAT	45	1.47	1
320	TATCAG	32	0.57	1
321	GAGCGG	8	-1.96	1
322	GAAAGA	34	1.03	1
323	CTGCGG	12	-1.26	1
324	CGGGAT	8	-2.68	1
325	GAAGAT	54	1.8	1
326	AGGGAT	24	-0.38	1
327	AAATGG	49	1.63	1
328	TGGCAA	24	0.45	1
329	CAACCA	31	0.98	1
330	CCAAGG	53	1.82	1
331	AAAGAA	44	1.28	1
332	GAAAAT	44	1.3	1
333	GTTCGT	28	-0.11	1
334	CGTAGT	24	0.06	1
335	AGTAAC	31	0.9	1
336	AGGCTC	24	0.67	1
337	CTCTTC	8	-1.56	1
338	TTCACC	18	-0.5	1
339	ACCAAA	38	1.2	1
340	AAACGC	10	-1.39	1
341	CGCAGA	56	2.41	1
342	AGAGGG	56	2.33	1
343	GGGGAT	30	0.46	1
344	GATGAG	54	1.77	1
345	CCCATC	11	-1.03	1
346	ATCCAG	1	-2.61	1
347	CAGCTG	6	-2.22	1
348	CTGGAA	0	-3.44	1
349	GATTCT	34	1.05	1
350	TCTCAG	53	2.02	1
351	GAGCGA	56	2.76	1
352	CAGGAT	36	0.17	1
353	GATCGG	40	0.7	1
354	CGGCGG	26	-0.69	1
355	CGGCCT	8	-2.04	1
356	CCTCTG	1	-3.52	1
357	AGAGAG	38	1.08	1
358	CGTCGA	45	1.21	1
359	CGACAG	51	2.03	1
360	GACCGT	8	-0.94	1
361	CAGATC	1	-1.65	1
362	ATCCTA	8	-1.42	1
363	CTAGAG	45	0.94	1
364	CAGTTT	7	-2.34	1
365	TTTCAG	36	0.94	1
366	GAGCAC	4	-2.61	1
367	CACCAA	29	0.87	1
368	CAACGG	2	-3.02	1
369	GAAGCC	26	0.61	1
370	GCCAGA	54	2.17	1
371	AGAAGA	50	1.47	1
372	AGACGA	53	1.97	1
373	CGAGAT	56	2.41	1
374	ACGTTC	6	-3.01	1
375	TTCCAG	0	-3.16	1
376	CAGGGA	13	-1.06	1
377	GGAGAA	54	1.79	1
378	GAATCG	8	-1.75	1
379	TCGAGA	47	1.5	1
380	AGACGG	32	0.91	1
381	GAGGGC	4	-1.93	1
382	AAGTTC	32	0.31	1
383	CGGACA	2	-2.11	1
384	AGGCGG	3	-2.85	1
385	CGGCGT	30	-0.84	1
386	CGTCAA	47	1.5	1
387	TTCCAA	33	0.89	1
388	CACCTC	15	-1.01	1
389	CTTCGG	32	-0.61	1
390	CGGCAG	8	-1.53	1
391	GAATGC	20	-0.73	1
392	TGCGAC	3	-2.82	1
393	GACAGA	37	1.01	1
394	AGAAAA	40	1.12	1
395	AAATCT	50	1.5	1
396	TCTCGT	48	1.3	1
397	CGTGAA	34	0.52	1
398	CGGGAC	10	-1.29	1
399	GACCAG	8	-1.8	1
400	TTCCGT	4	-1.58	1
401	CGTCGG	29	-0.04	1
402	CGCCAC	2	-2.18	1
403	CACCTG	3	-2.03	1
404	GAACGT	32	0.6	1
405	CCATCC	4	-1.88	1
406	TCCCGC	12	-1.23	1
407	CGCCGG	25	-0.95	1
408	CACCAG	5	-1.9	1
409	CCATTC	0	-5.61	1
410	AGATCA	44	1.31	1
411	TCATTC	24	-0.68	1
412	CTCAGA	4	-1.9	1
413	AAATTC	25	0.51	1
414	TTCCAT	26	0.5	1
415	CATGAG	0	-3.29	1
416	CGTGGC	7	-1.67	1
417	CGTTTG	28	0.44	1
418	AGGGTG	1	-1.88	1
419	GTGGAG	10	-1.16	1
420	CAGCTT	24	-0.6	1
421	CGCGGA	34	0.78	1
422	GGACAG	40	1.06	1
423	GAATGT	24	0.3	1
424	TGTGAC	16	-0.59	1
425	AAATTA	31	0.91	1
426	TTACAC	37	1.1	1
427	CACCGG	5	-2.28	1
428	GAACTA	37	1.15	1
429	GAGGTC	27	-0.2	1
430	GTCCGC	32	-0.31	1
431	AGAAAG	55	2.21	1
432	AAGCTC	32	0.67	1
433	CTCCGC	5	-1.31	1
434	CTCAGG	10	-1.12	1
435	CGCCGT	32	0.09	1
436	CGTCAT	27	0.09	1
437	GAGTTC	1	-2.44	1
438	AAGCAG	28	-0.12	1
439	CTGCGC	7	-1.64	1
440	CGCCTC	8	-1.34	1
441	GAACCG	12	-1.29	1
442	CCGGAC	5	-2.14	1
443	CTCCGT	0	-1.54	1
444	TGCGTC	13	-1.16	1
445	GTCGAG	32	-0.57	1
446	GACAGT	24	0.11	1
447	AAGATC	32	-0.29	1
448	ATCCGC	32	-0.4	1
449	AGGGAC	1	-2.93	1
450	GGACTG	10	-0.94	1
451	CTTGAC	32	0.41	1
452	CTCGAC	2	-2.15	1
453	AAAGTC	38	0.7	1
454	GTCCGT	34	0.37	1
455	CAAGGG	24	0.07	1
456	GGGCTC	8	-1.47	1
457	CTCGGC	16	-0.36	1
458	CGGCGC	4	-2.14	1
459	CGTCTC	19	-1.03	1
460	CTCCAT	5	-1.97	1
461	CGGTGC	33	-0.23	1
462	TGCCTG	2	-2.21	1
463	CAATTT	31	0.89	1
464	TTTCGC	0	-5.07	1
465	CGCTTT	32	0.47	1
466	TTTGAG	16	-1.25	1
467	CAGTTG	52	2.74	1
468	TTGAGA	51	1.73	1
469	AGACAG	34	0.9	1
470	AGAGTC	51	1.76	1
471	GAGCTT	38	0.75	1
472	CTTCGT	33	0.66	1
473	CTGCTG	8	-1.63	1
474	CTGCAC	21	-0.22	1
475	CAGGTG	8	-1.73	1
476	GTGGGT	9	-1.29	1
477	GGTGGC	32	-0.18	1
478	GGCAGG	31	-0.5	1
479	CGTCGT	32	0.2	1
480	GACAAC	32	0.31	1
481	AACAGA	51	1.77	1
482	GAAGTA	47	1.4	1
483	GAAGGG	26	-0.43	1
484	GGGCAG	8	-2.22	1
485	CGCCAA	45	1.41	1
486	GTAGAA	50	1.46	1
487	CACCCA	12	-1.39	1
488	CCACGC	4	-2.14	1
489	TTGCGC	43	1.04	1
490	AAGCGA	52	1.69	1
491	GATGGT	37	0.52	1
492	GGTCAA	24	0.26	1
493	CAATAC	31	0.94	1
494	TACCTG	6	-1.68	1
495	TTTGCC	21	-0.69	1
496	GCCAGG	0	-3.1	1
497	GATACG	9	-1.76	1
498	ACGATT	27	0.09	1
499	ATTCGT	34	0.33	1
500	CGTCGC	32	-0.27	1
501	CTACGT	27	-0.36	1
502	CAAAGA	31	0.94	1
503	CAAATC	45	1.3	1
504	ATCCGT	28	-1.01	1
505	ATCCTG	30	-0.2	1
506	GAGCCT	26	-0.56	1
507	CCTGGT	46	1.49	1
508	GGTACA	32	0.88	1
509	ACACGC	16	-1.15	1
510	GCCAAT	24	-0.15	1
511	AATGTC	7	-1.29	1
512	GTCCCA	32	0.15	1
513	CCAGTG	24	0.16	1
514	GTGCGT	6	-2.51	1
515	CGTTCC	20	-0.49	1
516	TCCAGC	11	-1.51	1
517	AGCCCT	24	-0.67	1
518	CCTCTC	10	-1.07	1
519	CTCTAT	7	-1.63	1
520	TATGAG	0	-3.16	1
521	GAGTAC	8	-1.48	1
522	TACATC	26	-0.47	1
523	AGGTCT	35	0.92	1
524	TCTCAA	28	0.57	1
525	TACCGC	24	-0.31	1
526	CGCCCT	24	-0.82	1
527	CCTTAA	26	-0.41	1
528	ATGGAG	8	-2.17	1
529	TTGCCT	26	0.68	1
530	CCTCCT	32	0.21	1
531	CCTCCG	20	-0.85	1
532	CCGGGA	2	-2.29	1
533	GGAAAC	52	1.44	1
534	AACCGG	8	-1.83	1
535	CGGAGG	2	-2.86	1
536	AGGGTT	25	0.37	1
537	GTTTCC	26	0.38	1
538	TCCATC	0	-2.87	1
539	ATCAAT	29	0.51	1
540	AATAAC	20	-0.76	1
541	AACCCT	49	1.93	1
542	CCTCAA	24	0.62	1
543	GAGACA	11	-1.26	1
544	ACATCT	24	0.52	1
545	TCTGGC	5	-1.65	1
546	GTTCCT	53	1.8	1
547	CCTACC	32	-0.36	1
548	ACCACC	0	-2.78	1
549	ACCTCA	28	0.34	1
550	TCAGCC	3	-2.97	1
551	GCCGGG	11	-1.25	1
552	GGGTTT	33	0.37	1
553	TTTCCC	20	0.47	1
554	CCCACC	4	-1.95	1
555	CAGTCA	28	0.73	1
556	TCATCT	24	0.55	1
557	TCTAAG	55	2.89	1
558	ATCTCC	6	-1.52	1
559	TCCTTG	29	0.63	1
560	TTGAAG	52	1.94	1
561	CGCTCC	2	-3.06	1
562	TCCACC	2	-1.83	1
563	ACCTAC	18	-0.7	1
564	GCCTAC	12	-1.29	1
565	CCTTCC	22	-0.82	1
566	TCCATG	25	0.1	1
567	ATGATG	16	-0.14	1
568	ATGAGC	31	-0.1	1
569	AGCAAC	1	-2.73	1
570	AACCGC	32	-0.16	1
571	CGCAGC	6	-2.14	1
572	AGCTCA	24	-0.1	1
573	TCAGGA	24	0.42	1
574	GGAGGC	31	0.05	1
575	GGCCAG	4	-2.05	1
576	CAGTCC	23	-0.92	1
577	TCCCTG	1	-2.87	1
578	CTGCCG	6	-1.89	1
579	CCGAGC	7	-2.1	1
580	AGCTCC	2	-2.06	1
581	TCCATT	24	0.31	1
582	ATTCTC	6	-1.66	1
583	AAGACC	23	-0.26	1
584	ACCTCC	8	-1.73	1
585	TCCCTC	0	-3.7	1
586	CTCAAC	4	-2.1	1
587	CCTCCA	28	-0.01	1
588	CCAGGT	32	0.12	1
589	GGTTCT	55	2.24	1
590	TCTCTG	16	-0.08	1
591	CAGAGC	9	-1.28	1
592	AGCAAA	34	0.75	1
593	AAACCA	50	1.65	1
594	TCCAAC	8	-1.78	1
595	CTCTCT	20	-0.08	1
596	TCTTCA	24	0.68	1
597	TCAGTC	14	-1.08	1
598	GTCCAC	23	0.14	1
599	CACTAT	0	-3.48	1
600	GCTGAT	21	-0.49	1
601	GAAGGC	8	-1.63	1
602	AAGCCA	35	0.78	1
603	CCACTC	0	-2.93	1
604	CTCACG	4	-2.82	1
605	ACGGAC	21	-0.44	1
606	GACAAG	32	0.07	1
607	AAGAAC	32	-0.13	1
608	AAGGAC	9	-0.86	1
609	GACAAA	50	2.27	1
610	AGGGGC	32	-0.04	1
611	GGTAAA	32	0.35	1
612	AAAGGC	50	1.65	1
613	GGCACA	9	-1.01	1
614	ACAGGA	28	0.07	1
615	GGAACT	21	-1.01	1
616	ACTCGG	34	0.5	1
617	ACCATG	4	-2.89	1
618	ATGCTA	31	0.18	1
619	AAAACT	50	1.63	1
620	ACTCTT	34	0.94	1
621	CTTCAA	31	0.93	1
622	GGGTCT	56	1.72	1
623	CAGAGT	24	-0.16	1
624	AGTGAT	32	0.75	1
625	GAAATG	33	0.85	1
626	ATGGCA	4	-2.48	1
627	GCAATA	31	0.81	1
628	ATAGCA	32	0.63	1
629	GCAAAT	38	0.9	1
630	AATCAG	37	0.98	1
631	CAGACA	26	0.48	1
632	ACACCG	26	0.84	1
633	CCGAAC	0	-3.52	1
634	AACTTG	28	0.9	1
635	TTGATA	3	-1.97	1
636	ATACCA	31	0.75	1
637	CCATTT	29	0.3	1
638	TTTGGA	52	1.49	1
639	GGAGAC	0	-2.53	1
640	GACGTG	5	-1.74	1
641	GTGGTG	7	-1.54	1
642	GTGGGC	21	-1.02	1
643	GGCTGT	32	0.68	1
644	TGTCTG	56	1.57	1
645	CTGGCG	3	-2.23	1
646	GCGATT	20	-0.28	1
647	ATTCAC	34	0.89	1
648	CACATA	3	-1.88	1
649	ATAAAG	50	1.52	1
650	AAGAGC	56	2.07	1
651	AGCTGT	7	-1.62	1
652	TGTAGA	31	0.55	1
653	AGGTTC	31	0.57	1
654	CGTTTT	34	0.59	1
655	TTTAAT	43	1.24	1
656	AATCTG	0	-2.26	1
657	TTCATG	16	-0.97	1
658	ATGCGT	3	-1.86	1
659	CGTGTC	32	0.45	1
660	GTCTCC	9	-1.46	1
661	TCCATA	24	0.59	1
662	ATAAAC	40	0.83	1
663	AACAAC	0	-2.79	1
664	AACATT	36	0.63	1
665	ATTGTG	7	-1.52	1
666	GTGAAA	29	0.23	1
667	AAATGT	27	-0.37	1
668	TGTACA	33	0.98	1
669	ACAAAA	42	1.25	1
670	AAAATT	54	2.34	1
671	CGTCAC	40	0.88	1
672	CACTTG	24	0.1	1
673	TTGAAA	50	1.51	1
674	AAAGCT	54	2.29	1
675	GCTGTT	55	2.85	1
676	GTTAAT	32	1.05	1
677	AATAAT	39	1.13	1
678	AACCTT	52	1.7	1
679	CTTGTA	53	1.88	1
680	GTACTT	51	1.62	1
681	CTTAGG	54	1.64	1
682	AGGTTT	31	0.17	1
683	TTTGGC	32	-0.33	1
684	GAGATG	32	0.03	1
685	ATGAAG	36	1.06	1
686	AAGTAC	32	0.33	1
687	TACTTT	0	-2.11	1
688	TCTGTA	32	0.98	1
689	GTACAG	31	0.2	1
690	CAGGTT	34	1.1	1
691	GTTCCC	0	-3.9	1
692	CCCAGA	15	-1.27	1
693	GATGAT	56	1.86	1
694	CGGAAT	16	-0.84	1
695	AATTTT	49	1.59	1
696	TTTATT	45	1.36	1
697	ATTTAC	0	-6.13	1
698	TACTTG	33	0.35	1
699	TTGGAA	54	1.76	1
700	CTAATG	32	0.47	1
701	ATGCAT	27	0.18	1
702	CATGAT	37	0.96	1
703	GGCGAT	16	-1.22	1
704	GATCCA	39	1.19	1
705	CCAGAA	36	0.85	1
706	AGCCCC	1	-2.97	1
707	CCCCCT	4	-1.96	1
708	CCTATT	50	1.65	1
709	ATTCCC	8	-1.53	1
710	CCCTTA	24	0.41	1
711	TTAGGC	53	1.49	1
712	GGCGGT	56	1.84	1
713	GGTGCA	12	-1.6	1
714	GCAGAA	32	0.81	1
715	GAATCA	36	1.09	1
716	TCACAT	24	0.54	1
717	CATCTT	31	0.85	1
718	CTTTAT	33	0.88	1
719	TATGAA	37	1	1
720	GTAATA	32	0.96	1
721	ATACAG	30	0.75	1
722	CAGAAA	45	1.33	1
723	GGCTGC	6	-1.73	1
724	TGCTTT	0	-4.97	1
725	TTTACT	48	1.75	1
726	GTAATG	53	1.84	1
727	ATGCAC	16	-1.26	1
728	TTGATG	33	0.75	1
729	CATAAA	32	1.09	1
730	AACTCC	5	-2.19	1
731	TCCAGT	24	0.22	1
732	AGTATC	24	0.46	1
733	ATCTGC	22	-1.03	1
734	TGCAGG	17	-0.91	1
735	GTGGAA	30	0.19	1
736	GAAGTG	40	1.29	1
737	GAATTT	50	1.65	1
738	TTTATG	44	1.03	1
739	ATGTTC	4	-2.39	1
740	TTCTCC	1	-2.26	1
741	TCCTAT	0	-3.21	1
742	TATGGA	56	3.21	1
743	AACTTT	46	1.25	1
744	GGCTAT	38	0.96	1
745	GGATTT	49	1.49	1
746	TTTTCA	31	0.91	1
747	CATCAG	32	0.78	1
748	CAGTTA	34	0.91	1
749	TTAAAA	32	0.96	1
750	AAACCT	32	0.96	1
751	CCTCTT	36	0.94	1
752	AAAGCC	39	0.87	1
753	GCCATT	1	-1.73	1
754	ATTGAG	32	-0.42	1
755	CCATCT	24	0.28	1
756	TCTATG	28	-0.04	1
757	ATGTTT	16	-0.47	1
758	ATGAAT	33	0.55	1
759	AATATT	35	1.09	1
760	ATTGCA	45	1.42	1
761	GCACCT	7	-1.77	1
762	CCAGAG	31	0.11	1
763	AGAACA	31	0.76	1
764	ACAGAC	0	-2.92	1
765	CCTGTC	22	-0.69	1
766	GTCACA	55	1.58	1
767	ACAAAT	32	0.87	1
768	AATGTT	48	1.65	1
769	GTTATT	51	1.79	1
770	ATTACT	48	1.39	1
771	ACTCCG	13	-1.19	1
772	CCGCAA	26	0.78	1
773	CGAGTA	54	2.79	1
774	GAATAC	0	-2.78	1
775	TACCCG	4	-2.72	1
776	CCGGCA	26	0.42	1
777	GCATTC	8	-1.37	1
778	TTCTTA	32	0.9	1
779	TTATCC	24	0.47	1
780	TCCCCT	22	-0.56	1
781	CCTGAA	37	0.91	1
782	GTTAGC	31	1.04	1
783	ATTGGG	24	-0.86	1
784	GGGGTT	55	1.36	1
785	GCCAGC	2	-2.88	1
786	AGCCAT	22	-0.29	1
787	CATGCA	35	0.48	1
788	GCAACT	31	0.83	1
789	ACTGTG	8	-1.87	1
790	GTGCAA	32	0.58	1
791	CAACTT	35	0.98	1
792	AAACTC	55	2.62	1
793	AAGCCC	25	-0.57	1
794	CCCCGG	18	-0.88	1
795	AGGTTG	0	-5.13	1
796	AGAATG	41	1.19	1
797	ATGAAA	44	1.27	1
798	GAGTAT	34	0.53	1
799	TATAAA	41	1.24	1
800	AAAAAT	46	1.36	1
801	AATATG	31	0.15	1
802	ATGAGT	39	0.53	1
803	AGTACA	30	0.85	1
804	ACATGG	22	-0.78	1
805	TGGATA	26	-0.46	1
806	ATAGAA	48	1.38	1
807	GAAAAA	50	1.45	1
808	GATTAT	37	1.02	1
809	TATTTA	31	0.67	1
810	TTAAGA	33	1.1	1
811	AGAAAC	32	0.46	1
812	CTTATT	50	1.83	1
813	ATTAAT	50	1.5	1
814	AATCCA	32	0.78	1
815	CCAAAA	42	1.33	1
816	AAAATG	47	1.41	1
817	ATGACA	38	0.83	1
818	AAAAGG	44	1.29	1
819	GATAAT	46	1.34	1
820	AATAAG	39	1.13	1
821	AAGGGA	55	2.07	1
822	GGAAGT	34	0.52	1
823	AGTAGT	24	0.52	1
824	AGTATA	39	1.13	1
825	CCAAGT	9	-1.56	1
826	AGTGAA	48	1.61	1
827	TCAAAT	32	1.04	1
828	AATTCT	31	1.03	1
829	TCTAGT	49	2.43	1
830	AGTGCA	24	0.24	1
831	GCATTA	32	0.86	1
832	TTAGAA	32	0.99	1
833	CTTGAA	44	1.21	1
834	AGGACA	37	0.95	1
835	ACAACA	31	0.88	1
836	ACATAC	19	-0.72	1
837	TACGAT	28	-0.81	1
838	GATATT	52	1.83	1
839	ATTCAT	40	1.12	1
840	CATCAC	30	0.05	1
841	CACAGA	48	1.61	1
842	AAATAT	48	1.64	1
843	GAAGCT	51	1.65	1
844	GCTATT	54	2.2	1
845	ATTTCA	31	0.92	1
846	AATGAG	34	0.52	1
847	TATGGT	54	1.94	1
848	GGTGAT	7	-1.75	1
849	GATAAG	51	2.02	1
850	AAGGAA	56	2.86	1
851	GGCCGG	17	-0.99	1
852	CGGGTC	32	-0.42	1
853	GTCATA	31	0.85	1
854	CCAGTT	27	0.66	1
855	GTTTTA	32	0.94	1
856	TTAAAG	53	1.69	1
857	AAGGTG	32	-0.34	1
858	GTGTTG	35	0.82	1
859	TTGGAC	17	-0.69	1
860	CAAAAT	46	1.35	1
861	AATTAT	45	1.41	1
862	TATTCA	34	0.67	1
863	TCAGAG	24	0.09	1
864	GTATTT	38	1	1
865	TTTTTA	31	0.82	1
866	TTACCT	31	0.78	1
867	CCTAAA	51	1.61	1
868	AAAAGT	33	1.03	1
869	AGTGAC	22	-1.12	1
870	GACTCC	1	-2.84	1
871	TCCACA	24	-0.23	1
872	CCGCTG	5	-2.18	1
873	GATGTT	53	1.96	1
874	GTTCTC	47	1.46	1
875	CCCCCC	6	-1.9	1
876	CCCATT	56	1.89	1
877	CACAGC	1	-2.47	1
878	AGCCTG	3	-2.87	1
879	CAGATA	33	1	1
880	ATAGTA	40	1.18	1
881	GAGAAT	43	1.06	1
882	ATGCCA	18	-1.29	1
883	CATTTA	31	0.95	1
884	TTACCG	24	-0.14	1
885	CCGAAG	56	4.13	1
886	ACCTCT	24	-0.19	1
887	AGGCCA	24	0	1
888	CATGAA	32	0.82	1
889	TCATCG	28	0.46	1
890	TCGGAT	11	-1.35	1
891	ATGCCC	8	-1.42	1
892	CCCAAA	26	0.19	1
893	AAACAT	33	1	1
894	CATCCA	33	0.89	1
895	CCAAGC	24	0.22	1
896	ATTTTA	33	1.04	1
897	AAAATA	48	1.41	1
898	ATAAGC	24	-0.42	1
899	CAACAA	33	0.9	1
900	AATAGG	51	1.59	1
901	CGTAAA	49	1.68	1
902	ATGGAA	31	0.77	1
903	AAATCG	28	0.35	1
904	TCGCCA	5	-1.72	1
905	CATTTT	55	3.25	1
906	TCAGAT	34	0.85	1
907	GATGTG	17	-1.03	1
908	GTGTTA	30	0.63	1
909	TTAATA	31	0.71	1
910	ATAATA	37	1.19	1
911	ATACCT	32	0.92	1
912	CCTGAT	6	-2.55	1
913	GATAAA	53	1.94	1
914	CCCTTC	10	-1.54	1
915	TTCGAA	5	-1.91	1
916	GATTTA	31	0.88	1
917	TTAAAC	40	1.18	1
918	AACACA	32	0.33	1
919	AAAGGG	41	0.93	1
920	GGGAGA	24	0.52	1
921	AGACCT	32	0.91	1
922	CCTCCC	12	-1.22	1
923	ATCGAG	8	-1.44	1
924	GAGTTA	40	1.19	1
925	TTAAGG	46	1.45	1
926	TCTTGG	32	0.59	1
927	TGGGAA	36	0.76	1
928	AGACAT	40	0.94	1
929	CATCCT	34	0.85	1
930	CCTACT	24	0.59	1
931	ACTGAC	44	1.37	1
932	GACGTT	56	4.12	1
933	GTTGCC	42	1.01	1
934	GCCTGT	22	-0.49	1
935	TGTAGT	26	0.36	1
936	AGTCTC	31	0.45	1
937	CTCCGA	32	0.05	1
938	CGAAAG	38	0.81	1
939	GTGGCT	23	-0.63	1
940	GCTTTT	46	1.22	1
941	TTTGCA	10	-1.3	1
942	GCACAA	47	1.36	1
943	CAAAAA	41	1.26	1
944	GACTAC	11	-1.18	1
945	TACACC	0	-2.62	1
946	ACCATA	37	1.05	1
947	GTTTGC	29	0.11	1
948	TGCAAA	26	0.36	1
949	AAAGCA	50	1.65	1
950	GAAACT	55	2.09	1
951	ACTACA	43	1.18	1
952	TTCAAA	46	1.54	1
953	CTCAGC	1	-3.16	1
954	AAGAGT	31	0.79	1
955	AGTGGT	40	0.82	1
956	GGTCTT	49	2.36	1
957	CTTGAT	32	0.98	1
958	GATCCT	49	1.75	1
959	CCTTTT	28	0.57	1
960	TTTCTA	31	0.48	1
961	AACATA	32	0.75	1
962	AACAGC	0	-2.44	1
963	ATGTCA	24	-0.64	1
964	TTCAGA	47	1.48	1
965	AAGAAG	42	1.21	1
966	AAAGAT	44	1.3	1
967	GATCAT	36	0.95	1
968	GGATAC	25	0.17	1
969	TACAGA	39	0.8	1
970	AGAAAT	32	1.03	1
971	AATCTA	49	2.07	1
972	CTAAGC	24	0.38	1
973	AGCACG	3	-1.78	1
974	ACGTCA	27	0.19	1
975	TCAAGT	30	0.94	1
976	GAGATT	54	2.58	1
977	TTAGAG	46	1.25	1
978	GAGCAT	0	-4.88	1
979	GATCAA	35	1.02	1
980	CCTTAC	24	-0.37	1
981	TACCCA	23	0.24	1
982	CCAGGA	2	-2.63	1
983	GGACAT	44	1.26	1
984	CATTCA	24	0.69	1
985	TCAGGG	32	0.09	1
986	TCTGCA	28	0.77	1
987	GCAGGA	28	0.33	1
988	GGATCT	38	1.14	1
989	TCTGAT	27	0.02	1
990	GATGCA	38	1.14	1
991	GCAACA	32	0.91	1
992	TGGGCT	0	-3.74	1
993	GCTGAA	49	2.11	1
994	ACAGTC	52	1.92	1
995	GTCCAG	4	-2.67	1
996	CAGATG	0	-3.92	1
997	ATGGTA	1	-2.44	1
998	GTAAAC	40	1.19	1
999	AGCTTG	6	-1.57	1
1000	CCTGAC	1	-3.54	1
1001	CTGATA	46	1.39	1
1002	ATAACA	31	0.78	1
1003	ACAGCC	1	-3.45	1
1004	GCCACA	8	-1.99	1
1005	ACAATA	31	0.71	1
1006	ATAGTG	9	-1.46	1
1007	GTGATT	24	0.89	1
1008	TCAGAC	24	-0.67	1
1009	AGGAAG	56	3.52	1
1010	AAGAAT	56	2.42	1
1011	CTGTCG	15	-1.02	1
1012	TCGCTT	24	0.26	1
1013	GATAGT	36	1.08	1
1014	AGTGTT	30	0.77	1
1015	AACTCA	24	0.23	1
1016	TCAGCA	24	0.36	1
1017	GCAAAC	29	0.32	1
1018	AACAGT	27	0.59	1
1019	AGTTTA	35	1.18	1
1020	TTAAAT	32	1.01	1
1021	AATACA	31	0.85	1
1022	ACAAAG	53	1.7	1
1023	ATCTTT	21	-1.06	1
1024	GCAAGT	31	0.86	1
1025	AATCCT	34	0.72	1
1026	CCTGTT	45	1.26	1
1027	GTTGTC	23	-0.13	1
1028	GTCAGC	2	-2.28	1
1029	AGCCTA	24	-0.6	1
1030	CTAACA	34	0.66	1
1031	AAGCTT	55	2.92	1
1032	CTTTCA	31	0.93	1
1033	AATAAA	47	1.41	1
1034	AAACTG	52	1.74	1
1035	ATAACT	24	-0.27	1
1036	ACTGAT	27	0.47	1
1037	AGTTTT	32	0.71	1
1038	AAGCCT	51	1.96	1
1039	CCTTCA	24	0.22	1
1040	CTGTCT	19	0.11	1
1041	GACTCG	24	0.19	1
1042	TCGAAT	56	1.9	1
1043	AATTTC	53	2.25	1
1044	GATAGG	50	1.54	1
1045	CCTAGT	24	0.79	1
1046	AGTTCC	24	0.16	1
1047	TCCAAT	29	0.51	1
1048	GATACT	37	1.13	1
1049	ACTAAA	44	1.28	1
1050	CTGTTT	44	0.82	1
1051	TTTAGT	31	0.72	1
1052	AGTAGC	24	0.07	1
1053	AGCAAT	24	0.18	1
1054	AAATTG	47	1.37	1
1055	TTGTCC	24	0.61	1
1056	TCCCAA	24	0.17	1
1057	CAAGGT	40	1.22	1
1058	GGTCCT	44	1.54	1
1059	AATGCA	51	1.63	1
1060	TCACAG	26	0.69	1
1061	TCAGGT	24	0.03	1
1062	TCTAAT	31	0.82	1
1063	AATAGA	32	1.1	1
1064	AGATTA	43	1.25	1
1065	TCCCAT	24	0.22	1
1066	CATAAT	45	1.32	1
1067	AATGGA	38	1.11	1
1068	GGAAAT	41	1.09	1
1069	TCATAT	30	0.36	1
1070	TATACT	35	1.12	1
1071	ACTTCA	29	0.85	1
1072	GATCTT	43	1.23	1
1073	CTTAAT	34	1.05	1
1074	AAGGTA	31	0.79	1
1075	GTATCC	25	0.09	1
1076	TCCCGA	17	-1	1
1077	ATCGTC	18	-1.14	1
1078	GTCTCA	37	1.06	1
1079	TCAACA	32	1.02	1
1080	ATATCT	32	0.88	1
1081	CCTAAC	24	-0.49	1
1082	AAGTTA	51	1.54	1
1083	TCCCGT	33	0.54	1
1084	CGTGAT	48	1.54	1
1085	AGCTTC	10	-1.47	1
1086	TTCGTT	32	-0.16	1
1087	TTAGCA	34	0.97	1
1088	GCAAAG	53	2.32	1
1089	AAGTCT	42	1.19	1
1090	AAGTTG	49	1.56	1
1091	CATTAT	44	1.26	1
1092	TATCCT	52	2.08	1
1093	ATCATT	28	-0.96	1
1094	GATCCC	28	0.49	1
1095	CCCAAC	9	-1.44	1
1096	GTTTCA	44	1.25	1
1097	GCAAGG	39	0.54	1
1098	CTGTCC	22	-0.04	1
1099	AGCATC	20	0.11	1
1100	CCTATC	32	-0.45	1
1101	ATCAAG	32	-0.36	1
1102	TTATCT	31	0.84	1
1103	AATTCA	31	0.93	1
1104	TTGAGT	43	0.89	1
1105	AGTCGT	35	0.74	1
1106	ATCTTC	3	-1.83	1
1107	TTCTCA	40	0.42	1
1108	CCTAAT	34	0.97	1
1109	TTATAC	28	0.16	1
1110	TACCGT	16	-0.68	1
1111	GGGATG	16	-0.6	1
1112	TCTTCC	24	-0.53	1
1113	CCTAAG	53	1.82	1
1114	GGAATG	39	1.22	1
1115	TCCGAT	40	1.3	1
1116	TCAATG	24	0.43	1
1117	GATATG	44	1.19	1
1118	TTGAGC	0	-3.3	1
1119	AGCCGT	8	-1.3	1
1120	GAGTCT	47	1.31	1
1121	ACTAAT	45	1.35	1
1122	TTGTCA	32	1.06	1
1123	TATGAT	20	-0.52	1
1124	AATATC	40	0.92	1
1125	TCTTTA	31	0.85	1
1126	TTAGAT	40	1.13	1
1127	AACAAT	26	0.28	1
1128	AATAGT	30	0.82	1
1129	AGTTCG	32	0.13	1
1130	TCGGCA	17	-0.9	1
1131	AGCAGT	24	0.24	1
1132	AGTCCT	24	0.66	1
1133	ACTGTC	0	-2.29	1
1134	GTCAAT	24	0.07	1
1135	ACTACT	31	0.76	1
1136	ACTACC	22	-0.89	1
1137	ACCAAC	7	-1.46	1
1138	AACGCA	6	-2.04	1
1139	GCAGCG	8	-1.9	1
1140	GCGGAA	0	-2.62	1
1141	GGTACT	46	1.11	1
1142	ACTAAG	55	2.7	1
1143	AACATG	32	-0.17	1
1144	ATGCTG	9	-1.27	1
1145	GACTCT	24	-0.83	1
1146	AAACAG	44	1.4	1
1147	GAATGG	37	0.64	1
1148	TGGCTC	0	-3.6	1
1149	CTCCCA	22	-0.85	1
1150	CCAAAT	40	1.19	1
1151	GTCCAA	52	2.23	1
1152	CAAGGA	34	0.83	1
1153	TCATCA	24	0.59	1
1154	TCAGTG	22	-0.91	1
1155	GTGACT	29	0.08	1
1156	AATATA	31	0.84	1
1157	ACACAT	30	0.74	1
1158	CATCGC	1	-2.3	1
1159	TCCTCA	24	-0.21	1
1160	TCAAAC	44	1.27	1
1161	AACTCG	13	-1.32	1
1162	TCGGTA	30	0.53	1
1163	GTAAAT	38	1.03	1
1164	TTTACA	35	1.1	1
1165	ATTGAC	28	-0.14	1
1166	GACATT	24	-0.19	1
1167	TCAATA	31	0.92	1
1168	GTACTC	17	-0.95	1
1169	CTCAAA	51	1.63	1
1170	AAATCA	32	1.04	1
1171	TCAATT	35	0.96	1
1172	TTAAGT	36	1.09	1
1173	AGTAAA	35	1.1	1
1174	GACCTT	18	-0.95	1
1175	TTGTTT	50	1.98	1
1176	TCTAAA	44	1.22	1
1177	TCAGAA	24	0.57	1
1178	CTCTAC	1	-2.96	1
1179	TACACA	15	-1.04	1
1180	AATGAT	52	1.78	1
1181	TATTCT	31	0.6	1
1182	CCACCT	32	0.51	1
1183	AGTGTG	3	-3	1
1184	GTGCAC	1	-3.21	1
1185	GATAGC	24	-0.11	1
1186	AGCACA	24	0.2	1
1187	ACAGAT	26	0.38	1
1188	GATGAC	42	0.91	1
1189	AGAGTG	29	0.82	1
1190	TTGGGA	54	1.38	1
1191	GGAAAA	50	1.68	1
1192	GATCTA	41	0.98	1
1193	CTAAAC	0	-2.61	1
1194	TGGCGT	42	1.2	1
1195	CGTTCA	24	0.25	1
1196	TCAAAA	30	0.87	1
1197	CTTCTA	48	1.42	1
1198	CTAAAT	47	1.32	1
1199	AATTCC	0	-2.93	1
1200	TCCCAG	0	-2.63	1
1201	GTTCTT	43	1.25	1
1202	CTTTTA	45	1.3	1
1203	CCTGTA	24	0.69	1
1204	GTAGTT	52	1.74	1
1205	GTTAAA	49	1.5	1
1206	AATAGC	24	0.12	1
1207	TTACTC	24	-0.06	1
1208	GAAGGT	47	1.47	1
1209	GGTGAA	55	2.57	1
1210	GAACCA	36	0.88	1
1211	GACATA	16	-0.63	1
1212	GACTAT	25	-0.6	1
1213	TATGTC	32	-0.18	1
1214	GTCTCT	0	-4.6	1
1215	TCTGAA	36	1.11	1
1216	CTCTTA	32	1.05	1
1217	GAGGCT	9	-1.17	1
1218	GCTGCT	33	0.88	1
1219	GCTGGA	27	-0.38	1
1220	GGAAGA	52	1.94	1
1221	TTTCCA	24	0.42	1
1222	CCAATG	40	1.13	1
1223	ATGAAC	16	-0.97	1
1224	AGTTTC	24	-0.49	1
1225	AAAAAA	50	1.45	1
1226	TTAGTA	37	1.19	1
1227	GTAAGT	24	0.55	1
1228	GAATCT	34	0.98	1
1229	TCTAGC	24	-0.39	1
1230	AGCTCT	24	-0.17	1
1231	GAACAT	28	0.6	1
1232	CATGTT	24	-0.27	1
1233	GGTAGC	32	0.38	1
1234	AGCATA	24	0.18	1
1235	ATATAT	31	0.83	1
1236	TACGTT	8	-1.75	1
1237	GTTATC	56	3.67	1
1238	AAGCAA	32	0.82	1
1239	CAAATA	31	0.75	1
1240	ATATTC	19	-0.82	1
1241	TTCACT	12	-1.22	1
1242	ACTGCA	38	1.08	1
1243	GCACCC	8	-2.07	1
1244	CCCATA	24	-0.21	1
1245	CTGGGA	32	-0.11	1
1246	GGAATA	31	0.76	1
1247	ATAGGA	26	0.7	1
1248	AGTGAG	22	-0.74	1
1249	GAGGCC	3	-2.41	1
1250	GCCCGG	22	-1.03	1
1251	CGGATG	32	-0.52	1
1252	ATGGAC	20	-0.96	1
1253	GACTCA	24	-0.02	1
1254	TTGCTG	2	-2.69	1
1255	CTGACA	16	-0.82	1
1256	ACACCT	24	0.17	1
1257	CCTTGG	0	-6.88	1
1258	AGAAGT	26	0.69	1
1259	AGTGTA	32	0.96	1
1260	GTAACT	48	1.43	1
1261	TCACAC	24	-0.52	1
1262	CACATT	53	1.97	1
1263	ATTATC	27	-0.28	1
1264	ATCAAC	40	0.75	1
1265	AACTAT	23	-0.2	1
1266	GTTAAC	24	0.28	1
1267	TCCAAA	34	0.92	1
1268	TCGATC	29	0.35	1
1269	ATCATA	47	1.38	1
1270	AGCCAA	24	-0.02	1
1271	TCCTTT	2	-2.23	1
1272	TTTCCT	35	0.96	1
1273	AATACT	37	1.1	1
1274	ACTCTG	32	0.68	1
1275	CTGTTA	24	0.18	1
1276	TCTGGG	10	-1.61	1
1277	GGGGTA	10	-1.09	1
1278	GTAATC	31	-0.04	1
1279	ATCAAA	53	1.97	1
1280	AAAGTG	47	1.52	1
1281	GTGATA	0	-4.49	1
1282	AACTCT	38	0.79	1
1283	TCTTTG	42	1.17	1
1284	TTGTTG	30	0.48	1
1285	ACAACC	46	1.26	1
1286	ACAGAG	31	0.33	1
1287	AGTAGA	30	0.92	1
1288	ATAAAA	36	1.03	1
1289	AAACTT	48	1.49	1
1290	CTTCTT	48	1.65	1
1291	CTTTCC	24	-0.59	1
1292	TCCAGG	12	-1.46	1
1293	CAGAAT	25	0.41	1
1294	AACCCC	25	-0.07	1
1295	CCCCTA	24	0.2	1
1296	CTAGAC	25	0.58	1
1297	TCTTCT	48	2	1
1298	TCTGTG	9	-1.56	1
1299	GTGAGT	24	0.01	1
1300	AGTGGA	40	1.21	1
1301	GGAGCT	24	-0.29	1
1302	GAATAT	48	1.93	1
1303	TATACA	42	1.18	1
1304	TGCCAA	24	-0.16	1
1305	ATATCC	22	-0.9	1
1306	ACACAA	30	0.75	1
1307	GAGTCA	0	-2.33	1
1308	TATCCA	31	0.73	1
1309	CCAGTA	25	0.65	1
1310	GTACGA	56	1.92	1
1311	GATACA	32	0.82	1
1312	AAGTCA	24	0.41	1
1313	TCACCA	24	0.49	1
1314	TCTAAC	35	0.43	1
1315	AACTTA	31	0.87	1
1316	GAAAGT	31	0.96	1
1317	AGTTCT	26	0.74	1
1318	TCACTA	30	0.65	1
1319	AAAGTT	54	3.08	1
1320	GACACC	9	-1.15	1
1321	ACCGAC	8	-1.36	1
1322	GACACA	29	0.47	1
1323	ACAGCA	34	0.94	1
1324	AACATC	16	-1.11	1
1325	CTAAAA	45	1.3	1
1326	TTCAGT	18	-1.02	1
1327	AGTATT	31	0.84	1
1328	ATTTTC	4	-2.2	1
1329	TTCTTC	0	-2.43	1
1330	AAATAC	26	0.21	1
1331	TACAAT	0	-5.73	1
1332	CAGTCT	35	0.95	1
1333	AGTCTA	31	0.93	1
1334	CTAATT	45	1.36	1
1335	ATTAAA	51	1.8	1
1336	CATTCT	29	0.73	1
1337	GGTTCA	36	0.99	1
1338	GAACAC	28	0.04	1
1339	CACTTA	52	2.05	1
1340	ACTCAA	32	1.07	1
1341	TTTAAC	8	-1.64	1
1342	AACAAA	48	1.44	1
1343	AAAGTA	53	1.53	1
1344	GTAGAC	2	-2.47	1
1345	ATTTTG	47	1.41	1
1346	TTGAAT	35	1.13	1
1347	CCAAAG	44	1.41	1
1348	CTGCGT	18	-0.11	1
1349	CGTATG	0	-2.47	1
1350	CTCTCG	30	0.25	1
1351	TCGGAG	3	-2.84	1
1352	GTAAAA	42	1.19	1
1353	AATTTG	32	1	1
1354	ATTCAG	38	1.07	1
1355	CAGCAT	39	1.04	1
1356	CATTAC	12	-0.58	1
1357	TACCTT	46	1.39	1
1358	CTTGTT	55	2.17	1
1359	GTTGAA	55	3.42	1
1360	AGACTT	50	1.63	1
1361	CTTACA	30	0.52	1
1362	TCAGGC	3	-3.04	1
1363	GGCCAC	12	-1.38	1
1364	CACATC	32	-0.2	1
1365	ATCACC	2	-1.95	1
1366	ACCAAG	32	-0.01	1
1367	AAGGAG	32	-0.12	1
1368	GACTTA	38	1.15	1
1369	TTACCA	35	1	1
1370	CCAACA	31	0.84	1
1371	ACAATC	44	1.37	1
1372	ATCTAT	12	-1.28	1
1373	TATCAC	46	1.34	1
1374	CACAAG	24	0.28	1
1375	TATCTA	41	1.28	1
1376	CAAACT	31	0.93	1
1377	ACTCCC	2	-2.16	1
1378	CCCTTT	0	-2.99	1
1379	TACTCA	1	-1.85	1
1380	ACTGTA	33	1.06	1
1381	GAAATC	7	-1.65	1
1382	ATCATG	32	0.18	1
1383	TCTTTT	31	0.83	1
1384	TTTGTA	40	1.2	1
1385	AACCAT	19	-0.38	1
1386	CATCAT	24	0.51	1
1387	CATTTC	50	1.5	1
1388	TTCATA	31	0.72	1
1389	ATAGAT	31	0.8	1
1390	CATCTA	45	1.25	1
1391	GAAACA	31	0.85	1
1392	CTTAGA	44	1.32	1
1393	AGAGGT	35	0.44	1
1394	GGTTTT	55	2.61	1
1395	CTAAGT	31	0.73	1
1396	GAAATT	51	1.68	1
1397	TATTTC	5	-2.1	1
1398	TTCCTG	1	-2.38	1
1399	CTGAAG	32	-0.39	1
1400	AATCTT	45	1.31	1
1401	GTGAGC	11	-1.35	1
1402	TTATTC	30	0.1	1
1403	GACGCT	35	0.49	1
1404	GCTATG	32	-0.15	1
1405	ATGGCT	18	-0.19	1
1406	CATGCC	19	-0.1	1
1407	AGCATG	32	-0.39	1
1408	ATGTCC	27	-0.2	1
1409	GTAAGA	45	1.35	1
1410	CTAGGA	48	1.58	1
1411	GGACAA	48	1.47	1
1412	GCAGAT	33	0.79	1
1413	GATGGG	1	-2.75	1
1414	GGGAAT	29	0.32	1
1415	TTTGGT	55	2.65	1
1416	TCAAGC	24	0.1	1
1417	AGCCTT	24	-0.18	1
1418	CTTAAA	48	1.53	1
1419	ATGCAA	36	1	1
1420	TACCCT	0	-3.85	1
1421	GTAACC	49	1.6	1
1422	TCTCTA	48	1.39	1
1423	CTACAA	31	0.86	1
1424	CAACAT	29	0.65	1
1425	TATCTT	32	0.98	1
1426	TTATCA	31	0.89	1
1427	GAATTA	42	1.2	1
1428	TTATTA	32	1.04	1
1429	GATTTG	44	1.22	1
1430	TACCTC	3	-2.28	1
1431	CAGGTC	18	-0.71	1
1432	GTCCTC	1	-1.55	1
1433	CTCTTT	0	-2.21	1
1434	TTTATA	31	0.91	1
1435	TATAAG	45	1.34	1
1436	CTGGTG	21	-0.59	1
1437	GTGTCA	18	-1.02	1
1438	CAGCTA	24	0.5	1
1439	CTAAAG	55	2.17	1
1440	AAGGGG	8	-1.29	1
1441	GGGATC	4	-1.39	1
1442	ATCAGC	4	-2.2	1
1443	ATCTCA	24	-0.01	1
1444	TCACTC	0	-4.48	1
1445	CATTCC	25	0.5	1
1446	CCATTA	37	1.1	1
1447	AAAACA	44	1.2	1
1448	AATTTA	35	1.08	1
1449	TTTAGA	50	1.85	1
1450	AGTTAC	4	-1.45	1
1451	ATGAGG	28	0.07	1
1452	GATTCA	30	0.85	1
1453	CAAATG	31	0.8	1
1454	AATGGC	24	-0.15	1
1455	GCAGCT	35	0.98	1
1456	GCTTTA	43	1.28	1
1457	CACGTG	2	-2.34	1
1458	GTGCTG	22	-0.38	1
1459	CTGCTT	0	-2.23	1
1460	AAATGC	35	0.44	1
1461	TGCGGA	0	-2.82	1
1462	TCTTTC	20	-0.73	1
1463	CAAATT	24	-0.69	1
1464	AACCTA	11	-1.41	1
1465	CTACCA	36	0.74	1
1466	CCAGCA	24	0.44	1
1467	ATATGG	29	0.42	1
1468	ATTTAT	51	1.87	1
1469	TATACC	20	-0.94	1
1470	ACCAGG	24	0.41	1
1471	ATACAA	32	0.94	1
1472	CAATCT	32	0.88	1
1473	CAGGCA	35	0.42	1
1474	CCACTA	32	0.38	1
1475	CTAACT	31	0.66	1
1476	ACTAGG	39	1.17	1
1477	AGGTCA	24	0.3	1
1478	ATATCA	29	0.65	1
1479	CTTAAG	45	1.35	1
1480	CATGGT	15	-0.83	1
1481	GGTTTC	3	-2.23	1
1482	ATGCAG	56	1.88	1
1483	CAAGTA	37	1.06	1
1484	TCTGTC	0	-5.25	1
1485	TACAAA	49	1.73	1
1486	ATTCAA	46	1.53	1
1487	CCATAT	39	1.18	1
1488	TATAGT	37	1.1	1
1489	AGTTGG	24	-0.36	1
1490	TGGGAT	56	3.69	1
1491	ACAATT	31	0.78	1
1492	CAATCA	28	0.77	1
1493	CCTTGC	0	-2.44	1
1494	TGCTTA	44	1.27	1
1495	AAGACA	50	1.57	1
1496	ACATTG	31	0.75	1
1497	AAGCTA	56	1.61	1
1498	CTACTT	49	1.48	1
1499	TTTTAT	31	0.48	1
1500	TTGACT	55	2.33	1
1501	GCACAG	35	0.72	1
1502	GATACC	36	0.84	1
1503	ACCGAA	2	-2.56	1
1504	TCTTAT	45	1.49	1
1505	TATCTC	22	-0.83	1
1506	CTCCCT	32	0.08	1
1507	AACTGC	20	-0.91	1
1508	CTCTCC	26	-0.14	1
1509	TCCTTC	0	-2.27	1
1510	TTCCCT	14	-1.25	1
1511	CCTACA	35	1.05	1
1512	TGGAAG	9	-1.41	1
1513	AAGACT	56	3.26	1
1514	ACTAAC	18	-0.6	1
1515	AACACC	0	-3.24	1
1516	ACCTTC	4	-1.86	1
1517	TTCATT	31	0.4	1
1518	CATGTC	41	0.99	1
1519	GTCAAG	32	-0.33	1
1520	GAGATC	7	-1.43	1
1521	ATCGGG	32	-0.57	1
1522	CAATCG	32	0.2	1
1523	TCGAAA	36	1.04	1
1524	TTAGAC	42	0.71	1
1525	GACCAC	12	-1.45	1
1526	AAAGGA	55	2.1	1
1527	TTGGTT	32	0.44	1
1528	GTTACA	42	1.18	1
1529	ACATTT	32	0.92	1
1530	CAATTC	10	-1.81	1
1531	TATAGA	37	1.08	1
1532	AACCCA	47	1.09	1
1533	TGCAAT	35	0.46	1
1534	AAACGT	51	2.06	1
1535	CGTGCC	4	-2	1
1536	GCCAAG	32	-0.21	1
1537	ATCTCT	0	-4.27	1
1538	TCATTT	31	0.87	1
1539	TTTAAA	38	1.16	1
1540	AAAAGC	39	0.62	1
1541	TCAAGA	43	1.15	1
1542	TTCCCA	0	-4.13	1
1543	GTATTG	36	0.82	1
1544	AACACG	8	-1.9	1
1545	ACGAAA	51	1.92	1
1546	AAATCC	24	0.06	1
1547	AAAAGA	46	1.45	1
1548	AGAGAC	52	1.82	1
1549	CACGCC	6	-1.98	1
1550	GCCACC	3	-2.74	1
1551	TTTCAC	36	0.49	1
1552	AAGATA	48	1.67	1
1553	ATAGTT	52	1.52	1
1554	GTTAGG	49	1.86	1
1555	AGGTTA	38	1.08	1
1556	TTACTA	31	0.84	1
1557	CCAGCC	4	-1.9	1
1558	CCCACT	5	-2.09	1
1559	ACAAGA	35	1.08	1
1560	CCTCAT	34	1.11	1
1561	CATCTC	24	0.28	1
1562	CGGAAG	32	-0.09	1
1563	TCTGCG	49	1.57	1
1564	GCGCCA	8	-0.54	1
1565	AGGAAT	48	1.42	1
1566	TTACTT	31	0.8	1
1567	CTTCAC	24	0.18	1
1568	CACTGG	0	-3.13	1
1569	TGGACT	48	2.25	1
1570	AGAACT	30	0.69	1
1571	ACTATA	32	0.83	1
1572	ATACAT	32	0.86	1
1573	GATTGT	8	-1.39	1
1574	TGTTTG	34	1.05	1
1575	TTGGAT	46	1.48	1
1576	GATAGA	47	1.33	1
1577	TTCGAC	32	-0.1	1
1578	GACGAT	54	2.25	1
1579	CACGCA	5	-1.96	1
1580	CCCACA	8	-1.55	1
1581	ACAGTT	55	2.66	1
1582	TGTCCT	24	-0.35	1
1583	GCAAGA	41	1.18	1
1584	AGTCCA	28	0.78	1
1585	GATTCC	33	0.25	1
1586	GCAAAA	53	1.61	1
1587	CACTGT	30	0.85	1
1588	TGTGCA	38	1.06	1
1589	GCACGA	40	1.21	1
1590	CGACCA	56	2.29	1
1591	CCATAC	23	-0.4	1
1592	TACACT	4	-2.37	1
1593	ACTGCT	29	0.78	1
1594	GCTCCA	40	0.99	1
1595	AAACGA	45	1.39	1
1596	CGACGA	28	0.76	1
1597	AGTGCC	1	-2.25	1
1598	GCCGCC	9	-1.47	1
1599	GCCTGG	25	0.38	1
1600	TGGAAA	41	0.82	1
1601	AAATTT	48	1.54	1
1602	CCTCGG	3	-1.75	1
1603	ATGGTT	49	1.51	1
1604	TCAGCG	28	-0.35	1
1605	GCGGGC	7	-1.88	1
1606	GGCTTA	29	0.38	1
1607	TTATAT	31	0.53	1
1608	GTCACC	8	-1.9	1
1609	ACCCCA	38	0.31	1
1610	CCAGCG	1	-3.18	1
1611	GCGTAT	32	0.23	1
1612	GGAATC	52	1.65	1
1613	GTGCGG	25	-0.81	1
1614	CGGTCC	32	0.12	1
1615	ATTGAA	52	1.86	1
1616	AAGCGT	0	-3.34	1
1617	CGTCCG	8	-1.6	1
1618	CCGCTC	8	-1.82	1
1619	CTCATT	27	0.14	1
1620	ATTAGT	32	1.03	1
1621	GACAAT	0	-2.87	1
1622	GAATGA	32	-0.2	1
1623	GCTGCG	38	0.18	1
1624	GCGGTT	56	1.28	1
1625	GTTGTG	53	1.34	1
1626	GTGGCA	5	-2.66	1
1627	GCAATG	32	1.01	1
1628	CTGATG	16	-1.12	1
1629	ATGCTC	3	-2.74	1
1630	CTCGGA	0	-2.74	1
1631	GGAGTC	17	-0.58	1
1632	GTCGGG	32	-0.22	1
1633	GGGCTG	6	-1.74	1
1634	CTGATC	31	-0.79	1
1635	ATCGAA	32	-0.62	1
1636	CTGTGG	29	0.09	1
1637	TGGGTG	10	-1.27	1
1638	GTGTGG	7	-1.94	1
1639	TGGTGT	24	-0.42	1
1640	TGTTAT	8	-1.4	1
1641	TCCACG	9	-1.59	1
1642	ACGACA	25	-0.18	1
1643	GCCTCA	25	-0.51	1
1644	CTGCTC	1	-2.76	1
1645	CGAAAA	52	2.05	1
1646	TGCTGC	0	-4.85	1
1647	TGCCTA	32	0.29	1
1648	CTTCTC	12	-0.73	1
1649	CTCCAC	0	-4.66	1
1650	CACCCT	9	-1.77	1
1651	CCTTTC	24	0.45	1
1652	TTCGTC	17	-1.17	1
1653	GTCTTT	13	-1.25	1
1654	GGTCAG	43	1.01	1
1655	CAGTAC	8	-1.84	1
1656	TGGTTT	5	-1.87	1
1657	GTCACG	24	-0.82	1
1658	GTTCCA	45	1.25	1
1659	CCAGAT	32	0.76	1
1660	TCAGTT	30	0.82	1
1661	GTTTTG	54	1.52	1
1662	AAAAAG	53	2.17	1
1663	ACTCAT	48	2.48	1
1664	TCTATT	55	2.74	1
1665	ATTGTT	31	0.91	1
1666	GTTCTG	37	0.76	1
1667	ACCGCC	32	0.55	1
1668	GATTTT	39	1.08	1
1669	TATGCC	9	-1.37	1
1670	GCCTTC	1	-2.43	1
1671	AGGATA	25	0.61	1
1672	ATATTG	31	0.54	1
1673	TTGTGT	52	2.25	1
1674	AGAATA	44	1.3	1
1675	TATTTG	50	1.6	1
1676	AGTCCG	19	-0.87	1
1677	CCGGTT	8	-1.51	1
1678	GAGAGT	27	0.5	1
1679	TACATT	32	0.25	1
1680	GCAGTT	39	1.05	1
1681	CTCACC	8	-1.54	1
1682	TGCCAG	6	-1.78	1
1683	GGCTCT	10	-1.43	1
1684	CTTAGT	39	1.16	1
1685	GACTTT	10	-1.09	1
1686	TTTGAT	42	1.25	1
1687	GGTCGA	41	1.09	1
1688	AAGGCA	55	1.92	1
1689	GCATAC	24	-0.34	1
1690	CTTGCT	44	1.2	1
1691	GCTGGC	24	-0.98	1
1692	GGCTCC	8	-1.71	1
1693	ATTGTA	42	0.98	1
1694	GTATCT	24	0.29	1
1695	ACTGTT	50	1.7	1
1696	CACACA	16	-1.26	1
1697	GCATTG	44	1.38	1
1698	CGAATT	44	0.99	1
1699	GTCTAT	12	-1.21	1
1700	CACCCC	16	-1.01	1
1701	GCTGTC	0	-2.05	1
1702	AGGACT	33	0.93	1
1703	CTGCCT	7	-2.22	1
1704	CCTGCC	8	-1.33	1
1705	TGGCAT	8	-2	1
1706	CATCGA	47	1.27	1
1707	GATTGG	52	2.05	1
1708	TGGACC	24	0.42	1
1709	ACCATC	0	-2.08	1
1710	CTGCAT	18	-0.16	1
1711	TCTTAC	54	2.76	1
1712	TACATG	0	-2.76	1
1713	CACCTT	0	-3.32	1
1714	CTTCAT	48	1.53	1
1715	CATGCT	42	1.24	1
1716	GGCCTA	56	1.92	1
1717	CTACAG	30	0.51	1
1718	ATGTGC	32	-0.68	1
1719	TGCACA	0	-4.25	1
1720	ACAGGC	3	-1.59	1
1721	GGCTAC	28	-0.73	1
1722	GGCTTT	32	0.5	1
1723	GAATTG	50	1.87	1
1724	TTGGAG	48	1.62	1
1725	GAGGTG	25	-0.86	1
1726	CCAGAC	0	-3.37	1
1727	TATGAC	24	-0.61	1
1728	GTGTTT	27	-0.17	1
1729	TTTGTG	0	-2.12	1
1730	GTGAAT	47	1.43	1
1731	CTGGCA	9	-1.2	1
1732	ATCGCT	16	-1.1	1
1733	GCCATG	30	-0.82	1
1734	ATGACG	0	-3.57	1
1735	ACGATG	3	-2.3	1
1736	ATGGGC	32	0.56	1
1737	GGCAAA	38	0.79	1
1738	ATTGGT	24	0.2	1
1739	CAACTA	32	1.06	1
1740	GACCCA	0	-2.28	1
1741	GTTATA	41	1.24	1
1742	ATTGCC	32	-0.69	1
1743	GCCCTA	2	-2.06	1
1744	ACTCAC	28	-0.21	1
1745	GCACCA	26	0.66	1
1746	GTGTCT	0	-2.99	1
1747	GGGGGA	1	-3.51	1
1748	GTCATC	10	-1.3	1
1749	ATCCTC	1	-2.06	1
1750	CTCAAT	22	-0.88	1
1751	GTTGAG	51	1.65	1
1752	GCACTG	12	-1.47	1
1753	CGATTT	50	1.46	1
1754	CCACCC	12	-1.37	1
1755	CCCGCA	7	-1.56	1
1756	AACTTC	24	0.15	1
1757	CTGTAT	0	-3.31	1
1758	TATCAT	31	0.8	1
1759	CTAGCA	34	0.88	1
1760	GCAGCA	38	0.86	1
1761	GTCTGA	18	-0.08	1
1762	ATGGGG	2	-2.96	1
1763	GCTCAT	51	2.43	1
1764	GGATTA	48	1.48	1
1765	TTAGTG	24	0.01	1
1766	TTTGCT	30	0.34	1
1767	TTTGAA	48	1.47	1
1768	ACCTTG	16	-0.52	1
1769	GGAAAG	55	2.33	1
1770	CCACTG	12	-1.11	1
1771	CTGTGT	20	-0.87	1
1772	TGTAAA	31	0.85	1
1773	GTCGGT	56	2.86	1
1774	GGTGGG	32	-0.05	1
1775	GGGCCA	18	-0.85	1
1776	TCCAAG	22	-0.55	1
1777	AAGTCG	10	-1.07	1
1778	TCGCTC	3	-2.25	1
1779	CTCGTA	3	-1.64	1
1780	TTGGTG	31	0.44	1
1781	GCGTTT	42	0.86	1
1782	TTTGAC	25	0.16	1
1783	AAGGCG	32	0.13	1
1784	GCGTTC	8	-1.42	1
1785	TTCTTT	24	-0.24	1
1786	GACTTG	55	2.84	1
1787	TTGTGG	37	1.1	1
1788	GAGGGG	4	-2.63	1
1789	GGGCAC	0	-3.72	1
1790	TCCGTC	19	-0.86	1
1791	GTCAGA	53	1.67	1
1792	GACACT	0	-2.01	1
1793	CTGGCC	13	-1.19	1
1794	GCCCAG	24	-0.73	1
1795	TTCTAC	8	-1.4	1
1796	ATCCAC	3	-2.1	1
1797	CACTTT	24	0.1	1
1798	GCCATC	11	-1.27	1
1799	ATCTAC	32	-0.5	1
1800	TACTGC	0	-3.53	1
1801	TGCAGA	24	-0.11	1
1802	AGAGGC	56	4.05	1
1803	AAACAA	44	1.27	1
1804	AGGATT	18	-0.97	1
1805	ATTTCT	48	1.48	1
1806	AAAACC	37	0.98	1
1807	GGGGCA	3	-2.78	1
1808	GCGCTG	22	-0.41	1
1809	CTGAGC	17	-0.85	1
1810	CAGACT	43	1.23	1
1811	ACTACG	24	-0.54	1
1812	ACGGAG	6	-1.76	1
1813	TTTCTG	19	-0.81	1
1814	TTCTAT	56	1.99	1
1815	GCCCTC	17	-1.15	1
1816	CTCCCC	3	-2.31	1
1817	TTCGTG	5	-1.69	1
1818	GTGCCC	2	-2.2	1
1819	AATCCG	56	2.61	1
1820	CCGATG	7	-2.08	1
1821	ATGGTC	24	-0.97	1
1822	CCCTCA	14	-1.13	1
1823	ACTCCA	28	0.8	1
1824	AAGTTT	32	0.56	1
1825	TTAGCT	31	0.66	1
1826	TTAACT	42	1.24	1
1827	ACTTTT	48	1.47	1
1828	ACACCA	35	1.14	1
1829	TTAACC	27	0.36	1
1830	GGACCT	56	3.71	1
1831	CGGGCC	25	-0.36	1
1832	ATGACC	32	0.31	1
1833	CGGTAC	0	-1.88	1
1834	ATCCAA	40	0.44	1
1835	CAAGCC	29	0.37	1
1836	GCCGAC	27	-0.41	1
1837	TACCAC	16	-0.52	1
1838	CACAAC	8	-1.73	1
1839	CTCATC	17	-1.01	1
1840	ATCGGT	31	-0.93	1
1841	GGTGTC	32	-0.61	1
1842	ACAGCT	55	1.39	1
1843	GTGGAC	13	-1.3	1
1844	AGCGGC	8	-1.1	1
1845	AAGATG	32	0.01	1
1846	ATGATC	32	-0.72	1
1847	ACCCCC	10	-1.65	1
1848	CCCGAG	4	-2.7	1
1849	AGTGTC	6	-1.69	1
1850	GTCTGT	10	-1.5	1
1851	TGTGTC	8	-1.66	1
1852	ATGCGG	31	-0.51	1
1853	GCACAC	24	-0.4	1
1854	AGCGTG	6	-1.99	1
1855	GACTTC	28	-0.68	1
1856	TTCACG	1	-1.96	1
1857	ACGAGG	4	-2.14	1
1858	GGGACG	8	-1.52	1
1859	ACGGCC	4	-2.09	1
1860	TCAACC	24	-0.67	1
1861	ATGTTG	53	1.41	1
1862	TTGCGA	0	-3.19	1
1863	CGAGCC	6	-1.62	1
1864	GCCTCC	4	-2.4	1
1865	TTGGCA	46	1.32	1
1866	AAGGAT	33	0.59	1
1867	GTCCCG	0	-3.37	1
1868	CCGCTA	0	-3	1
1869	CTACTG	9	-1.33	1
1870	CCCTCC	4	-2.16	1
1871	TTGATC	13	-0.99	1
1872	ATCTGG	23	-0.38	1
1873	TGGGGG	18	-0.36	1
1874	GGGAGT	24	-0.18	1
1875	GACCGC	8	-1.36	1
1876	CGCTTG	39	0.86	1
1877	TTCTTG	3	-1.81	1
1878	TTGCAG	35	1.01	1
1879	CAGGCT	25	0.22	1
1880	GCTCTG	24	0.03	1
1881	CGCTGG	10	-1.4	1
1882	TGGCGC	13	-1.21	1
1883	TTGACC	0	-2.74	1
1884	ACCACA	0	-4.13	1
1885	ACATCC	48	1.4	1
1886	CATCCG	28	-0.09	1
1887	CCGGGG	5	-2.38	1
1888	GTCCTG	4	-1.6	1
1889	AATGAC	40	0.95	1
1890	CTCTTG	24	0.49	1
1891	GATTGC	33	0.79	1
1892	TGCCAC	13	-1.22	1
1893	CATAAC	35	0.57	1
1894	AGGAGT	24	0.29	1
1895	CACTCC	5	-2.14	1
1896	AGCGAG	29	0.06	1
1897	GCTGTG	5	-1.52	1
1898	ATGGCC	30	-0.59	1
1899	AATGCC	0	-3.47	1
1900	GCGTCA	44	1.35	1
1901	TCACTG	4	-2.15	1
1902	GGTCGC	32	-0.43	1
1903	GAGGGA	7	-1.8	1
1904	GGAAGG	55	1.33	1
1905	ACTCGT	28	0.05	1
1906	CTCGGG	19	-0.8	1
1907	GGGGCC	4	-2.01	1
1908	GCCTTG	29	0.69	1
1909	TTCAGC	0	-3.63	1
1910	CGGCCA	8	-2.15	1
1911	ACAGCG	8	-1.48	1
1912	GCGATG	16	-0.63	1
1913	ATGATT	40	0.81	1
1914	ATTCGA	49	1.4	1
1915	GATGGC	13	-1.2	1
1916	GGCCTC	8	-1.62	1
1917	TTCTGG	0	-2.63	1
1918	TGGCTG	3	-2.11	1
1919	ATCGAC	32	-0.33	1
1920	GACCTA	0	-3.16	1
1921	TCTGAC	0	-3.68	1
1922	TACTCC	0	-3.54	1
1923	TCCGTG	2	-2.88	1
1924	GCTTTG	52	1.92	1
1925	TTGCTC	41	1.04	1
1926	CTCATG	3	-2.51	1
1927	CTCTGC	2	-2.78	1
1928	TGCCTC	3	-2.28	1
1929	CGCAGT	8	-1.36	1
1930	ATGTGT	24	-0.63	1
1931	TGTGCT	32	0.26	1
1932	GCTAAG	55	3.26	1
1933	GCAGGG	5	-2.6	1
1934	CTTTCG	15	-1.23	1
1935	GATCTC	40	0.53	1
1936	GGACAC	14	-0.93	1
1937	CACGAA	39	0.91	1
1938	CAGCCG	24	-0.45	1
1939	CCGTAT	53	1.32	1
1940	TATGTG	1	-1.47	1
1941	GGAGCC	22	-0.67	1
1942	TACAGC	4	-3.11	1
1943	ATCCCG	16	-0.37	1
1944	CCGTCC	5	-2.21	1
1945	ATGGGA	53	1.95	1
1946	CTGCGA	25	-0.81	1
1947	CGATGC	5	-2.46	1
1948	TGCTTC	3	-2.37	1
1949	TTCATC	13	-1.16	1
1950	GGCAAC	28	-0.21	1
1951	AACGCT	21	-1	1
1952	ATAGAG	28	0.36	1
1953	TTTATC	35	1.16	1
1954	ATCATC	28	-0.68	1
1955	GGTGTT	34	0.6	1
1956	GAATCC	24	-0.61	1
1957	TCCGAC	2	-1.84	1
1958	GACATC	10	-1.26	1
1959	GCTGAC	21	-1.01	1
1960	CAGCCC	12	-1.32	1
1961	CCCCAG	13	-1	1
1962	CTCTCA	3	-1.79	1
1963	CTAACC	12	-1.4	1
1964	AACACT	43	1.2	1
1965	ACTGGG	10	-1.45	1
1966	GGGAAG	32	0.39	1
1967	GCACGG	17	-0.6	1
1968	GGGCCG	8	-1.6	1
1969	CCGGCC	8	-1.88	1
1970	GCCAGT	8	-1.76	1
1971	GTGCAG	24	-0.91	1
1972	AGTGGG	32	0.31	1
1973	CCCCTT	17	-0.99	1
1974	CCAGTC	40	0.87	1
1975	ACCCCT	48	1.86	1
1976	CACAGG	24	-0.22	1
1977	ACAGGG	0	-3.12	1
1978	GGGTGC	4	-2.45	1
1979	TGCCCA	38	0.94	1
1980	GTGTAA	32	-0.12	1
1981	GTGAAG	32	-0.11	1
1982	TCTCGA	52	1.77	1
1983	CGAGCG	5	-2.24	1
1984	GCGAAG	48	1.73	1
1985	CGCTAT	12	-1.19	1
1986	GGAGAG	33	0.98	1
1987	TTTGCG	6	-1.46	1
1988	GCGACG	8	-1.21	1
1989	ACGGTC	14	-1.24	1
1990	AAGGCC	32	-0.35	1
1991	AACCAA	36	0.8	1
1992	GTCGCC	22	-0.27	1
1993	ATTAAG	55	1.89	1
1994	AAAATC	53	1.83	1
1995	ATAAAT	46	1.38	1
1996	GCCTTA	43	1.27	1
1997	GAGATA	39	0.93	1
1998	TTACAG	31	0.84	1
[truncated: 1,925 more rows]

## Sheet: TS17_vs_TS22
	Codon Pair	Stat	Effect Size	p-value
0	ATGTCT	56	2.46	1
1	TCTCCA	24	0.28	1
2	CCACTT	21	-0.42	1
3	CTTATA	27	0.37	1
4	ATAAGA	46	1.5	1
5	AGAAGC	24	0.25	1
6	AGCATT	31	0.66	1
7	ATTGTC	32	0.26	1
8	GTCGAT	22	-0.19	1
9	GATATC	23	-0.55	1
10	ATCACT	6	-1.99	1
11	ACTGAA	44	1.23	1
12	GAAGTT	33	0.98	1
13	GTTTTC	0	-4.32	1
14	TTCAAT	32	-0.1	1
15	AATCAA	42	1.22	1
16	CAATAT	27	0.67	1
17	TATGCA	32	0.85	1
18	GCATCA	34	0.79	1
19	TCACAA	29	0.78	1
20	CAAAGT	27	0.73	1
21	AGTTGT	38	1.04	1
22	TGTGAT	29	0.38	1
23	GATGGA	40	1.07	1
24	GGAGCA	33	0.4	1
25	TCACTT	32	0.94	1
26	CTTAGC	31	-0.14	1
27	AGCAAG	8	-1.96	1
28	AAGAAA	54	2.58	1
29	AAAGAC	36	0.89	1
30	GACCTG	16	-1.25	1
31	CTGAAA	50	1.62	1
32	AAAAAC	49	1.43	1
33	AACCTC	28	0.62	1
34	CTCCTT	16	-0.53	1
35	CTTGAG	39	1.06	1
36	GAGAGA	52	1.64	1
37	AGAGAA	42	1.17	1
38	GAACTT	42	1.24	1
39	CTTGGA	42	1.28	1
40	GGAGAT	40	1.3	1
41	GATGTC	16	-1.1	1
42	GTCCTT	24	0.07	1
43	CTTCAG	27	0.61	1
44	CAGAGA	46	1.18	1
45	AGACCA	45	1.26	1
46	CCACAT	34	0.85	1
47	CATGAC	0	-2.92	1
48	GACCCT	4	-2.16	1
49	CCTGAG	41	1.12	1
50	GAGACG	9	-1.85	1
51	ACGATA	31	0.22	1
52	ATAGAC	0	-2.11	1
53	CTGACC	1	-2.16	1
54	ACCCTA	2	-2.72	1
55	CTAGAA	35	0.81	1
56	CTTCTG	7	-1.82	1
57	CTGGAT	12	-1.79	1
58	GATCGC	41	0.98	1
59	CGCGAC	25	0.23	1
60	GACTGC	7	-2.25	1
61	TGCAAC	8	-1.64	1
62	AACGGG	7	-1.42	1
63	GGGCGT	41	1.19	1
64	CGTGTT	53	2.34	1
65	GTTGAT	45	1.39	1
66	GATTTC	12	-1.29	1
67	TTCAAC	0	-3.07	1
68	AACGAA	34	0.4	1
69	GAATTC	24	0.55	1
70	TTCCTC	5	-2.02	1
71	CTCCTG	23	-0.09	1
72	CTGTTC	6	-1.62	1
73	TTCCTT	26	0.54	1
74	CTTTTC	33	0.5	1
75	TTCAAG	32	0.12	1
76	AAGATT	31	0.74	1
77	ATTGCT	48	1.31	1
78	GCTCAA	37	1.1	1
79	CAAGCT	28	0.59	1
80	GCTTGC	0	-3.17	1
81	TGCTAT	10	-1.32	1
82	TATTAT	44	1.17	1
83	TATGCT	1	-2.42	1
84	GCTCTC	11	-1.35	1
85	CTCGAT	21	0.22	1
86	GATCAG	48	1.63	1
87	CAGGCC	22	-0.75	1
88	GCCGCA	21	-0.26	1
89	GCAGAG	23	-0.21	1
90	GAGCTA	33	0.79	1
91	CTAGGC	42	1.13	1
92	GGCGAG	4	-1.96	1
93	GAGAAG	22	-0.55	1
94	AAGAGA	56	2.48	1
95	AGAGCC	47	1.26	1
96	GCCCTG	17	-1.1	1
97	CTGCCC	21	-0.94	1
98	CCCAAT	3	-1.72	1
99	AATGAA	49	1.56	1
100	GAAAAG	53	1.96	1
101	AAGAGG	25	-0.13	1
102	AGGAAC	7	-1.84	1
103	AACCTG	3	-2.75	1
104	CTGTCA	0	-2.59	1
105	CAAGAT	31	0.89	1
106	CGCAGG	20	-0.73	1
107	AGGCAA	26	0.48	1
108	CAAGAA	33	0.98	1
109	GAAGAC	35	1.05	1
110	GACCAA	30	0.45	1
111	CAAAGG	30	0.8	1
112	AGGAGA	31	0.77	1
113	AGATTC	48	1.75	1
114	TTCGAG	11	-1.17	1
115	GAGCCC	3	-1.94	1
116	CCCCGA	8	-2.01	1
117	CGAAGC	4	-2.39	1
118	AGCAGA	43	1.18	1
119	AGACAA	35	0.83	1
120	CAACTG	28	-0.33	1
121	CTGGAC	5	-1.64	1
122	GACGAA	39	0.99	1
123	GAAGAA	45	1.23	1
124	GAACCT	35	0.86	1
125	CCTGGG	7	-1.4	1
126	GGGCGC	15	-1.09	1
127	CGCCGA	34	0.64	1
128	AGCTGG	24	-0.45	1
129	TGGCAG	32	0.79	1
130	CAGAAG	29	0.14	1
131	AGACGT	36	0.92	1
132	CGTGAG	0	-2.53	1
133	GAGCAG	8	-1.88	1
134	CAGGAG	8	-1.83	1
135	GAGGAG	8	-1.1	1
136	GAGCGC	8	-1.83	1
137	CGCGCT	1	-2.86	1
138	GCTGAG	32	0.22	1
139	CAGCGG	7	-1.85	1
140	CGGCTG	14	-0.95	1
141	CTGGAG	7	-1.98	1
142	CAGCGC	8	-1.27	1
143	CGCTAC	6	-1.53	1
144	TACAGG	18	-0.06	1
145	AGGCAG	16	-0.8	1
146	CAGCAC	16	-0.8	1
147	CACCGC	4	-2.36	1
148	CGCGAT	4	-1.89	1
149	GATGAA	44	1.38	1
150	GAAGAG	52	1.76	1
151	AGACTG	52	1.71	1
152	CTGCAA	29	0.37	1
153	AGGCGA	37	0.96	1
154	CGAGAA	30	0.83	1
155	GAACTG	46	1.95	1
156	GAGGAA	56	2.06	1
157	GAACGC	10	-1.54	1
158	CGCCTT	56	2	1
159	CTTGCA	34	0.93	1
160	GAGAAA	33	0.82	1
161	AAAGAG	36	0.75	1
162	GAGCCG	9	-1.56	1
163	CCGCTT	32	0.66	1
164	CTTGGC	6	-2.16	1
165	GGCTGG	4	-1.82	1
166	TGGAGT	28	0.91	1
167	AGTAAG	50	2.32	1
168	AAGGGT	33	0.72	1
169	GGTCGT	32	0.89	1
170	CGTGAC	7	-1.83	1
171	GACGCG	10	-0.96	1
172	GCGGAG	3	-2.17	1
173	GAGTTT	40	1.24	1
174	TTTTCT	42	1.21	1
175	TCTGAG	24	-0.74	1
176	GAGGTA	31	0	1
177	GTAGAG	40	1.18	1
178	GAACAG	36	0.67	1
179	CAGCAA	34	0.74	1
180	CAAGAG	31	0.72	1
181	GAGAGG	44	1.05	1
182	CAGGAA	34	0.68	1
183	GAACTC	36	0.88	1
184	CTCAAG	32	-0.1	1
185	AAGGGC	32	-0.48	1
186	GGCAAG	27	-0.25	1
187	GGCCAA	32	0.42	1
188	CAAACA	31	0.93	1
189	ACAGAA	27	0.3	1
190	AGAAGG	41	1.11	1
191	AGGCTG	3	-1.91	1
192	CTGCAG	8	-2.27	1
193	AAGCGC	31	0.18	1
194	CTACGC	40	0.67	1
195	CGCGAA	26	-0.51	1
196	GAACCC	2	-2.5	1
197	CCCCTG	8	-1.61	1
198	CTGCTA	23	-0.69	1
199	CTAAGG	29	0.38	1
200	AGGCGC	22	-0.84	1
201	GATCTG	1	-3.43	1
202	GAGTTG	56	2.72	1
203	TTGAGG	34	0.63	1
204	GAACAA	28	0.7	1
205	CGCGAG	22	-0.87	1
206	CAGAGG	18	-1.18	1
207	GAGCTG	13	-1.24	1
208	CTGAGG	8	-1.77	1
209	CTGAAT	24	-0.56	1
210	AATCGA	45	1.38	1
211	CGAAGG	24	-0.46	1
212	GAGCAA	37	0.95	1
213	AGGCGT	26	0.19	1
214	CTAAGA	31	1	1
215	AGACGC	28	0.57	1
216	CTGGCT	9	-1.43	1
217	GAGGAC	8	-1.16	1
218	GACGAG	10	-1.16	1
219	CTGACG	6	-1.95	1
220	ACGCGG	0	-3.4	1
221	CGGATC	11	-1.03	1
222	ATCCGG	20	-1.03	1
223	CGGGAA	3	-2.19	1
224	CCCGAC	8	-1.43	1
225	GAGAGC	8	-2.09	1
226	ATTACC	46	1.41	1
227	ACCCAG	3	-2.93	1
228	AGGTGG	24	0.1	1
229	CAGTGG	11	-1.33	1
230	CAGCTC	2	-2.6	1
231	CTCGAA	52	1.87	1
232	GAAAAC	30	0.56	1
233	AACGAG	10	-1.37	1
234	GAGGCA	19	-0.74	1
235	GCAGAC	29	0.08	1
236	GACGCC	9	-1.55	1
237	GCCCGT	27	-0.08	1
238	CGTCAG	11	-1.36	1
239	CAGAAC	10	-1.28	1
240	AACAAG	33	0.4	1
241	AAGGTC	28	0.34	1
242	GTCTAC	2	-2.75	1
243	TACTCT	31	0.2	1
244	TCTAGG	49	1.33	1
245	AGGCCT	24	0.24	1
246	CCTAGC	21	-0.49	1
247	AGCAGG	24	0.17	1
248	AGGCTT	56	1.25	1
249	CTTCGC	25	-0.92	1
250	CGCCAG	10	-1.46	1
251	CTGGGG	3	-2.66	1
252	GGGGAG	8	-2.25	1
253	GAGCGT	31	-0.73	1
254	CTCCGG	26	-0.81	1
255	CGGGAG	8	-2.13	1
256	CGCCGC	30	-0.08	1
257	GACCTC	8	-1.77	1
258	CTCCAA	25	0.37	1
259	CAACAG	31	0.74	1
260	CGTCCC	32	0.34	1
261	CCCGCT	17	-1.12	1
262	GAGGCG	3	-2.64	1
263	GCGCGC	5	-1.71	1
264	CGCAAC	16	-0.79	1
265	AACCAG	7	-2.39	1
266	TGGGAG	22	-0.52	1
267	AGGCCG	0	-3.25	1
268	CCGCAG	14	-1.21	1
269	CGGGCG	10	-1.23	1
270	CGCCTG	16	-1.03	1
271	CGGTTC	7	-1.94	1
272	TTCCGC	4	-1.76	1
273	GACAGG	0	-3.57	1
274	AGGGAG	3	-1.64	1
275	CGCTTC	4	-1.62	1
276	TTCCGG	3	-1.8	1
277	AAGCTG	20	-0.51	1
278	CAACGA	31	0.28	1
279	CGAGCA	7	-1.62	1
280	GAGCTC	4	-2.58	1
281	CTCCAG	12	-0.99	1
282	CAGGAC	5	-2.27	1
283	GACAGC	6	-1.82	1
284	AGCCTC	1	-3.19	1
285	CTCCTA	0	-3.52	1
286	CTAGAT	22	-1.05	1
287	CGACTC	0	-3.64	1
288	CGAGAG	8	-1.66	1
289	GAGCCA	4	-1.86	1
290	CCAAAC	31	0.74	1
291	AACAGG	0	-4.67	1
292	AGGAGC	26	-0.72	1
293	AGCCGG	8	-2.19	1
294	CGGCAA	26	-0.71	1
295	AGGGAA	45	1.28	1
296	GAAAGC	25	0.31	1
297	AGCCAG	3	-2.8	1
298	CGCACA	8	-2.28	1
299	ACACTG	23	-0.7	1
300	CTGTAC	4	-1.61	1
301	TACGCC	29	-0.81	1
302	GCCAAA	42	1.01	1
303	AAACCC	24	-0.49	1
304	CCCAGC	10	-1.7	1
305	CAGCGT	15	-0.93	1
306	CGTAGG	39	0.05	1
307	GAACGG	36	0.82	1
308	CTGTTG	32	-0.36	1
309	TTGCAA	25	0.42	1
310	CAGCAG	30	0	1
311	AGGAAA	44	1.3	1
312	AAACAC	33	0.89	1
313	GAGGAT	56	1.87	1
314	AAGCGG	21	-0.92	1
315	CAAGAC	24	0.05	1
316	CAGCGA	29	-0.46	1
317	GAAAGG	48	1.66	1
318	AGGAGG	41	1	1
319	CAGTAT	45	1.46	1
320	TATCAG	30	0.55	1
321	GAGCGG	8	-2.12	1
322	GAAAGA	31	0.88	1
323	CTGCGG	15	-1.1	1
324	CGGGAT	8	-2.68	1
325	GAAGAT	56	1.78	1
326	AGGGAT	23	-0.56	1
327	AAATGG	45	1.47	1
328	TGGCAA	24	0.42	1
329	CAACCA	32	1.02	1
330	CCAAGG	56	1.92	1
331	AAAGAA	42	1.14	1
332	GAAAAT	44	1.28	1
333	GTTCGT	30	0.06	1
334	CGTAGT	24	-0.08	1
335	AGTAAC	31	0.86	1
336	AGGCTC	26	0.72	1
337	CTCTTC	12	-1.27	1
338	TTCACC	18	-0.37	1
339	ACCAAA	31	0.34	1
340	AAACGC	5	-1.94	1
341	CGCAGA	53	1.87	1
342	AGAGGG	50	1.93	1
343	GGGGAT	29	0.37	1
344	GATGAG	49	1.52	1
345	CCCATC	17	-0.69	1
346	ATCCAG	0	-2.61	1
347	CAGCTG	7	-2.19	1
348	CTGGAA	0	-3.63	1
349	GATTCT	33	0.98	1
350	TCTCAG	55	2.04	1
351	GAGCGA	53	1.98	1
352	CAGGAT	40	0.55	1
353	GATCGG	40	0.76	1
354	CGGCGG	23	-0.8	1
355	CGGCCT	8	-1.77	1
356	CCTCTG	1	-3.29	1
357	AGAGAG	36	0.94	1
358	CGTCGA	43	1.03	1
359	CGACAG	50	1.52	1
360	GACCGT	8	-0.84	1
361	CAGATC	2	-1.61	1
362	ATCCTA	10	-1.26	1
363	CTAGAG	43	0.87	1
364	CAGTTT	4	-2.64	1
365	TTTCAG	35	1.09	1
366	GAGCAC	6	-2.61	1
367	CACCAA	27	0.79	1
368	CAACGG	6	-2.6	1
369	GAAGCC	29	0.67	1
370	GCCAGA	53	2.07	1
371	AGAAGA	41	1.26	1
372	AGACGA	53	1.85	1
373	CGAGAT	56	2.7	1
374	ACGTTC	7	-2.91	1
375	TTCCAG	1	-2.89	1
376	CAGGGA	15	-0.91	1
377	GGAGAA	52	1.73	1
378	GAATCG	4	-1.95	1
379	TCGAGA	49	1.47	1
380	AGACGG	30	0.54	1
381	GAGGGC	4	-1.86	1
382	AAGTTC	32	0.29	1
383	CGGACA	4	-2.17	1
384	AGGCGG	0	-3.22	1
385	CGGCGT	27	-0.83	1
386	CGTCAA	48	1.68	1
387	TTCCAA	35	0.95	1
388	CACCTC	16	-0.62	1
389	CTTCGG	28	-0.78	1
390	CGGCAG	8	-1.62	1
391	GAATGC	14	-0.95	1
392	TGCGAC	1	-3	1
393	GACAGA	35	0.83	1
394	AGAAAA	34	1	1
395	AAATCT	47	1.4	1
396	TCTCGT	46	1.25	1
397	CGTGAA	40	0.91	1
398	CGGGAC	12	-1.27	1
399	GACCAG	8	-1.72	1
400	TTCCGT	8	-1.61	1
401	CGTCGG	30	0.16	1
402	CGCCAC	3	-2.03	1
403	CACCTG	6	-1.62	1
404	GAACGT	33	0.52	1
405	CCATCC	7	-1.68	1
406	TCCCGC	11	-1.29	1
407	CGCCGG	19	-1.02	1
408	CACCAG	4	-2	1
409	CCATTC	0	-5.68	1
410	AGATCA	44	1.22	1
411	TCATTC	22	-0.68	1
412	CTCAGA	9	-1.47	1
413	AAATTC	25	0.54	1
414	TTCCAT	26	0.44	1
415	CATGAG	0	-3.43	1
416	CGTGGC	5	-1.68	1
417	CGTTTG	26	0.4	1
418	AGGGTG	1	-1.89	1
419	GTGGAG	10	-1.14	1
420	CAGCTT	24	-0.71	1
421	CGCGGA	23	-0.36	1
422	GGACAG	39	1.1	1
423	GAATGT	25	0.2	1
424	TGTGAC	16	-0.5	1
425	AAATTA	30	0.81	1
426	TTACAC	32	0.87	1
427	CACCGG	8	-2.24	1
428	GAACTA	35	1.04	1
429	GAGGTC	26	-0.28	1
430	GTCCGC	32	-0.18	1
431	AGAAAG	54	1.97	1
432	AAGCTC	31	0.68	1
433	CTCCGC	18	-1.06	1
434	CTCAGG	6	-1.57	1
435	CGCCGT	32	0.21	1
436	CGTCAT	32	0.41	1
437	GAGTTC	1	-2.43	1
438	AAGCAG	17	-0.86	1
439	CTGCGC	5	-1.74	1
440	CGCCTC	20	-0.85	1
441	GAACCG	9	-1.73	1
442	CCGGAC	4	-2.56	1
443	CTCCGT	7	-1.29	1
444	TGCGTC	27	-0.93	1
445	GTCGAG	32	-0.38	1
446	GACAGT	25	0.02	1
447	AAGATC	32	-0.24	1
448	ATCCGC	31	-0.28	1
449	AGGGAC	0	-3.7	1
450	GGACTG	9	-0.93	1
451	CTTGAC	32	0.25	1
452	CTCGAC	4	-2.03	1
453	AAAGTC	34	0.45	1
454	GTCCGT	35	0.3	1
455	CAAGGG	24	0.05	1
456	GGGCTC	11	-1.27	1
457	CTCGGC	25	0.03	1
458	CGGCGC	4	-2.31	1
459	CGTCTC	25	-0.85	1
460	CTCCAT	4	-2	1
461	CGGTGC	24	-0.56	1
462	TGCCTG	3	-1.98	1
463	CAATTT	32	0.85	1
464	TTTCGC	0	-3.96	1
465	CGCTTT	32	0.6	1
466	TTTGAG	16	-1.12	1
467	CAGTTG	52	2.85	1
468	TTGAGA	50	1.74	1
469	AGACAG	28	0.58	1
470	AGAGTC	51	1.69	1
471	GAGCTT	38	0.72	1
472	CTTCGT	32	0.7	1
473	CTGCTG	12	-1.38	1
474	CTGCAC	23	-0.14	1
475	CAGGTG	8	-1.69	1
476	GTGGGT	18	-1.02	1
477	GGTGGC	32	-0.03	1
478	GGCAGG	31	-0.42	1
479	CGTCGT	32	0.14	1
480	GACAAC	32	0.36	1
481	AACAGA	50	1.62	1
482	GAAGTA	44	1.32	1
483	GAAGGG	24	-0.57	1
484	GGGCAG	8	-2.21	1
485	CGCCAA	47	1.48	1
486	GTAGAA	46	1.39	1
487	CACCCA	13	-1.14	1
488	CCACGC	3	-2.61	1
489	TTGCGC	52	1.52	1
490	AAGCGA	49	1.61	1
491	GATGGT	37	0.5	1
492	GGTCAA	24	0.18	1
493	CAATAC	30	0.89	1
494	TACCTG	6	-1.58	1
495	TTTGCC	29	-0.48	1
496	GCCAGG	0	-3.34	1
497	GATACG	6	-1.76	1
498	ACGATT	23	-0.38	1
499	ATTCGT	43	1.01	1
500	CGTCGC	31	-0.26	1
501	CTACGT	28	-0.34	1
502	CAAAGA	30	0.87	1
503	CAAATC	45	1.18	1
504	ATCCGT	29	-0.9	1
505	ATCCTG	32	-0.11	1
506	GAGCCT	28	-0.54	1
507	CCTGGT	54	2.62	1
508	GGTACA	31	0.96	1
509	ACACGC	17	-1.14	1
510	GCCAAT	24	-0.04	1
511	AATGTC	20	-1.14	1
512	GTCCCA	31	0.24	1
513	CCAGTG	24	0.17	1
514	GTGCGT	7	-2.07	1
515	CGTTCC	22	-0.33	1
516	TCCAGC	11	-1.4	1
517	AGCCCT	23	-0.6	1
518	CCTCTC	11	-0.97	1
519	CTCTAT	12	-1.45	1
520	TATGAG	0	-3.1	1
521	GAGTAC	8	-1.45	1
522	TACATC	23	-0.51	1
523	AGGTCT	32	0.82	1
524	TCTCAA	28	0.55	1
525	TACCGC	25	-0.22	1
526	CGCCCT	24	-0.43	1
527	CCTTAA	32	-0.11	1
528	ATGGAG	2	-2.3	1
529	TTGCCT	29	0.69	1
530	CCTCCT	31	0.36	1
531	CCTCCG	22	-0.67	1
532	CCGGGA	2	-3.04	1
533	GGAAAC	53	1.45	1
534	AACCGG	7	-1.83	1
535	CGGAGG	0	-3.37	1
536	AGGGTT	32	0.3	1
537	GTTTCC	28	0.48	1
538	TCCATC	0	-2.72	1
539	ATCAAT	30	0.6	1
540	AATAAC	14	-1.2	1
541	AACCCT	52	1.76	1
542	CCTCAA	24	0.54	1
543	GAGACA	10	-1.35	1
544	ACATCT	24	0.44	1
545	TCTGGC	10	-1.25	1
546	GTTCCT	55	1.87	1
547	CCTACC	27	-0.34	1
548	ACCACC	0	-2.79	1
549	ACCTCA	28	0.36	1
550	TCAGCC	2	-3.44	1
551	GCCGGG	11	-1.24	1
552	GGGTTT	32	0.39	1
553	TTTCCC	19	0.43	1
554	CCCACC	4	-1.88	1
555	CAGTCA	28	0.68	1
556	TCATCT	24	0.48	1
557	TCTAAG	56	3.16	1
558	ATCTCC	5	-1.6	1
559	TCCTTG	40	0.99	1
560	TTGAAG	51	1.86	1
561	CGCTCC	3	-3.12	1
562	TCCACC	7	-1.52	1
563	ACCTAC	19	-0.59	1
564	GCCTAC	12	-1.35	1
565	CCTTCC	23	-0.7	1
566	TCCATG	26	0.14	1
567	ATGATG	16	-0.28	1
568	ATGAGC	30	-0.17	1
569	AGCAAC	0	-2.76	1
570	AACCGC	31	-0.03	1
571	CGCAGC	8	-2.12	1
572	AGCTCA	24	-0.11	1
573	TCAGGA	24	0.38	1
574	GGAGGC	30	-0.03	1
575	GGCCAG	4	-2.13	1
576	CAGTCC	24	-0.9	1
577	TCCCTG	1	-2.85	1
578	CTGCCG	4	-2.28	1
579	CCGAGC	8	-2.23	1
580	AGCTCC	3	-2.08	1
581	TCCATT	24	0.39	1
582	ATTCTC	4	-2.06	1
583	AAGACC	25	-0.22	1
584	ACCTCC	10	-1.41	1
585	TCCCTC	0	-3.82	1
586	CTCAAC	5	-2.15	1
587	CCTCCA	27	-0.08	1
588	CCAGGT	34	0.67	1
589	GGTTCT	56	2.85	1
590	TCTCTG	19	0.24	1
591	CAGAGC	12	-1.2	1
592	AGCAAA	31	0.54	1
593	AAACCA	50	1.56	1
594	TCCAAC	8	-1.63	1
595	CTCTCT	22	0.08	1
596	TCTTCA	24	0.62	1
597	TCAGTC	15	-1.1	1
598	GTCCAC	23	0.13	1
599	CACTAT	0	-3.01	1
600	GCTGAT	21	-0.46	1
601	GAAGGC	2	-2.1	1
602	AAGCCA	32	0.57	1
603	CCACTC	0	-2.67	1
604	CTCACG	4	-2.97	1
605	ACGGAC	18	-0.68	1
606	GACAAG	32	0.04	1
607	AAGAAC	32	-0.28	1
608	AAGGAC	8	-1.28	1
609	GACAAA	51	2.35	1
610	AGGGGC	32	-0.04	1
611	GGTAAA	31	0.3	1
612	AAAGGC	43	1.07	1
613	GGCACA	8	-1.12	1
614	ACAGGA	25	-0.16	1
615	GGAACT	19	-1.09	1
616	ACTCGG	36	0.65	1
617	ACCATG	3	-3.02	1
618	ATGCTA	29	0.1	1
619	AAAACT	47	1.51	1
620	ACTCTT	32	0.71	1
621	CTTCAA	32	0.89	1
622	GGGTCT	54	1.79	1
623	CAGAGT	24	-0.26	1
624	AGTGAT	31	0.62	1
625	GAAATG	32	0.77	1
626	ATGGCA	1	-2.83	1
627	GCAATA	31	0.84	1
628	ATAGCA	33	0.48	1
629	GCAAAT	37	0.81	1
630	AATCAG	36	1	1
631	CAGACA	26	0.4	1
632	ACACCG	30	0.89	1
633	CCGAAC	0	-4.3	1
634	AACTTG	31	1	1
635	TTGATA	0	-2.24	1
636	ATACCA	30	0.74	1
637	CCATTT	25	-0.01	1
638	TTTGGA	51	1.55	1
639	GGAGAC	1	-2.49	1
640	GACGTG	5	-1.74	1
641	GTGGTG	9	-1.47	1
642	GTGGGC	23	-0.9	1
643	GGCTGT	32	0.98	1
644	TGTCTG	56	1.75	1
645	CTGGCG	3	-2.26	1
646	GCGATT	16	-0.79	1
647	ATTCAC	37	0.89	1
648	CACATA	5	-1.56	1
649	ATAAAG	46	1.45	1
650	AAGAGC	55	2.13	1
651	AGCTGT	7	-1.78	1
652	TGTAGA	30	0.5	1
653	AGGTTC	28	0.43	1
654	CGTTTT	33	0.69	1
655	TTTAAT	41	1.16	1
656	AATCTG	1	-2.05	1
657	TTCATG	18	-0.91	1
658	ATGCGT	5	-1.73	1
659	CGTGTC	40	1.03	1
660	GTCTCC	15	-1.2	1
661	TCCATA	25	0.55	1
662	ATAAAC	39	0.75	1
663	AACAAC	0	-3.34	1
664	AACATT	32	0.54	1
665	ATTGTG	11	-1.4	1
666	GTGAAA	23	-0.06	1
667	AAATGT	24	-0.52	1
668	TGTACA	34	0.97	1
669	ACAAAA	40	1.13	1
670	AAAATT	53	2.34	1
671	CGTCAC	45	1.33	1
672	CACTTG	24	0.47	1
673	TTGAAA	44	1.38	1
674	AAAGCT	54	2.36	1
675	GCTGTT	56	3.42	1
676	GTTAAT	34	0.96	1
677	AATAAT	37	1.11	1
678	AACCTT	51	1.67	1
679	CTTGTA	53	1.95	1
680	GTACTT	52	1.66	1
681	CTTAGG	53	1.57	1
682	AGGTTT	26	-0.21	1
683	TTTGGC	32	-0.2	1
684	GAGATG	32	0.02	1
685	ATGAAG	37	1.08	1
686	AAGTAC	32	0.43	1
687	TACTTT	4	-1.86	1
688	TCTGTA	32	0.96	1
689	GTACAG	33	0.24	1
690	CAGGTT	32	0.8	1
691	GTTCCC	0	-3.97	1
692	CCCAGA	11	-1.52	1
693	GATGAT	56	1.8	1
694	CGGAAT	15	-0.91	1
695	AATTTT	45	1.61	1
696	TTTATT	41	1.33	1
697	ATTTAC	0	-5.42	1
698	TACTTG	35	0.61	1
699	TTGGAA	54	1.75	1
700	CTAATG	32	0.38	1
701	ATGCAT	26	0.22	1
702	CATGAT	36	0.87	1
703	GGCGAT	12	-1.28	1
704	GATCCA	39	1.15	1
705	CCAGAA	34	0.74	1
706	AGCCCC	0	-3.09	1
707	CCCCCT	11	-1.49	1
708	CCTATT	50	1.69	1
709	ATTCCC	10	-1.5	1
710	CCCTTA	25	0.43	1
711	TTAGGC	55	1.56	1
712	GGCGGT	56	2.08	1
713	GGTGCA	11	-1.57	1
714	GCAGAA	31	0.61	1
715	GAATCA	34	0.98	1
716	TCACAT	24	0.47	1
717	CATCTT	32	0.82	1
718	CTTTAT	33	0.94	1
719	TATGAA	35	0.83	1
720	GTAATA	33	0.91	1
721	ATACAG	30	0.68	1
722	CAGAAA	44	1.24	1
723	GGCTGC	9	-1.48	1
724	TGCTTT	0	-5.37	1
725	TTTACT	52	1.9	1
726	GTAATG	50	1.72	1
727	ATGCAC	13	-1	1
728	TTGATG	34	0.83	1
729	CATAAA	32	1.03	1
730	AACTCC	5	-2.21	1
731	TCCAGT	24	0.2	1
732	AGTATC	24	0.42	1
733	ATCTGC	25	-0.88	1
734	TGCAGG	22	-0.41	1
735	GTGGAA	28	-0.04	1
736	GAAGTG	40	1.09	1
737	GAATTT	47	1.68	1
738	TTTATG	43	1.13	1
739	ATGTTC	3	-2.37	1
740	TTCTCC	2	-1.97	1
741	TCCTAT	1	-3.18	1
742	TATGGA	56	3.63	1
743	AACTTT	47	1.27	1
744	GGCTAT	39	1.06	1
745	GGATTT	48	1.4	1
746	TTTTCA	30	0.81	1
747	CATCAG	30	0.66	1
748	CAGTTA	34	0.85	1
749	TTAAAA	32	0.9	1
750	AAACCT	31	0.84	1
751	CCTCTT	34	0.84	1
752	AAAGCC	34	0.53	1
753	GCCATT	1	-1.71	1
754	ATTGAG	32	-0.54	1
755	CCATCT	24	0.26	1
756	TCTATG	25	-0.45	1
757	ATGTTT	24	0.23	1
758	ATGAAT	32	0.27	1
759	AATATT	35	1.02	1
760	ATTGCA	43	1.44	1
761	GCACCT	2	-2.88	1
762	CCAGAG	25	-0.18	1
763	AGAACA	29	0.63	1
764	ACAGAC	0	-3.07	1
765	CCTGTC	26	-0.6	1
766	GTCACA	55	1.65	1
767	ACAAAT	32	0.82	1
768	AATGTT	48	1.74	1
769	GTTATT	50	1.8	1
770	ATTACT	50	1.47	1
771	ACTCCG	19	-0.97	1
772	CCGCAA	29	0.79	1
773	CGAGTA	56	3.26	1
774	GAATAC	0	-3.17	1
775	TACCCG	3	-2.86	1
776	CCGGCA	30	0.51	1
777	GCATTC	10	-1.29	1
778	TTCTTA	34	0.95	1
779	TTATCC	24	0.47	1
780	TCCCCT	22	-0.61	1
781	CCTGAA	37	0.88	1
782	GTTAGC	30	1.03	1
783	ATTGGG	25	-0.85	1
784	GGGGTT	56	1.39	1
785	GCCAGC	1	-3.07	1
786	AGCCAT	21	-0.32	1
787	CATGCA	34	0.36	1
788	GCAACT	31	0.71	1
789	ACTGTG	9	-1.49	1
790	GTGCAA	35	0.54	1
791	CAACTT	35	0.98	1
792	AAACTC	54	2.63	1
793	AAGCCC	18	-0.82	1
794	CCCCGG	20	-0.75	1
795	AGGTTG	0	-6.06	1
796	AGAATG	40	1.04	1
797	ATGAAA	43	1.15	1
798	GAGTAT	37	0.64	1
799	TATAAA	40	1.17	1
800	AAAAAT	44	1.3	1
801	AATATG	31	0.25	1
802	ATGAGT	31	0.32	1
803	AGTACA	29	0.75	1
804	ACATGG	21	-0.55	1
805	TGGATA	24	-0.42	1
806	ATAGAA	42	1.25	1
807	GAAAAA	47	1.37	1
808	GATTAT	34	0.76	1
809	TATTTA	30	0.63	1
810	TTAAGA	34	1.07	1
811	AGAAAC	28	0.02	1
812	CTTATT	53	2.14	1
813	ATTAAT	47	1.44	1
814	AATCCA	31	0.71	1
815	CCAAAA	40	1.16	1
816	AAAATG	43	1.31	1
817	ATGACA	37	0.8	1
818	AAAAGG	43	1.19	1
819	GATAAT	41	1.22	1
820	AATAAG	34	0.91	1
821	AAGGGA	56	2.06	1
822	GGAAGT	32	0.27	1
823	AGTAGT	24	0.46	1
824	AGTATA	38	1.11	1
825	CCAAGT	6	-1.66	1
826	AGTGAA	48	1.47	1
827	TCAAAT	32	0.98	1
828	AATTCT	31	0.99	1
829	TCTAGT	50	2.32	1
830	AGTGCA	24	0.18	1
831	GCATTA	35	0.91	1
832	TTAGAA	32	0.85	1
833	CTTGAA	41	1.15	1
834	AGGACA	35	0.82	1
835	ACAACA	30	0.79	1
836	ACATAC	18	-0.76	1
837	TACGAT	26	-0.75	1
838	GATATT	50	1.76	1
839	ATTCAT	38	1.04	1
840	CATCAC	29	-0.02	1
841	CACAGA	49	1.42	1
842	AAATAT	44	1.26	1
843	GAAGCT	51	1.78	1
844	GCTATT	56	2.47	1
845	ATTTCA	31	0.9	1
846	AATGAG	30	0.2	1
847	TATGGT	53	1.99	1
848	GGTGAT	6	-1.83	1
849	GATAAG	51	1.87	1
850	AAGGAA	56	2.56	1
851	GGCCGG	21	-0.87	1
852	CGGGTC	29	-0.56	1
853	GTCATA	31	0.74	1
854	CCAGTT	27	0.58	1
855	GTTTTA	32	0.9	1
856	TTAAAG	53	1.61	1
857	AAGGTG	32	-0.33	1
858	GTGTTG	44	1.29	1
859	TTGGAC	35	0.33	1
860	CAAAAT	44	1.26	1
861	AATTAT	44	1.37	1
862	TATTCA	31	0.55	1
863	TCAGAG	24	0.05	1
864	GTATTT	37	1.03	1
865	TTTTTA	32	0.79	1
866	TTACCT	30	0.76	1
867	CCTAAA	50	1.52	1
868	AAAAGT	33	0.97	1
869	AGTGAC	20	-1.14	1
870	GACTCC	0	-3.05	1
871	TCCACA	24	-0.39	1
872	CCGCTG	5	-2.28	1
873	GATGTT	53	1.95	1
874	GTTCTC	52	1.66	1
875	CCCCCC	8	-1.82	1
876	CCCATT	50	1.62	1
877	CACAGC	0	-2.73	1
878	AGCCTG	4	-2.66	1
879	CAGATA	33	0.99	1
880	ATAGTA	36	1.1	1
881	GAGAAT	41	0.97	1
882	ATGCCA	10	-1.47	1
883	CATTTA	32	0.92	1
884	TTACCG	24	-0.19	1
885	CCGAAG	56	4.42	1
886	ACCTCT	24	0.02	1
887	AGGCCA	24	-0.05	1
888	CATGAA	31	0.74	1
889	TCATCG	27	0.36	1
890	TCGGAT	5	-1.93	1
891	ATGCCC	8	-1.5	1
892	CCCAAA	24	-0.18	1
893	AAACAT	34	0.92	1
894	CATCCA	39	1.02	1
895	CCAAGC	24	0.15	1
896	ATTTTA	33	1.01	1
897	AAAATA	43	1.36	1
898	ATAAGC	24	-0.46	1
899	CAACAA	32	0.79	1
900	AATAGG	50	1.55	1
901	CGTAAA	53	1.97	1
902	ATGGAA	32	0.72	1
903	AAATCG	28	0.36	1
904	TCGCCA	6	-1.74	1
905	CATTTT	55	3.15	1
906	TCAGAT	32	0.79	1
907	GATGTG	19	-0.93	1
908	GTGTTA	30	0.64	1
909	TTAATA	32	0.71	1
910	ATAATA	38	1.14	1
911	ATACCT	32	0.91	1
912	CCTGAT	5	-2.49	1
913	GATAAA	52	1.81	1
914	CCCTTC	8	-1.42	1
915	TTCGAA	5	-1.8	1
916	GATTTA	32	0.83	1
917	TTAAAC	35	1.12	1
918	AACACA	32	0.21	1
919	AAAGGG	32	0.51	1
920	GGGAGA	24	0.33	1
921	AGACCT	30	0.69	1
922	CCTCCC	13	-1.21	1
923	ATCGAG	9	-1.51	1
924	GAGTTA	36	1.07	1
925	TTAAGG	44	1.42	1
926	TCTTGG	35	0.67	1
927	TGGGAA	34	0.73	1
928	AGACAT	40	0.86	1
929	CATCCT	36	0.91	1
930	CCTACT	25	0.6	1
931	ACTGAC	50	1.62	1
932	GACGTT	56	5.51	1
933	GTTGCC	42	0.92	1
934	GCCTGT	28	-0.15	1
935	TGTAGT	25	0.3	1
936	AGTCTC	31	0.37	1
937	CTCCGA	32	0.07	1
938	CGAAAG	35	0.69	1
939	GTGGCT	26	-0.42	1
940	GCTTTT	47	1.15	1
941	TTTGCA	17	-0.93	1
942	GCACAA	42	1.27	1
943	CAAAAA	40	1.08	1
944	GACTAC	21	-1.01	1
945	TACACC	1	-2.47	1
946	ACCATA	37	1.05	1
947	GTTTGC	30	0.23	1
948	TGCAAA	28	0.54	1
949	AAAGCA	51	1.55	1
950	GAAACT	55	2.06	1
951	ACTACA	42	1.2	1
952	TTCAAA	47	1.56	1
953	CTCAGC	0	-3.21	1
954	AAGAGT	32	0.7	1
955	AGTGGT	37	0.59	1
956	GGTCTT	51	2.63	1
957	CTTGAT	32	0.97	1
958	GATCCT	52	1.88	1
959	CCTTTT	28	0.61	1
960	TTTCTA	33	0.58	1
961	AACATA	30	0.66	1
962	AACAGC	0	-2.44	1
963	ATGTCA	24	-0.82	1
964	TTCAGA	44	1.37	1
965	AAGAAG	37	0.96	1
966	AAAGAT	44	1.22	1
967	GATCAT	36	0.93	1
968	GGATAC	27	0.08	1
969	TACAGA	33	0.26	1
970	AGAAAT	32	0.94	1
971	AATCTA	53	2.18	1
972	CTAAGC	24	0.42	1
973	AGCACG	0	-2.07	1
974	ACGTCA	20	-0.42	1
975	TCAAGT	31	0.93	1
976	GAGATT	56	2.69	1
977	TTAGAG	46	1.27	1
978	GAGCAT	0	-4.51	1
979	GATCAA	32	0.9	1
980	CCTTAC	23	-0.48	1
981	TACCCA	24	0.32	1
982	CCAGGA	8	-1.39	1
983	GGACAT	45	1.27	1
984	CATTCA	24	0.64	1
985	TCAGGG	31	0.05	1
986	TCTGCA	27	0.71	1
987	GCAGGA	27	0.15	1
988	GGATCT	38	1.12	1
989	TCTGAT	25	-0.08	1
990	GATGCA	38	1.07	1
991	GCAACA	33	0.81	1
992	TGGGCT	0	-3.89	1
993	GCTGAA	49	2.35	1
994	ACAGTC	39	0.8	1
995	GTCCAG	4	-2.64	1
996	CAGATG	0	-3.83	1
997	ATGGTA	1	-2.53	1
998	GTAAAC	39	1.19	1
999	AGCTTG	8	-1.48	1
1000	CCTGAC	3	-2.93	1
1001	CTGATA	39	1.01	1
1002	ATAACA	31	0.64	1
1003	ACAGCC	0	-3.83	1
1004	GCCACA	8	-2.04	1
1005	ACAATA	30	0.55	1
1006	ATAGTG	9	-1.44	1
1007	GTGATT	28	0.96	1
1008	TCAGAC	23	-0.76	1
1009	AGGAAG	52	2.2	1
1010	AAGAAT	56	2.39	1
1011	CTGTCG	16	-0.74	1
1012	TCGCTT	25	0.39	1
1013	GATAGT	35	1.07	1
1014	AGTGTT	30	0.82	1
1015	AACTCA	24	0.19	1
1016	TCAGCA	24	0.36	1
1017	GCAAAC	28	0.24	1
1018	AACAGT	26	0.53	1
1019	AGTTTA	36	1.15	1
1020	TTAAAT	35	1.03	1
1021	AATACA	32	0.91	1
1022	ACAAAG	52	1.62	1
1023	ATCTTT	31	-0.73	1
1024	GCAAGT	32	0.81	1
1025	AATCCT	32	0.59	1
1026	CCTGTT	45	1.3	1
1027	GTTGTC	28	0.32	1
1028	GTCAGC	3	-2.02	1
1029	AGCCTA	24	-0.66	1
1030	CTAACA	34	0.66	1
1031	AAGCTT	56	2.84	1
1032	CTTTCA	32	0.99	1
1033	AATAAA	43	1.32	1
1034	AAACTG	44	1.51	1
1035	ATAACT	24	-0.13	1
1036	ACTGAT	25	0.43	1
1037	AGTTTT	32	0.71	1
1038	AAGCCT	48	1.6	1
1039	CCTTCA	24	0.16	1
1040	CTGTCT	29	0.43	1
1041	GACTCG	24	0.29	1
1042	TCGAAT	56	2.01	1
1043	AATTTC	52	2.16	1
1044	GATAGG	46	1.39	1
1045	CCTAGT	25	0.77	1
1046	AGTTCC	24	0.04	1
1047	TCCAAT	31	0.55	1
1048	GATACT	35	0.95	1
1049	ACTAAA	40	1.16	1
1050	CTGTTT	43	1.03	1
1051	TTTAGT	30	0.66	1
1052	AGTAGC	24	0.05	1
1053	AGCAAT	24	0.2	1
1054	AAATTG	44	1.37	1
1055	TTGTCC	25	0.64	1
1056	TCCCAA	24	0.1	1
1057	CAAGGT	38	1.19	1
1058	GGTCCT	51	2.3	1
1059	AATGCA	54	1.64	1
1060	TCACAG	26	0.64	1
1061	TCAGGT	24	-0.03	1
1062	TCTAAT	30	0.78	1
1063	AATAGA	34	1.07	1
1064	AGATTA	41	1.19	1
1065	TCCCAT	24	0.25	1
1066	CATAAT	44	1.29	1
1067	AATGGA	38	1.11	1
1068	GGAAAT	34	0.85	1
1069	TCATAT	28	0.19	1
1070	TATACT	34	1.06	1
1071	ACTTCA	30	0.79	1
1072	GATCTT	41	1.24	1
1073	CTTAAT	35	1.06	1
1074	AAGGTA	31	0.78	1
1075	GTATCC	25	0.09	1
1076	TCCCGA	9	-1.45	1
1077	ATCGTC	22	-1.05	1
1078	GTCTCA	34	0.99	1
1079	TCAACA	31	0.97	1
1080	ATATCT	30	0.61	1
1081	CCTAAC	23	-0.38	1
1082	AAGTTA	51	1.49	1
1083	TCCCGT	33	0.58	1
1084	CGTGAT	50	1.48	1
1085	AGCTTC	14	-1.34	1
1086	TTCGTT	32	-0.05	1
1087	TTAGCA	33	0.92	1
1088	GCAAAG	54	2.41	1
1089	AAGTCT	41	1.15	1
1090	AAGTTG	49	1.81	1
1091	CATTAT	39	1.1	1
1092	TATCCT	45	1.23	1
1093	ATCATT	27	-0.91	1
1094	GATCCC	32	0.76	1
1095	CCCAAC	7	-1.64	1
1096	GTTTCA	44	1.21	1
1097	GCAAGG	33	0.04	1
1098	CTGTCC	25	0.09	1
1099	AGCATC	21	0.19	1
1100	CCTATC	37	0.24	1
1101	ATCAAG	29	-0.34	1
1102	TTATCT	32	0.77	1
1103	AATTCA	31	0.88	1
1104	TTGAGT	43	1.07	1
1105	AGTCGT	39	0.98	1
1106	ATCTTC	5	-1.76	1
1107	TTCTCA	38	0.49	1
1108	CCTAAT	34	0.94	1
1109	TTATAC	27	0.12	1
1110	TACCGT	18	-0.5	1
1111	GGGATG	25	-0.18	1
1112	TCTTCC	24	-0.62	1
1113	CCTAAG	53	1.79	1
1114	GGAATG	42	1.18	1
1115	TCCGAT	40	1.22	1
1116	TCAATG	25	0.33	1
1117	GATATG	44	1.2	1
1118	TTGAGC	0	-3.38	1
1119	AGCCGT	8	-1.25	1
1120	GAGTCT	43	1.24	1
1121	ACTAAT	43	1.22	1
1122	TTGTCA	32	1.03	1
1123	TATGAT	21	-0.62	1
1124	AATATC	38	0.97	1
1125	TCTTTA	31	0.81	1
1126	TTAGAT	38	1.11	1
1127	AACAAT	26	0.26	1
1128	AATAGT	30	0.74	1
1129	AGTTCG	28	-0.02	1
1130	TCGGCA	16	-1.07	1
1131	AGCAGT	24	0.2	1
1132	AGTCCT	24	0.63	1
1133	ACTGTC	0	-2.22	1
1134	GTCAAT	24	0.14	1
1135	ACTACT	30	0.68	1
1136	ACTACC	19	-0.96	1
1137	ACCAAC	8	-1.4	1
1138	AACGCA	0	-2.38	1
1139	GCAGCG	7	-1.98	1
1140	GCGGAA	0	-3.37	1
1141	GGTACT	46	1.3	1
1142	ACTAAG	53	2.5	1
1143	AACATG	32	-0.24	1
1144	ATGCTG	10	-1.23	1
1145	GACTCT	19	-0.96	1
1146	AAACAG	40	1.19	1
1147	GAATGG	39	0.9	1
1148	TGGCTC	0	-3.09	1
1149	CTCCCA	23	-0.81	1
1150	CCAAAT	38	1.15	1
1151	GTCCAA	47	1.61	1
1152	CAAGGA	33	0.7	1
1153	TCATCA	24	0.5	1
1154	TCAGTG	19	-1.05	1
1155	GTGACT	29	0.1	1
1156	AATATA	32	0.78	1
1157	ACACAT	30	0.65	1
1158	CATCGC	3	-2.75	1
1159	TCCTCA	24	-0.28	1
1160	TCAAAC	42	1.22	1
1161	AACTCG	15	-1.44	1
1162	TCGGTA	32	0.64	1
1163	GTAAAT	33	0.95	1
1164	TTTACA	36	1.07	1
1165	ATTGAC	27	-0.02	1
1166	GACATT	24	-0.3	1
1167	TCAATA	31	0.91	1
1168	GTACTC	21	-0.72	1
1169	CTCAAA	49	1.56	1
1170	AAATCA	32	0.88	1
1171	TCAATT	33	0.91	1
1172	TTAAGT	33	1.05	1
1173	AGTAAA	34	1	1
1174	GACCTT	18	-1.01	1
1175	TTGTTT	51	2.26	1
1176	TCTAAA	42	1.14	1
1177	TCAGAA	24	0.45	1
1178	CTCTAC	1	-2.76	1
1179	TACACA	17	-1.01	1
1180	AATGAT	53	1.79	1
1181	TATTCT	32	0.64	1
1182	CCACCT	31	0.48	1
1183	AGTGTG	6	-2.71	1
1184	GTGCAC	1	-3.26	1
1185	GATAGC	24	0.06	1
1186	AGCACA	24	0.1	1
1187	ACAGAT	25	0.35	1
1188	GATGAC	40	0.85	1
1189	AGAGTG	27	0.78	1
1190	TTGGGA	56	1.54	1
1191	GGAAAA	49	1.58	1
1192	GATCTA	40	0.99	1
1193	CTAAAC	0	-3.14	1
1194	TGGCGT	42	1.22	1
1195	CGTTCA	24	0.09	1
1196	TCAAAA	28	0.77	1
1197	CTTCTA	50	1.49	1
1198	CTAAAT	43	1.22	1
1199	AATTCC	0	-3.11	1
1200	TCCCAG	0	-2.69	1
1201	GTTCTT	44	1.29	1
1202	CTTTTA	42	1.31	1
1203	CCTGTA	25	0.65	1
1204	GTAGTT	54	1.74	1
1205	GTTAAA	45	1.44	1
1206	AATAGC	24	0.09	1
1207	TTACTC	25	-0.06	1
1208	GAAGGT	48	1.37	1
1209	GGTGAA	55	2.67	1
1210	GAACCA	34	0.8	1
1211	GACATA	8	-1.07	1
1212	GACTAT	22	-0.77	1
1213	TATGTC	32	-0.15	1
1214	GTCTCT	0	-3.59	1
1215	TCTGAA	34	1.03	1
1216	CTCTTA	33	1.05	1
1217	GAGGCT	9	-1.31	1
1218	GCTGCT	37	1.1	1
1219	GCTGGA	30	-0.14	1
1220	GGAAGA	51	1.74	1
1221	TTTCCA	24	0.43	1
1222	CCAATG	44	1.13	1
1223	ATGAAC	11	-1.37	1
1224	AGTTTC	24	-0.54	1
1225	AAAAAA	46	1.37	1
1226	TTAGTA	40	1.21	1
1227	GTAAGT	25	0.45	1
1228	GAATCT	33	0.92	1
1229	TCTAGC	23	-0.47	1
1230	AGCTCT	24	-0.16	1
1231	GAACAT	27	0.58	1
1232	CATGTT	24	-0.31	1
1233	GGTAGC	31	0.13	1
1234	AGCATA	24	0.08	1
1235	ATATAT	32	0.78	1
1236	TACGTT	6	-2.29	1
1237	GTTATC	56	3.49	1
1238	AAGCAA	28	0.64	1
1239	CAAATA	30	0.6	1
1240	ATATTC	19	-0.98	1
1241	TTCACT	15	-1.11	1
1242	ACTGCA	38	1.11	1
1243	GCACCC	8	-2.12	1
1244	CCCATA	24	-0.35	1
1245	CTGGGA	32	0.07	1
1246	GGAATA	32	0.72	1
1247	ATAGGA	28	0.65	1
1248	AGTGAG	18	-1.05	1
1249	GAGGCC	3	-2.44	1
1250	GCCCGG	18	-1.14	1
1251	CGGATG	28	-0.72	1
1252	ATGGAC	16	-1.13	1
1253	GACTCA	24	-0.04	1
1254	TTGCTG	4	-2.36	1
1255	CTGACA	17	-0.72	1
1256	ACACCT	24	0.1	1
1257	CCTTGG	0	-6.75	1
1258	AGAAGT	24	0.55	1
1259	AGTGTA	31	0.92	1
1260	GTAACT	48	1.45	1
1261	TCACAC	24	-0.32	1
1262	CACATT	48	1.48	1
1263	ATTATC	28	-0.3	1
1264	ATCAAC	40	0.77	1
1265	AACTAT	17	-0.59	1
1266	GTTAAC	25	0.2	1
1267	TCCAAA	29	0.7	1
1268	TCGATC	33	0.58	1
1269	ATCATA	45	1.2	1
1270	AGCCAA	24	-0.18	1
1271	TCCTTT	5	-2.02	1
1272	TTTCCT	35	0.94	1
1273	AATACT	36	1.12	1
1274	ACTCTG	32	0.78	1
1275	CTGTTA	24	0.18	1
1276	TCTGGG	15	-1.18	1
1277	GGGGTA	11	-0.98	1
1278	GTAATC	32	0.19	1
1279	ATCAAA	53	2.02	1
1280	AAAGTG	47	1.44	1
1281	GTGATA	0	-3.81	1
1282	AACTCT	38	0.85	1
1283	TCTTTG	40	1.18	1
1284	TTGTTG	31	0.6	1
1285	ACAACC	40	0.79	1
1286	ACAGAG	29	0.18	1
1287	AGTAGA	31	0.86	1
1288	ATAAAA	34	0.88	1
1289	AAACTT	45	1.46	1
1290	CTTCTT	48	1.77	1
1291	CTTTCC	18	-1.11	1
1292	TCCAGG	6	-1.74	1
1293	CAGAAT	24	0.36	1
1294	AACCCC	29	-0.03	1
1295	CCCCTA	24	-0.22	1
1296	CTAGAC	25	0.59	1
1297	TCTTCT	47	1.88	1
1298	TCTGTG	14	-1.17	1
1299	GTGAGT	24	-0.01	1
1300	AGTGGA	39	1.08	1
1301	GGAGCT	24	-0.05	1
1302	GAATAT	48	2.14	1
1303	TATACA	40	1.3	1
1304	TGCCAA	24	0.05	1
1305	ATATCC	9	-1.53	1
1306	ACACAA	28	0.68	1
1307	GAGTCA	0	-2.87	1
1308	TATCCA	31	0.71	1
1309	CCAGTA	28	0.61	1
1310	GTACGA	56	2	1
1311	GATACA	31	0.71	1
1312	AAGTCA	24	0.25	1
1313	TCACCA	24	0.43	1
1314	TCTAAC	24	-0.2	1
1315	AACTTA	31	0.84	1
1316	GAAAGT	30	0.87	1
1317	AGTTCT	25	0.68	1
1318	TCACTA	30	0.72	1
1319	AAAGTT	52	3.1	1
1320	GACACC	10	-1.18	1
1321	ACCGAC	8	-1.17	1
1322	GACACA	33	0.49	1
1323	ACAGCA	33	0.9	1
1324	AACATC	22	-0.99	1
1325	CTAAAA	42	1.25	1
1326	TTCAGT	18	-1.03	1
1327	AGTATT	30	0.77	1
1328	ATTTTC	4	-1.94	1
1329	TTCTTC	0	-2.3	1
1330	AAATAC	23	-0.17	1
1331	TACAAT	0	-5.83	1
1332	CAGTCT	36	0.91	1
1333	AGTCTA	31	0.93	1
1334	CTAATT	43	1.3	1
1335	ATTAAA	52	1.77	1
1336	CATTCT	29	0.68	1
1337	GGTTCA	34	0.94	1
1338	GAACAC	26	-0.2	1
1339	CACTTA	55	2.56	1
1340	ACTCAA	31	0.9	1
1341	TTTAAC	10	-1.57	1
1342	AACAAA	41	1.24	1
1343	AAAGTA	49	1.48	1
1344	GTAGAC	0	-3.19	1
1345	ATTTTG	45	1.43	1
1346	TTGAAT	37	1.12	1
1347	CCAAAG	38	1.15	1
1348	CTGCGT	25	0.09	1
1349	CGTATG	0	-2.47	1
1350	CTCTCG	31	0.29	1
1351	TCGGAG	3	-3.01	1
1352	GTAAAA	40	1.13	1
1353	AATTTG	32	0.95	1
1354	ATTCAG	37	0.98	1
1355	CAGCAT	38	1.09	1
1356	CATTAC	13	-0.51	1
1357	TACCTT	48	1.42	1
1358	CTTGTT	56	2.39	1
1359	GTTGAA	55	3.4	1
1360	AGACTT	51	1.63	1
1361	CTTACA	30	0.46	1
1362	TCAGGC	3	-3.29	1
1363	GGCCAC	15	-1.19	1
1364	CACATC	32	-0.07	1
1365	ATCACC	2	-1.92	1
1366	ACCAAG	32	-0.07	1
1367	AAGGAG	31	-0.63	1
1368	GACTTA	36	1.1	1
1369	TTACCA	36	1	1
1370	CCAACA	30	0.73	1
1371	ACAATC	45	1.41	1
1372	ATCTAT	17	-1.02	1
1373	TATCAC	44	1.19	1
1374	CACAAG	26	0.35	1
1375	TATCTA	40	1.22	1
1376	CAAACT	31	0.87	1
1377	ACTCCC	4	-1.81	1
1378	CCCTTT	0	-2.87	1
1379	TACTCA	13	-1.29	1
1380	ACTGTA	34	1.1	1
1381	GAAATC	3	-2.94	1
1382	ATCATG	32	0.23	1
1383	TCTTTT	35	0.9	1
1384	TTTGTA	38	1.02	1
1385	AACCAT	24	-0.08	1
1386	CATCAT	24	0.46	1
1387	CATTTC	48	1.39	1
1388	TTCATA	33	0.77	1
1389	ATAGAT	31	0.68	1
1390	CATCTA	45	1.23	1
1391	GAAACA	30	0.77	1
1392	CTTAGA	41	1.23	1
1393	AGAGGT	37	0.73	1
1394	GGTTTT	56	2.82	1
1395	CTAAGT	30	0.72	1
1396	GAAATT	52	1.64	1
1397	TATTTC	6	-1.85	1
1398	TTCCTG	1	-2.25	1
1399	CTGAAG	32	-0.58	1
1400	AATCTT	43	1.26	1
1401	GTGAGC	13	-1.19	1
1402	TTATTC	30	0.07	1
1403	GACGCT	29	0.25	1
1404	GCTATG	34	-0.17	1
1405	ATGGCT	20	-0.14	1
1406	CATGCC	24	0.14	1
1407	AGCATG	30	-0.5	1
1408	ATGTCC	26	-0.24	1
1409	GTAAGA	44	1.37	1
1410	CTAGGA	47	1.6	1
1411	GGACAA	47	1.45	1
1412	GCAGAT	33	0.75	1
1413	GATGGG	0	-2.95	1
1414	GGGAAT	28	0.16	1
1415	TTTGGT	56	2.88	1
1416	TCAAGC	24	0.03	1
1417	AGCCTT	24	-0.06	1
1418	CTTAAA	46	1.49	1
1419	ATGCAA	35	0.94	1
1420	TACCCT	0	-3.49	1
1421	GTAACC	48	1.5	1
1422	TCTCTA	47	1.35	1
1423	CTACAA	31	0.83	1
1424	CAACAT	27	0.59	1
1425	TATCTT	35	0.99	1
1426	TTATCA	31	0.88	1
1427	GAATTA	38	1.13	1
1428	TTATTA	33	1.02	1
1429	GATTTG	41	1.19	1
1430	TACCTC	10	-1.42	1
1431	CAGGTC	23	-0.46	1
1432	GTCCTC	4	-1.59	1
1433	CTCTTT	4	-1.78	1
1434	TTTATA	33	0.91	1
1435	TATAAG	50	1.46	1
1436	CTGGTG	21	-0.5	1
1437	GTGTCA	14	-1.2	1
1438	CAGCTA	24	0.56	1
1439	CTAAAG	52	1.99	1
1440	AAGGGG	9	-1.52	1
1441	GGGATC	4	-1.54	1
1442	ATCAGC	4	-1.99	1
1443	ATCTCA	24	-0.04	1
1444	TCACTC	0	-3.87	1
1445	CATTCC	24	0.37	1
1446	CCATTA	35	1.05	1
1447	AAAACA	40	1.12	1
1448	AATTTA	36	1.05	1
1449	TTTAGA	47	1.65	1
1450	AGTTAC	8	-1.53	1
1451	ATGAGG	28	-0.14	1
1452	GATTCA	30	0.81	1
1453	CAAATG	30	0.73	1
1454	AATGGC	24	-0.05	1
1455	GCAGCT	46	1.22	1
1456	GCTTTA	42	1.25	1
1457	CACGTG	2	-2.47	1
1458	GTGCTG	25	-0.24	1
1459	CTGCTT	5	-1.53	1
1460	AAATGC	26	0.08	1
1461	TGCGGA	3	-1.75	1
1462	TCTTTC	22	-0.8	1
1463	CAAATT	24	-0.91	1
1464	AACCTA	9	-1.55	1
1465	CTACCA	37	0.77	1
1466	CCAGCA	24	0.45	1
1467	ATATGG	29	0.4	1
1468	ATTTAT	51	1.79	1
1469	TATACC	20	-0.84	1
1470	ACCAGG	24	0.17	1
1471	ATACAA	31	0.88	1
1472	CAATCT	31	0.78	1
1473	CAGGCA	34	0.43	1
1474	CCACTA	31	0.33	1
1475	CTAACT	31	0.64	1
1476	ACTAGG	38	1.05	1
1477	AGGTCA	24	0.16	1
1478	ATATCA	28	0.58	1
1479	CTTAAG	44	1.08	1
1480	CATGGT	16	-0.62	1
1481	GGTTTC	3	-2.35	1
1482	ATGCAG	56	2.11	1
1483	CAAGTA	31	0.89	1
1484	TCTGTC	0	-5.03	1
1485	TACAAA	44	1.36	1
1486	ATTCAA	48	1.51	1
1487	CCATAT	40	1.12	1
1488	TATAGT	36	1.1	1
1489	AGTTGG	22	-0.37	1
1490	TGGGAT	56	3.39	1
1491	ACAATT	31	0.78	1
1492	CAATCA	26	0.64	1
1493	CCTTGC	0	-2.51	1
1494	TGCTTA	45	1.37	1
1495	AAGACA	47	1.47	1
1496	ACATTG	32	0.79	1
1497	AAGCTA	56	1.61	1
1498	CTACTT	51	1.59	1
1499	TTTTAT	31	0.4	1
1500	TTGACT	56	2.42	1
1501	GCACAG	35	0.7	1
1502	GATACC	37	0.82	1
1503	ACCGAA	2	-2.36	1
1504	TCTTAT	47	1.53	1
1505	TATCTC	25	-0.2	1
1506	CTCCCT	32	0.43	1
1507	AACTGC	15	-0.9	1
1508	CTCTCC	27	-0.21	1
1509	TCCTTC	1	-2.02	1
1510	TTCCCT	16	-0.81	1
1511	CCTACA	34	0.92	1
1512	TGGAAG	13	-1.23	1
1513	AAGACT	54	3.1	1
1514	ACTAAC	17	-0.55	1
1515	AACACC	0	-3.52	1
1516	ACCTTC	4	-1.77	1
1517	TTCATT	31	0.28	1
1518	CATGTC	41	1.18	1
1519	GTCAAG	32	-0.36	1
1520	GAGATC	8	-1.44	1
1521	ATCGGG	32	-0.53	1
1522	CAATCG	32	0.52	1
1523	TCGAAA	36	0.99	1
1524	TTAGAC	35	0.61	1
1525	GACCAC	10	-1.49	1
1526	AAAGGA	54	2.09	1
1527	TTGGTT	33	0.55	1
1528	GTTACA	39	1.12	1
1529	ACATTT	33	0.89	1
1530	CAATTC	9	-1.88	1
1531	TATAGA	34	0.95	1
1532	AACCCA	53	1.24	1
1533	TGCAAT	42	1.03	1
1534	AAACGT	52	2.32	1
1535	CGTGCC	4	-1.88	1
1536	GCCAAG	26	-0.35	1
1537	ATCTCT	0	-4.06	1
1538	TCATTT	30	0.8	1
1539	TTTAAA	35	1.06	1
1540	AAAAGC	39	0.63	1
1541	TCAAGA	33	0.97	1
1542	TTCCCA	0	-4.87	1
1543	GTATTG	33	0.66	1
1544	AACACG	8	-1.94	1
1545	ACGAAA	44	1.29	1
1546	AAATCC	24	-0.18	1
1547	AAAAGA	44	1.3	1
1548	AGAGAC	53	1.82	1
1549	CACGCC	8	-1.71	1
1550	GCCACC	2	-2.94	1
1551	TTTCAC	33	0.43	1
1552	AAGATA	43	1.19	1
1553	ATAGTT	49	1.48	1
1554	GTTAGG	42	0.96	1
1555	AGGTTA	35	0.95	1
1556	TTACTA	30	0.78	1
1557	CCAGCC	3	-1.89	1
1558	CCCACT	3	-2.4	1
1559	ACAAGA	32	1.01	1
1560	CCTCAT	35	1.16	1
1561	CATCTC	24	0.4	1
1562	CGGAAG	29	-0.34	1
1563	TCTGCG	53	1.85	1
1564	GCGCCA	14	-0.07	1
1565	AGGAAT	48	1.02	1
1566	TTACTT	31	0.76	1
1567	CTTCAC	24	0.26	1
1568	CACTGG	1	-3.18	1
1569	TGGACT	48	2.26	1
1570	AGAACT	29	0.61	1
1571	ACTATA	34	0.85	1
1572	ATACAT	31	0.74	1
1573	GATTGT	8	-1.21	1
1574	TGTTTG	37	1.12	1
1575	TTGGAT	46	1.67	1
1576	GATAGA	44	1.26	1
1577	TTCGAC	32	-0.19	1
1578	GACGAT	53	2.11	1
1579	CACGCA	0	-2.58	1
1580	CCCACA	6	-1.44	1
1581	ACAGTT	56	2.97	1
1582	TGTCCT	24	-0.16	1
1583	GCAAGA	39	1.08	1
1584	AGTCCA	28	0.75	1
1585	GATTCC	31	0.4	1
1586	GCAAAA	52	1.54	1
1587	CACTGT	40	0.94	1
1588	TGTGCA	41	1.16	1
1589	GCACGA	35	1.12	1
1590	CGACCA	53	2.04	1
1591	CCATAC	18	-0.6	1
1592	TACACT	4	-2.53	1
1593	ACTGCT	38	0.94	1
1594	GCTCCA	49	1.07	1
1595	AAACGA	44	1.26	1
1596	CGACGA	24	0.23	1
1597	AGTGCC	3	-2.11	1
1598	GCCGCC	6	-1.62	1
1599	GCCTGG	28	0.52	1
1600	TGGAAA	43	0.86	1
1601	AAATTT	48	1.57	1
1602	CCTCGG	6	-1.78	1
1603	ATGGTT	47	1.56	1
1604	TCAGCG	27	-0.52	1
1605	GCGGGC	7	-1.84	1
1606	GGCTTA	33	0.53	1
1607	TTATAT	29	0.48	1
1608	GTCACC	8	-1.78	1
1609	ACCCCA	36	0.37	1
1610	CCAGCG	2	-2.45	1
1611	GCGTAT	22	-0.21	1
1612	GGAATC	55	2.09	1
1613	GTGCGG	25	-0.76	1
1614	CGGTCC	32	0.15	1
1615	ATTGAA	51	1.78	1
1616	AAGCGT	0	-3.29	1
1617	CGTCCG	11	-1.21	1
1618	CCGCTC	8	-1.53	1
1619	CTCATT	32	0.59	1
1620	ATTAGT	32	0.98	1
1621	GACAAT	0	-2.82	1
1622	GAATGA	30	-0.36	1
1623	GCTGCG	40	0.59	1
1624	GCGGTT	56	1.31	1
1625	GTTGTG	56	1.49	1
1626	GTGGCA	4	-2.61	1
1627	GCAATG	34	0.93	1
1628	CTGATG	17	-1.09	1
1629	ATGCTC	3	-2.75	1
1630	CTCGGA	0	-2.45	1
1631	GGAGTC	17	-0.36	1
1632	GTCGGG	32	-0.24	1
1633	GGGCTG	8	-1.57	1
1634	CTGATC	32	-0.58	1
1635	ATCGAA	25	-0.88	1
1636	CTGTGG	32	0.34	1
1637	TGGGTG	14	-0.96	1
1638	GTGTGG	8	-1.64	1
1639	TGGTGT	28	0.13	1
1640	TGTTAT	14	-0.82	1
1641	TCCACG	10	-1.62	1
1642	ACGACA	24	-0.29	1
1643	GCCTCA	28	-0.29	1
1644	CTGCTC	1	-2.66	1
1645	CGAAAA	51	1.94	1
1646	TGCTGC	0	-4.82	1
1647	TGCCTA	31	0.52	1
1648	CTTCTC	16	-0.49	1
1649	CTCCAC	0	-4.52	1
1650	CACCCT	13	-1.47	1
1651	CCTTTC	26	0.74	1
1652	TTCGTC	21	-1	1
1653	GTCTTT	12	-1.22	1
1654	GGTCAG	46	1.43	1
1655	CAGTAC	8	-1.82	1
1656	TGGTTT	6	-1.75	1
1657	GTCACG	22	-0.87	1
1658	GTTCCA	42	1.15	1
1659	CCAGAT	31	0.71	1
1660	TCAGTT	30	0.81	1
1661	GTTTTG	56	1.62	1
1662	AAAAAG	52	1.88	1
1663	ACTCAT	49	2.34	1
1664	TCTATT	56	2.89	1
1665	ATTGTT	36	1.05	1
1666	GTTCTG	38	1	1
1667	ACCGCC	32	0.65	1
1668	GATTTT	40	1.09	1
1669	TATGCC	12	-1.09	1
1670	GCCTTC	2	-2.17	1
1671	AGGATA	25	0.49	1
1672	ATATTG	30	0.53	1
1673	TTGTGT	54	2.53	1
1674	AGAATA	39	1.18	1
1675	TATTTG	49	1.76	1
1676	AGTCCG	24	-0.76	1
1677	CCGGTT	6	-1.48	1
1678	GAGAGT	27	0.41	1
1679	TACATT	29	0.27	1
1680	GCAGTT	40	1.09	1
1681	CTCACC	8	-1.42	1
1682	TGCCAG	8	-1.46	1
1683	GGCTCT	14	-1.11	1
1684	CTTAGT	39	1.17	1
1685	GACTTT	10	-1.17	1
1686	TTTGAT	47	1.7	1
1687	GGTCGA	43	1.29	1
1688	AAGGCA	50	1.71	1
1689	GCATAC	24	-0.35	1
1690	CTTGCT	40	1.22	1
1691	GCTGGC	29	-0.82	1
1692	GGCTCC	8	-1.38	1
1693	ATTGTA	36	0.4	1
1694	GTATCT	24	0.24	1
1695	ACTGTT	52	1.64	1
1696	CACACA	14	-1.22	1
1697	GCATTG	44	1.45	1
1698	CGAATT	44	0.83	1
1699	GTCTAT	19	-1	1
1700	CACCCC	16	-1.07	1
1701	GCTGTC	1	-1.89	1
1702	AGGACT	32	0.88	1
1703	CTGCCT	8	-1.72	1
1704	CCTGCC	15	-0.9	1
1705	TGGCAT	8	-1.44	1
1706	CATCGA	48	1.31	1
1707	GATTGG	56	2.48	1
1708	TGGACC	27	0.57	1
1709	ACCATC	0	-2.04	1
1710	CTGCAT	21	0.09	1
1711	TCTTAC	56	3.63	1
1712	TACATG	1	-2.56	1
1713	CACCTT	0	-3.09	1
1714	CTTCAT	48	1.54	1
1715	CATGCT	50	1.48	1
1716	GGCCTA	56	2.17	1
1717	CTACAG	31	0.58	1
1718	ATGTGC	32	-0.53	1
1719	TGCACA	0	-5.01	1
1720	ACAGGC	6	-1.52	1
1721	GGCTAC	31	-0.64	1
1722	GGCTTT	32	0.56	1
1723	GAATTG	52	1.86	1
1724	TTGGAG	52	1.85	1
1725	GAGGTG	25	-0.85	1
1726	CCAGAC	0	-3.77	1
1727	TATGAC	24	-0.61	1
1728	GTGTTT	27	0.03	1
1729	TTTGTG	3	-1.82	1
1730	GTGAAT	51	1.7	1
1731	CTGGCA	9	-0.95	1
1732	ATCGCT	21	-0.9	1
1733	GCCATG	29	-0.72	1
1734	ATGACG	0	-3.58	1
1735	ACGATG	4	-1.87	1
1736	ATGGGC	33	0.7	1
1737	GGCAAA	33	0.57	1
1738	ATTGGT	24	0.47	1
1739	CAACTA	31	1	1
1740	GACCCA	0	-2.34	1
1741	GTTATA	41	1.25	1
1742	ATTGCC	32	-0.62	1
1743	GCCCTA	1	-2.03	1
1744	ACTCAC	30	0.08	1
1745	GCACCA	28	0.61	1
1746	GTGTCT	0	-3.02	1
1747	GGGGGA	0	-4.55	1
1748	GTCATC	9	-1.26	1
1749	ATCCTC	2	-1.99	1
1750	CTCAAT	21	-0.76	1
1751	GTTGAG	52	1.68	1
1752	GCACTG	19	-0.61	1
1753	CGATTT	52	1.57	1
1754	CCACCC	11	-1.34	1
1755	CCCGCA	5	-1.76	1
1756	AACTTC	24	0.23	1
1757	CTGTAT	1	-3.16	1
1758	TATCAT	32	0.77	1
1759	CTAGCA	45	1.22	1
1760	GCAGCA	37	0.67	1
1761	GTCTGA	15	-0.34	1
1762	ATGGGG	1	-3.42	1
1763	GCTCAT	51	2.42	1
1764	GGATTA	46	1.42	1
1765	TTAGTG	24	0.01	1
1766	TTTGCT	32	0.61	1
1767	TTTGAA	44	1.36	1
1768	ACCTTG	19	-0.15	1
1769	GGAAAG	53	2.27	1
1770	CCACTG	13	-1.14	1
1771	CTGTGT	28	-0.22	1
1772	TGTAAA	30	0.7	1
1773	GTCGGT	56	3.06	1
1774	GGTGGG	32	0	1
1775	GGGCCA	22	-0.7	1
1776	TCCAAG	22	-0.69	1
1777	AAGTCG	11	-1.36	1
1778	TCGCTC	3	-2.08	1
1779	CTCGTA	4	-1.49	1
1780	TTGGTG	32	0.55	1
1781	GCGTTT	37	0.68	1
1782	TTTGAC	29	0.21	1
1783	AAGGCG	33	-0.09	1
1784	GCGTTC	15	-1.07	1
1785	TTCTTT	24	-0.01	1
1786	GACTTG	56	3.05	1
1787	TTGTGG	40	1.13	1
1788	GAGGGG	3	-2.96	1
1789	GGGCAC	0	-3.95	1
1790	TCCGTC	21	-0.71	1
1791	GTCAGA	56	1.76	1
1792	GACACT	2	-2.03	1
1793	CTGGCC	20	-1.03	1
1794	GCCCAG	25	-0.41	1
1795	TTCTAC	14	-1.1	1
1796	ATCCAC	3	-2.12	1
1797	CACTTT	24	0.44	1
1798	GCCATC	10	-1.29	1
1799	ATCTAC	30	-0.46	1
1800	TACTGC	0	-3.61	1
1801	TGCAGA	24	-0.13	1
1802	AGAGGC	56	4.77	1
1803	AAACAA	40	1.06	1
1804	AGGATT	15	-1.19	1
1805	ATTTCT	44	1.43	1
1806	AAAACC	30	0.65	1
1807	GGGGCA	3	-3.01	1
1808	GCGCTG	25	-0.32	1
1809	CTGAGC	16	-0.66	1
1810	CAGACT	38	0.93	1
1811	ACTACG	24	-0.83	1
1812	ACGGAG	3	-2	1
1813	TTTCTG	23	-0.27	1
1814	TTCTAT	56	2.24	1
1815	GCCCTC	24	-0.87	1
1816	CTCCCC	8	-1.96	1
1817	TTCGTG	4	-1.82	1
1818	GTGCCC	3	-2.21	1
1819	AATCCG	56	2.68	1
1820	CCGATG	8	-1.94	1
1821	ATGGTC	25	-0.94	1
1822	CCCTCA	12	-1.2	1
1823	ACTCCA	29	0.74	1
1824	AAGTTT	32	0.48	1
1825	TTAGCT	31	0.71	1
1826	TTAACT	43	1.27	1
1827	ACTTTT	44	1.25	1
1828	ACACCA	34	1.05	1
1829	TTAACC	24	0.29	1
1830	GGACCT	56	3.87	1
1831	CGGGCC	26	-0.25	1
1832	ATGACC	32	0.34	1
1833	CGGTAC	7	-1.53	1
1834	ATCCAA	27	-0.19	1
1835	CAAGCC	32	0.5	1
1836	GCCGAC	27	-0.47	1
1837	TACCAC	16	-0.43	1
1838	CACAAC	8	-1.61	1
1839	CTCATC	18	-0.92	1
1840	ATCGGT	24	-0.93	1
1841	GGTGTC	32	-0.43	1
1842	ACAGCT	56	1.54	1
1843	GTGGAC	13	-1.29	1
1844	AGCGGC	8	-0.95	1
1845	AAGATG	32	-0.16	1
1846	ATGATC	29	-0.74	1
1847	ACCCCC	12	-1.33	1
1848	CCCGAG	3	-3.11	1
1849	AGTGTC	10	-1.47	1
1850	GTCTGT	22	-0.26	1
1851	TGTGTC	8	-1.28	1
1852	ATGCGG	28	-0.59	1
1853	GCACAC	23	-0.42	1
1854	AGCGTG	8	-1.97	1
1855	GACTTC	31	-0.58	1
1856	TTCACG	3	-1.87	1
1857	ACGAGG	1	-2.62	1
1858	GGGACG	8	-1.57	1
1859	ACGGCC	3	-2.22	1
1860	TCAACC	23	-0.6	1
1861	ATGTTG	53	1.43	1
1862	TTGCGA	1	-3.15	1
1863	CGAGCC	6	-1.77	1
1864	GCCTCC	5	-2.33	1
1865	TTGGCA	49	1.49	1
1866	AAGGAT	31	0.32	1
1867	GTCCCG	0	-3.23	1
1868	CCGCTA	2	-2.91	1
1869	CTACTG	15	-1.03	1
1870	CCCTCC	7	-1.91	1
1871	TTGATC	24	-0.33	1
1872	ATCTGG	29	-0.16	1
1873	TGGGGG	21	-0.12	1
1874	GGGAGT	24	-0.22	1
1875	GACCGC	8	-1.54	1
1876	CGCTTG	34	0.31	1
1877	TTCTTG	8	-1.31	1
1878	TTGCAG	37	1.17	1
1879	CAGGCT	28	0.35	1
1880	GCTCTG	29	0.32	1
1881	CGCTGG	12	-1.36	1
1882	TGGCGC	15	-1.1	1
1883	TTGACC	0	-2.45	1
1884	ACCACA	0	-4.73	1
1885	ACATCC	48	1.36	1
1886	CATCCG	28	-0.13	1
1887	CCGGGG	7	-2.27	1
1888	GTCCTG	7	-1.46	1
1889	AATGAC	39	0.62	1
1890	CTCTTG	27	0.71	1
1891	GATTGC	34	0.9	1
1892	TGCCAC	16	-0.97	1
1893	CATAAC	33	0.5	1
1894	AGGAGT	24	-0.14	1
1895	CACTCC	5	-2.03	1
1896	AGCGAG	29	-0.02	1
1897	GCTGTG	13	-1.24	1
1898	ATGGCC	25	-0.66	1
1899	AATGCC	0	-3.49	1
1900	GCGTCA	47	1.55	1
1901	TCACTG	4	-2.01	1
1902	GGTCGC	32	-0.38	1
1903	GAGGGA	6	-1.98	1
1904	GGAAGG	54	1.34	1
1905	ACTCGT	29	0.24	1
1906	CTCGGG	19	-0.78	1
1907	GGGGCC	4	-1.98	1
1908	GCCTTG	32	0.83	1
1909	TTCAGC	0	-3.72	1
1910	CGGCCA	8	-2.08	1
1911	ACAGCG	14	-1.34	1
1912	GCGATG	13	-0.99	1
1913	ATGATT	39	0.9	1
1914	ATTCGA	48	1.31	1
1915	GATGGC	20	-1.09	1
1916	GGCCTC	8	-1.46	1
1917	TTCTGG	1	-2.58	1
1918	TGGCTG	4	-1.84	1
1919	ATCGAC	32	-0.29	1
1920	GACCTA	0	-3.14	1
1921	TCTGAC	0	-3.57	1
1922	TACTCC	0	-3.76	1
1923	TCCGTG	0	-3.05	1
1924	GCTTTG	54	2.13	1
1925	TTGCTC	48	1.55	1
1926	CTCATG	4	-2.27	1
1927	CTCTGC	4	-2.37	1
1928	TGCCTC	7	-1.9	1
1929	CGCAGT	9	-1.13	1
1930	ATGTGT	28	-0.42	1
1931	TGTGCT	32	0.71	1
1932	GCTAAG	55	3.08	1
1933	GCAGGG	8	-2.32	1
1934	CTTTCG	13	-1.38	1
1935	GATCTC	32	0.28	1
1936	GGACAC	12	-1	1
1937	CACGAA	36	0.81	1
1938	CAGCCG	25	-0.38	1
1939	CCGTAT	53	1.33	1
1940	TATGTG	6	-1.32	1
1941	GGAGCC	27	-0.39	1
1942	TACAGC	4	-2.85	1
1943	ATCCCG	16	-0.29	1
1944	CCGTCC	5	-2.52	1
1945	ATGGGA	51	1.82	1
1946	CTGCGA	28	-0.7	1
1947	CGATGC	8	-1.84	1
1948	TGCTTC	5	-2	1
1949	TTCATC	18	-1.09	1
1950	GGCAAC	28	-0.14	1
1951	AACGCT	13	-1.19	1
1952	ATAGAG	26	0.23	1
1953	TTTATC	36	1.2	1
1954	ATCATC	24	-0.73	1
1955	GGTGTT	35	0.75	1
1956	GAATCC	23	-0.82	1
1957	TCCGAC	3	-1.9	1
1958	GACATC	11	-1.23	1
1959	GCTGAC	25	-0.85	1
1960	CAGCCC	11	-1.4	1
1961	CCCCAG	15	-0.95	1
1962	CTCTCA	5	-1.69	1
1963	CTAACC	8	-1.54	1
1964	AACACT	41	1.13	1
1965	ACTGGG	23	-0.33	1
1966	GGGAAG	32	0.48	1
1967	GCACGG	21	-0.23	1
1968	GGGCCG	8	-1.54	1
1969	CCGGCC	8	-1.78	1
1970	GCCAGT	7	-1.46	1
1971	GTGCAG	25	-0.83	1
1972	AGTGGG	31	0.41	1
1973	CCCCTT	15	-1.17	1
1974	CCAGTC	38	0.87	1
1975	ACCCCT	49	1.82	1
1976	CACAGG	24	-0.41	1
1977	ACAGGG	0	-2.77	1
1978	GGGTGC	4	-2.25	1
1979	TGCCCA	42	0.97	1
1980	GTGTAA	32	-0.27	1
1981	GTGAAG	32	-0.07	1
1982	TCTCGA	52	1.67	1
1983	CGAGCG	6	-2.18	1
1984	GCGAAG	40	1.07	1
1985	CGCTAT	20	-1.02	1
1986	GGAGAG	30	0.86	1
1987	TTTGCG	8	-1.44	1
1988	GCGACG	9	-1.08	1
1989	ACGGTC	10	-1.24	1
1990	AAGGCC	24	-0.64	1
1991	AACCAA	36	0.69	1
1992	GTCGCC	25	-0.13	1
1993	ATTAAG	55	1.91	1
1994	AAAATC	50	1.5	1
1995	ATAAAT	43	1.34	1
1996	GCCTTA	44	1.33	1
1997	GAGATA	36	0.78	1
1998	TTACAG	30	0.77	1
[truncated: 1,925 more rows]

## Sheet: TS19_vs_TS20
	Codon Pair	Stat	Effect Size	p-value
0	ATGTCT	16	2.47	1
1	TCTCCA	0	-3.87	1
2	CCACTT	7	-0.42	1
3	CTTATA	6	-0.88	1
4	ATAAGA	15	2.22	1
5	AGAAGC	0	-2.94	1
6	AGCATT	14	1.33	1
7	ATTGTC	16	4.19	1
8	GTCGAT	15	2.23	1
9	GATATC	14	1.31	1
10	ATCACT	12	0.82	1
11	ACTGAA	13	1.38	1
12	GAAGTT	13	1.53	1
13	GTTTTC	0	-4.06	1
14	TTCAAT	16	5.64	1
15	AATCAA	11	0.6	1
16	CAATAT	3	-1.14	1
17	TATGCA	15	1.79	1
18	GCATCA	2	-1.11	1
19	TCACAA	2	-1.18	1
20	CAAAGT	2	-1.39	1
21	AGTTGT	10	0.24	1
22	TGTGAT	2	-1.21	1
23	GATGGA	11	0.51	1
24	GGAGCA	2	-1.42	1
25	TCACTT	3	-0.9	1
26	CTTAGC	0	-6.03	1
27	AGCAAG	1	-2.61	1
28	AAGAAA	16	8.18	1
29	AAAGAC	13	1.39	1
30	GACCTG	2	-1.49	1
31	CTGAAA	16	3.04	1
32	AAAAAC	16	4.13	1
33	AACCTC	12	1.28	1
34	CTCCTT	16	3.24	1
35	CTTGAG	6	-0.32	1
36	GAGAGA	14	1.34	1
37	AGAGAA	13	1.09	1
38	GAACTT	13	1.2	1
39	CTTGGA	12	0.85	1
40	GGAGAT	15	1.87	1
41	GATGTC	13	1.12	1
42	GTCCTT	16	1.87	1
43	CTTCAG	2	-1.49	1
44	CAGAGA	10	0.5	1
45	AGACCA	15	1.97	1
46	CCACAT	6	-0.49	1
47	CATGAC	2	-1.38	1
48	GACCCT	0	-4.59	1
49	CCTGAG	10	0.59	1
50	GAGACG	0	-4.8	1
51	ACGATA	10	0.31	1
52	ATAGAC	0	-4.39	1
53	CTGACC	0	-3.54	1
54	ACCCTA	1	-2.19	1
55	CTAGAA	2	-0.94	1
56	CTTCTG	8	-0.29	1
57	CTGGAT	8	-0.21	1
58	GATCGC	14	1.49	1
59	CGCGAC	0	-3.46	1
60	GACTGC	0	-3.25	1
61	TGCAAC	2	-1.69	1
62	AACGGG	3	-0.83	1
63	GGGCGT	16	2.89	1
64	CGTGTT	16	5.59	1
65	GTTGAT	15	1.81	1
66	GATTTC	3	-1.21	1
67	TTCAAC	0	-3.51	1
68	AACGAA	3	-0.79	1
69	GAATTC	16	1.41	1
70	TTCCTC	0	-2.85	1
71	CTCCTG	11	0.97	1
72	CTGTTC	2	-1.47	1
73	TTCCTT	9	1.01	1
74	CTTTTC	7	-0.09	1
75	TTCAAG	16	2.56	1
76	AAGATT	16	10.71	1
77	ATTGCT	16	4.81	1
78	GCTCAA	13	1.22	1
79	CAAGCT	0	-2.16	1
80	GCTTGC	0	-2.89	1
81	TGCTAT	16	3.21	1
82	TATTAT	12	1.06	1
83	TATGCT	4	-1.17	1
84	GCTCTC	7	-0.77	1
85	CTCGAT	8	0.11	1
86	GATCAG	13	1.05	1
87	CAGGCC	3	-1.09	1
88	GCCGCA	8	0.53	1
89	GCAGAG	8	-0.37	1
90	GAGCTA	7	-0.69	1
91	CTAGGC	1	-1.99	1
92	GGCGAG	0	-2.77	1
93	GAGAAG	16	3.5	1
94	AAGAGA	16	6.98	1
95	AGAGCC	16	2.69	1
96	GCCCTG	4	-1.07	1
97	CTGCCC	3	-1.29	1
98	CCCAAT	0	-2.37	1
99	AATGAA	13	1.02	1
100	GAAAAG	16	3.01	1
101	AAGAGG	16	11.34	1
102	AGGAAC	14	1.38	1
103	AACCTG	0	-4.05	1
104	CTGTCA	0	-9.03	1
105	CAAGAT	9	0.03	1
106	CGCAGG	16	1.66	1
107	AGGCAA	0	-2.39	1
108	CAAGAA	9	0.04	1
109	GAAGAC	11	0.86	1
110	GACCAA	1	-2.09	1
111	CAAAGG	8	0.05	1
112	AGGAGA	14	1.46	1
113	AGATTC	16	2.1	1
114	TTCGAG	9	0.57	1
115	GAGCCC	0	-3.11	1
116	CCCCGA	0	-3.31	1
117	CGAAGC	0	-3.5	1
118	AGCAGA	9	-0.01	1
119	AGACAA	8	-0.23	1
120	CAACTG	0	-2.4	1
121	CTGGAC	1	-2.39	1
122	GACGAA	10	0.65	1
123	GAAGAA	13	1.33	1
124	GAACCT	2	-1.39	1
125	CCTGGG	0	-2.52	1
126	GGGCGC	5	-0.54	1
127	CGCCGA	13	1.13	1
128	AGCTGG	0	-4.44	1
129	TGGCAG	12	1.25	1
130	CAGAAG	16	3.81	1
131	AGACGT	3	-0.85	1
132	CGTGAG	0	-3.17	1
133	GAGCAG	0	-4.27	1
134	CAGGAG	0	-3.6	1
135	GAGGAG	5	-0.76	1
136	GAGCGC	0	-2.97	1
137	CGCGCT	0	-11.35	1
138	GCTGAG	15	1.8	1
139	CAGCGG	1	-2.53	1
140	CGGCTG	4	-1.02	1
141	CTGGAG	1	-2.62	1
142	CAGCGC	0	-3.58	1
143	CGCTAC	4	-1.1	1
144	TACAGG	13	0.8	1
145	AGGCAG	0	-3.28	1
146	CAGCAC	0	-4.52	1
147	CACCGC	0	-3.63	1
148	CGCGAT	0	-3.64	1
149	GATGAA	16	2.53	1
150	GAAGAG	15	2.37	1
151	AGACTG	16	2.86	1
152	CTGCAA	0	-5.59	1
153	AGGCGA	3	-1.33	1
154	CGAGAA	2	-0.98	1
155	GAACTG	8	0.08	1
156	GAGGAA	16	4.77	1
157	GAACGC	0	-6.15	1
158	CGCCTT	11	0.62	1
159	CTTGCA	10	0.28	1
160	GAGAAA	9	-0.15	1
161	AAAGAG	8	-0.15	1
162	GAGCCG	0	-3.76	1
163	CCGCTT	0	-4.24	1
164	CTTGGC	0	-5.03	1
165	GGCTGG	1	-2.27	1
166	TGGAGT	9	1.02	1
167	AGTAAG	9	0.88	1
168	AAGGGT	16	3.77	1
169	GGTCGT	16	11.39	1
170	CGTGAC	1	-1.96	1
171	GACGCG	6	-0.47	1
172	GCGGAG	0	-4.57	1
173	GAGTTT	10	0.42	1
174	TTTTCT	13	1.03	1
175	TCTGAG	0	-6.89	1
176	GAGGTA	0	-2.77	1
177	GTAGAG	8	-0.2	1
178	GAACAG	2	-1.02	1
179	CAGCAA	0	-2.39	1
180	CAAGAG	2	-1.74	1
181	GAGAGG	8	-0.21	1
182	CAGGAA	0	-2.32	1
183	GAACTC	6	-0.42	1
184	CTCAAG	14	1.74	1
185	AAGGGC	16	2.43	1
186	GGCAAG	16	3.06	1
187	GGCCAA	16	4.29	1
188	CAAACA	4	-0.91	1
189	ACAGAA	2	-1.08	1
190	AGAAGG	15	1.98	1
191	AGGCTG	7	-0.19	1
192	CTGCAG	0	-4.08	1
193	AAGCGC	16	2.88	1
194	CTACGC	16	4.47	1
195	CGCGAA	5	-0.36	1
196	GAACCC	0	-10.38	1
197	CCCCTG	1	-1.94	1
198	CTGCTA	0	-4.42	1
199	CTAAGG	2	-1.59	1
200	AGGCGC	0	-3.03	1
201	GATCTG	0	-3.55	1
202	GAGTTG	15	1.89	1
203	TTGAGG	12	1.11	1
204	GAACAA	2	-1.24	1
205	CGCGAG	9	0.2	1
206	CAGAGG	1	-2.09	1
207	GAGCTG	4	-1.05	1
208	CTGAGG	2	-1.53	1
209	CTGAAT	0	-2.38	1
210	AATCGA	16	2.83	1
211	CGAAGG	16	7.6	1
212	GAGCAA	5	-0.74	1
213	AGGCGT	0	-5.09	1
214	CTAAGA	9	0.1	1
215	AGACGC	11	0.28	1
216	CTGGCT	7	-0.44	1
217	GAGGAC	2	-1.6	1
218	GACGAG	7	-0.26	1
219	CTGACG	0	-3.42	1
220	ACGCGG	0	-11.87	1
221	CGGATC	6	-0.47	1
222	ATCCGG	7	-0.04	1
223	CGGGAA	4	-1.1	1
224	CCCGAC	1	-1.8	1
225	GAGAGC	0	-4.4	1
226	ATTACC	13	0.93	1
227	ACCCAG	0	-3.24	1
228	AGGTGG	0	-3.28	1
229	CAGTGG	0	-3.38	1
230	CAGCTC	0	-3	1
231	CTCGAA	16	2.4	1
232	GAAAAC	9	-0.05	1
233	AACGAG	2	-1.58	1
234	GAGGCA	3	-1.31	1
235	GCAGAC	16	2.61	1
236	GACGCC	3	-1.18	1
237	GCCCGT	10	0.71	1
238	CGTCAG	4	-1.01	1
239	CAGAAC	0	-2.32	1
240	AACAAG	16	6.19	1
241	AAGGTC	15	1.8	1
242	GTCTAC	1	-2.41	1
243	TACTCT	5	-0.83	1
244	TCTAGG	8	0.05	1
245	AGGCCT	0	-5.31	1
246	CCTAGC	0	-6.21	1
247	AGCAGG	0	-4.1	1
248	AGGCTT	16	1.66	1
249	CTTCGC	8	0.08	1
250	CGCCAG	1	-1.65	1
251	CTGGGG	0	-4.85	1
252	GGGGAG	0	-3.64	1
253	GAGCGT	15	1.66	1
254	CTCCGG	9	0.52	1
255	CGGGAG	0	-2.84	1
256	CGCCGC	11	1.18	1
257	GACCTC	0	-2.6	1
258	CTCCAA	3	-1.03	1
259	CAACAG	0	-3.51	1
260	CGTCCC	16	3.85	1
261	CCCGCT	11	0.59	1
262	GAGGCG	0	-7.47	1
263	GCGCGC	0	-3.4	1
264	CGCAAC	8	0.03	1
265	AACCAG	1	-2.44	1
266	TGGGAG	9	0.03	1
267	AGGCCG	0	-9.98	1
268	CCGCAG	0	-9.49	1
269	CGGGCG	0	-2.89	1
270	CGCCTG	4	-0.76	1
271	CGGTTC	1	-2.57	1
272	TTCCGC	4	-1.14	1
273	GACAGG	1	-1.85	1
274	AGGGAG	0	-10.5	1
275	CGCTTC	1	-2.09	1
276	TTCCGG	5	-0.66	1
277	AAGCTG	14	1.5	1
278	CAACGA	8	0.1	1
279	CGAGCA	0	-3.77	1
280	GAGCTC	1	-2.19	1
281	CTCCAG	0	-4.72	1
282	CAGGAC	0	-4.97	1
283	GACAGC	0	-2.76	1
284	AGCCTC	0	-3.53	1
285	CTCCTA	0	-8.17	1
286	CTAGAT	0	-6.44	1
287	CGACTC	0	-4.05	1
288	CGAGAG	5	-0.68	1
289	GAGCCA	0	-5.91	1
290	CCAAAC	9	-0.37	1
291	AACAGG	0	-1.77	1
292	AGGAGC	0	-6.55	1
293	AGCCGG	0	-4.1	1
294	CGGCAA	0	-5.87	1
295	AGGGAA	13	1.51	1
296	GAAAGC	0	-2.81	1
297	AGCCAG	0	-5.07	1
298	CGCACA	0	-4.24	1
299	ACACTG	0	-3.03	1
300	CTGTAC	3	-0.98	1
301	TACGCC	12	1.1	1
302	GCCAAA	16	10.64	1
303	AAACCC	4	-0.83	1
304	CCCAGC	0	-4.11	1
305	CAGCGT	3	-1.62	1
306	CGTAGG	16	2.89	1
307	GAACGG	0	-2.13	1
308	CTGTTG	14	1.38	1
309	TTGCAA	2	-1.7	1
310	CAGCAG	0	-8.33	1
311	AGGAAA	16	3.5	1
312	AAACAC	14	1.7	1
313	GAGGAT	16	2.87	1
314	AAGCGG	8	0.24	1
315	CAAGAC	0	-3.21	1
316	CAGCGA	16	6.05	1
317	GAAAGG	12	0.91	1
318	AGGAGG	16	2.9	1
319	CAGTAT	12	1.1	1
320	TATCAG	8	-0.14	1
321	GAGCGG	0	-3.05	1
322	GAAAGA	10	0.12	1
323	CTGCGG	4	-1.17	1
324	CGGGAT	0	-4.3	1
325	GAAGAT	16	3.63	1
326	AGGGAT	0	-4.57	1
327	AAATGG	15	2.35	1
328	TGGCAA	0	-2.98	1
329	CAACCA	6	-0.62	1
330	CCAAGG	8	0.46	1
331	AAAGAA	13	1.29	1
332	GAAAAT	13	1.35	1
333	GTTCGT	16	10.3	1
334	CGTAGT	0	-4.5	1
335	AGTAAC	7	-0.47	1
336	AGGCTC	16	1.96	1
337	CTCTTC	3	-1.55	1
338	TTCACC	10	0.71	1
339	ACCAAA	16	3.03	1
340	AAACGC	4	-0.98	1
341	CGCAGA	16	7.06	1
342	AGAGGG	16	2.7	1
343	GGGGAT	11	1.08	1
344	GATGAG	16	2.5	1
345	CCCATC	3	-1.35	1
346	ATCCAG	0	-2.99	1
347	CAGCTG	0	-2.74	1
348	CTGGAA	0	-6.81	1
349	GATTCT	9	0.01	1
350	TCTCAG	15	1.84	1
351	GAGCGA	16	2.2	1
352	CAGGAT	3	-1.51	1
353	GATCGG	16	2.55	1
354	CGGCGG	9	0.41	1
355	CGGCCT	0	-3.41	1
356	CCTCTG	0	-4.58	1
357	AGAGAG	9	-0.04	1
358	CGTCGA	16	3.66	1
359	CGACAG	16	3.37	1
360	GACCGT	0	-2.92	1
361	CAGATC	4	-0.9	1
362	ATCCTA	9	0.53	1
363	CTAGAG	7	-0.72	1
364	CAGTTT	5	-0.27	1
365	TTTCAG	9	0.11	1
366	GAGCAC	0	-3.72	1
367	CACCAA	4	-1.15	1
368	CAACGG	0	-6.87	1
369	GAAGCC	8	1.04	1
370	GCCAGA	16	2.6	1
371	AGAAGA	15	2.1	1
372	AGACGA	16	5.33	1
373	CGAGAT	16	3.73	1
374	ACGTTC	0	-6.36	1
375	TTCCAG	0	-3.23	1
376	CAGGGA	0	-1.75	1
377	GGAGAA	15	2.05	1
378	GAATCG	0	-5.34	1
379	TCGAGA	15	1.96	1
380	AGACGG	3	-1.12	1
381	GAGGGC	0	-2.79	1
382	AAGTTC	16	6.99	1
383	CGGACA	0	-5.34	1
384	AGGCGG	0	-4.09	1
385	CGGCGT	9	0.56	1
386	CGTCAA	12	0.78	1
387	TTCCAA	0	-2.4	1
388	CACCTC	2	-1.48	1
389	CTTCGG	12	0.97	1
390	CGGCAG	1	-2.38	1
391	GAATGC	0	-4.47	1
392	TGCGAC	0	-4.24	1
393	GACAGA	9	0.01	1
394	AGAAAA	11	0.71	1
395	AAATCT	16	2.95	1
396	TCTCGT	2	-1.53	1
397	CGTGAA	8	-0.62	1
398	CGGGAC	4	-1.19	1
399	GACCAG	3	-1.44	1
400	TTCCGT	1	-2.4	1
401	CGTCGG	8	0.06	1
402	CGCCAC	1	-1.67	1
403	CACCTG	1	-1.6	1
404	GAACGT	1	-2.09	1
405	CCATCC	0	-7.33	1
406	TCCCGC	2	-1.74	1
407	CGCCGG	8	0.38	1
408	CACCAG	0	-5.8	1
409	CCATTC	0	-9.66	1
410	AGATCA	13	1.47	1
411	TCATTC	0	-4.16	1
412	CTCAGA	0	-2.05	1
413	AAATTC	16	3.49	1
414	TTCCAT	0	-1.97	1
415	CATGAG	0	-5.77	1
416	CGTGGC	1	-1.72	1
417	CGTTTG	1	-1.83	1
418	AGGGTG	3	-1.18	1
419	GTGGAG	6	-0.52	1
420	CAGCTT	0	-4	1
421	CGCGGA	14	1.64	1
422	GGACAG	8	0.13	1
423	GAATGT	1	-1.95	1
424	TGTGAC	8	-0.27	1
425	AAATTA	10	0.02	1
426	TTACAC	13	1.25	1
427	CACCGG	0	-3.07	1
428	GAACTA	10	0.7	1
429	GAGGTC	11	0.47	1
430	GTCCGC	16	2.84	1
431	AGAAAG	16	4.08	1
432	AAGCTC	16	2.04	1
433	CTCCGC	6	-0.39	1
434	CTCAGG	14	0.94	1
435	CGCCGT	16	2.49	1
436	CGTCAT	3	-1.07	1
437	GAGTTC	0	-3.78	1
438	AAGCAG	16	1.72	1
439	CTGCGC	1	-2.25	1
440	CGCCTC	5	-1.07	1
441	GAACCG	0	-4.51	1
442	CCGGAC	0	-5.3	1
443	CTCCGT	1	-1.78	1
444	TGCGTC	9	0.37	1
445	GTCGAG	10	0.41	1
446	GACAGT	0	-4.78	1
447	AAGATC	16	4.97	1
448	ATCCGC	16	1.92	1
449	AGGGAC	1	-2.18	1
450	GGACTG	0	-7.08	1
451	CTTGAC	7	-0.32	1
452	CTCGAC	1	-1.64	1
453	AAAGTC	16	4.69	1
454	GTCCGT	14	1.28	1
455	CAAGGG	0	-5.77	1
456	GGGCTC	3	-1.41	1
457	CTCGGC	2	-1.37	1
458	CGGCGC	0	-3.85	1
459	CGTCTC	6	-0.39	1
460	CTCCAT	0	-3.22	1
461	CGGTGC	10	0.54	1
462	TGCCTG	0	-3.39	1
463	CAATTT	9	-0.19	1
464	TTTCGC	0	-3.32	1
465	CGCTTT	16	3.39	1
466	TTTGAG	9	0.36	1
467	CAGTTG	16	2.26	1
468	TTGAGA	16	2.55	1
469	AGACAG	2	-1.48	1
470	AGAGTC	16	3.9	1
471	GAGCTT	11	0.46	1
472	CTTCGT	16	9.23	1
473	CTGCTG	1	-2.23	1
474	CTGCAC	9	0.57	1
475	CAGGTG	1	-2.14	1
476	GTGGGT	7	-0.28	1
477	GGTGGC	13	1.2	1
478	GGCAGG	16	2.78	1
479	CGTCGT	16	7.75	1
480	GACAAC	16	1.63	1
481	AACAGA	16	3.26	1
482	GAAGTA	13	0.9	1
483	GAAGGG	0	-6.04	1
[truncated: 3,440 more rows]

[truncated: 5 more sheets: TS19_vs_TS21, TS19_vs_TS22, TS20_vs_TS21, TS20_vs_TS22, TS21_vs_TS22]
