# Supplementary material for: Mouse embryo CoCoPUTs: novel murine transcriptomic-weighted usage website featuring multiple strains, tissues, and stages
Source: BMC Bioinformatics. 2024 Sep 6;25:294. doi: 10.1186/s12859-024-05906-3 (PMC11380194; doi:10.1186/s12859-024-05906-3)
Supplement: Supplementary file 4 — Additional file 4. [file 12859_2024_5906_MOESM4_ESM.zip › Stats/CD1_TS_codon_stats.xlsx]

## Sheet: TS14_vs_TS17
	Codon	Stat	Effect Size	p-value
0	ATG	14	0.65	1
1	TCT	12	0.13	1
2	CCA	12	0.1	1
3	CTT	12	0.44	1
4	ATA	12	0.11	1
5	AGA	12	0.36	1
6	AGC	2	-1.46	1
7	ATT	17	1.14	1
8	GTC	9	0.13	1
9	GAT	15	0.45	1
10	ATC	9	0.14	1
11	ACT	12	0.14	1
12	GAA	12	-0.03	1
13	GTT	18	1.13	1
14	TTC	9	-0.25	1
15	AAT	12	0.21	1
16	CAA	12	0.28	1
17	TAT	11	0.45	1
18	GCA	14	0.8	1
19	TCA	12	0.14	1
20	AGT	12	-0.04	1
21	TGT	13	0.37	1
22	GGA	8	-0.12	1
23	AAG	13	0.69	1
24	AAA	15	0.75	1
25	GAC	8	-0.88	1
26	CTG	9	-0.59	1
27	AAC	9	-0.55	1
28	CTC	8	-0.32	1
29	GAG	0	-1.82	1
30	CAG	8	-0.52	1
31	CAT	12	0.01	1
32	CCT	12	0.41	1
33	ACG	14	0.07	1
34	ACC	7	-0.49	1
35	CTA	12	0.17	1
36	CGC	10	0.19	1
37	TGC	6	-0.48	1
38	GGG	6	-0.89	1
39	CGT	9	-0.04	1
40	GCT	9	-0.4	1
41	GCC	9	-0.34	1
42	GGC	9	-0.34	1
43	CCC	6	-0.68	1
44	AGG	12	0.65	1
45	CGA	16	0.89	1
46	TGG	11	0.26	1
47	CGG	9	-0.36	1
48	TAC	9	-0.01	1
49	CAC	6	-0.92	1
50	CCG	2	-1.34	1
51	GGT	9	-0.15	1
52	GCG	9	-0.35	1
53	TTT	7	-0.29	1
54	GTA	15	0.83	1
55	ACA	12	0.46	1
56	TTG	13	0.55	1
57	TCG	10	-0.19	1
58	TCC	8	-0.53	1
59	GTG	9	-0.07	1
60	TTA	12	0.33	1
61	TAA	13	0.47	1
62	TGA	11	0.33	1
63	TAG	9	0.05	1

## Sheet: TS14_vs_TS19
	Codon	Stat	Effect Size	p-value
0	ATG	3	-1.14	1
1	TCT	12	3.98	1
2	CCA	12	3.16	1
3	CTT	12	4.24	1
4	ATA	12	3.52	1
5	AGA	12	7.33	1
6	AGC	7	0.32	1
7	ATT	1	-1.67	1
8	GTC	0	-4.35	1
9	GAT	12	2.34	1
10	ATC	0	-3.32	1
11	ACT	12	3.08	1
12	GAA	11	2.25	1
13	GTT	8	0.62	1
14	TTC	0	-5.9	1
15	AAT	12	2.28	1
16	CAA	12	10.81	1
17	TAT	6	-0.22	1
18	GCA	12	7.18	1
19	TCA	12	5.41	1
20	AGT	12	4.16	1
21	TGT	12	2.69	1
22	GGA	4	-0.86	1
23	AAG	2	-1.17	1
24	AAA	12	6.09	1
25	GAC	0	-8.21	1
26	CTG	0	-6.8	1
27	AAC	0	-5.19	1
28	CTC	1	-2.13	1
29	GAG	0	-3.69	1
30	CAG	10	1.6	1
31	CAT	12	1.63	1
32	CCT	12	8.14	1
33	ACG	9	0.93	1
34	ACC	0	-3.84	1
35	CTA	12	10.58	1
36	CGC	4	-0.58	1
37	TGC	1	-1.62	1
38	GGG	0	-4.81	1
39	CGT	0	-6.84	1
40	GCT	0	-6.77	1
41	GCC	0	-3.87	1
42	GGC	0	-5.39	1
43	CCC	7	0.3	1
44	AGG	12	6.76	1
45	CGA	4	-0.62	1
46	TGG	4	0.04	1
47	CGG	0	-2.57	1
48	TAC	1	-1.93	1
49	CAC	0	-1.71	1
50	CCG	2	-1.02	1
51	GGT	0	-6.82	1
52	GCG	0	-8.96	1
53	TTT	0	-3.46	1
54	GTA	12	10.13	1
55	ACA	12	12.85	1
56	TTG	8	0.79	1
57	TCG	10	1.51	1
58	TCC	9	1.29	1
59	GTG	0	-3.74	1
60	TTA	12	6.61	1
61	TAA	2	-1.48	1
62	TGA	2	-1.59	1
63	TAG	0	-4.87	1

## Sheet: TS14_vs_TS20
	Codon	Stat	Effect Size	p-value
0	ATG	10	1.35	1
1	TCT	12	3.51	1
2	CCA	8	1.22	1
3	CTT	12	2.88	1
4	ATA	11	1.81	1
5	AGA	12	4.79	1
6	AGC	0	-5.79	1
7	ATT	12	2.57	1
8	GTC	1	-1.95	1
9	GAT	12	3.84	1
10	ATC	1	-1.88	1
11	ACT	12	3.26	1
12	GAA	12	2.46	1
13	GTT	12	3.98	1
14	TTC	0	-4.65	1
15	AAT	12	2.43	1
16	CAA	12	4.96	1
17	TAT	8	0.66	1
18	GCA	12	5.4	1
19	TCA	11	2.4	1
20	AGT	10	1.51	1
21	TGT	10	1.05	1
22	GGA	8	0.91	1
23	AAG	12	5.25	1
24	AAA	12	5.22	1
25	GAC	0	-6.26	1
26	CTG	0	-4.81	1
27	AAC	0	-4.08	1
28	CTC	0	-2.84	1
29	GAG	0	-4.64	1
30	CAG	1	-1.86	1
31	CAT	12	2.7	1
32	CCT	12	4.34	1
33	ACG	0	-3.58	1
34	ACC	0	-4.25	1
35	CTA	12	4.5	1
36	CGC	2	-1.07	1
37	TGC	0	-5.08	1
38	GGG	0	-5.27	1
39	CGT	0	-3.66	1
40	GCT	0	-8.65	1
41	GCC	0	-3.14	1
42	GGC	0	-3.44	1
43	CCC	0	-2.76	1
44	AGG	12	8.05	1
45	CGA	11	1.9	1
46	TGG	4	-0.35	1
47	CGG	0	-3.14	1
48	TAC	1	-2.19	1
49	CAC	0	-4.89	1
50	CCG	0	-4.63	1
51	GGT	1	-1.37	1
52	GCG	0	-10.9	1
53	TTT	5	-0.33	1
54	GTA	12	6.09	1
55	ACA	12	5.35	1
56	TTG	12	3.28	1
57	TCG	0	-2.75	1
58	TCC	0	-2.56	1
59	GTG	1	-2.34	1
60	TTA	12	3.4	1
61	TAA	12	3.63	1
62	TGA	5	0.42	1
63	TAG	0	-2.46	1

## Sheet: TS14_vs_TS21
	Codon	Stat	Effect Size	p-value
0	ATG	24	2.38	0.775758
1	TCT	24	6.64	0.775758
2	CCA	16	1.54	1
3	CTT	24	5.59	0.775758
4	ATA	24	5.09	0.775758
5	AGA	24	6.79	0.775758
6	AGC	0	-6.98	0.775758
7	ATT	24	4.62	0.775758
8	GTC	0	-4.68	0.775758
9	GAT	24	5.71	0.775758
10	ATC	0	-4.39	0.775758
11	ACT	24	6.15	0.775758
12	GAA	24	5.03	0.775758
13	GTT	24	6.14	0.775758
14	TTC	0	-5.75	0.775758
15	AAT	24	5.31	0.775758
16	CAA	24	8.75	0.775758
17	TAT	23	2.53	1
18	GCA	24	9.19	0.775758
19	TCA	24	4.32	0.775758
20	AGT	24	3.34	0.775758
21	TGT	23	2.42	1
22	GGA	24	3.07	0.775758
23	AAG	24	5.71	0.775758
24	AAA	24	7.36	0.775758
25	GAC	0	-9.38	0.775758
26	CTG	0	-7.06	0.775758
27	AAC	0	-6.46	0.775758
28	CTC	0	-4.72	0.775758
29	GAG	0	-8.17	0.775758
30	CAG	0	-3.98	0.775758
31	CAT	24	5.49	0.775758
32	CCT	24	5.01	0.775758
33	ACG	0	-3.96	0.775758
34	ACC	0	-5.73	0.775758
35	CTA	24	9.25	0.775758
36	CGC	0	-3.31	0.775758
37	TGC	0	-5.62	0.775758
38	GGG	0	-7.41	0.775758
39	CGT	0	-4.93	0.775758
40	GCT	5	-1.06	1
41	GCC	0	-4.93	0.775758
42	GGC	0	-6.54	0.775758
43	CCC	0	-4.61	0.775758
44	AGG	24	5.63	0.775758
45	CGA	24	2.42	0.775758
46	TGG	8	-1.24	1
47	CGG	0	-6.84	0.775758
48	TAC	0	-4.4	0.775758
49	CAC	0	-6.25	0.775758
50	CCG	0	-5.29	0.775758
51	GGT	18	0.82	1
52	GCG	0	-5.59	0.775758
53	TTT	22	1.85	1
54	GTA	24	9.62	0.775758
55	ACA	24	9.5	0.775758
56	TTG	24	5.51	0.775758
57	TCG	0	-3.57	0.775758
58	TCC	0	-4.55	0.775758
59	GTG	0	-4.85	0.775758
60	TTA	24	6.55	0.775758
61	TAA	24	4.85	0.775758
62	TGA	14	1.07	1
63	TAG	3	-1.99	1

## Sheet: TS14_vs_TS22
	Codon	Stat	Effect Size	p-value
0	ATG	23	1.99	1
1	TCT	24	4.9	0.775758
2	CCA	16	0.96	1
3	CTT	24	7.16	0.775758
4	ATA	24	4.19	0.775758
5	AGA	24	6.25	0.775758
6	AGC	0	-7.95	0.775758
7	ATT	24	6.03	0.775758
8	GTC	0	-2.97	0.775758
9	GAT	24	6.07	0.775758
10	ATC	1	-3.22	1
11	ACT	24	5.63	0.775758
12	GAA	24	4.15	0.775758
13	GTT	24	8.06	0.775758
14	TTC	0	-4.79	0.775758
15	AAT	24	5.25	0.775758
16	CAA	24	6.08	0.775758
17	TAT	24	2.55	0.775758
18	GCA	24	8.43	0.775758
19	TCA	23	2.69	1
20	AGT	23	2.1	1
21	TGT	24	2.7	0.775758
22	GGA	24	2.73	0.775758
23	AAG	24	4.7	0.775758
24	AAA	24	7.84	0.775758
25	GAC	0	-11.96	0.775758
26	CTG	0	-6.51	0.775758
27	AAC	0	-6.91	0.775758
28	CTC	0	-4.11	0.775758
29	GAG	0	-9.24	0.775758
30	CAG	0	-3.81	0.775758
31	CAT	24	4.71	0.775758
32	CCT	23	2.64	1
33	ACG	0	-5.57	0.775758
34	ACC	0	-6.94	0.775758
35	CTA	24	7.35	0.775758
36	CGC	0	-2.57	0.775758
37	TGC	0	-5.56	0.775758
38	GGG	0	-8.99	0.775758
39	CGT	0	-2.7	0.775758
40	GCT	20	1.15	1
41	GCC	0	-4.63	0.775758
42	GGC	0	-5.65	0.775758
43	CCC	0	-5.21	0.775758
44	AGG	24	5.08	0.775758
45	CGA	22	2.11	1
46	TGG	8	-0.95	1
47	CGG	0	-6.03	0.775758
48	TAC	0	-3.94	0.775758
49	CAC	0	-6.92	0.775758
50	CCG	0	-5.91	0.775758
51	GGT	22	2.16	1
52	GCG	0	-4.42	0.775758
53	TTT	23	2.43	1
54	GTA	24	9.97	0.775758
55	ACA	24	5.99	0.775758
56	TTG	24	8.24	0.775758
57	TCG	0	-4.08	0.775758
58	TCC	0	-4.69	0.775758
59	GTG	0	-3.45	0.775758
60	TTA	24	6.63	0.775758
61	TAA	24	2.88	0.775758
62	TGA	12	0.56	1
63	TAG	5	-1.01	1

## Sheet: TS17_vs_TS19
	Codon	Stat	Effect Size	p-value
0	ATG	7	-1.11	1
1	TCT	15	0.73	1
2	CCA	19	0.88	1
3	CTT	13	0.11	1
4	ATA	14	0.3	1
5	AGA	13	0.38	1
6	AGC	25	1.7	1
7	ATT	1	-1.84	0.775758
8	GTC	12	-0.75	1
9	GAT	14	0.03	1
10	ATC	13	-0.77	1
11	ACT	13	0.35	1
12	GAA	15	0.4	1
13	GTT	7	-0.98	1
14	TTC	13	-0.55	1
15	AAT	14	0.11	1
16	CAA	15	0.62	1
17	TAT	14	-0.57	1
18	GCA	14	0.38	1
19	TCA	18	0.76	1
20	AGT	15	0.72	1
21	TGT	12	0.4	1
22	GGA	11	-0.52	1
23	AAG	9	-1.02	1
24	AAA	14	-0.01	1
25	GAC	16	-0.21	1
26	CTG	13	-0.25	1
27	AAC	13	-0.7	1
28	CTC	13	-0.11	1
29	GAG	16	0.44	1
30	CAG	22	1.26	1
31	CAT	17	0.49	1
32	CCT	18	1.01	1
33	ACG	15	0.24	1
34	ACC	15	-0.11	1
35	CTA	15	0.72	1
36	CGC	15	-0.32	1
37	TGC	15	-0.06	1
38	GGG	15	-0.01	1
39	CGT	14	-0.74	1
40	GCT	8	-0.96	1
41	GCC	13	-0.22	1
42	GGC	15	-0.41	1
43	CCC	19	0.86	1
44	AGG	12	0.54	1
45	CGA	4	-1.55	1
46	TGG	13	-0.3	1
47	CGG	15	-0.24	1
48	TAC	13	-0.55	1
49	CAC	17	0.32	1
50	CCG	22	0.96	1
51	GGT	9	-1.06	1
52	GCG	12	-0.36	1
53	TTT	1	-1.67	0.775758
54	GTA	15	0.34	1
55	ACA	15	0.57	1
56	TTG	14	-0.21	1
57	TCG	20	0.92	1
58	TCC	25	1.4	1
59	GTG	14	-0.43	1
60	TTA	14	0.38	1
61	TAA	9	-0.89	1
62	TGA	9	-0.82	1
63	TAG	8	-0.93	1

## Sheet: TS17_vs_TS20
	Codon	Stat	Effect Size	p-value
0	ATG	16	-0.25	1
1	TCT	14	0.64	1
2	CCA	12	0.27	1
3	CTT	15	0.38	1
4	ATA	15	0.36	1
5	AGA	15	0.7	1
6	AGC	8	-0.83	1
7	ATT	18	0.4	1
8	GTC	15	-0.51	1
9	GAT	16	0.66	1
10	ATC	16	-0.55	1
11	ACT	17	0.64	1
12	GAA	15	0.65	1
13	GTT	22	0.9	1
14	TTC	11	-0.6	1
15	AAT	15	0.51	1
16	CAA	14	0.49	1
17	TAT	14	-0.09	1
18	GCA	14	0.29	1
19	TCA	12	0.3	1
20	AGT	12	0.35	1
21	TGT	12	-0.05	1
22	GGA	21	0.9	1
23	AAG	16	0.35	1
24	AAA	19	0.74	1
25	GAC	9	-0.66	1
26	CTG	13	-0.56	1
27	AAC	16	-0.46	1
28	CTC	11	-0.56	1
29	GAG	7	-0.36	1
30	CAG	15	-0.17	1
31	CAT	20	0.68	1
32	CCT	13	0.26	1
33	ACG	4	-1.03	1
34	ACC	12	-0.75	1
35	CTA	12	0.49	1
36	CGC	13	-0.49	1
37	TGC	3	-1.47	1
38	GGG	8	-0.78	1
39	CGT	16	-0.54	1
40	GCT	12	-0.05	1
41	GCC	13	-0.41	1
42	GGC	14	-0.49	1
43	CCC	7	-0.84	1
44	AGG	16	0.67	1
45	CGA	19	0.45	1
46	TGG	9	-0.69	1
47	CGG	10	-0.61	1
48	TAC	13	-0.69	1
49	CAC	12	-0.29	1
50	CCG	6	-0.78	1
51	GGT	15	-0.23	1
52	GCG	10	-0.77	1
53	TTT	18	0.05	1
54	GTA	15	0.5	1
55	ACA	14	0.41	1
56	TTG	24	0.92	1
57	TCG	7	-0.89	1
58	TCC	7	-1.1	1
59	GTG	13	-0.47	1
60	TTA	14	0.44	1
61	TAA	12	0.14	1
62	TGA	16	-0.24	1
63	TAG	16	-0.49	1

## Sheet: TS17_vs_TS21
	Codon	Stat	Effect Size	p-value
0	ATG	32	-0.05	1
1	TCT	41	1.07	1
2	CCA	24	0.3	1
3	CTT	42	1.23	1
4	ATA	32	0.94	1
5	AGA	46	1.41	1
6	AGC	2	-2.35	0.0795649
7	ATT	51	1.98	0.377933
8	GTC	21	-0.94	1
9	GAT	49	1.52	0.895105
10	ATC	21	-1.07	1
11	ACT	46	1.35	1
12	GAA	46	1.34	1
13	GTT	52	2.55	0.238695
14	TTC	9	-1.32	1
15	AAT	44	1.37	1
16	CAA	32	0.89	1
17	TAT	37	0.89	1
18	GCA	33	0.74	1
19	TCA	24	0.46	1
20	AGT	24	0.66	1
21	TGT	24	0.29	1
22	GGA	56	2.75	0.0198912	*
23	AAG	35	0.83	1
24	AAA	50	1.63	0.596737
25	GAC	8	-1.59	1
26	CTG	12	-1.35	1
27	AAC	24	-0.91	1
28	CTC	9	-1.5	1
29	GAG	8	-1.28	1
30	CAG	25	-0.77	1
31	CAT	47	1.32	1
32	CCT	25	0.28	1
33	ACG	6	-2.25	0.596737
34	ACC	3	-1.91	0.139239
35	CTA	30	0.89	1
36	CGC	15	-1.12	1
37	TGC	1	-2.72	0.0397824
38	GGG	9	-1.57	1
39	CGT	32	-0.63	1
40	GCT	27	0.38	1
41	GCC	20	-1.09	1
42	GGC	24	-0.99	1
43	CCC	3	-2.32	0.139239
44	AGG	35	0.97	1
45	CGA	48	1.56	1
46	TGG	8	-1.54	1
47	CGG	10	-1.26	1
48	TAC	4	-1.49	0.238695
49	CAC	13	-1.28	1
50	CCG	7	-1.79	0.895105
51	GGT	32	0.41	1
52	GCG	13	-1.21	1
53	TTT	47	1.67	1
54	GTA	34	1.08	1
55	ACA	30	0.72	1
56	TTG	51	2.44	0.377933
57	TCG	6	-1.71	0.596737
58	TCC	1	-2.79	0.0397824
59	GTG	24	-1	1
60	TTA	32	1	1
61	TAA	25	0.29	1
62	TGA	32	-0.15	1
63	TAG	32	-0.41	1

## Sheet: TS17_vs_TS22
	Codon	Stat	Effect Size	p-value
0	ATG	32	-0.09	1
1	TCT	43	1.07	1
2	CCA	24	0.26	1
3	CTT	41	1.32	1
4	ATA	32	0.85	1
5	AGA	43	1.26	1
6	AGC	2	-2.32	0.0795649
7	ATT	51	2.13	0.377933
8	GTC	22	-0.85	1
9	GAT	46	1.49	1
10	ATC	22	-1.02	1
11	ACT	46	1.33	1
12	GAA	44	1.2	1
13	GTT	52	2.7	0.238695
14	TTC	14	-1.19	1
15	AAT	43	1.32	1
16	CAA	30	0.8	1
17	TAT	35	0.83	1
18	GCA	31	0.67	1
19	TCA	24	0.4	1
20	AGT	25	0.6	1
21	TGT	25	0.47	1
22	GGA	56	2.56	0.0198912	*
23	AAG	32	0.64	1
24	AAA	49	1.47	0.895105
25	GAC	8	-1.64	1
26	CTG	13	-1.18	1
27	AAC	20	-1.04	1
28	CTC	12	-1.24	1
29	GAG	8	-1.62	1
30	CAG	21	-0.81	1
31	CAT	47	1.32	1
32	CCT	30	0.41	1
33	ACG	4	-2.61	0.238695
34	ACC	0	-1.87	0.0198912
35	CTA	30	0.9	1
36	CGC	16	-1.1	1
37	TGC	2	-2.48	0.0795649
38	GGG	8	-1.52	1
39	CGT	32	-0.46	1
40	GCT	32	0.64	1
41	GCC	20	-1	1
42	GGC	24	-0.87	1
43	CCC	4	-2.35	0.238695
44	AGG	24	0.45	1
45	CGA	46	1.15	1
46	TGG	10	-1.27	1
47	CGG	12	-1.32	1
48	TAC	5	-1.45	0.377933
49	CAC	15	-1.13	1
50	CCG	8	-1.8	1
51	GGT	32	0.67	1
52	GCG	10	-1.27	1
53	TTT	50	1.95	0.596737
54	GTA	36	1.08	1
55	ACA	30	0.65	1
56	TTG	52	2.83	0.238695
57	TCG	9	-1.68	1
58	TCC	1	-2.77	0.0397824
59	GTG	25	-0.88	1
60	TTA	32	0.97	1
61	TAA	25	0.22	1
62	TGA	29	-0.22	1
63	TAG	32	-0.36	1

## Sheet: TS19_vs_TS20
	Codon	Stat	Effect Size	p-value
0	ATG	16	6.91	1
1	TCT	7	-0.46	1
2	CCA	0	-7.23	1
3	CTT	12	0.98	1
4	ATA	10	0.26	1
5	AGA	13	1.53	1
6	AGC	0	-8.91	1
7	ATT	16	4.06	1
8	GTC	14	1.42	1
9	GAT	15	2.23	1
10	ATC	13	1.32	1
11	ACT	13	1.29	1
12	GAA	13	1.12	1
13	GTT	16	4.13	1
14	TTC	6	-0.35	1
15	AAT	14	1.36	1
16	CAA	3	-0.78	1
17	TAT	13	0.91	1
18	GCA	7	-0.37	1
19	TCA	0	-3.48	1
20	AGT	0	-2.41	1
21	TGT	0	-2.33	1
22	GGA	16	2.76	1
23	AAG	16	10.28	1
24	AAA	16	2.71	1
25	GAC	1	-1.75	1
26	CTG	3	-1.28	1
27	AAC	14	1.65	1
28	CTC	3	-1.54	1
29	GAG	1	-1.99	1
30	CAG	0	-5.14	1
31	CAT	10	0.53	1
32	CCT	0	-6.48	1
33	ACG	0	-4.19	1
34	ACC	1	-2.33	1
35	CTA	1	-1.58	1
36	CGC	5	-0.63	1
37	TGC	0	-3.75	1
38	GGG	0	-2.61	1
39	CGT	12	1.12	1
40	GCT	16	4.94	1
41	GCC	4	-0.77	1
42	GGC	5	-0.37	1
43	CCC	0	-3.88	1
44	AGG	11	0.78	1
45	CGA	16	3.08	1
46	TGG	2	-1.46	1
47	CGG	4	-1.19	1
48	TAC	4	-0.95	1
49	CAC	1	-1.54	1
50	CCG	0	-5.39	1
51	GGT	16	3.84	1
52	GCG	0	-3.62	1
53	TTT	15	2.44	1
54	GTA	11	0.73	1
55	ACA	3	-0.96	1
56	TTG	15	2.49	1
57	TCG	0	-6.61	1
58	TCC	0	-6.74	1
59	GTG	6	-0.21	1
60	TTA	10	0.28	1
61	TAA	16	5.38	1
62	TGA	16	5.14	1
63	TAG	16	4.49	1

[truncated: 5 more sheets: TS19_vs_TS21, TS19_vs_TS22, TS20_vs_TS21, TS20_vs_TS22, TS21_vs_TS22]
