# Supplementary material for: Mouse embryo CoCoPUTs: novel murine transcriptomic-weighted usage website featuring multiple strains, tissues, and stages
Source: BMC Bioinformatics. 2024 Sep 6;25:294. doi: 10.1186/s12859-024-05906-3 (PMC11380194; doi:10.1186/s12859-024-05906-3)
Supplement: Supplementary file 4 — Additional file 4. [file 12859_2024_5906_MOESM4_ESM.zip › Stats/CD1_TS_dinuc_stats.xlsx]

## Sheet: TS14_vs_TS17
	Dinucleotide	Stat	Effect Size	p-value
0	AT	14	0.77	1
1	GT	12	0.55	1
2	TC	15	0.81	1
3	CT	6	-0.66	1
4	CC	7	-0.65	1
5	CA	12	0.24	1
6	AC	10	-0.29	1
7	TT	13	0.53	1
8	TA	12	0.47	1
9	AA	15	0.62	1
10	AG	12	-0.05	1
11	GA	12	-0.29	1
12	GC	9	-0.47	1
13	CG	9	-0.32	1
14	GG	9	-0.43	1

## Sheet: TS14_vs_TS19
	Dinucleotide	Stat	Effect Size	p-value
0	AT	10	0.83	1
1	GT	1	-1.71	1
2	TC	12	2.52	0.857143
3	CT	0	-2.16	0.857143
4	CC	3	-0.56	1
5	CA	12	6.37	0.857143
6	AC	12	4.02	0.857143
7	TT	7	0.18	1
8	TA	12	4.32	0.857143
9	AA	12	5.4	0.857143
10	AG	12	3.46	0.857143
11	GA	0	-2.33	0.857143
12	GC	0	-4.81	0.857143
13	CG	0	-4.78	0.857143
14	GG	0	-6.97	0.857143

## Sheet: TS14_vs_TS20
	Dinucleotide	Stat	Effect Size	p-value
0	AT	12	2.53	0.857143
1	GT	7	0.32	1
2	TC	4	-0.57	1
3	CT	0	-4.11	0.857143
4	CC	0	-3.08	0.857143
5	CA	7	0.72	1
6	AC	4	-1.23	1
7	TT	11	1.94	1
8	TA	12	3.07	0.857143
9	AA	12	5	0.857143
10	AG	12	4.08	0.857143
11	GA	12	2.61	0.857143
12	GC	0	-4.12	0.857143
13	CG	0	-4.82	0.857143
14	GG	0	-3.77	0.857143

## Sheet: TS14_vs_TS21
	Dinucleotide	Stat	Effect Size	p-value
0	AT	24	4.85	0.181818
1	GT	22	1.79	0.727273
2	TC	2	-2.14	0.727273
3	CT	0	-5.11	0.181818
4	CC	0	-4.99	0.181818
5	CA	1	-2.17	0.363636
6	AC	0	-3.57	0.181818
7	TT	24	4.52	0.181818
8	TA	24	5.99	0.181818
9	AA	24	7.08	0.181818
10	AG	24	4.33	0.181818
11	GA	24	3.52	0.181818
12	GC	0	-6.25	0.181818
13	CG	0	-6.56	0.181818
14	GG	0	-7.16	0.181818

## Sheet: TS14_vs_TS22
	Dinucleotide	Stat	Effect Size	p-value
0	AT	24	5.42	0.181818
1	GT	23	2.25	0.363636
2	TC	4	-1.27	1
3	CT	0	-4.48	0.181818
4	CC	0	-5.55	0.181818
5	CA	2	-2.08	0.727273
6	AC	0	-4.06	0.181818
7	TT	24	5.98	0.181818
8	TA	24	6.34	0.181818
9	AA	24	7.44	0.181818
10	AG	24	3.23	0.181818
11	GA	24	2.94	0.181818
12	GC	0	-5.98	0.181818
13	CG	0	-5.69	0.181818
14	GG	0	-6.59	0.181818

## Sheet: TS17_vs_TS19
	Dinucleotide	Stat	Effect Size	p-value
0	AT	10	-0.58	1
1	GT	8	-1.09	1
2	TC	16	0.4	1
3	CT	15	0.08	1
4	CC	18	0.53	1
5	CA	27	1.33	0.181818
6	AC	28	1.48	0.0909091
7	TT	10	-0.51	1
8	TA	14	0.12	1
9	AA	14	0.05	1
10	AG	18	0.64	1
11	GA	12	-0.31	1
12	GC	14	-0.12	1
13	CG	14	-0.36	1
14	GG	15	-0.36	1

## Sheet: TS17_vs_TS20
	Dinucleotide	Stat	Effect Size	p-value
0	AT	18	0.45	1
1	GT	13	-0.49	1
2	TC	4	-1.2	1
3	CT	9	-0.61	1
4	CC	8	-0.78	1
5	CA	13	-0.07	1
6	AC	13	-0.05	1
7	TT	19	0.39	1
8	TA	15	0.46	1
9	AA	20	0.8	1
10	AG	19	0.8	1
11	GA	24	1.2	1
12	GC	12	-0.62	1
13	CG	11	-0.65	1
14	GG	14	-0.47	1

## Sheet: TS17_vs_TS21
	Dinucleotide	Stat	Effect Size	p-value
0	AT	48	1.56	0.307692
1	GT	31	-0.18	1
2	TC	4	-2.49	0.0559441
3	CT	8	-1.55	0.307692
4	CC	2	-2.14	0.018648
5	CA	16	-1	1
6	AC	13	-1.2	1
7	TT	46	1.59	0.601399
8	TA	40	1.23	1
9	AA	50	1.74	0.13986
10	AG	48	1.41	0.307692
11	GA	56	2.43	0.004662
12	GC	9	-1.39	0.433566
13	CG	11	-1.26	0.811189
14	GG	25	-0.95	1

## Sheet: TS17_vs_TS22
	Dinucleotide	Stat	Effect Size	p-value
0	AT	47	1.54	0.433566
1	GT	32	0.15	1
2	TC	6	-1.84	0.13986
3	CT	15	-1.05	1
4	CC	4	-2.03	0.0559441
5	CA	17	-1.08	1
6	AC	12	-1.35	1
7	TT	48	1.75	0.307692
8	TA	39	1.19	1
9	AA	52	1.57	0.0559441
10	AG	38	1.09	1
11	GA	53	1.99	0.032634
12	GC	15	-1.27	1
13	CG	12	-1.26	1
14	GG	25	-0.9	1

## Sheet: TS19_vs_TS20
	Dinucleotide	Stat	Effect Size	p-value
0	AT	16	2.3	0.428571
1	GT	16	6.07	0.428571
2	TC	0	-6.41	0.428571
3	CT	1	-1.93	0.857143
4	CC	0	-3.18	0.428571
5	CA	0	-9.94	0.428571
6	AC	0	-15.41	0.428571
7	TT	15	1.96	0.857143
8	TA	12	1.16	1
9	AA	16	2.71	0.428571
10	AG	13	1.22	1
11	GA	16	4.95	0.428571
12	GC	2	-1.88	1
13	CG	3	-1.31	1
14	GG	5	-0.51	1

[truncated: 5 more sheets: TS19_vs_TS21, TS19_vs_TS22, TS20_vs_TS21, TS20_vs_TS22, TS21_vs_TS22]
