# Supplementary material for: Mouse embryo CoCoPUTs: novel murine transcriptomic-weighted usage website featuring multiple strains, tissues, and stages
Source: BMC Bioinformatics. 2024 Sep 6;25:294. doi: 10.1186/s12859-024-05906-3 (PMC11380194; doi:10.1186/s12859-024-05906-3)
Supplement: Supplementary file 4 — Additional file 4. [file 12859_2024_5906_MOESM4_ESM.zip › Stats/CD1_TS_gc_content_stats.xlsx]

## Sheet: TS14_vs_TS17
	GC Content	Stat	Effect Size	p-value
0	GC	10.5		1
1	GC1	0	-6.27876e+12	0.0170989
2	GC2	0	-9.37916e+13	0.0170989
3	GC3	21	7.92733e+13	0.0170989

## Sheet: TS14_vs_TS19
	GC Content	Stat	Effect Size	p-value
0	GC	0	-inf	0.0989787
1	GC1	0	-inf	0.0989787
2	GC2	12	inf	0.0989787
3	GC3	0	-inf	0.0989787

## Sheet: TS14_vs_TS20
	GC Content	Stat	Effect Size	p-value
0	GC	6		1
1	GC1	0	-inf	0.0989787
2	GC2	0	-inf	0.0989787
3	GC3	0	-inf	0.0989787

## Sheet: TS14_vs_TS21
	GC Content	Stat	Effect Size	p-value
0	GC	12		1
1	GC1	0	-inf	0.00976545
2	GC2	0	-inf	0.00976545
3	GC3	0	-inf	0.00976545

## Sheet: TS14_vs_TS22
	GC Content	Stat	Effect Size	p-value
0	GC	12		1
1	GC1	0	-inf	0.00976545
2	GC2	0	-inf	0.00976545
3	GC3	0	-inf	0.00976545

## Sheet: TS17_vs_TS19
	GC Content	Stat	Effect Size	p-value
0	GC	0	-inf	0.00917382
1	GC1	0	-3.71681e+13	0.00917382
2	GC2	28	1.72438e+14	0.00917382
3	GC3	0	-2.50947e+14	0.00917382

## Sheet: TS17_vs_TS20
	GC Content	Stat	Effect Size	p-value
0	GC	14		1
1	GC1	0	-8.29626e+13	0.00917382
2	GC2	28	2.37197e+13	0.00917382
3	GC3	0	-3.32909e+14	0.00917382

## Sheet: TS17_vs_TS21
	GC Content	Stat	Effect Size	p-value
0	GC	28		1
1	GC1	0	-1.28547e+14	0.000951986
2	GC2	0	-4.59354e+13	0.000951986
3	GC3	0	-5.36394e+14	0.000951986

## Sheet: TS17_vs_TS22
	GC Content	Stat	Effect Size	p-value
0	GC	28		1
1	GC1	0	-1.26823e+14	0.000951986
2	GC2	0	-4.94492e+13	0.000951986
3	GC3	0	-5.39105e+14	0.000951986

## Sheet: TS19_vs_TS20
	GC Content	Stat	Effect Size	p-value
0	GC	16	inf	0.0524952
1	GC1	0	-inf	0.0524952
2	GC2	0	-inf	0.0524952
3	GC3	0	-inf	0.0524952

[truncated: 5 more sheets: TS19_vs_TS21, TS19_vs_TS22, TS20_vs_TS21, TS20_vs_TS22, TS21_vs_TS22]
