# Supplementary material for: Mouse embryo CoCoPUTs: novel murine transcriptomic-weighted usage website featuring multiple strains, tissues, and stages
Source: BMC Bioinformatics. 2024 Sep 6;25:294. doi: 10.1186/s12859-024-05906-3 (PMC11380194; doi:10.1186/s12859-024-05906-3)
Supplement: Supplementary file 4 — Additional file 4. [file 12859_2024_5906_MOESM4_ESM.zip › Stats/CD1_TS_junc_dinuc_stats.xlsx]

## Sheet: TS14_vs_TS17
	Junc Dinuc	Stat	Effect Size	p-value
0	GT	11	0.32	1
1	TC	12	0.4	1
2	AC	12	0.3	1
3	TA	12	0.37	1
4	AA	12	0.46	1
5	CA	9	-0.07	1
6	CG	9	-0.42	1
7	AG	12	0.16	1
8	TT	12	0.34	1
9	AT	12	0.35	1
10	GA	12	0.45	1
11	CC	6	-0.59	1
12	GG	9	-0.42	1
13	CT	7	-0.42	1
14	GC	6	-0.72	1

## Sheet: TS14_vs_TS19
	Junc Dinuc	Stat	Effect Size	p-value
0	GT	0	-2.15	0.857143
1	TC	12	4.9	0.857143
2	AC	12	6.88	0.857143
3	TA	12	4	0.857143
4	AA	12	7.27	0.857143
5	CA	0	-4.67	0.857143
6	CG	0	-9.17	0.857143
7	AG	12	3.9	0.857143
8	TT	12	5.11	0.857143
9	AT	12	5.27	0.857143
10	GA	0	-2.88	0.857143
11	CC	0	-3.52	0.857143
12	GG	0	-8.19	0.857143
13	CT	0	-3.68	0.857143
14	GC	0	-2.38	0.857143

## Sheet: TS14_vs_TS20
	Junc Dinuc	Stat	Effect Size	p-value
0	GT	4	-1.21	1
1	TC	12	3.65	0.857143
2	AC	12	4.61	0.857143
3	TA	12	3.31	0.857143
4	AA	12	4.42	0.857143
5	CA	0	-2.81	0.857143
6	CG	0	-6.05	0.857143
7	AG	12	3.67	0.857143
8	TT	12	2.47	0.857143
9	AT	12	2.86	0.857143
10	GA	12	3.1	0.857143
11	CC	0	-3.72	0.857143
12	GG	0	-3.65	0.857143
13	CT	0	-4.3	0.857143
14	GC	0	-3.81	0.857143

## Sheet: TS14_vs_TS21
	Junc Dinuc	Stat	Effect Size	p-value
0	GT	5	-0.81	1
1	TC	24	6.18	0.181818
2	AC	24	7.24	0.181818
3	TA	24	6.05	0.181818
4	AA	24	7.34	0.181818
5	CA	0	-5.88	0.181818
6	CG	0	-6.81	0.181818
7	AG	24	5.9	0.181818
8	TT	24	5.46	0.181818
9	AT	24	5.99	0.181818
10	GA	24	3.76	0.181818
11	CC	0	-6.1	0.181818
12	GG	0	-7.04	0.181818
13	CT	0	-5.66	0.181818
14	GC	0	-6.26	0.181818

## Sheet: TS14_vs_TS22
	Junc Dinuc	Stat	Effect Size	p-value
0	GT	9	-0.17	1
1	TC	24	6.22	0.181818
2	AC	24	4.69	0.181818
3	TA	24	6.14	0.181818
4	AA	24	6.93	0.181818
5	CA	0	-5.79	0.181818
6	CG	0	-6.14	0.181818
7	AG	24	4.87	0.181818
8	TT	24	5.78	0.181818
9	AT	24	5.46	0.181818
10	GA	24	3.46	0.181818
11	CC	0	-6.59	0.181818
12	GG	0	-5.98	0.181818
13	CT	0	-5.42	0.181818
14	GC	0	-6.63	0.181818

## Sheet: TS17_vs_TS19
	Junc Dinuc	Stat	Effect Size	p-value
0	GT	8	-0.89	1
1	TC	13	0.3	1
2	AC	15	0.67	1
3	TA	13	0.14	1
4	AA	14	0.28	1
5	CA	15	-0.54	1
6	CG	15	-0.46	1
7	AG	15	0.39	1
8	TT	13	0.27	1
9	AT	13	0.27	1
10	GA	5	-1.25	1
11	CC	14	0.05	1
12	GG	15	-0.33	1
13	CT	13	-0.19	1
14	GC	16	0.27	1

## Sheet: TS17_vs_TS20
	Junc Dinuc	Stat	Effect Size	p-value
0	GT	11	-0.65	1
1	TC	15	0.48	1
2	AC	12	0.47	1
3	TA	15	0.58	1
4	AA	15	0.6	1
5	CA	14	-0.52	1
6	CG	13	-0.6	1
7	AG	15	0.6	1
8	TT	14	0.33	1
9	AT	15	0.4	1
10	GA	16	0.27	1
11	CC	12	-0.65	1
12	GG	14	-0.41	1
13	CT	12	-0.74	1
14	GC	8	-0.64	1

## Sheet: TS17_vs_TS21
	Junc Dinuc	Stat	Effect Size	p-value
0	GT	24	-0.7	1
1	TC	45	1.29	0.811189
2	AC	34	0.85	1
3	TA	49	1.43	0.20979
4	AA	46	1.31	0.601399
5	CA	16	-1.18	1
6	CG	15	-1.17	1
7	AG	45	1.26	0.811189
8	TT	31	0.98	1
9	AT	33	1.03	1
10	GA	36	0.88	1
11	CC	5	-1.71	0.0885781
12	GG	25	-0.93	1
13	CT	5	-1.7	0.0885781
14	GC	10	-1.59	0.601399

## Sheet: TS17_vs_TS22
	Junc Dinuc	Stat	Effect Size	p-value
0	GT	28	-0.47	1
1	TC	49	1.37	0.20979
2	AC	31	0.76	1
3	TA	46	1.39	0.601399
4	AA	41	1.2	1
5	CA	15	-1.17	1
6	CG	16	-1.16	1
7	AG	41	1.16	1
8	TT	34	0.98	1
9	AT	34	0.96	1
10	GA	33	0.65	1
11	CC	8	-1.55	0.307692
12	GG	25	-0.91	1
13	CT	11	-1.47	0.811189
14	GC	8	-1.51	0.307692

## Sheet: TS19_vs_TS20
	Junc Dinuc	Stat	Effect Size	p-value
0	GT	16	3.06	0.428571
1	TC	11	0.87	1
2	AC	2	-1.55	1
3	TA	14	1.56	1
4	AA	13	1.35	1
5	CA	8	0.1	1
6	CG	5	-0.84	1
7	AG	13	1.05	1
8	TT	10	0.25	1
9	AT	11	0.55	1
10	GA	16	13.2	0.428571
11	CC	1	-2.18	0.857143
12	GG	5	-0.37	1
13	CT	1	-2.22	0.857143
14	GC	0	-2.64	0.428571

[truncated: 5 more sheets: TS19_vs_TS21, TS19_vs_TS22, TS20_vs_TS21, TS20_vs_TS22, TS21_vs_TS22]
